# Supplementary material for: B chromosomes of multiple species have intense evolutionary dynamics and accumulated genes related to important biological processes
Source: BMC Genomics. 2020 Sep 23;21:656. doi: 10.1186/s12864-020-07072-1 (PMC7509943; doi:10.1186/s12864-020-07072-1)
Supplement: Supplementary file 4 — Additional file 4: Supplementary Datasets (Excel files may include multiple sheets for respective species). Dataset 1. A complete list of B blocks detected in A. mexicanus, A. correntinus and A. flavolineata. Dataset 2. Genes integrity percentage of the B blocks of A. mexicanus and A. correntinus. Dataset 3. A complete list of B-linked CDS with significant Log base 2 ratio in A. mexicanus, A correntinus and A. flavolineata. Dataset 4. List of B exclusive sequences detected in A. mexicanus, A. correntinus and A. flavolineata. Dataset 5. qPCR GDR ratio experiment CT values of representative B blocks in 0B, 1B and 2B of A. mexicanus. Dataset 6. Methylated B blocks and CpG Islands detected in A. mexicanus. Dataset 7. A complete list of enriched GO terms in all studied species. Dataset 8. Fasta sequences of the B blocks (A. mexicanus). Dataset 9. Fasta sequences of the B blocks (A. correntinus). Dataset 10. Fasta sequences of the B blocks (A. flavolineata). Dataset 11. Fasta sequences of B exclusive sequences (A. mexicanus). Dataset 12. Fasta sequences of B exclusive sequences (A. correntinus). Dataset 13. Fasta sequences of B exclusive sequences (A. flavolineata). [file 12864_2020_7072_MOESM4_ESM.zip]

Archive with 13 entries (13 files):
- Dataset-10-A.mexicanus-exlusive-blocks.fasta
- Dataset-11-A.correntinus-exclusive-blocks.fasta
- Dataset-12-A.flavolineata-B-blocks.fasta
- Dataset-13-A.flavolineata-exclusive-blocks.fasta
- Dataset-1-B-blocks-complete-3-species.xlsx
- Dataset-2-B-chromosome-genes-integrity-annotation.xlsx
- Dataset-3-Log-base-2-ratio.xlsx
- Dataset-4-exclusive-B-chromosome-sequences.xlsx
- Dataset-5-Gene dose ratio - B blocks 1-11-mexicanus.xlsx
- Dataset-6-Methylation-and-CpGIslands.xlsx
- Dataset-7-B-chrom-all-species-GO-enrichments-Results.xlsx
- Dataset-8-A.mexicanus-B-blocks.fasta
- Dataset-9-A.correntinus-B-blocks.fasta
