# Supplementary material for: B chromosomes of multiple species have intense evolutionary dynamics and accumulated genes related to important biological processes
Source: BMC Genomics. 2020 Sep 23;21:656. doi: 10.1186/s12864-020-07072-1 (PMC7509943; doi:10.1186/s12864-020-07072-1)
Supplement: Supplementary file 4 — Additional file 4: Supplementary Datasets (Excel files may include multiple sheets for respective species). Dataset 1. A complete list of B blocks detected in A. mexicanus, A. correntinus and A. flavolineata. Dataset 2. Genes integrity percentage of the B blocks of A. mexicanus and A. correntinus. Dataset 3. A complete list of B-linked CDS with significant Log base 2 ratio in A. mexicanus, A correntinus and A. flavolineata. Dataset 4. List of B exclusive sequences detected in A. mexicanus, A. correntinus and A. flavolineata. Dataset 5. qPCR GDR ratio experiment CT values of representative B blocks in 0B, 1B and 2B of A. mexicanus. Dataset 6. Methylated B blocks and CpG Islands detected in A. mexicanus. Dataset 7. A complete list of enriched GO terms in all studied species. Dataset 8. Fasta sequences of the B blocks (A. mexicanus). Dataset 9. Fasta sequences of the B blocks (A. correntinus). Dataset 10. Fasta sequences of the B blocks (A. flavolineata). Dataset 11. Fasta sequences of B exclusive sequences (A. mexicanus). Dataset 12. Fasta sequences of B exclusive sequences (A. correntinus). Dataset 13. Fasta sequences of B exclusive sequences (A. flavolineata). [file 12864_2020_7072_MOESM4_ESM.zip › Dataset-10-A.mexicanus-exlusive-blocks.fasta]

>NC_035911.1_RaGOO:1158053-1158322
TCTTGTATGTAGTCTTGTTTGTAATCTGCCTGTAATCTTGTCTGTAGTCTTGTCTGTCTAGTCGTGTCTGTAGTCTTGTCTGTAATCTGTCTGTCTAATCTTGTCTGTAGTTTTGTCTGTAGTCTGTCTGTAATCTTATCTAGTCGTGTCTGTAGTCTTGTCTGTCTAGTCGTGTCTGTAACCTGTCCGTCTAATCTTGTCTGTAGTCGTGTCTGTAGTCTTGTCTAGTCTTGTCTAGTCTTGTCTGAAGTCTCTGTCTAATCTTGTCT
>NC_035911.1_RaGOO:7366367-7366604
TTCATGGTATGACTGGGCTTATATATAGGTCTGTGAATTACTGTACTGCTAAGAGAACATATAATATAAAACCGTAAGGCTTTAAATTAAGGTTTTGATTACTATTGGGTTTACTTTGTCTCACAAAACTAAACAATATATGGAGGAATCAGACTTCATTAACAGAAGAAAAAGCTGAAGAATGTAAACAATAGACCTTGAAAAGAGATACGCCAACAACTTTAACACGGCTTCCTT
>NC_035911.1_RaGOO:7373725-7374394
AGACACATTTTAGCAGCAAGAGACTAATGCTAAAGTCTGCTACGTCTAATCTCACTCTTTTCTAGGAAATATTACGTAGATATTAAGCAGTTTTTTCCTTTCCTGTGGGGCTGTTTAAGAATTTAGGAAGATGGATTAATTATGGATAAAAAAGTAATTCTGGATTCTGGAATTTTTAGATCAAATATGTTATCATTTAGCCTAAGAATACTGCTGGTCCACCACTGACATTGAGATCTATAGTAAACCTTAAGAGACACGTGTGAGATTTCTGAGCTCTTTATCTCAGGAGACACAATGTAGCAGCAAGAGACTAATGTCTAAAGTCTGCTTTGTCTTTCCTTCTGATCTCACTTTTTTCTTGTAGAAACTACAGAGATATTAATGAGATTTTAAGGAGATGTTCTTTTTGATTTTTTCTTTTCTATGGGTCTGTTTAGGAATTTAGGATGGTGGATGGATTATGGATAAAAATTAAAATAAATTGTTGGATTCTGGACTTTTAGATCAGTTATATTATTGTTTAGCTTAAGAATCCTAGTGTCTGTTGTGTGTTTGAATGGTGGTCATTTTGTCCATAGTACTGATATGAGTGCGAAAGCATCATAAATCTGTGCTGTTTTTGAACTGGTCACTAAATCTGATATGATTTAATCCATTTTATTCATA
>NC_035911.1_RaGOO:19780294-19780756
TCTTCATCAGTTACCAGACGCTGTCAGAAACAGAGTTCTACTGTCGGAGGGAGAACAGTGAGGGTTGTAGACACTCCAGATTTTTTCTTTAACACTTATGAAGAAGATCTGGGATCAGAGATAGAGAAAAGTGTGATTCTATCTTCTCCAGGAGTCAATGCCTTCCTCTTCATACTAAAACCCACCACTTTTACCAAGCAAGAGGCAGATATGATGCTGCTGTTTGAGGAGAGTTATGGAGAGGAAGCGTTTAACCACACTGTAATCCTCTTCACACACGGAGATCAGCTGAATAACTCACAGATACAAACACTGAGCTCACAGAACCAGATGTTAGAGAATCTGGTAAATCTCTGTGGAGGAAGATTTCATCTACTCAATAATAAAGATCCAGATAACAGACAGCAGGTGACTGAGCTTCTGCAGAAGATAGATCACATGGTGTTTGAGAATGAGAGCAGA
>NC_035911.1_RaGOO:25225169-25225480
TCTGATTCCTAAAATTTTGTTTGTAGATTTTTTTTGCATTAAACTTTTGGCACAAAATTTACTTAATTTACTTCAGCATCTCTAAAATCCAGCTCTCATTATTGGATTTTAAAATTTGAAATCTGATACCTGAATAATCAGGTAACTGCAGAAATCTGTTTATAATCAGATTATGTAGTGCATGTAAACACTCTCTGTGTTTTTGTGTGTTTATGCTGGATCTTGCTCACTAGTGAGCGGTAAAAAGAGCAGCAGCATTTTGTTACATCTCTATCAGTGCAATTCAAAGTGAAATATCATCCACAAACAAC
>NC_035911.1_RaGOO:26153310-26153839
GCCGCGGAGCAGTGCGCCTCATTATGCTGTAGCAAATGCCTTGCAAATGAACGAATATAGCCAAAACTTCTACAACACCCAGCTTCGGCACACTGAAAGTATGTGCTAGAACTGTGTATATTATGGACTGCTCTGAGGTGCGCAAAAAGATGACCAAGATTACGACCTGCAAATGTACATCTAAAACAGGAATACCCCATTAGTAGACTGGTGTCTACTTACCTCGGTTAGTTTTCTGAGGTGTGACCTCAGTTTCAGTCTGGGTCCAATTACTGGAACTAGCGCCGCAATGGAAGCATCATCCAGTAATATAAAACTCTCCTTGTCGATTTCTTCAACTAAGAACAAGTGTGCACGCAATAAAAAAAATAAAAAAAGACAACAACAAATCAATGCTTTTGCAGAACTGAAATTTTTACATATGGTAAAAATATGGGTCCCTGAAGAAAAAGGTTGGGAACCACTGAGCTAGATTAAATTGTTTTTAACTTTTAAATATTTGTATATGTTTTTTAATTAAACATATTTC
>NC_035911.1_RaGOO:28108921-28109191
CAAATTTGATTTGTTTCTCAAATCAGATCTGTTGAGATGACTCTCCACCATGTTATTTGTGTGATCAAATCAGAATTTTAAATCCAGATATCACATAGGTATCAGCATGAGTTGATGTGGTAACAAGATTGGTAACCTTTGAAACTCTTTCTCAACCCCCAAACTTGGACACCCTCACTTCTTTCACAATCTATTTGTGACACAAAAGACAGGTTGAAATTCAGTTTAAGATTTAAATTCAAATTTTCTCCCATTTTTTCTTCCTAATTT
>NC_035911.1_RaGOO:28414720-28415056
TATTACAGTTTTAATGATCTGTTTTACAGAGTATATTTTTAATGTTAACTCTCTATGTCATAGTGTTGCCCTCAGACAACAAATCATATAATTGGTTGTTACACCATACCAAGCCTTATTTTTGGGTATTTATTTGTTTGTTTATTTTAAATATAATATTACAAAGCATATCCAATTTGTTTGATTGTTTGTTTGTATCTTTGCATTTTAGACTTAATTTGAGAGTATTGTAAAAATACTCTCAAAACTTTCCCAAACTTTTTTTTATTGTTTTGTCTATTAATAATATATTTATATTTATAAGATTTAATACTACACCAAAAACATATTTTCATG
>NC_035911.1_RaGOO:28416857-28417251
TTAAAACATGGGTAATTAAGGTCTTAAAATGTCTTAAATTTACTGTAAATTTCCTGTAGGTATTTTTAGACCGTGCATTTCATGCCAGGGACAGCACAGTGCCCCATCATACAAATCTAATACAGGGGGTAGGGGGAGAACTAAGGTTAGCTAACTAGCATTAGCGAAGAGCTACCTAACATACTAAGATTAGCGGTGAGTTAGCTACATTACTGGGGAGAGAACTAAGGCTAACAGAGAGCTAGCTAACTTTACTAACATTCGCTTTGAGTTAGCTACATTACCAGTAAGAGAATTAAGGCTAGCAGAGAGCGAGCTAAAATTGGTAACATTAGCTTTGAGTTAGCTACATTACCAGGGAAAGAACTAAGGCTAACAGAGAGCTAGCTAAAAC
>NW_019172534.1_RaGOO:9911-10453
TAATGGCTTTCCTTTTCAGGCTGTTCAAGGCATCTTTTTGCCTTTGTTTTGAAAGCTCGTGGTGCGTCTTTAGGTGCCTGTCTATGCGTGAAGATTGCTGATGACACCCTGGAATTGGACATGTGCCGACCCTCACGTCTATCCTTCCAGACACTAGTTTCAAGAGCAGCCCCCGCTCTGTTTTATTTACAACCCCATGGGCGACTCTGAGGTGCTGAGTAATAGAGGATAGATACTTGTCGCACAACGGACATAGCTCCACAGACATGGTGAAGGCTGTGTCAGAAAGAAAAAGAGAAAAAAGAGAATTTCTTTAATTAATTGGATAGCAATTGCAGTACAATATTGTATTGGCATCCGATATTTGAAGTAATAAACCAGTAAAACACTTAAATTATTCTTTTTATGAATGTATAACAACTAGTTTATTACTATGCACTTCTAAAATAGACACACAATTTAGTTGATACTGTGTTGACATCTGATATTTGAAATAATAAAAAGCTCAAACACTTAAAATATTCTTATTATGAATGTATAAC
>NW_019172534.1_RaGOO:15473-15845
CCGCAAGCCTGGAAAGACCCCCAGCCTGGAAGACCCATTCCCAGCATGGGGTAGAGACCCACAGTCTGGAGAGACCCCCAGTCTGGAGCACACACTCCAGGCCTTGGGCAGAGACCACCAGCCTGGAGGACCCACTCCCAGCCTTGGGCAGAGAACCCCAGCCTGGAGAGACCCCCAGTCTGGAGCACACACTTCAGGCCTTGGGCAGAGACCACCAGCCTGGAGAGACCCCCAGCTTGGAGGACCCATTCCCAGCCTTGGGCAGAGACCACCAGCCATTTCCAATATATAAGAACTGTGTTTAATATATGTAGATTGGGATCCCACTTTCAATATATAAGAACTGTGGTTATTATGTGTAGATTGGGATCC
>NW_019172534.1_RaGOO:16415-16891
AATAGATATAGATTTGGATCCCACTTCTAATATATAAGGCTACACTGAAATATATTGGAATTGGGATGCTGGGAGTAACTTGCCTTGGGCAGAGACCCCCAGCCTGCAGAGACCTCCAGTCTGGAGCACTCCCAGCATGGGGTAGAGACCCTCAGCCTGGAGGACCCACTCCCAGCATGGGGTAGGGACCCACAGCCTGGAGAGACCCGCAGTCTGGAGCACACACTCCAGGCCTTGGGCAGAGACCACCAGCCTGGAGGACCCACTCCCAGCCTTGGGCAGAGACCCTCAGCCTGGAGAGAAGGAAGAACCCACTCCTAGCATGGGGTAGAGACCCCAGCCTGTAGGACCCATCCCTAGACTGGAGCAGGGACCTCCAGCCTGTTGTACCCTCCCTCAGCCTGTAGGACAAGACAACATTGAAATCAGACACCATCCCGCTTCTCATCTATATGACAACCGTAGAACTATATCGG
>NC_035920.1_RaGOO:16810264-16810590
TAATTTTCGACAAAATAAAAATAAAAAATGTCATAAATCCATCGATATTTTGAAGCGTTTTAATTTTATTTGAATCCCACTTTTCTTTTTTTCTGTTGTTTAGTTTTTTTTTTTGTTTTAAAGTGCATGTGCTGTTGACTGTTTATGCTGTGTATTTGACCTATTATTGTGTATATTTCATGCTGTTGGATTGTATTGTTTATTGTTTGGATACAAAATGAATAATAATAATGAAAAAAAAAAACAATGTGTTTTGGGTTGATAACTAGTGGATTTAAGTTACTACAAACTGTACATTTTGTGATTTGTAACCAGAATCTGTTTTA
>NC_035920.1_RaGOO:40395844-40398318
GGTGAGGCGCACTGCTCCGTGGCCGGTGAGGCGCACTGCTCCGCAGCCGAATGTGATGTGGAGGAATGGGATGAATTGGAAGAAAGTAATGTAATGCATAGGGTGGCACTCTTTCTTGCTAAGTTGAGGGCAAATTCGTCACAGACACTCACAGCTGTTACTTATGTTGTTCAGCAAACATCTACCCTAGTGAATGACATAGTGAGTAGTCTGAGGAAAAACACCATGTCTTTCTTAAAAAAGATAGGACAAGCTGAGACCCCAGGGGGTAATGAATTGGATCAGAAGTTTGCAGCAGCTGCTGAGCCATTTAGGAATTTAGAATCTGAGTACAAGCAAATGAAATATTTTGCTAGTACTGGGTACTTTGTTCAACCTGTAGAGGAACCTCTTCCTGGGTTTTCCTTCACTCAAAGGACAGATTCATCAACAGGATGTGTTAGGCAGGTAGCTGTTCGGGATTCCTTTCAGCGTGTGCCGTTGGGCCCTTTGCTCAAGCTAGTCCTTGAGAGTCCAGGAACTATGGAGAAAATACTGGCATGGCGAGAGCAGGAAGTTTGTGCTCTCCAGGATTTTAGGGATGGCACCATGTTCAAGACGAGTTCTCTTTTTTCCAAAGAGTTTGCAATTCCACTTCTGCTTTACTGTGATGAATGTGAGACAGTAAATCCTTTGGGATCAAAGACATCTGTCCACAAATTAGGGTTCCTTTATTTCACATTGAAATGCTTGCCACCAGAGTTTCTTTCCAGTCTCAGTGCCCACTTTCTGTTGGCAGTGTACAAGACAGATGATGTCAAAACTTATGGCATAGATGTGGTCTTGGAGCCAGTTGTGAATGAGATCCGAAGTCTGGAAGTTAATGGACTTCAAATTGACACGCCTTGTTTTCAGGAAGTAGTCAAGGTTGGAATTGCCCAGATTTGTGGTGATAACTTGGGGCTCAATGCTGTCCTTGGCTACACAGAAAGCTTTAATGCGAAAAGTGTGTGCCGCTGGTGCCGTGTCCAAAAGGAAATCCTTCATGTGCAAACTGTTGAGGATGAATCATTGTTGAGAAATAACCTCAACTATCAAGCAGACTTGTGTCTCAATAACCCAACAGAGACTGGTCTCAAGCGAGAGAGTGCACTTAACAGGCTGGAGTTCTACAAAGTGGTTGACAATGTTACACCAGATATCATGCATGACATTCTGGAAGGAATTGGTGGATATGAAGTCAAGCTTGTTCTCAATTCTCTTATTGAGCAAAAGCTTATAACCCTAGATCAGATCAACTACAGGCTTACAAGTTTTGATTATGGATTCATTGACAGTCATAACAAGCCTTCCCTCATTAAATCACATGAGCTCAAAACCCCAGATGGAGCTCTCAGGCAAACAGCATCACAGACCTGGTGTCTGTTAAGATTACTTCCTCTTGCCATTGGTGACCTTATCCCAGAGGGTAACCAATACTGGGAGTTGCTTCTTCTTTTACTGAGTTGCATGGAGTTCATTTTTTCTCCATCACTAACACAAGAAGCATCCATTTTCTTGGGTTACCTCATCCAGGAGCACCACAGTCTTTTTCTGGAGCTTTACCCTAGTAGGCACCTAAAACCAAAACACCACTTTATGGTCCATTATCCTGGTGCAATCAGGAAGTTGGGACCTGTGGTTCTGTTGTGGGCTATGCGATTTGAGGCCAAACATGGCTTTTTCAAAAGACTCAGCCATGTTACTTGTAACTTTCGCAACATCTGCAAAACAATGGCTTACAGACATCAGATGCTACTTTGTTACCATCTCCTCTCGGGTAATTTGTTCACCCACAATGTAGAAGTTGGTGCAGGATGCACAAATCTGTTGGGCTGTATTGATGGTTATGACCGCATCAAGCACAAATTTGACATGCCACTCTTTACTGAAGTGTATGTTCCATCATGGGTGAGATGGAGGGGCACTGAATACAGGCCTGGAATGTCTCTTCTAGTCTCTCATTCTTGTGATGGTGAACCTCAGTTTGCTATGATAGAGAGCATTCTATCAGTGGAATCCTCTGTCAAACTGATTGTGAGGAAGTATGATACTGTAGGATTTGAAAGACACTATTTTTCCTACTGTGTGTATCCTGCATCTGAGCTTGATGTAGTTGATGTGAACTCTCTTGATGATCACCACCCTCTCCACATTGGAAGGTCATATAAAGAGGGAGATGATAATCTCTATGTTTCTCTGCGCTACAGACTGTTTTAAACATTCATTGTAATTGTTTTAGTTGTGTTTTAGGCATTTACATTTTTGACTGTGTGATTACCCTTTACATTCTTCTATTGAAGGCATGCATTGCCCCATCTGTCCTCTGTTGTGCATTGTGCACAGTAACAATTTAAATGTGTTTTTATTTTTGATACAGGTACACTATTTTGATACAAAAATTTACGTCTTGCCTGCCTTGCATTTGCATGTGCACTAACATTCAGAAATGTGGT
>NW_019172917.1_RaGOO:2914-3369
TAAAATTCGGCATGAGAGTTTTTACTACACAAACCATAGAGTTATAAACCAATTAGTTTATGGTCCAATTGAAGTAGATCATAATGCATCTTCAACCATTTTAATATATCCTTTCAAACCTATTAGACATTTTGCATGAGAAAAAAATAGATGTTCCAATGTTTATCTATCTGCTTCACAGAAAGTACAAACTATAAACCTATATTAAATCTGTGTCTTCAGAAATCATTGGTAAATGTCATTAATAATTTTAAAATTAATTTCTTTAGCTTGAGAAAAGATAGGAAAAGCAACATATTTGATTCTAATTTTAATCTATCTAATTTTCACAATCAGATTCTATATCTCTCCTTTTGAGTGCGGATGGAAATAATTCTGAGGAGAACGAATATCTTAAAACCTTATTAGTAAATCTTTTTTTACCCATTAATTCTAGACTAACCATTCTTGGCACT
>NC_035915.1_RaGOO:70373-70638
TCCTTATCCAACGTCACATAATGTTTTCCTGGAAAATCTTACAGCACTTCATGCTTCCCTCTGCTGAGAACTTTTATGGAGATGTGAATTTCATTTTCCAGCAGGACACACTGCCCACACTGCCAAAAGTACCAATTGATCTTGTATAATATTCTACATTTCTAAGACACTGATTTTTGGGTTTTCATTAGCTTTAAGCCATAATCATCATCATAAAATTAATTAATACTTAAAATAGATCACTGTGTGTAATACATATATATAA
>NC_035915.1_RaGOO:329497-330374
GGAGCATCGTATGGCATGTAGAAATTGAATCATTCATCTCCAAGTAAACACACAGGTGGCAGGTGTCCTTTGAGATCAGATTTTCTGACAAGAAAGGAATCAGTATGCACCACAATAAGATAACCAAACACATGCTTAAAGGTGTTCTTCTGCTAAAACCCACTTTTTCTTGCTCGATGTGAAATGCAATAGGTCCCTTTGAGTTGTATATGCATGCTGCACATTAAACTGTTCCTCAACCTCCATTGTCTGCAGTAGCTAGTAAAAGAAAATATTCAGAAAATTGAGTTAATGAGGAAAAGCACCGTGTCTACATCAGTGCGTGCTTTAATATTCTTGGCCTCAACCACCTTGGCACCTTGGACCTGGACTACCCACCTCTGTTTGTTTAAATCTGTTCACAGAGGATCTCCGGTGGATTTTGCATTTTACAGCGACTCTAAAAATAGGTCAGTGGCTGAACTGCAACTAGCAGGGCATTACACACTTGTAAAGTTACTTATGCAAGACATTGCAAGGACTCAGTGTAATTTTTTTTAACATTTCTAACTGTTGTCCGTGTTGTCCGTGGTTAGCATTAGAGACCATGAACAGGACTAGGCTGTCAAAGAACAGGAGTTAGACATGTAAACTAAATTAATGAGCTCTCTAGTCATCAGATCATGGAGTGTATTCTGAAAGTGGAGCTGCATGAATCTGAATGACGAATTACTTGTGGCTGGAGAGGAAGCATGTGGAAATGAATGTGTCCTTATTTAAATAAGGTCCTTTTCTTAAAGGTACTAATTACGTGCAGGCAGGCTTCTTGTAGGCAAGCTGTGAGGTCAGGCAGAGAGTGTGTGGTGTGGTGTGGTGTGGTCTGTTGTGGTGATCATTG
>NW_019171463.1_RaGOO:17805-18335
TAGTTTGGGGGTGGAGAGTTAGATTTAGACGCAGTAAAAAACACATTTTTTAATACACTGGGCCCTGTTTTAGCGTGCAGCTTGATTCAGTATCTTTGCTATCGTAACAACTAGGGGTGTGTTAAAAATATATATATTCTTTGATTTAAATCGATCTTCATTTAAATGATCAGGCGTCAGGCGGCCGTACAGTGTAACAGGTTTAACTGTTAGACATAATAACTGTAAATTAACATATATCTGAGTGATTTAATGTGTAAATAATGGAGTTATGATCATGTTCTCTATGAAGTGCTGTTACTAATTCAGATTATTTTGTCCCCAGGGATGAACGTGATTACCGGCTGAGGAAGAGGCTCTTATAATGGGGATCTGAACTCCGGTCAGACCGGCTGGAGGCAGCGTTAGCTCCTTCTATAGAGTTTTTTTTAATTGAAATAAAGTTTTTTCTCTGAACATTATTCATATCGCTTGTTGTGTTTTTAGTGTCACTATGTTTATTAAAGTATCACATCTGAACTAGTGGGTCT
>NC_035918.1_RaGOO:3862044-3862308
AGTTCTTTCACACAATTAACTGAACAGTTCAAACCAAACAGTTTAAACTAAACAGTTGAAACTAAAACCTTCATACCGAACAGTTCAATGAAGGCACATGTGAAAATGCACATCAACAGTGATTAACATTGTATTTTTTGTTTCTTTTAAAGGTCTACATTAATCACAAGAATATGGCATACCTGATGCAAAGCATTGGTGGGAATGGTGGTAGACCATTTGATTTTAGTGGGCTTGGAAATGGAGCCACACTGAAACAGATAT
>NC_035918.1_RaGOO:29397932-29398236
TGGGGTTTTTAGGTACGCTGGATGCCATCCCAGTGTCTTTCTTTCTTTCTTTCTTTCTTTCTGTCTTTCTTTCTGTCTTTCTCTCTCTCTCTCTCTCTCTTTCTCTTTATCTGACTCTCGCTCACCCTCTACTCCTGTCTCTACTGGGCTGCCAGCTCCTGTTTGTGGTGCCAATTTGCAGTAAAATGCTGTTAAACACTCGGTTATCGACCCTCCTCTTTCTCCAGCTAATATTCAAACCTGCGCGCACAATTAAAGAGAAACAGTAATTATATGAAGTGTAAAGAGAGAGCGGCCTCGCTCT
>NC_035900.1_RaGOO:25247925-25248181
ACAATATTTAGCCAGCAAGCTAGCTAACTATCTAAAGTACTAATCCCCACCAGCCACCTAGCTATCCAGCATCAGACCACATTCATAAAAACAGTCAAACAAACACCTTTACAAATAATGACTACTAAGGTGAAAGCACAAACATGCAGAGAAAAAGAGAAAAAAATTTCCAATGTAATTTACAATCGCAACAGCAGAAACTTTAGCTCTGGCCATTCAATCAACCAAGCATCCTTTATTTAGACTGAGAGTACAT
>NC_035905.1_RaGOO:1550983-1551243
GACACAGACGCTCTACCTTAGCAAACTTTGTTAAATCTGTAAAGACAAGTTTGAGTAAAATGAACATTGTTGTTTTATTCTTTAACCTACAGACAACACATTATGAAAATTTCAAATTTAGATGTCTTAAAAAAAGTATTATTGCTTTGATATGCTATTATATTTTCATTATATCAGGGTAATTTAATAAATATCAGGGTCATATAATAAATAGAATTAATAATCTTAAAATGACAATAAAACCTTTTTTTTTTACTACT
>NC_035905.1_RaGOO:3866559-3867457
TCTCTGGGTCTTATTTACATATAGTCATGTCTGTTGATTCATTAGATATGCAGAAACTCGTGGAGAGTCCAATAATACGCAATTAATAAAGCGTTAAAGTTTATATAAAATGTTTTCCTGCCTCAAATTATTTCAAGCACAGGTTGAACATAAATGAGTATTACTGGCGACTGGATTGATGGATTTTGGAGGCATTTTGAAGGTAATCGCTGGTGGGGCTTGGGTGTGTGTGAGGAGTGTCCTCAGCTCACCCCGCAGTGTAAAAAAAGCAGATGTAAACTGTATACACACAGTGTAACGCACTCTTTCGGCTCTAATGTCCGCATTTGATCAAATATGGACTTACGAAAAACGCAAATATTTAAAAAGATATTCATAATTTTTTATAATGATTCATAATGATTCATAATTTTTATAAACAAGGCATATTTCGCCCTAAATGTTTATTTTCTGAAAGGAGATACAGGTCAATCTGGAGGGCCAGGGCGTGTTAAGAGGTTAACCATGTATTTCACATTCAATATTAAAAATAAGACTGGTGAAACTCCCCTTAACATTTAACATGAAAATTCTGCTGTACCTTTGTTCTAAAAAAACAGAAAAGTTCTCTGACTTTAGATCAAACCTTTTCTCATACTTTGCTGCAGACTCATCCATTCTGACCATCATGAAATCAAATACTTTCAAGTTATTTTTATGAAGGTTAACTTACGCTCAAACCTGGGAATCAGAGAGTCCAGTTTCCACTCTTTCAGTTTCTCCTTCACAAATGTATCCATGAAACAGAACAGAACTGAAGAAAAAGAAAATATGTTTTAACAAAACCACAATAATTAACAGCATTTCATTTTATTAAGTGGAACCCAGCAGATTGTTTATCCTCAAGTTAGATTTTTAG
>NC_035905.1_RaGOO:9216438-9216652
GATCAAGTACTGTACCCCACTACCACAGAACTCGATCAAGTACTGTACCCCACTACCACAGAACTAGATCAAGAACTGTACCGTACCACCACAGAAATCGATTCTGAACTATACCCCACCAACACAGAACTCGATCAAGTACTCTACCCCACTACCACAGAATTAGATCAAGAACTGTACCGTACCACCACAGAAATCGATTCTGAACTGCAGC
>NC_035905.1_RaGOO:9226467-9226688
ACTCAGAGTACACTGAAGGTGGCCCTCTTTTACAATGTAGCTGAGCTAATACGCAGGGAAAGGATTATCAACGGAAAAAAAAGAGCCAGAATTTTAAAAAGATATATAAAATACAAAATAATGTAAATTTGGTTGTATACTTACATTTACTCCAATCTTCCTTTGGGGGCATAATGCTGAAATGAAATGATAAAATGAAATTAAATGTTAGACAGTAAGGC
>NW_019172868.1_RaGOO:699403-699849
TAAGAGAATAATAATTTTAGGTTTACTCACAACATGACTGGCCACTGAGGTGCAAATGTTTTACAGGTGGTTTCAGGAATGGGGTTTTCATTAATTTCTTTAATTTTATGGATTTTTTTGGTTTCTGTCTTTTGCAAACAGAATTTTAGGGGGGAAGAAAATCATTTATTATTTTTTTTCTCAAATTGTTTTTCAATAAACTAAGCTTAGTTTTCCCTTTCGGCGACAATCATTTACAGTTTAAAAGGGATTGAAAATATTAGGGAAGTAATTATAAATATTAAGGAAAACTAAATAATAACAATAAAAAAGAAAAACAAATTTAAAAAATCCATTTAATACAGATAAAAAAGAATACATATTTATTTTTTTATGTTTTGCTTGCATTTTATAACAAAATTTTATGATATAATCCAAACTACCTTCGATACAATATGCAGAAATTC
>NW_019171357.1_RaGOO:8368-8775
AATTATATTTCCAAAAGCATCTTATATTTTGATCTTCAGAGTAAATATTCATTGTTAATCAGTGAGGTTTCCGCACATTTCAGTTTATTGGTTTAATCTGAACAAATTCAGCTCAGTATAAAATGGAATACAGTGTCTAATTGCAGTTATGGTCCACAAAGATACATTAGCATAAACTCTATCAAAAATACAATTCTGTGTACCTGAGTATTAATAATAACTGGGTACTTGGTGAAGATACTTTTAGGTATATTTTTATCCCCATATTTCCACTTTTGTGTTCAAATTCATACAATCGTTTATACAAATCATATCACTCTGCAATTTACAGATGTTCAGTATAAATATTGTACATTGGTGCTAAACTTAATGGTAAATATATTATGGAAATATAATTATTTGTTTTT
>NW_019171879.1_RaGOO:1256-1672
ATGACAAGGCAGTTAAACTCTAAGGAAATAACTGAGAGTAGTTCAGTGAATTCATCAATAAAATGTGTAGAGTATCTTGGGGGTCTGTAAATGGTTAAAAATAGAATTTTCGGGGTACCCTTCAAAGTAAAACAAAGGTATTCAAAAGACATAAAGTTGCCATAAACAGTCTCTTTGCACTGAAATGTTTCTTTCACTAAAGCAGCTACTCCTCCTCCTTTCTTGCCATTGCGACACACATTCATAAAACTAAAATTTGCTGGTGCCGTCTCGTTTAAAATAGTAGCACTGCTGCCTTCTGTTAACCATGTCTCAGTGAGAAACAGAAAGTCTAAATCGTAAGAGATTATAATATCATTTACTAAAAATGATTTATTGACTAGTGATCTAATATTAAGTAGACCTAGTTTTAATGA
>NC_035902.1_RaGOO:18094180-18094450
TATTAAATATAGTCCATTTATTTGAGCTAAACTGCTGATCAAAAAATAAGCCAAAAATACCTGTTGTCTTGGTTGGAGTCAGAATTTGGTAGTAGGAATGTGCCAAAGTAATATAGGCAACATTTTTGAATGTTGTATCGCAAAAAGATACTGAAATATGGTGATATTATTTTAGGGACATATGGTTTATCAAGATACAACTTAAAAAAACATTCACACTCATTCTCATTTCCCAATAAATAATATCAAATATCTAATATAATAATATAA
>NC_035909.1_RaGOO:688319-688698
GCAGTGCAGTCAGTCAGTACCTTCTCGCTAACGGTGGACGAGCTACCTACCTCTGTGGAACACAGCATATGTAAGTCCTGCTTGCACAAAACCATGGCCAGTGCTAAAAAACGGAAAGTTGATAACGAAAATAGACAGTTCAGTTCCGCCTGGACAGACGAATTTTGTTTTATTTTACCAGCCCGTGCCAATGCTAAGCCAACCTGCTTGCTGTGCTCTCAAACCATAGCTGTTTGCAAGGTGGCTAACATAAAGCGGCACTTCGAAACACGCCACAGCAATTTCAATGACAACTTCCCAGCAAAATCAGAGACTCGAAGACAAAAGATTGCAAGTTTGATAGCTGCCTACAACCATTCTGTTACCACCATCCATAAGA
>NC_035909.1_RaGOO:689030-689603
TTCGTGCGATTTTTTGATGAGAAAGCTTTTAGAGAAGAGCTGCTTTGTTTGCTGCCCCTACACGGGCGCACGACGGGGGAAGTCATTTTTAGTGAACTAACTCAGTTCTTTGAAAAAAATGGATTAGACATGAGCAAAATCACGTCTGTTGTCACTGACGGTGCCCCGTCCATGGTTGGACAACACAAGGGTCTGGTAAGCAGGCTAGCAGCTGTAATCCCCACTCTAACAGCATTTCACTGCATAATTCACAAATCAGTGTTGTGTGCAAAACTGTGTGGGAAAATGAAAGACACCATGGATACAGTGATGAAGCTTGTAAACTTCATTAGGGAGAGTTCTAGTTTGCAGCATCGCCTTTTCAGGGCTCTGTTGGAGGAAATGTCTTCTGCACATAATGATCTGTTGCTGCATAACGATGTGCGCTGGCTTAGCAAGGGCAGAGTGTTGGAGAGAGTGTGTGAATTACACAATGAACTCTGTTCTTTTCTTGGCAACTTGCAAAATGAAAAGGCTCAATCTTTTCTGAAAGTTCTGAATGACAGCAAAGAAATGGGTTATGTGCATTTTTTA
>NC_035909.1_RaGOO:23589762-23590137
AAAAAGTAAACGACAGAATAGAATGATAGAATAAGTCACAAATCATTTCCCAGAACTATTTATTCATTATTTATTAATACATCTCTTTAGCTCATTTCTTCAATGTAGAAAGTAAAAACATAAAAAAACGCTGCTGTAAAAAGTTATGTTTTGCAATAAAGCAGAGCGTAAATAGATACTTTAGAAGTGAGGTAAAGCTGTGGCTCAATATCGGAGCAGTTCATCAAAGTTCTGTCTCTCTCCAATCTGTGAAAATACAGTAACACTTCATTGTAATGGTACATGACATGACATTAATTAAGGCATTCATTAAGGATGAACTCATCAGTAAGTAAGGATGCATTAGATGAATTTATCATATATTAATATCTGCAA
>NC_035909.1_RaGOO:23596533-23597238
GATGATTTCACTGAATTTTATTTAGGGTTTATTTAGGGGGCTAAATACTTTTGCATGTCAGACCTTTCAGATATTTATTTGATTAAAAGTGTGAAAAACATGTATCATTTCATTCCACTTCACAATTATGTGCTACTTTGTGTTTGTCTATCACTTAAAATATCAATAACTATACTTAAATTTGTGATTGTTAGGTGACAAAATGTGGAAAAAGTCCAAGGGGTATAGATACTTTTGTAAGGCACTGTATATATTTACTCACTAAATATCAGCACTCCTGGGCATTTAAAGAGTTTTAAACTCCATGTTCAGGTAAGTTTTCTTTTCATTCTAAAGAGATGGATGGCACTGAAAATTAATCAGTAACTAATTGAAATAAATTCACATCAAATTATTTGACTGCCAAAATAGTCATTATTCGCAGCCCTAATACTGGCTTATGAGATTGTACAGATGAAGTCTGTGCCTATGCAAATGGACACTCAAAGATTTTGCAGCCCCTAAAATAATTGAAGAAAAAGTCTCACATTAAATAGAAGAGAGAGAATGTTTGGTGGTATGCTCTCTATAAAATTCAAAATTCAAACCCTTTGCTGAGAAATCCAGCCAGGGCAGATTCGAACACATTTAACTAAAAACATGGCATTGTTATTTTATTAATTTTTCAATTTCACAGTCATGCTGTTATTATAGCATGGTGTAGAG
>NW_019171294.1_RaGOO:137715-137930
CTCTATCAGAGAATCTATTCAGGAGATCAGACTTATTTAAGAAATAGTAGAATGCATTATAAATATTTGCAAGACTTCCAAAAATATTTCTTAGACAATAACTTCTTATAACAAGACAATAATTAGACAATAATTCTTAGACAATAATTCCGAACAAAAACAATTCTTCTACTTCTCATTTTTCTTCTTCTTATTATTATTTCCTTTTACTTTTT
>NW_019171294.1_RaGOO:146578-146781
TTTGGCATTCTTTGTACTCCTCAAAATTCTCATAGTACGTCTTTAGCATTTTTGTATTTCCTGGAATTAGTGCCCATGTATTATACACCTCTCTCCCTCTGCTACCTACCCTTTGTAGGAATCCAGGTCACAGCACCAAGTTTTTAGAAATTCGATCTTCAGGAGTCAGGAGACAACTTAAAAGTTGACTTATTCTAGTGCAG
>NW_019171294.1_RaGOO:158891-159171
ATGGATTTAAAGTTAATATATAAATTCTTTAAGAGAAAAACTTTTATTTTTTAATAATGTATATCTAAATATATAAATACCTCCACAATGTCTCCGGGAGATCACTGAACACTGTATTCCTCACAAATATAAACGTTTTGACAAAATTCACAGAAATACTAAAAAAATATTTCTTAGGTAAAAGATTTTTGTACAGATTTCCTGTGTATTTTGTGTCAAAATATTTATATTTTTGAGGAATAGAGTGTCCAGTGATAATTACATAAATATTATAATAAGG
>NW_019171441.1_RaGOO:4390-4594
GTGTGTGTGTGTGTGTGTGTGTTTCGATGTGTGTGTGTGTGTGTGTGTGTTTCGATGTGTGTGTGTTTCGATGTGTGTGTGTGTGTGTGTGTGTGTTTCGATGTGTGTGTGTTTTTGTGTGTGTGTGTGTGTGTGTTTCGATGTGTGTGTGTTTGTGTGTGTGTGTTTGTGTGTGTGTGTGTGTTTCGATGTGTGTGTGTGTGT
>NW_019172939.1_RaGOO:99273-99519
TACTAGCATTTAGTATTACTTTATAATTAGCTTGTCCCTGTATTATTTTACTACATCATTTATAATGGTAACTATATTCTAAACAAACACTAACATCTAGTTCCACTCTGTAAGCGAGCAAAATTATAAATTTGATTTAGTTATTTATATGTTAAATATTCTCTATATTAAATACATTATTTGTAAATTAATAAATAAATGTAATTAATAAATATGGTTTTCTATGTATTTATAATTTTCATAATA
>NW_019172939.1_RaGOO:619921-620150
TTTATTTTATATTTGACTTTCACAATCTAAACTTCACAAGCTAGCAGGTGTCTTGAATAGCTCACTGTGAAGTTTCTAATCTTCGTTATTTACTTAGTTAGCATTAGTTAGCTAATTTACTTAGTTAGCATTAGTTAGCTAATTTACTTAGCTAGCATTAGTTAGCTAATTTACTTAGCATTAGTTAGCTAATTAACTTAGTTAGCATTAGTTAGCTAATTTACTTAGT
>NW_019170862.1_RaGOO:41798-42140
CTAAAGGCTCTAACTCCCAGCATGTTCAGCCCGTAGCCTACAGTGATGCTGCTGAGCATGTGATGCTGTCACACTCTGCCTCTCCAGTACTTTGATTAATTAATTACTTGATTACTCCTAGGTGTGTCCTGTGTATTTATAGCCCCTCAATTCCCTTAGTTCCCAACTGAGTATTATCTGGTTCTCCAGCTCTGTTACAACGTATTTTCCTAAGTCTGTCCTGTTTCTTTGTTTATTGACCTGTTTCTGTTTTTCGACCACTCTCTAGCCTAGCCCTTGTTATTCTGCCTTTTTGATATTAACCTCCTGCCTTCCTTGACTACTCTCTTTGCCTAGCCCTTC
>Chr0_RaGOO:17330127-17330366
CACTAAATATACGCAAAAACACACTTCATATACGCAAAAACAAACTTCATATACGCAAAAACACACTTCATATACGCAAAAACACACTAAATATATGCAAAAACAGACTTCATATACGGAAAAACACACTAAATATACGCAAAAACACACTTTATATACGCAAAAACACACTAAATATACGCAAAAACACACTTAATATACGCAAAAACACTAAAAATACGCAAAAACACACTTCATAT
>Chr0_RaGOO:21034173-21034385
AGCGGGTTTAATTATAGTCTGGTACAGAGCAGGTTTAATTCTAGTCTGGTACAGAGCAGGTTTAACTCTAGTCTGAAATAACGCAGAGCAGTTTTAATTCTAGTCTGGTATGAAGCAGGTTTAATTCTAGTCTGGGAAAGAGCAGGTTTAATTCTAGTCTGGTACGAAGCGGGTTTAATTCTAGTATGGTACAGAGCATGTTTAACTCTAGT
>Chr0_RaGOO:27310312-27310689
AATATATATAAAAAAATATTAAATCACAAATAATCACATTTATATATTTATTAAATATTTTATTAGCCACAAAATAATTTTAATCATATTAGAAATTATTACAATAAATTTATATTATAGTACATATATTGATTACACATGGTCTATAGCTATGCGAAATATGTTTCTATTAAATATTATTATTATTATTTATTATATGCAAATGTTTGACATAATCGTTTTTTATATGATCTGTTTTAATTTCTTTTTCTATTTTACATAGTAACAATTAAATCAAAATTTAAAAAGTGCTGATAAGCCCAATAAGACTACTTTTAGATTGATTTGATTGTTTAGCACCCTGATATTTTATATTATTAGATAATAACAGCTTTCTT
>Chr0_RaGOO:33939805-33940177
GTGTTAAACAAACTAAAATACAAATAAAATTCAAGAAACTCTTCATACTCAGGCTGGATTCTGAGGCAAGGATGCAGGTTGTAGGCAGCAGGGCATTAAGTCAGTATACCTTAAATATAAACTTTAAATGTTGACTGTTAGCTGTAGTAATAACAGTTAGCTATAGTAATAAAAAGGCTAATCAAATAGCAATAAGTGGTACCTACTGTACAGCAAATTCTGTTTTTGGAATAAACTCTCAGAGTTAATATCAACTAATTTAAAGTGTATATGTGTGACCATCAAATACATTCTATGACAGAGATAAAGTAACTCTTTTTTTAGGAGTTGGCCTTTTAACTCTGTTCAGGAGTTAAATCTGAGATGTGGGAA
>Chr0_RaGOO:41990965-41991189
NNNNNNNNNNNNNNNNNTGTGGGGCTTTAATTCTGTCTGTGCGGAGCTTTAATTCTGTCTGTGTGGGGCTTTAATTCTGTTTGTGCGGGGCTTTAATTCTGTTTGTGCGGGGCTTTAATTCTGTTTGTGCGGGGCTTTAATTCTCTCTGTGCGGGGCTTTAATTCTGTCTGTGTGGGGCTTTAATTCTGTTTGTGCGGAGCTTTAATTNNNNNNNNNNNNNNNN
>Chr0_RaGOO:43198757-43199200
ATTAAAGGAGAAATATGTTTTAATCCATTGTCTGCAATATATTAATGAGATTTTTGTGTTTTTTTTCTGAAATTCTGTTTGCAAAATGCAGATGTGAAAAGCTAAAAAAGCTTTTGACATCTGCATTTTGCAAACAGAATTTCCGAAAAAAAAATCACAAAAATCTCATTTTTGCATCTTCTGATGGTATAATCCAACCTTCTGTTTCTGTTTCAAGGTGCAAAAGTATATATAAAAAAGAAGAAAATTCTAAATGAAAAAAGAGAAAATTATTTTTAATTATTTTTTCACTACGGTAAAATGGAAACTAATTATGTAAATAATACATTTTACATCCATTTTCTGCTATGAAATTTGGCCTCAAACTGTTTCTGCTTCTCTGAAAGGAAAGGCTGCAGCCACATCAGCCCAGAGCGGACAGGTTTAACACCCCTGTTTAAATA
>Chr0_RaGOO:50098862-50099065
CATCGGCCGGATGGCAGTGTACACCCTGGACAGGCCGCCAATCCATCACAGTGCTACAGCTTTTTTATTTATCTCTAATCCACAGCATAATGCAGAGTTGAAGTGTGGCCTTGTCATTCCACTGTGGACAACAGAACACTGTGTATTTTCTGCAATGTGTGCATTTAATACAGTTATAACAGCCAGTTAGAATATTTGCATTT
>Chr0_RaGOO:50745695-50746732
TAAACCTGCTCTGTACCAGACTAGAGTTAAACCTTCTCTGTACCATACTAGAATTAAACCCGCTTCGTACCACACTAGAGTTAAACGTGCTCTGGTTTATTTCAGACTAGCGTCAAACCTGCTCTGTACCAGACTAGAATTAAAACTGCTTTGTACGAGACTAGAGTTAAACCTGCTCTGTTCCAGATTATAATTAAACCCGCTCNNNNNNNNNNNNNNNNNNNNNNNNNNNNNNNNNNNNNNNNNNNNNNNNNNNNNNNNNNNNNNNNNNNNNNNNNNNNNNNNCATACCAGACTAGAGTTAAACCCGCTTTGTACCAGACTAGAGTTAAACCCGCTTTGTACCAGACTAGAGTTAAACCTGCTCTGTACCAGACTAGAATTAAACCCACTCCATACGAGTCTAAAGTTAAACCTCCTCTGTACCAGACTAGAATTAAACCCGCTTTGTACCAGAGTAGAGTTTAACCTGCTCTGTACCAGACTAGAGTTAAACCTGCTCTGTACCAGACTAGAATTAAACCCGCTCCATACGAGTCTAGAGTTAAACCTGCTCTGTACCAGACTAGAACTAAACCCGCTTTGTACTAGACTAGAGTCAAACCTGCTCTGTACCAGACTAGAAATAAAACTGCTCTGTACGAGACTAGAGTTAAATCTGCTCTGCTCCAGACTATAATTAAACCCACTCCATACCAGACTAGAGTTAAACCCGCTTTGTACCAGACTTAAGTTAAACCGGCTCTGTTCCAGACGATAATTAAACCTGCTCTGGTTTAATTCATACTATAATTAAACCTGCCCTGTACCAGACTAGATTTAAACCTGCTTCATACCAGACTAGAATTAAACCCACTTTCTACCAGACTATAATTAAACCTGCTTTATCCTAGACTAGTTAAATCTGCTTTATTCTAGACTAGAGTTAAACCTGCTTTATTCTAGACTAGAGTTAAACCTGTTTTATTCTAGTCTAGAGTTAAACCTGCTTTATTCTATTCTAGAGTTAAACATGCTTTATCTTAGACTAGAGTTNNN
>Chr0_RaGOO:50806073-50806334
GTATAAGAGTAGAGTAGGTACTGTTGAAGCTGTAATGTGATAATAATGATTCTGCGTTATTAAAGTGATATCCTGCCAACAGCCTCTTCTCTATTATTTTAGCACAGCAGCTGATAAACCCAGCATCCAGGCAAATAGCATTTTTAAACTGTGTTTAAGCAGCTGTGCTGTATACAGTTTGGATGTGTGGTGAAGACCCAATCGACAGTTAGCACAGTTCACACAACTTTTTGGCTGATATAAAATACACATTTCTTTATA
>Chr0_RaGOO:53187686-53187969
AACAATAAATAAAATAATCATACACTGGAAAAACAACATTTTCAAAATAATAATTTTACACATAAACATAAGAAAAGGAAAGAATAATTAAAATCTTTTAAACCCCATTGAACTCCCTCAAAATTGTGTGGCCCAAAATAGGGCCCTCTGAGCATGCCTCAGTTTTGCTCAGGCAGTATGTAAGGGCAACTAGGACTGAGGGTCGGCCCTTTGACAGACCAGGAAGAGAGTGGAGCACAGGTGAGTATGTGAATGTGATTATTGTACCAGCAGCTAGTGATTG
>Chr0_RaGOO:53365258-53365523
TTCTGCTGCCTTTTAGTTTGGGATTTGCGACCAAAGAAAAGATATACCTAAAAATACTATGACTTTCTCCTGTCCTAATATTTATTATCCACCTTGTTCCATCGGATAGAAATTGTATTCGGAATAGACTCAATCGGACTACTCTATTTCGATTGAAGTGTTTACATGGATGTGCTCCATTTATCTGATTGTTAGAGGATTATTAGGCTGCATGTAAACATACCCAATGGCTGTGTATTGAGTTATTTTCAGAGAATATTAAATC
>Chr0_RaGOO:231396178-231396394
NNNNNNNNNNNNNNNNNNNNNNNNNNNNNNNNNNNNNNNNNNNNNNNNNNNNNNNNNNNNNNNNNNNNNNNNNNNNNNNAAAATCTTTAATTCTACAGAAATATACACAAATGTACACAAAGTATTGTTGTAAAGCAGGGGGGGAGTACTTTCCAAATATGTAAGAATCATTCCTGTAACATACTCACAGGCTGAGATATTTAGGGNNNNNNNNNN
>Chr0_RaGOO:234416940-234417312
NNNNNNAAATTTTTAATTGGAACCTGCCCAAAATGGGCTGATTTGGCTTTAAAATTCTCAGCCTGTGAGAATTCCCCAGGGATGTATCTTACATATTTGGAAAGAACTAAGCTTAATCTTTACAACAACACTANNNNNNNNNNNNNNNNNNNNNNNNNNNNNNNNNNNNNNNNNNNNNNNNNNNNNNNNNNNNNNNNNNNNNNNNNNNNNNNNNNNNNNNNNNNNNNNNNNNNCTGGAACAAATTTTTAATTGGAACCTGCCCAAAATGGGCTGATTTGGCTTTAAAATTCTCAGCGTGTGAGCATTCCCCAGGGATGTGTCTTACATATTTGGAAAGAACTAAGCTTAATCTTTACAACNNNNNNNNNNNN
>Chr0_RaGOO:235392128-235392966
NNNNNNNNNNAAAGCCAAATCAGCCCATTTTGGCTAGGTTCAAAAAAAAAATTGTTCCAGCTGAAGTTGGTATATTTCCAACCCGTGTTAAATCTTTATTCCTGAAGATATCTGCACAAATATAGTGGTGTTGTAAANNNNNNNNNNNNNNNNNNNNNNNNNNNNNNNNNNNNNNNNNNNNNNNNNNNNNNNNNNNNNNNNNNNNNNNNNNNNNNNNNNNNNNNNNNNNNNNNNNNNAAAGCCAAATCAGCCCATTTTGGGCAGGTTCCAATTAAAAATTTGTTCCAGCTGAAGTTGGTAGTGTTCAAACCCGTGTTAAATCTTTATTCCTGAAGATATCTGCACAAATATAGTGTTGTTGTAANNNNNNNNNNNNNNNNNNNNNNNNNNNNNNNNNNNNNNNNNNNNNNNNNNNNNNNNNNNNNNNNNNNNNNNNNNNNNNNNNNNNNNNNNNNNNNNNNNNNAAAGCCAAATCAGCCCATTTTGGGCAGGTTCCAATTAAAAATTTGTTCCAGCTGAAGTTGGTACTGTTCAAACCCGTGTTAAATCTTTATTCCTGAAGATATCTGCACAAATATAGTGTTGTTGTAANNNNNNNNNNNNNNNNNNNNNNNNNNNNNNNNNNNNNNNNNNNNNNNNNNNNNNNNNNNNNNNNNNNNNNNNNNNNNNNNNNNNNNNNNNNNNNNNNNNNAAAGCCAAATCAGCCCATTTTGGGCAGGTTCCAATTTAAAAATTTTCCAGCTGAAGTTGGTATATTTCAAACCCGTGTAAAATATTTACTCCTGAAGATATCTGCACAAATATAGTGTTGTTGTAAANNNNNNNNNNNNNNNNNNNN
>Chr0_RaGOO:236152588-236152953
AGGAATAAAGATTTAACACGGGTTTGAACAATACCAACTTCAGCTGGAACAAATTTTTAATTGCAACCTGCCCAAAATGGGCTGATTTGGCTTTAAAATTCTCAGCCTGTGAGCATTCCCCAGGGATNNNNNNNNNNNNNNNNNNNNNNNNNNNNNNNNNNNNNNNNNNNNNNNNNNNNNNNNNNNNNNNNNNNNNNNNNNNNNNNNNNNNNNNNNNNNNNNNNNNNAACAAATTTTTAATTGGAACCTGCCCAAAATGGGCTGATTTGGCTTTAAAATTCTCAGCCTGTTAGCATTCCCCAGGGATGTATCTTACATATTTGGAAAGAACTAAGCTTAATCTTTACAACAACANNNNNNNNNNN
>Chr0_RaGOO:236192093-236192894
ACACTATATTTGTGCAGATATCTTCAGGAATAAAGATTTAACACGGGTTTGAACAAAACCAACTTCAGCTGGAACAAATTTTTAATTGGAACCTGCCCAAAATGGGCTGATTTGGCTTTANNNNNNNNNNNNNNNNNNNNNNNNNNNNNNNNNNNNNNNNNNNNNNNNNNNNNNNNNNNNNNNNNNNNNNNNNNNNNNNNNNNNNNNNNNNNNNNNNNNNAACAACACTATATTTGTGCAGATATCTTCAGGAATAAAGATTTAACACGGGTTTGAACAATACAAACTTCAGCTGGAACAAATTTTTAATTGGAACCTGCCCAAAATGGGCTGATTTGGCTTTAAAANNNNNNNNNNNNNNNNNNNNNNNNNNNNNNNNNNNNNNNNNNNNNNNNNNNNNNNNNNNNNNNNNNNNNNNNNNNNNNNNNNNNNNNNNNNNNNNNNNNNTACAACAACACTATATTTGTGCAGATATCTTCAGGAATAAAGATTTAACACGGGTTTGAACAAGACCAACTTCAGCTGGAACAAATTTTTAATTGGAACCTGCCCAAAATGGGCTGATTTGGCTTTANNNNNNNNNNNNNNNNNNNNNNNNNNNNNNNNNNNNNNNNNNNNNNNNNNNNNNNNNNNNNNNNNNNNNNNNNNNNNNNNNNNNNNNNNNNNNNNNNNNNAACAACACTATATTTGTGCAGATATCTTCAGGAGTAAATATTTTACACGGGTTTGAAAAATACGAACTTCAGCTGGAAAATTTTTAAATTGGAACCTGCCCAAAATGGGCTGATTTGGCTTTAAAAT
>Chr0_RaGOO:237665306-237665767
NNNNNNNNNNCAATTAAAAATTTGTTCCAGCTGAAGTTGGTATTGTTCAAACCCGTGTTAAATCTTTATTCCTCAAGATATCTGCACAAATATAGTGTTGTTGTAAAGATTAAGCTTAGTTCTTTCCAAATATGTAANNNNNNNNNNNNNNNNNNNNNNNNNNNNNNNNNNNNNNNNNNNNNNNNNNNNNNNNNNNNNNNNNNNNNNNNNNNNNNNNNNNNNNNNNNNNNNNNNNNNATTTGTTCCAGCTGAAGTTGGTATTGTTCAAACCCGTGTTAAATCTTTATTCCTGAAGATATCAGCACAAATATAGTGTTGTTGTAAAGATTAAGCTTAGTTCTTTCCAAATATGTAAGATACATCCNNNNNNNNNNNNNNNNNNNNNNNNNNNNNNNNNNNNNNNNNNNNNNNNNNNNNNNNNNNNNNNNNNNNNNNNNNNNNNNNNNNNNNNNNNNNNNNNN
>Chr0_RaGOO:237665985-237667501
NNNNNNNNNNNNTGGTATTGTTCAAACCCGTGTTAAATCTTTATTCCTGAAGATATCTGCACAAATATAGTGTTGATGTAAAGATTAAGCTTAGTTCTTTCCAAATATGTAAGATACATCCCTGGGGAATGCTCACAGGNNNNNNNNNNNNNNNNNNNNNNNNNNNNNNNNNNNNNNNNNNNNNNNNNNNNNNNNNNNNNNNNNNNNNNNNNNNNNNNNNNNNNNNNNNNNNNNNNNNNGGTATTGTTCAAACCCGTGTTAAATCTTTATTCCTGAAGATATCTGCACAAATATAGTGTTGTAGTAAAGATTAAGCTTAGTTCTTTCCAAATATGTAAGATACATCCCTGGGGAATGCTCACAGGCNNNNNNNNNNNNNNNNNNNNNNNNNNNNNNNNNNNNNNNNNNNNNNNNNNNNNNNNNNNNNNNNNNNNNNNNNNNNNNNNNNNNNNNNNNNNNNNNNNNNGTATTGTTCAAACCCGTGTTAAATCTTTATTCCTGAAGATATCTGCACAAATATAGTGTTGTTATAAAGATTAAGCTTAGTTCTTTCCAAATATGTAAGATACATCCCTGGGGAATGCTCACAGGCTNNNNNNNNNNNNNNNNNNNNNNNNNNNNNNNNNNNNNNNNNNNNNNNNNNNNNNNNNNNNNNNNNNNNNNNNNNNNNNNNNNNNNNNNNNNNNNNNNNNNTTCAAACCCGTGTTAAATCTTTATTCCTGAAGATATCTGCACAAATATAGTGTTGTTGTAAAGGTTAAGCTTAGTTCTTTCCAAATATGTAAGATACATCCCTGGGGAATGCTCACAGGCTGAGAATNNNNNNNNNNNNNNNNNNNNNNNNNNNNNNNNNNNNNNNNNNNNNNNNNNNNNNNNNNNNNNNNNNNNNNNNNNNNNNNNNNNNNNNNNNNNNNNNNNNNATTAAAAATTTGTTCCAGCTGAAGTTGGTATTGTTCAAACCCGTGTTAAATCTTTATTCCTGATGATATCTGCACAAATATAGTGTTGTTGTAAAGATTAAGCTTAGTTCTTTCCAAATATGTAAGANNNNNNNNNNNNNNNNNNNNNNNNNNNNNNNNNNNNNNNNNNNNNNNNNNNNNNNNNNNNNNNNNNNNNNNNNNNNNNNNNNNNNNNNNNNNNNNNNNNNGCAGGTTCCAATTAAAAATTTGTTCCAGCTGAAGTTGGTATTGTTCAAACCCGTGTTAAATCTGTATTCCTGAAGATATCTGCACAAATATAGTGTTGTTGTAAAGATTAAGCTTAGTTCTTTCCAANNNNNNNNNNNNNNNNNNNNNNNNNNNNNNNNNNNNNNNNNNNNNNNNNNNNNNNNNNNNNNNNNNNNNNNNNNNNNNNNNNNNNNNNNNNNNNNNNNNNATTTTGGCTAGGTTCAAAAAAAAAATTGTTCCAGCTGAAGTTGGTATTTTTCCAACCCGTGTTGAATCTTTATTCCTGAAGATATCTGCACAAATATAGTGTTGTTGTAAAGACTAAGATTAGTTCTNNNNNNNNNNNNNNN
>Chr0_RaGOO:237987652-237988239
NNNNGAACTAAGCTTAATCTTTACAACAACACTATATTTGTGCAGATATCTTCAGGAGTAAATATTTGACACGGGTTTGAAAAATACCAACTTCAGCTGGAAAATTTTTAAATTGGAACCTGCCCAAAATGNNNNNNNNNNNNNNNNNNNNNNNNNNNNNNNNNNNNNNNNNNNNNNNNNNNNNNNNNNNNNNNNNNNNNNNNNNNNNNNNNNNNNNNNNNNNNNNNNNNNTACATATTTGGAAAGAACTAAGCTTAATCTTTACAACAACACTATATTTGTGCAGATATCTTCTGGAATAAAGATTTAACACGGGTTTGAACAATACCAACTTCAGCTGGAACAAATTTTTAATTGGNNNNNNNNNNNNNNNNNNNNNNNNNNNNNNNNNNNNNNNNNNNNNNNNNNNNNNNNNNNNNNNNNNNNNNNNNNNNNNNNNNNNNNNNNNNNNNNNNNNNAACTAAGCTTAATCTTTACAACAGCACTATATTTGTGCAGATATCTTCAGGAATAAAGATTTATCACGGGTTTGAACAATACCAACTTCAGCTGGAACAAATTTTTAATTGGAACCTGCCCAAAATGNN
>Chr0_RaGOO:239654291-239654640
ATATCTTCAGGAGTAAATATTTTACACGGGTTTGAAAAATACCAACTTCAGCTGGAAAATTTGTAAATTGGAACCTGCCCAAAATGGGCTGATTTGGCTTTAAAATTCTCAGCCTGTGAGCATTCCNNNNNNNNNNNNNNNNNNNNNNNNNNNNNNNNNNNNNNNNNNNNNNNNNNNNNNNNNNNNNNNNNNNNNNNNNNNNNNNNNNNNNNNNNNNNNNNNNNNNGCAGATATCTTCAGGAATAAAGATTTAACACGGGTTTGAACAATACCAACTTCAGCTGGAACACATTTTTAATTGGAACCTGCCCAAAATGGGCTGATTTGGCTTTAAAATTCTCAGCCTGTG
>Chr0_RaGOO:242232774-242234056
NNNNNNNNNTTAAGCTTAGTTCTTTCCAAATATGTAAGATACATCCCTGGGGAATGCTCACAGGCTGAGAATCTTAAAGCCAAATCAGCCCATTTTGGGCAGGTTCCAATTAAAAATTTGTTCCAGCTGAAGTTGGNNNNNNNNNNNNNNNNNNNNNNNNNNNNNNNNNNNNNNNNNNNNNNNNNNNNNNNNNNNNNNNNNNNNNNNNNNNNNNNNNNNNNNNNNNNNNNNNNNNNAAATATGTAAGATACATCCCTGGGGAATGCTCACAGGCTGAGAATTTTAAAGCCAAATCAGCCAATTTTGGGCAGGTTCCAATTAAAAATTTGTTCCAGCTGAAGTTGGTATTGTTCAAACCCGTGTNNNNNNNNNNNNNNNNNNNNNNNNNNNNNNNNNNNNNNNNNNNNNNNNNNNNNNNNNNNNNNNNNNNNNNNNNNNNNNNNNNNNNNNNNNNNNNNNNNNNCCTGGGGAATGCTCACAGGCTGAGAATTTTAAAGCCAAATCAGCCCATTTTGGCTAGGTTCAACAAAAAAATTGTTCCAGCTGAAGTTGGTATTTTTCCAACCCGTGTTAAATCTTTATTCCTGAAGNNNNNNNNNNNNNNNNNNNNNNNNNNNNNNNNNNNNNNNNNNNNNNNNNNNNNNNNNNNNNNNNNNNNNNNNNNNNNNNNNNNNNNNNNNNNNNNNNNNNAATGCTCACAGGCTGAGAATTTTAAAGCCAAATCAGCCCATTTTGGGCAGGTTCCAATTAAAAGTTTGTTCCAGCTGAAGTTGGTATTGTTCAAACCCGTGTTAAATCTTTATTCCTGAAGATATCTNNNNNNNNNNNNNNNNNNNNNNNNNNNNNNNNNNNNNNNNNNNNNNNNNNNNNNNNNNNNNNNNNNNNNNNNNNNNNNNNNNNNNNNNNNNNNNNNNNNNAATGCTCACAGGCTGAGAATTTTAAAGCCAAATCAGCCCATTTTGGGCAGGTTCCAATTAAAACTTTGTTCCAGCTGAAGTTGGTATTGTTCAAACCCGTGTTAAATCTTTATTCCTGAAGATATCTNNNNNNNNNNNNNNNNNNNNNNNNNNNNNNNNNNNNNNNNNNNNNNNNNNNNNNNNNNNNNNNNNNNNNNNNNNNNNNNNNNNNNNNNNNNNNNNNNNNNGGAATGCTCACAGGCTGAGAATTTTAAAGCCAAATCAGCCCATTTTGGGCAGGTTCCAATTAACAATTTGTTCCAGCTGAAGTTGGTATTGTTCAAACCCGTGTTAAATCTTTATTCCTGAAGATATNNNNNNNNNNN
>Chr0_RaGOO:243119206-243119587
NNNNNNNNNNNNCAAATATGTAAGATACATCCCTGGGGAATGCTCACAGGCTGAGAATTTTAAAGCCAAATCAGCTCATTTTGGGCAGGTTCCAATTAAAAATTTGTTCCAGCTGAAGTTGGTATTGTTCAAACCCGTGNNNNNNNNNNNNNNNNNNNNNNNNNNNNNNNNNNNNNNNNNNNNNNNNNNNNNNNNNNNNNNNNNNNNNNNNNNNNNNNNNNNNNNNNNNNNNNNNNNNNAGTGTTGTTGTAAAGATTAAGATTAGTTCTTTCCAAATATGTAAGATACATCCCTGGGGAATGTTCACAGGCTGAGAATTTTAAAGCCAAATCAGCCCATTTTGGCTAGGTTCAAAAAAAAAAATTGNNNNNNNNNNNNNNN
>Chr0_RaGOO:245621900-245622260
CACTATATTTGTGCAGATATCTTCAGGAATAAAGATTTAACACGGGTTTGAACAATGCCAACTTCAGCTGGAACAAATTTTTAATTGGAACCTGCCCAAAATGGGCTGATTTGGCTTTAANNNNNNNNNNNNNNNNNNNNNNNNNNNNNNNNNNNNNNNNNNNNNNNNNNNNNNNNNNNNNNNNNNNNNNNNNNNNNNNNNNNNNNNNNNNNNNNNNNNNACAACAACACTATATTTGTGCAGATATCTTCAGGAATAAAGATTTAACACGGGTTGGAAAAATCCCAACTTCAGCTGGAACAATTTTTTTTTTGAACCTAGCCAAAATGGGCTGATTTGGCTTTAAANNNNNNNNNNNNN
>Chr0_RaGOO:246855854-246856450
NNNNNNNNNNNACACTATATTTGTGCAGATATCTTCAGGAATAAAGATTTAACACGGGTTGGAAAAATACCAACCTCAGCTGGAACAATTTTTTTTTTGAACCTAGCCAAAATGGGCTGATTTGGCTTTAAAATTCTCNNNNNNNNNNNNNNNNNNNNNNNNNNNNNNNNNNNNNNNNNNNNNNNNNNNNNNNNNNNNNNNNNNNNNNNNNNNNNNNNNNNNNNNNNNNNNNNNNNNNCAACACTATATTTGTGCAGATATCTTCAGGAATAAAGATTTAACACGGGTTGGAAAAATACCAGCTTCAGCTGGAACAATTTTTTTTTTGAACCTAGCCAAAATGGGCTGATTTGGCTTTAAAATTCNNNNNNNNNNNNNNNNNNNNNNNNNNNNNNNNNNNNNNNNNNNNNNNNNNNNNNNNNNNNNNNNNNNNNNNNNNNNNNNNNNNNNNNNNNNNNNNNNNNNACACTATATTTGTGCAGATATCTTCAGGAGTAAATATTTTACACGGGTTTGAAAAATACCAACCTCAGCTGGAAAATTTTTAAATTGGAACCTGCCCAAAATGGGCTGATTTGGCTTTAAAATTCTCNNNN
>Chr0_RaGOO:247132345-247132672
NNNNNNCTATATTTGTGCAGATATCTTCAGGAATAAAGATTTAACACGGGTTTGAACAATACCAACTTCCGCTGGAACAAATTTTTAATTGGAACCTGCCCAAAATGGGCTGATTTGGCTTTAAAATTCTCAGNNNNNNNNNNNNNNNNNNNNNNNNNNNNNNNNNNNNNNNNNNNNNNNNNNNNNNNNNNNNNNNNNNNNNNNNNNNNNNNNNNNNNNNNNNNNNNNNNNNNATCTTTACAACAACACTATATTTGTGCAGATATCTTCAGGAATAAAGATTTAACACGGGTTTGCACAATACCAACTTCAGCTGGAACAAATTTT
>Chr0_RaGOO:250968204-250968552
TTAATCTTTACAACAACACTATATTTGTGCAGATATCTTCAGGAATAAAGATTTAAAACGGGTTTGAACAATACCAACTTCAGCTGGAACAAATTTTTAATTGGAACCTGCCCAAAATGGNNNNNNNNNNNNNNNNNNNNNNNNNNNNNNNNNNNNNNNNNNNNNNNNNNNNNNNNNNNNNNNNNNNNNNNNNNNNNNNNNNNNNNNNNNNNNNNNNNNNACTAAGCTTAATCTTTACAACAACACTATATTTGTGCAGATATCTTCAGGAGTAAATATTTTAAACGGGTTTGAAAAATACCAACTTCAGCTGGAAAATTTTTAAATTGGAACCTGCCCAAAATGGGN
>Chr0_RaGOO:256157446-256157784
GATTTAACACGGGTTTGAACAATACCAACTTCAGATGGAACAAATTTTTAATTGGAACCTGCCCAAAATGGGCTGATTTGGCTTTAAAATTCTCAGCCNNNNNNNNNNNNNNNNNNNNNNNNNNNNNNNNNNNNNNNNNNNNNNNNNNNNNNNNNNNNNNNNNNNNNNNNNNNNNNNNNNNNNNNNNNNNNNNNNNNNATATTTGTGCAGATATCTTCAGGAATAAAGATTTAACACGGGTTGGAAAAATACCAACTTCAGATGGAACAATTTTTTTTTTGAACCTAGCCAAAATGGGCTGATTTGGCTTTAAAATTCTCAGCCTNNNNNNNNNNNNN
>Chr0_RaGOO:257262449-257263054
NNNNTGAGAATTTTAAAGCCAAATCAGCCCATTTTGGCTAGGTTCAAAAAAAAAATTGTTCCAGCTGCAGTTGGTATTTTTCCAACCCGTGTTAAATCTTTATTCCTGAAGATATCTGCACAAATCGAGTGNNNNNNNNNNNNNNNNNNNNNNNNNNNNNNNNNNNNNNNNNNNNNNNNNNNNNNNNNNNNNNNNNNNNNNNNNNNNNNNNNNNNNNNNNNNNNNNNNNNNGGGAATGCTCACAGGCTGAGAATTTTAAAGCCAAATCAGCCCATTTTGGGCAGGTTCCAATTACAAATTTGTTCCAGCTGAAGTTGGTATTGTTCAAACCCGTGTTAAATCTTTATTCCTGAAGATANNNNNNNNNNNNNNNNNNNNNNNNNNNNNNNNNNNNNNNNNNNNNNNNNNNNNNNNNNNNNNNNNNNNNNNNNNNNNNNNNNNNNNNNNNNNNNNNNNNNATCAGCCCATTTTGGGCAGGTTCCAATTTAAAAATTTTCCAGCTGAAGTTGGTATTTTTCAAAACCGTGTAAAATATTTACTCCTGAAGATATCTGCACAAATATAGTGTTGTTGTAAAGATTAAGCNNNNNNNNNNNNNNNNNNNN
>Chr0_RaGOO:259667985-259668316
AAGATTTAACACGGGTTTGAACAATACCAACTTCAGCTGGAACAAATTTTGAATTGGAACCTGCCCAAAATGGGCTGATTTGGCTTTAAAATTCTCAGCCTGTGAGCATTCCCCNNNNNNNNNNNNNNNNNNNNNNNNNNNNNNNNNNNNNNNNNNNNNNNNNNNNNNNNNNNNNNNNNNNNNNNNNNNNNNNNNNNNNNNNNNNNNNNNNNNNTGTGCAGATATCTTCAGGAATAAAGATTTAACACGGGTTTGAACAATACCAACTTCAGCTGGAGCAAATTTTTAATTGGAACCTGCCCAAAATGGGCTGATTTGGCTTTAAAATTCT
>Chr0_RaGOO:260719004-260719577
ATAAAGATTTAACACGGGTTTGAACAATACCAACTTCAGCTTGAACAAATTTTTAATTGGAACCTGCCCAAAATGGGCTGATTTGGCTTTAAAATTCTCAGCCTGNNNNNNNNNNNNNNNNNNNNNNNNNNNNNNNNNNNNNNNNNNNNNNNNNNNNNNNNNNNNNNNNNNNNNNNNNNNNNNNNNNNNNNNNNNNNNNNNNNNNATTTGTGCAGATATCTTCAGGAATAAAGATTTAACACGGGTTTGAACAATACCAACTTCAGCTAGAACAAATTTTTAATTGGAACCTGCCCAAAATGGGCTGATTTGGCTTTAAAATTCTCAGCCTGNNNNNNNNNNNNNNNNNNNNNNNNNNNNNNNNNNNNNNNNNNNNNNNNNNNNNNNNNNNNNNNNNNNNNNNNNNNNNNNNNNNNNNNNNNNNNNNNNNNNTACAACAACACTATATTTGTGCAGATATCTTCAGGAATAAAGATTTAACACGGGTTGGAAAAAGACCAACTTCAGCTGGAACAATTTTTTTTTTGAACCTAGCCAAAATGGGCTGATTTGGCTTTAANNNNNNNNNNNNNN
>Chr0_RaGOO:264375952-264376308
GATAGATAGATAGACAGATAGACAGATAGATAGACAGATAGATAGACATCCAGATAGACAGATCGATACATAGATAGATAGACAGACAGACAGATAGATAGACAGATAGATAAACAGATAGATAGACNNNNNNNNNNNNNNNNNNNNNNNNNNNNNNNNNNNNNNNNNNNNNNNNNNNNNNNNNNNNNNNNNNNNNNNNNNNNNNNNNNNNNNNNNNNNNNNNNNNNATAGACAGATAGACAGATAGATAGACAGATAGATAGATAGATAGATAGATAGATAGATAGATACATAGATAGATAGATAGACAGATAGATAGACATCCAGATAGACAGATAGATACATAGATAGATANN
>Chr0_RaGOO:264508273-264508668
NNNNNNNNNNNNNNNNNNNNAGATTAAGCTTAGTTCTTTCCAAATATGTAAGACACATCCCTGGGGAATGCTCACAGGCTGAGTATTTTAAAGCCAAATCAGCCCATTTTGGGCAGGTTCCAATTAAAAATTTGTTCCAGCTGAAGTNNNNNNNNNNNNNNNNNNNNNNNNNNNNNNNNNNNNNNNNNNNNNNNNNNNNNNNNNNNNNNNNNNNNNNNNNNNNNNNNNNNNNNNNNNNNNNNNNNNNAGATTAAGCTTAGTTCTTTCCAAATATGTAAGACACATCCCTGGGGAATGCTCACAGGCTGAGGATTTTAAAGCCAAATCAGCCCATTTTGGGCAGGTTCCAATTAAAAATTTGTTCCAGCTGAAGTNNNNNNNNNNNNNNNNNNNNN
>Chr0_RaGOO:273275932-273276312
NNNNNNNNNCACAGGCTGAGAATTTTAAAGCCAAATCAGCCCATTTTGGGCAGGTTCCAATTAAAAATTTGTACCAGCTGAAGTTGGTATTGTTCAAACCCGTGTTAAATCTTTATTCCTGAAGATATCTGCACAANNNNNNNNNNNNNNNNNNNNNNNNNNNNNNNNNNNNNNNNNNNNNNNNNNNNNNNNNNNNNNNNNNNNNNNNNNNNNNNNNNNNNNNNNNNNNNNNNNNNCACAGGCTGAGAATTTTAAAGCCAAATCAGCCCATTTTGGGCAGGTTCCAATTTAAAAATTTTACAGCTGAAGTTGGTATTTTTCAAACCCGTGTAAAATATTTACTCCTGAAGATATCTGCACAAANNNNNNNNNNNNNNNNN
>Chr0_RaGOO:273818082-273818369
AGCTGGAAAATTTTTAAATTGGAACCTGCCCAAAATGGGCTGATTTGGCTTTAAAATTCTCANNNNNNNNNNNNNNNNNNNNNNNNNNNNNNNNNNNNNNNNNNNNNNNNNNNNNNNNNNNNNNNNNNNNNNNNNNNNNNNNNNNNNNNNNNNNNNNNNNNNCACTATATTTGTGCAGATATCTTCAGGAGTAAATATTTTACACGGGTTTGAAAAATACCAACTACAGCTGGAAAATTTTTAAATTGGAACCTGCCCAAAATGGGCTGATTTGGCTTTAAAATTCT
>Chr0_RaGOO:276875925-276876302
NNNNNNNNNCAGCTGAAGTTGGTATTTTTCCAACCCGTGTTAAATCTTTATTCCTGAAGATATCTGCACAAAAATAGTGTTGTTGTAAAGATTAAGCTTAGTTCTTTCCAAATATGTAAGATACATCCCTGGGGAANNNNNNNNNNNNNNNNNNNNNNNNNNNNNNNNNNNNNNNNNNNNNNNNNNNNNNNNNNNNNNNNNNNNNNNNNNNNNNNNNNNNNNNNNNNNNNNNNNNNAAGCCAAATCAGCCCATTTTGGGCAGGTTCCAATTAAAAATTTGTTCCAGCTGAAGTTGGTATGGTTCAAACCCGTGTTAAATCTTTATTCCTGAAGATATCTGCACAAATATAGTGTTGTTGTAAANNNNNNNNNNNNNN
>Chr0_RaGOO:277982778-277983140
NNNNNNNNCCAAAATGGGCTGATTTGGCTTTAAAATTCTCAGCCTGTGAGCATTCCCCAGGGATGTATCTTCCATATTTGGAAAGAACTAAGCTTAATCTTTACAACAACACTATATTTGTGCAGATATCTTCAGNNNNNNNNNNNNNNNNNNNNNNNNNNNNNNNNNNNNNNNNNNNNNNNNNNNNNNNNNNNNNNNNNNNNNNNNNNNNNNNNNNNNNNNNNNNNNNNNNNNNCCAAAATGGGCTGATTTGGCTTTAAAATTCTCAGCCTGTGAGCATTCCCCAGGGATGTGTCTTCCATATTTGGAAAGAACTAAGCTTAATCTTTACACCAACACTATATTTGTGCAGATATCTTCAG
>Chr0_RaGOO:283188563-283188939
NNNNNNNNNNNNNNCTATATTTGTGCAGATATCTTCAGGAATAAAGATTTAACACGGGTTGGAAAAATACCAACTTCGGCTGGAACAATTTTTTTTTTGAACCTAGCCAAAATGGGCTGATTTGGCTTTAAAATTCTCAGCNNNNNNNNNNNNNNNNNNNNNNNNNNNNNNNNNNNNNNNNNNNNNNNNNNNNNNNNNNNNNNNNNNNNNNNNNNNNNNNNNNNNNNNNNNNNNNNNNNNNCTATATTTGTGCAGATATCTTCAGGAGTAAATATTTTACACGGGTTTGAAAAATACCAACTTCCGCTGGAAAATTTTTAAATTGGAACCTGCCCAAAATGGGCTGATTTGGCTTTAAAATTCTCAGCNNNNNNNN
>Chr0_RaGOO:285543704-285544041
AAAGAACTAAGCTTAATCTTTACAACAACACTATATTTGTGCAGATATCTTCAGGAGTAAACATTTTACACGGGTTTGAAAAATACCAACTTCAGCTGGAAAATTTTTAAATTGGAACCTGCCCANNNNNNNNNNNNNNNNNNNNNNNNNNNNNNNNNNNNNNNNNNNNNNNNNNNNNNNNNNNNNNNNNNNNNNNNNNNNNNNNNNNNNNNNNNNNNNNNNNNNCTTTACAACAACACTATATTTGTGCAGATATGTTCAGGAATAAAGATTTAACACGGGTTTGAAAAATACCAACTTCAGCTGGAACAAATTTTTAAATTGGAACCTGCCCAAA
>Chr0_RaGOO:290857078-290857445
NNNNNNNNNNNNNTACAACAACACTATATTTGTGCAGATATCTTCAGGAATAAAGATTTAACACGGGTTGGAAAAACACCAACTTCAGCTGGAACAATTTTTTTTTTGAACCTAGCCAAAATGGGCTGATTTGGCTTTAANNNNNNNNNNNNNNNNNNNNNNNNNNNNNNNNNNNNNNNNNNNNNNNNNNNNNNNNNNNNNNNNNNNNNNNNNNNNNNNNNNNNNNNNNNNNNNNNNNNNTTGGAAAGAACTAAGCTTAATCTTTACAACAACACTATATTTGTGCAGATATCTTCAGGAATATAGATTTAACACGGGTTTGAACAATACCAACTTCAGCTGGAACAAATTTTTAATTGGAACCTGC
>Chr0_RaGOO:292466509-292466885
NNNNNNNNNNNNCTGTGAGCATTCCCCAGGGATGTATCTTACATATTTGGAAAGAACTAAGCTTAATCTTTACAAGAACACTATATTTGTGCAGATATCTTCAGGAATAAAGATTTAACACGGGTTTGAACAATACCAANNNNNNNNNNNNNNNNNNNNNNNNNNNNNNNNNNNNNNNNNNNNNNNNNNNNNNNNNNNNNNNNNNNNNNNNNNNNNNNNNNNNNNNNNNNNNNNNNNNNTTGGCTTTAAAATTCTCAGCCTGTGAGCATTCCCCAGGGATGTATCTTACATATTTGGAAAGAGCTAAGCTTAATCTTTACAACAACACTATATTTGTGCAGATATCTTCAGGAATAAAGATTTAACNNNNNNNNNN
>Chr0_RaGOO:299323296-299323633
CTTCAGGAATAAAGATTTAACACGGGTTTGAACAATACCAACTTCAGCTGTAACAAATTTTTAATTGGAACCTGCCCAAAATGGGCTGATTTGGCTTTAAAATTCTCAGCCTGTNNNNNNNNNNNNNNNNNNNNNNNNNNNNNNNNNNNNNNNNNNNNNNNNNNNNNNNNNNNNNNNNNNNNNNNNNNNNNNNNNNNNNNNNNNNNNNNNNNNNTTTGTGCAGATATCTTCAGGAATAAAGATTTAACACGGGTTTGAACAATACCAACTTCAGCTGCAACAAATTTTTAATTGGAACCTGCCCAAAATGGGCTGATTTGGCTTTAAAATTCTCAGC
>Chr0_RaGOO:360310045-360310248
NNNNNNNNNNNCACTATCAGCCTCGTCCTACATCACTATCAGCCTCGTCCTACATCACTATCAGACTCATCCTAAATCACTATCGGCCTCGTCCTACATCACTATCAGCCTCATCCTACATCACTATTAGCCTCATCCTACATCACTATCAGCCTCATCCTACATCACTATCAGCCTCGTCCTACATCACTNNNNNNNNNNNN
>Chr0_RaGOO:412789581-412789804
TGTAGATTGGGATCCCACTGGTAGACCAAACTCATATACCATCCTATTTCCAATATATAAGAACTGTGGTTATTATATGTAGATTGGGATCCCACTTCCAATATAAAAGAACTGTGGTTATTATATGTAGATTGGGATCCCACTCCCAATATATAAGAACTTTGGTTATTATATGTAGATTGGGATCCCATATCCAATATATAAGAACTGTGGTTATTATATG
>Chr0_RaGOO:439740956-439741211
GAATTCCACAACAGCTGCTCCAACTTCAACTACAACGGCTGCAAGTACTACAACTGCTCCTACAAGTACAACTAACATGACATCTGCAACAGTTGCAACTTCAACTACAATGTCTACAAGTACTACAGCTTCTTCTACAAGTACAACTAGCAAGAACTCCACAACAGCTCCAACTTCAACTACAAGGTCTACAAGTACTTCAGCTCCTCCTACAAGTACAACTAGAATGACCTCCACAACAGCTCCAACTTCAAC
>Chr0_RaGOO:447809319-447809528
AGCACGCCACGTCCCGTCCTGCCCCTCCCTGCCCCTCCCCGCCACGCCCTGGACACCCGCCACACCATTTCCCTCCCGCTGAAAGAGGAAAAGTACTCAGCCGAAAGAAATAAGTAAGTAAAGTGATTAATCTTGACTTTTTGCTCAAATATACTGATTTTATACTAGGCACAAGGTGTTTAGTTTCATTCTCCCTCACAATTTGAGGT
>Chr0_RaGOO:452009452-452009745
TGCTGAGGGCCGAAGATCACCAGCATCCAGTACTGACCATTTGCAGATTTTCTGAATCTTCTGATAATATTATGGGCTTTAGATGGTGAGATTTTTGGAACTTTTTGGAAAGTTTTTGTAATTTTACATGAAGGAACATTTCTCTGAAATTGTTCCACAAGTTTTAGATGGAGTTTTGGTATAAAATATAAAATTTTAGATTTTTTTTTTGTTTTGAATTGAATTTAGTCACTTTTAAAATATAAAGGTATTTGAAAGATTTAGTCAAAATGAGATCCTGATGAGTATCTGGT
>Chr0_RaGOO:452573017-452573314
GAAACGGAGAATGGTTGTTGGTGAGAAATAATGTTGAAATGATGTTAATGAAATGGTTATTGAGATGTTGTTGAGAAGAAATGGTGTTATGGTTTTGAGAAATTACTTTGTTGAAAAATTACAAAAACAATAAAGCATTTTATTGTTAATCCTTGTGTATTTTATTCTTTCAATGTTTATAGTGTAAGAATATAAAATGGGTGTCAAAGTAAAAAAACAAAACTTGCATTAGGGGTCTAAATTATACATTTATTTGTACTCAAAAATCAACCCAAACTTTGGTTCATTTAACCCAGC
>Chr0_RaGOO:453904345-453904596
ATTAAATGGTAAAAAACAAATATAAGAATCAATTAAGAGGAAATAAAATAATTCAGAATAAAAGAATAAGTGGACAGGCTAAAATGTAAAGCAATAAAATAAAGATATAAATAATTACATTAATAAATTATATCAAATTATAAAAATAAAATAAATTAAATAAAAAAATAAAAGGCCAAAAGTAAAACAAGAAAAACTTTAAATAAAAAGACGACTCTAATACAATGAAATAAAAGACTAAAAGGTAAAAT
>Chr0_RaGOO:454007571-454007877
ACAAGGCTAAAATTAAAAGACTTCGCTTGGCTAAAATTAAAGCTCCCTGCAGCTACAATTAAAAGGTCCATGCAGCTAAAATTAAAGGTCCACACGGTTAAAATTAAAGCTCCATATGGCTAAAATTAAAGCTTCGCACAGTTAGAATGAAAGGTTGTCATAGCTGTAATTAAGGTCCCGCACAGCTAAAATTAAAGCTTGTCAGACCTAAAATTAAGGCTCCACATGGCAAAAATGCTCCATTCAGCGAAAATCAAAGGTCTGTGCAGCTAAAATTAAAGATTCACAAGGCTAAAATTAAAGCTT
>Chr0_RaGOO:454630933-454631140
CTCTCATTCAAAAATATCTACCTATAAATGATGACTCTGAATGGACAGAAGTATCAGGACACCTGCTCAGTTTTTTTTTTTAATCAAGTATATTTAAAAAAGAGTTTATCCTGCTTTTATTGGATTTTTTGTATCTTTTTTGTTAAGTAACAATCTCTACAGTCCAGGGCTTTCTACTAAACTGTGGAGCTTTGCGATGAGGACTTG
>Chr0_RaGOO:456239418-456239876
GACGATAAAATGGCGCCTAAAGAAGCTAGCTAGCTACCCAGCAAGGACATTAAAAATTGCAATACAAAAAAGAATAGCCAAGATATAAAATAATGCTAGGTTTGTGAAACCTCTTTCTTAAAAAGCACAGGTTAGCTAGCTAGCTAACCTAGGTAACTTATGTGTAGGCTTAATTACAGACTCATATTATATTGTTACCTCTGTGTCCCTTATAACACAGTAAATTGTCAATATAGAGCACAAAAATGTTAGTTTTTCAGTAGTACATAATAACTTGCAGTGGTTTTAAGTAAGTGAGGTGTAGAAGTAACTTAGCTTAGCTTAGCTAGCTAGCGTTAGTCAGCAAAATATAATTATCTAGCTGGCTAGCTAACCTGTAGTGCAGCTAACATAACAGTTACTAATTTGATGTTAAACAATATAAAGTTAATTCCACACAAGCAAATTTATATATTTTT
>Chr0_RaGOO:457783931-457784399
AGGGTTCTGTTAGTGGTGTTTAAGTAATCTGTTGATCAGAGCTGAAGAAGTTGTTTAATGCTAACAAGGTTTTGGTATTTTGTAGATGTCTACATGAGTGACTTTGCCCCTTGATTTATGATGGTGTTTTTGTTAGATTTCCAGTTTGTGAGAGTTCATTCTTAGATTCTTAGCTCTGCTTTCCTCCTTGCTTGGGCTTGAGAGTGATGGGGATGGGAGTGGTTTGTTTTAATAATGGAGTTATTGCCAGAAGTGCCTGATGGCTGAAAAGCACCATTAAGTTTGTGTATTGTTGTTTGGTTGTTTAGTCCACTAATCTTCTTTTGTATATCTTTAGTAAAGATCTTGCTATGTTTTTATTGAGTTAGAGATGATCAAGTGCAGGGTATTTTGAAGTTCTTCTAATGTTATTGTTTGTTCTAATATGTTTTTTGTTCTTTGGTCAGTTTTGGTAGATTGATTTTGTCT
>Chr0_RaGOO:457978514-457978716
CCCAGTGCTGGTCTCTGTAAAAACTGGCATAGGGTTTGTTGTTCCCGAGGAATCGATACAGAATTGCCTGGACTGGGGTGAAGCAAACTGCAGCAGACAAAGCAAAGTACAGTCAATCTTATTTAAATGACAAAAAAGTACACAGCCTGTTATACTGAAGAGCAAAATAAAATCGTATTAATATAATCAATAACATGCTGTT
>Chr0_RaGOO:458270265-458270617
AATACTGGAGTAAATATAGATATCCACGCATTAATGATTCACAGGCAAGATTTCTGCTCTTTAAATCTCTTTGCGCGTTTATTAATAATAACACGGTAAAGACCTGCAGTCTGTAAAAACACACCCAGATAATGTCAAAATATAATTCTTTTATTTAAATAATACACACACACAGCAATCTAATGCGGGATATGTAGTTAGGTACATACATTTGGACACTGACACTGTTTACTGAAACATATTTAAGTTATAGTTATTTAATGGATATGGACAATGTCCTGATTTCAGCTTTTATTAAAACTGGATAAAGGGTTTGAGTTTCAGTTCCTTAAGATGTGACACCCTGTTTTTA
>Chr0_RaGOO:458518403-458518677
TGAAGTGTTTGGGAACATTTATTTCCACAGCAGTAGCAGCATCATGAGGAATGTGAGTCTGAGGCATTGGAGCGTCTGCACTCTGTGTGCTCATCTTTTCACTGCTCTGTGTCCTTGAACACCTGAACAAGCAAAAGTCCTTCCTATGCCAGGATGCAATTTATCGACTGTGGCTCTGCCTTCAATATAGTCCTTCAATTAAGAGCGAGCTTTGATTTTCAAATAGCTGTGCAGCTCCTTCTGCACATCATGTGCACATCTATGCATCGTATCA
>Chr0_RaGOO:459661221-459661525
CAGGATAAATATTGATTTTTTTTTTTTTCAAACGAGATTATACATTATGAACTACTTTCTTCAAAAGTAACTTATGGTAAGTTGCATTATTTGCTAAAATAAACAGTGTCAAATGTCTATTAAATTATTATGTACATACAGTTAGTAATATCTCATCAATATGCCAATAAATGTATTAATATATTACCTGAAGAAATCAAAATCTTTAAAGAGAAAACCTAAAGTGATGGACAGCAAGGTACTGCTGTCTACAGAAATAATTGATTAGGAGAATTCCAAAAATTCCACTCTTATCCTCTAAAAG
>Chr0_RaGOO:460226213-460226685
CATCTTTCAAAACAAAAAGACAGAAAGAGTCTACCGTCCTATAAAACAGAGAAACAGATAGAGTCTACCATCCTTTAAACCAGATAAACAGAGTCTACCATACTTTAAACCAGATAAACAGATAGTCTACCGTCCTTTAAACCAGAGAAACAGATAGAGTCTACCATCCTTCAAAACAAAAAGACAGATAGGGTCTACCATTGTATAAACCAGAGAAACAGATAGTCTACCATCTTTTAAACCAGAGAAACAGATAGATTCTACCATCCTTCAAAACAAAAAGACAAATAGAGTCTACCGTCCTTTAAACCCGAGAAGCAGATAGAGTCTACCATCCTTTAAAGCAGAGAAACAGATAGAGCCTACCATCCCTTAAACCAGAGAAACAGATAGAGCCTACCATCCTATAAACCATAGAAACAGATAGAGTCTACCGTCCTTTTTAACCAGAGAAGCAGATAGAGTCTACCAT
>Chr0_RaGOO:461208739-461208979
CCCAACGTTTTCTGATTTGGGGTTGTACATGTAGACTGTTGTAGCTCATCTCCATTTATATCTGATTAAACAGATATAAATGGAAATCAAAAGTGAAAATTGAGTTTTGTATAATATGTTCCCTTTAAGATGCTCACGATCAGTGTTCTAATCCAAGCATGTTTAGCTGTACAATGATCTTACACTAGTCGTAGGCCTGTCACGATAACATTTTCAGGACAATATATTGTTCCAGAAATG
>Chr0_RaGOO:462764034-462764377
TATTTTTTATATAAAAATAAAGCACAAAACATAATTTTAACAATTCATAGTAATGAGCTGATATATTCTCTAAATAATTTATACAGTTTGAATACAGAATATGGATATATTATTCGTATAAATTAGTATAATATATATATTTTAACAGGTTATAGAAATGAACTCATGTACTCTCAAAATTACCCAGCTATACTAAGACACTAAAGACCTTCACAGCTATGGGGATTGTTTCTACCTTCTACTCCACATTGTACACATAAAATATAAAATATAAGATGGAAAAAACATTAAAAACCCCAATCACCCCTTGGACACATTTAATAAACATTTAATACGAATCTTA
>Chr0_RaGOO:464667288-464667820
TTGTTTATAGTCAGTGCATCATTATCTTTGTGATTATTATTAGCATTATTAATATCTATACCAATCCTAACAAATAACCACGTTTGTGGCAATAAGAAGTAAAAATAGAAGAGGGACATAGAACTAGAACATAGTCCTGCAGCACAGTCATTCCTTCTGTAAATGTTAATTTTTTTTTACCAGTCTCATGGAAATTTCCTTTGACAAAGATATAAATCTGTCAAAAGGGAAACAAAAGACTTCATCATATAATGTTACTTAAAGGTATTCCGAATCTCATTTCTGTTTCTGTTATATTTTATACTGACCATTAAACGTCTGCACATGTGAAACCACGTCATCACTCTATTGTAAGCATTAGAGAGTGCTGTATGTTGTGTATGATTTTTGTCATCACACATTATCATGGTGACAGAAACATGCTTTACTCCTCATGATGTTCTATTGAAAACAGATAATAGGATTGTAATAGGATTTCTTCCTTTTCTTTGGATTTTCCCCTCATCTTTTGTTGTGGGCCTTAGAGCAGTGA
>Chr0_RaGOO:465203560-465204142
GGTAGGTATCTTAACATGGCTAGCGTTCTCTATGTAACTAACTAGCTTAACATAGCTAGCGTTAGCTATATAGGTAGCTATCTTAACATAGCTAGCAGTAGCTATATAGGTAGCTATCTTAACATAGCTAGCGTTCTCTATTTAACTAACTAGCTTAACATAGCAAGCGTTAGCTATTTAGGTAGCTATCTATTTAGGTAGGTATCTTAACATAGCTAGCGTTAGCTATTTAACTAACTAGCTTAACATAGCAAGCGTTAGCTATTTCTCCTGCTTATCATAGCAAGCGTTAGCTATTTAGGTAGCTATCTTAGCATAGCAAGTGTTAGCTATTTAGGTAGGTATCTTAACATAGCTAGCGTTAGCTATTTAGGTAGTTATCTTAGCATAGCTAGCATTAGGTTTTTTGCTAACTAGCTTAACATAGCAAACGTTAGCTATTTAGGTAGCTATCTTAACATAGCTAGCATTAGCTTTTTAGCTAACTAGCTTAACATAGCAAGCGTTAGCTATTTAGGTAATTATCTTAGCATAGCAAGCGTTAGCTATTTAGGTACTTATCTTAGCATAGCTAGCGTTAGC
>Chr0_RaGOO:466373528-466374040
TTTTTCAAGTTATTAAACTATCTATAAATAACAATAACACCTACCAGTCATCTCCTAAGACTAAGACTGAGTTATTATCTGGTTGTGTTTTTGTCAGAAGATGTCAGTGCATGGGGCAGAGCTTATTTTAGTAAGCTTCGTAAAAATCATAGGTAATTTTAGGGCCTTTTTTAAAGGTATTTTACTGTAAAATGTAATGTTATAACTGATTATTTATAATTAATATGTTTCATTTATATTTTTGAAGTGATCAAACCATCAATACATAATAATAAAAACACCTGATTAATATGTAATTGGTCCCTCTATTGATAACAAAACACATCTGACCCATTGAGGCATAAACTCATTAAAACCTCTGAAGGTGTTTTTTTGTATGTTGCATCAAAACACTTTATAGCAGCAGATCTGATCTTTTAAGTCTTAATAGTAGATGATAGAGGATTCTCTATGAAATGCACCAATAAGCTCATGGATGCACATGACCTTGTCATTAGTTCACCAACTTTCAG
>Chr0_RaGOO:469187016-469187236
CAAAAATAAATAAATAAGGGTAGGGGTGTTTTCTCTTATCGTACCATACACAATAATATCGCCAACATTCTTGAATATCATGATCATATCACATCAGGCCAGGGTACTACTTTTTTGCTGTTTTTAGCAAAAGATGCAGATGTATGGAGAGCATTATTAGTATCATGACATTCTAGATCATTGACTCATAAAATTCTTGTATTTTTTTATATCTTAGTTA
>Chr0_RaGOO:470728052-470728841
AACAAAAAGACAGATAGAGCCTACCATCCTATAAACCAGAGAAACAGAGAGTCTACCATCCTTTAAACCAGAGCAACAGATAGAGTCTACCATCCTTTAAACCAGAGATGCAGATAGAGTCTACCATCCTTTAAACCAGAGAAACAGATAGAGTCTAACATCTTTAAACCAGAGGAATAGATAGAGTCTGCCATCCTTTAAACCAGAGAAACAGATAGAGTCTGCCATCCTATAAAAGAAAGAAACAGATAGAGTCTACCATCCTTTAAACCAGAGAAATAGATACAGTCTACCATCCTTTAAACCAGAGAAACAGATACAGTCTACCATCCTTCAAAACAAACAGACAGATAGAGTCTACCATCCTTTAAACCAGAGAAATAGATAGAGTCTACCATCCTTTAAACCAGAGAAACAGATAGAGTCTACCATCCTATAAACCAAAAAAACACATAGAGTCTACCATCCTTTAAATCAGAGTCACAGATAGAGTCTACATCCTATAAACCAGAGAAACAGATAGTCTAACATCCTTTAAACCAGAGAAACAGGTAGAGTCTACCATCCTTCAAAACAAAAAGACAGATAGAGTCTACTATCCTTCAAAACAAAAAGTCATATAGAGTCTACCACCCTTTAAAACAGAGAAACAGATAGAGTCTACCATTCTTCAAAACAAAAAGACAGATAGAGCCTACCATTCTATAAACCAGAGAAACAGAGAGTCTACCATCCGTTAAACCAGAGAAACAGATAGAGTCTACCATCCTTTATGGCAGAGAAAAAGAT
>Chr0_RaGOO:470827325-470827854
AACACATACCTTCAATTAAAGATGTAAATGCATAATACATACGTTATACGTTATACCCCTTGAACTTTTCCATATTTTGTCAGTACACCTCAGTACAATCTGAAGATAATAAGATAACCAAAAGGTGATTCAGTGATTCATTGTTAAATAATTTACTAATGACTCATAGATTCACTTTTCCCTATCTCTATTAGGACTACTGACCTGGATTCAGTGATACTCATCACTTTTTCTCTCTCAGTATCAAGCTTAACATCACCTGAGTGATTGAGAGAAGTCAGGAAGATCCACCCACCCTGGTTCATTATCCTCCAGTCACATGGTTTACAGGAATTCTGAACAGAAATGAAAGGTCAACTTAGTTTGTGTACACACACAGTCATGCAAACACATGCTTGACTAACTTTTCCATAAAATAAATGTAAATGATATCAGTAGTATCAGTATGTAGCTGACACCAGTGCATCTGATTACAATCTGCAGATAATTCCTGGGCTCAGTGTTATCTGTAATCAAACAAAACATCATG
>Chr0_RaGOO:470828078-470828453
AAAAATGCAGTGTTTCTCATATTTACTTTTATTTTTTTACTATAGACAATATGAACACAATATATTTCATGTTACATGTACTCAACCTAATTTTGATTAATTAATTAGATATTAATTAGATATTAACTAATTAATATTAATTAGAGTGGCGTGAAAAAGTGTTTTCCCCTTCATTAATTATTTTTGTTTTGCATGTCTGTCTCTCATGTTTCAGATCATCAGACAAATTTAAATATTAGTCAAAGACAACAACTCAACACAAAATATAGTTTTTAAATGAAGGATGGTTATTATTGAAAGAGAAATAATCCAAACCTACTGTACATGACCCCTAAACCTATTAACTAGTTTGGCCACACTTATCAGCAACATCTG
>Chr0_RaGOO:471184563-471184799
AAACACTAAACAATTAGTTAGTAGAGACAAAATGGTAACACAGTTAAACATAGTCAGACACACCAGGAGAACTGAACAACATCCAGTATAATAGTGAATATTTTAACAGCAAGCAACTTTTTATATAGGCACAAAAATACAATTTGAACAGTATGTTTTTGTCCATAGAGTATTTTAATTTCTTCTGATAAATGAATACATTTACAATAATAACATTGCTGCACCTACTCTATACC
>NC_035919.1_RaGOO:23550102-23550454
ACAAAAATATGACATTTGCATCTAAAATATAACCAATTACATATTAAGGTTTCATTAAACCTTTATTGTGTTCATGATTTTAAAACATTATTTAATTGATCAAATATAATAAAAAGAAATCTGATTTCTGCTACTTTATGAAAGGCTGTTCCAAAGTAAAGAACCCTCGGATACAGTTGCAAAATGCAGCTGACATACAGAGTGATTCAGAGGACGCAACTGATGTATCCTTCCTGACCCTCTCTGTGCATGCAAAGTGGACAACGCAAAGTGGTAAAAAAAAAATAAATAAATAAAAAATAATATAATAATAAAATTAAATAAAAAAAAAATAAAATAGCATAATAAAACA
>NC_035919.1_RaGOO:24369768-24370101
CCAACACCTACAGATTTTCCAGTCATACAGTACTGTCTCTTCAAGCTATAAGCAAGTAATGAACATACCTGAAAATATTGCCCCTTGGAATACAGCATAAATAATGCTGTTGGTTCCACTTAGTTCAGTAAGCTGTTAAATATGTATGCTAACTTTCATATCAAATTTGAAAACTGCAAAATGCAAAGCACAAAAATAAGTTCAAATTTGTATTTACTGTGTGTAGCATTTTAAAGAGCTTTAGGAGATGGATTTATTATATATAGGACTTTTTAGGGATCTACAGATACCCTGTTTCTAATGGCTTTAATGTTTGTGGACACCTCTTATATT
>NW_019172835.1_RaGOO:68994-69559
GTATCTTATAATCCGGTGCTCCTTTATTTGTATAAATTCTATCAGTCAGGTATTAAGGAGCAGTAAAGCCACTCCACTGAAGTACAGAGATATAAGGGTGATTTTCCAGTGAAGCATTTACTAGCACTAAGTGCTGCTAACCACGCTAAAATACTGTAAATCTTTACCTAAACTGTTTTCAGGAGAGAAATCTGTGTAGATTAACATCCAGCGCTCGTTTAACTTTAAGGCAAGTTTATTTATACAGCACCTTTCATACACAATGGTCATCCAAAGTGTTTTACAAATTAGAAAATACAAAGAGAAGTCACATTACAAATACAATTACATTGTATTACAAAAAATGGAAATAAAAGAATAAAACATGATTCAAACATGATTAAAACAAAGATAAGTCAAATTAAAAACAAGTTAATAAATAATTGTAATTTAAGAAGACCAATGTTAAAAGAGAATAAAAAAGTAAAAGTAAATGCAAGACATTATAATTAAAATAATACTCAAGTAATAAAAAAAATGAAGAACAAAAATCAATATAACAACGTGCACAGCAGAGAAAGTTACA
>NW_019172835.1_RaGOO:80101-80428
AGTTCTGGAGCTGTGAGAATGTGTAAATAGTACATTATAAATGTGTAAAAATACATTTAATTAATAGTTTCACAAATGTAAAAATATTTTAATACATTTTTATTGCATGGAAAATAATCTGAATTTTTGATGACTTAGGGAAGAAAGTGTAACATATTTATTATTATTTATGATGACCTTTTACCTCACATTTATAAATTATTCAGCACATAGGATGATTCTGGGCTGGGGGAGGGGCTCCTTATCCCTGGTTTGTTTTCACACACAAGAAATCAATCTGAATCATGGATGGATAAAACAGTTTATAAATAATAAACTGTGTGATTA
>NW_019172835.1_RaGOO:819548-819904
ATTTTTTCAAGTCAAACGAGCGCTTGATGTTAATCTACACTGATTTCTCTCCTGAAAACTGTTTATTTGAGTGAGTAAAATGCTTTCATTTATAAACAGTAAGCTTAGATTTCCAGATTTCCACTAAGGCTAGCTGTAGTTAGCGGCTAATGCCGCCTGACAGCTCTATACTAAAGAGTCCTGAGTGTTCTGGTAAGCCAGGGTGATTTTAGCTAGCGGTTTATCCGACATAGCTTGTTTTAACACGACAAACACACAGACTACAGTCTGACTTACTCGCCTCTGAACGGTGAAAGAGCTAGCGCTTAGCACAGTTAGCACGCTTAGCGGCTAATGCTAATAGCTCTAGCCTCTGT
>NC_035901.1_RaGOO:2077598-2077880
TTTAATTGCAGAGAAACTAACTACTAACTCAATTGCTTTAGGGTGTTTTCTGGATCATTTGATAAGTTTGTTTATTTGAAGCGTTACACCCTCTGTTTGGTTTGGTTTCACACAGGCATAAACCTAAACACACCAAAATGCGCAACAGTAACCCACGTGAGCACATTGTCTCCTCTGATTGGTCAGAGCTGTCTGGCACGGGAGCAAGAAAGAAAATATAGTGAGAAGATTCTGTGTTCCAGTGTGTGTACCTGTGCAGTGTGAAGCTGCTTTAACACGAAA
>NC_035901.1_RaGOO:29749235-29749457
CAACCAAATATTAGAGTGTGTGATCTCTTTTTTTTTTGGCTAGACAGTGTATTCAGGAAAGCGATATCAAAATTAAAATATGTATTTGTAGATTTCTTTTTTTTATTATTTTATTTAAAAATTTTCCCTTTTTTGTCCCAATTTACACAGCCAATTACCCAACCCACTCACTAGTGATGCCCCAACACACCAGGATTGTGAAGACTAACACATGCCTCCTCT
>NW_019172839.1_RaGOO:2083310-2083525
GAAGTGTATCCAAGTAACATGGTTGGTTTCACCTGCCTCACAGTGAAGTTTAAGTGAAGCATTATTGGGTGTGGAGATTTAACACCAGGAAAGTTAAACACCTTAAAAATAAACTCTGAAATACTAGAACACCAAAATACCTGTACCTCGTACTCTAGATTATCCAACTCCAGAAGTTTGCTATATCAGTATTAAGAAGTAAAAAATTCTAAAAC
>NW_019172839.1_RaGOO:2083925-2084194
TGACGTTGCAGAACAATTCCACAGTGAATGCGTCAAAGCAATCAAAGCTAAAGGCCGTTAAACAAAATATTAAAGTTTGAACTATTTTTTGGTGGCAACATTTTTCTGGTCCAGGCAGTGTGTATTAAGCACTTTATCTATTATAAATTGTATATATTAGTATATTTTATTTGGCCTAAGGTTTAAAACATTCTTAAAATCCTCACAAAATCTCTCATTCTGCTGGGGATGAGACAACAGATAGTCAAACTGATAATTAAGTTAATTTA
>NW_019171052.1_RaGOO:185892-186146
TGACGTGGTGACTTGAGCAGCTGGACCTGATGTGGTGACTTGAGCAGCTGGAGCTGATGCGGTGACTTGAGCAGCAGGAGCTGATGCGGTGACTTGAGCAGCAGGAGCTGATGTGGTGACTTGAGCAGCTGGAGCTGATGTGGTGACTTGAGCAGCTGGAGCTGACGTGGTGAATTGAGCAGCAGGAGCTGAAGCGGTGACTTGAGCAGCTGGAGCTGAAGCGGTGACTTGAGCAGCTGGAGCTGACGTGGTGA
>NW_019171037.1_RaGOO:177699-178134
GCTGTGGATATATTAGCTGTAGTAAAGTAAGGAGGGAAGAGGAAGCTCTGTCAGTACTTCTCTGTTTACTCAGTATATTATTACATAACTAATGAGTTACATAACCTGTCCTAATATTTATGGACTCTTCTTATAAAAGCTGCTTTCAGAAACTTTAAGATGCACCAATTTCTACCGACACAGACGTGCAAATATACACACACTGTTACTGTCAGTTCAGTCTGAGTACACAGTGCAAACATGCAATACATTCTGCAACATAACAGTGTGTAGTGAGGATAAGGTGCAGAGATATGTAATATACTGTAACATATAAAACATAAATGATTACAGCAGTTAGAGTAGAGACTATACAACACTTAGTGTTATATAGAATTAACCGGAAATATGAATCTATTGTGATCATCTTAGAACATCTGTAACTCACTAATTATC
>NC_035898.1_RaGOO:5629608-5629833
TGTTCACGAGTCTCAAAACACGAGTCCGAGTCAAGTCTGAAGTCTCTGAGTCAGCGACTGAAGTGCGACTCGAGTTCGAATTTGCAAACTCGAGTTCCCATCTCAGTGTGTCTACACTGAGCAAGAGCGGAATGGGAAGGGGAGTCCCCTTTTTTTATCGCTTGATAAACATGGTTTATGAGTTACAGTTATACAGTGTGAATCTCATTCAGTTATAAAGTGTAA
>NC_035898.1_RaGOO:29984505-29985242
TTCTGCTGAAACTTAACTGTCTAAAAAAATGCATACATACACATACATATTGGTGTGAATTAAATGAAAAGGAAAAAATAGATCTTTGCATATAAATATGGGTTTATTTTGAGCGATGAGAAGCTAGATTGAAAACAAACTGAAATGAAATAGGAGTAACGAGGCTTTTTTTAAAATGTAAGGAGTAGAAAGTTTAGATAATTGTGTGAAAATGTAAAAATAATTACTTCAGAAAAATATAGGTAACCAACATTTCTAACTAAGTAAAGTAATGTATAAAGTATTTGTACTTCATTATTTGACACCTAAGATAGCTGCCACACTTTTTTCAGGAATTGAGCTCTCAGAAAAGCCAAATATTTTTGGATTTAAATACTTAGGCACGATGCAAATTGTATAAAATGGCAAAAACTACAGTAATGCGCTCTCTGGAGGAAACCCATATGACTGCAGACACCATGGAAAAAATCAGAAAAGAACTGATACAGACAGATATCAGGCGGAATCTGGACATCATCTGGACATGGGTGCAACTATTTGTGCAACTTGTTTTTTGACGATAAGTGAAGATCCTGGATTCCATTAAAAAACACCAATTATCTGGAAGCTGTTATTTGCAGATCCCCTCAATGGGTTCATAAGAGCATGGTTTAATAGTGAGGACATGCGTTAGGAAGGCCATGTAAAATGTGTAGGCTGTTAATCAGCCTACAGCTCTTTACACCAACCATCGAACC
>NW_019171573.1_RaGOO:14744-14979
GTGAGTTCCAGTAACAATGATTTGTTTGTCATAAATATCAATTATCTGAATATGCAGTCAACCATTTCTTTGAAATAAAGACTTTCTTGAAAGAAAATCAAAGGAATAAGTGGACTTGCTTTTAAACATGCTTTTTAAATGTCACGAGTTTTGTAACCATCTTCGGCCTTGTAACCTTGTAAAAAAAAAAAAAAAAGTAAAGCTGCCTGAGTTTGACCAGTATGTTACATGTTTT
>NW_019171573.1_RaGOO:111084-111399
AACAACGCTAAGAAAACCAACTGAGAAAACTACGCTAAGAATATAAAACTAAGAACACTAAACTAAAAAAATAGAGAATACTAAGGACAGAACTACACAATGAACAGGCATGGAGAACACAAACTTACTGACATAGAAATTCACACAAAGCACACAAAAGACCAGACTAGGAACACTGAAACAAAGGGGGTCTATATACACAGGGAGACTGGAAACACCTGGAGAAGGTAACAAGGAGGCGTAACAGAGACATGTGGGAGCATTAATGACAGGGCAGGACTGGGGTGGAGACAAGACAACAAAACACAGTGTCGT
>NC_035916.1_RaGOO:14828302-14828524
AATTAAGCCTTTACACTTTTGTCTGACCCATGTTACACTATTTGTTTCTAAAATTTAAAAATCAAGATTAGACCAGAATGTTGCACAAGTAATGAAGTACATCTGCAGTGGTCTTTGCTTGAGAAGATATGATGGGACTCATCTCATCTGTTCCAAGCCAGGCTCTAGATAAAAACCCAAACATACAATGCAAAATAACTCAAAATAACATAGCATCTCTTC
>NW_019172890.1_RaGOO:2053525-2054017
TATGATTAAAATAGCACTAATGTGGTGAGTTTATGACTAATTTTGCACTGCTGAGGTGAAAGTGTTGTGTGTAGTCATTGTGTTGTATTCTTTTAATTCTATTCTATTAATTGCGTTTTATAAAACAAAATAGGATGATTCATTTATTCAGCGGCAAATAATGTAATTAAAACCTGCTAAAAATGGTGTTCAGTATTCACTCATATTCAGTTAGATGTTTCATTTTGTTTGATTTCCTATTTCAGGCAAATATAATGCTTGGTTGTATACTCCTCTAGCACACACCTGGTATTAGTCCTATTCTATTGGGAATATACAATTTCTCTACAGGAATTAGACATATATGTGTGCATTTGCACATCTGTGTCAGCTCTGGGTGCAACAGAAAGTAGCAGATTTTATTCATTAGAAAGGGCTGACACGCCCATAACACACACATAAATAATACACACAACAAATGCACACATGGGCTGTTCACCATACAAGCCTGAA
>NW_019172890.1_RaGOO:2071625-2072511
CAACTGATCAGATCATTTGATTTTACCCCTTCAGGATAAAGGCCTGTCAAGATATATGTGAGATTTAAGCTAATATATTATGCCTAAGTTAAAATAAAATGTGATTTTGGCAATAATTCAGGGCTCGTCCATAATCGGTAATTTATGTTGTTTTAACTTAACTTTAATTTATATAAAGTTTACTTCTTATTAATAAAGCCTATAGGCTATAGATGTTGCTTAGTTGTTTAGTCTTATTATTGAGTTGTATTATGTTTTTAGTAGTGCTGAGACATTTTTTATGTTAACGCACGTTTATAATTTGGAATCAGTAAGACATTATTTTTATTTTTTTTAATTAATTACACCACCAAGTTTGAGCCCAACTTCCACAAATGTCCACTATAAACAACAAACTTATCATAAAATATGTCATGATTAATCAGATCATTTTAAATTGATTGACACCACTAGTTTTTAGCTAAGTGCTTAAAGCTAGCTAGAAATGCTCTACAATTTGTAACTGTTAAAATGTTATCTTCAACATTAAGAATTAGGATTGTTTCTGGTTGGTTCTGCTTCTTGACTTTCCTCTTAAACCATTGCTCATTTTAAATAACCATAACAACTGGCATATGTTTCTTGTTTTCATGGAAAAACTTGAAAAAGTTTGTTTAGGAATACAGCGGATATACAGTCTGTGATGTGGAATCATGAAAAGAAATCAAGATACATTGTAAGCTGTGGATGAAGCATTCGCACAGAGGGCAACGATGGATGAATATTAAGCTGAAATAAACTTCAGAAATGGAAGATTTGCCTGGAAACCTTAAGCTAAACACAAAACTGTGTGGATTTGCATGGTATTTTGGTGATCTGCACCAAACTTTCTGTTTACCATGATAAC
>NW_019172890.1_RaGOO:2094726-2094937
AAGTTGGATCTCCAGGACCAAAGTTGGTGGTGACCACTGCTCTCCAACACTGAGCAGCTTATGTTCTTATATATCATGTAATATATCACATAAATCAAATTTCTCCTTTTTTTAAGAGTATTGAAAAGAGTTTATCCTGCTTTTGTTGGGGTAGCCATCTCTATTGTCCAGGTACGCTTTCTACTACATTTTGGAGCACAGCTGTATGGAT
>NW_019172890.1_RaGOO:2096436-2096662
AGTGTAGTACTATAGTTTCTCTGTTAAGATCATTTATTATTTGATGCTATTTAATGTGATATCAACAATCCACCCCTACTAAATCTGCTTGAATATTCAATAGATCAATCTGCAGATAGATGATTGCCGGACACGATGAGGAACCTCTACAACTCCATGTTGCGACTTCTGGCATGTTGTATGTGTGTTACACATTCGTTACATGGCATGCTACTTCTGTATGATT
>NW_019172890.1_RaGOO:2097537-2097862
AAGTAGTCTGTGTGCAGCTTATAAAACAGTGTAAATGTATTCTTCCCCTAAGAGACTTCACCCCTAATTGTCCAAATTGAGCACTGCTTCTTATTTTCCCACCAAAATGTCATGTGACTTATTAGTGTTAATAGGTCTCAAATGTGCAAAGGAAGCAAGCGTGTTCAATTTTGTAGTACAGCTCTCACACTCTCTCATACTGGTCACTGAATGTTCCAACAAGGCACCTCATGGCAAAGAACTCTGTGAGGATCTTAAAGACTAATTGTTGCACTACATAAAGAAGAAAATCCATTTGTGCATATTTCTTGTCTGTTTTGCATCA
>NW_019172890.1_RaGOO:2102910-2103844
TGTTCAGTCAAAGAAAGAGAGAGAGAGAGAAAGGAAGAAAGAACTCAGTCAGAAACTTTACTTTATTGTTTCTCTGGTTTTACTATGAGTGAATGAGCTACTAAGCTCTGAGTCTCCATTGCACCACCAGTCGCTCACGTTCAGTAAAACTGAGCCTGATCCTCTTTTAGAGGATGTACATGGTGATATAAGTATGCAAAGACGCGTGACGTGGCCAGAAGAACTCAACAAGCAAAAAGCAACCAGACACCCAACGTTTTTAGAATAATATATATGAGGTTTAGCAGAGATGGTCTTTCCATCACACTGATACCACTAAACACAACATTTTGTCCCTTTTTCACTCAGAAATGCCTCTGCTTTCAGTTTAGAAACAAAATAATGCAGACTGACATTTAAACTAAAAGAAAATATAGTGCTGCACCCACTTCATTGACACAACTTTTCGTAAATGATGGTCAGCATAACTCACAATAGACATTCCATTAAAAAATTCTTAAAAACACAAAATACATTTTTTAAGTTGGTAAGACTTAATAAGTTAAAACGTTTTTATACATATGAAATAATTAAAAAAAATTTATACATATGAAAAGTGAATTATCTGAACTAAAGATTTCTAATTAGCGCCACTAGTGGTGATTTTCTTTAAAACTTAACAGACTGAGTTGGAATCAAAACTTAAAGATTTAGTGCTAGTAAGTTAGCTTGAATAAAAAAAAATGAAATGCTGTGTAATATGTATCATCCATAACTTCAAAAGCACCTGAATAATACTGTGTAGGTGTCCCACGTGCCGCCAAAACAGCCATTCTAGCTATTGAAGCAAGGATTCCTGGTATGAATCCCGGTTATGCAGCTTGCCATCATCTGCCCGAGTCTCGAGAGAGCACAAAAACCTTGCTCTCTCTCTGAGTGGGTAGATGACGCTCTT
>NW_019172890.1_RaGOO:2106540-2106809
AGTTTAAACTAGCTTTATATGGCCTGAGTATGGTAAATACTATGGTAATGAGACAATAGTAACAATATAGTAATAACACAATGGTAATACCATGTAATAACACAATGAGATCTGTTTTAATATTATATTAACATGGATATAGCATTATAGCTTAATACAAACAATACAATTATAATGACATTAAAACGGCACTGTAATAACATTGCAGCACCCTAGTAATAATAATAAAATTATGCCATTGTAATGGCACAGTAATAGCATTGCAATAT
>NW_019172890.1_RaGOO:2108210-2110060
ATTTATAGGTGAGTCCAAGACTAGGGAATAATCAATCAATTAATCAACCTTTATTTTGACTCGGAAGTACATTAAGGGCAACCCTCATTTTCAATGTAGCCGAGCATTAAAAAATACAGGGAAAATAATAACTACATTTAATCATTTTAAAATAACAGTGAATAAAAGATAACAATAGATAAAAATCTAAATAAGAATAAAAAAATATATAATAATAATAAAACTTGGTTTAATTTATAAGAAATTAAGATCAAAACAAGATAAGCTTAATACGTAAAAAAACAGTTAAAATTAAGCTAAACAAACTTTTACATAGTACATAAAAACATAAAAAATAAGAATAAAAACATATTAAATAACAATAAATATTAGACTAAAAATAAAATAAAGAAATAAGACAAGAACTAAAATTAGAAATAAATGTTAAAAATAATTAATATTAAGTAAAACATGTACAGACTGTCTGAAGGTGGTTAGATAGTATATAAAAATGTAAAACATTTAGTGACACCAGAGCACTTTTTAGTTTTAGAGTTTCCTGTAGTGAATTTCAGCTCGCTGGTGCTTCACTGTGGCTAAACGCAGACTTTCCCAGATCAGTAAAAACTCTTGGAACCTGGCAGCTGATCCAGTCAGTAGAGTGAATTTGATAATTACTGTTATTTACATTCATTAATAAGGTGATGTATTCTGGCAAATGGCTGGAAAGGGTCTCATAAATAATATTAATACATTTATTTTTTAAATGGAGATTTTCCATTGATAGAAAATTTTAGTTTTGGACCAGGCTTAATCCTAGTCTGGCAAACTGCCCTGTAGAGTTTAAGGAGTTAAACATACAAGTAATCCTTTTGTCAGGGTTGATATAAAACCCCTAATTCACCACTCATTCTTCGAAGAGTATAACATTTTTTAAGGATTTATTTAAGGTAATTCCAAAAAAAAGAAAACATGAGAAGCTGCTCTCAATGTTAGATGCTTTTGCAAAGAAAATATAATAAAAACATGACTAAAAGCATGTTCCAACCAAACCACATAAAAATTTCATGTTACACTACTCTCCACTACCATGTTACAGTTATTCACCCTGCTGTCCCTGGGTGGGTTCAGATTCTATTTTAGCCACTAGGCTTTGGAAACAAATTGCCTATATTTTGCAAACTGCTATAGAAAGATGTTCTCCGGTAGTGCCAGTTCTCTGCCATCTTCAGAATGCAGCAGTCAACACTGATCAATTTTGGTTTCTTTTACACTTTTAATTTTATTACAAGATTCCGTATGTGTTCCTTAATAATCTTGATGACTTCAGAATTCATTTACAATGTAGGAAACAAAGAAAAAAGAAAAACATTGATTTAGAAGGTGTGCCAAACTTCTCCCTGTGAGTGTAGATAAACATTTAGATCCATGTATTTTCAAATGCATAGATTTTGGCCTAAATTAGTTGTTTTCCATTTAAAATCAAATAATCTTGAAGTTGTGTCTGAAAAAGTTTAGGTCTGATGTCAGTTCTGATGCTGTCAGTCTCTGGACTCATTTAGACTTCAATTCCCAGCATGCTCTCACACTGGACATCCCTGACTCTGCTGATCAAGCGACGCTGAGGCATTCCTGCTCCCCCAGTTACTAATTGTTTTCACCTGGCCGGTCTAGTATAAATAGCCCTCTGTTTGCTCTGTCTCTGGCCTAGTATTGAACCTAGTAAGCTAGAATTAGAACCTCTAAAACACATTTACACTATTCCTACTATCTACTATATATATTTCCTTGCGCACTTTTTGTTTGTTTCCATTTACTTATTTTTGTATTTTTGGCTTTTTTATCATACTTACTTTTGTCATACATATTTT
>NW_019171411.1_RaGOO:85271-85491
AAGGTTTATGCATAACTTTAATTATCTTGGGTACGTTTCTCTGATCTTGGTTATGTCTCTCTCTTTGTAAATACCAAGCAAGCAAACAAGCGAGCAAACACTGTCAAAAATACATCACTCGGCTACTGGGCTAAATGCATCGAGCAGGGGCGCAATCGATTGGACATAGTGCACATGCACGAACTGCTGCTGTTTACATTCTGATATGCAGATATACCTG
>NW_019171411.1_RaGOO:90492-90820
TTCTAAAGAGGTTCGACCTGAAGTGTCCTGCTTTTTTGAAACTTCAATTAGCAGCATTACATCACTACCCCACAGTAATAAAGAATCAGGATTACACAATTAAGAAAAAATATCAGATAAAATGTTCACCATTTGACATTTTGTAACACCAGGTATTTTCTCAACCAATACAAAACTGATTGTGTTTTATAAAGTGTTTATGAAACCTATTCTAGACATGATATTGGTGTAAAATGGAAATGGAGTCAGTTAATTTCTTTAATCAGTTTCCAGAGCAGTGATGTTTCTAAATGTGCGGAATGAATTTGATCTCCAGTGTTTTATGAAA
>NW_019171411.1_RaGOO:98589-98993
GCTGGGTGTCTTTTACCACCCTATTCACCAGTTGACTTTAACAATTATTAATTTGTTTGTTTGTTAATTTTCTAGGTTCTATAACTGGTTTCTTAGTGGGATATAAATCTGTACAACTACAAATTGACTCCAAACTTATTCAAAACTGACCAAAATTGAACCCATTCCTGAACCAATCCTTGCCTTTATGTCAACAGTGATATCATTTCAGAAAGATGACACAAGCATAAAAAGGTTCAACCTGAAGTGTGCTGCCTTTTGGAAACTTCACGTAGCAGCATTACACCACTTCCCCAATGTAATAAAGAATCAGGTTTAGACAATTAAGAAAAAATACCAGATAAAATGTTCACCATTTGAGATTTTGTAACACCAGGTATTTTTTTTACAATCAATATAAAAAA
>NW_019171411.1_RaGOO:303441-303735
AATAGAAGAAGAAAAAGAAAAAGGGCATTTGCCAAAATTCCACTCCTTTGTGTGCAGGCGTGTTGTGCAGCAGTATGGGTACAACAGGTTACACGGACTTCTGTATCTACTGTAACTGTAGATCAACTCTTATTTATTAACCTGAATAAAAAAATATATCTGCTTATTCTGCTGGAGGACACCTGCACTCTAAGGGAGTCAGATACTGGAAGGGAGACAAAATTAGGCACAACATTTAAAAAAAGGCAACTTGCCTTTAATGCGTTGGTAAACTGCAGTGAAAAGGAAAATAAA
>NW_019171411.1_RaGOO:440866-441087
AGCTAAATTGGATAGAAAACTATAGCCCCTCTAAAGGGCACAGCCTCTAAAAAGGTACAAAATAAACATTTTGCTGCGTAGATGACATTTTATGCTATGAAAGGAAAGAGTATTTGAGTATTTTTTGTATTATTTTTTGCTAACAGAATTTTTAGAATTTACCCCAATGCTACACTGTTTCTGTTGGAACTGTCTTACACATTTAACTTGTATAAATATTT
>NW_019171411.1_RaGOO:447021-447372
GCTTTATCAAACAAAGTTTATCAAAAGTAGAGCTAGATGTTAACCAGAGCTCCAACAAGACAACATGAATAATTCATCTTATAACATAACATCCAGTTAAAAATAATGCACCTAAAAATAAGGCAACAAATGAAATGGGACAATCTAAAAGACGGAACACCACGGTAAAACAGGCTCAGGAACAAGAAACCTTAAACAGTAAAAAAAACACTCAGTACACAACAGGTCTGTTTGGCAATACCTCAAAAGGGAGGACAAATGTAAAAGACTAACAGAGAGCTGAGTTAAAAGGATAGGTGAAAATTTAACGTAGAATTGCTAAGAATTCTAGGAAATGTAGTTTGTGGATTT
>NW_019171196.1_RaGOO:39778-40045
GAAACACTCTACTGGCCAGTCATGCAAAATGCCATCAAAGACCATGTCAGCACATGTAGCACTTGCAATAAATATGCTATCAGACAGCAGAAAGAGACAATGCTTTCTCACAAACTTCGCCAGAGAAAACATATTGCCAAGTACACATACGACAGGTCACGTGATCTTCCCAAACTTGCTATCGGAAACCCGGATGAGGCATTTGCCGGGAGATCGCACTGGTGTGTGGAAACTGGGTATGTGCATAAAACAAGTGGCTCCTCGTTT
>NW_019170621.1_RaGOO:274805-275140
ACCCCTTTAAATGAATGCAGCATTCAGCTACTTTTGATTGCACCCATTGGTGACATAGATGTGCAAAGGCACGAATAGCTTGTCCAATCCCTGTAAAGAACTATTGACCATGCCTAATGTTTGTTACTAATGCAGTGTTTGCTTTAGGGCTGTAACTAATGATTATTTTGGTAGTCGACTAATCTGACGATAATTTTTTCGATTAGTCAGCGATTATTTCTGCCATCTCTAAAAACAATAGAAACAGCAGAACATTTAAATATGTGAATGTTGTTTAAACATGGAAATTACTGATATTTAGTGATTTAATTTGTAATCTGTTGTGTTTGGGCATT
>NW_019170621.1_RaGOO:276837-277293
TACCAGTCAGGTTGTAAGGAGCAGTAAAGCCACTTTGCAGCTGAAGTAAAGGTAGTTTTCAGGGAAGTTTCTCCAGCACTAAGGCTGGGAGCAGCAGCATTTATCATTAGCTGCTAACCACAGCGATAGCTCTTTTGCTGTTCAGAGACGAGTATTTTGGACTGTAGTCTGCGTGTTTATTGTGTTAAAACAAGCTACAATTAATGCTGAAATTCTTAGCTTACTGTAAATAAACGGAAGCACTTTACTCACCCAAATTAACAGTTTTTCAGTCGAGAAATCTGTGTAGATTAACATCCAGCTCTCGTTTGACTTTAAAAGAAAATGTTTTATTAAAGAATTACAGTTTTATTTACTTAGGCACTCCCCCCAGCTTCACTATTAGAAGGAAAACTTGGCGACACCCTTGCTCACTTTAAAGTAGGCATCCTTACTAATGTCACTTAATATCCCTTA
