# Supplementary material for: B chromosomes of multiple species have intense evolutionary dynamics and accumulated genes related to important biological processes
Source: BMC Genomics. 2020 Sep 23;21:656. doi: 10.1186/s12864-020-07072-1 (PMC7509943; doi:10.1186/s12864-020-07072-1)
Supplement: Supplementary file 4 — Additional file 4: Supplementary Datasets (Excel files may include multiple sheets for respective species). Dataset 1. A complete list of B blocks detected in A. mexicanus, A. correntinus and A. flavolineata. Dataset 2. Genes integrity percentage of the B blocks of A. mexicanus and A. correntinus. Dataset 3. A complete list of B-linked CDS with significant Log base 2 ratio in A. mexicanus, A correntinus and A. flavolineata. Dataset 4. List of B exclusive sequences detected in A. mexicanus, A. correntinus and A. flavolineata. Dataset 5. qPCR GDR ratio experiment CT values of representative B blocks in 0B, 1B and 2B of A. mexicanus. Dataset 6. Methylated B blocks and CpG Islands detected in A. mexicanus. Dataset 7. A complete list of enriched GO terms in all studied species. Dataset 8. Fasta sequences of the B blocks (A. mexicanus). Dataset 9. Fasta sequences of the B blocks (A. correntinus). Dataset 10. Fasta sequences of the B blocks (A. flavolineata). Dataset 11. Fasta sequences of B exclusive sequences (A. mexicanus). Dataset 12. Fasta sequences of B exclusive sequences (A. correntinus). Dataset 13. Fasta sequences of B exclusive sequences (A. flavolineata). [file 12864_2020_7072_MOESM4_ESM.zip › Dataset-11-A.correntinus-exclusive-blocks.fasta]

>NW_019170686.1_RaGOO:8872-9500
TAGAGGCTGTAAAAGTAGGATCTACTAAATATTGATGTCATTTTTCTGTTGGGGTGCCCAAATTTGTAATGTGTAAACTGTAAACTGTACCTGTAGCTGTTGTGCATTTAATGAACTGGTGGCTGGACGTGGGTCTGGTCTTTGTGCTGGTTGTGGCTTCTGTTGTGAATCGTACTTCAGTACTCTCTGATTCTCTGGTCCTCTCAGTGATAAAATCCTCTGCAGACACAAGTTTGATTAACAAGGCTCTTATATTAGAAAATCTTTTGAGGAAAAAAAAGACTAAAACATATATATTTTTTATTAATAGCTGAAAATGTGGTTCTTTGAAGTAATGAAACATACCAGTCCTGCTTAAAATTTTTATAAACATTTTCTAACCTTTAAAAAATGCTTTTATTGCTGTAATTTCTGCCTCTGCAGCCCCCTCACAGCTTTAACTGTGGTATAGGCGAGAATGATGTTTCCATATACAATATGCAAATCAGCCAATCAATAATACCGCCCCCTTGCAAATGTACAATCATCTGCATCTCACCACTATCAGAGATACACTGCTGCTGCTGCAGCTCAGCCAATCAGCTGTCCCTCCAGCCCTGCCCCTAAACCCATACATCACCCAGCAATT
>NW_019172826.1_RaGOO:130910-131374
ACTTAGAATAGAAAACAGTGGTAAAAACAAAGGAGTAGAACTAGATCTGGCTTAAAACAGCACATAACTAAGAGAACACAGTGGTAAAAACAAAAGATCAGAACTAGATCCGGCTTAAAATAGCACTTAGAATAGAAAACAGTGGTAAAAACAAAGGATTAGAACTAGATCTGGCTTAAAACAGCACATAACTAAGAGAACACAGTGGTAAAAACAAAGGATCAGAACTAGATCTGGCTTAAAATAACACATAACTAAGAACACAGTGCTAAAAACAAAGGACCAGGACTAGATCAGGCCTTAGAATAGCACATAAATAACACAGCGGTAAAAACAAAGGATTAGAACTAGATTGGGCTTAAAACAGCACTTGGAATAGAACACAGCAGTAAAAACAAAGGATCAGAACTAGATCTGGCTTAAAATAACACTCAGCATAGAACACAGTGGTAAAAACCTAGAAT
>NC_035920.1_RaGOO:1986047-1986266
ATGTTTTGTTCTGCTAAAATTTCAAAGTTGTGCATAACTTTTCTAAAACTTTTGGTACCACTTTAAAATAAGGCTCCTTTATAAAGGGTGTAAAGAATTGTTTATAAAGGAGTTTATTAATAGTTATTAATTAGGTTATAAACCATTATTAAGCAtttacaaacacaataataataataataaTATTAGTAAAGGCAACAGTGGTGATCTCCAATTCAT
>NC_035920.1_RaGOO:16256142-16256416
ATCAATATCTGTTACTTGACAGAATTAGGTATTGTATCAGTGAAATGTGGAGCCCCCAGTCCCAACTCCAACCAGGTTTAAAATTTGGATCTTGAAATTCCAGTTGCCTGAATTTTGTTCTTGCTGGAAGTTAAGCGAACTGTAAATGTAATTTATTAAATATAAAAAATAATAATTGAATGTAATGAATAGTTAATATTGATTTTTTAATTCTGAACTATTGTTACTGAATAGTTAATACAGTTCTGTTGGTGCTAAATAGTTACTTCTGAAC
>NC_035920.1_RaGOO:22081673-22081940
TGGAGCAGGCCTTTGTTGAAGGGAACCTCTGATCAGCCTGGAAGGGACTCAAGAACATGGCGGCAGTGAACTCAGTCTCTACCAGCCACAAGCCCATTCATTCTCTTTTTCATTAGATTTAAGAAAGACAACAGCACTAAAGGATAAAATTGAACACTGCTTCAGGACTCTAAAGTAATGTGCTGAGCAGCTGGGGGAGTGTGTTTCAGCATCTGTTACAGAGCTTTGTGACTACCAGTACAGTCCCCTTGATATGGAAAAACTCAG
>NC_035920.1_RaGOO:26374948-26375356
TAAACTCTTCAGAACAGAACTCTATAGAACAGAACTGTTCTTAACTCTACAGAACATAACTCTTCAGAACTCTACAGAACAGAACTCCTCAGAAGTCTACAGAACAGAACTCTTCAGAACAGAGCTCTACAGAACAGAACTGTTCTAAACTCTACAGAACATAACTCTTCAGAACTCTACAGAACATAACTCTACAGAACAGAACTGTTCTAAACTCTACAGAACAGAATTGTCCAGGAGAGTTCCATTGTAAATAGTCCTGTTCTGTAGAGTTCTGTTCTGTAGGGTTCTGTTGTGAAGAGTTCTAAAAGGAGAACACTTTAGAACTCTACAGAAAAAACTATTCAGAAGATAACTCTATAAAACAGAACTCTACAGAACAGAACATTTCAGAACTTTACAGAAAAT
>NC_035920.1_RaGOO:26823039-26823309
GCCTTAGTGCAAATCTGGGAATCTAAGCTTACTGTAAATAAATGGAAGTCCTTTATTTATGTAGATTAACATCCAGAGCTTGTCTGAAAATGTTTTTTTAAGAGTTACTGTTTTGTTTGCTCAATTAGAGGGGAAACATGCAGACACCCCTGTTCCTTACTAGTGGTAAATTCCAGCCTGGCGGGAAAACTGAAACTGATCAAAGCTGTTAAAATTACTGGCAAATAAACATAATTATTTTGTGGCTATTAGCATGATACGTTTTTTACG
>NW_019171479.1_RaGOO:78043-78254
AAAATATAATCTAAGAAATTTCAAAATATAAATATTGAAAAACTCTGCACAATAGTATGAAATAAAATAAATTAATATTATCAAAACCAAAAAACAAATGCAAATATTTAAAAAGTAATAGAACTGCATCTGGGTGATGAAACGAAATAAAGAAATGAACAAATTAAATAAAATTAAAGGATTTTAAATATGCCTTATAGTCTGAAAAATA
>NW_019172891.1_RaGOO:365445-365701
AGTTGTGTTTTTCTTAATGTAATACGCACCAGATTATAAGGTGCACTATAAATGAACGTCTATTTTCTGGTCTATTTTCATACATAAGGCGTACCAAATTATAAGGCACATTATGCGACACTAGTAAAGGACAGGGGTGTCGTCATGCTTTCTTTCTAATTCAGCAGCTCTTATCGCTGGGTGGCGAGACCTGTAAATCTAAGCTAAGTTAAGTAAACAAAACTGTAATTCTTAATAGCGGGTAATGCTAATACTG
>NW_019172891.1_RaGOO:366404-366872
AAAATGTACGTTTTTCAGCTGCCAGAGCACTGAGAGAGCACAATTGACCTTGCTTTCTCTAGGTGGGTAGATGGTGCTCTCTCCTTCATTACTTCAAAGGGTGATGATGTAGATCAGCACAAGGCATCTGTGAGCTGATGTATCTGAACCCAGTCGCTGTGCTTTCCTTCAAGGGCAATGCTGCATTTCAAAAAGCAGTTCAAAAAGAGGTGGTGGCTGACTTCAAATTTATCGGAGGAGGCGTGTGCTAGTCTTCACCCTCCTGGTGTTGGGGCATTACTAGTGATAGGGGGAGTCCTAATGAGTGGGCTGGGTAAAATTGGAGAGGAAATGGGATATAAATTAGAATTTGTTTTTTAGTGTATGCATGCTTTACAGTATTTTTGACCTCATGCTGTTCTTTACAGATGATAAAGTATTACTGTGTGTTTTCATGTTACAGCTTTATAATCCTTTAAACATCCTTTT
>NW_019172109.1_RaGOO:1595-1833
TACACTCACACACACTCGCACAACTACACTCGCACTCACACAACTACACTCACACACTCTAACACAGTCAAACTCCCACAACTACACTCACACACACACACACACACACACACAATCACACACTCGCACAACTACACTCACACAACTACACTCACAACTACACTCACACAACTATACACACACAACTACACTCACACAACTACACTCACACACTCACACAACTACACTCGCACTCACA
>NC_035915.1_RaGOO:1470175-1470478
TTATTAAGAGATCAAGAAATTCAAGTAATTCACTCTTGACGAGTTCAGCACAGCTGTTAACTGAAAGCTTGTATTCCAGGTGACTCTACCTCATAAAACTGACTGAGAAAATCCAGTCAAGAGAACTTACCAAGATGCATGCACAGAAAACTGTGATTAAAAACCAGGGTTATTCCATTAAATATTGGTTTCTGAACTCTTAAAACTTTATGAATATGAACTTGTTTTCTTTGCATTGTTTGAGGTCTGAAAGTTATAAAACGTATTCAGTTTTTTCTTTACTAGTATTAGTATAACTTACGT
>NC_035915.1_RaGOO:1551726-1551995
TAATCGTATACTTTTCTATACCGTACCAGCCATTTAGAAACACCATAGCAACTATTTGGGATACCATAGCATCTACTTAGCAACATCACAGCAACCACTCAGCAACACCATGGTAACCACCTGGAATTCCTTGTTTAGGATTAAGCAGTGCTTACCAGGAACCAGGAAGTATACACCATAGCAACCACTTAACTGGAATGCCATAACAGCTGCTTAGCAGCACCAAACTGACCACCTGGGACACTATACCAAGTATTCTGCAACACCAT
>NC_035915.1_RaGOO:3331793-3332035
ATTGCAAATGCTGGAAAAAAGTCTTGGTCTCAAAAAAAAAAGTGTTTTTCTGAAAATGTTTTGATTGATGTTAGACCTTATATTTAAGCAAATCTTTAAACATTTTTAATGTTCTTCACACTTTTTTAAAGATCCATTTAGTCAAAAGAGTTCTGGCTTTGGTCATGTGATTCTCAACAAATAAAAAGATTGAATAGTTGTTTCTTAAAACCTTTAAATTATTTTTTACACCTTCTTTAAAG
>NC_035915.1_RaGOO:3534720-3535086
ATATATTTAAAATACTCAGAAAATAGATGGAGAATGCTATGAACATGCTATAGAGTGAACACACTAACACACAGCCACCAACACAGGGTTACAGATAATCTACGGTTTTAACCTAATTGAGGTAGCCTGGAGGGAAATGACTACACACTGATGGTGAGTGTCAGAAACTGGGGGACGCACCCAGTTTGCAAATATAGTGTGGCAAAAACCAATGGAATAGAAGGAGTCTATTGCAATAGACTAAAATTATTTATTATAAGTTGATTTAACTTAAATGTCTCCATTTGAATGTACATGTGGCCATACATGTTCACCTAACTAAAAATACTTTAGTAATGTTTGGAAATATCCTGTTTTGTTTAAAAC
>NC_035915.1_RaGOO:11205412-11205716
TACTGCTCCTTAATACCTGCTTCAATTCATACATAAGGCACACCAAATTATAAGGCGCACTGACGATTTTGGGTAAAATTAAAGGATTTTAGATGCGCCTTATAGTGTAAAAAATACAAATAAAATTTAAGAAAAAGCAAATGAAAGTATTAAAGTATTTTCTTTTGCAAAGTACAACTATTTTAAAGCATAATGTTCTTTAAGTTGTACCCATTGGTATCACAGATGCCCACACACAATGTTTAGTCACTGTAAAGAAGTATTGCCAATAGAAGCATAAACCTATTTGCACCATGCCTTATGC
>NC_035915.1_RaGOO:14489418-14489639
ATAAAATAATATTGTTGATACAATAGATACTGCTAAATTGATCTTGATATGATTAAACATCATCTAATTAAACACCTCTAATATCAGTGAACTTATATAACATATAATAATATAAAAAAGTGTTCATTTATACATTCATACAATCAAATTTTAGCAATGCATTTTTTGTGTGTTTTGAATGTGTGAGGTAATAAATCTTCAGCTATTTTAAAATAACAATT
>NC_035915.1_RaGOO:18375468-18375728
TGTTAGCACTTTAATATTTAGAATTTAAGTGTAACAACCGAAACAACCTAAAAAAGTAAAAACCTTTTAGACCTGTGAGCTTTTTCCTTTGTTTTAAGCAGGTTTAGTAAATGAATGTTTGATAAGTTGATAAACAAACATTACTACTGTACTGTGTTTATAATAGCAAACACATATAATAACATATTATTGATTATTAATGAATAATAACTAATTAATGAAAAAAACTATAACATGCTCTTATTCTAAACAAATAAATA
>NC_035915.1_RaGOO:20330291-20330788
TAACATAAATAGAAATAACAACAGTGAAAATGACTTTCTTAACATGTCTAATAAAATAATATAGACACTTATAGTCAGTGTAGTCCTTTAGAAAAAGTTGCTTTAAAAGCCATGTTATAAAGCCCAAAATCAATGGCATATATGTAAAATTCAGCAAAATAGAATTTATGTCCAAAACCATCATTTCCAAAGAAATAAAATCCAACTGTGTCTCTAACAAAGATATCCAGTAGGATTTCTGTAATGGCTGATTTATCTATTGAAAATTAACATTTTTGACAGTTTTTGACATTAAGGCCATAATAATAACCCCACTAGTATATTTTTTTTTATTTCATTTCTAATGTCCAAAAAAAAAAACAGAGGATTCCAGCATGACTTGAGAACCGAAAACTGGAAACAAAGAAAAAAATCTACAAAGAAAAATGTAAACTTTTTATGAACTTTTATAACCAACTAAAGCAATTGTGTTTATACAATTGAACAACGAACAATTG
>NW_019170901.1_RaGOO:98691-98918
TTTCGGAGACAGAGTAAGTTGAGTGTTGAGTCGATTACCCCTTCTCCAATCGCATTTCTGTGGCCAGCACAGTTataaatgaatGTGTATTTGATACTGCAATTTGTAGTAAACTATTTTTTTACAATCAACATTGACAATTATATTGACTATACAAGACCATTACCAGATATCAAGTCTTATTAATTCTGTGCCTTGTATTGATTGGCCTATGGCAGAGACCAGGG
>NC_035905.1_RaGOO:143065-143308
TACTTTGTAGTTTTTCAGTTCCTACTTCTCATGGATGTAGATTCAGAGAGAGAGAATAAAAACTAAAGTCTTAATTTTTCATCAGAGAAAAGTTTTTCCCCTCTTCTATACAATTTTGAGCATCCTGAATGTGAGATATGGTTTGTTAAAGGCTGAACGTACGACATTGAAACAACTTTATACAAAAATTTAATCCAACATTAATTCAACGTTGATTCACTTTTGAAAATCAACACCAAATCC
>NC_035905.1_RaGOO:1125374-1125777
GTAGCGGAGATAAATGTTTAAATAAAATATTTTTGGTGTGTAAAACAATTGCACATTACTGTGCACTGTACATTTTAAGACATTCATTTTTGTAACTTTACACATAAACATTGTGGTTAAGAGTTGTGAAAAGGTCTGTAGCAGAAGGTGTGTAGGGTTTATTCACACCTAACTAGACCTAGGACCAGAAATAACACTGCTCTGAGAAGCATCTGAGAAAAGTGAAGGTCAAGAGTACAAAGAAAAAAACAGAATCTGATGATCAAAAAGCTTTTTATTCAGAGCATATATAGAGTAATGCACACAAGCAGTATATTTAATCTAACATTTTTGGTATACCTTTTTTTccttctttctttcattctttccttctTTCTACAATTTTTTAAATTATTTTAATTTG
>NC_035905.1_RaGOO:8080280-8080505
TCAAATTATTTATCTCTTTATTTTATTGCTTTACATTTTGGCCTGTCAACTTATGCTTTTATTTTGAATTGTTTTGTTTCTTCTTAATTAAATCTTAATTAATTAAATATTAATTAATATTTATTTAATTAAATATTGTTTGCTTGTTTTTTCTAATGCTTTTACTGTTTAATTTTTAATGTTTTGTTTATAAAGTTCCTTATTTTAGCTCACCTGATTAAATAT
>NC_035905.1_RaGOO:8374436-8374676
AATGTAACAGTACTCGGGCTGCGAATGATGACGTTTCCAAGTCCACAAGAACACAAGTACAGACAAGAACACAGACTGAGAAACGGCTAATGAGATACTATAAACCCAATTTAATTCTGCTTAAACTACTAACTTCTCTATAAGTGCCTAGAAATCCTGCAAATTCTATTTCCATTTCCATAAGTGTTTTTTTTTTGCCCACTTCAGATTTTTAGATTTTTAACAGTTTTTTAAAGTTGT
>NC_035905.1_RaGOO:8956932-8957305
CTGAACAGCAATCTTAGTAGAACATTCAGTCTTATTGTTTCTATTCTCCCTGTTAAATGCATCAGTAATATCTTCCCATCTAAGTAAATAATTATTAATTTCCTTCATTCATTTCCCATACTTCAGTTAAAATATTTTTGAGATAAAAGGTATAATAACGATACCCAAGTATCTAAATCCTTCATTTGTCCATTTAACTTTTCCTGTAAGCTCTGCTGGCCGTTTACCCGAGAGCATCATAGCTACAGACTTTATTAGTCAAACACAAGAGACATCATTAGACACATTTTCAGCATTGGTAGGACTGACTCCACCCAACAGGAAGTCTGCCATTTTGAAATATCTGCATTTTACACTCATTACACAACAACGC
>NC_035905.1_RaGOO:17400391-17401161
AGTAACCGTAACAAACAGAAAAGAGAGGCCACCAAGCATGCTGTGAGCTGCCTTGTGAACTCTTAAGCACATAACACGAGGCTCAGCAGACCAATCACAGCTGCTGCATGTCTGGCAAGGTGCGTGTCAGGCTACAGAAAAGGTTAGATGCAGAATTATAAATTATCCTTTAAATAAACAAGGTGTTCCTCTGAAATCGGATGATATAATGACAATACACTCAAGATTACATTCAACTTTTGAATATTTAAACATATTTATACATTTCAAATAGACTTTCGAGTTTATCACAACTGGCCTGACAGTCATGGTGTATAGTCATGGTGTATAGTAATTGGATCAAAATATGTCCAATTTTTACATCCCAGGTAATCATGGTTAGCAGTGCCTTGGGTTAGCATTTTTAAAGATAGCAGTTAATATCAGCACATTGTGCAGTATTATTCACATCAAAACAGTGCACCAATTCAGACAGTACTGTGTATGANNNNNNNATAATAATAATAATAATAATAATAATAATAATAATAATACTGCTGTTAGTGCTGTTGATGTGCAGTACAGTGCAGCCATCTTGGATTCTAAACTCAACTCTGGGATATGTGAGACTCTCCCAACCTTCGGAACAGGAAATAAAAAAAATCATACTTTTAACTGAAAATGTTGACAAATTTTACAATTTGAATGAGTTTTAGCATAAATCCTATGAAATTCCACATCTGACACATTTCTTACGTACCAGCAGCTTGCGACAAGACACAGAACGCAGG
>NC_035905.1_RaGOO:17514415-17514858
ACTGGACCCCATTTTCAGTGTACAAACAGTTCCTTTTCGTGTGGGCAGAATAGGGCTGTGTATTGCTAAGAACTTGGCAATACGATACACATCACGATACTGGGCTTATGATTTAATATACCGATGTAAGCAAGCATATATATTGCCCTTGGTTAAATCTTTTTTTAGAAAAAACTATTATATTGATAAAACCTTGATAAAAAGTAAAAGTTGATATTGATAAAAAGTAAAAGTTGTTTTAAATGTTTAGTGTTTTTTATGCAGTTATATCTGTGTTGTCTGCTCTCTTGTGAATGTCAATTAACTTAAATAAAATAAAACGAACTACTAGGGTCAAACTGTTATGTTTGTTTGAAATATTGTTTTGTAACAAAGGACCCCAACTTATTAAGGACCCCAACTTGTGCTGGGAGGTATGACCAAAAATGCATATCACAGTATTT
>NC_035905.1_RaGOO:17515243-17516482
AAAATATTTTTTAAAAGCTTAATTGCAAAAATAATGAATTTAATTAATCAATTTACAATATATTATTATTGAAGCCATTAGAGGCGTTAAAGTATTTAAGCAGCTTTTTATTAGTTCATCACAATTCCCTTGGTTCAACCAGTTAACAAATAAATTCAGTTTAGTGTGCATTAATATTATCCTTCAAGATACAGTATTATATTTATAAGGGCTATAGTTACTCATATTGCAAGGAGCAGCAGCAGCAGAAACTCCAGGAGTTCTGTTtcatgtttctccaggcaggacagcgtgagGCTCCACAGAGCTGAACTGAACTACAGTGCGTTAGCTTGTTATGCTAACTGGCTAGCGTTAGCCAGCAAGCTCTGCTACTGTGCTTTTTTTTTGGCTGCGTTGTTCTACACAGCGCTCCTTAGCGCCTCTAGAAGCTAAATTCCCCTACGGTATACCGTATGAACCGGTATGCCGTACTGTAGCTAATGTCTGTAAACTTAATATTGGGCCTGTGTGCTTTTAGCTGTTTTGTTATTGTGAAAATGGTCTTATTTTTTCTCTGAGGGACAAAATGAAATTTATTTTCCTAATAGCTACATACGTCTTGTAGCTAGCTAACTAGCTTTCTAGCTATTTAGTAAGTACCCCTAAAGTTAACATTTATTTTGCTAGCTAGCTATCTGTTGCAAAGTGAAATTAGAGACCACCGATAGTGATTTTGCTACTAAATACTTAACAAAGATGGCAGAAAGTTCTCCCAATGCAAGTAACACAGCCTGACACCATATTCCTGTTAGTGCTGGGCAGTATATCGGTTCATCCGGTATACCGGTTTTAATTTCCCCATTGCATTTTTATGTATTATGTATTTTTCACATCATATCGCTAGAACAGCTACAGAGTGTTGCGTAGAACAGCACCATCAAAGAAGCATACTTGTACATCTTGCTAGCTAACGCTAGCCAGTTGGCAGAACAAGCTAACACAGTCTGTACTGAAGCGATGGAACAGTAGCTCAGCTCTGTGGAGTCAAACGCTCATCTTGCTCCGTCCTACATGGAGAAACATTATGTGTGATGAGAACAGCACTTTATCTGAGAGGCTCCTGCTGCTGTTTATCACTGTATGAGTGTTTTTATAAGAGTAAAATAGAAAAACATCATTACAGCATTAATGTTTTAACCTGACAGCCctagtttagatacatattacatgtttacatgcaagaaatggctacaacag
>NC_035905.1_RaGOO:18789740-18789974
GATAGATAGATATAGAGATAGATAGATAGCTATATAGATAGATATATAGATAGATAGATAGATAGAGATGGATAGATAGATAGATATAGATAGAGATAGATAGATATAGATAGATAGAGATAGATAGATAGATATAGATAGAGATAGATAGATAGAGATAGATAGATAGATATAGATATATATAGATAGATAGAGATAGATAGAGATAGATATAGATAGAGATATATAGAGATA
>NC_035905.1_RaGOO:20069730-20070232
CCTGACCAAGCTTGACATATACTAGACTGGATAACCAGCAAGCTTAGCAGTATAGGGTAGAGCTGGGACAATACATCAATATTACAATATATCATATTGGTTTCGTTTGCAAAATATTATTAATGCTTGGTTTCAAATATAGATATTTTAGACTTGACTAAAGTTATTGCTTCATTACTCCACATGGTGTTGCTAATTAAATGAATAGGGTAAACCTGCAGTGAAGATTATTGGTTGTCAAATGTCAAATAATGGTTGTCTGTGAAATAGTTTATTTTGTTCGTCTGTAAATCTTTGCACTCTAAATCTGCAGTTATTTTAGTGCCATCACAAGCATGTTTGTAAAGCTCACACTCTCTTCTACAATTATAAAAGAATAAGAAAGATTTAAACCCAATTACGAAATCTCATTGGCTGGTGATGATATCTTGTAAAACGCTGTGAAGGCTTTAAAGTGCCTGAGCTAGAAATCTCCAAAAAGTAGCACTTAATTAGCCATTTT
>NC_035905.1_RaGOO:20426097-20426743
GTTTCTAAGATGTTGCTATGCTATAGGGTTGGTTGCTAGTTAGTTGCTAAGGTGTTGTTGTGGTAAAGGTGTTGGCTGCTAAGATTTCTAGGTGGTTTCTATGATGATGCTGTTTATAGGTGTTTGCTAGCCAGTTGATAAGGTGTTGTTATGGTATAGGTGTTGGTTCTTATGTGTTTCTAGGTGGTTTCTAAGATGTTGCTATGCTATAGGTGTTGTTTGCTAGCTATTTGCTAAGGTTCTGGAATAAGTGTTTCTAGGTGGATTCTAAGATGTTGCTATGGTATAGGTGTTTGCTAGGTAGTTGCTAAGGTGTTGATATAGTATAGGTGTTGCCCTTTTATTGTGTTTATTGGTATTGCTAAGTGGTGGCTGAGGTGTTGCTATGGTAAAGGTATTGGTTGCTAAGGTTTCCNNNNNNNNNNNNNNNNNNNNNNNNNNNNNNNNNNNNNNNNNNNNNNNNNNNNNNNNNNNNNNNNNNNNNNNNNNNNNGGTGTTGCCCTTTTATTGTGTTGGTTGGTATTGCTAAGTGGTGGCTGAGGTGTTGCTATGGTAAAGGTATTGGTTGCTAAGGTTTCCAGGTGGTTACAAAGGTGTTGTTATAGTATATGTGTTGCCCTTTTTTGTGTTGGTTGGTATTGATAAG
>NC_035905.1_RaGOO:20692650-20692950
CTTTTACTGGATGCTAGTTTACAGTTCTATTTTTCAGCTACAAATTTTATTGCACAAGATCTTAGATCCTGTAAGGTTTTGTAAGGTCTCAGTTTTTGGAACATAATTGCAAATATGAACCAACGCTACTGGTAAACATATTTCATCCTATTTCTGTTTATTTTGTGGTTTTATGGAACCAAAAGTGTTTTTCTATGGCATCACTCAAAAAAAAAGCTTTGATGGCATGTTTTCAAGGTGATTTCACACTGTAGGACGTCCATTGTTGTAGCATAAGCTATATATCCATTTTAATTAAAC
>NC_035905.1_RaGOO:21590625-21591052
ACACACACACACACTACCTTAGGAAAACTTGTACAACATATACTAAGATTAAATTATAATTTACAACAAACTCAATTTTACTGGTGGTGCTCTTTTACCAACTACACACAACCTGTCTGCCATGTACTGGAAGAAGAATTGAGAAAATAATTATGTCTCAATACAACTACAATTGTAAGTTGTGAGCAGGTTGATGTAGGCTGATGTAGAAATTCTTTATTAATACTCTTGTAGATGAATGCAATCAAATCCTAACAGCAGTGGTCCACAATCTAGTAGAAAGTCTTCTCTGAACAGTTACTTCAACAAAAGTAGGATCAACTATGTTTTATAGTCTCAATTTCAGAAGATGGCTCATTGGTGTATCTGTGTGGTACAGTAGCTGTAGTGAAGCATCTAAATAAAGATGTTCTGATTTTGCCCAAAG
>NC_035905.1_RaGOO:22497153-22497498
CATTTCCTAAAAAAAAATAATTTAAACTGAAAACAGGGGTATAGCATAGCAACACCATAGCAACAGCCTAGCAACACAGTTGGAACCACAGAGCAACACCATAGCAATGGCCTAACAATACAATTGTAACCACAGAGCAACACCATAACAACAGCCTAGCAATACGATAGTAAGTACAGAGCAACACCATAGCAACCACCTAGCAACACAATTGTAACCACAGAGCAACACCATAGCAACTGCTTAGCAACACAATTGGAACCACAGTACAACACTATACCAGCAGCCTAGCAGCACAATTGCAACCACAGAGCAATACTATAGCTACAGCCTAACAAAACCAAG
>NW_019172906.1_RaGOO:1548879-1549127
ACATACACTAAAAGGTACATACACATATTTTGGTTTGATTTTTCTTAAAATGCCGGTAAAGGATTGTCAAACCAGTTGTGATAAATGTTAAAGTCTTTAATTAACTGAGGATTTTTTTTTTTGTTGAGATTTTGTTATTAATATTAGGAGTGTGCCATTTTGTATCATATGCAATAATATCGCCAACATTTTTTAATATCATGAACAATGTATCATATGAGGGTACTACTTTTAAGGGTGCTATTTTT
>NW_019172906.1_RaGOO:2644742-2644986
TGTTCACACTGTTTCAGCacagattgggaaaacaatccctgaAAAAAAAAAACAATAATAGCTTGTTTAACTCCAAAGAACAAAGAGATTAAATGGAAAATGGTCATTTAGCAAAACTCAGTGGGGAAGTATGAGATACTGAAGAGAATTTTATAATCTTTTATAAGTAGTATAGCTAAAGCCACAACTGCTGGGCCCCTGAGCAAGGTCCTTAACCTCATTGCTTCATGTGCACAGGCTTTCT
>NW_019172906.1_RaGOO:5135742-5135944
TCTTACAACCACAAACATATTTTAAGTGATAGGCACATATAAATGAGAGGCAGAACGAAAATTATACATGGTTTTTAAAATTTTAATCAAATATCAAAATTGGAAAAATATGATATGCAAAGTATCATATACCCCCCCACCCCCAAATTTCAATACTTTGAAGAGCCACGTTTTACCGCAATTACAGCTGCAAGTCTTTTGG
>NW_019172861.1_RaGOO:493323-493710
GGTGGCCGGAGAAGCCCTTCACCGGACCCCAACCCTTACACTCACATTCTGAGAAAGAGGTTTTGCATGGAGGAGCTTGTTAATGATCTCAACGAGAGCTGGTAAACCAGTCACCAAGCAACGATTGGTAACACACTTCACTGTAATGGACTGAGATCCTACAGTGCCTCAAGAAAGCTCATGTACAGTAAACACCTGAATGATTCAGAGAAGACTTGGGAAGATTTGTACAATCTCGAATGAGAAGCACCTGGGCTCTGAACACTGAAGATGGGTCTTCAGATCAGTTCATGTTCTACTCGCTTTAATATTCACAGTAACATAAATTTCATTCAAGGGAGTCAACACATTGGCATGGCACTCTTTATATATAGAACTGGAAGAAAG
>NW_019172399.1_RaGOO:13036-13282
TGTATCTGATCTATTCTACAAGCTAAGATTTTCTAAGCTAAACTACATTGTAAGAGAGTGTATATCACTTTGTTATTTAAATTGGTTGTTTAGAGTCATTGGTTTATCATAGAGCATTGAACATTTAAAATATTTATTTATTTTATTTTTTTATATTTGACATTTTGTGTAATATTGTATTTTGATTATCATTGAGTTTTATTCTTTTATAATACAATCCATTTCTAAAACTGTTTCTGTGTCCAC
>NW_019172399.1_RaGOO:15148-15390
GGGGATATATAGTGGAGCAGTATGGCGTGGTACCAGTAAACTGTTAAACAGTCTATAGGAAACCAGTCATCTCTGGATTCTTGCCCCAGTTGCGATTACTAAAACACAGAGAATCCCTCCAAAAAGAGGCGTTTAAGAGTCTAAGAGGAAAGCAGCTTGCTGCTGTTTGATCAAAGACAGAGGCTCTTGTGGTACTATGGGTATCGCTGGTGGTACTCAAAGAATCCCCACATATTCTCTCT
>NW_019171792.1_RaGOO:165086-165324
GGTATCAGTTCTCAGATAATCCTGATTATTATACTGAATCAGCTTCATTAGACTGTTGCATATTCATGAGGACACGCATACCCATGTTGAGCCTGTCTTTTTTTCAACAGGTCCAGAAACAGCTGATAAAGAAGTAAATACAGAGAAAGAAAAAGGTAAATATTAATTTACAGAACGAGTTCAATACATTTTATACTTGAAATATTTTATTTTGTATAGGATTTTTTATGTAAATATT
>NW_019171834.1_RaGOO:19521-19796
CATCCAAGAAACACTTTTATAATAATTCTGAATTAACATTAACATGCATTGATTTAAAATCTCTGAACTAAACTTTTTACCATGACAATAACGCAAATATCTACCTCAGTTTGTTCAGTTTCCACTTTGGATCCTCTAGTAAATTAGTGAGTTTCTTCACCCCTGAATCTCCNACTGCAGAACGCAAGACTAAACACAGGATACAACTTAGTTATGCTGGGCAGAGTAAAGTTTATACAAAATATCATCACATATATTAACATGTAAAATAAATA
>NW_019171612.1_RaGOO:45723-45947
TAGAGAAAATAATTTAAACTGAATCTTAAAACTGTCTAATACACACGACAAATCACCTATTATGATGATGTTTTGATTAATACTGAGGAAAATCTGATTAAATATTTTGATTTGTTCTCAAATTTTCCTGTACAATAGAATCTGAGATTTCTCTATTATTTTATTAAAAGTTTTTATTTCACAGATTATGAAGACCTGAAGGAGCCTCAGACAGAGATGAATCA
>NW_019171612.1_RaGOO:46799-47071
TGAAGGTTTGGTTTGTGATTATTATGTACTTTTTATATTATAATTATGTGAATATATGCAAACAATCATAAAAATAAGTGCCATATTTTCTTATGATTTTATTTTATTTGATTATTTTGATTAAATAAAATATAAATAAAAGTCTTACTTTCAAGACTGACCAATGCAATCATAAAAGAATATGGTACAGTGATGTAAAGATTTTGCTGACATACTCTTGACAGTTCAACTCCAGTGAAGAGTGGTTATTTTTCAACTCTATTTTGTTATAA
>NW_019172203.1_RaGOO:51410-51859
AGATATAGATAGATATAGATAGATATATAGATAGATAGAGATAGATAGATAGATAGATATAGATAGATAGATAGAGATATAGATAGAGATAGATATAGATAGAGATATATAGATAGAGATATATAGATAGAGATGGATAGATATAGATAGATATAGATCTAGATAGATAGATATAGATAGATAGAGATGGATAGATAGAGATAGAtagggatagatagatagagatggatagatatagatagatatagatagatatataGATAGATAGAGATAGATAGATAGATAGATAGATAGAGATGGATAGATATAGATAGATAGAGATAGATAGATAGATAGAGATATAGATAGATAGAGATAGATAGATAGAGATATATAGATAGAGAGATAGATAGATAGATAGAGATGGATAGATATAGATAGATAGATATAGATCTAGATAGATAGATATG
>NW_019171623.1_RaGOO:7292-7768
AGTTTGGTAGAGGGAGGATAATTGTGATTATGGCATGGGGTTGTTTATCAGGTGTTTGGCTCCACCCCTTTTAGTTCCAGTGAAAGAAACTCTTCATGCTTTAGCAAAACAAGAGATTCTGGACAATTTCTTATTCCAACATGACGAATGCAGTCCAGTGCACAAAGCAAACTCTATAAAAACATGAATGATCTGATGGTGAGTTTGGTGTAGAGGAGAAACTGTCCTACACAGAGTCTTGATCTCAACCTGATAGAACATCTCTAGGATGAATTAGAGAGGAAACCTTCTCACCATCATCAGTGTCTAATCTCACAAATGAGCTTCTGGAAGAATGGTGAAAAAGTCCCAAAAACACTATGAAACTATAAACACACTCCTAAACCTTGTGAAAAGCTTCACCAGAAGAGCTGAAGCTGTTACACCTGTAAATAGTGTATCCACATCATATTAAACCCTGTAGAATAATAACTGGA
>NW_019171623.1_RaGOO:13451-13723
GGTGTTAATGTGGTGTTAATAAGGCAAGTCGTGGTGATGGTCTGCATGCATGTAGTCCTGCGCCGTGCAGCCGTCTGCCAACGGTGCTGGCACTGACAGAATGACTCCACAAGATGTAGGGTGTAATCATGACGGATGGGTCACTCGTTGGGTATATCAGGCAGTACGTATCCATCAGTACGTACCGTACGTTCTCCCTCGCTGAGATCCGTTTATGTCGCTTGTTGCTGGCGCAACTTAAACCCTAATTTATCTGTACAACGTCGCCTCTT
>NW_019170649.1_RaGOO:155019-155223
TTTTTTTTTCTATTCTGTGGAATCTGTTCTGGTGTATAATAATTATATTCTGTTTTTAAAATGTATCTCTTAAGAAATCCAATAAAAAATGTGTCTGATATCAGTTAAATTAAGAAACAATGCAGAAATCTAAGTAATTTCAAATGGTTCACTTTCCTTGGGCAAACAGACATACCGAGTATGTAGCATTCACACAAAAGTGGG
>Chr0_RaGOO:94076-94358
TAATTCTTATCATTTTATGTTCACTATTATTATCTTTTGTTTCTTTTATATTTTATAAATTCTTCTGTTTTTATGTATCAATTATTTATGGTCTTTTTAGAATTTCCTGTTTTTATTAAACAACGATTAAAAAAAATATATATTTCTTTTATCTATTATTTTTTGCTATTTTGTTCCTTATTATTTCTAATTCCTTATTAAGCATTTCCCTACCAATCCCTTTTAAACTGTAAATGCTTGGCTCCCTAATGAAAATAAAGGTTGACTGATTGCTTGATTCAT
>Chr0_RaGOO:286837-287039
GGTAAAAACTTTCCTCTTACACTTTGAGGTAAAAACTTTATTTTTATACTCTGAGGTAAAAACTTTACTCTTATACTCTGAGGTATAAGAGTAAAGGTATACGTtcctgtggtcatgtttctgtacagctgctttgtgccaacaccagttGTAAAAAGCGCTATACAAATAAATTTGATTTGATTTGATTATACTCTGAGGT
>Chr0_RaGOO:287241-287757
AAAAACTTTCCTCCTACGCTCTGAGGTAAAAACTTTCCTCTTATACTCTGATGCAAAAACTTTACTCATACACTCTGAGGTAAAAACTTTACTCTTACACTCTGAGGTAAAAACTTTCCTCTTACACTCTGNNNNNNNNNNNNNNNNNNNNNNNNNNNNNNNNNNNNNNNNNNNNNNNNNNNNNNNNNNNNNNNNNNNNNNNNNNNNNNNNNNNNNNNNNNNNNNNNNNNNNNNNNNGGAAAAACATTACTTTTATACTCTGAGGTAAAAACTTTACTCTTATACTCTGAGGTATAAGAGTAAAGGTATacgttcctgtggtcatgtttctgtaaagctgctttgtgccaacaccagttgtaaaaagcgcTAAACAAATAAATTTGATTTGATTTGATTTAATTATACGCTGAGGTAAAAACTTTACTCTTATACTCTGAGGTATAAGAGTAAAGGTATACGTTCCTGTGGTNNNNNNNNNATATACGCTGAGGTAAAAACTTTATTCTTATACTC
>Chr0_RaGOO:485686-486128
TGATGAATCCACTGTGTCCTATCATAAACACAACAAACATGTGAATTAAATACACTTAAAACTCACATACTCATATTTAGATTTATTGTAAAAAAAAAAAAAAgcttcagaagaaactgcaaTGATCACAAGCAGTCATAAAGTGGTACAACATTCAGGAAACAACCATGTCAGCCATGTAAAACAAAGCAGTCAGAATCTATCCCATCTCAAAAACCGTCATAAAGTGGTAAAACATTCAGAAAACAACCATGTAACCCATGGAAAACTAAGCAATCAGTATCTATCCCATCTGACTAAATAATTTTATTTTATCTTTTTTCATAGATTATAATCTTACAAGACCCATAAACAAAACAAATTTTTATTTTTACCAAGATAAACTGATCCTTCAAGATTTAAAATTTAATAAAGTGTAGATTTCAAAGAGAGATTCCGTCAG
>Chr0_RaGOO:1094445-1094693
ACTCATGTTTGTTGTGGGTCTGCACGTCCAGGTttgtataaaatagagatgggaccgatCCGATACAATTTGGCGGTCTCTGGTGTTTTAGTGGCTGAACTGCATGCGGAAACCACTTTAAGAAGTACTTCAAGATTAACGACTTATTAACGACTGGGTCGGGTTACTCGTTAATCTGCAAGCGAGTTTACGTAGTACTTTATTTACGCACGTGTTTGGAAAACACTCCTTAGTTAACGATCAATCTT
>Chr0_RaGOO:1902568-1902795
TATTACATGATCAGGATGTATCATCAGATATTAACCTCTATGGTGTTGCCCTCAGGCATCAAACCAGATTTTGTTTATTACAGTATACTATACCAAACCATACCTTATTTCTTATACATTTATTTATTTTCTTAATATCTACATTCAAAACAGTGAGATGTACAAGTGGGTCATGAATAAAAATATGTAGCTATATTTTCAAGATATTCTTTCACTCTTGTTGTAAA
>Chr0_RaGOO:2373257-2373482
tgttaaggctacagcagtgcataaaattAAAAAGAATTACATGTTCAGAAGACATGTACAGTGAGATATTCTTAATTTTCTGTTATAGCACACCCCTAGAGGCCAATCCTTTCAAAACTTTACAGGGTAATAGAAGATCCCTAGATAACTGTGGTGTATACATATCATAATGATTGGTGAATGTTTAGCCTGTCAAAATGCAGGTGAAATGTGATTGGCTGATAG
>Chr0_RaGOO:2499222-2499575
AATCTATAGGGAATACAGAATAATTCATACTGTATtctgaataatctttattggatactggctaattcatactgtatactaaataATCTATAGGAAATACCTAAAAATTCATATTGTATTCTGAATAATCTTGATTGGATAATGGATTATTCATACTGTTCACTGAATAATATATAGGGGACAATGGATAATTCATATTGTATACTTAATATATAGGTGATAATGGATAATTTATACTGTATACTTAATAATCTATAGGGGACAATGGATAATTCATACTGTATACTTAATATATAGGGGATAATGGATCATTTATACTATATACTTAATAATATATAGGGGATAATGGATAA
>Chr0_RaGOO:3243316-3243629
ATAAATAAATATGTAAATATTAAGTTAACCTTTGTGTGATCCTAACATTCTGTTTACTCCCCTTGTTCTATGGGTCAAAAATGACCCACCCTACCAAAGCCCCAAAATTAAGCAGCTTGATTGAACTTTAAATCCAAAATCTATTTTGAATGATGAAACAACCTGTTATTTATCAATTAAACTCAATTCAATTACTTTTTTATCATGTATTTTTTTGTTACACAACACAAAATGACCAATTTCAAATAAACAGTATTACACCTTTTTTTTTTACCACAAACCAACTGTCATAACAGTTTTCTTTTACAAGTAA
>Chr0_RaGOO:3245024-3245771
ATACTTGGCTTGGATGCCTTTTGCTAATAAAAAAAATCGAAGAAATAGTAATCCTCTTTAGTTGGTATGGAACCAGGTGGCACACCCTCGGGATAGGTTTGACCCACTTTCTATTCTTTTTCTGTGAGGAGCACTCAGATTTCCTCCAACCGATCCAAAACGAAAAGTATCCCACTGATGCAGATCCCACTGTTATAATTAAATAAAACGTACACATTCCTTTTACTGAGATTTTTATTAACGTGGTGGTATGGTTTTATACTATAGCAGTTTATCGAAAAATGGATTTTAAAAATTTCAATCTATTGTCTCACCTACAGGCTTGTAGTTTATTAAATCACACCTGTGTTTTAATATGCATCATATTGCCAGATTCTTGTCAATGCACAGCCCTACGACAATCATAAAATGAATAGGAAGATGGTTGGCATAGAACCATGGAGGTTCTTTAATCTATAAAACATCTCGTTTACGAAAATGGTTGTTTATAGGCACATTAAACAACCAAGCGGTCATGTTATAAGCTATTGGACACCATCCTTGTGCCATCCTTTAGGTCAGGGGTTACCAACATGGCACCAGGTAATACTTGTAGAGATTTATAATAGTGTTGCATATCGATATGTGTCTTCACATAGTTGAATAATTATTAATAATAACATATAATTTAAGGTAAATTGAGAAGACTAATTTCATGAATCTACATGACATCGCAGCTCAAGATACTACAGTATCAAACTGGTAGTA
>Chr0_RaGOO:3246346-3246647
AGTAAAAAAAGCAGAATCACCTAGATCAAGAAACTTACTTCCACTGTCGACAGAAGCGATGTCTGCATCCTTCTCACAGCTCGCACTTCAGGCTAAAAATATTCAAAATGTAACTGTGACCCATTCGCGTTACAAGGCAGACAACAGTTGTCTGCAGAAAACAAAGTTTGTCAAGAGGAATGGAGAAGTTGATGAATATGAAGAAGTGACTATTAGAATAGACGACTGATATTCAAACCAATGTGTATGAAAAGAAGCATTATGTGCACATGAGAGTTGTATGCGAACAATAGTGTATGTT
>Chr0_RaGOO:3250018-3250295
AATTAAAAACATGATTATCTTATGATTATTGTAAGGGACAGTAATAATAGTGTAGTGTGGTTTAGATCTGGCAGACTAGATCAATTTCACTGTATTATAATATCTCAGAGAGAGAGAGAGACCGGAACTTTGTTTCTTTATTTCATTAATTTTCTACATTATAGATTAGTTTTAAAGACATGAGAACAATAAAAAGACACATATGGAATTACGTAGTAAATGGAAAAAAATAAACACGACAGAAAATGAACTATTCCAGATGATTCTACCTCATGAA
>Chr0_RaGOO:3581763-3582056
AAAGTATTGAAATTGAAAAGATTAAGTTACATAAAAAAAGTAACCATTACTGAATTAGATTATACTTACTTAAGACCTTCTTAACATTGGTCAGCTTAATTGATGTCCTTCTTTGAGCAGCTTGCTCAAATGACTTGTGCTTTTCAGGAGAGAACACAACCACTCCATGGAACTCCTCCCAATCAGTTTGCAAAGAGGCTTCAAAATATCTATAATTACTAAGGGGAGGAATTAGTGCCAAATTGAAAAGCAAACGCTACAGTGCAAAAATGTAAATGCAATACACAAAATGC
>Chr0_RaGOO:4566389-4566645
TTAAAGCTCTGTGCGTCTAAAATGAAAAGCTCTGCACGGCTAAAATTAAAGGTCCACACAGCTAAAATTAAAGCTCTGCGTGGCTAAAATTTGAAGCTCTGCACGGCTAAAATTAAAGTTCCACACAGCTAAAATTAAAGATCTAGGCAGATAAAATTAAAAGCTCTGCACATCCCTCAAATTGGTGTGCCGTGAATCGCAGTTGGCAGCCAAGATAATGGAAACTTTTGTGCCAGAAACCACTCGGAATTGTACT
>Chr0_RaGOO:4567612-4567926
TTCACAGAGGACAGATACTCCATTAGCATAGCTGCATCTAATTATTTGTACTTATTGATCAAAATATCCTGATCAAATATCCTGAATAAAATATTAAGATTTGTTTGTCAGTGTTGCACCACAAGGAACTGTTTTGAGTTAAGAGGAACCACAGCAGTGCGACTGTAGGATATTTTTTATTAGAATAATTAGTTTCATTAGTTACAGTAAAAGGTATAAAATAAAGATTTGTACATAAATATAATAACAATCCCACACTGGATTTAATATTATTTATATATTAGTATATTTTTCTCAGGGCTCAGATGTATGAA
>Chr0_RaGOO:4580623-4581064
TTGGCGTAAATCTGAGGCAATGCCAATTTCGGAAGGCTGTACACAAAGCGATGTGGCACAATATTTAGGTATAAATCTATGTACAAACTTAAAGGAGATCTCAAAACTTAACTTGGAGCCCTTATTAAAAAACATTAAAACCAATATGGAGAAATGGGGAAAACTTAAGTTGTCTCTGTGGGGAAAGGTTAACACAATAAAGATGGTAGTAGCCCCTCCATTAAATTATTTATCAGTGATGCTACCTTTGTCCATCCCATCTGAAATATACAGTATAAACAGTACAATGAGAGCATTAGGAGTTTTTTTGTGGGAGAAAAAAAGACAACAAATTAACTTAAATAAAATGTACTCCCTGAGGGAAAAAGGAGGGTTAATTTTTTCCCTTTTTTCTTGGGTTTACCTGCTTTGAGATCTACTGTTCTGCAACTGGGTTCAACA
>Chr0_RaGOO:5355948-5356211
GCAATATTTATATTATACTAATTTATATATTTTTTAAATCATTATAAAAAATTGAAAAAATTTCCCTGCATTGTTGGGTGGGAGACAGTAATGATATAATTGTTCCTGCCAACAGACTAGAGCCTTTTTACTACCTTATTACAGTATTTCAGAGTAGTTTTTGATAGTTTTCCATTTTTCAATCTTGAATGCGCTGAGTAAAAGTTTAACAAAGAGCTTTAGGATCTCCAGCTTTGTGTGTGGGTGGGTTTGTTGAATGTTTC
>Chr0_RaGOO:7675295-7675634
AATAAACACTCTGATACACTAGAATAGGAGATATTAATCCATACTCAAGCTCAATAAACACTCCTATACACTAGAATATGAGATATTAATCCATACTCAACCTCAATAAACACTCCTATACACTAGAATATGAGATATTAATCCATACTCAACCTCAAAAAACACTCATAAACACTAGAATAGGATATATTAATCCATACTCAACCTCAATAAACACTCTGATACACTAGAATTGGATATATTAATCCATACTCAACCTCAATAAGCACTCTGATACATTAGAATAGGATATAATGCAATTATATGTGCTCTCTTATCATTGATAAATGTATAAGAATA
>Chr0_RaGOO:7827453-7827746
NNNNNNNNNNNNNNNNNNNNNNNNNNNNNNNNNNNNNNNNNNNNNNNNNNNNNNNNNNNNNNNNNNNNNNNNNNNNNNNNNNNNNNNNNNNNNNNNNNNNNNNNNNNNNNNNNNNNNNNNNNNNNGCAGAATAAAGGAGAGGAATAGTTGGGGCAGAATAAAGGAGAGGAATAGTGGGGTCAGAATAAAGAAGAGGAATAGTTGGGTCAGAATAAAGGAGAGGAATAGATGGGTCAGAATAAGGGAGAGGAATAGTGGGGTCAGAATAAAGGAGAGGAATAGTTGGGTCAGAN
>Chr0_RaGOO:7942438-7942759
CCAAGATTTTTAGTAGTTTAGTTTGAGTTAAGACCAAGACTTTTAGTAGtttagttcgagttaagaccaAGATTTTTAGTAGTTAAGTTTGAGTTAAGAACAAGATTTTTAGTAGTTAAGTTTGAGTTAAGACCAAGACTTTTAGTAGTTtacttcgAGTTAAGAACAAGATTTTTAGTAGTTTAGTTCGAGTTAAGAACAAGATTTTTAGTAGTTAAGTTTGAGTTAAGACCAAAACTTTTAGTAGTTTAGTTCAAGTCAAAACCAAGATTTTTAGTAGTTTAGTTTGAGTTAAGACCAAGACTTTTAGTAGTTTAGTTC
>Chr0_RaGOO:9537210-9537716
GATTACTGGTTCTGGGGTTAAAGTCTGATTATTGCTTCTAAGGTTAGTGTCTGATTATTGATTCTGGGGTTAGAGTCTGATTATTGGTTCTGGGGTTAGAGTCTGATTATTGATTCTAAGGTTAGAGGCTGATTATTGGTTCTGGGGTTAATGTCTGATTACTGGTTCTGAGGTTAGTGTCTGATAATTGGTTCTGGGGTTAGAGTCTGATTATTGGTTCTGGGGTTAGAGTCTGATTACTGGTTCTGAGGTTAGAGTCTGATTACTGGTTCTGGGGTTAGAGTCTGATTATTGGTTCTGGGGTTAGTGTCTGATTATTGGTTCTGGGGTGTTGCATTGAATTTACTATTGTTTTTTCAGTGGCTACTGTTGTGTTTTAGGAGGCTGCTTGTTTAGTGGTTGTGATGGTGTTGCTACGTGGTTGTCATGATGTTGTTAGGTGATAACGTTGTTATTGCTAAGTTGAAGTTAAGGTAATTGCAGTGGTATTTCAGGAGGTTGCTATA
>Chr0_RaGOO:10042325-10043611
ATTCTTAAGTATTTAGCTAAGAACTCTGAAATAAACATCATCTAATCTCTTTTTACTTAAGAATTCTGAAATAAACATTAGCTAATCTATTTTAGTTAAGAATTATGAAGTATTTCTCTTAGAAATCTAAAATTAACATTAGCTAATTTATTTTAGTTAAAACTTCTGATGTATTTAGTTAAGAACTCTGAAATAAACATTAGCTAATCTATTTAAGTTTAAACTTCTGAAGTATTTAGCTAAGAACTCAACTAATCTATTTTCTATTTTATTTAGCTAAAAATCAACTAATCTATTTTAATTATAAATTCTGAAGTATTTGGCTGTGAATTCTGAAATTAACATTAGCTAATATATTTTAGTTAAGATTTCTGAAGTATTTAGCTTAGAAATCTAAAATTAACATTAGCTAATGTATTTTAGTTACAATTCTGAAGTATTTGGCTAAGAAGTCTAAAAAATAAACTTTAGATATCTAATTTACTTAGGAATTCTTAAGTATTTATCTTAGAAATCTAAAGCATTTGCTAATCTACTTTAGTTATGAATTCTGAAGTATTTAGCTTAAAATTTTTAAATAAATATTAGCTAATCTGTTTTAATTATGAATGATGAAGTATTTAGCTAAGAACTCTGAAATAAACATTAGCTAATTTACTTTATGAATTCTGAAGTATTTAGCTAAGGACCTTGAAATAAACATTAGCTAATCTATTTCAGTTTAAAATTCTGAAATATTTAGCTAAGAACTCTGAAATAAATATTAGCCCGTAAGCTGTTTTAGGTAAGAACTATACTACATAGCAATTTATATTAGAGCCCTAACGAAATTATTAATCTATTTAGCTGGTTAGGAACTCTAAATAAATGTTAGCTCTTCATTTATTTAACAAAGAATTCTAAAGTAACAAGCTGTTAATCTCTTTGTGCTAGGAACTCTAAAGTTACTTTTAGCCTGTAAACTGTTTTTTGTATGAACTACACCACCCAGCAATTTATATTAGAACCTGGAAGTAGGTTCAATGTTTTTGTTTTGAAATATCTTATGGATCTCCATGAGAGCTGATCTTCCAAAAACACCAGAACAAATTTGTAATTAGTTGTAAAGATGGTTTAATGTGTAGTTAACCATCTTGAATATTCCACCTCACCACACTCGAATGCAGCACATATTAGTAGGAACTCTAAACTAAACGTTGCTTTGTAGCTAATCTATTTTAGCTCTGAAGCAAAGTTTAACTATAGTAATCCTCTTCTTGTCATCTACTGCTCCACAGTCTAAATGC
>Chr0_RaGOO:10043925-10044457
GAATACTAATCAGAGATTTAAATGCTATTGCTCTTTCCTTCCTACATACGTTACACTAGCTTTGTTTTCTCCTGTCACTCCTATTCTTGAACTTCCTGTTGGACTTGTTTAAAACACTCAGCTCAAACAAATACTTTAGCAGCTCCTGCTTTGCACTAATACAAACCATTAAAGAATAAAACAATTATTCAGTACGTGCAGAACCTGATGTCTCTGTTTGAATAGTTAAAAAAGATCACAAACATACATGTACATTAATATTACTGACTTAATATGCTGTATTAATATTAGTTACCTGAGAGTGGAGGTGTGGTAAAGCCTCTGTTCAGGAAAACACCAGTAGTGTGATACTGTACTGCAATACAAGTCTTAAGTTTTAGTTTCAATTAACAGTTATTTCATTTCTCCCAAATTCCAAATAAAAATATTGTCATTTAGAGCTATTATTTGCTAAAGTGAGAAATGGCTAAAATTATAAAAGATGCAGAGCTTATAGACCTTAAAGGTACATTCTGTAGGAAATGAGAGCGAG
>Chr0_RaGOO:10336567-10336977
TCTCCGTCTGATCTCTGCTTAATATCTCCGTCTGATCTCTGGATAATATCTCTGTCTGATCTCTGTTTAATATATCTGTCTGATCTCTGTTTAATATCTCTGTCTGATCTCTGTTTAATATCTCTGTCTGATCTCTGTTTAATATCTCCGTCTGATCTCTGTTTAATATCTCTGTCTGATCTCCATCTGATCTCTGTATAATCTCTGTCTGATCTCAGTCTGATCTCTGTTTAATATCTCAGTCTGATCTCTGTTTAATATATCAGTCTGATCTCTATTTAATATATCAGTCTGATCTCTGTTTAATATCTCTGTCTGATCTCTGTTTAATATATCAGTCTGATCTCTGTTTAATATATCAGTCTGATCTCTGTTTaatatctccGTCTGATCTCTGTTTAATATCTCCG
>Chr0_RaGOO:12669252-12669508
GCTTCTGCTCTCATCTTCTCACCAGATGTACTCTATATTGTCAATAGCAGAGGGCTGCCAAGGAAAAGTGTACAAGGAGCGGTACAAGGGCGTCTGGGCCGCAGTAAAGAGGGTGCCAGCACACTCAATCACAAAAGAAGAGCTGTTGAGACAGTTCAAAGTATATCTGTAAGTATCCTGACTTTGTTATCAAAATGCTTCATCTAAAATGATAATGTTACCAGGCTGATGTTTTTTCCAGATATGAAGATGAAGA
>Chr0_RaGOO:13514561-13514771
ATCAACTTAAAATATTAGATAATGACAAAAGAACTATGATAAGTTCTATGTTGAGGTGATTCAATAATTTAAGTTTAGCTAACATTTAAGACTTGTTTAGATCACCTTAATTTTGTAAGTACAGAAAACAAATGAGCCATAAAGTTGTACTAACCTAAAAAAGGCCAGACAATTAGTTGCTAAATGATTTTAAGTTGAAGTGACTTCAAT
>Chr0_RaGOO:13676526-13677050
ATAAATGTAACATTGTAGAATTTACCAAAATTTTCTTTGTGGTTGTCTAAAAGTTACACAATTTATTTACTAACCCCATGAAAGATTTTTACAGTGTACATTTAACAGTCAAATCTAGCAGAAAGCTGTGGATACTTAGCAATATCAAATGTGTTTTTTTTTCCTTTTGATTTGGATACAGAGATTTTGGATACACTACTTTTTAAGTAAACTACCGTATGTTTTGGACTATAAGACACACTTAAAATTCTTTAATTTTACAAAAATTCAACAGTGCGTCTTATAATCTTATGTATGAATTCTACCAGTCAGGTATTAAGGAGCAGTAAAGCCACTCTGCTCATATACAGCGTTAGGAGTTTCAGTTTAGTTCTCCAGCACTAAGGCTGTGTGCAGCAGAATTAGCATTAGCCACTAACCACAGCGCTAGCTCTTTCGCCGTTCAAGGGACAGGTATATTGGACTGTAGTTTGTGTATTTGCTGTGTTAAAACAAGCTACGTGGGACAAACCGCTAGCTGATAG
>Chr0_RaGOO:14390820-14391078
TTTTTAACTTTACATTTTTAACTGCTGTTTACATCCAAGCAAGTTGTTTAATGCTCCCAATAAAAACATAAGGAATTATCATGAAAAACAGGAAAAAACATTACAAAAAATAATTGTGGGTCGGTGCATGCGCTGTGCTGTAAAGAAGCACATACCGATGGGTAGCATAATTCGATAGAACACCGGCCTTACACCTAACGATTTTCAAGCAATTTCACATTCGCAGACAAGCGTCCTGGCACTCTGATAAAATCAACC
>Chr0_RaGOO:16395850-16396066
ACAGACTCACTTACAGCAGACTGATGATCTACAGACTGACCTACAGCATACTTATCATCTGCAGACTGATCTACAGACTGACCTACAGCAGACTGATGATCTACAGACTGATCTACAGCATACTGATGATCTAAAATTTACCTACAGCAGCAGACTGATGATCTATAGACTGACCTACAGCAGACTGATAATCTACAGACTGACCTACAGCATACT
>Chr0_RaGOO:16869723-16870282
AGAGCAAAGGGGGATGAATACTTTTGCACGTCACACTTATTTTTAGATTTTTATTTGATTAAAGTTTTAAAATCATGTATCATTTTCTTTTTTTCACTTCACAGTAATGTGCTACTTTGTGTTGGTTTATCACTTAAAGATTACAGGGTAAAAAAGTTTAAAGGGTATGAATACTTATGCAAAACACATTTTATTTTTATTTTAATGCTGTCTTGTTTTTTTTTTCTCTCTTCTTTCTTTTCTCTCTTCATGATTGTTAAAGGTTGATATTTTGCCGGCTGCAGGAATGATGAACCTGGCTGGCTGGTTATTATCAGTAACTAGTGTTAAACGCCCCCTTGAGGTGGATCCTGATAATGGTGTTGTTTTTGGACCTTTCTGTATTGACCATCACAGAATTTAAAGGGGAGTTTAAACAGTTTGTTGCTGCTTTTATTATATTAGTTGCAGTTTATTGGGGGTGCTTTTGGTTCAATACAAATATCCATATTTTATGATACTTACTGAAAATGTACCGCAAACAAAACAATACAAATGTCTGAAATAACAAAAAAGGTGC
>Chr0_RaGOO:18024803-18025005
GAAAAAATTCACACTATACAGCAGTCAGAACTGAGGACGTCAGAAAAAAAAATACCACATTATTACGGGATATTAATCCAATAAATGTCTTAAGGGAAGTCTAACAGGGATAAATTCTCCAAATAGCGGAAAAAGGGATTCCAGGTTTTATAGAATCTCCATGTAGAATTGCTTTTAATGCACCTGATTTTCTCACACAACA
>Chr0_RaGOO:18070976-18071560
CAGCACATACTGTTGCTGAACCTAGAACTGACCAACTGCATCAACCCCACATCATTCACTTAGTTAAATCCAGGTGGAGGCAGTGTATTTATTCAAATAAAAAACACAGTTACATCTCCGTTACCCAGTTTGATTCACTAATTACAAATTTTGTTGCTTTGGTAATAACATGCTTTGAGATGCTTACTTCTACAAGTTCTGAATGGTGGAGGGGAATATGGGTTTAGGGCTGTTATCAATTAGAATGTAATGTGTTTTCATAAGCAAGAAATACATACTTAAATACTTGCTATGCAGAGTGTATCTGAAGCATTTGTGTCTCTTTTTAAATGTCTGGTGCTATTTTTTTGGGGTTAACCGCTTGATAAAAATGTAATGTAAAGTGAAGAGAAAGCTTTTTTGTTATGTCTTACAAATATTACTGCAGCTGTCATGGTGTATGGGCTAAATATGAAGTAAAGTTTTAGGATTCTTCTCAATATAATATGGCAGTGAAGAGGACAAACTCTGATGTGTTCACTGGATTTACATTTTCAGTCTTAATGATTGCTGTATCTCGGAGGAAGGATATGATGCGCTGACTT
>Chr0_RaGOO:18071970-18072625
AAAAAGTTCATCACTGCGCAGGTCTTGGTGGTTATGAAACAGCTCCATTTCATGACGACTCAGACTGCCAACCTGCCGACACTGAACAAATTTGTTATTTTTGCAACAAATTTGTTTTCCGTATTTAGGATACTAATTTGTCAACAATTCTAAATTGACAGAATTCTCTTTTTTATAGATTAGTTATTATGGATTGATAAAAACAGTTATTTAAAATTCAAGTCTCAATTCCTTCATTATAATAATTTCTTAATACTTCTGCAGTTTCACCTGTTGTTATGAAATTCAACGGGTAACCTGTCCAGTCATGGGGATTTTCATCTCATTTTAAATGTTTATTACCACTATAATTTTAGGCCATGAGCAAAAAATTTAGAAAGCTCATCATGTTATTTTTCTCCAAAATTTTAAATAGTTGAGACATTGGAGGTGTGTATGGCCTGTTTAAAATATGCAGATTCATCATCACCTTCTGTTTGTCACAACAAAAATATAGCAGACATGCATCTATGCAGAAATACACTGTAATTGTCACCTTTATTTATTATATCATAAACATCACACTTTTAGTTTGTTAATCTTAAGAATTAAACATTTTTGAGCTATTAAAATAGCTCTGCTTCCACAATTTCACAAAAAATGTGACAATGTACAA
>Chr0_RaGOO:18073557-18073846
AAATACAAAAGACAAGACAGTTTAACAGACAGGGCAGTGCAGTACCGATACGGTACAATAAAATGTTATAGTGAGGATAAAATGCAGAGATATGTAACATATGGAACATACATGATTACAGCAGCTACTGAGGTAGAGAGTTAATAGTTTTTGTGAAAAGAAGCAGCAAATATTGCTTATACGAAGCTCTGTGTAATGTGTATATGTGAATGTGTGTGTGTCTTTAAAGTACAGTCAATGTACTTTGTGAAGTACAGTCTTTGTGTGTGTAAAGGGTGGTGggggggtt
>Chr0_RaGOO:18075291-18075577
GACTTCAGTTGAGTAAGCTGCTGCTGGATAAGTTCCACCGCTTGGCCTTGTTCTGCTACTATTTCAGGCACATCACCATTCCCTGCTGCATCCATGGCAAGATCTTCTGGAACACTCTGACAAAGTGGTACGGTGCCAGAGCAGAGAACCTTAATAAAAAAATTGCAAGGCAGATATTGGAGGCAAAATGACAGTCAAAATGTGTTATCGTTAACATTACTTTTGGATATCATTTCATCATCCACTTGATTAATTGTTCACAGTAGCAGTAATTTTGACCAGGGGT
>Chr0_RaGOO:18134974-18135343
AGTGTGTTAGCTAGCTTTAGTTCTCTCCTCAGTAACATTAGTGTGTTAGCTAGCTTTAGATATCTCCTCAGTAACATTAGTGTGTTAGCTAGCTTTAATTCTCTCCTCAGTAACATTAGTGTGTTagctagctttagatctctcctcagtaacattagtaTGTTAGCTAGCTTTAATTCTCTCCTAAGTAACATTAGTGTGTTAGCTAGCTTTAGTTCTCTCCTCAGTAACATGAGTGTGTTAGCTAGCTTTAGTTCTCTCCTCAGTAACATTAGTGTGTTAGCTAGCTTTAGATCTCTCCTCAGTAACATTAGTGTGTTAACTAGCTTTAGTTCTCTTCTCAGTAACATTAGTGTGTTAGCTAGCTTT
>Chr0_RaGOO:22637230-22637669
TGACCATAATTTTAACCCTAATCTTAACCCTAACTCTAAACTGAACCTTAATCTTAACTCTAACTCTAAACTTGACCATAATTTTAACCCTAATCTTAACCCTTACTCTAAACTTAATTCTAATCTTAAACCTATATTTAAACTTAATTCTTATCTTAATTATAATCTTAACCCTAACTCTAAACTTAACCTTAATGTTAACCCTAAGTCTAAACTTAAACCTAACTCTAAACTTAACCTTAATCTTAACCCTAACTCTAAACTTTACCATAATCTTAACCCTAAATCTATTCTTAACCGTAATCTTAACCCTAACTCTAATCTTAACTCTAACTCTAAACTTAATTCTAAACTTAACCCTAATCTTAACCCTAACTCTAAACTTAACCTTAATCGTAACTTTAACTCTAAACTTAACCCTAACTGTAAACGTAACCCT
>Chr0_RaGOO:22796296-22796817
ATGCGAGGACTCAGCTACTGTATCTACAGTTCACCAGCAGGTGTTTAATATGGCTATTTATATACATTTAAAGCTCCACTAGGTAGGATTGAGATTTTGTTCGGTTAAAATGAACTCTGGTCCGTTTGTAACTTTAATGTGGTTTTATTTGAGCTAAACTGCTGATAAGGCGCAGTATGAAGTGATATACTGTATTATCCTGATAATGCATAATAATTACCACAGCTATGAATAAATGCTGCTCCATGCATGCACGGTCTGTGCTGCGTTCACTGCTCACAGCCACATGACTCAGTTTACTATCTACACATCTGTGCTGCACAGTTAAACACTGTGTTTGAAAGGGCAGCGTTTCAGAGTTCAGTGTTAAAGCACAGATATACGTGCTGGAACACAGAATCTTCACGTTATATTTACTTTTTGCGCAATATTTATATTTACTCCCACGCCAGACAGCTCTGACACCGCCTGCTCACGTGGTGTATTGGTGCACATTTTGGTGCTTTTAGGTTTATGTCTGT
>Chr0_RaGOO:22798255-22798543
GTATGCGAAGTTCTAGATTACTGTTAGGGAGAGTATGAAAAAGCTCTAGATTACAGTAAGAGGAGTATGAAAAAGTTCTAGATTACTGTAAGAGACGGTATGAAAAAGTTCTAGATTACTGTAAGAGAGAATATGCAAAGCTCTAGATTACTGTAAGGGAGAGTATGCAAAGTTCTAGATTACTGTAAGGGAGAGTATGCAAAATTCTAGATTACAGTAAGGGAGAGTATTGGAAGTTCTAGATTACTGTAAGGGAGAGTATGCAAAGTTCTAGATTACTGTAAGGGA
>Chr0_RaGOO:22799185-22800338
TTACAGTAAGAAAGAGTATGAAAAAGTTCTAGATTATTGTAAGGGAGAGTATGCAAAGTTCTAGATTACTGTAAGGGAGAGTATGAAAAAGTTCTAGATTACTTTAATGGAGAGTATGCAAAGTCCTAGATTACTGTAAGGGAGAGTATGCAAAGTTCTAAATGACTGTATGTGAGAGTATGCGAAGTTCTAGATTACTGTATGTGACAGTATGCGAAGTTCTAGATTACTGTAAAGGAGAGTATGAAAAAGTTCTAGATTACAGTAAGGGAGAGTATAAAAAAGTTCTAGATTACAGTAAGGATAGTATGCAAAATTCTAGATTACAGTAAGGAAGAGTATGCAAAGTGCTAGATTACAGTAACGGAAAGTATGTTAAGTTCTAGATTACTGTAAGGGAGGGTATGCAAAAGTTCTAGATTAATGTAAGGGAGAGTATGCAAAGTTCTAGATTACTGTAAGGTAGCGTATGCAAAGTTCTCGATTACTGTTAGGGAGTGTATGAAAAAGTTCTAGATTACAGTAAGAGGAGTATGCAAAATTCTAGCTTACAGTAAGGGAGAGTATGAAAAAATTCTAGATTACTGTAAGGGAGAGTATGAAAAAGTTCTAGATTACTGTAAGAGACAGTATGAAAAAGTTCTAGATTACTGTAAGGGAGAATATGTGAAGCTCTAGATTACTGTTAGGGAGAATATGCAAAGTTTTAGATTACTGTAAGGGAGAGTACGCAAAATTTTAGATTACAGTAAGGAAGAGTATGAAAAAGTTCTACATTATTGTAAGGGAGAGTATGCAAAAGTTCTAGATTACTGTAAGGGAGAGTATGCGAAGCTCTAAATGACTGTATGTGAGAGTATGCAAAGTTCTAGATCACTGTAAAGGAGAGTATGAAAAAGTTCTAGATTACAGTAAGGGAGAGCATAAAAATGTTCTAGATTACAGTAAGGATAGTATGCAAAGTTCTAGATTACAGTAAGGAAGTGCTAGATTACAGTAAGGGAGAGTATGTTAAATTCTAGATTACAGTAAGGGAGAGTATGTAAAGTTGTAGATTACAGTAAGGGAGAGTTTGAAAAGTTCTAGATTACTGTAAGGGAGGGTACGAAAAAGTTCTAGATTACTGGAAGGGAGAGTATGCGAAGTTCTAGAT
>Chr0_RaGOO:23841033-23841241
TTTGTAAAGCACAAATATTCATTTTTATTTTCCTTTTATACTTTATAAGTATGAAAGGAAAATATTTTGTGAATACCAGAATATTACCAATATTCTGACTTCTATACACAGATTATGTATAAAATAATTATTATTATTAACACAAAAAATCAACAAACTGCAAATAAACAATTATACAAAAAGCTTTGAAGTATAGCAATATAAATAC
>Chr0_RaGOO:23909574-23909941
CCAAGCTTCATCGCGGGAgattttaggtgcagaTCAGAACGCGGCCGAGCTTAATTGCGGGAGATTTTAGGTGCGGACCGGAACGCAGCCGAGCTTCATTGGGGGAGGTTTCACGTGCGGACCGGAATGCAGCCGAGCTTAATTGCGGGAGGTTTTAGGTGCagaccAGAGCGCGGCCGAGCTTCATCGCAGGAGGTTTTAGGTGCAGACCGGAGCGCGGCCGAGCTTCATCGCAGGAGGTTTTAGGTGCGTACCGGAACGCAGCCGAAATTAATTGTGGGAGGTTTTAGGTGCATTCCGGTCCGCAGCCGAGCTTAATTGCGGGAGGTTTTAGGTGCGGACTGTAGCACAGCCAAGCTTCATCGCA
>Chr0_RaGOO:24172635-24172933
TATTACACACATTATCAGCCACCTGTATTGTAATGTAAGAGTTTTTGTTTTTATATGCACCTAATTTTTATATTACATTTGAACAGTTAATCTAGAGTATTCTAAGCAGAAAGTTAGGTAGCTGATAATTGAAGACTGTAATTATAAAAAAATCTATTTCAATTTAAAGTGAAATGAGTCCTAGTGGTCAGTCCACACACACATTTATCCCCTGAAGATTGTTAATTTAAAAAAGGAAAGTGCTTCTATCTATTTAGAGTTTTGATAGAAATGACTGATAATAGAGGCCACCATGCTA
>Chr0_RaGOO:24361349-24361767
TCAACCTACATTTTTTACACCAATTTCAACTGTTTTTTTTATTATTATTAGAAACAAGCAATTATTTAAATTGCATTGAAATGTGTGAAGTTCATCAAATACACCAGGCAGGATTCCAATCACTACCTCACTGCACCATCCTACAAACAGTGCTTTCCAGGCATCCAACATAGTACTTTAAAGGTTCGAATCACAAAGGGTCAAGCTAATTTTGTTACAACAATTTCAACAGTTTTTTTTTATTAATGTTAGGAACACATTATTATACAATTATAATTGTATTAAATTGTATTGAAAACACTGAAATTCATTAAACACACCTGACAGAATTCAAACCGGGGCATTATGCTGCAAGTCCAATTGCTACCTCACTGTGTCACCTACAAACTGTGATTTCCAGGTATTCAACATGCTAATT
>Chr0_RaGOO:24574403-24574685
TGGTTTGAGTTGAGTTGAGTTTTGGTTTGAGTTGAGTTGGGTTTTGATTTGAATTGAGTTGTGTTTTGGTGTGAATTGAGTTGtgttttggtTTAAGTTGAGTTGGGTTTTGGTTTGAGTTGAGTTGGGCTTTGGTTTGAATTGAGTTGTGTTTTGGTGTGAATTGAGTTGGGTTTTGGTTTGAGTTGAGTTGGGTTTTGGTTTGAATTGAGTTGGGTTTTGGTTTAAGTTGAGTTGGGTTTTGGTTTAAGTTGAGTTGGGTTTTGAGTTGAGTTGAGTTGG
>Chr0_RaGOO:25434569-25435021
ATGAATCCCTTGATTTTCCACCTGATTATATATTCAGGACTGAATAATTTGGAGACTGCAGTAATCATGTTGAATTTTTAGAAGCCACTTGTTATATTGTTTTCAGCTATTTAAATTGTTCTTGTTTGATTTATTGCAAACAGCTGAATTATTGTATATTTGCAAATTATTTTCAATTATACATTTTTTGTCAATAATATCATTCATATTTTTGTTTTATTGTTCAGTAATTAAATTGAGAGCAATGCAGTTATATGTAGCAAGTTTTGATAATAATCATAATAATAATAATAATAATAATAATAATAAATATCTTTACTGGGCTAATAATTATATAAACTTAGCAGTTATCATACACGGTGCTGTCACGGATGAGCGGGATGGACGTAAGTGCAGTTATATTTAATTTTTCAATTTATTTAAACAAACAAGATAAATAAAGCCAAAACTGA
>Chr0_RaGOO:26739437-26739918
AACTAAGACCTTTTTTTTGTTTTAAATCTTTGCTAAAAGTAATTGCTTATCTGCATAATGGTGGTTTTAACAGCCAAAAAGTTTAAAAAGTGAAAACCAGAAAAGTTTGAAAACAGAAAACCAAAAAAGTTTTAAAACTGAAAAGCAAAAAAGTTTGAAAACTGAAAACCAGAAAAGTTTGAAAACTGAAAAGCATAAAAGTTTGAAAGCTGAAAAGCAAAAACATTTGAAAGATGAAAGCAAAAAAGTTTGAAAACTGAAAAGCAAAAACATTTGAAAGATGAAAGCAAAAAAGTTTGAAAGCTGAACGTTTTTTGAAATGCCCAAAAACTAATGATCAAATAATTGTGGTAAATGTAAAAATGGTGATCTATTTACATTTCCCCCTTTTTCTGAAACAGAACTTCGTCACACCGTCATAAACTCACACGCTGGTGTTGTCTGTAAGAGCCCATGCAAGGCACCAAGTACCCATAGTTTA
>Chr0_RaGOO:27105064-27105367
TAAATGAGCGAGTGGGATAGAAAATGAATTCAAGTTTTTTTCCCAGTTACTAAGACAATAAAATGATGTGTGGCAGATTGATTTAAACTAACACTCAGAGGATATAACCTCTTGTCAAATTTCCAACAGTCTAAAGGCCTTTTCTGCTTTACACACATTTTACAATTCAAAATGGCACTTTTTAAATACACTGAACATGGTTCTCTGCATAAAACACAACAATCTGATACAAAGTGATTTCAAATGAATCTAGTTTTCTATACTTTCTATACAAAGGCCTGATAAAGAATGGCCTTTTTCTCA
>Chr0_RaGOO:27365485-27366762
TATTTTTTATTTAATTAAGATATTTAAAATATATATTGCAGCTAGGGGTGTGCCGTATCATATCAGACAAAATAATACTGCACAAAAATCTGGCGTTTTGATGTTTGTTGTTACATTACTTTTGTTACCGTATTTTTGGCACTATTAGGCGCACTTAAAATTCTTTAATTTTCCAAAATAATCATCAGTGCACTTTATAATCCAGTGCAGTAAGGAACAGTAAAGCCACTCTGCTGAAGTGCATTGTTATACAGGAGTTTAAGTGAAGTTTCTCCAGCACAGAGGCTTGAGCAGTATTAGCATTAGCTGCTAACCGCACTAAGCGCTAGCTCTTTCACTGTTCAGAGGTGAGTATCATTGGCTTGTAGTCTGCTGCTAACCCTGGCTAGCACTGCTGGAGCAGTATTAGCATTAGCTGCTAACTGTGCTAAGAGCTAGCTCTTTCGTCATTCAGAGGTGAGTATTATTGGCCTTTAGCCTGCAAGTTTATCGTGTTAAAACACGCTACGTGGGACAAAAAAGCTAGCAAATATCGTCCTGGTTTACCGGAACACTCTGGGTTCCTCAGTGTAGCACTGTCGAGTGGCAATAGCTGCTAACTGCAGCTAGCCTTAGTGTATGTCTGCATATCTAAGCTTACTGTAAATAAATGGAAGCACTTTACTCACCCAAATCAACGATTTTCAGAAAAGAAAGAAATCTGTGTCGATCCGGCGCTCATTTTACTTTAAAATAAATATATTTTTTAAGATTTTCAGTTTTGTTTACTTGACTTAGCTTAGCTTTACAGGTCTCGCCACCCAGCAGCAAGTCCTGCTAAATTAGAAGGAAAATGTGGCGACAACCCTGTGTCACATAATGCACATTATAATCTGGTGCCCCTTGTGTAGGAAAATAGACCAGAAAACAGATGTTTATTGATAGTGCGCCTTATAATCCGGTGCACCTTATAGTGCAAAAATGCGTTACATGTTTTATTCTGTTATACTATTATTATTTTACACAAAATTAGGATCTTGGTAAATTACTGTTTACGAAATAGACAAATATTTTACTGAATGTATAAAACTGATATATTTATACCAAAACGATTTTGATGCAGTAGCATATTATTAAAATAAATTAAAATAAATTCAAAGTTTTGTTATATAAGTACCCTGAAATTTTGTGATATTATTCTAGGGCCATAATGCCCACCCCAATATGCAATTACAATATCTAAACATAATCCTTCCAATAGGCTTCTGCAGCCATGTGCAAGCTCCATAGTTCCATAT
>Chr0_RaGOO:28396926-28397202
ATCTGTTATTTAAGCTTTTTATTAAAGAGTATCTAAACCCCCGATTTTATCTGACTCCGCCCTCAGCTCACATTTTAAAAAAGGCTAAAAAATAAGAGGGAGAGTTTGGGAGGAGCACTGCAGTGATGTATGGGTTTAGGGGCGGGGCAGGAGGGAGAGCTGATTGGGCTGAGCAGTGTGCCTCAGATGATTGGACGTCAGCGTTTTTTAAAGGTTAGGAAATGTTTAGAAACAGTTTAAGCAGGTCTGGTATGTTTTAATATTTTAAACACAGTT
>Chr0_RaGOO:30112871-30113143
GAAGAGACTTGAGGCTCGACTTGAACTCGTGCCCAAAAACTTGTGAACATCTCTGATTCTAAATGCAAACTCTGGAAACATAGTTATTAGCCAGTTGCTGTTGCTTCTTTCATGTTGGCTGACATCACTTGATGCTTGTTGTCACGTTTACATGTACACTATGTTTACTTAGACTATTGGGGAAAGTGTTCATATAAACATCTTATTCAGATTCTAGAATCGGAATGAATTCATACACATTGAAGGAAAGCTTTACATATAAAAAACAGCCA
>Chr0_RaGOO:30470053-30470355
ATGCAGTTTCATATTGTTAAAAAAAGTGCAGTTTAAGCAGTATTCAATACCAAAACATCTATATTTTTATCAACCCAATGTTTAATTTAAAGCATATTTCTTTAAAAAATCATTTTGTGGAACAACAGAGAAAGTATAGTTAATATATATTACATTAAACTTTTACTTTTAGTATTCTTTACCTAATTTGAACATACTTTTAATGCTCTTAAGTGTACTTCCTTTTCACAAGGGCGTTGTACTCTAGAAGACTAGTGTTTTACAATGTAAGTGCATTCATGCATTGCAATACATTAGAAAAC
>Chr0_RaGOO:31913319-31913604
AAAAGTATGTCCCTTTTTAGATCTTTAAATTTAGTTTTAGACTAAAACCCTGCAGAAAGTAAGCTTTACTTTACTTTTAATGTTCTGTACTCATTTTATACGCATTGTGTTCTTTGGTGGGTAAGTTTGAACCCGAGCTGTTTAAAATGTAAGAAATATTGATATTTACACATTTATTTTGTTGGATAAAATTGAGATAACATGACATATAATCGTAAAATAAATTTTACTAATATGTTTCATTCTAATTATTTTCTGGAGGTTTACATTGCTGAGGATAAACAG
>Chr0_RaGOO:32699531-32700226
TCACAGTCTCTTTCTGTCTCTCTCTCCATCTCACTCTCAGTCTCTCTCACTCTCACAGTCTCTTTCTGTCTCTCTCTCAGTCTCACTCTCAGTCTCTCTCACTCTCACAGTCTCTTTCTGTCTCTCTCTCAGTCTCTCTCACTCTCACAGTCTCTTTCTGTCTCTCTCTCTGTCTCACTCTCAGTCTCTCTCACTCTCACAGTCTCTTCCTGTTTCACTCTCAGTCTCTCTCACTCTCACAGTCTCTTTCTGTCTCTCTCTTTCTCTCTCACTCTCAgtctctttgtctctctctccgtctcactctcagtctctctcactctcaCAGTCTCTTTCTGTCTCTCTCTTTCTCTCTCACTCTCAGTCTCTTTGTCTCTCTCTCCGTCTCACTCTCAGTTTCTCTCACTCTCACAGTCTCTTTCTGTCTCTCTCTCTctccctctcactctcagtttctctcactctcacagtctctttctgtctctctctccgtctcactctcagtctctctcaCTCTCACAGTCTCTTTCTGTCTCTCTCTCTGTCTCACTCTCAGTTTCTCTCACTTTCACAGTCTTTTTCTGTCTCTCTTTCTCTCTCACTCACAGTTTCTCTCACTCTTACAGTTTCTTTCTGTCTCTCTCTCTTTCTCTCTCACTCTCAGTCTCTCTCACTCTCACAGTCTCTATGTCTCT
>Chr0_RaGOO:32867500-32868248
NCCATGAAACCTCCTATGACCTTTTAACAGTATGTAGAGGACATCTTCCCCTATCTAACGGATACAGATCTTCCCGGGGAAAAATTATTCCTTGAAAAGATATAGTGAAAAATATATTAGGTGGTCCCCTTatatatggactcttacatattggacgggtgctctgaagttcgagaggctcctgtacttacatctccatgaaaccttctatgaccttttaacagtatgtagaggacatcttcccctatctaacggatacagatcttcccggggaaaaatTGTTCCTTGAAAAGATATAGTGAGAAATATATTAGGTGGTCCCCTTATATATGGACTCTTACATATTGGACGGGTGCTCTGAAGTTCGAGAGGCTCCTGTACTTACATCTCCATGAAACCTTCTATGACCTTTTNNNNNNNNNNNNNNNNNNNNNNNNNNNNNNNNNNNNNNNNNNNNNNNNNNNNNNNNNNNNNNNNNNNNNNNNNNNNNNNNNNNNNNNNNNNNNNNNNNNNAATTTTTCTTTCTCTCATATTTCTTTCTCTCATCTTTCTTTCTCTCATCTTTCTTTCTCTCAGGGTTTCTCATCTTTCTTTCTCTCATCTTTCTTTCTCTCAGTGTTTCTCATATTTCTTTCTTTCTCTTatctttctttctctcagtgtttctaatttttctttCTCTCATATTTCTTTCTCTCATCTTTCTTTCTCTCAGTGTTTCTCATATTTCTGTCTTTCTCTCAGTGTT
>Chr0_RaGOO:33166828-33167083
TAGACTTTAGCACTATAGAACTCTTAGACTTTAGGACTTTAGAACTCTTAGACTTTAGGACTATAGAACTCTTAgactttaggactttagaACTCTTAGACTTTAGGACTATAAAACTATGGGTGTAGAACTAAAAGAACTCAGATTTTCGAGGCGTAGAACTAGAAGGCTGTAGAACTACAGAACTCTTGGACTGTAGGACTAGAAGATTGAGGGACTAAAAACTCAGACTTTTGGGGTGAAAAGTTGGACTGT
>Chr0_RaGOO:33788224-33788480
CACTACCTAACTcaatttttaaTTACACTACCTAACTCAATTTTTAATTACACTACCTAACTCATTTTTTAAATTACACTACCTAACTCAATTTTTAATTACACTATCTAACTCAATTTTTTAATTACACTACCTAACTCAATTTTTAATTACACTACCTAACTCAATTTTTAATTAcactacctaactacattttttaattacactacCTGACTGCATTTTTTAATTACACTACCTAACTGCATTCTTTAATTAC
>Chr0_RaGOO:35455433-35455783
AACAGATTTTTTTAACGAAAAGCAGGAGCAAGAGTTATTTAACGAAGAGCAGGAGTTAGCTctgttgcacatgttaagttcctcctcatggtagtagtgaaagtatcctcaagtgaagtcgcaaaGAATATCAAAAACGTTATGATGATGAAACTGGCACTCATCAGGAATGCCACAATAAACGAAGAGCAAGAGTTAGCTCTGTTGCACAGGGTAAGTTTATCCTCATATTAGTAGTAAAAGTACCCCCAAGTGAAGTCAAGAAGACCATCAAAAATGTTATGATGATGAAACTGGCACTCATCAGAGCAAGAGGTATTTAACGAAGAACAGGAGTTAGCTCTGTTGCT
>Chr0_RaGOO:35719357-35719729
TTCATTAGCTACTTGGTTGAAAAAACACTGGAGTATTAGCTAGCTAGGTATCATTAGCTACTTAGTTAAAAAAAAACACTGGGGATATTAGCTAGCTAGGTATCATTAGCTACTTGGTTAAAATATTACGAGGCATATTAGCTAGCTAGGTAACATTAGCTACTTGGTTAAAAAAGCACCGGGAACATTAGCTAGCTAGGTAACAGTAGCTACTTGGTTAAAAAAGTACTGGGAATATTAGCTAGCTAGgtatcattagctacttggatggaaaaacacTATAATATTAGCTAGCTAGGTATCATTAGGTACTTAGTTAAGAAAAACACTGGGGATATTAGCTAGCTAGGTATCATTAGCTACTTGGTTAAA
>Chr0_RaGOO:35782325-35782559
CCCGACTGTACTCTACTCTGCGCGCTGGCCGGAGGTGGCCCCACCGCCGCGACTGTACTCTACACTGCACGCCGGCTGGAGGTGGCCACACCGccgcgactgtactctacactgcacgccgGCTGGAGGTAGCCACACCGCCGCGACTGCATTCTACTCTGCACGCCGGTTGGAGGTGGCCGCACCGCAGCGACTGCAGTCTACTCTGCGTACCGACTGGAGGTGGCCGCAGAA
>Chr0_RaGOO:38082310-38082516
TAGTAGTAGTAGCAGCAGCAGTAGCAGCAGTAGCAGCAGCAGTAGTAGTAGCAGCAGCAGTACAGAGACCCCGGCTCGGCTttaacgctgctcctgtccgtctgtcccagtagtagtagtaGTAGCAGCAGCAGTAGTAGTAGCAGCAGCAGCAGTAGTAGTAGTAGTAGCAGCAGCAGTAGCAGCAGTAGCAGCAGCAGTAGTAG
>Chr0_RaGOO:38303421-38303710
GTATTAATATCCACACAGTTTATTCAGTTTATTCATTCTGTTAATGTGTGTGTTCTGAATGTTGGAGTATTTAAAATAAACGTATCTCCTGATTATATAACTCAGCTCCTGTAGAAACTTTCCAGAACCATGTATTTTATAACATCAATATGTAGTATATTTGTCATCATAATTGTTGTAATTTGTAGCCAAAATGTCTTTGTGGAGAAAATTGGAATATTCAGCAAGTAACACTGTAAAGGAGAAAATCTGAAATATAAAAAATAACTGTATATGGTACCAAAAAATT
>Chr0_RaGOO:38777621-38778009
ATTACACATTTTTTTTATCCACGGCCCCTCCCAGGCTCCGTAAACTACATAGTCTCTCCCTATATAGCGCAACACTACTAAGGGAGTAGGGAGCCATTTCGGTCACAGCCATTTTGTATAATCAGGGATAGATCTGGAGATGCAGCTGGACATTTTTTAGTATCTCTGTCTTCAAAGTAAACTCATGAGACAGCAGCAGTGTGCTGGAATAAACACTGGAGTCTGGATGGTTGTTTAGGTGAATCTTCTGAACTGTGTATCAGATCCAGATATAAATACCTGATAATAAAAGCTGAAATGATGATCTTCTGTTTCATATTCATCTTTAAATATCAAGCCAAAATGTTACTTGTATACTTTTAGAGGGGACTGTATAATTTATCTCTAT
>Chr0_RaGOO:38778330-38778652
ATTCCAATGTGTGCAGTATTTAAATTTTTTGTTATGGGTTGATACAGTCAGATGTTGCTCATAAATATATTTTATATGCTCACACATCTGTAATCATCACGTACAGCTCTACAACTGAGCAATACAGTTTATCAAAACAGGATAAATAGTGTTATTAAAAAATGAATAAATTAGATAAATATAAGTGATTTAAGGAGATGCTAATCTGAAACTTTCTGGCTGTAAACCTGAATATCGTCTCTGTTTAATTATAAATATTACAAACCGCTGAGTGCACAGGAGAAAAGAACAATGCTCTAAACTTAAAATGGAAGTCAATCTA
>Chr0_RaGOO:38939384-38939682
TCATTTACACTGTCTTTCACTCACTCATGCTGTCTCTCGTTCATTTACGCTGTCTCTCGTTCATTTACGCTGTCTCTCGCTCACTCGCGCTGTCTCTCGTTCATTTACGCTGTCTCTCATTCATTTACGCTTTCTCTCGTTCATTTACGCTGTCTCTCGCTCACTCGCGCTGTCTCTCGTTCACTTGTACTGTCTCTCACTCATTTACGCGGCCTCTCGTTCATTTGCGCTGTCTCTCGCTCACTCACGGTGCCACATTTACGCTGTCTCTCGCTCACTCAGGCTGTCTCTCATTCAT
>Chr0_RaGOO:39371888-39372312
TATGAGGTATTTCCAGTACACATGTAAATGTGGGTGAAAGAATGTTATATACATACACTGTAAAAAACAAAAATTTAAATCATTTTCCTTAATGTGATTTTTAAGTCAGCTGAAAAAAAATATTGAATTGCATCCTAAAACTCAAAAATCTAGTGCAGTAAGTAGCCTTGAAATTTTTCTCAATTTTTCATTTTTACAGTGTACATACCTGCACATCCTCAAGATGGAATGCTATTTATATTAATCACGTCAATCACGTCGATCAAAAACATTTGTTTATAATTGTTTTAATCACAACATTATTCTGTCAATACTCATAATTAAAGTTATGATTTATTTTTCAGGCATATCTCAGGGTAGTTGTGATGAAACTAGAGCGAGCGTCTGACAGGCTTCAGCACAGCGAAAAGGTCCATAGGTAGCT
>Chr0_RaGOO:41484698-41485262
GGGATATTTGCTTTTTACTATTTTCTAGTATTCTCATATTTTCCTTTACGTTTATTTTAAATTGGGTTTCTTCTTCTTTTTTGTGGGTTACACTTAGTTGATTTTTGTTTAATTGGTCCTAGTTTTATTTTTATCTATTATGAAATGTATGGTCTTATTTTAATGTGTCTGCTGTACTTTGAATTAAATATATACTTAAATAATAATTATAATAAGATATGTACTTACTGTTATTTTTGCTATGTAATAAAGTAAATAATTTAAACCTTTAATGTATGTATAAATAAAGATTAATTGATTGAATGACTGAATGATTGACTGATTCATTTATTAATTGAAGATACTGCTAGACTAAAAGCTAAGCTAAAGAGATGGATCCTAGGAAGCTTTTAACCTATTAGCAGAAACTAAAAAAAAGTGTTCAGTAATATGCACTGGGAATTTGTCACTGCTAATGCATATCTATGTAAGTGTAGCTGCTACATTTTTATAATACATCTACCACACTATTTGGACTGCTATTGTTTGCACTTGTGTAACTGTAACTCTTCAGGGTGGATTTCT
>Chr0_RaGOO:41851840-41852062
TAGAACATGGTGAGGACAGTAGGGGGAGATGATGTTTTCTAAATTCTCTCTGTAGAACATGGTGAGGACAGTAGGGGGAGATGATGTTCTCTAAATTCTCtctgtagaacatggtgaggacagtagggggagatgatattctctatagtctctctgtagAACATGGTGAGGACAGTAGGGGGAGATGATGTTCTCTAAATTCTCTCGGTAGAACATGGTGAG
>Chr0_RaGOO:46226842-46227087
CAGCAATGTTATTTTGTTTTGTATTGTGTTTATTATATGCTTGCTGAGCATGCGAGACACGCAGAAAGCATCTCCTTAGCTAACATAGGTATGAACGTCTTTTTAAAATCAGTTTAAATCAGTCAGTGGCACACCTGTGTTTTTCTCTGCACCACTCAGCATTCATATATTCCTAAACTCTGCAGCTATTTTAATGGCACAGGTGCATAAGACTGTTTGCAGAGTGTAAGATAGCAATGAGCATC
>Chr0_RaGOO:47150949-47151190
CTGGTCTTTGATAAACGTGCTGTATATATATAAAACCGTTCCAATTTCTTATGTGGCCCCTTGGGAAAATTAATTGCCCACCCCTGTTCTTGCTGGAGTGTTGGGGGGGGCGTGACATGTGCAGGTGTGATGGATCACAGTATAAACCAATAGGGTGTCGGAATATATGTTTATACTTGTTATCCAATCACAATCAGATTTACTCTATCTGGATGGAGAGAAATTACATAGGAGTAACGAG
>Chr0_RaGOO:47795073-47795647
TTCAAACTGTCAGAAATGTACAAACTGGACTACACCTTCCTTGCTCACACTGTGAATGCAAATCAAAAGATCTTAAAGAGCTTAATAGTCCTGTTTGTGTAAAACTGTTTTCAAGCAATTCATGTAAAACAAATGAGCTATTTAGAACCATTCTTTCCAGGAGCAAAGGATCATCTGAGACTGGTTTTGGTCGGGCTTCAGGGTGTGGGGAAGAGTGCAACTGGAAACACCATCCTGGGAAACAAAGTGTTTCGGTCCGACATCAGCGCCACCTCCCTGACTCAGCAGAGTGAAGTCCGTGAAGGCCAGGTGTGTGGGAGGCAGGTGACGGTGGTGGACACACCCGGTCTGTTCAGCAACGTGCTTTCAGATGCAGAGATAAAGAAAGAACTGGAGCGAGCCTTGACCCTTTGTGCTCCAGGACCCCACATCTTCCTCTTCATCATCCAACTGGGACGTTTCACAGCCGAGGAGAGGGCTGTGATGGACACACTGAAGGAAATGATGTGCTCGAATGTGAATTTGTTCTTGATGGTGCTTTTTACATATGGTGACAGACTTAAGAATAAAACAA
>Chr0_RaGOO:47797993-47798690
TTATTGTAACATAAATTATTGTTGGCTGTACTAATTTAAGAGGGCTCTGAATTTCAATTGTTAAGGTGACTTTGTGGATCATGGCATATTTCTACACTTTTCCTAACTGGCTTTTAAATACTTTACATTAGCTTATTTATAAGTTACATATATTTGAATATTTTTCAAGGAAGTAGAGTAAAAGTAATTTCTAGCTATCATGGTACTTTAACATGCCTGTTTCCAAATAAATGTAACCAATTAAAATGTGTTATGTTGCTTCAAATTATTGAAATACTTTTCTGGATAATCCAATGATTTTTTTGTGAGAAATATTCACTTCATAATTTTTTAAAAACACAATTTGAATCTAAGCATAAATAAGTTCCTTAATCATAAATAAAATTGTGTGAGTATGCAAGGCTTTTAATGTATAAATTACTTTATATAAAAACAATCAGTTTCAGTGCTCTTCAATAAATATCAACCATTTTACACGTTTGGAAGAAATCATTTATTGTTTATTGTTTTTACATTAAAAACTAAATTTTATTTTAATTTATTTAAATGTATATTTCTTCATTTAATATAACACATGGATATTTATGGATATTCATATCAGTGAATTAAATTAGAGTAGGTTTAAGAGCAATTGTCATGAATCAAATTAGTATAGCTGAGAATTTATTCATATTAATGTTACCTGTGTACTAATTTT
>Chr0_RaGOO:47799203-47799501
CCAGTTAAGAAGATACTTAAAACTACACAACTACACAGAAACAGTTTAAATGCATCTTTTGAAATCCCATGCAGTGTGAAATTCATCCAGTACCTTGATTTCATTAATAACAAAAAAAGTTGTCTGGGTGGCACCTACTGCTCTTTCCAGTAAAATGATCTTCAAGCTGTCTTTGACCATGTCCTTGCTAGCATCCTGCCCATACAAAAATGTAAAGTGCAAAGTGGTTAAAGATACTGAAAGTATTTAACAGTTACTACAGAATCTGGATTTAATCTACCCATCTTAAAAGGCCACA
>Chr0_RaGOO:48423557-48423950
ATGGGGATTGTTGGTGTTTGTTGGTGGACAATGGTGGTGTTTGGTGTAGACAGTGATGGTGTCTTTTGGAATTTGTTGAATGGTGGTGTTTATGGTGCTGTTGGATGGGGATTGTTGGTGTTTATTGGTGGagaatgatggtgtgtttagaaataatggtggtgattatggtgctgttggatggggattgttggtgttTATTGGTGGAGAATGATGGTGTGTTTAGAAATAATGGTGGTGATTATGGTGCTGTTGGATGGGGATTGTTGGTGTTTGTTGGTGGAGAATGATGGTTTGTTTAGAATAATGGTGGTGATTATGGTGCtgttggatggggattgttggtgttTATTGGTGGAGAATGATGGTTTGTTTAGAAATAATGGTGGTGAT
>Chr0_RaGOO:49080857-49081367
TAGACTCAAACTGTAAGAAAGTATAAAAACATTTTCTAATAAAATTTATTAAATTAGGGTATGTTTCATAAAATATATGAACAATTACAAAACTGAAATGATAAAGTATTAAAATATGTGAAATTTCTCACAGAATGCCAAAGTATGACAATACATTTAGAAAGTTGTTATGGGATTTGGCAGGGGAGGGGGGAAGTTTGTTTTAATTTGCTTTAGAGGAAGTTTGTAATTGCACTTTTGTATTTTTACCTCTACAATAAAGCTAATTTCCAAAACACTTTGAATGGCCATAATACTTAAGTGTTATAAAGGTATTAATGCTTATAACACACATTCAGGAAATATATATTTTTTGGGATATTATTGTTTTATGGAGTCATTCAGGAATAAGTTAAACTTAAACATTGTCATGTTCCATTTGCTATATTTAATATAAATCTTTAGTAAAACAGTATATATCTTTGCTATAGCAGTTACTTTTTAATGTTGTGTTGTATCATTATTTAAGCA
>Chr0_RaGOO:49081946-49082765
CTGTTCTTTGTTGGATATTTGGCCAATGGACTTTATGCCACCCTGTGAGTGTCCTATTTTATTTTGGCCTCAATAAGCCAGATCTGCATACAAGTAGTGCCTTAAAAGTGAATCACCTCAGCGTCTTCAAACTGTGCTTTGGATCATCCTGTAGAAGAGTAAGAAGCCCCACTCCTTTGTCTCCCGGGTTGTTCCCTCTGAGTTCCAGCTCCATCAGATGTGATGAGATGTTTGATTTCAGAGCAGAAGCCNAGAAGGGTATAGCCTTCTTCAGAGATGCTGCAAAAACTAAGACTAAAAGCACAGAGACAAAATTAGAGTATTGGAACAGTAAGGCCAATCACTTTATTTCTGCTGTAGACAAAAAAATATTTGAGTTTGACCTTAAAATATAAATATAAGACAAAGAACAACAGAGCTGTGGAGCTCTGATCGGATCACGTTTTGGATTATTCCTCTTCACAGAGGCGAACACACTTTTAGTATGTTAATGTTGGGCAGTGTAGTTGTTACACAAGACCAAGGAGTGAGGATCCAAACGCAGGTTTATTTACAGAGTGCAACACAAGATAAACAAAACAGGCAAGGGAGTATCCAAAAAACAGAGTCAAAGAACGTGAGCAAAAGATAACCGTAACAGCAAAGACGTCAGATAATAACGCTTTAAATTGCAAGGGGAACCAAGGAGACATTGCACAGAAAGTTCAGAGTGGTGTGTATATACACAGAAACTGATTACTAACAGGAAACAGGTGAATATAATGCTAGTACTGAGGCGAGAGCGACCTCATGAGGCGAGGAGAAGCAACACCAGGGTCA
>Chr0_RaGOO:49398763-49399034
GATACATATATAATACATACTGGATGTTTTAATAAATCTAGGTACTTATGCATATATATAATACATACTGGATGCTTTAACACATATGTACATatgtaatacacaccagatgttttaacacatatatgtacttatacacatgtaatacatactggatgcattaataaatctaggtacttatgcatatatataatacatactgAATGCTGTAACACATATGTACACATGTAATACATTCTGAATGCATTAATAAATCTAGGTACTCATACAT
>Chr0_RaGOO:50346397-50346646
ACAATGACAGAAAATGCTGAGAAATCTGCAGAATCCTGTATGTGATTAGAAAGAGATAAAAACACATGTCCTGTAGTGAAACAGGAGATACAGAATGTGGAATATACTACACACAGCTATCAGTCCATCTGAGAATCAGCTGTGAAACTTTTTCCTGTGAGTAGCACATACACCACAATACACTACGCGGGAGGATGAACTGATAAATCTTCTAATAAAGCTCTCTGATGTGATGTGTTTCATGTTCAT
>Chr0_RaGOO:51786195-51786474
CGAGCACGAATCGAAGAAATCGTCAACGCGAATTAAAGAAATCATGAGCGCGAATCAAAGAGTCGTGAGCGCGAATCCAAGAAATCGTGAGTGCGAATGAAAGAAATCATAAGCGCAAATTAAAGAAATCATGAGCGCGAATGAAAGAAATCATGAGCGCGAATCAAAGAGTTGTGAGCGTGAATCGAAGAAATCGTGAGCGCGAATTAAAGAAATCGTGAGCCCGAATCAAAGAAATCGTGAATGCGAATTAAAGAAATCGTGAGTGCGAATTAATGA
>Chr0_RaGOO:51786776-51786988
ATTAAAGAAATCATGAGCGCgaatcaaagaagtCGTGAGCGCGAATTAAAGAAATTGTGAGCGTGAATTAAAGAAATCGTGAGCGCGAATTAAAGAAATCGTGAGCGCAAATTAAAGAAACCATGAGTGCAAATTAAAGAAATCATTAGCGCAAATCAAATAAATCGTGAGTGCGAATCAAATAAATCGTGAGTGCGAATCAAAGAAATCGT
>Chr0_RaGOO:52651100-52651517
GTGTGTTACTTGCAATTCGCTTTAAAAGCCAGGTGCGTTTTTGACTTTGGCATATTTGTATTTTAATGGTGCAGATACCTGGACATGTCCAGCGCTTCTCAGCAGAGGAAACCGACCAGATCATTTACGAGAACACCAATATTAATTTATTTTGTATTCTGTTTATTTTTTATTTAAAAGATGGGTTTGTGCACTGCTGCGTGTCCTTCTGTGTGTGTGATGAGTGTATTCAAGTATTCATACGTTAAGCACGTTCAGTGAGTCTGTGTTGCTAAGATAGCAATGAACGTCAGACATTTGTCTAGGTTAATTTGTCAGTGGCACACCTTGGTTTTCCGCTGCCAGAATAACAATACGCCAGAAATTTTTCCATGAACACATCTCACTTCCAGACCACCACGCATTTTGACGCAGATG
>Chr0_RaGOO:54543828-54544131
TGAATCAAAACCTCAGAATTAAAGCAGTCGATTACAGTCAGGCTGACTTACCATACAAGGTCGGTATACCCTGTGGAAATAAATAAAACAATTGATTATTTCTTGAACGGAACGATTAATTAATTTTAACATTTAATGATAATATGATAAAGATTATCATTTTCAAACTGAGATTAATGATCATCATCAGAAACTAGAGCTGTGAGTAAAGCTTACACACAGCATAAATTTAAAAACAGCATAAATTAAAGAACAGCGTAACTTAAGAACGGCGTAACTTTAAGAACAACATAAATTTAAGAA
>Chr0_RaGOO:55117294-55117522
GGGATGACCGGGGTCTTTCTTTGTGGACTTTGCATGTTCTTCCAATGTCTGCATTCGTTTCCTCCCACAACACAAATTGGAGCTCCTCTGCGACCCAAGATGGATTAAGCAGTTGACAATCACCTTACTTTGCTACACTTTTTGGCCAGGACTCCTGAAAAACTTTGCAGATACAGTGGTGTGAAAAAGTTTGGGCACCCCGAATAATTTTCCAGATTTTCCTTTATA
>Chr0_RaGOO:55648231-55648677
AAAAGGCATTTTCCCCTTAAAAACTGATTTTTTTTTTTTTACTTTTTCTTTTTGGCCCAAAGTGAAAAAATACATAAGGCTATAGTTTTACCTTCATGAGCATTTTGGCCAATGTTCTGAAGCGTCTTGATTTGTGATAAAATCCTTTATTGCTGCTTTAAAATGTGTCTGCATGGTATCTCACCTACCGAAAAATGCATTTTCTTCTTAAAAACTGATTTTTTTTTTTATTTGTTTTTGGGCCAAAATTTACCAGATACGTAAGGCTATAGTCTTACCATCATGAATATTTTAGCCAATTTAGAAATGTCTTAATTTCTAATAAAAATCACTGATTACTTCTATAAAAACTGTCTACATGGTGCATCATCTTGAATGAAATGCATTTTCTTCTTAAAAACTGACTTTTTTGGACTTTGTTTTTTGGCCAAAATTGACAAAATACG
>Chr0_RaGOO:55795869-55796203
TCAATTAAAAGAGCATAAACTCTACTATAGTGAAAATATGGGCACTGTATCATGATCTAACTCAATTAAAAGAGCATAAACTCTACTTTAGTGAAAGTATGGGCACTGTATCATGATCTAACTCAATTAAAGAGCATAAACTATACTATAGTGAAAGTATGGGCACTGTATCATGATCTAACTCAATTAAAAGTGCATAAACTCTActatagtgaaggtatgggcactgtatcatgatctaactcaattaaaagagcataaactctactatAGTGAAGGTATGGGCACTGTATCATGATCTAACTCAATTAAAGAGCAGAAACTCTACTATAGT
>Chr0_RaGOO:55844779-55845714
GCAATAAAATTAAGAGAAAAATGAGGCATATGTATAAAATGTATATGTGTATGAATATGTATAAAAACTTCAAATATTAAATCTGACCAAATTCACTTTAGTTTTTAGTTCTGCTGACTCTCTTTTAAGAATAATTTAAAAATCGTCAGTGCATCTTATAATCTGGTGCTCCTTATGTATGAACTGTATCAGTCAGGTATTAAGGAGCAGTAAAGTCACTCNNNNCAGACTGTAGCCTGCTGCTAACCCCAGCTAGCAATGCTGGAGCAGCATTAGCTTTAGCCGTTAAATGCGCTATGCACTAGCTCTTTCACCGTTCATTAGCATTAGCCGCTAACTGCGTCTCGTCTAGAGGCGAGTATATCGGACTGCAGCCATGCCTGTAGCGTAGCCACTAATGCTAATGCTGCTGCACCCAGCATTAGTGAACATCTGGAACTCTAAGCTTACTGTAAATAAACAGAAGCGCTTTACTCACCCAAATAAACATCCACCACTCATTTTACTTACAGAATTACAGTTTTGTTTAATTAGCTTATCACCCCACCATCACCACCCAGCGGCGAGACCTGCTGAATTAGAAGAAAAACATGGAGACACCCCTGTTCCTTACTAGTGTTGCATAATGCATCCAGGGCACCTTACAGTCTGAAAAAAAAAACAGTATTATATAACACATAAATTATATAAACCCCAAGAAAAGCAGCAACAGTCTGTGGGGAATGACTACACACTGATGGTGAGTGAGAGGTGGGAGGACACGCCCAATATGCAAAGAGTGTGACCAACATCAGGGGAAAACCCCTTAGTACACCCCATTTAACAAAAGAAAGAGTCAAACTGAGCATGTGCAGCAGTAGTTCAAGACCAAATTTTAACAAGAAAATAAATAATTCTAAATAATGTTAGTTGAGGTGTTTAGTTTGCTAGTTTGC
>Chr0_RaGOO:56087308-56087603
AAACACAGTGCAATACAGTAAAACCAAGTGCAATACAGTAAAACCAAGTGAAATACAGTAAAACACAGTGCAATACAATAAAACCAAGTGCAAAACAGTAAGACCAAGTGCAATACATAAAAACACAGTGCAATACAGTAAAACCAAGTACAAAACAATAAAACACAGTGCAATACAGTAAAACCAAGTGCAAAACAGTAAAACAGTGCAatacagtacaaccaagtgcaaaacagtaaaaccaAGTGCAAAACAGTAAAACACAGTGCAATACAGTGAAACACAGTTCAATACA
>Chr0_RaGOO:56612779-56613555
GGTATAGAACACAACATAATGCAAACATTGTGCTGCAGCCATAGAAATGGGCAAGCTGGCTATTTTTCTGCTGAACAGGTAACCACTGAGCTTCAGTAAGGTTGTCTACCATACCATGTTATGATAAGTTACTATATAAACAATTACAGTCGATCTATAGAGCAAAATTTATATTTTAAAATGAAGCTGAGATGTTTTTCTATTTTAGTTTTAATTCTTGTAGGTCAGTGTAACGTTTATCAGTTCAGTTTTCTGACCGTTTGAGGCTTAATAGAAAATTGGGTGTAAAACTGAATTATTTATTTTTGTCCATTTGGCATCATCAGGAGGAAACTGGTTTAATATTTTTTTATAATNTTTCTTTTTTTTTTTTTTTTTCTCCATTTCTGCCCGATCAAGATCTGAATTCCAGGAGAAAAAAAAAAAcattttactagattttcagactTTTCCATTTTTTAATCTTGTAAAAAAGGTAGGGTGGATTATACCATCGGGATTTAATTACAAAATGCAAAAATTGTAAAATCAGAAAACTGAATAGAAATGTTTTTTTTATGTATATCTAATCGTGAGAAGCAGAAATTAAAAACTTGAAAATTGGAAAAATAACTGAAAACCCAAATGCATCTTTAATATATCAAATAAAAACATTAAATAATTAAGTTTTAAACACAGTTTTCTATTGTCATATTTAGCCTTAAACTACTGAAAAATTAAACTGATAACGTTACACTGACCCTTGTACTATGTACTTATGTAATTCTAACAGAGAA
>Chr0_RaGOO:56963087-56963403
TAGGGGTAGTGTGTGTGTGTGTGTGTGTGTGTGTACCTGATTTGCAGTGTGTTGATCCAGGTGTATAGAGGTAGTGTGTGTGTGTGTGTGTGTGTGTGGTGTGTGTGTATAGTGTGTACCTGATCCGGAGTGTGTTGATCCAGGTGTATAGAGGTAGTGTGTGTGTGTGTGTGTGTGTacctgatctGCAGTGTGTTGATCCAGGTGTATAGGGGTAGTGTGTGTGTGTGTGTATAGTGTGTACCTGATCTGCATTGTGTTGATCCAGGTGTATAGGGGTAGTGTGTGTGTGTGTGTACCTGATCTGCAGTGTGTT
>Chr0_RaGOO:57805801-57806195
AGTGAATAATTGCTGTTTGCTGTTGTTTTTCTATTTTATTCAGATAAAAACACTCATATGGTGAGAAGCAGCAACAGGAGCTCCTCAGATAAAGTGCTGTTCTCATTTCTTTTCAGGCGGGAGAGAGCGAGATGAGTATTTGTGTCACTCCGGTATGTTAGCTTGTTGTGCTAACTGGCTAGCGTTAGTTAGCAAGCTGTATCTGCTTCTTTGGTGGTGCTGTTCTCTGGTATGTGAAAAATGCATACATCGCCCAGCACTAGTGTCAGAACAGCTCCCAGAGTCACTCGCTGTCTTCAAACACCTAAAGGACTCATCTTTTCAAATAGTTCCTAAACTCTTTTCTCCCGAAGGTCTAAACATTATCAAAGCTTGGTTTATTTCTTCATTCTAG
>Chr0_RaGOO:58327357-58327640
AATATAGGATGAAAGAGACCAGCATAAGCAACAGTAGTGTAGCTTAGGAGAGCATTATGTTCAACTGAACAGGCAAAATAAAAAACTTTTTCAAAACACATGCTACACATTTCCCTCATATAACATTTGTTGCCTTATATAACATAAAGCATGCAATGGAATTTTAGGGAGTATATTTTTTCATTTTTGTTCCAAATGATTATTGTTGTTATCTGAATTGTGAATTGAATTATTCTTTTTTGGTTGTATCTGGGAGAGGTTCTTTAATGTATCATAATGAAAT
>Chr0_RaGOO:60037268-60037836
ATTGAGGTAAAGAAAAGTAGAGTGAGGTAAAGTAAAGTGGAGTGAGGTAAATTAGATTGAGGTAAAGTAAAGTAGGTTGAGGTAAAGTAAAGTAGAGTGAGGTAAAGTAGATTGAGGTAAAGTAAAGTAGAGTGAGGTANNNNNNNNNNNNNNNNNNNNNNNNNNNNNNNTGTAAGGTAGAGTTAGGTAAAGTAGATTGAGGTAAAGTAAATTAGTGTAAGGTAGAGTGAGGTAAAGTAGAGTGAGGTAAAGTTAAGTAGTGTAAGGTAGAGTAAGATAAAGTAGAGTGAGGTAAAGTAAAGTAGTGTAAGGCAGAGTGAGGTAAAGTAGAGTGAGGTAAAGTAGATTGAGGTAAAGTAAAGTAGAGAGAGTTAAAGTAGAGTAGAGTTAGGTAAATTAGAGTGATGTAAAGTAGAGTGCGGTAAAGTAGATTGAGGTAAAGTAAAGTAGTGTAAGGTAGAGTGAGGTAAAGTAGATTGAGGTAAAGTAAAGTAGAGTGAGGTAAAGTAGATTGAGGTAAAGTAGAGTGAGGTAAAGTAAAGTAGTTTAAGGTAGAGTGAGGTAAAGT
>Chr0_RaGOO:60329883-60330208
TAACTCCTCAGTAACATTAGTGTGTCAACTAGCTTTAGTTCTCTCCTCAGTAACGTTAGTGTGTTAGCTAGCTTTAGTTCTCTCCTCAGTAacattagtgtgtcaactagctttagttctctcctcagtaacgttagtgtgttagctagctttagttctctcctgagtaacgttagtgtgTTAGCTAGCTTTAGTTCTCTCCTCAGTAACATTAGTTTGTAAGCTAGCTTTAGTTCTCTCCTCAGTAACATTAGTGTGTTAGCTAGCTTTAGTTCTTTCCTCAGACACATTAGTGTGTTAACTAGCTTTAGTTATCTCCTCGGTA
>Chr0_RaGOO:60855935-60856742
CCCATTTGAAACATTCTACAAGTCACATCTACAACAAGAAGTAAGATCAGCTAGTTTTTCTAACACCATGGGAAGACCATAATTCAGTTCCCATTAGTTTTTCTGTGTATTTGATCTTATTGTAACGATGACTGAGGAGCTCAATCTCAACACTCACTCCTGTTTCCTAAATTAATTCTTACATTTTATGTGTTTATTTTTAGAATACAAATTTTGGGAAAATCATTAGAATGCCATTTAGCTATTTTTCATGTTTTTGCTAATTCTTTGGAAGAGTTACAACAAGAAAATGCCACCCATTCAGTGGAATGACCTGTACACTGTATATATGTTTCTCACATACTATTGGGCTCATACTGGAACTGCATGTACCATTCTGGTTTGTTTTGTTGTATATTCTAATGGAAACAGTTATCATGCATAATACAATTGTAAAAAAATATATATGCTAAATAGTAATTTTAATATTTATGTAATTTTATTTTGTCCATAGGTTTTATTTAATGTTATTGTTTTCCATAGGCCATTCCTCTTGTGGTGCAGCTTTCTGTGAGGAGAATAGCTGCAATGGTTCTACTGATATCTGTTGGTGTTATTCTAGATTCTCCATGCCAAAATATGGATGTTCAGGTGCTGACTTTAATACTCAAAAATTTAAATGTTATTCTTTAGTTTTATTTAGAATTAAATTGAAGTGCTAGAAAAACTATGCAGCATGATGTTATATTTAAATACATAAATAAATCAAATGGTAATAAAACATTACTAGGATATGTTTAATAGTGAAAGTAAGAGCTTTTCCTCAAA
>Chr0_RaGOO:60934049-60934273
TAAAACTAGCGTCCACACTGGTCAGAAACTGGTTTGAAAAACAGATTAAAACCCTTTTCTTTTAAAAGTACATACATCAAATGAAAAAAAAAATGAAAAAAACTTTTACAAACAATTATTATTAAAAATTTAAAATGATATTTATTTCAGGTTTGGCATGAAAAGAGTCAGAAAATTGATATGATAAATGTTACACTAAAAATGGGGGATTGGGGAGGGTTCAT
>Chr0_RaGOO:61198760-61199401
TGTCTGGTCACTTTTGAGAGACACATAGCTACAAAATCAAAAAGAAGAGATTTATGAAATCCATATCATTTTAACATATTATCAGCATCAATCACATCACCCAAGAAAAAAACAGCCTAAACGTCTAATCACAGTGACACTCCAATAAAATCTACACTTTTAAACACCTAACTGAAATATCACAGAGGTTCCAACAATCATCTAAATTGCCTATACACAAAATATTGATCAAAACCACATAGCCAGTGACATCTATCATTAAGTAAAGTAGTGCAGTGCATGTAGAGGTCAAGCATTAATAACGGAGCCTCCATATACACAGGTGAGATGGGTCCACTGACTAACATCCTCGAAGAAAATAGAATTTCCCCAAAACTATTCTGCTCCATCCAAAACATTTGGAGGAGTAATTACAGATGGACTTAGTTTCAATGCTGCATTCCACAGGTCCTGTGTGGGAGCATTGTGGCCAAATGAGCCAGTAGAGTGCTTTCACCATGTTTGACTATAGGGATTTTCTATTTTTAATTTTGTTTTTATATAAATGGTACAATGATGTGCTTATAAAAAATATCTATATTGATTTGATCTTTTTAACAGTACGTACTTCCAATATGACTTTATCAGGTAACCTTTTGCAA
>Chr0_RaGOO:61232342-61232620
ATTCGAGGGTTCTGGAGAGGAGGGTTCGTCGGATGGTTGAACCTCGGAATCAGGAAGAGCAGTGTGGTTTTCATCCTGGTCGTGGAACACTGGATTGGCTCTACACCCTCAGCAGGGTCTTGGAGGGGTCATGGGAGTTCGCCCAACCAGTCTACATGTGTTTTGTTGACTTGGAGAAGGCGTTCGACCATGTCCCTTGGGGAATCTTGTGGAGGGTATTCCGGGAGTACGGGCTGTCAGGTCCATGTATGACCGGTGTCAGAGCTTGGTCCGCATTG
>Chr0_RaGOO:61233366-61233585
GTTTCATCAATGGGTCTAATACAAAATAATATACCTTACTAACATTTTATTCCCACATAAATATGTTTATATGAATCAAGGCATCACAGAAACAGAAAGTCACAAAGAGTCCAACACTGAACTGATCTAATTTCATATGTATTTTTTTTTTTAGATTTAGGATTAATGTAAATTCAATGTACTACTAACCAACTACTTTATTGGTGTTAAAAATTTAAA
>Chr0_RaGOO:61439004-61439229
TGCTAAAGGTAAAGGAAAAGAGTCAGGAAACCATCCATACCAGGATACACCTCTTACACTTTGTAAATAGGGCAGTGTTATTGTCATGGATTAGATCATCATTAAAGTAATTGAGTTTAGGGTTATCTCACCTCTTATTCTGAAATTGTTTTCTTTTGCATGAGTATTGTAATATTGTATTCAGTGTGTGGGTAAGGGCCAGACAGGGATCCAAAGCATGGTCAG
>Chr0_RaGOO:61439431-61439821
TCAATGGCACTATTTCGTTTAAAAACACATTTTAGCTACAGGAAATTAGTTTCATAAAATATTTTTAGGCTCACATTAATAAAAATCAAAAATCATCAAAAATCATACAAATATTGGTTGGATGCAAGTGAATAGGAATATGCAAATTAACCACACATATGACTTGTCTAGTTAGTGTAATTCTAGGCAAGGTATGTTACAGACTATCTTTCTCAATATAGTTGTATTTTAGTAGTAGTATATAGTACATATTCATTAAAGCTAAATATGAGCATTTGCAATTACATAAATTCCTTTTCCAAAAGTCTCTGATTGTACAAAAAGAGAAAATAGATGAGAAAATAGATTTTGGATGCTAAAGACAAAAGAGAGTTTGCATTTAATTAGATT
>Chr0_RaGOO:62039990-62040357
AACTGTTTCTACACCCTCTTAAACTTTTTATACACCCTCTTAAATTGTCTCTAAACCCTCTACACACTCTTAAACTGTTTCTACACCCTCTTAAACTGTCTCTACACCCTCTTAAATTGTCTTTACACCCTTTTAAACTATTTCTACACCCTCTTAAACTATTTCTACACCCTATACACCCTCTTAtactgtttctacaccctcttaaactgtttctacACCCTCTTAAATTGTCTCTAAACCCTCTACTCCCTCTTAAACTGTTTCTACACCCCTTAAATTGTTTCTACACCCTCTTAAATTGTCTCTACACCCTCATAAACTGTTTCTACACCCTCTTAAACTGTCTCTACACCCTCTACACCCT
>Chr0_RaGOO:62237876-62238182
TAAATACTATACAGTTGCACACCATTAAACCACTATACTCTACAACTAAAAATACTATAGAGTTACACACCATTATACCACTATACTCTACAAGTAATAAATACTATACAGTTGCACACCATTAAACCACTATACTCTACAACTAAAAATACTATACAGTTACAAACCATTATACCACTATACTTACAACTAAAAAAAATACAATACAGTTGCACACCATTATACCACTATACTCTACAGCTAATAAATCCTATACAGTTACACACCATTATACCACTATACTCACATATTAGATATACCATTACA
>Chr0_RaGOO:63786452-63786661
TTTCAGGAGAAAGAAGTGTGTAGATCCTCAGGACAACGAAGTATTCACAGCTGCTGAATATCAGCGTGAATCGCACATCTAAAGTGGCGCTCTGAGCTGAGTGGAAACCAGGGTATATCATTTATTTAAATGTATTTAAATAATAATAATTTAAATAACAGGTGTCCCTAATTTTGACCCTCCTTCGCGTGCACACGCGTCTGGTAAAT
>Chr0_RaGOO:65090552-65090907
ACTGAACTTAAAATTCAGATAAACAGACATGCATGTACTTCAGTATACATAATACAGAATAGAAACATAAGGGAATAAAGGCTAGATCAGCTCAAAAATACAGCCCGTCCTAAGCTAGTGCACATTCTGCCCGACCCGACCACCACATAAATTGTCATTATGCACCGATTTAAACACCACAATTCTTTAGTAGGTAGTGAAGAGTTAAAACCTTTTTAAGTACAATTCTGAGTGGTAGGTGGCCAGTGGATTCTGGAAACACCGATTATATAATTTTTgcagttcaaagacaaaactgtaaaaatgtgcacagcaactattAGTTATATTAGTTACTTTTATTTATATTTTTTCT
>Chr0_RaGOO:66221495-66222069
CCTACAAACAAAAGCAACATGGCCAGCAATCCCAATCAATCAGACAGCATCATCTACAGAAGCATAATATAGAGAGAACGactccaggggaaagcatttgttaatgctagcaactacgtcagaatacagagaggacttatcagaaatgagacgcttcttACCAGAATATTTGAGTGGTAATGAAGAGAGGATTTACTCATTAAAGACGAACAGGAGAGGACCAGGGAATCTTTATTCTCCTCTCTGTAAACGAGGGCAGATACAACAACAGATTCACATTCTTACATTCAGAAACAAAAACTTCTTTCATAATTTTCACCAAATTAATACTGAATCATAATGAAGCATTGAATATCACTGTTTACACTGACTTACGATCCAAATGTTATAATCTGTCCTCTAAATGCACAAAGAAAGTGTTTATGCGTGATTTTAAATATTTGTTATGAGAATTTAACACTATGCTGATTCTGTTTTTGTGTCAGATTCCAGATCATGGAGAAAGATGAAGAGCTTAAAGCTTTAAAGTAAGAAGGTTCTATAAATAAGATTGATTATTTTATTGTGCTATATA
>Chr0_RaGOO:66480980-66481383
CATCTAAAATCCTGATAATTTACCATTCCAACTAAAATCCTGATAATTTATCATTCCATCTAAAATCCTGATAATTTACCATTCCATCTAAAATCCTGATAATTTATCATTCCATCTAAAAACCTGATAATTTACCATTCCATCTAAAATCCTGATAATTTATCATTCCATCTAAAATGCTGATAATTTACCATTCCAACTAAAATGCTGATAATTTATCATTCCATCTAAAATCCTGATAATTTACCATTCCATCTAAAAACCTGATAATTTACCATTCCATCTAAAATCCTGATAATTTACCATTCCATCTAAAATGCTGATAATTTACCATTCCATCTAAAATCCTGATAATTTATCATTCCATCTAAAATCCTGATAATTTACCATTCCATCTAAAATC
>Chr0_RaGOO:70529596-70530096
ACCCCACAGCTGCATTGATCACCAGTAGAAACACGTAGCAGCCATCGAATGAAGATGACATGCAGTTCTTGATTTTTGTCTTCACCCCTTCTGTAGTGATCTCTGGAGTATCAGTTACCCAGATCTTTCTGCGGTTCATGTTCGTAGAGTGTGTCCGACTAGTCCTGGTAGCCAACTTTTCTTTGAATTCCTTTCTGCCCAGTATGGTGTTTCCTGTTGAGCTCTTTCCCGACCCGGCCTCCCCGAGAAGAATAATCCCTAATTCAGTCACTGGAAGGAGGATAACATTTTGAATACATTTGTGTCTCATACATAAATGTAAACCTACTGTTGGGAAAAATGTTTTCCATGCTGCCCCTGAGTTTTTTCTCTGTATAGTGTCAGATAAGAATAATTAAAATAATTGTAATAATCATAATAAACAGAGAAAAAAAAGGATTACATAAAAACACAATTTTTTCTTGGAACAATCATAACCTATAACAATACTGGAAGAAACG
>Chr0_RaGOO:71030995-71031395
GTAATGTGTGTGTAGTGTGTGCAATGTGTGTGTAATGTGTGTAGTGTGTGTGATATGTGTGTGATGTGTGTGTGTAATATGTGTGTAATATGTGTATGTAACGCGTGTGTAATGTGTGTAGTGTTTGTGatgtgtgtgtgatgtgtgtgtagtgggtgtgcaatgtgtgtgtagtgtgtaatgtgTGGGTAATTTGTCTAGTGTGTGTTGTGTGTGTGATGTGTGTGTGTGATGTGTGTGTAATTTGTGTGTAATGTGTGTGTATGTGTGTAATGTTTGTGTAGTGTGTCTGTGTAGTGTGTGTAATGTTTGTAGTGTGTGTAATTTGTATGTAATGTGTGTGTAGTGTGTGTAATCTGTGTGTAAAGTGTGTGTGTAATGTGCGTTGTGTGTGTAATGT
>Chr0_RaGOO:71611936-71612992
TTTAACTAATTTAAAATGACTATGTTCTGATATTATCACTCATCATTAGACCACAGCAGATTATAAAAAGAGCAAAAAATATACACAAATGCACTAAGCCTAGTGCACAATCCTAAATTTGTTTATGAGAGATTATACCTGGACTCTAAATACAACACATTATGAAATCCACCATTTTCCACTAAAAAAATTGTGTATCTGGTCATCAAGTATAATAAAAATGAGCTACTTCTCTGTAATCCCTTTTACTCTTTGGGTTGAAAGTTTAGTGTATTTCTGGAAAGTTTAAGCAAGAGTCTGCAGTCTGTCTGTTAACTTCAACTTCTGCTGCTCTCGTGTGTCTGCAGGGGATTCATTTTTACAGGTAAATGAAAATGCAACAAAGATGGGTATTTAATTGCAGAGATTATAACTTAAGATATATCTTAAGTTATAATCTCTGCATCTTATCAGCTTAATTTTGTTTGTCCTTTTTTGAAACAGCCATTATTTTATGTGCTGCATGTGGTTTCAAGCTGTCTTACTGAAAACAGTGTGCCCTCAAAGACTCTGACCTTTCAGACCTTTCGTGGATACTACCTGAACCAAATCATAAATACAATTTGAGCAGATGAAACATCTTGGGTTTAATTAGTTTCTGCAACAGGGCAATTTTACTGTAGCTTTAAAAAATATCTTAACTGTCATTGAAAGTCAATGTAATTTTGTAATTCCATTCATCATAAGATTTTAATACAATATAAAGCATATAAAACAGCGAAATAGAAACATGTAGATACATAATAGGAATACTATTCTGTGGTCATTTGAAACCAGAAATGGAAATTTTATATGAGTTTTGGTCCATGTGATGGTGTAGACCTATGGCTTCTTTTCTGCATGATTCTGCCATCAAGTTCTAAACAAGTTTATGTTTTTATGAAATGGAAAATGGTCTCACTTTTATTTTTAATACATGTTTAATATATGTTTTATGTAATATGGTAAATAAAATATGAGTATATGAGATTTACATGGTTGGTTGGTCCTTCCTTTGGTCATATTAGGGACTGCAGA
>Chr0_RaGOO:72603762-72604133
ATGGCACACCCCTAGCTTACATACATTGATTTGCAAAAGGTTTCATACCACTTAAACATTTTTACCTTACAATAGGGGTGCGAATCTCTCAGTGTCTTTCGGTTTGATTCAGATTTTTGGGGTCACGATTTGATTACAAAAACGATTTTTGGTTTCAGGAACAATTTTTCAGTTCAAATAGTCTATAAATTTTGTTTAAATTATTTGATGGAGGAGATGAAATGACAATTTAAACAATTTAGAACATTTATTTAAAACAATAATTTAGGTTCCTTACTGTATCAAACCTTTTTGCCTTTAGCATTTCATATTTAATTTTTTCTAAATCTTTAAAACAACCTTAAGAATAAAACACAGATGTCACACCATAT
>Chr0_RaGOO:73110546-73110898
ACTGTGATCAACCACACAACTGTGATCACCCACAAAACTTTGATTACCCACATAACTGTGATCACCCACAAAACTGTGATtacccacataactgtgatcacccacaaaactttgattACCCACATAACTGTGATCACCCACAAAACTCTGATTACCCACATGACTGTGATCACCCACACAACTGTGATCACCCACAAAACTGTGATTACCCACATAACTGTGATCACCCACAAAACTCTGATTACCCACATAACTGTGATCACCCACACAACTGTGATTACCCACATGACTGTGATTACCCACAAAACTGTGATTACCCACATAACTGTGATTACCCACAAAACTGTGATTA
>Chr0_RaGOO:73243347-73243720
AACACACATAAATTATGATTTACACTAAAGATATTCCTAGTACAGTTAGCAGTAGCACTGTATGACAGCTGTGCACTTGTTTAAAAATAGGAAATTCAGCAttagtcagCATTTCCTACAAAAAGTTAAAATGAAAAAATATATATATATATTTTTATTCTTTTTTGTAATTCAGGGTGTGATGGTCAGAAATTAAAAACTTAAACATTGGAAAAAATAATGAAAACCCATTTTTTATACTATATAAAACATTATATTTTTATACCAAGTTTATAAATTTAGCTTCAATCAACCACACAATCTGTATTTTAGGAATCGTACACGATTTTGAGATGTTTTTCCATTTTTGCATCTTGTATTGAAAGTAAATGGG
>Chr0_RaGOO:73700402-73700605
ATGATTGTGAGAGTGTGGTTGTGAGAGTGTGGTTGTGAGAGTGTAGTTGTTATAGTGTAGTTGTGAGAGTGTGGTTGTAAGAGTGTGGTTGTGAGAGTGTGATTGTAAGAGTGTAGTTGTGAGAGTGTGATTGTGAGAATGTGGTTGTGAGAGTGTAGTTGTGAGAGTGTGATTGTGAGAGTGTGGTTGTGAGAGTGTGGTTN
>Chr0_RaGOO:75652343-75652636
TTGTAAAATATCTGTAACACTGTTTGAAGATATGTGCGTGTTTGACTTTTTTATGTTTGTGAATAATTTAATCTAACTAAAAGACTAAAATGTCTGAATTTGTTGTTGATTTTTTTAGAATATAAAGAAATGCGTTGCTTCTTTAATTTTAAAAATTTTATTTGTATTTAATCACCATTCAACCCTTCACTGTTTTAATTGATGTCCATATGAATAATCAAAGAAAACTCCAAATATCTCTTTTTTGGTCTCATTTTCTGTTGTTTTTTTTTGCTGTTTTTGAATTATGATTT
>Chr0_RaGOO:75653174-75653568
GTTGCCATTATTCCTCCACATTTTTTTTTTTACTTTTGGTGTAAAGTCAGAATAATCACATTGTCAGTTAACTTAATAAGGACAGGTTGTCTCTTTATCATAAAATGAGATATGGTTTAATAGCGAAAATGGAAAATACTGCTCATATTCTCATAACTAACACTTAGATCTCAAAGTGTAATCATTATATGATAAATTAATACAAACACACAAAATAATAAATGTAAATTTAAGTTCAAATTTATAAAAGTAATGACATATCGATATAATATTAACAAAGATAATAATCTAAAATAATTTTAAAAGTAATATGAGTACACCGAAAACAAAGATTCACATAACATAATTAACATCTCATTTGATTGATTTTGTTCTCCTCATCTACTTTTAGGAC
>Chr0_RaGOO:77055757-77056156
ATTGTTTAGAAATATCCAATTTTATGTAAAACAGACTTAAATCATTTGAGTTGGCCATCGTTTCACTAATGTTGCAAACGTGTGTGCAAATATCTGCCAGATGCGATGTTTTTTTCTGTCGCTTTTATTGAGCGCTTCACAAAGAACTCGCAATTGCAGTAAATGAAGGTAAATCGCAGTGCGCAGTCACAGAGTTTCACTCGCAATCAGAAAAAAAAGAAATGAAATAAATTATGCTAGAATAGTTATATATAATGGTTTAAATGACGAAGAGTCAGAACAAACAAATGAAAATATGTTTAATAAAGCAATATTTGAAAACATAAGAGATGTTATATGGTTAATCGCAAACAAAAGACTGTATACCAAACAGTGGTGATTGCTCTAAGACTGCAAGGG
>Chr0_RaGOO:78052193-78052415
CGCACACACACAATACACACACACTACATACATACACACACACAATACGCACACACATACACACACAAtacacacacacacattacatatacacaacacacacaCAATACACATACAGACATACACACACACCGCACACACACAATACATACACACACAAACACACATACTACATACACACAATACACACACACAATACATACACACACAATACACACATAC
>Chr0_RaGOO:78473266-78473509
TGGTGGTGTCAGAAGCAGTTGTAGTGGTGTCACCAGCAATTGTGGTGGTCTGACTAGAAGTTTTGGTTATGTCACTAGTACTGGCTGTGGTATGACTAGCAGTGGTGGTGGTGTCAACAGCTATTTTGGTGGTTTCACTGATTGTGGTGTCAACAGCAGATTTTGATGTATCTATAGCACTGCTTGTGGTTTCAGGACCAGTGGTGGTGCTGTGACTAGTAGTTATGGTGTCTCCAGTAGTTG
>Chr0_RaGOO:78624416-78624832
TGACTGAATTAAAACAATTCTGTAAAGAAGAGCAAAACTCCTGCACAGAGATAAAAGACTCATTGACGGTTATCACAAACTTATCACAAAAATGTTGTTGCCGCCAAGGATGACACAACCCAGTTATTAGTTTTAGGGGCATATTCTTTTTCACATAGGGCCAGGTTAGTTTGAATAGATATTTTTCCTGAATAAATGAAATTATAGTAGCTTCCATTCGTGTTTTTTGCTTCTTTTTAATTATTGTTTATCTTTCCAATATCATTTTGACAAGGCAATGTAGTGAAGCTGTGCCTTCTCAAATCATGCTAGTAGAGAGAGGGTTGGTTTGTTTTTTCACCATAGAAGTGCTTATTTAACTTTTCTGGTCCAGCGCTGCACAGCAACATGGCTGCTTTGTTTACACATCGGCAGGT
>Chr0_RaGOO:79129414-79129761
TTTACTTTTATTCATGCAGAGCGGTTAATTTTAGTTGTGCTAAACGTTTACTTTTAGTAGTGCAGAGCGTTTAATTTTAGTTGTGCTAAACGTTTACTTTTATTCGTGCAGAGCGTTTAATTTTAGTTGTGCTAAACGTTTATTTTTAGTAGTGCAGAGCGTTTCATTTTAGCTGTGCTAAACGTTTATTTTTAGTAGTGCAGAGCGTTTCATTTTAGCTGTGCAGAGCATTTACTTTTAGTAGTGCAGAGCGTTTAATTTTAGCTGTGCAGAGCGTTTACTTTTAGTAGTGCAGAGCGGTTAATTTTAGTTGTGCTGAACGTTTACTTTTAGTAGTGCAGAGCGTT
>Chr0_RaGOO:79588356-79588703
CCGTAATTTAATAATTACAAAATTGATGCTGAACTGTGTAAAACCTGTACAAATGTGATAACTCCGTAACAATGTGTACTTCACCAGTAGTTGCACTGTTATTACATGATTGTTTATGTATAACTACACAGTTATTAAAGACACATTATAAAGGACAGACCATGGCTCCACTTTATAATAAGTGAGTAACAACTGTGTAGCTACACATTAATAATTGTGTAACAACTGTTTAACTATCATGTAACAACTGAAGTTACACAATAACCATCACTGGTAAAGTACACATTGTTACAGATTATTATTGAATATATGTTTTATTTAAAATGTTACTAAAACTGTAAACACTG
>Chr0_RaGOO:80264313-80264743
TTTTAAAAATCACATTAAAACAGTCATTCGAAAAGGAGCTCATTTTGAAAAACAAACAGGTATGTTTAAAAAATAGCACTTGTCTGTTTTTGCAAAGAAAGGGTAAAAAATCCCAATATTAATAATTTTATTGTTAATTTGAACACCACCTTTGCACAGTTTTTGTATGTTTTTTAAAAAAATCCCTGCATAATCCAGTAGAAAAAAATAAATACAAATAATGAATTATTATTATTATTATTATTATTATTTAAAAACAAAATTCCCTGTATTAGATGGAGACAGTTCAAATGCAGCAAAGTTAAATAGGCTGAAAAGTCCAAAAATATTTTTCCCAATTTAATCAACGAACCCATCAGACAAATACAGACATTAGTTTAAATAAAAGGAGAACAAATGTACAGTACAGTACAGTACAGTAACACTGCCA
>Chr0_RaGOO:80717011-80717589
TGTAGCTCTACTGTAGCTCTACTCCAGCTCTACTCCAGCTCTACTGTAGCTCTActctagctctgcagcagctctactccagctctactgcagctctactatagctctacagcagctctactgtagctctacTCCAGCTCTACTGTAGCTCTACTCCAGCTCTACTGTATCTCTACAGTAGCTCTGCAGCAGCTCTACTCCAGCTCTACAGCAGCTCTACTGTAGCTCTTCCCCAGCTCTACAGTAGCTCTACTGTAGCTCTACTCTAGCTCTGCAGCAGCTCTACTCCAGCTCTACTGTAGCTCTACAGTAGCTCTACTCTAGCTCTGCAGCAGCTCTACTCCAACTCTACTGTAGCTCTACTGTAGCTCTACTCCAGCTCTACTGTAGCTCTACTCCAGCTCTACAGCAGCTCTACagtggctctactgtagctctactccagctgtactgtagctctactccagctctactgtagctctactccagctctacagcAGCTCTACAGTGGCTCTACTGTAGCTCTACTCCAGCTGTACTGTAGCTCTACTCCAGCTCTACTGTAGCTCTACTCCAGC
>Chr0_RaGOO:80751027-80751359
GATTCTGATTACCTGTATTTTTCAGTTTATCATGTTCTTTATTAATTCAGCATTAAGATGTTGCACTAATAAACTGTGCAGAACATGCTGGAGATAAAATATTTATAGAAGGGGCAGCCAGCACAGCCACTTCCTGTTTGGTTAGGGTCCGTATTTGTTCAGCCAATCACTTCTAATTTCAGCTGATGAGTAAACAACACTTCTATGTATGTGTTAGATTATTGCACTTGTTGTAAACTCACCCCGTGTCCTTTTTCTGAACATTGCAGTGAATCCATATATGGAAACGTTTAACTCTGTGACCAATCACATGCTAAGCGCTTTATATAAAC
>Chr0_RaGOO:82393322-82393995
TTTGGTAGATCGCCTTCGATTCTCCACTCGTCCTCGCCATTCACGATTTTATATTGTCAGATCGCACACCCCTACATACATCTGTCATAAACTGTGATCTGATCTTCATCCAATTCAAGCGTACTGACAAATATGTGGCTTCAATAAAAACACAAAACAAATGATGGTCTTTTATGTCTTTTTCGAGAACAACCATAAAAATCTCACAGTGTTAGTGAATACAGTATGTGATATTTTGTGCTAATGACCCAAAAAAAAGCTAATTGGTGTCAAGTGTTATCATACCTGGAGTCTTGCTAGTTTAGAGGTGTGGACTAGAGCTAATCTGACTGATAAAAACTCAAACTTTTTAGGTTTTCTCCACAAAAGAAGGATATGCGTATGTGAGGCTTGCCTCATCAAAAAGAGCTTTTAGAAAATCTACAATCAAAAATGTTGATTTATATTGAGCTAAAAATGGAAACAAAGTGTTTACACTCAGGCAAACAATAAACATTTTTTTCTACAGACGGTAAAACCTAGAATAAATCTGCAACATCATATAGATTTTTATGTTGTTATTTTAGGCACATAATATTTATTAATAGCTGTTACTTAGATGAAGATCATTTCCCATTTTATGAAACACTTATGCTAAAAATCTGAACATTCACATACATTTTCTTGCCACTGT
>Chr0_RaGOO:84226844-84227264
AAATACTAGTGATGTGTTGGAGTGTTTTTTTGTTTGTTTGTTTTTTTATGATTCCATATTTTTTTCATTCAGAATTGAGTGATTCCATATTTTTTTCCCTCTGCTTGGTCTAATTAATTAACCGTTACTGACTGCCACATTTGTTTTCTTGATTTCTTATAGTGTTTCTTAAGGCCAAAATTAAACAACTGAATGAACATCCTCAGAGGCTGGTGATTCCATAATTTTTGCCAGGGGTTGTATTAGACAATTCTGTGTTAGCTCTAAGTGACAACTAGTGACCAAAAGTATAAACTACAGCAGTAATAAATAAAAATATTGAGTTACCTGTAGTAAGACAACCACTGACTTTTACTTACATTGAAATATATAGGACCTTCAGAAGTAGAGCAACAGTTTTTCTGCTCAAACTAGCCCCAC
>Chr0_RaGOO:85972202-85972484
CAGTAATAAATGCTTAACATACACTGCATTTACAGTCACTTTCAGCCATGTTTAAATACAGCCTCAGATGTCTTGTTGCTTTCATAACACAACAGCTAAATATGACAGCAATAAAACAATAAATATTCAATTCAAAGTAATTAATTCTCCTGCCAATTAATCTTACTAGAATTACCAGTAAGTCATCTACAGTTATGTGTGTACCACAGTAATAGAAGTGCCAGCATTCTGAAAAGATGGCAGGATGGACATGCAAGTGTGTGTGTGCTGTAGACTCAACGA
>Chr0_RaGOO:86337407-86337668
TACTTGATGACGGCACCCTCCCAGGGGGGTGGAAAGCATTATTCTGAAAATGTTGGAGCACATTTTCACCTATCCGCTTTCTTAACAAATAAACCACATATCTGAAGTCAAACCACTATATTCTTGTCTAAAAATAACTTTTTTCAAAATTTTATCACACAGCAGTACTATTCTGAAAATGAATAACCTACAGGTAGGTCCTTTCTCCTCTACCGATACTGCTGCAGGGTGCATTGTGGGTTAACGGGCTGTAAGAAGTCC
>Chr0_RaGOO:86710757-86711102
CTGGAAAAATGTGAAGCTTCTACCAGTAAAATGAACTGGTGCGTATCAGTAAGTGGATGAATGTGAGGTTTCTACCAGTAAAATGAACTGGTGTGTGTCAGTAACTGGAaaaatgtgaagcttctaccagtaaaatgaactggtgcgtatcagtaagtggatgaatgtgaggtttctaccagtaAAATGAACTGGTGTGTGTCAGTAACTGGAAAAATGTGAAGCTTCTACCAGTAAAATGAACTGGTGCGTGTCAGAAGCTGGATGAATGTGAAGTTTCTACCAGTAAAATGAACTGGTGTGTGTCAGTAACTGTATGAATGTGAGGTTTCTACAAGTAAAATA
>Chr0_RaGOO:87522197-87522550
ggagctgtgagaaacagcaaggaactgtgagaaacagtgaggaacaatgagaaactgtgagagagtgagggacagtgaggaactgtgagaaacagtgaggcacagcaatacacaggGAGGAACAGTGAGGAACTGTGAGAAACAGTGAGGAACAATGAAAAACTGTGAGAGAGTTAGGGACATAAAGGAACTGTGAGAAACTGTGAAAAACAGTGAGGGACAGTGAGGAACAGCTAGGAACTCTGAGAAACATTGAGGAACAGCAAGGAACTGTGAGAAACAGTGAGGAACAATGAGAAACTGTGAAAGAGTGAGGGACATAAAGGAACTGTGAGAAACAGTGAGGAAAAGCA
>Chr0_RaGOO:87551988-87552506
CATTTATTTTTTTAGCTTGTTCACAATCAGATCAAATAAGGACTTGTATAATAGACAAATACAACTTAAATTACAACAATATTTTTTTCTTATGTACGAACAAATGTCCTATTTGTTAATAAATAAATGTTAAACTTGCTAAAACACTTTACTGCAGTGGGGGTTGAATAATTTTGAGCAAAAGTGTATAGTACTGAATTAACAGTGTTTTATAAAGTCAGTAGTGTGTTTAGTGACTGTTACAGCGCCCCCCACAGTCTGATACAGTTAGCCACATATATAGTTCTAATAATAATAATTCGATTTGACTACGAGCATGGTTTACTTATTGCAGTATTAAAGTTGGGAAGTGGAATTCACGCTTTTAGTCACCCAAAAGGCCACGCTTTACACATGCATTTGTTGACAAGCTGAGAGATACTGAGAGAACTGTTAATAAAAGTGAAAAAATCATGTGAACTAAGGCAGGAGAGTAATATTACAGGATTTTACACAAGTATGATGCATGTTATATGCAG
>Chr0_RaGOO:89472150-89472367
TACAAATCTGTGAAACAGCCACAAATCTGTAGAACAATCACAAATCTGTAAGACAGCCACAAATctgtagaacagccacaaaTCTGTAGAACAATCACAAATCTGTGAAACAACCACAAATCTGTAGAACAGCCACAAATCTGTAGAACAATCACAAATCTGTGAAACAACCACAAATCTGTAGAACAACCACAAACCTGTAGGACAGCCACAAATC
>Chr0_RaGOO:89938774-89939059
ACATGCACTTTTTGTCACTCCTTCTCTGAAGGGTTAGAAGGGCCTCACTGCACACCACTGATTGCTCATTGTTCCATGTTGCACCATGGTTCTGGAGGAAGGTAATTTCATTACACTGTGTACCTGTACTCAGATGTAATGACAATAAAAGCCACTTGACTTGACTTGACTTGAATCCCAGACAAGGGGGCAACTGCTGGCCTTCCTGGGATTAGTTAACTACTGCAGACAAGAGATTCCTGAATGCtccaccgtctgagggcacagtGCACCGCATCGTTGGAG
>Chr0_RaGOO:90593946-90594172
TAATGGTGGTGGTTGTAGAGTTGTGATTACGGTTAGGATGGTTATTGTGGAGGTGTTGGAGGCTGTTGGGGTAGATGTGGTGGTGATAAGGGTGGTTGTAGaggtggttgaggaggttgtagagtaggctgtggaggaggtggttaatgGTGGTGGTTGTAGAGTTGTGATTATGGTTAGGATGGTTATTGTGGAGGTGTTGGAGGCTGTTGGGGTAGATGTGGTG
>Chr0_RaGOO:90768574-90768942
CAACATACCATGATATTGTTATTGTGAGCAACGTATCATGATATCATCGCTATCGTGAGCAACATATCATGATATTGCTATAGTGGGCAACGTATCGTGATATCATCGCTATCGTGAGCAACATATCATGATATTGTTATTGTGAGCAANNNNNNNNNNNNNNNNNNNNNNNNNNNNNNNNNNNNNNNNNNNNNNNNNNNNNNNNNNNNNNNNNNNNNNNNNNNNNNNNNNNNNNNNNNNNNNNNNNNNNNNNNNNNNNNNNNNNNNNNNNNNNNNNNNNNNNNTTATCATGGTATTGTTATTGTGAGCAACGTATCGTGATATCATCGCTATCGTGAGCAACATACCATGATATTGTTATTGTGAGC
>Chr0_RaGOO:91434729-91434934
TTTATACCCTTAAAACTGACTGATTTATACCCTTAAAACTGACTGATTTAAGCCCTTAAAACTGACTGATTTCTACCCTTAAATTGAACTGATTTATACCCTTAGAACTGACTGATTTAAGCCCTTAAAACTGACTGGTTTATACCCTTAAAACTGACTGATTTACGCCCTTAAAACTGACTGATTTATACCCTTAAATCGAACT
>Chr0_RaGOO:91681761-91682025
CATATTGTAGAATCACTGGCAACAATGCCCAAGTGTTCTAGAATCATTTTAACAAAATAAACATATTGTAGAATCACTGGCAACAATGCCCAAGTGTTCTAGAATCATTTTAACAAAATGAACATATTGTAGAATCTCTNNNNNNNNNNNNNNNNNNNNNNNNNNNNNNNNNNNNNNNNNNNNNNNNNNNNNNNNNNNNNNNNNNNNNNNNNNNNNNNNNTAACATATTGTAGAATCCCTGGTAACAATGGCTCAGTGTTGTAG
>Chr0_RaGOO:91886066-91886593
CTTTCCAACCAGAATTCATGGGGTCTTTAGTGAAAATTGGCTTTCACTAGAAAAAGTAGAAGAGAAAAATAGTTTTCTGTGGTGGTATGGTGAGGTCAAAGATATAGGCAACATTTTAACAAAACTAAGGAGAAAACCAATAAGTGGGCGTGGCTGAATGCATTTTTTTTACAGTGAGCTAAGCTCCTTCTCGGTATTAAGCCCAGCTGCTGGAACTGTTTGAAAGCTCCTGTGATGCTGGAGAAGATGAAACCGAAACTTCATGTGAAGCTCTGCTCTTTATTGCATGAGTGTCAGTTTGGAGTGTTAACGTTTCAGAATGATTCAGGATATACAGTAGATCACATTAAATAATAGTGTGAACAGACTAAAATAAACAGCAGATCTGAGACACTTTTCCTGCCAAAGCTTAATGTTCGTTTAAGGCTGTTTGCACTTTCTTAAAATTGACAATATCAGACTCAGTGTGTTTTTTGTGTCTGTAAAACACAAAAGTGTGAAACGTATCACTATTTATTACTCTGTAG
>Chr0_RaGOO:93484583-93484827
TCCAGTCTTCTATAATGTTGCAGGCAAGCAAAGCGTGGCTTTGCGCAGCACGCGGCATTGCGCGCAGAATAACCTCTGTCTTCTAAAAAAAAAAAAAAAAACGTTTTAATAAATAAGGTTGGACAAGTGTAGTAAAATTCATGTTATTAAACGTACTAAAGCCAAAATTGTACTGATAATTAATCATAAGAAATCAGACAAAATGTGTAGCGACAATCTCTCTCTCTCTCTCTCTCTCAGCATG
>Chr0_RaGOO:94100150-94100380
TTGTTTTTTTTTGTTTAAATTTCCAAACAAAACCATTTTCACAGAGTTATCCAAACAAGATCAAAGACAAACAACAATACACACACAATAATTATTACAATAATTATTACAATTTTTGTCAATTTTTTGATTGATGTCCAGAGACCTTTTTCTCTTAAGCTCAATCATAGTTTGTTTAAAAAAAACACTTGTGATGTTCCATTTTTCCATCGCAATTTTGCACCGACTTT
>Chr0_RaGOO:94100731-94100982
GATTCTTTACTGGGAGACTGTCTATCGATATGAGCCAGGTAATGTGAAAATATTATTCAGGTAAAATTTAGTTTGTAATATTTTTAATTGCCTATTCTGATTCTGATTTTTGTAATAGTTCTAAAATTAACTACATTGTCATACAAGACATTGCTTATTTTTTGTATATTTCTATATTTGAGTCAAACAGCCAATTAATGTTTTGTTCTTTACATTTATTTACAAAATCTGAGTAAATCAGTTCATAATAT
>Chr0_RaGOO:95342418-95342794
CATCAAATGTATTTGAGTATGTTTGTTAGGTTAATATGCATATACACGAGAAAAACAAAAAGGAGCAGTTGCCGAAATTCTTCAACGCCACTCAATGACAGGAAACAATCCATCGGTCAGGCTTCCTGTGGCTAAAACAAGTTGTACAGAAGCACTTTATTATTGCACTTACAGAAACACAGAACTATTAAAGGATAAGTATATAATATAATAGAATAATATAATACGAATAATATAATAATATAATAATATGCACCTCTAAATAACCAGGGCCGGCAATTCCAAAATCCGTCACCACACTCCACAATCTAAACCCATCATAAACCTACATAAGCTGATTCTATATAAGATGATTCTGGATGAACTGGTTCTGGAT
>Chr0_RaGOO:95835458-95835870
gctcaagagaCCGGCTTCTCCGGCACTGTATGCCCGGGTTCAGCCCTTGGAGAGACTGGCTTCTCCGGCGCTGTCTACCCAGGTTCAGGGGCTCGAGAGACCGGCTTCTCCGGCATTGTCTGCTTGGGTTCAGCGGCTCGAGAGACCGGTTTCTCAGGCGCTGTCTTCCCGGGTTCAGCGGCTCGAGAGACCGGCTTCTCCGGCACTGTATGCCCAGGTTCAGCGGCTCGAGAGACCGGCTTctcaggcactgtctgcccgggttcaggggctcgaGAGACCGGCTTCTCCGGCATTGTCTGCCTGAGTTCAGCGGCTCGAGAAACCGGCTTCTCTGGCACTGTCTGCCCGGGTTCAGCTGATGGAGAGACCAGTTCTCTGGCGCTGTCTGCCCGGGTTCAGCAGCTGGAGA
>Chr0_RaGOO:96419767-96420043
GTCACGGCATTAAGTTCTTAGGAATACGGGTCACGGCATTAAGTTCTTAGGAATGCGGGTCACGGCATTAAGTTCTTAGAAATCCAGGTCACGGCATTAAGTTCTTAGGAATACGGGTCACGGCATTaagttcttaggaatacgggtcacggcactaagttgttagaaatCCGGGTCACAGCATTAAGTTGTTAGAAATCCGGGTCACGGCACTAAGTTGTTAGAAAACCGGGTCACATCATTAAGTTGTTAGAAATCTGGGTCACGGCATTAAGT
>Chr0_RaGOO:96551959-96552188
AGACAGTAAAAGAGACCGACAGCGAGAGggagacagacagcgagagggagagagacagagagagagagacagtgagagggagagacagcaagagggagagacagcgagagGGTGAGAGACAGTGAGAGAGAGACAGTGTGAGGGAGAGACAGCGAGAGGGAGAGACAGAGTGAGGGAGAGACAGTGAAAGGGAGAGACAGTGTGAGAGAGAGAGAGAGAGAGAGAcagt
>Chr0_RaGOO:97520296-97520585
TACTTGATCAAATCCTGACATTTGAGGATATATTTGAGGCACAATGAAACACACTTACTAGTTTCAGGACACAGAATCTCCTTAACAGGGAAATGGAAAGTGATAAATTCAGGTTAGCTAGGCTAAGGAAGTAACGTGTGTGTTGTGGTACATGTTATAAAGCATTATAAGAGCAATTATAAGTAAAAGTACTGTTTTTATAGAATGTATTGCTAATTACAATAAAATATTATTCACTTTAAACAGGGTAAATAAAATCACGGGTTATGTATAGTATAAGTATAATAAT
>Chr0_RaGOO:99978969-99979185
GTGTATCATTTTCTACAGTTAAATTGACCTTGTGTGACCTTTGTTCAGACTGCAGTCGCTGTTTAAACCTGGACTTTGTTTGATCAAACTGAATCTGAGTGTTTGTGTTTGAGTTACTGCTGGTTGGGGAAGGTGGAGCTGCAGGTGCTGCACTGTGATTGGAGGATACAAGGCTGTAGAAAGAGTAGAAATGGGTACAGAGCATCATACATCATG
>Chr0_RaGOO:100538285-100538583
ATTTGTATTGCCAATGTGTAGGTCCCAAAGTGTACGGTATTGCTACTAGGTGGCATGGGCACTCAATTCCCAGTCGAGTTCTCTATTGTGTACTGGGTCAATATCTAATGATTGACAAGTCCAAACTCCACCCAACTTGGGGGGGTGTGTCCTTGGGTGGGGGGGGGTGTTCGCCAAAGTGTCTCAAGACACATATGTGAACTTTATCCTAACCCCTCACCAAACTTGCCCATATTTGGTATATGAGTCACGGGGGGTGTGGCCGAGTTCGCCAAAGTGTCCCTGGACCGTTTGGTGA
>Chr0_RaGOO:100539420-100539958
cccacccagGGGGCTGGGCTTCGGATATGTGGTGCGGCATAGCCCAGGGATGCCCCCCACCAAATCTGGTGACTCTAAGACCGATTTTAGCATTTTTGGTATTGGTTTTAAACAATTTCTTTGCCATGCACCTGGTCACAGACGAAAAGACTTATGTTTTTCAGGCTTAAAGTGGACAAATGACACTTTGGTGAACCCCCCACGCTTCAGTGAACTTCGTTCCTAACTCCGTGATCCAAAGGTCCTACGCACTCAAAAATGTGTCATTTGATccgcctgggctccCAGACAAACCTAATAGTGGTTTGGTGTACATGTGACGTCACGTTAGACTTAAATTGGGAAAATAACACTTTGGAGAACAGAGACGCTTAGGCGAACTTCGTTCCTAACTcggcaacccgacatttttggacacttttaaacgtgtcatttgatccgcctgggctcccagacaaacctaatagtggtttggtgtacctgtgacgtcacgttaaacttgaattgggaaaataacactttggagaacagAGACGCT
>Chr0_RaGOO:100540398-100540635
TAAGGGTAATTAATATGTCTTTTTCGGTTGTAGTAGGTTTATAAGGGCAACTAGACGGACAGATTGACACATTTTTGGGCTTTCTAAGACCTTTGGTTAGGGCGTTAGGGGGtatgggtcccaaagtgtctttgttctccaaAGTGTATTTTTCAAGTTTTTCAATAAGGGTAATTCATATGTATTTTTCGGCTGTAGTAGGTTTATAAGGGTGACTAGACGGACAGATTGACACAT
>Chr0_RaGOO:100727255-100727756
TTTACCTTTATAAATCATTAAAAGTAATATTAAATATTTTCTTAACAATGTATAGTACTGCCATAAGTACTGCTATTTAATGTACATTTACTGTAAAGTGTTACCATTTATTGATTATTCTAAAGGGTGTGTGTTCGCTTGTTTTAAGTTATTTAACCCTATTAAGGAAAACGTTTTTTCTTAATTTTGTTAAAATTCTGTATTTTTTTTTTTTTGATGAACTCATGTTTCTCTCTTTTCCTCTTTTTCTCAGCCCACACTCTGCAGTGCTATAAATGCACTCTAGGTCTTTGGGATCTGTGTGTGACCTCTAAGATGACGTGTGAAGGTGATCAGCAGTGCTTCAGTGGAGTCGGCAAAGCAGGTAAGACTCAAAGTTCAACCTAAAAAAGACAAATCTCAGCATTTTAAGTATTTAGTATACTTAAAATAAATGGCTATGTACAATAGCAGTCAAACTTGTGTTTGGACACACCTTAAATTCAATGTTTTTTTTTTTTT
>Chr0_RaGOO:102889558-102889783
TATAGTCTGTTTAGGATGTGTTGATTTTGGCTAACACAGTGATAACTGGTGGGACATAATTTTCTGTTATTTGTTAGCCATGTTTGCCTCTTAGCTCCAGTGTATAACCAGCTTAGATTACTATATTTGGATGAACTGTGTTTTTTTTTTTTGTATTTTTGACTTAATTAATTCTCACAAACAAAAATTGAGACACACACATGCAATGCTATATAGAGCATCACA
>Chr0_RaGOO:103255620-103255911
NNNNNNNTTGTAGATACTAAATAATTCATTGTAGATACTAAATAATTCATTGTAGATACTAAATAATTCATTGTAGATATTGAATAATTCATTGTAGATACTGAATAATTCATTGTAGATACAAAATAATTCATTGTAGATACNNNNNNNNNNNNNNNNNNNNNNNNNNNNNNNNNNNNNNNNNNNNNNNNNNNNNNNNNNNNNNNNNNNNNNNNNNNNNNNNNNNNNNNNNNNNNNNNNNNNNNNNNNNNNNNNNGAATAATTTGTTGTAGATACAAAATAATTAATTGT
>Chr0_RaGOO:103339931-103340150
TAAGCTCTACCTTGTACTATCACATTACAGTACTATTATTAAGACTAATCTGTAATGATGGACCCATCATTATTAACTAGTATAATTGTCACTCAAACACACTAAAAAACGCTTTGCCATGAACACTCTGGCCAGTGTAACACCTTTTTTTaattgatTCCTTATATTGCACATCATCATATAAACAACTGTATGAAAGTATATATTTCTTCTATAGAA
>Chr0_RaGOO:103707371-103707840
TCAAAACACATAAAATATCTTGTCACCAGGCATCATTTAACAGTGCAGAGATATACGTCATCAACAAGTCCACAAATTATATTTTTGGAATTACTATGGATACTGTGTTTATACTGTGATAATTAATGACATGAGACATCTTAGGAAAAGGGGATCTTCGACAGGAACAGAAAGTTTCTAAACCAGCTCTCCAGAAAACACTGAAATTACAGGTTTGTAATATAAAAGCTTTTATTAGAATCACACAGATTAAGGGGAGTAAAAGAATTGATTAATATGTCATAAATGTAGCCAGTAGATATCAAATCATAATGTATAAAGATAAATGAGATAACTAAAAGGAGAATGCTTTATGTTATATTGTTATGTTACTGATATAAAAAGGATAATTTGTCAGATGAATAAAAACAATTAAGTGAGGATTTGTAAATGATGAACTAAGTTAGTTCACAACCTACAACCAGTTTTT
>Chr0_RaGOO:103869014-103869450
AAACATGCAATAGTACAAATATGAAGGAAATATAAACTAGGAAGTGCACTTTTAGTTTAATGTAATTAAATATACTTCTAAAATACTTATTTCCAAATATACTTTTATTACATTTTTAGCAAAGTGTGTTAAAAACAACTGTTACAGTAGTTCACTTAATGTATGTTAAAGTATAATGTATCATGTAACTTTTTAAAAAGTAAATTAAATTACTACATTGGTAAAAATGTTTTTAAAAATATATTTAGGTATTAACAGTTAAAATATATATTCAATGCTTTGTAATTATAATTAGGAAAATATAAATAGAAGTAAAGTATGGGATACAGTGTTAAATAACACATTTAAATGTCAAAAAAAAAAATTGTACAGTACAGTATATTAAAATTAAGATTTTATACCCAATGAAATATACTACAAGTGTTCTACTGACAAA
>Chr0_RaGOO:103870483-103870990
TATTGGGTCTTATTTTAACATTCTCTAGTCAAGCCATCGACCGTGCAAAGTGCAGCTTGATTTAGGGCATGTCAGTGTGTCTTTGCTATCATAACGACAGGAAAAGTACACNNNNNNNNNNNNNNNNNNNNTCGGCTCAAAACACTCAAAGGCATGTACTAATGCTTTTAATTAATCATGGGTGTGGTTAATTTTGGGCGTAACATGAAATAAACCAGTCAGAGTGTCTCTTGCTCATCATTCTCTTTAAGAGAGTCAGGTGAGCTCTGACTTTGGTGGATTGCTATTTTAACAGTGCAGCTACCAGGACGTGTCCAACGCTTCTCAGCAGAGGAAACTCCTTCACAGCATCAACCAGCAGCTCATTTACAGGAACAGCAATGTTATTTTATTTAGTGTTTTGTGAACTTTTGAATTCACCTTGCAAACGGATCAAACCACAGAACACAGGGAGAGCTGCTATCGCGCCACTATACACAACTCAAAATCCCACAGTGTAAAAATAAA
>Chr0_RaGOO:104601353-104601769
GCTTTGTTGTGTGTAGGTTTTAGTTTAATAGTTTGTGGAGATTTTAATACCATTACTGATCAGAATTGATAGAATATATATTTATAATGAAATAGATGAATGTACATATAAGACTAAAATGTTAATAAATTCAGATCATTTGACTGTCATATGCAATCTTAAATTGAAAGGAGAAATTAAGAAGAATCATTGGAAACTAAATATAAAATTATTAGAATTTGAACACCTTATGAAAAATCTAAAGGAAGAAAATAAAATAATCAAATCTTTAGAAGTCTTTTCAAGGAATAAATGTGAATTATGGGAAACATTTAAGATATAAATGAAAGATTTTATTAAGATGGAATCACGTAAACTATACAGAGAACTTAATAAACAATATGATATTACCTTAAAAAATATATTAAATTAAAATG
>Chr0_RaGOO:104603499-104603769
CGAAGTCCGCCTGAGCTTGCTGCTCTCAATCAGTTAGAATAGAAGCCTGGTTATAACCACAAAACCTTGCGGTTCTGTGGTTTATTTATTATTACAATCTACTCTATCAGTAGCTAAAACCTTTTGAGCAAAAAAAAAGAAAGGAAGATCTGAAAAATGGCTCCTACAGGAGGCCGACCAGCCCAAGTGGGAAAATACTGGGTCCGTCTGAAGTACACAGGACCGGAAGACCCTCCAAACAGAAGTGTAGTAGGAGCAGAGTTGATGCAA
>Chr0_RaGOO:106527032-106527538
CAACACAAATGAGTACATCTCAGAGTGAACATGTCCAAAACTGTGTAAATTGCTCAATATTATTATGTAAAAAAAATGATTGTTTGCTTATGATTATTTTTGTAGTTCTTTCTACTTGCCACCAAAACCTCCATTTCAGATTTGACATTTTTGGAACTTGTTTGCTGTGACAGGTTCCAGTACTATAAACATGCTTGGTGACGGAGGAGTGCACAATGCACCGATTATACAAAAAAAAAAAGATTTTCAAGACAGTTTAAGGATCGTCAGTAAATACAATGGTAAGGAAATAACTAAACATTAACTGTATTTATGGACTAATTGTTTTAGACCAGGGAAAACCTATAGCCATATAGGCCCTTGGTGGGTGAGCCTGGGCACCTCTGGTGTAGATCATGCTGTTATTTTCAAATCACTTATTATTCTACATAAGGTTTTGGATTGGTCAGTGCATTTTTGTACAGTGTGTCCTATCTGTGCTCCAGTCAGTTGGATGATGGGACTGG
>Chr0_RaGOO:107082086-107082302
ACAAACGCAAACCATTCTGTCTTCTTTTCCCTTCACCTTCTCAACTGTTACGCCGGCTGAAGCTGCAGTCCGAGCACAGCACACAATTTAGAAATGCCTTCTTCACCTATACAGCATGTATTTCCATTGTCAACATTACGTACTCTTCACTCTACTGATCATCAATTTAATTTAAGGTGGCCGTGCCCAAAGATGTAGCGTATGCTATGGCATGTT
>Chr0_RaGOO:107173356-107173578
tttatagaggatactgaatagttcatagtggatactGGATAGTTTATAGTGGATACTGAATAGTTTATAGAGGATACTGAATAGTTCATAGTGGATAATGGATAGTTTATAGTGGATACTGAATAGTTCATAGTGGATACTGAATAGTTTATAGTGGATACTGAATAGTTCATATTGGATACTAAATAGTTCATATTGGATACTGAATAGTTCATAGTGGAT
>Chr0_RaGOO:107726951-107727192
TTGCAGTGAATGGTTACTCTAATAATTACAGATATAGGGGGCTGAATACTTTTGCACATCACACGTATCAGATTTTTTTTTGATAAAAAAAATTTAAAACCATGTATCATTTTCGTTCCACTTCACACTTATGCAATACTTTGTGTTTGTCTATCACTTTCAAATTTCAATAAAATACAATTAAGTTTGTGGTTGTAAGGTGGCAAAAGTTTGCAAGCCACAGTACATGCCTTGGGTGAAG
>Chr0_RaGOO:108080311-108080602
ACAGAGAGTGATGAAAAGAGAAATAGAGAGGGAGAAAGAGAGAATGAGATGGAGAGAGAGAGATGAAAAGAGAGTGAGAGAGATGGATAGAGAGAGAGAGATGAAAAGAGAGCGAGACAAAGAGAGAGAGAGAGAGAGAGAGAGAGAGAAAGAGATGGATAGAGAGAGACAAAAAGAGGCAGAGAGAGAGATGAAAAGAGACAGAGAGAGAGAGAAAGAGATGGATAGAGACAGAGAGAGAGAGAGAGAGAGAGAGAGAGACAAAAAGAGGCAAAGAGAGCGAGAAAGAGA
>Chr0_RaGOO:108160337-108160741
GCTTAAAAAGAGATACACCAACAACTTTAACACAACTTCCTTTACAAAACTAAACATTTTAAATAGTTCCATAAACTCTATAAATGAACCTGAATCTCTGATCGTTTAAGTATTCAAAAGAGAGATATCTCAAATGTTATATATACAATATGTTATAATTGAAGCTATTAAAGTCATTACAGTATTAAAATTCCCTACTTTTTTCAGTTAACAAATACATTCAGTTCAATGTGCATTAAACTGTCCATCATGCTACAGTATTAATATATTTAAACAAGCTTTAGTTTCTGCTCTTGAAGCTTTTATGTACCTTGTATCTAGAGTTTTATCACTTGTGCTGAATAAATGATTCTGTACCAGGACTGATTCTGGGCTTGTCTGTTGACCGATTGTTGTTCAATTCC
>Chr0_RaGOO:111508041-111508559
CGAGGTAGAATGTGAGATAGCACAAGAAAAGGCGAGGAAGAGTGAGGTAGAGTGAAATCTAGCGAAGTAGAATGAGAGATAGCACAAGGAAAGGCGAGGAagagtgaggtagagtgaaatctagcgaaGTAGAATGAGAGATAGCACAAGGAAAGGCGAGGAAGAGTGAGGTAGAGTGAAAAATAGCGAGGTAGAGTGTGAGGTAGCACAAAACACAGTAAGGGAAAAGTGAGAGTGAGAGAGAGCAAGAAAGGACAAGGTAGCATGAGATAGAGTGAGGTAGGGTTTGAAGTAGCACAAGGAAAGGTGAGGATGAGTGAGGTATAGTGAAATCTAGTGAGGTAGAGTGTGAGGTAGCACAAGGAAAGGTAAGGAAGAgtgaggtagagtgaaatctagcgaggtagagtgtgagacagcacaaggAAAGGTGAGTAAGAGTGAGGTAGAGTGAAATTTAGCGAGGTAGAATGTGACACAGCACAAGGAAAGGTGAGGAAGAGTGAGGTAGAGTGAAA
>Chr0_RaGOO:111804572-111804806
CACCTGTGAAACACCATAATCAAAACACAAACATTGATTCAGTTCAGTATATATTCAGTATATATAAATAATTCACTATTATGTGTTGGAATCAATATCATTATACATTCTGAAATTTTAATAACAAAATTATATATAGGCATTATATAATATTTGTAAACACAGACATGACTATGTAGATAACCAAAAAAATCCATATTAATGACAAAACTTATTTTTAAAAACATATTTGGT
>Chr0_RaGOO:112671567-112671832
TACATTTTTAACTGCTTTCAGTATACTTAAAAAGGTAGCCTTTTATTGGCTGTGCTAATTTTGTACTAGAGATGTAGTTAGTAAAAGTATCTGATTATTATTATTATTTTATGAATCTGTGCTTTTTATGATAAAACTATACTTTTACTAAATGTGTCTATAAAAGCCGATATTTCTGCAATAAAACTGTACCTCTAGGAAACAATTTTGTGTTGACAAATTAAAACTGTGACAATGAACTGTTGTGTGTTAAATGTATACATAA
>Chr0_RaGOO:113444135-113445187
ACATCAGGAAATAAATGAATATAGAAATACATAAATCAAGAAATAAATGAATATAGAAATAAATAAATCAGGAAATAAATTAATGAATTAATGAAGAAACCCATAAATGACAATTTATTGAGATATTTATTTTATGTATATGTATTTATTTTTATATTAATTATAATTATTCTTTACCATTTCAATCACCATATTACTTTTGTTGAGTGATTTTTTATTTTGGCAGTTTTGGTCCTCCATAAACAATAAACAGAATTAAGAATAAAATAATATTGCTGTTCCCTTAAATGAGCTGCTGGAGCACCTTCACAGCATGAAAACGTAGGTCAGTATCCTCTGCTAAGAAGCACAAAGCTCTGAGATTAGCTTCCTTGTAAATGTATGCGAGGTGCAGATGATATGCAATGTTAATTTTGTATGTTGTTGAATACATAGAAAAAAAAGAGATGAATCTGAGAGCTTAAACTGAACACACCATCTTATCATGTCTTCTATATATCCTGTCATTTAGATTTTATCTTGGCCCTGCTAACCCCAGGGTAGCATAAACGCTACTACCTATCCTACACACCATGGGGGGTATAACAGTAATAAATGATTATTGTATCATTATATATTTATTTATGTGTTTTCATTTCAGTTTTATTTTTGGCAGGATTTACCTCCCATATATATTATGATTAACTGACCTCTAAATTCACCTTTTCCAGGCTTACAGTGTAAATATTTATAAAAATAAATATTCAAGTAAAATAAAACAAATAAAATAAAATAAAGGAGATATCAGAATATTTATTTATTTGGGACACAAGATACTATGTAGAATTTCTGAGCAAATTAACTAGTATAACAAAAATAAAAAAACAGTAAATCAACTAATATTTTAGTTGTAATTACTATGTTTTAATTTATGCTAAATCAAGTTTTTATTCCCCATTACTTAAAAGAAATTGAGCAAACCGGTTGCTTTGAAAAAAGTTAAGTAAACTCAATTTATTCGGTCCTACAGTATAACAACAAAAATAAAAAAGTTAAATCAACTTCCCCTTTAG
>Chr0_RaGOO:113521561-113521993
AAGAAATATCTAGGCATGCTTTTCTTTAACATACATTTCAAATATATTGTTTAATTTCGACGGTTTCAAACAATTACTGTACATTAAAGAAAAGCACATTTATTGGACCTTTTCATACACTTTAATGCATTATATACAAATTTTCCATATCGGTTGGCACTATGCCTAATGCCAGGCATATGTGAATATAAACAGACATCCCACCAGCAAGCGAAAGTGACACAGATAGCATGTGAACAAAGAGCTAAAAGAAAGACACACACATAGTGAGCATGACAAAGAGAGTCCATTGAAATTCTATTATATATTAAATACAGATTTTTATAAGTATTAGTACTGGTTAACTACTTAGAGGTCGAATATTTTATATTGTTATATGAGTGTAAAAGCACCCACTAGTGGAAAGTCTTAAGTTTGCCTTCCCTGGTGTAA
>Chr0_RaGOO:113522288-113522564
AAAACTAAATGTTACTTCCTGTATTGAACCAATAAGGGACGCGATTTGTTCCAAATTTCCATAAATGTCCAATCCACATGTCTGTCACTCACACATCAACACTAAACCCCGCCTCCCTCCGCTCTGTGTGCTGCTACAGAATTTATATATTATACATTTATATAATATACAGTAGTATACGCCAATATAAATATTATATATGGCCATTTAAAGAACTAATCAAACTAATGGATTAACAATAAAAAAATATATATTTAAAAGTATAAATAATAAACG
>Chr0_RaGOO:113656809-113657271
TTTTTCAATATTTGTGTCTGTTTCACTCTTGACTTATGGCACTAAACATTACAAGCACAATCACGTATCTGTAGAGATTAAATAGGAGACTTGTGAAGAATCAACAAACATTGAGAGTTTTCAGCAGTCATCACCATAAATTCACCATGTCCAAAGGTTTTTGAACATCTATGCTAATGAATGCATTCAGCTACTTAAAGTTAAACTTGTTGCTGACACAGATGTGCAATTGCGCACACATAGCTTCTTTAGTCCCTGTACACGTAGGGCGGTAGTGGCTCAGGAAATGGAGTGCTGGTTTATTAATGACAGGATTGTTAGTTTAATCACCCAGCATCCTGACCCCACTAGTACTCTTGTACCTAAGTGCAATCACATCCTCACAGCAATGTTCCAAAATGTAGTAGAAAGTATTTCGTAGACATTAGAGACTGTTACTCCAACAGAAGCAGGAAAAACTCT
>Chr0_RaGOO:116913010-116913272
ACAGTAGTGAAGTAATAATACTCCAGTAGATACAGCATTTTAGTATTTAAGTACAGTAGTAAAGTAAAAAAAGAATACTCCAGTAGATAAAGATACAGCATTTTAGTATTTAAGTACAGTAGTAAAGTAAAAAAATNATTTTGTTAGTGCTTAAGTACAGTAGTGAAGTAAATATAATACTCCAGTAGATACAGATACAGTATTTTAGTACTtaaatacagtaatgaaataaaaatAATACTCCAGTAGATATATATACAGC
>Chr0_RaGOO:117068095-117068353
GCTCTTATTTTATAAATTTTTTAATTTAGTTAGTTATCATACTAGTTCTAGCTCTTATTTTATAAATTATTTAATTTAGCTAGTTATCATACTagttctagctcttattttATAAATTATTTAATTTAACTAGTTATCATATTAGTTCTAGCTCTTATTTTATAATTTTTTTAATTTAGCTAGTTATCATACTAGTTCTAGCTCTTATTTTATATTTTTTTTAATTTAGCTAGTTATCATACTAGTTCTAGCTCTTAT
>Chr0_RaGOO:117262768-117263035
CCAAAGGTGCCAGTTGGATTACATACTTTGTTTTCAACCCTATGGGTTATCAAGGGAAGGAGTTTGGCCTACGTTGACTTCTGTAGCACGAAATTCTACATGCAACCCCTGAAGTGCCAGTTGGACAACATATTGCAATTTCAGACCTCCAAGGACTCGGGGGAAGGAGCTTGGCCTATGTTGACTTCACTGACATGAAACTTTGTAGACAACCCCATAGGTGGCATTTGGAAAACATATTGTGATTTCAGACCTCTGAGTTGTTGA
>Chr0_RaGOO:118239400-118239610
GTAGTTAACATTAGCTAACATAGCTAATGTTTGCTTAAACATTCCCCATGTAAATAAAGTTGTTCACATTAGCTAACATAGCTAACTTTAGCTAAAACATTCCCCACTGAAATAAAGTAGTTAAcattagctaacatagctaatgtttgcttaaacattccccatgtaaataaagttgttcacattagctaacatagctaACTTTAGCTA
>Chr0_RaGOO:118269965-118270179
TGAGTTACTATTGTACATATAAGTCTTAATGGAAATTTGGAGGGAAGATGTAATATCCTATCCTCCTGAGACCTGGACTTTTGCTTGGTGTGCATTTAATTTTTAATTAATATTTAATTTCTCTGAGCTTGTTGGGATAAGTAGGACCTAACGTAAGTAATTTTTGCCAAAAATAATGTCCTCATTAGGGGACAGTAGTTTACTTTAACCTTTA
>Chr0_RaGOO:118626201-118626616
NNNNNNNNNNNNNNNTTTAGGAGGAGGTTGAAGTGTGGAAGGTTAAGTTTAGGAGGGGTTGAAGTGTGGAAGGTTAAGATTAGGAGGAGATTGAAGTGTGGAAGTTTAAGTTTGGGAGGAGGTTGAATTGTGGAAGGTTAACTTCAGGAGGAGNNNNNNNNNNNNNNNNNNNNNNNNNNNNNNNNNNNNNNNNNNNNNNNNNNNNNNNNNNNNNNNNNNNNNNNNNNNNNNNNNNNNNNCTGGAGGTTCATGTGTGGAAGGTTAAGTTTAGGAGGAGGTTGAAATTTGGAAGGTTAAGTTTAGGAGGTGGAGGTTGAAGTGTGGAAGGTTAAGTTTAGGAGGAGGTCGAAGTGTGGAAGGTTAAGTTTAGGTGGAGGTTGATGTGTGGAAGATTAGGTTTAGGAGGAGGTNNNNN
>Chr0_RaGOO:122445280-122445768
GCTTTAACAGCTTTTACTAGTTACCTAAGCAACCATAGTGCTGCTAATGGTATCGATACAAGAGGTACTGCGAACATGAAGAAATCAGAACATCAAAATCTCAATCAGTCTTTATTCGCTCATTTATTTAATGTTAATCCAAAGAAATGCAGAATTATACCTGAAGAGAGCTGACAACAAAAAAAGCAACAAAATCCCCTAAATCAATAAAATCACCACAATGCATGATTTAAAAGTACTTTTTAGCATGATCTGTGCAATTACACACTTTAGTTTGAGGGCCTAAAATCCATTCATAGAATGTCATACTGCAAGTAATAGCATAACCTAGTCATAATTATCCACATATTGCTTTATAAATACATTATTCAACACTTATGAATGTGTTATGAACCCTCTGAAGGGATGCCTCCAAAAAAGCATTTATTGGAGATTCACTTAATATCATAATAACAGATTTGACCAATAATTTAAATTCTGTTGATTTA
>Chr0_RaGOO:123223810-123224310
AGATTAATAAACTGTACTCACAGATTAATAAACTGTACTCACAGATTAATAAACTATACCCACAGATTAAAAAACTGTACCCACAGATTAATAAACTGTACTCACAGATTAATAACCTGTACCCACAGATTAATNNNNNNNNNNNNNNNNNNNNNNNNNNNNNNNNNNNNNNNNNNNNNNNNNNNNNNNNNNNNNNNNNNNNNNNNNNNNNNNNNNNNNNNNNNNNNNNNNNNNNNNNNNNNNNNNNNNNNNNNAGATTAATAAACTGTACCCAGAGATTAATAAACTGTACTCACAGACTAATAAACTGTACTCTCAGATTAATAAACTGTACCCACAGACTAATAAACTGTACCCACAGATTAATAAACTGTACTCACAGATTAATAAACTGTACTTACAGATTAATAAACTATACCCACAGATTAAAAAACTGTACCCACAGATTAATAAACTGTACCCAGAGGTTAATAAACTGTACCCACAGACTAATAAACTGT
>Chr0_RaGOO:124428062-124428268
ATTATCAAAAAATAAAGTATTCTTGAAATATACTGAATGATGAAATTAAGTTGGAAAATCAACAGTTCCAGTTTTGTATTTtccccagtttcccacactgttcctcgtttctaaggatcATCGTTTAATTGTTAATAACTTATACCATTTACTTAAAGTGGGAGCTTAAGATTTTCCATTGTCCATTGTGTCAATAGTAGCTTCCT
>Chr0_RaGOO:124865242-124865454
CTGGTTGCGCTCCATTCTCTTGATCTGTACCCTGGTCATTTTTCTTGTTCTCTGGATGCGCTCCGTGCTCTTGCTCTGTACCCAGGTCATTTTTGTGGTTCCCCAAACGTGCAGGCTGCTTTGTACCCGGGTCATTTTTCTGGTTCTCTGGTTGTGCTCCATCTTCTTGCTCTTTACCCTGGTCATATTTGTGGTTCTccagatgtgcaggc
>Chr0_RaGOO:127422191-127422537
GTAGGTTAAGATTAAGATGAGGTGTAGGTTAGGTACAGATTAAATTGAGGTGAAGGTTAAGACTAAGATGAGGTGTAGGTTAGGTttaggattttttgaggtatggtaggttaagtttaggATTCATTTGAGGTATAGTAGGTTTAGTTTAGAGTTATGTTGAGGTGTACGTTAATGCTAAAGTTAAACTGAGGTGTAGGTTACGTTGAAGATTAAGTTGAGGTGTAGGTTACGTTTAAAATTAAGTTCAGGTGTAGGTTAGGTTTAGGATTTTTTTGAGGTATAGTAGATTAAGTTTAGAGTTAAGTTGAGGTGTAGGTTAAGCTTAAGATGAGGTGTAGGTTAG
>Chr0_RaGOO:131384589-131384954
ctaggcagttgctaaggtgttgctatggtatccattgtggTTGCCAGGTGTTTGCTAAGGTGTTTTAAGTAAGTTTTCTCTTCAAACTTACAAGATATGAGATATTGTTCGTTATGGGGGGTTGCTATGTTGTTTTTAAGTGGTTGCTAAGGTGTTGCTAGGCAGTTGCTAAGGTGTTGCTATGGTATCCATTGTGGTTGCCAGGTGTTTGCTAAGGTGTTTTAGGTAAATTTTTTATTCAAACTTACAAGATGTAAAATATTGAATAACGATTGAAAGGAACTTTTATGATTTCCTGACCCTTATGAGTTTATTTTTGCTTGAAGTTACGTAAGAAAAAAATCCAGCAGAGATGTAAAATATAA
>Chr0_RaGOO:131593652-131594063
NNNNNNNNNNNNNGCTGATGTGAGTGAAGCTGGTGTTACTGTTGCTGATGTGAGTGAAGCTGGTACTTCTGATGCTGATGTGAGTGAAGGTGGTGTTACTGTTGCTGATGTGAGTGAAGCTGGTACTTCTGATGTTAATGTGAGTGAAGCTGGNNNNNNNNNNNNNNNNNNNNNNNNNNNNNNNNNNNNNNNNNNNNNNNNNNNNNNNNNNNNNNNNNNNNNNNNNNNNNNNNNNNNNNNNNNNNNNNNNNNNNNNACTACTGTTGCTGATGTGAGTGAAGCTGGTACCTCTGATGTTAATGTGAGTGAAGCTGGTGTTACTGGTGCTGATATGAGTGAAGCTGGTGTTACTGGTGCTGATGTGAGTGAAACTGGTGTTACTGTTGCTGATGTGANNNNNNNNNNNNNNNN
>Chr0_RaGOO:133255556-133255889
CAGTATACGGACAGTTCTTCTTCTGCTCTGACTGAAGTAATGTCTCTCTGGTGGTGGACAGGCTTGGTGTCcgaggctctggacagctcttctcctgctctgactgaagtaatgtcactctggtggtggacaggcttggtgtccgaggctctggACAGCTCTTCTCCTGCTCTGACTGAAGTAGAGTAATGATCCCGGGTATCACTGACGGCCTGGTGATTCTCTCTTTCCCCAGATGTGGACGGAGGATTACTGGTCTAAAGAGAACATCGTAAATCACCTGGATCAAGAACTCGATCCACTGGGGTTCTTCAGCCTCGTTCAAGGTGACGT
>Chr0_RaGOO:133463666-133463885
TTAACCAGCTTGGTCATGATGATCAGTCAACTTGGTCATGGTGTTTGACCAACTTGGTCATGATGGTCAGTCAACTTGGTCATGGtgtttgaccaacttggtcatggtgTTGAGTGACTTGGTCATGGTGTTTGACCAATTTGGTCATGATGGTCAGTCAACTTGGTAATGGTGTTTGACCAACTTGGTCATGATGGTCAGTCAACTTGGTCATGGTGT
>Chr0_RaGOO:133496820-133497468
TTTATTGGGGTGTGTCAGTGTTTAGGTTTCTGTTTCTTGTAATCAGTAAAGCTGTTTATGGGAAGCGGCTGGGTTTGATGGAATGCGTGTGTCTCCCAGTAATTACAGTACAGCCGGTAAGAGGACATTCCTGCATACTTTACCCATTACGTGGAAGTTTACTAACTACCAGAAACAGAAACCTAAATACCAAAAAATACATTTTGTTTGGAGCCAAAATATATATATTTTTATTATATTATACATTTTATAATAATCTGCTCTGCCCCGCCTCAACATACTCTGGAGTGGATTTGCTTGTGGTGAGAACGTGATATCAAATATACTTCTTTTTAATTGAGCTAAACTACTGATATGACACAGTTTACTCAGCTAAATAAATTTCTATTCAGAAATCCTTACAACCAAACCGAGATGTTTACAATAAAGTCAAAAAAAGTTTATTTTATACAATTTATCATGCATTCGCTGAACATATAAAACCCAAATCTGAAACTGAGCTTTTAAAATTCAGATCTGTTACTGATTACATAATCGAAGTATCAGGACACACCTGACCAACAACCTCCAGAGAGGTCAGGAGTGAAGGCATCACAATCTACTGCTCACAGAAGCTTCACCAGAAAATAAAACACTATTAACGAGGTA
>Chr0_RaGOO:133497826-133498235
TATTTTAGGTTTATCTGTTCCAATACTTTTACTCGTAAGAAAAATGGGTGGGTTCAGACAGAAGGTGCTGATTCTTCTGAACTGTGTATCAGATCCAGGAAATAAAAGCTGAAATGTTGATCTTTTGTCTCATTTTTATCTTTTTATATCAAACCCAAAAGTTTTCAGTCTACAGCAAAAAAATAAATGTCCTCATTGTTACAATACTTTTGGAAGGCACTGTATTTATACTGTATAAACGTGAGCAATTTAGTCTCTGCAATGTACCGTTAAAAGCTACTATTTTAACCATATTTAATCAGTTCTCAGGCTGAGATTACTCACCACTTTTCTCAGGAAGGGTCGGGCTCAAGAGAATGGTCTGTGATGTAGGCGTCAGTTTTTTAATGCTACTTTTATTTTATATAAA
>Chr0_RaGOO:135599790-135600086
TAGGAGTGATGAGGGGAAAGAGCGCCGTCTACCCGCCCAGAGAGAGCAAGGCCAATTGTGCTCTCTCAGGGCTCCGGTAGCTGATGGCAAGCTGCATGAACAGGATTTGAACCAGCAATAATTGTTTAAAATTCATTCAAATTTATTTAAAAAGCATAATTGGATTCTGTGCTTTTAAGATTGACATGAAAATTACCTCTGCTTTGATTGGCTGCTCTCTTTTGACTACAATCTACACTCAAAATGCAGCATAGACTGCATGACTGCATGAGCTGTTTTCTCCTCTCTCACCTTTC
>Chr0_RaGOO:136840477-136840738
ATAAATTTAGTATTAATATACAATGCAGAACATTTTTAAATATTGAAAAAACACTAAATTTAAGGTTTTGACTGGTACTGTATACACACACACACACACACACACACACACACACACACACACACACACACACACANTACTTAAATACAGTATTATACATGTTTGTGGACAAGTTGCACTTATTATTGCTAACACAGATGTGCAAATGCATGCACACAGCTTGTCTAGTCCTTGTAGAGAAGTATTGCCAACATAATAGGA
>Chr0_RaGOO:138012049-138012305
ATTAATCTGGAAACTTTTTTTCTATTTGTGTTATTTTTTATTGCAAATGAATCATGTCACAAAGTTAAAAGACTTTTTAAAGATTTTTTTATTTTTATTTACACACAAAGAGGATAGAAAGCTTTCCTTTTCCAGGTGGTTGAGTGTGGAATATGGAGCTACACTAGCGTTCATTTCCTTCATTAAAGCTCTCAATAACTCAGCACATTTCTCAAATATCCTCATTTAAAAATCATCAAGCCCTCTGGAGGTTGTT
>Chr0_RaGOO:138197041-138197273
TGATTAAGGATCTGCCAATCAGTGTTGTAATTTCTTTAAATTGACAGGAATTGACAGAAAAAAAAAATCTGTAGACTTCCCAGAATGAGCCATGCAAGCTCAAGCCCTGACACTACCACTGTTTCATAGATGAGCTAATATGTTTGAGATGATGAGCAGATCATTTTTATCAAAACTTTAGCCTTTTCATCACATTGGTAAAGGTTAATTTGGTCTTGTCAGTCCATAATCA
>Chr0_RaGOO:138270877-138271119
TGAAGATGGTGGAGGTGAGGGTTATGGTAGTGGTGATGATGAAGATTGTGGAAgtgaggatgatGGTGGTGATGATGAAGATGATGGAGGTGAGGGTGATGGTGATGATGAAGATGGTGGAGGTGAGGGTTATGGTAGTGGTGATGATGAAGATTGAGGAAGTGAGGATGATGGTGGTGATGATGAAGATGATGGAGGTGAGAGTGGTGGTAATGAAGAtggtggaggtgagggttatggta
>Chr0_RaGOO:141754012-141754372
AATTTTATTATAGTACACTTTCTGCTCTTTTATTTGAGTTAGATTGCGATAAAACACACACATACATGTAATATATTATAGTTTCTGCTCTTTTCTTTAAGTTAGATTGTAATAAAGCACCCGTACTTTCTCTATAGTATAGTTTCTACTCTTTTGAGTTTGATTGTGAAACAGCACCAATACCTTCACTACAGTACAGTTTCATTTTTTTAATTCAGTCACTATTGAAGAAACAGGTTTTGCATTTTTGAGTTGAGTTAGTTTGTGACACATAGTTAATTTGTTTATTTGAGTTATTATGATACACTACCCATATTTTACTTTAGACCACATTCTGCTCTTTTATTTGAGTTAGATTGT
>Chr0_RaGOO:147165959-147166270
GATGAGGGTAATGAAGGCTTTCTACCCTATATAAATATAATATGTTAATTAAGCATGTGGTTTCCACTTGACATCCCACATTCCAATCCTCAATTAATTCTGTATAATGTTTACCTTCCTAATGCACTAATGGTTTGTTTTTAGGTTCATCCTGTCATATTTTACAGAATGATAAAATTTAAAATCATCCATATAAAAATATATTTACATTGTTGAAGCTGTTGGTGAGTCTACAGCACACACACACCTGCATGTCCATCCTGTCATATTTTCCAGAAAGCTGGCACTTCTATTACTGTGGTACACATATA
>Chr0_RaGOO:147574635-147575074
ATTTTATTATGAAGTGCCTACCTGAAAATGCATTTTATTATAAAGTGCCTACCTGACCATGCATTTTATTATAAAGTGCCTACCTGACCatgcattttatTATAAAGTGCCTACCTGATGATGCATTTCATTTTAAAATTCCTACCTGATCATGCATTTTATTATAAAGTGCCTACCTGACTATGCATTTTATTATAAAGTTTTCACCTGACCATGCATTTTATTATAAAGTGCCTACCTGACCATGCATTTTATTATAAAGTGCCTANNNNNNNNNNNNNNNNNNNNNNNNNNNNNNNNNNNNNNNNNGTGCCTACCTGACCATGCATTTTATTATAAAGTGCCTACCTGTCCATGCATTTTATTATAAAGTGCCTTCCTGACCATGCATTTTATTATAAAGTGCCTACCTGACCATGCATTTTATTGTAAAGTGCCT
>Chr0_RaGOO:147788664-147789013
CCAAAATACTTGCGGTTTCTGAGGCTGATAACTCTAATTAACTTTTCAAGTGCAACAGAGGAAACTTTTGCTCTTCCTTTCCTGGGGAGGCCCAGATGATAGCCAGTTCCATCTTAACATTTTTGATAGTCTTTGCAACTGCACTTGAGGATAATTTTAAAGTACATTTTTTAAATTTTAAAAGTTTCAGATTGACTGACCTTGACTGACATTTTTAAAGTATTTTTTCTTAGTTGAGTAGTTCTTGCTTCTCATAATATGGATTAGAACATTACTCAAGTAGAGCTATATACGTAACAAATCACTCAATATATTTGTTCCTGAAAACCTTTTAAGAACCGGCCCGTGT
>Chr0_RaGOO:148126533-148126863
TTAAATGTTGCATGAAATGGTATCTTAATTAAAAATTACAAGCATGAAATTGATTGTACTTGATTTATTTTTCATTCTTTTGTATCTTCCAACCCAGGTTAAGGTTCTCCCAACTCACCTTTTTTATTTCTGCATCTCAATAAGATTGAAGGGTTTTCCTGAGTTTAGTCGTCAACATTTTTTTAAAAAGCTGCCTATGTTTAATCTGTGACCTCTCTCAATCAATCTGTTTACATTTAACTCCCAATCACATAAAGGGAGACCCTCTTAATCCCAGACTCATGACCATGGAGGATCGTGATGTTGACCTTTTTTTGATCAAATTTTGAT
>Chr0_RaGOO:148127544-148128266
TTATTATTATTTACACAATCTGTGTATAAAAGTCAGTTTATTTTTTAAATTAATAAAATATTTCAGTTATTGTCACCAAGCATATCATTATCACAAAAATAACCTGTAGCTAAATGGCATAGCAATGTATTTAGCTAAGCTAACTACAACAGTTAACTACAGTTAACTAAAATAGAATGTGAACAGCTAATAATAATTACCTGTAACTTTTTGACAGGTAATGTACTCACTCTAATGGTAACCTAAACCTGATTAAATATTATGTACACTTATATTTCACTACTGGCATCAGATATTTTNCTAAGGTAATGTTACTGTAAAACAGCACTGAGCTGTGAGACAGGAGCTGTGCTGAGCTGTGAAATGGTAAATGTGGGTCGTTTTTTACCGGTCTGTGTAAACCTGATGTAAAAATACAAAAGCTTCTTCATAAAGTAATATAGGAAAATATAAATGAAGATTTGTGCTAAAGAAACCCTCAACCATACATAAATTAACATAGAAAATAAATGCAGGTAATTTTTGACCCATGTGTGCATTAGAGCGGTAGTGATACCAAAAGCGCTTTTATTCAAAAAGTAAGATAGGAAAAAATAAAATAAGGACACCTTACTTGAAGGTGAGGGTAGTTGTGCCTCAAAAGGTTGTGGGTTGTAGAAAAAAAGTGATGGCAACTGCAGTAGCACATTCAATGCAAGTGATTTTATTGGTGAAAGGTGCAC
>Chr0_RaGOO:148984994-148985312
AAAGGTTATTTGCTGTACCTGTTCTGCCTGTATTTAGAGTCCGAGTTAAAAATGTGTTCCAGTAATGAATCAATTTACAGGTGATTAAAAGGTTAAGCATTTTAAAACATGAGAAACAATTAAAATACATTAATGCAACATTACTCTCTGAAGAGTCGTACAAGAAATCTGCAATGAAGGATTCCACATGATAAAACACATTTTATACACATTAAACCATCAACAAATGACATTCATATCACTGCTTTAAACAGGAAATAGTAAGAGTGAAAGATATTATGATAAATATTAATGATTAAATGTAAAAAAAAAAAGTGG
>Chr0_RaGOO:152146071-152146564
TTCTTTGTCATAATAGACAAACTGATCAGTGCATTACAGCAGAGACACGCAGTGTACAAAGAAACGTGCACATACTTCGGATTTCTAACGCAACTGGACAAATTGTCGCTCAGTGAAATACGCGAGAAAAGCGTGAACCTGCAGACAAAATACCACGAAGACCTGGCTGATGATTTCACTGATGAACTAGGGCAGTTTGTGCATTTCGCAAAAGTTTCCACTGAAAACAGGCAGCCGATGAACTTACTGTCATTCATTCGAGAAAGGAATCTACAACATGTTTTTCCAAATGTCGACATAGCACTGCGGATTTACCTTACATTGCCTGTCAGCAATGCCAGCGGGGAGAGGTCATTTTCCAAACTTGGCATTATCAAGCACAAGCTGAGAACGACAATGTTGGAGGAGAGACTTAACAGTTTGACTTTAATGTCAATTGAGCATGACATGCTGGCCCAAATGGACTTTGAGGAGCTCATTAATGATTTCGCAC
>Chr0_RaGOO:152722244-152723142
ACATTTTTATTTATTAATTTATTTTTAATTTTGGCAGTTTTGGTCCTCCATAGTAACCAGCTAGTAACACCCTAATAACCACTTAGCAGGTATTTAGCAACTTCATAGCAATCACCTGGGATACAATTGTAACCTCCTAGCAACAGCATAAAAGCAACGTGGGAACTGCACAGTCTCCAACTAGCAACTACCTAACAACCCCATACCAACCACCTAGTATATCATAGCAATCACCTAGCAACAACTTCATTTTCAACTTGTTGACTGCAGCTACATTTTAGTGGAAATGGGAATCAATTGAGCTGCTCAAATATTTTATTTCACATGTACTGGTTGTTCTGTACTAAAATACTGCTTCTTAATTTGTAGGCTACATCTTTAATTTAAAATTACAATTTCTATTTTTCAGCATCTTCCTACATAGCGGAAAAAAACTCAGTGTCGAAGCTGGATGTCATCACTGGTGGGCACTGCAGTTACTGTACAGGCTTTGTTTATTTGCTGTGTCTTTTCAGGTATGGCGATGAAATATTGCTGCAGTAAAAGTAAACGTCCTCCCTTTAGAGCTCCACTTGAGTGAAAGTACAAAAATATTTGCCTTCAAATGTACCTAAGTATTGAAAATAAAGTTACCATGAAAGTAAAGGTACCAGAATTACCCTCTGGGATCAATGAAGTATGTATCTACATATTTATCTGTCTGTCCGTCCATCCATCCATCTATCTATCTATGTTTTATAATGTATCTAATGTCCCTATTATCATTTTATAACAAGACCATTGCAAAAGTCTTTTAATAGTCTGTCAGTAATTAGTCTGACACTGATTAAAATAATAATAAAAATTAAAGTATTGTATCTGTATCTGTAAATTTTAATGATACCCAGCCCTAGCTACC
>Chr0_RaGOO:155072138-155072345
AAGCCAGGTAAGCTAGTCATAACATAAATTAAAGCTAGGTTAGCTAGTTATAACTTATAAATTAAAGCTAGTTTAGCTAGTCATAACTTATAAATTAAAGCTAGGTTAGCCAATCATAACATAAATTAAAGCTAGGTAAGCTAGTTATAACTTATAAATTAAAGCAAGGTTAGCTTGTTATTTATAATATAAATTAAAGCTAGGTTG
>Chr0_RaGOO:155072945-155073427
ACAGCAAAATGACAGATTATTAACTGTAACAGTAAAGCAGTAAAGTTTTTGTGAGCCCCAGCCCAGTTTAAACAAAACATTTTTTTAGTAAGTAGCATTAAATCTGAGCTTTTTAAAAACATTTTCAGACTGTTTGAATGAGCAAAATCTGTTCAGAATTATGTTAATTAACACTGAACGAACAGTTCAAATTTAAACATAAAACCTATAGTAAAACACAAAAAACAACAAATTAGGCTATGTACTGCACACTCAGTAAACCGAAACAGACCAAGAACAATAACATAATTTACAATGACTTTCGTCTAGTATAATATAATTAACCATGTTTAAGAATATAAAACACTTTCTAAACAAACAATTTTTTACATTCTAAAGAGACAAGGCGACATTTTCCCAAAACAACAACAAAACATTTCAGTAAAATGTTTTATACCATTGCTTTGCTGTTTAAACTACACTCCATCTGAGGATATTTATTA
>Chr0_RaGOO:155916257-155917098
GAGTGAGGTAAAGTAGACTGAGGTAAAGTAAAGTAGAGTGAGTTAGAGTGAGGTAAAGTAGAGTGAGGTAAATTAGATTGAGGTAAAGTAAAGTAGAGTGAGGTAAAGTAGATTGAGGTAAAGTAAAGTAGAGTGANNNNNNNNNNNNNNNNNNNNNNNNNNNNNNNNNNNNNNNNNNNNNNNNNNNNNNNNNNNNNNNNNNNNNNNNNNNNNNNNNNNNNNNNNNNNNNNNNNNNGTAGAAAGAGGGAGAATAAGGCAGGAATGTAGAGTAAGGGAGAATAAGGTGGGGATGTAGAAATAGGGAGAATAAGGCGGGGATGTAGAGTGAGGGAGAATAAGGTAGGGATGTATAGTGAGGGAGCATAAGGTAGGGATGTAGAATGAGGGAGAATAAGGTATGGATGTAGAGTGAGGGAGCATAAGGTAGGGATATAGAGTGTGGGAGAATACGGTAGGGATGTAGAGTAAGGGATAAAAAGGCAGGAATGTAGAGTGAGGGAGAATAAGGTAGGGATGTAGAGTAAGGGAGAATAAGGCAGGGATGTAGAGTAAGGGAGAATAAGGCAGGGATGTAGAGCAAGGGAGAATAAGGTAAGGATGTAGAGTGAGGCAGGGATGTAGAGTGAGGGAGAGTGAGGCAGAGATGTGGAGAAAGGGAGAGTGAGGCAGGGATGTAGAGTGAGGCAGGGATGTGGAGTGAGGGAGAGTGAGGCAGGGATGTAGAGTGAGGGAGAATAAggtagggatgtagaaagagggagaataaggtatggatgtagagtgaggtttctgctgtccctcagtgaacgtGAGGGAGAATAAGGTAGTGATGTAGAAAGA
>Chr0_RaGOO:156385678-156385976
GTTAAATGTTACAGGGTTGAATGAGACAGAGTTAAATATGACAGGGTTAAAAGTGACAGGGATGAATGTGGCAGGGTTAAATGCGATAGGGCTAAATGTGACAGGTTGAatgtgacagggttaaatgtgacagggttgaatgtgacaGTGTTCAATGTGACAGGGTTAAATGTTACAGGGTTGAATGAGACAGGGTTAAATATGACAGGATTGCATGTGACAGGGTTAAATGTGACAGGGTTAAAAGTGACAGGGTTACTTGTGTCATGATTGAATGTGTCTGGGTTAAATGTAACAG
>Chr0_RaGOO:157497027-157497233
GAGTTTTAGAGCTTTAAAGTGATATAGCTTTAGGGTTTTTAAGATTTAGAGTTTTAGAGCTTTAGAGTTTTAGAGCTTTAGAGTTTTAGATCTTTAAAGTGATATAGCTTTAGGGTTTTTGAGatttagaGTTTTAGAGCTTTAGAGTTTTAGAGCTTTAGAGTATTTGAGCTTTAGAGTTTTATAGTTTTAGAGCTTTGGAGTTT
>Chr0_RaGOO:157615854-157616513
ACATTAGAAAGGTAACCCAGTGACATTTTTAATGAAAAATCCTTACTGTGGCAATGAGTACTTCTGTGGTGCTTGGAACACTAAATCATTATTTAAAAAACATATATTGTTAAATTTGTTGTAAAAAAAAAAACACAAAAAAAAACGTTTTGTTTTATTTTAACATTTAAATAATGTTAAGCCAAGCATGTTTTTCAATTGGGACACAAAAATGGACTTTAATTTTGTAGCATTTCTATTGATCTATTCATTATGAAATCTTGATACAATAGAAAGAAGTGCCAGCTTTGCATTACATCAAAAAGGGAGAAGCTGAATATGAAGACGTAAGTTTTTTTGTGTGTATGACAGCAATGAAATGTGTAACAATAAACCCTCTCTTGACTTTACGGTGGACTTGTGGGAGTTTGGCTGTTTGCAATGTCAGATTTTAGTCAGATTTTAACAGTTATTATTAAAAATAAATGTCAAAAACAGTAACAAAAGAATAAATAAAACAAATATGGTCCATGTGCTTAATCTTAATGGGATTAAGCATAAAATAACCATGACCTATAAGGGTGAAAAACCCATTTACACTAAATAACGAGTCCCAGGAAGAGAAAAGGTACTAATTTCAGCTCTTTATTGACCTTGTTCTTAAAATTAGCGCAAATTAA
>Chr0_RaGOO:158618012-158618223
ACTGCAAAAGTGTTAGCAATAACTGGCAACGAGTCTTTCACATCTCAGTGAAGGAATTGTGGTCCATTCATCTATGAAGTATTGTTTTAATTCAGCCACATTGGAGGGTTTTCTAGCATGATCTGCCTGTTTAAGGTCATGCAACCGCTTCTCAATCAGACTTTCACTAGGTCACTTCAAAACCTTCATTTTGGTTTCTTTTTGAACCAAT
>Chr0_RaGOO:160210743-160210960
TTTCCTGTCTGTCCTCGTGCCTGTGTTTTCCCACGTGATCTGTGTTCTGTCCCAGTGATTTTCCATTACCTTGTCTCATTTGTGAGCTGTCAGCCTCGGTCCTCGCCCCGAGGAGGACGGGGGTGACTCGGATTCACCGGCGGATCAGCGCTCCCCGCGCCGGACTTCACCGGCGAATCAGCGCTCCCCGCGCCGGATCAGCACTCCCCGCACCGGC
>Chr0_RaGOO:160732436-160732664
TGCAAAAATTATTCAGTACCTCCTCTGAATTATTCAGTACATACACAAAAAATATTCAGTACCTACTTTGAATTATTCAGTACCTACACAAAGATAATTCAGTACCTACACAAAGATTATTCAGTACCTACACTAAAAATATTCAGTACCTACTCTGAATTATTCAGTACCTACACAAAGATTACTCAATACCTTAACAAAAATGATTCAGTACCTACACAAAAATGA
>Chr0_RaGOO:162216723-162217124
TTTTCTTTTTCCACCGTACATTATCACCTGGTCTCAACAGATTATCTCATGACCTCCTTACATTATTTTATGGCTACTATATATCATTTTATTTCCACAGTTCATTATCTCATGGTCTATtacattgtctcatggtctctatatcttatctcatggtctaattacattatcttatggctaCTATATATCATTTTATTTCTTCAGTGCATTATCTCATGGTCTATTACATTATCTCATGGTCTAATTACATTATCTTATGGCTACTATATATCATTTTATTTCCTCAGTGCAttatctcatggtctcaatatcttatctcatggtctaattacattatcttatggctactatatatcattttatttcctcagtgcattatctCATGGTCTCAATATCTTATC
>Chr0_RaGOO:162218697-162219169
TTCTGTGGAACCTAAAGCTCTGAAGTTCTGCCTGAACACGTTTAACATGAATACAGAATATAAAAAGAGGGAATTCTTACTGGAAGGTTCTTCAGTAGAGATGGTCACTGTTGGTTCTGTTGGTGTTGATGATGTTCTCCTGTAGGTCCCTGATGTTGGTTGGACAGTTGCTCTTGGTCcgagtgtttctttagagtCTTTGGATTAACAATAAAAAAAACACAGCAGAAAAGTAAAATTCAACAACCTTAAGCTCCTCTTGGGATGCAACGGTAGAGTGTTGCCACGGTTCGGTTAGTATCGCGGTTCTTGGGCCATGGTATCGGTTTTGATATATCAATATTAAAGCTTAGATTCTCTCCGAACCTGAAAAAAAAATAGTCTGTGACATAAGGCATCTGTTTTTTAATGCTATTTTTATTTTATATTAAGCTCTGCCGTGGTTATCACAATATAGCCAAATAACCAAGTA
>Chr0_RaGOO:162759159-162759386
CGAGATAAAATCATGAGAGTCTTGATAGAGTTGAGTTGCAGTCGCGTCATCTCGAGCATTCAGGGTAAGGTGGTTAGGATTGAAGGTTTAAGTCAGTCTTTTTCTTGTTCTGGCATTTAGATAAAATGAACCGTGTTTAATGTTATCGTAAGTCTTGAGACGTGAACAATGTCAACAACCAATAGGAAAGCTATGGGATGCCGCAAGGCAAGCGCAGGAACATTTGC
>Chr0_RaGOO:163879081-163879687
AGGAAGCTTTTAGAGGCTGTTTTTTCTACAAAAGGAGGATCTACTAAATATTGATTTAATTTTTCTGTTAGGGTGCCCTATTTTTTATATTTATAAAATACTTAAAATAGATTTAATTCAAATGTAAAATTATTTAAAAACACCAAAGTAGCAGACTAATACATGTGTGCAGTAACCAACTGTTTATATCTTCTTAATAATGCAACCTAAATGCTATTTAGGTTACATTATTAGTAAAAGGTAATACTATAGAAGCAACATGAACTACATGTCATGGGCTGCAGCATGGGAGTAAGGAGAAGATGTGGAGGGGGATGCAAATGCAAGGTTGTCAGTGATAACAGGAGGGCTGAAACAACAGGGAAACACTAGCAAAGACACAGAACAGGTCCAGGACGTGACACAACACCTATGAGGTATCTTAAAATTAAAACCAATTTTTTAAGACCTGTTATAACTTTTTCCCAATACATGTTTAATAGTGCAGGTAATTCACTTACATCGCTAGTGTGGCTTCCTGGACCTCCGGAAGCAGACATGCCTCTGATTTGATAATCACATCTGTTGGACAGTAACAGTGTTTTATTCACATGTTTACTACTGCAT
>Chr0_RaGOO:163879911-163880140
AGAAAGAGGAAAAGAGGTGCAATGTAATTTTTAAATAAAAAAACTAATTGATATTTATCACACTTAAATTATTATACTTAAGGAGAATCAACACAATCCTTAGCATTACATAAAGTATTTTAAACACAGTATTTAAACATTTATGAATGGCATATGTCAGTACTCACAACGCAGCATTTCATGAAATTGTGAATGTGAAAATGTGATTGTTCTGATTTAACGGCATAAG
>Chr0_RaGOO:163881859-163882148
ATTACCTATGTAAGCATATGTTAAGTTGCTAGGTTGGAGGTGTGGACTAGAGCTAATTTCACTGATAAACATTTTTGAGTTTGCTCTGTACAAAAAAAGATATGTGTATGTGAGACCTGCCATGCCAAAAATGCTTTTAGCGAATCTGCAATCAAAATTGCTGATTTACATAAACTTGAAAGGGTTTCAAATTGATTTGAAAGATTTTAGAAACTGTCCAGTCCACAGTAAGGCAAACAATTTACAAATGGAGACAATTTAGGACTGTGGCAACAACTGGGCACCGAGT
>Chr0_RaGOO:164608697-164609375
GTGAAGGTGTCCCTATTAACCAAATGTCTCAGTGTGTACCCAGTAAGGTGGACCCCGATCTCGACTTTGCCCCACCGATGTGACCAGCTGAAGCAGCAGCAGCGCCAGCAGCTGTGATACCACCGCCACAGCAGCCTTCACAGCAGCAGCCAGCACGAGCAGCAAGCCCATATCAACCAGCAATCGAAGCCTTGGAAGAGCCCCCACCACTCTACTCTCCCGAAGAGGAGCAGCAGGCAAGCGGGGGAGCAGGAAAAATCTCAGCAAAGACTGTCCCTCTACCCCGAACCAGACAACAACACCAGAAGCTGGAAAGTCTGGCCGTCCAGATGCCCATGGTGGAAGTAATGGGACCTGCAGGCCCAGCCCTGGTTCGCAGATACTGGACGGAGAGTGACATAAAAGATGTGGCTCAGAGCCTTCCGGACCCAAGGAAGATAGGGGGAGAAAAGGCAGCCGTACAGCTCCTAGCGTTTGTGGGATCCTTCAGGGCCACCCAGAGCGAACTGAGATGCATGTACCTCCTCCTCCTAGGTTCGCAGTACACCAAGATTGATCGGCAGTGGCATGATGATGACCTGTACATGAGCAACATCGACCTGGATCACGCCAACAACGACACCTACAAGACGATGATCACCAACCTTCAAGCGAGACTCATAGCTGCTTTTCCAGCCA
>Chr0_RaGOO:164610503-164610828
CACAAAAGATAAGCCCTGTAGGGGACTTACAGTGGATGCAGCCTGATCAACTGCATGTCACAGCTCATGTTAGTGATGAAGGACAAGATGAGTGGTTTGAAAAACTATTTTTGAAAAATGTACCTCATGAAACTATTAGAACTAGTGATATCTATGTGTGTGAAAAATACATAGGTGCTACGGCAATTTTGGACAAAACACAAAACTCATTGTACCAAATTAGGGGTTCAATACCACACATTTCTATTGCAAAAATGCCAAATAAAACATGGAAAGATGTAGGCAAATGGTTGAATACTATTCAGAGGGCTGATGATTGGGCTCC
>Chr0_RaGOO:165390862-165391105
AGTGCCAGGGAGCATGTTTACAGTAATAAAAGGCTCTCCTTTTGTCCTGGGGTAACCTCCGGTCACTGCCCACACCAAATTCTAAATTTTAAAGCGGTAGTCTCTCAGATATTTAATTTTAAAGCGGTAGTCTCTCAGATATTTAATTTTAAAGCGATAGTCTCTCAGATATTTAATTTTAAAGCAGTAGTCTCTCAGATATTTAATTTTAAAGCGGTAGTCTCTCAGATATTTAATTTTAAA
>Chr0_RaGOO:166283745-166284052
TGTTATTAGGGCCATTTTACCGAATGGGTGCTAATTGCTTGTTGTATACATTTTGAACTCTAAATCTAATACACACATATTTAACTGTCAGTCTCAGGCAGCTTTACTTATTTTTTTACAATGTTTCTAATCTGAAGATGTTTATAAAACTTGTGACATTTAAAAAGCATTTTTAAAAGCAAGTCCACTAATTCCTTTGATTTTCTCTCAAGAAAGTCTTTATTGTGTTTTTCTAAAATATGCAAAGCCATTTTAATCTTTTCAACAAGACAAAAAAAGTGGTTTATATTAACTAATATTCACATTA
>Chr0_RaGOO:167204981-167205209
TACCTCGGCCCCGTGCGACGGCCTTCACCGCTGCTTCTGCTGCTGCTTTGCTGTTTTTGCCACTACCTCGGCCCCGTGCAACGGCCTTCACCGCTGCTACTGCTGCTGCTGCTTTGCTGTTACTgctactaccccggccccgtgcgacggccttcaccgctgctactgctgctgcTGCTTTGCTGTTACTGCTACTACCTCGGCCCGTGCGACGGCCTTCACCGCCGC
>Chr0_RaGOO:167487912-167488414
TTTATACGCTAGCTTGAAACCAAATTGGGGATTAAGACTAGAGTTTATACAACCTTAGTGTACAGTGGTATAAAAAGGTTTGGTCACAGCTGATCATTTTCATGTTTTTCCTTTATAAATCATTGGTTGTTCAGATCAGCAATTTTAGTTAAATAAATACAACAGTACAACAGGCAGCAGGGCAGCTCTAGACTTACTTTTTGCAATGGTGCGCCTACCTCTGTTTCTTAGTTGCACCAGCACAAATTTTTGACCGCATTGCATTTAACACAGCAGTTTCACAGGTTTCCCTTTTTTAACCACCATCTATATAGGCAATATTGACTTGAAAAATAATTACTAACAATCTGTTTAACATAAAGTTATTTATTAGAAGCACAGTTCTACAAGAAAAGTAAAAGTGTGGATGATCAAAGTGCTTCACTGAGATGACATTTTTCAATTTAAAACGTCTCAAGATAAATTAAATAAAAGGAAAATATAAAAGTGTTTTCAGGGCTTT
>Chr0_RaGOO:168296368-168296985
GGAACGGTTCTGAAGGGGACAGTTCTGGAAGATAGTTTGGGGAACGGTTCTGAAGTTAACAGTTCTGAAAGATAGTTTAGGGAACTGTCCTGAAGGGGACAGTTCTGCAAGATAGTTTGGGGAACGGTTCTGAAGTTAACAGCTCTGAAAGATAGTTTGGGGAATGGTCCTGAAGGGGACAGTTCTGGAAGATAATTTGGGGAACGGTTCTGAAGTTAACAGTTCTGAAAGATAGTTTGGGGAACGGTCCTGAAGGGGACAGTTCTGGAAGANNNNNNNNNNNNNNNNNNNNNNNNNNNNNNNNNNNNNNNNNNNNNNNNNNNNNNNNNNNNNNNNNNNNNNNNNNNNNNNNNNNNNNNNNNNNNNNNNNNNNTCTGAAGTTAACAGTTCTGGAAGATAGTTTGGGGAACGGTCCTGAAGGGGACAGTTCTGAATGATAGTTTGGGGAACGGTCCTGAAGGGGACAGTTCTGGAAGATAGTTTGGGGAACGGTTCTGAAGTTAATAGTTCTGGAAGATAGTTTGGGCAACGGTCCTGAAGGGGACAGTTCTGGAAGATAGTTTGGGCAACGGTTCTGAAGTTAATAGTTCTGGAAGATAGTTTGGGGAACGGTCCTG
>Chr0_RaGOO:168548608-168549330
TAATAAACTGTACCCAGAGATTAATAAACTGTACCCAGAGATTAATAAACTGTGTTCACAGATTAATAAACTGTACCCACAGATTAATAAACTGTACTCACAGACTAATAAACTGTACTCACAGATTAATAAACTgtacccacagattaataaactgtactcacagattaATAAACTGTACCCAGAGATTAATAAATTATACTCACTACTCACAGATTAATAAACTGTACTCACAAATTAATAAACTGTACTCACAGATTAATAAACTGTCCCCAGAGATTAATAAACTATACTCACAGATTAATAAACTGTACTCACAGATTAATAAACTGTCCCCAGAGATTAATAAACTGTACTCACAGATTAATAAACTGTACCCACAGATTAATGAACAGTACCCAGAGATTAATAAACTGTACTCACAGATTAATAAACTGTACCATGAGATTAAAAACTGTACTCACAGATTAATAAACTGNNNNNNNNNNNNNNNNNNNNNNNNNNNNNNNNNNNNNNNNNNNNNNNNNNNNNNNNNNNNNNNNNNNNNNNNNNNNNNNNNNNNNNNNCACCCACAGATTAATAAACTGTACTCACAGATTAATAAACTGTACCCACAGATTAATAAACTTTACCCACAGATTAATAAATTGTAACCACAGATTAATAAACTGTACTCAGATTAATAAACTGTACCCACAGATTAATAAACTGTACCCACAGAT
>Chr0_RaGOO:168566411-168566613
CATATAATGGTTTTAAAATTACAATAAGGTAATTTAAGCATAATAATTTCAACAAAAAATAGACATTATGATAGGCCTAAATTTTGCATATTGCACTTAATTCCACATGACTTTAGCTTGAAGTGTTTAAAGTAAGGTAAGTGTTTTGATTTATAAACCTAGAGGACAAAAGTGCTTATTTGTAAAGCTGCCAATTTATTTA
>Chr0_RaGOO:168711582-168711868
AACTAATAATAATAACTCTATTACAGCATATAAACACCAGTCATAACTTCATAACTAATGATAATAACTCTATTACAGCATCTAAACACCAGTcataacttcataactactaataataactctattacagcatctaaacaccagtcataacttcataactactaataataactctattacagcatctaaacaccagtcataacttcataactactaataataactctatTACAGCATCTAAACACCAGTCATAACTTCACAACTAATAATAACTCTATTACAGCGT
>Chr0_RaGOO:169183200-169183473
TATTGATTAAACCTGTGCAAGATTAAGTAAACCTGCAATCTGTGTAAATGGTTTATAATTTAGACTGCCTCATTCATCTACAATTCCTGTTTTTTAATAAAATATATGTCCGATTATTAACAATTTTATTGTACATTGTTTTATGTATGATGTTGTTCATTTTTTAGTTTAAACCATTGATTCTGTTTTCTAGGCTGCAGACAAAATATTTTTTCAAGGAACCAGAAGATAAGACACCAATATTTTTTTTACACGTGATTTTATTCTTCTGTG
>Chr0_RaGOO:170328260-170328606
ACTGCAACTGAACACTCACCATTATTAGACTCTATGGCCCGTTTTCTGCGCTACAACTGAACACTCTTGCCATTATTAGACTCTTTGGCCCGTTTTCTGCGCTACAACTGAACACTCACCATTATTAGACTNNNNNNNNNNNNNNNNNNNNNNNNNNNNNNNNNNNNNNNNNNNNNNNNNNNNNNNNNNNNNNNNNNNNNNNNNNNNNNNNNNNNNNNNNNNNNNNNNNNNNNNNNNNNNNNNNNNNNNNNNNNNNNNNNNNNNNNNNNNNNNCTCGCCATTATTAGACTCTTTGGCCCGTTTTCTCCGCTACAACTGAACACTCTCGCCATTATTAGACTCTTTG
>Chr0_RaGOO:170635187-170635600
AGAACAGTGTGGGTGTAAGCAGGTATTCTAGAACAGTACTAATGAGGGAAAATGTTCTAGAACAGTGTGAGTGTAAGCGGGTATTCTAGAACAGCATTAATGagggaaaatgttctagaacagtgtgggtgtaagcgggtattctagaacagcattaatgagggaaaatgttctagaacagtgtgggTGTAAGCGGGTATTCTAGAACAGCATTAATGAAGGAAAGTGTTCTAGAACAGTGTGAGTGTAAGTGGGTATTCTAGAGCAGCATTAATGAGGGAAAATATTCTAGAACAGTGTGAGTGTAAGCGGGTATTCTAGAGCAGCATTAATGAGGGAAAATGTTCTAGAACAGTGTGAGTGTAAGCGGGTATTCTAGAACAGTACTAATGAGGGAAAATATTCTAGAACAG
>Chr0_RaGOO:173535090-173535639
AATAAGGTTAAATTATGGAAACATGGTAAACAACAAAAACATGGTAAAAAATATGGTAAATCATGATAAAAACCTTAAACATGGTAAGATTATGCAAAAATATTAAAATAACAAAAACATATAAAAAATATGGTAAAACATGGTAAAAACTCTAAAAACATGGTAAAAACTCTAAAAACATGGTAAAACACGGTAAAAACAAGAAATATGGTAAAAACCTAAAAACATAATAACAATATTATGTGGTTACCATAAAAACATGGTAAGAATATAATGAAACACTGTAAAAATTTAAAAAAAatggtagaaattatgcaAACGTAGTAAAACAACAAAAACTGGTAAAACATGGTAAAAAACAAAAAATATGGTAAAACATGGTAACAATATAATAAACACTGCACAAATTAAAAACATGGTAAAATTATGCAAACATAGTAAAACAAGAAAAACATGGTAAAAATATGGTAAAACATGGTGAAAACCTAAAAATGTGGTGAAACATGGTAAAACAACAAAGACATGGTAAAACTATGGTAAAACATGGTA
>Chr0_RaGOO:174547558-174547766
AATTATAAAACTACAAAGTGTTTTTAAATGTGCAGTTTAGCTGGAAAAATGGATAACAGGTGTAGAAACAAGAATAAAGTCATAATTTTATGCTTAATTAGTGAATATACAAGTGATTTCAATATTAGAGCGAACAGACGGGGCATCTCAGCTGGTTGTACACATGCTCGATTGGCGATATATCTGATAACTGGGCAGGCCAAAAAAA
>Chr0_RaGOO:174916202-174916465
ACACAACCCTGCCAGATCCtacaacaccctacaacactgtctgaacacacaacacaacTCAACACAACCCTGCCAGATCCTACAACACTGTCTAAACACACAACACAACACAACCCTGCCACATCCTACAACACTGTCTAAACACACACAACACAACACAACCCTGCCACATCCTACAACACCCTACAACACTGTCTGAACACACAACACAACTCAACACAACCCTGCCATACCCTACAACACCCTACAACACTGTCTAAACA
>Chr0_RaGOO:175163735-175163997
AATACTATTCAGTATATTTCAACAATAATTACTGTTTTAATAATAATTACATTATCGATCATAATTATCATACAATAAATGGAAACACTTAATAATTTTACTTATCTAGTCTATTAATGTGAATCTGTATNNNNNNNNNNNNNNNNGATGGAGAAATGTTTGCTGAATTTGGCATTCCCTACTAGCCCACCGCGCTCTGCAAAACCAGCAAGCTGATTGGCTGTTTCTCCTGAAAGGTGGAACTTTCTCCGTGAACTGGCTC
>Chr0_RaGOO:175241584-175242309
TGAGTTAAATGTGTTTGAAATTTAGTTTGGTGTGTAAGTGAAATTTTGTATGAAATTTTGTTTGATGTAAGTTTTTGATAAAATTTTGTTCGAGGTTTAGTTGAAATTTTGTATGAAATTTTGTTTTTGTATGAAATTTTTATTTGATGTGATTGTTAAAATAAAATGTTGTGTGAGGTTTAAGTTAAATTTTGTTTAAAATGTTATCAGTGTGATTCTGAAACGCTGGGGTTGAGTACTGAGTACTGAGTTATGATATGGTATCAGACTGGTAACAGATCTGCTGTTAAACTGGTTCCCAGCACTGGTCCAGCAGATAACGTTGTGGGGGCGGGGTTTAGAGTATATTCAGGCTGGGGGGCGGGGCTGAGCCGGGTGTTATGTAATCGGGGGAGCTGCTGAACTCTGGGTAAATATTAGCAGCTCTTTACTGAGGCCTGATCAGGGGAAACACAGTCAGTCTGATCTAAACTTTACACTGCTGTAACTTTCACACACATTTCACACATCACAACATAAATACAGATATATTTATTACTAATATCAATTTCAATCATAGAAAAAAATTTACAATTTACAGCATTTATATACCAATTAATTCACAGTGGATACTGAATCGTTCTTAGTAGACACTTAATTCATTTTAGTTATTAAATAAACCATAATGGATACTAAAAATTTCATAATGAATGCTGAATAATCCATATGGGATACAGAATAATAGT
>Chr0_RaGOO:177088576-177088933
ATAGTGGAGTATAGTGGGTATAGGGCCTATAGTGGAGTATAGGGCAGTTTAGGGCCTANNNNNNNNNNNNNNNNNNNNNNNNNNNNNNNNNNNNNNNNNNNNNNNNNNNNNNNNNNNNNNNNNNNNNNNNNNTGTATAGGGCAGTTTAGTGCCTATAGTGGAGTATAGGGCCTATAGTGGAGTATAGGGCTGTTTAGTGTCTATAGTGGAGTGTAGGGCCTACAGTGGAGTATAGAGCAGTTTAGGGCCTATAGTGGAGTATAGGGCCTATAGTGGAGTATATGGCAGTTTAGGGCCTATAGTGGAGTATAGAGCAGTTTAGTGTCTATAGTGGAGTATAGGGCCTATAGTGGAGTA
>Chr0_RaGOO:179201294-179201645
TGTTTATGTTTGTGTGAGTGTGTGTTTGTGTAAGTGTTTATGTTTGTGTGACTGTATTTGTGTATGTTTGTGTGTGTTTATGTGAGTGTGTGTTTGTTTGTGTGTATGATTGTGTGAGTGTGCATGTTTGTGAGTGTGTGTTTGTGTATGTTTGTGTGTGTTTATGTGAGTGTGAGTGTGCATGTTCGTGTGAGTGTGTGTTTGTGTTTGTGTGAGTGTATGTTTGTGTGAGTGTGTATTTGTGTGAGTGTGCATGTTTGTGTGAGTGTGTGTTTGTGTGagtgtgagtgTTTATGTTTGTGTGAGTGTGTGTTTGTGTGACTGTATTTGTGTATGCTTGTGTGTGTTTAT
>Chr0_RaGOO:180575477-180575815
CACACACTGCAGAATTTACCCACAACCTAATTACATTTTTGGTGCATACTATTGGCGAGTCAAAACATATATATTATTTATGAAGCCACACTAAGCTTGATAAGACAGCGGATGAAAATGCTTTAATATTTTATCCAAACACACGGAAGGGGCTTTTATTATAGAGTTTTTCCAACTGTTCATTCAGCTCATTAACCGTCATGTTTTCAAATTTGGTTGTCTCATTACGTGTGTGGGTGATCTGCTGAGCGATGTAGGCTTTTGATACGTTGTTTGAGTTGTTCTTTTGCTTGCTTTTGCAGGAATAGGCACTCCAGTAGTAACTTGGAATATTAACT
>Chr0_RaGOO:181194994-181195382
GATCTTAGTATGGTTCATGAAGTATTTCCCTATACAGATATTGCAAAATAATATTTTAGTCATGAAATAATGCAAAAGTATTCATACCGCCTGAAATTTTTCAGCATTTTATCTCCTTACAACCACAAATTAAATGTATTTTATTGAGATTTTATGTGATAGACCACAAAGTAGCACATCATCTGTGGACCTCCGGGGCGTTTCCCACAGCTTTAAAAGACAGTCTGGTGGCGCTGACTTCCTATATCGCCCGCAGCTGTGCGCAATTTGGAGCCCTATCTGGTCACTCACACTCGCAGAGGCGTCAGCTGTTGTGTGAAGACCAACTCAAGTTAAGGCCTGCGAGTCTACCTGCGCGAGTCCACCGAGCAAGGCCACCGACAAGGCA
>Chr0_RaGOO:181402327-181402727
CAGAACAATTTAATTAAAACTGAGAAAATATTCATTAAATTAACAGAATGATTTAATTAAAACTGAGAAAACTATTTATTAAATTAACAGAACAATTTATTAAAACTGAGAAAATTATTTACTAAATTAACAGAATGATTTAATTAAAACTGAGAAAATTATTTATTAAATTAACAGAATGATTTAATTAAAACTGAGANNNNNNNNNNNNNNNNNNNNNNNNNNNNNNNNNNNNNNNNNNNNNNNNNNNNNNNNNNNNTTTTATTAAATTAACAGAACAATTTAATTAAAACTGAGAAAATTATTTATTAAATTAACAGAATGATTTAATTAAAACTGAGAAAATTATTTATTAAATTTAACAGAACTTTTTATTCAAACTAAGGGAATTATTTATTAA
>Chr0_RaGOO:182737083-182737288
CTATATTTCACACGATAGTACATTTAAACATAGTTAGCTAATCTATTTTTAAATTTTAGTTGCATAAAACAAAAACAACATGCTTCATAAATTTCTTATTTTTTTGCAAATTAAAGTGTGAAATTTACCCACACCCACTAGTTCAGATGTGATATTACAATAAGTATAGGGACAAAAAAAAACAAAACAAAATGATGTTAAGAAA
>Chr0_RaGOO:183434582-183434969
GAATAAGGTAGGGATGTAGAGTAAGGGAGAATAAGGTAGGGATGTAGAgtaagggagaataaggtggggatgtagaaaaagggagaataaggcagggatgtagaaagagggagaATAAGGCAGGGATATAGAGTGAGGGAGAATAAGGTAGGGATGCAGAGTGAGGGAGAGTGAGTCAGGGATGTAGAGTAAGGGAGAATAAGGTGGGGATGTAGAAAAAGGGAGAATAAGGCAGGGATGtagagtgagggagaataaggtggggatgtagagtaagggagaataaggtggggatgtagaaaaagggagaataaggcagggatgtagagtgAGGGAGAATAAGGTGGGGATGTAGAGTAAGTGAGAATAATGTGGGGATGTAGAGTA
>Chr0_RaGOO:184127996-184128268
GCTGTCCGGGAACTGATTCgctgtgacgggcagatgagcgtgcgtTGAATCGAAGAGTCGAAGAGCCGAACAAGGGAACCGACTCACTGGATCGAGTAGTATAGCTTGCGCTGAATCGAAGATTCGAAGAGCCGAACCGGGAACTGACTCGCTGGAACGAGTCGTGTGCTCGCGCTGAATCAAAGATCCGACTCCGAACCGGAACCGACTCGCTGAATCGAGTAGCTTAGCATGCGCCGGTGCCGAGGCGTGGAATCAGCGTCACGCGTCGG
>Chr0_RaGOO:184218628-184218940
CACAATCCAATCACCACACAATCCAATCACCACacagtCCAATCATCACACAATCCAATCATCACACATTCTAATCACCACACACAATCCAATCACCACACAATCCAAACATCACACACAATCCAATCCCCACACAATCCAATCACCACACAATCCAATCACCACACAATCCAATCATCACACAATCCCATCaccacacaatccaatcatcacatCTGATTTATCACACAATCCAATCATCACACAATCCAAATATCACACACAATCCAATCACCACACAATCCAATCACCGCACAGTCCAATCATCACACA
>Chr0_RaGOO:185197397-185197693
TTATCTGAGCGTTATCTGAGCATTATCTGAGCATTATCTGAGCATTATCTGAGCCTTATCTGAGCGTTATCTGAGCATTATCTGAGCATTATCTGAGCATTAGCTGAGCATTATCTGAGCGTTATCTGAGCATTATCTGAGCATTATCTGAGCATTATCTGAGTGTTATCTGAGGATTAGCTGAGCATTATCTGAGCATTATCTGAGCGTTATCTGAGCGTTATCTGAGTGTTATCTGAGTGTTATCTGAGCATTATCTGAGCATTATCTGAGCATTATCTGAGCATTAGCTGAGC
>Chr0_RaGOO:185477199-185477552
GAGCTGAAAGTGAGCGTTGTGATTGGCTCAGTTTATCAGTAGTCAACATCATATCTGAAACGGATCAGCTGTCCCATTTCCCCAAATACCGTTCCTTCTCTGTATTCCTCCACCTTCTTCCGGGGATAGAGAGAAGCATTAGAAAAGGAAAAGCTGTAGCGAAAGTTTTTGGGCGCAGCCAAGGAGAAAGAGAAAGTATAAGTCCAGTCTCTTCCATTAGAACAGGACAGAACGTCTGGATTCACCCGGTAAGTTCAGACCTAAAGAGAATGCAGAACACAACCGTGCAGCTTAAAGTCCAGGACCGGTTCTAAGGGTTGCTCAGATCCAGAACCGTTCTTTAACGGTGGGCC
>Chr0_RaGOO:185478640-185478986
ATTTCTGCATTTGTATGTTAGGCAGGGTGTCCTATCATGGTTGTAAAGCAGGATTGGTCAACTGGTTTTTAAATGAACCCTTTAATTGCCGTTCTCAGCAACTGAAAAGCCTTTTCTACCACCACTGCTACACACTGATGATAAACTGAAAAAAACTACTAGCTTCTGTTTTTTAAATGTGGCCTGTTTTAATGCGTACACACCCTTTAAAAATGAGGCCCCTGGGTCTACCTCATTGCATAAAGAACCACTGCAAAGTTTTCTAAAAATCAGCATTTCTACATGTATGACAGCCATTCCATTCTAGAGTAAGTTGAATTCCAACCCAAGTACACCTCAATCTGCT
>Chr0_RaGOO:186607319-186607702
AAAAAACTTTTTGATAGTTAGGAAAATTCAGTTTCTGCACAAATAAATGAAATAAAAACAGTTTTTAACAAAAATTGATGTAGCAGCTCAGTCATGTTAATGGTTTCTTTTTAGAATCCCAGAATTCAAAAAGAATAATGGTTTCTGAATCATGAAGTAGATTATTTTTACCATATAAAGATATTAATAAGAGTGTTGGACTCGATGCACATGTGGAGTTAGACACAAAACATATTTTTTCCCTTCTTAACTATATATATATTTTTGCATATAATTTCTAATATATTAGATGATAGCAGATAAACATTTTACTTACTAAGTTACATTACTTAAAGAGCTTAGCTTGTATCTAATAAATGTATGTATTTTAATAACAATATCTT
>Chr0_RaGOO:188186850-188187252
GGTTCAGAAAGACGTTCAGAAAGACGTTTAGACAGGGGTTCAGACAGATGTTCAGACAGACGTTCAGACAGACGTTCAGAAAGACGTTCAGAAAGACGTTTAGACAGGGGTTCAGACAGGGGTTCAGACAGGNNNNNNNNNNNNNNNNNNNNNNNNNNNNNNNNNNNNNNNNNNNNNNNNNNNNNNNNNNNNNNNNNNNNNNNNNNNNGGTTCAGAAAGACGTTCAGAAAGACGTTCAGACAGGGGTTCAGACAGATGTTCAGACAGGGGTTCAGAAAGACGTTCAGAAAGATGTTCAGAAAGACGTTTAGACAGGGGTTCAGACAGGGGTTCAGACAGATGTTCAGACAGACGTTCAGACAGGGGTTCAGAAAGACGTTCAGACAGACGTTCAGACAGNNN
>Chr0_RaGOO:190522709-190522965
ATTGATGAGATGGATTGATGAGTTGGATTGATGAGTTGGATTGATGAGTTGGATTGACGAGTTGGATTGACGAGATGGATTGACGAGTTGGATTGACGAGATGGATTGATGAGTTGGATTGACGAGATGGATTAATGAGTTGGATTGATGAGATGGATTGATGAGATGGATTGATGAGATGGATTGATGAGTTGGATTGATGAGATGGATTGATGAGTTGGATTGGTGAGATGGATTGATGAGCTGGAGTAATGAG
>Chr0_RaGOO:190807869-190808181
TTATTAATCTCTAGGTACAGTTTATTAATCTGTGAGTACAGTTTATTAATCTCTGGGTACAGTTTATTAATCTCTGGGTACAGTTTATTAATCTGTGAGTACAGTCTGTTAATCTGTAAATACAGTTTATTAATCTGTGAGTACAGTTTATTAATATGTGAATACAGTTTATTAATCTCTGGGTACAGTTTATTAATATGTGAGTACAGTTTATTAATCTCTGGGTACAGTTTATTAATCTGTGAGTACAGTTTATTAATCTGTGAGTACAGTCTGTTAATCTGTGGGTACAGTTTATTAATCTGTGAGTAC
>Chr0_RaGOO:190813414-190813662
TGGCTAAATGTTAAAGTCCAGAAACGTTTGGCTAAATGTTAAAGTCCAGAAACTTTTGGTTAAATGTTAAAGTCCAGAAACTTTTGGCTAAATGTTAAAGTCCAGAAACGTTTGGCTAAATGTTAAAGTCCAGAAACGTTTGGCTAAATGCTGAAGTCCAGAAACTTTTGGTTAAATGTTAAAGTCCAGAAACTATTGGCTAAATGTTAAAGTCCAGAAACGTTTGGCTAAATGTTAAAGTCCAGAAA
>Chr0_RaGOO:191342837-191343044
TTGCCCCAGGACAACCCTTGTTCTCTACCAAGACCTTAAGGACCCGGGTGGCTCGAGCACCGCCATTTGCCATTTGCCAGTGTAGGTTACGTGTCTCTTGAGTAGGTGGTGATGTGCTCGGGGCCCCGACATTATCACATTGTTACACTGTTACATTACTGAACGTTATAACAATCCATATCGTTACACCACTGACCCATCACTCGT
>Chr0_RaGOO:192741480-192741734
CAAcatcagtaatgattctgattATTGATTATTTATAAAGACATTATTTGAAGGAAACAAAAAGCCAGATTAATCATTATAAGCAAGTTGCATTACACACAGTGTGTGTCTAGTTTTACAGGTCTGGTGATTGACAAGTGGTGACTACGAGTCAACTAACTTGTTTGATTAATTAAGTCATTTTTTATTTTTGCTGGGACTCTTCATGGACATCCAGAGAAACACCAAGAATTAACTGACTTCATTTGCTGCAT
>Chr0_RaGOO:194202111-194202352
ATGGTTGGGTTTAGTAGGGTTAAGGTTATGAATGGTTGGGTTTAGAAGAGTTAAGGTTAGGATTAGGTTTAAGGGTTAGAATGGTTGGGTTTAGTAGGGTTAAGGTTAGGATTAGGTTTAAGGGTTGAAATGGTTAGGTTTAGTAGGGTTAAGGTTATGATTTGGTTTAAGGGTTAGAATGGTTAGGTTTAGTAGAGTTAAGGTTAGGATTAGGTTTAAGGGTTAGAATGGTTGGGTTTAG
>Chr0_RaGOO:194392048-194392257
AAAATAGAATATCATAGAATCCAAATATACTTCAGAGTCATTACACAGCTCATGATTACATTCAGAATGCACATTTCTCACAGATACAGGGAACGGTGTCTTCTCCAAATGTACAGGCTCTCTATACCTGCTGATAAAGAGCAATACTCAGTAACTGCTTATTTTAAATTTTTCTGAAAGTCTGATATCTCTAGGCCATGCCCACACAC
>Chr0_RaGOO:198957518-198957860
TGTTTTTATTGTGAAAAGTATCAACATAAAGGTGAAGAATTAGGAAGAGATAAGTCAGAAGCTACACAAGCTTTCACAACACAATGTGTGTTTTCTTATTCTTATAAAGCATGATTAATAAAACAGTCACTCAATTTTAATTTAGTAAACCACACGAAACAAGAAAATAAAACTGTGAGATGAACATTTTACTAAAATCATTTCACTCTTTGTCGTCTGTTGAGGTTCTGTTTCCAATGTTGTCTGAAAGCAGAAGTAAATGTGAGCAGACAGGAGGTTTTTGTCATGATCTCAATCACTGTGATACTGGCAGGAAAACAGTTAGAGTTTCATCCCATGTCT
>Chr0_RaGOO:200141360-200141653
AAGTGAAAGTAACACCAGTGACGGTAACACTAGTGAAAGTAACACAACAATGAAAATAACACTCGTGAAAGTAACAAAAGTGACAGTAATATTTGTGAAACTAACACCAGTGACAGTAACAACAGGGAAAGTAACACTAGTGAAATTAACACCAGTGACAGTAATATATGTGAAAGAAACACAAGTAAAAGCAGCACTAGTGACAGTAACAACAGTTACAATATTAACAGTGAAATTATCACTAATGATAAAAACAATAGTGAAAAAAACACTAGAGAAAGTAACAGTAGTGA
>Chr0_RaGOO:201380211-201380434
AGGGAGTTTTTCCTTGCCATTGTTGGCATCTCTGTAAAACTGCTTCATGACAACATCTGTTGTAAAAAGCACTATATAAATAAACTTAAATTTATTTAAATTGTTAGTCAAAGCCAAAAAAAAAAATTACTTGACAAACCATGATGATCTTTAAAATAAAATGATAAATAAAAAGGTTTACTGATTTTACCACTCAAAATCTTTATAAACTATAATCAAAAAA
>Chr0_RaGOO:202463069-202463293
AATCTTGTCCAGTGCTCTAAAATGCTGCAGGTATGGAGTGGAGCTTGAAAGTGGGTGTGCGGCATTGCGATTTTTCTTAAAAAAACATTTTAATAAATAAGGTCGTATCAAGTGTAGTAAAATGCATGGTATTAAATTTACTATTAAAGCCACATATTTACTGATATTTAATCAAGAGGAATCAGGCAAAATGCGCCGCGACTAATTGTATTACTTCATTGATC
>Chr0_RaGOO:204598405-204598628
GAAACTGTGAATAAGCAGGTGTCCCAATACTTTTGTCCATATAATGTGTTAGCTCCTAGTGCTAACCCTGCACTGTGGAACACACGCGCTCGAGCTGGATTTACAGTGGCGCGAAAAGAAGAGGTTATTCAGTTAAAAGCAGGCTAACTTTAACATTTTTGAAGATATCTCGTTTTTTTACCTTAGAAAATTGAAGTTTCTCAGCTGAAGCTGTCCCCATTTC
>Chr0_RaGOO:204751792-204752104
CATGGCTGGGCTCTTCTTCATTGCTGGATGAAGGAGGATACTCCAAAGATCCATCACTCTTCATAGACACATGGATGGACTCTTCTTCATTGCTGGATAAAGGTGGATATTTCAAAGATTGGTCACTCTTCATAGACAcatggctggactcttcttcactgttgaaTAAAGGAAGATAGTCCAAAGATGGGTCACTGGTTACAGACTCCCAACTAAGTTTTGATGATTCTGTATGCTGTCTGAGAACAGTTACATATGTATTTGCAAAAGAAGATTAAGGACATTTCATTTTTTCTTTCTTTTCATTTCCTT
>Chr0_RaGOO:207123913-207124170
TTGCCGAGTATAATATGATAATCAACTCGAGCCGATTGTGCCAACACCCCAGTTGCCGAGTATAATATGATAATCAGCCCGAGCTGATTGTGCCAACACCCTGGTTGCCGAGTAtaatatgggaaccaggccgtgccgattgtgccaacaccccagttgccgagtataatatgataatcagcccgagctgattgtgccaacaccctggtTGCCGAGTATAATATGATAATCAGCCCGAGGTGATTGTGCCAACACCC
>Chr0_RaGOO:207124394-207124614
TATGGGAATCAGCCCGTGCCGATTGTGCCAATACCCCGGTTGCAGAGTATAATATGATAATCAGCCCAAGCCGATTGTGCCAACACCCCGGTTGCCGAGTATAATATGGGAATCAGCCCGTGCCGATTGTGCCAACACCCCGGTTGCCGAGTATAATATGATAATCAACCCGAGCTGATTGTGCCAACACCCTGGTTGCCGAGTATAATATGATAATCAG
>Chr0_RaGOO:207573593-207573814
TATAACACACACTATATAACACCGTCGCTGTATATCACCATCGCTATATTACAACGTCACTATATAACACACACACTATATAACACCGTCGCTATATATCACCATCgctatattacaacgtcactatataacacacacACTATATAACACCGTCGCTATATATCACCATCACTATATAACACTCACACTATATAACACTCACACTATATAACACCAACGCT
>Chr0_RaGOO:208495551-208495768
AGGATAGAGTCAGGAGCTAAATCAGGATAGATACAGGAGCTGAATCAGGATAGATTAAGGAGCTGAATCAGGATAGATACAGGAGCTGAATCAGGATAGATTAAGGAGCTGAATCAGGAAAGAGTCAGGAGCTAAATCAGGATAGATACAGGAGCTGAATAAGGATAGAGTCAGGAGCTAAATCAGGATAGAGTCAGGAGCTGAATCAGGATAGATG
>Chr0_RaGOO:208984237-208984451
ACACTGTAAGCATTGTATCACTATATATTCATCATTACACTGTAAGCATTGTATCACTATATATTCACCATTACACTGTACGCATTGTATCACTATATATTCACCATAACACTCTTAGCATTGTATCACTATATATTCACCATTacaCTGTAAGCATTGTATCACTATATATTCATTACACTCGTAAGCATTGTATCACTAAATATTCACCATT
>Chr0_RaGOO:210520775-210520979
GATGACCAACCACAGTCTTTGGGCCAGAACAACATGTACCTGTCAATAAAACTTAATAAATGAACTTACATTTTACATATAGAAAAGTGTTTCAACTTTCATCATTTCATCAAGTGTAAAAATGTCATCATTATTACTTTATTATTAACAATCTGAATGAAAATAATATTTTCTGAAAGTTTCTGACCTGTTTTCACTATGAGG
>Chr0_RaGOO:210582405-210582749
CAGTATATATTTAATCACTTATTTTTTTTTTACATTTTAGGGGAAGCTATCGTGCCATAATCACCCACCCCTAAGTATCACATCAGGGTACTACTTTTTTGCTGTTTTTAGCAAAAGAAAAATTCAAGCTGATCTCATTTCCCATTATATATCTACTAGAGGCAGATTAGAGCTGTCCAGCATCATTTATTTTACTTTAATCCTGGATATATGGAGATATTTGGAGTGCATTActagtatcatgaCATTCTGGATCATTTTTAATATCTCAGTTATTTAATTATTTAATTCTAAATAATTTTTCTAATTCAGTGTTTTGTCATATCACCAAAAGTATCATTTTC
>Chr0_RaGOO:210686090-210686372
CTAGGGCTGTCACATTAACATGCTCATTTTGATTTATTAATCACAGAACAATACATAAAATTTATTAGCGTTGATTAAAGTTCATGTATGCAACCCTGCTAAATAATGAATTTTAATAATAATTTTATCTAAATATCTAAATAGTTTCTTTAATTTTTCATAGTGAATTAGCTCTTTATATATTTTTTACTATTTGTATTTCATCTTAGTTACTCTCATATATTGAACTCTTGTTTGTGGCTGTGCAGAGTGGAGGGCGAGCTCCTGCTCCTGATGCTGCTG
>Chr0_RaGOO:212643841-212644079
GTGCTGAGCTCACTTTTTGAAGATTGAGATTTTTGTTGTTACTTACTTTTTTTATTTCGTTACATTATTATTTTATACAAGATAAGGGTCTTGGTAACTTATTGTTTTGAGAAACAGAAACATTTATAGATTATTCTGTTTCTACTGAATGTATTTTATTGCAGATTTTTATTGTTTAAATTAATTTTAAAAAATACGCATTGAGGGTCTCTGACATATCGTAAGTTGGTGACTCAAA
>Chr0_RaGOO:212644503-212645057
AATTCTTAAATTAAAAGAGGAAATTCGAGGTTCATGCCAGAACCCTGAAATATGTACCCTGATGGCAGAGGAGCTGGTCAAGTACATGGCTCTATTCCACAACAGTCCCTCCCTGAATATGCAGAAACTCAGTAACATGTTTTATAATTTTCTATTTCTATTTTACGAAGATGTCATCGGAAAATTATTGGACAGCATTCAATATTTTCTGTAAAACAATAAGTTCAATAACTAAAAAACAAAGTTAATACATAACCTTTTGATTATATTTGTCCCTAACTAATTTTTTTTAGATTACAGCTCCAATGTTCACTGATCAGTGCATATATGTGTTACATGTGGTGAGACTCATGCTTTGGTTAAAAAAAAAAAagtttgttttagttttttttattTTGTAGCCAAACTATAGGTCCAAACTACACCTAAACTACACCTACGTGTTTAAGAGGGTGAGACAGTTTGTTTGACACTATTGTGAAGTTTCTTGGATGTTTTTATGGAAAATAGGGTTGTTAGTACTTATATCCTCCTGACTACCAGGGGAAAAAAGT
>Chr0_RaGOO:212808968-212809355
GTGTGAGTGTGTGTGTGTGTGTGTATTTGAGTGTATGAGTGTGTATTTTTGCGTGAGTGTGTGTATTTTTTGTGTGTATGTGTGTGTGTATATTGTTGTGTGTATGAGTGTGTGTATTTTTGTGTGCATGAGGGTGTGTGTATTTTTGTGTGTGTATGagtgtgtatttttgtgtgagtgtgtgtttttttgtgtgtatgggtgtgTGTATATTTTTGTGTGAGTGTGTGTGTGTGTGTATTTGAGTGTATGAGTGTGTGTGTGTGTATTTTTGTGTGAGTGTGTGTATTTTTTGTGTGTATGAGTGTGTGTATATTGTTGTGTGTATTAGTGTGTGTATTTTTGTGTGCATGAGGGTGTGTGTATTTTTGTGTGTATGAGTGTGTA
>Chr0_RaGOO:213020701-213021030
CATTCCGCTAAAACACAAATTCTGATTGGTTCTGCCACTAAATTTGACTATGTGTTGTCCCTCATTCCGCTAAAACACAAGTTCTGATTGGTTCTGCAACTAAATTTGACTATGTGTTGTCCCTCATTCCGCTAAAACACAAGTTCTGATTGGTTCTGCCACTGATTTTGACTATGCGTTGTCCCTCATTCCGCTAAAACACAAATTCTGATTGGTTCTGCCACTGATTTTGACTATGCGTTGTCCCTCATTCCGCTAAAACACAAGTTCTGATTGGTTCTGCAACTGATTTTGACTATGTGTTGTCCCACATTCCGCTAAAACACAAA
>Chr0_RaGOO:214284103-214284870
TTATTGAGGTTGAGTATGGATTAATATATCCTATTCTAGTGTATCAGAGTGTTTATTGAGGTTGTGTATGGATTAATATCTCCTATTCTAGTGCATATGAGTGTTCTTTGAGGTTGAGTAAGGATTAATATCTCTTATTCTAGTGTATATGAGTGTTTATTGAGGTTGTTCATGGATTAATATATCCTATTCTAGTGTATAGGAATGTTTAGTGAGGTTGAGTATGGATTAATATCTCATATTCTAGTGTATAGGAGTGTTTAGTGAGNNNNNNNNNNNNNNNNNNNNNNNNNNNNNNNNNNNNNNNNNNNNNNNNNNNNNNNNNNNNNNNNNNNNNCGGAGTGTTTATTGAGGTTGTGTATGGATTAATATATCCTATTCTAGTGTTTATGAGTGTTTTTTGCGGTTGAGTATGGATTAATATCTCATATTCTAGTGTATAGGAGTGTTTAGTGAGGTTGAGTATGGATTACTATATCCTATTCTAGTGCATCAGAGTGTTTATTGAGGTTGANNNNNNNNNNNNNNNNNNNNNNNNNNNNNNNNNNNNNNNNNNNNNNNNNNNNNNNNNNNNNNNNNNNNNNNNNNNNNNNNNNNNAGTGTATCAGAGTGTTTATTGAGGTTGTTTATGGATTCATATCTCCCATTCTAGTGTATAAGTGAACATATATCATATTCTTGTGAATAGGACTGCTCAACGAGGGTGTTTATAGACTAATATCAGTGTTTATTGTGGGTGTTTGAAGTCTATATTGTATTCTAATGCA
>Chr0_RaGOO:214366298-214367195
TTCTGTCGTGAGTGAAAAGGCCATTTTAAGTTTATTCAGCCACCACGCACACAAGCAACGGAACAGGCCTGGAACAAAGGTCGGTGTGTTAGCGAGCGCACTTGTGTGAATGTGTGGGCCCACATTTCTTTAACTACAGTTAAATTCAGATTGTGACAAATGTAAAGCCATTGTAGCCGGAGACGGAGTGTCAGAAATACAGCTCTTTATTTGTGGAAACAGAACTCTCACTTATAGCGCTTACAAGCAAATGGAGGTACCTATTCCGACTGCCCACAAACATTAAACTGAGCCAGCCCTATCTACGGAGTGTGGTTCACCTTAATGGTGACCATCCCCAAAACAATCCCCACAGTAAATAAAATACATAACAACCTAACAACTATATTTCAGTAAATATGAGCAGAGTATAAGGGGGGGGGGGcacggtgcatcgtgcattaattCAGAACTGGACATTGCTTGTTATTACAAAAGGGAACTGTTTAATTAAGGTTATTGTTAATGTTATATATTGTTATTATTATTTTATATTAAATGTGTAATAAACTATATATGCATATACATTTGTATTTTTGTTCACATTTCAAGGGTTAAATTTAAGTTTCAAGCCAGGCTTAAAAGTATAATAAAGCAGTTTGACATTTGTCAAGAGTTTAAAAAAGAACCCACAGCCTCTTGTTTTAGAAATCTTCATCAGGAGACATGGGGAAGGGAAGCGAGGGCGCTATATAAAATGGAGGCACCACTGGGATTACAAAATCAAAAAGCTTAAAATAGTTTATTTTATTTTATATTTTATTATATATATACTTGAAACACATTTTACCAATTAAAATGGCAGATCAAACAGAGCTTGTTACAACACTTTAGGGTTGGTGCCGGGGTGATGGCTTA
>Chr0_RaGOO:214397586-214397973
ACCCTGGTCATTTTTCTTGTTCTCTGGATGCGCTccgtgctcttgctctgtacctggctcATTTTTCTGGATCTCTGGATGTACTACGTCCTCTTGCTCTGTACCTAGTTAATTTTTTTGATTCTCTAGATGCGCTCCACCCTTTTGCTCTGTATCCAGGAAATTTTCCTGTTTCTCTGGTTGCGCTCCATCTTCTTGATCTTTACCCTGGTCATTTTTGTGATTCTCCAAACATGCAGGCTGCTTTGTACCCGGGTCATTTTTCTGGTTCTCTGGTTGTGCTCCATCTTCTTGCTCTTTACCATGGTCATATTTGtggttctccagaTGTGCAGGCTGCTTTGTACCTGGGTCATTTTTCTATTTCTCTGGATGAGCTCCATCCTG
>Chr0_RaGOO:215210957-215211455
AGAGACACACGGTCTGGACTACAGAAATGACCTTGTGGGGCAAGGGTACGACGGTGCATCCGTCATGAGCGGCCAACATTCTGGTGTGTCTGCAAGGATTCAACGTAATGCAAGATTTGCATTTTATGTTCACTGTAATGCACATTGCTTGAATTTGGTTCTTGTTGATGCTACAAAAGCAGTGCCTGAGGTGGTTGACTTTTTTGCACTTTTGCAGCAGCTCTATAACTTTGTATCTGGCTCTTATGTGCATATGAAGTGGCTTGCTGTTCAGAAAGAGCTGTACCCACTGCAGAAGCCTAGGGAGCTACAGGCACTGTCAGACACAAGGTGGGCATGCAGATACACTGCATGCCGTAATCTGAGGGACAGACTTCCAGCAGTTCTTAGACTGTTGCAGGATCTTGGACTTGAAAGAAGTGGTGATAGATCAGTTGAGGCGAGAGGTCTTCTTTCTCAGATAGATTTGCAGTTCATAGGGCTATTAGTAACCTTTTG
>Chr0_RaGOO:215221757-215222683
GGTTAAACTGAAATATTTTTATATAAAACAATTTAAGAAAAGCATTAGGGCTGCACAAAGTTTGGGAAAAAATATTTAATATATTTCAAATATATTTCATTGTTCTGCGGTAAACATATATCAACATATAAAACATATAATTCCACAGATAGAAGTATAGATACTAGAGTACTAGGGTTTAAAATACTTATGTAGAAGATGAAGTATCAATTTAAGCTTTTTACTCAGGTAAAATGGAAGAATACTGGTTTCAAAACTGCTTAAAAAATAAGAGTAAAAGTAATGGAACCTTTATTTTCACTCAAGAATACAGAGATGAACTTAAAATACAGTAAAATCAACAATTAAGACAAAAAACAACAATTAGGATTTTATGAAAATAAAAAGAAAACTAATACAGTCTAATAAAACTAATTAAAGCAGTTGCAAAAAAAAATAAGCATGAAATGGTGTGAAGTGGACAATATAAAATCTGTTAAAACAGTCTAATGAAAGGTTTCTCAACTCTTATAAATATAAATAATATTAACCATATAAAGTTTGACTTAATGTTCTGAATGTTCACAGTTGAGGCTTTCTAACAAATAACCATAGATCAACCATTTCTCCCATATCTGTAGAAAACTGTTACTTTCTTTATTACTATAAGTTATTTTATTAAAAGTAAAGAAATATAATAACAAAGATTTGTTCTATTAAAAAAACTAAAACGAGTAAATAATATAATCTAAGTAATAAATAGAATAATTTCAAATGTTAAAATAAAAGAAATAATTGATTTCCCCTAAAAGAGAGAATTAGCTTACATGTTATAATGGTTCAATTCATACTTTACACGTTAACAGTTTATTTTAGTTAAGAAAGAGCTGATAACTGTGTAAATACAAATTTCATATGAATTAAATATAAATGTAATTAATGTTTAT
>Chr0_RaGOO:216715217-216715617
AAGAAATCGTGAGCGCGAATCAAAGAAATCGTGAGCGCGAATTAAAGAAATCGTGAGCGCGAATCAAAGAAATCGTGAGCGCGAATCAAAGAAATCGTGAGCGCGAATCAAAGAAATCGTGAGCGTGAATCAAAGAAATCGTGAACGCGAATCAAAGAAATCGTGAGCTCGAATTAAAGAAATCGTGAGTGCGAATCAAAGAAATCATGAGCGTGAATCAAAGAAATCGTGAGCGCGAATTAAAGAAATCGCTCACtcgaattacagaaatcgttcactcgaattacagaaatcgttcactcaaattacagaaatcgtgagCACGAATTGCAAATCACTCACTGGAATTAAAGAAGTCGTGAGCGCGAATTAAAGAAATCATGAGCGCAAATTAAAGAAA
>Chr0_RaGOO:217165798-217166284
TCTTTTTTGCTTCTTATTGAAGAAAGTCCTTTTTCTAGCAAGTCTTTCCTTTAAGAGATTGTTTAGAACTGTTCTTTCCATGCACTCCACCCCAGCTGTTATTTGCCATTTGTTTATAGGTTACTCAATCTCCACACATGAAATCCATTGAAAAACCACTAAATGTAATCATGTAAGATGTTGGATTGTCACAAGCCAACAAACAAAGCTGAACTGCTTGATTTGTTGTGTCAGGAGTGGAATAAGGTCACCCAAAAGCAGTGTGAAAGACTTGTGGAGAGCATGCCAACATGCATTAAAGCTGTGATTAAAAATCAGGGTAATTCCACCAAATATTGATTTCTGAACCATCAAAAAATTTGCATTGTTCTTTCTAAACGAATATGAATTTGTTTCTTTGCATTATTTACAGGTTTGAAAGCACAGTACGTTCATTATTTTAACAATTTCCCATTTTCTGCAAAAAATGCTCTAAATGACAATATT
>Chr0_RaGOO:218836904-218837137
ATTAATTAAATGTATTTGACATTAGCCCTTCAGGCATTAAGTGTATTTTGTGTAGCAGGCATGTTAAGGTGAACACTGTTTTTTTTTTTtaaaccttattttctgatcatttTCAGAAGCAGTAGAGTGAGAATAAGGAACTTTTGGCTTTGTTGTCGTGCTACTAGACAGCATTAATATATATAATAATAATGATATGATATATATAAAAATAATGAATCCTTTGTTTTCAG
>Chr0_RaGOO:220353863-220354131
CCGTGTCTACGTCAACCTACGTGGCCCCGCCCACCTCGGCTCGGGGCCGCCCACAGACAGAACTGAACTCAGGCTGCAACAGAGCCAAAGAGCAGCCAAAGAGCTAACAGCTCTGTTTACAGCAGCTAGTTAGCGTTAGCTATCTTGTGTAAGTAACTGTAGGTTTAAATCGGATCTCCGGTGTATTCTGCACAGCGCTGCTCACCACCACAGCTGAGAAATGCCGCTGAGATTAAAGGTTAAGGGTTTATCTAGCACTCAGTGCTGT
>Chr0_RaGOO:221494740-221495170
ACAATTTAAACATGCTCTTTTTTCTGATTTATTATTACAACTCAAAACCATAATACAGACTAGATCAGAAACATACAAAAACATACAGTTTCATCACAGACACTTTTTTATGTGCATATTTTAGTGACACCGACAGGAACAAGGTCTTTAAGCTTCACATATGGTCACTTTTCACAAATTGCACCTCCTGTATTAACATATGCTGTTTCTATATCTGATAAAATTGACAATCTGTATATAGGCTTCTCAAATCACAGTTTCTTATGTCACAAGTCTATTTTCTTCATTATGTGTTCAATTTCTTGTTATATACATTCAAACATAGAGGATATCTGTATATCAGTATATATGATCAGGTATCATGAAAGTAATAATTATGTGTGGCCAGTTTGTAAAATTAAGTGGCCAGTTTGTAAGATTCACAGCCTTT
>Chr0_RaGOO:221770521-221770987
AGGTTTTTTACCAAAAATATTGCTGTAAGAAGATGCGGCAAAGAGATTTTTGTTTTTGTTTTTCTCCTGGGAAAGCGTAATCACCAAATTGGTCTGCCATTTGGAGTGGCTTGGCATGGTGACCCACCAGGACAAGTTTGGTACCGATCACTTTAGCCAAAAACTGACAAATGGTGATCCAAGAAGCTTTGGTAATAAAAGCCCTTACCATTAGGGTTTCTCTACTGAAGGGCGTAGAACAGAAAAAGTAAATTATGATAATGGCACACCCCTGATGTCCCCTGACCAGTTTTTGAAGTGTTTTGTGTGTTTTTTTTCCCTGTTTGACTTTGCTTAATGACATTTTGGATCTCTGGATGACACATTGGAGATTCTGGGGTTTCTGTTCTGAAATAGCTTGAAAGATATTTTAGGTCTTTCAATGACTCTTTGGCACCCTGTTGATACTGGCCACAGCACAATGTGT
>Chr0_RaGOO:222170342-222170691
GGGCTGGACGATATGATCAAATTATCATGATTAAAAGACCATGATTTTGAAAGATGTTTCACAATACATGATATTATCTGAATATATCAACACAGATAATTATCAGCAGTTATCAGATTCTTAAAAAAAAGAAGAAGAAGGTATTCAGATATCCTCTAGTATTGAGTACAGTGTCTTATTTTTAAAATGTGCTGCATTTTATCAAGTGAAACTATTTAAAAAGTTTATTTTGTAGAATAGATAATGGTATGTGATCACTTTTCTTCACTTATAATCTCAGTAATGAATTTAGATTTTTCATTGCAGAGTGTTGTTCTTCCTATTTTTATTTGTGTTTTTATTTAGAAGA
>Chr0_RaGOO:223712049-223712844
CCTTTAATAATTCTGTGTTTCTGTAAGTGCAATATTAAAGTGCTTCTGTACAACTTGTTTTAGCCACAGGATGCCTGGCCGACTATTTCCTGTCATTGAGTGGCGTTGAAGAAGTTCAGCAACTTGTTTTTCTTGTGTTTATGCATATTTACCTAACACACATACTCAAAGAAATTTTAAATGTAAATGTAATAAAGCTCTCTTAAAGACAAGTGTTGTTCTGATCATCATTCCATAGGGAATTTCCACGACATAAGTGATAATAAAATTTATTAAATATCACACATACATGTCCCATATATACAACTCAGATAGGAATTCGTGTGACTTTTCTCAAAGAGAGTTCAAACACAACCACAAGAGGGCACTGCTGCAGCTTTAAAATATATTTTAATAAAATATTTTATAGAAGAGTTTTCATACCCATTAAAATTTTTCACATTTTGTCTTCTTAAAACCACAAACTTAAAGGTGTTTTATTGAGATTTTAAGTGATAGACTAACACAAAGTCACATCATTTTATATGATTTTCTAAATTTTCATCAAATAAAAATATGAAAAGTATGACGTGTTTTTACACCCCCTAAATCAACACTTAGTAGAGACAACTTTCACTGCAGTCACAGCTGCAGGTCTTTTGGGGTTTGTCTCTACCAGCTTTGATCATCTAGAGGTTTTTACGCCATTCTTCAAATTTCTTCTTTTAATCCCGCTCCTGCCCGCCACATACGTATTTCCGCCGCTCCCGTCCCGCGTATGGAGGACCAAAAATGACATAAGTATAAATAAATAAA
>Chr0_RaGOO:225478715-225479219
GAGCCTGATTTTCTGCGTCAGTGTGTCTTTGCTATTGTAACGAAGGGAAAAGTAATTAATCATTGGTGAATTTTGGGCGTAACATGCAATTAACCAAATTAACCAATCAGCCTGTCACTTGCCATTACCTTTAAGAGCCAGGGGCACTCTGAATTTGGAGGACTTGTATTTTAAGGGTGAAGCGCTTCTGCTCTTTTCAGCAGAAAAAAATAATCTCCATGTTACGGTGTATGCGTGTTGAGTTTACATGGCATGCCTGAGCTGCCAAGATAGCAATAAACGTCTGACTTTTTAAGTCCGTCTAGGTCAGGGGTATTTAATTAGAATTCAGTACGGTCCAGTTAGAGAAAATTTCGTCAGGCCAAGGTCCGGACCGTCGCCATTTTTAACTTTGTAACTGTTATGATTCAGTATTAGATTCTGTATACCGAAGAAGCCTAGTAGTTCTGTCAGTGTTTTATGTCATCAACAACTGAAAGACAAAACAAATTACAAATTCTTTTC
>Chr0_RaGOO:226186120-226186392
AGTCGTTGGTTGAATTTGTTGGTTGAAGTCATTTGTTAAAAACGTTAGTTGAAGTCATTGGTTAGAGTTGTTGGTTGAAAACGTTGGTTGAGGTCATTGGTTCAGATCGTTGGTTAAGTCGTTGGTTGAAGTCGTTGGTTGAAGTTGTTGGTTGAGGTCGTTGGTTGAGGTCGTTGGTTGagttgttggttgagtcgttggttgaagttgttggttgagttgttggttgaagtcgttggttgaagttgttggttgaggtcgttggttgaggt
>Chr0_RaGOO:226446864-226447557
ACACATACACACACTACAAACACACTACAAACACACTACACACAAACACACTACACACACAGAAACACACACTACACACACTACACTCACACTACACACACAAACACTACACACACAAAAACACACACACACACACACTACACACACACTCTACAGACACTACACACAATCACACACAAgcactacactcacacactacacacacactacactcACACACACTACACACACACTACACTCACACACACAAACACACACACTACACTCACACACACAAACACTACACTCACATACTCACACTACACACTACACACACACACCACACACACACAATCACACACTACACTCACACAATCACACACTACACACACTACACTCACACACACACACACACTACATTCACACACTACACACACACATTACACACACTACACACACACTACAAACACACACACAGACACTACACACACACACTCTACACACACTACACACACACTACACTCACACACACAATCACACACACACTACACTCACACACTATACTCACACACGAACACACACTACACTCACACACACTCACACACAAACACACACACACCACTCTCACACACTACACTCACACACATACACTACACACACACACTACACTAACACACACTCTCTCTCACACACACACACACACACACACACACA
>Chr0_RaGOO:226703365-226703810
ATTAAGTAGTAGAAATGAGAGGATTATTAAACAATAAATTAAAGAAATAAGGAGTTAAAGAATATATAGCTATAACAAATGTTGCTGTAAATTCAATATTTTGCAGAAGGTGTAACCTCACAGTAAAATCTCCAGGGTTTATCCATCTCTTACAGTGTTCCTTTGTGTGGATGTAGGTGTTACTACAGCAATTAAAATTGTAGGCACCCTATATGTATACGTATACCTTCATCGACATTATCCACTGGTTCAACTTCTTTCAACTTCTGAACTCTCACGACCAGACAGAAAGCCGACAAGTGCAGAAAAAATGCAGTGGCTTGAAAAAATATTCATACCCCTTGAACTTTTTCACATTTTGTCACCTTACACCCACAAACTTAAATGTATTTTATTGAGATTTTAAGTGATAAACAAACACAAAGTATTGCATAATTATGAAGTG
>Chr0_RaGOO:227676306-227676635
ATAAAATGCAATATTGCAAACAAATGCCATTGTTTACAAAGCACTTCTAGCTAACCGGAAATGAAACTGACGGTATAGACGAAGgcggAAGTCTTACGTGCATAGAGTCTATTGGCCAACTTAATATGGGATCAGTGGAGAGGGGCAAAAGCAGAACAGGATAGGGCCCAGAAGGAAGTAGAGAAGGCTAGTATTTTAGCTAAAGAAATATTGAATAAGAAAGTTCAGAATAAAAAGGACCTGTGTCTATAAAAATAATCCAGCTTCTGTCTGCATTTCCTTACTATTGTATTTAACTATAGTTTAAACTGAGTTTATCATTCAGCAAC
>Chr0_RaGOO:228226173-228226828
GATCAGCTCCACTCCTGAATCCTGCAGATCATTGTTACTGAGGTCCAGATACTTCAGGGAGGAGTTTGTCGATTGTAGTAGAGAGCAGAGTGTTTCACCAAAGTCTCTGGTAAGATTACAGCCGGCTAATCTGTAAACAAATAATAAAAACTTAATATGGAGTAGTGTGTAGGAGTCTTTGTCAGACAAGTTGATATTTACATTCAAGCAATTAATGCAGAAATACAAACAAGAAAGTTTATGATAAAGCCAGTGCAAGGTTGTATGCCCAGATTTGGCACTCCAGATCTAACCCCAATTTTCTGTGGCTGAAATTAAGGTTGTTAAGAAATGTAAAGCTACCATTGCTAAATGTGAGCTTATGCTACTGTGCATCAGTTAGACATCTGCAAACAAATCCAAAAAACACTCACTTCTGCTGCTATGGTTAAGGTGCCTGAAAAGCTACTTATCCAGGCAATATAGATAAGAGTCTCCAATCTGGATGTAGGCCTCTTCATAGCACTGAAACAGCTCTAGGTAAAATAATAAATTATCTGCTTCCTGCCTTCAAACAATGCTGAATATCCCTATTGGTGTTACTTGACATTAGTGCAGCTTTTGATACAATAGACCACACTATCCTCCTATAAGGTTTAGAAAACATAGTGGAAGT
>Chr0_RaGOO:230340488-230340708
ctatacaccctattctactctacacTACCTTATACCACACTATACTGCCCTATACCACCCAGCACTACCCTATACACCCTATTCTACTCTACACTACCTTATACCACACTATACTGCACCTATACACCCTCTACCACCCAACAATACcctatacaccctattctactctaaagtacgttataccacactatactgccctatacaccctataccacccaac
>Chr0_RaGOO:230647720-230648070
TTATTCCAGCAAAACAGAAAAGAAATCACCTTTCTTGAAGGACTGGTGCCTTTTTGAGTGTAAGAGGTCCTGACATTGACTGGTCACTCTTGAAGGACACACAGCTGGATCCAGGAGAATCTGGCCTTTCTGNNNNNNNNNNNNNNNNNNNNCAGAAAACAGTACACAGCAAAAAAGAGAAAATGCACCCCTGCAATACAGAAAAGAAAAAAAAAACATTTGAGCCATTTTTAAAACATGAATATTTATTTTGAGATTGTCTTATTCTGTTGATGTGTTTTTATTTTATCATATTTTGTTCAGAAAAACGGCCTGAATGCATTTCTTAAATTAGCTTAACAGCAGCAACG
>Chr0_RaGOO:230879040-230879491
GTGTAAGCTTTACTCACagctctAGTTTCTGATGATGATCATTAATCTCAGTTTGAAAATGATAACCTTTATTAAAAATGTTAAAATTAATTAATCGTTCCGTTCAAGAAATAATCAATGGTTTTATTTATTTCCACAGCGTAGACAGGGCTTGTTTGGTAAGTCAGTCTGACTGTAATCGACTGCTTTAATTCTGAGGTTTTGATTCATGAAGAAGATTtttcaaggctgaatgaatttatcagtactGTGTGTTCAGAAGACACACACACACACACACACACACACACACTCAAACACACACAAACAAACACACACACTCACTCACACACACGCACACACACACACACCCGTTCATCCACACACATTTAACACATTTATTTAGGCCTACAATTTAAAATACATCATTAAAAGACCCAAATCTTTTTAAGTGCATATATCATCCAACAGC
>Chr0_RaGOO:233460511-233460855
TGCTTTTGTTTATCTTGTTTCTTGATAATAAATTTATATTACTGCATTTATGTCCATCCTCTCCTCTTTCCTGCATGACAGTTGTAAGATCCTTCCTTGTTATACTTAATCCATCTCTTTTATTATTTTTGTATATTTATATTACTCTTAAGCATGCCTGATTAGCAGTGTAGGGGATAAGGCCCTGTTTCTTTGGTCACTCTTTCTCCTGTTTTTGTTTAGGTTGGGAGGTAGGCCAGGAATTGTATTTCATTTATATATTTTTTACATTGTATTGGGCACTAGTTAATTACGTTTTGTTTGTTATGTTGGGCAAACAACTTATCCCTGAAGAAAAATGCTGC
>Chr0_RaGOO:233986494-233986717
ATCATCTCTCTATCTTCTCTCTCATCTATATTATCTCTCTATCATCTCTCTATCATCTTTAtcatctctatCATCTCTCTATCATCTCTATATCATCTCTATCATCTATATTATCTCTCTATCATCTCTCTATCACCTTTATCATCTCTATCATCTCTCTATCATCTCTATATCATCTCTATCATCTCTATTATCTCTCtatcatctcactatcttctctcTA
>Chr0_RaGOO:234109124-234109328
CCTGAACTGTAAAAAGGTATAGTGCTGAAATGAAAACATCTCAAGATAAATTAAGCAGCATACATTCCTAATAAAACAAATAAAAATATATACCATTTACTTTTAAGATCAAGAATTTAAAATGCAATTAACCTTTTCTTTTCTTTAAAAAAAATTGTATATATATTATGTATATATGAGCCACACACATGGAAAAAAAACAGG
>Chr0_RaGOO:234956925-234957396
CCATGGGCCTCTTGGCTACTTCTCTAATTAGTGCTTTCATTGCATGAGCTGTCATTTTTTTCTGTCTGGTGTGTCCTTTTGTTTTCATAATGCTCTTTGATCATTAATGTTCTCTAACAAACCATTGAGGCATTCACAGAGCAGCTGTAGTTTTACTGAGAATACATTAATCACAGGTTGACTGTAATTAATATGATGACTTGTAACTTAATTAGTTTAATTAGCTGAAGGCAATTGGTCACACAGGATTTTGTGGTGGGGTATCGGAGTACAGGAAGGGGCTGAATACAAATGCGTGCCACAATTTCCAGATGTTCCCTTGTAAAAAAAAAAATGAAATCCATGTAAAATGAATAAATAACCTGTCAAATAAAATCCCAATAAAACACATTTAAGTTGGTGAATATAATGTGAAAAAAGAGTATAAATACTTTTTCAAGACATTGTAAATATACAGTATACTGTGTCGAA
>Chr0_RaGOO:235662413-235662636
AAGGTTAGTGTAAAGCTAGATAACATGAGCATAGAGCTAACTAACGTAAACGGGGAGAGAACTATGGTTAGTGTAGAGCTATATAACATTAGCATAGAGCTAACTAATGTAAACGGGGAGAGAACTATGGTTAGTGTAGAGCTAGATAACATTAGCATAGAGCTAACTAACGTAAACGGGGAGAGAACTATGGTTAGTGTAGTGCTAGATAACATTAGCATAG
>Chr0_RaGOO:236308636-236308879
TGGACAAGGCCAGTAGTAATATGGGACGAGGCATGTAATATGGTCGGTGTCTTAACACCGCAGTAGCACTGTTGGACGAGGCCGTTACAGATATGGGACGAGGCCTGTAATATGGTCGGTGTCTTAACACAGCAGTAGCACTGTTGGACGAGGCCAGTAGTAATACGGGACGAGGCCTGTAACATGGTCGGTGTCTTAACACTGCAGTAGCACTGTTGGACGAGGCCGGTAGTAATATGGGAC
>Chr0_RaGOO:236895843-236896074
TTACTTTTCTATTAAATGTATATTTAAAATATATTCAGTTTTTGGATGATATGGGACCTAACATTTTATGATGAAATATACTATATACTGAAACTATGATATCAGATCAATGCTCAAGAAGGTCCAAGAAGAAGTGAAGAGGGAGGGTGCACAGTAAAATTTGGCCACCCATGGCCTAGGTTTTGGGATACTAGATGTGTGGAACATGGTAATTAAAAATGTGATTAACAC
>Chr0_RaGOO:237529615-237529935
ATAGACTGTGTATGTGTGTGTATAATTTACCATAGACTGTGTATGTGCAGTTGAAACAACAAAGCAACAGTTTTACAAAGAATTTAGAGAGAAACTGTTATATAAAATACAAAAGGAATTTTACTGTTTTACATTAATAACATGACGAACAACTCAATGATCTTTACAATTTTTAAATTGAATATTTTAATGTGCTGAGTAACAGTGTGTGTGTGTGTGTGTGagagagagaaagagAAAGAGATTTAATTCATAATCCAACATAAACAAATAGTTTTTTTAATTTCTAAATTTGACAGGTACCCGGATGGTGTACTACT
>Chr0_RaGOO:237675708-237676010
CCCTACACACACACACACTACGCACATTACACACACACACACAAATAATCACACAGACACACAATCACACACTACACTATCTCTCACACACAACACTACACACACATTACACACACATTACACACACACTACACTCTCTCACACACACACTACACACATTACACACACAGTACACACACTACACAAACAACACCCATTGCACACATTGCACACACTGTACACACACTACACACACATTACACACATTACACACACACACTACACACACATTACACACACATACACACACACTCTACACACAC
>Chr0_RaGOO:238720371-238720697
TTATTAGCATTAACTTATGATTATAAATAGCTGTTGTTCAGGCTGGTTAGCGTCCTGCAGTATTATATATATATGGAGGCAGAGGCTCCAGCTCCATAACCCGCCTTTCCATATTGACTCGCAAAAACAAAACGGAGGAAGGGAGGAGGGAAAGTTTTGCAAAATGAAGAAAAGGAACACAAAGCGCAAAGCGCAAAACACAAAGAAAAAGTGGTGTTGCAAAAGATATGTTGCAAGGGAAAAAAGGTAACTCATGTTCTGCTCTTTGTTTGCGATATCAGATTATTTTTGCAACTTGTGGAGATTTATTTTTGTGATAGTTTTAT
>Chr0_RaGOO:238816493-238816738
CTCTCTAGAAAAATTAAAGTAAGTAAAGTTTTCTATGTAACTTCTGTTTATTTTTTTATTACATTATTAAAATTCTGTATTACCTAAGTGCATAAAATATATGTTTGTTGTTCTGATTAAGGGAAAATATTCTGTCAAACAAAATGGAATAAATTAAAAATGTGTGCATTATCAGTATCGTAATTTCCGGCCTATTGTGCACACCTGAATGTTAGCTGCACCCGCTAATTTTATAAAAGAAAAAA
>Chr0_RaGOO:239113088-239113289
GTTGTGAGTTTGAGTGTAGTAGTGAGTGTAGTTGTGTGAGCGTAGTTGTGTGAGTGTAGTTGTGAGTGTGAGTGTAGTTGTGTGAGTGAGAGTGTAGTTTTGTGAGTGCAAAACTAGTTGTGTGACTGCGAGTGTAGTTGTGCGAGTGTAGTTGTGTGAGTGCGAGTGTAGTTGTTTGAGGGCGAGTGTAGTTGTGTGAGT
>Chr0_RaGOO:239994217-239994751
TGTATGGCAGTGGAGTGCCAAAGTTCAGCAACCTAGCTTCTGGTTAACTAGTTAACTTTAAGGTATTATATGTCTTCCACCTTAAATGCTGTAGCCTCTCCCTTTTTACCATTTAAGGTGAAACAGGAAAGTTAGCTAACTAGCTACAGATAAAATACTAACAATTTTGTATGTGTACTATGAAGAAAATGGCCAATAAACTTTGAAACCATATTAAATTATGGTGATTTAATGATTTTTGTAAGTTTAAAGAAAATACTGAAATTTGTGGGTTTCTTTGGTCACATGTGTCGCAACACAAGCTCAGTAAGTGTCAGTGACAGGTGGACATGTTCAGTATGCAAATAGATGGTGTCAGGAGCCAATGGGTATGATGTAAGATTGTACCGCAAAAACAAACTACAGGTGACTACATATTATTAAATCAGCACAGTTGAAAATTAAATCAAACATCAGTACAGTTTCTATGCTTGAGTGTGTCAATGGCAACAGACCAAACTTAATTCAATTTAAAGATTTGTCTGTATAATTGGC
>Chr0_RaGOO:242590898-242591199
GGGGGGGTGGTATACTGTAGTATAGTGAGTATAGGGTTGCACACCCGATGTATAGAGAGATTAGGGAAGATAAGGGTAGTATATAAGAGAGAATATTGGAGTATATAGTATATAGAGTATATAGGGCAGTATAAGGGGGGTATATTGTAGTATAGTGAGTATAGGGTTGCACACCCGATGTATAGAGATATTAGGGAAGATTAGGGTAGTATATAAGGGAGTATATTGGAGTATATAGTATATAGAGTATATAGGGCAGTAAAATGGGGGGGTGGTATACTGTAGTATAGTGCGTATAGGG
>Chr0_RaGOO:244291018-244291367
TTATCAAACAAACTTTAGTATCAGACATAACCTGAGTAAATACAAAAAGCATTTTTTAAATCAACAATAAACAAAACAGAAAATACAAAAACAGTACTGTTCTTGTAAATGAGCTGCTCACCCATTTTCACAGCATGACCCAGCAGGACAATTTCCTCTGCTGAGGAGGGTTGGACATGCCCAGGTAGCTGCGCCATTAAAATATCAATCTGCCAAAATCATGGTGCACCTGGCTCTTAAAAGTTATGGCAAACAAAGCGCTGTTTATTTTATTTCACTTTACACCCAAAGCACACCTATGATTAATTAAGAGAATCTTTTGCACTTTTCAAGCCGTGCAAAGTGTACT
>Chr0_RaGOO:244293889-244294560
GCAGGCAGGAATGTGTCTGTTGTTGATACACCAGGGCTGTTTGATGCAGATATGGATCGTGAAAAGTTGATAACAGAGATAGCGAAGTGTGTTTACTTATCCAGTCCTGGACCTCACGCTCTTCTCATCACCCTGCCATTGACCGGTAGATTCACAGCACAGGAACAGGAAGTCATTCAGAATGTTAAGGTGATATTTGGGAAGGAAGTATTAAAATATGCGATCCTATTGTTTACAAATGGGGATAGGTTAAAAGGGAAAGCAATGGAAGAACTTATTGAGAAGAACAGTGCTTTAAGAGAGCTTGTTCAGGAGTGTGGAGGAAGGTATCACGTCTTCAATAATGAAGATAAAAATAACAGGCAGCAGGTCACTGATCTTCTGAAGAAGATAGACAAAATGGTGGAGCAGAATGAAAGATGCTGTTACTCCAATGAGATGTTAACAGAAGCAGCAAATTGTAGAAGAAAGACGGAAGATAGTAATACAAGGGAAAATGAACAGAAAGGTGGCTGGTTTTCAGAGTTTTTAGATTTTTAAAAAAAGTTAATTTACTTTATTTGGCATTTGCTGTAAAAAAAAatgcacctttcctgctggttTTGGTGTTGTGAAAGATGTTGCTGAGTTTGGTATTGTTAAAACTGGTATTGGTAGTGATGCTGTTGGTG
>Chr0_RaGOO:244686437-244686700
GCGTTATAAACAAGAACTAACGCCACGGATCATGAGGTGCCGCCACGCTGCTACTGTTGTGCCGAATCCAACTCCCCACAGAATTTAGCTCCGCTTTGTGAGCAGAAAAAACGCTGTAAAACTGCTGGAGTGGAAACAGCACTTAAAAATTAATTAACAAACACAAAAACGAAGTGTATTCTATCAGTAATTTCAGTTCGTTTTAGTTAGTTTTATAAACTCTCAATACAGTTCCAGTCAGTTACTCTTTTTTCTTTCTTTAA
>Chr0_RaGOO:246196665-246197070
GTAAGGTAGCCTGGGGTAGAAATAGGTAGAATGAGGTATAATAAGATAAACTGAGGTAGAAATAGGTAGAACGAGGTATAGGTAAGGCAGACTGAGGTAGAAATAGGTAGAACGAGGTATAGTAAGGTAGACTGAGGTAGAAATAGGTAGANNNNNNNNNNNNNNNNNNNNNNNNNNNNNNNNNNNNNNNNNNNNNNNNNNNNNNNNNNNNNNNNNNNNNNNNNNNNNNNNNNNNNNNNNNNNCGATAAACTGAGGTAGAATGAGGTAGAATGAGGTATAGTAAGATAAACTGAGGTAGAAATAGGTAGAATGAGGTATAGTAAGATAAACTGAGGTAGACATAGGTAGAAAGAGGTATAGTAAGGTAGACTGGGGTAGAAATAGGTAGAATGAAGTATAGTAAG
>Chr0_RaGOO:247159307-247159556
TACTGTAAAATCTCATGTCTATGTTACCTTCTGGCTATTAGTTATTATATAATCACACTCTGATAATATTATAATCAGACAATGGTGCATATACTAGTGCATCTCATAAAATTAGAACATCATTGGAAAGTTACTTTATTTCAGTAATTCAGTTGAAAATGTGTATTATATAGATTATTATTTTAAGCAGTTTATTTATTTTATTATTGATGATTATGGTTTACAGCCAATTAAACCCAAAAATCAGCA
>Chr0_RaGOO:249593754-249594089
ACACTTACTAGTACACTCCCTATAGTACACTCACTATAGTACACTCACTAGTACACTCCCTATAGTACACTTACTAGTACACTTCTTATAGTACGCTTACTAGTACACTTACTAGTACACTCCATGTAGTacacttactagtacactcactagtacactcactatagtacactccctatagtacacttacTAGTACACTTCTTATAGTACACTTACTAGTACACTCAATGTAGTACACTTACTAGTACACTCCCTATAGTACACTCCCTATAGTACACTTGCTAGTACACTTCTTATAGTACACTTACTAGTACACTCCATGTAGTACACTTACT
>Chr0_RaGOO:249879869-249880296
CAGTAGTTCTTTTCTTTGGTCAGAATCAGTTGATGAGTTTTCTCCCACGGTTTGATTTGGTTTCACACAGGCATAAACCTAAACACACCAAAATGCGCACCAATAAACCACGCAAGCATGTTGTCTCCTCTGATTGGTCAGCAGATCACATTCTCACAACAGACAAGTTGGTCCAGGTTTCGTTTGGGACCGAACCGGAACCATCTCCTCTAGCTGGTCTTGGTCCAGTTGTTTTGATCCACACCCAAGTGTGATTACTGTTTTCACACTTCCTCAATCAAATCACACTAACGGTACAAACAAACTAGAGTCCTTTTTAACTGGACCAAATTGTGCTGGTGTGAATATGCCTTAATTAATGTTTTATAGTAGACCAACAACTGAAGACAAACAGTCCAACTTCACTTCACTCTTTAGGCCTTAATCA
>Chr0_RaGOO:249880703-249881176
ATCGTAACCATTATCCTCCTCCTCCTCATCATTATCCTCATCCTAATCATCATTATCATCATCCACATTATTATCACCTTTATCATTATCATCGTCCACATTCTCATCCTCCTCCTCACCCTTATCATCCTCATCTTAATCATCATCTTCCTCATTCTAATCATCCTCTTCACCCTAATCATCATCAATCTTCTCTTTAACCTAATTATCCTCCTCATTCTAATCATCACCATCCTTCTCCTCAGCCTTATCATCTTCATCCTCCTCATTATAATCATCTTCCTCATCCTAATCATCATCATCCTTCTCCTCACCCTTATCATCTTCATCATCCTCATTGTAATCCGCATCCTCATTCTAATCATCATCTTCCTCACCCTCATTCTAATCACCCTCCTCCTTATCCTAACCATCATCCTCCTCATTATAATCATCTTCCTCATCCTAATCATCATCTTCTTCTTCACCCATAT
>Chr0_RaGOO:251019989-251020197
GGGGGAGGTGAAACGGAGGTGGAGGTAAAGCGGTGGTGCAACTGTGGTGGGGGTGGGGGAGGTGAAACAGTGGTGTGGGAGGGAGAGCAGTTAGAGAACGGTGGTAAAGGGGAGGGGATGGGGAGGTGAAGCAGTTAGATAATAGTGGTGATGTGGGAGGGGGAGGTGAAGCGGTTGGGGAGGTGAAGCAGTGGGAGAACGGTGGTAA
>Chr0_RaGOO:251547911-251548159
GAGAGAGAGAGAAAGAACTAGTCTTACACATTCTTCCTCAGCTGAGAAAGCGAGAGACTGAGAGAGAGAGAGAACTAGTCTTACACATTCTTCCTCAGGTGAGAAAGAGAGAGAGAGAGAGAgAACTAGTCTTACACATTCTTCCTCAGGTGAGAGAGAGAGAGAGAGAGAACTAGTCTTACACATTCTTCCTCAGGTGAGGGAGAGAGAGAGAGAGAGAGAGAGAACTAGTCTTACACATTCTTCCT
>Chr0_RaGOO:251931580-251931930
GTTTTACAGATTTGTGGCTGTTTCACAGATTTGTGGCTGTTCTACAGATTTGTGGCTGTCTTACAGATTTGTGGCTGTTTCACAGATTTGTAGCTGTTTCACAGATTTGTGGCTGTTTCACAGATTTGTGGTTGTTTTACAGATTTGTGGCTGTTCTACAGATTTGTGGCTGTTTCACAGATTTGTGGTTGTTTTACAGATTTGTAGCTGTTTCACAGATTTGTGGCTGTTCTACAGATTTGTGGCTGTTTTACAGATTTGTGGTTGTTTCACAGATTTGTGATTGTTCTACAGATTTGTGACTGTCCTACAGATTTGTGACTGTTCTACAGATTTGTGGCTGTTTCACA
>Chr0_RaGOO:252635485-252635692
AGTTGGTGGAAATTATAATAATTATGTAATTCTTGTAATTACATAATTCTATGTAATTCTATGTAATTCTTAAAACCAATGTAGTATATAGTACTTGAGAAAAATATATATTTTAAATCAAATATATAAGCTCAGGAAAATATTAATTAAAAACAAAAATATATATATAAATTCTTAGGTAATCATTTACGATAAAAGAGTTTAGTG
>Chr0_RaGOO:253694634-253694838
TGCACACTATACACATGCACACTATACACACTATACATACTTTACACATACTAAACACACTACACACATACACACTATACACACTTTACACATACTAAACACAATACACACTATACACATACTAAACACAATACACACTATACACATACACACATATACACACTTTACACATACTAAACACAATACGCACATACACACTATACA
>Chr0_RaGOO:254901894-254902175
CCTATTATCAGCATATAACCACTGTATATAACTTAATATAAGCATACAATAAatgtatacaacctagtatcagcatataaccactGTATATAACTTAATATAAGCATACAATAAATGTATACAACCTAGTATCAGCATATAACCACTGTATCTAACTTAATATAAGCATACAATAACTGTCTATAACCTAGTATCAGCATATAACCACTGTAGATAACTTAATATAAGCATACAATAAATGTATACAACCTAGTATCAGCATATAACCACTGTATATAACT
>Chr0_RaGOO:255252484-255252821
TTGGGATCTAATACTGCCCTTATTATCTCTATAAAGCTTATGTTCTCATTAGTCTTAGTACACATGATGGTTACATTGCCTACACCTGTAATGTAGTGATTGAAACAATCTACAGTTTTTAATGTAAACAGTTCACCAGAGTGTTATACTGAGTGTTAAACATCTGGTTATCATTTTACAGAATAACGTTAATTATACCACAGTTAGTTCTGACCTGGGAATGTGATTGGCTGAGAGGCTTTCTATAAGTGACATTATCAGCTGGTAATGCACTGTAATCAAAGCTCTCCGTTTATTACTCTGCCACATACAGGTAACCTAGCAACAATGCAGCGCT
>Chr0_RaGOO:256468399-256468748
TTATGATGATTTTAGTGTGAGTTTGTGATGATTTTACAGTGAGTTTGTGATTAGTTTAGTGTGAGTTTGTGATGATTTTACAGTGAGTTTATAATGATTTTAGTGTGAGTTTATGATGATTTTAGTGTGAGTTTATGATGATTTTAGTGTGAGTTTATGATTAGTTTAGTGTGAGTTTATGATGATTTTAGTGTGAGTTTGTGATTAGTTTAGTGTGAGTTTATGATTAGTTTAGTGAGTTTGTGATGATTTTAGAGAGAGTTTATGATGATTTTAGTGTGAGTTTGTGATGATTTTAGAGTGAGTTTGTGATTAGTTTAGTGTGAGTTTGTGATGATTTTAGAGTGAG
>Chr0_RaGOO:256759954-256760164
CTATACTACTATATACTCTTCTATACTACcaatactgccctatacgcccattctacaatatactccctcttctaccctatactactatatactcttctatacttcctattgtacccaatactacCCTATACTCCCTATTTTTCCCTATACTTTCAATTCTACCCTAAACTCACTATTCTACACTATACTTCCAATTCTATCCTATAAATC
>Chr0_RaGOO:257026703-257026920
ACAGTTAAAGAGCTCTGCGGTATAGTTAAAGAGCTCTGCGATACAGTTAAAGAGCTCCGTGGTACAGTTAAAGAGCTCTGCGGTACAGTTAAAGAGCTCTGCGGTACAGTTAAAGAGCTCTGCGGTACAGTTAAAGAGCTCTGCGGTACAGATAAAGAGCTCGGTGGTACAGTTAAAGAGCTCCGCGGTATAGTTAAAGAGCTTCGCAGGACAACAG
>Chr0_RaGOO:258731931-258732204
ACTTTACCTCACTCTACCTTACTCTACTTTACTTTATCTCACTCTACTTTACCTTACTTTACTTTACCTCACTCTACTTTACCTCACTCTACCTTATTCTACTTTACTTTACCTCACTCTACTTTACCTCACTCTACTTTACTTTACCTCACTCTAATTTACCTCACTCTACCTTACTCTTTACTTTACCTCACTCTACTCTGCTTTACCTCACTCTACCTCACTCTACTTTAATTTACCTCACTCTACTTTACCTTACTCTACTTTACCTCA
>Chr0_RaGOO:260294481-260294794
TTGTTGTATTTTTATTCTCACTATCCTTTTTGTAGTATCACATCTGAACTAGTGGGTCTGGGTAAATTTCAGTCTTATTTGCAAATTAAAATAAAACGTATGAAGCATGTTATCTTTTTGTTTAAATATCTAAAATGTCAAGATTAGCTGACTGTGTATGAATGTACTATCGTGTGAAATGTAGCTTAGTTTGATGATTTAGCTTTGATGGGTTATACAAACTATTTATCATATTACATTACTCATGCATTTCTACACAGCATCTAATCAGAAATAAATAAAATAACATAAATAAAACTGATCATACTCTGAG
>Chr0_RaGOO:260936822-260937095
CCTCTTACTGCGATTCAGAACTTAACAAATCCCTCTTACTGTGATTCAGAACTTAACAAATCCCTTTTACTGCGATTCAGAACTTAACAAATCCCTCTTACTGTGATTCAGAACTTTACATATCCCTCTTGCTGTGATTCAGAACTTTACATATCCCTCTTACTGCGATTCAGAACTTTACAAATCCCTCTTACTGTGATTCAAATCATATAGTTTAGAATTTGCTCGTATTTTCCTATTTTGAAGGATGATTTAATTCATCCATTATTATTG
>Chr0_RaGOO:261592759-261593430
ACCTGAAAATACTGTGACCAAAGGGACATGTTAACAGGCACGTTAACAGATAGCGTAGTTAAATAACAGGCATGGATCAAAACCAGAGAGACAACTAACCAATACATCAGAGCCAAATCACAAACCGAAAATGAAACAATGAGCCAGAAGCAGAGTTCAATAAACCAGAAAATGACAAATATAAACTGAGCAATAAGGTAAGGCAGAAACATAATCGAAAGAACAAACAAGGGTCATACACAGATAATTCAGATAGAAAAATAAACGCTCATTAATTGGCTGAAAAACAGGGAAAATACCTTGCAACAAACATGACAAACAAACAGGTATTTACCCTAGAAACTTTGGAGATCTTTAACTGATCTGGGTTGGGGCCAATTGACAACAGCCTCGACCTTGTGGTCATCCATGGTGATACCTGTGGGACTAATGATATAACCCAGGAAAGTAATTGAAGAGAAATGGAACTCACATTTCTCCCCTTTGACGTATAATTGGTGCTCAATCAGTCTAGTGTGTACCTGACTGACCTGACGAACGTGATTTTCCAACGAATCTAGAGTAGATCAagatatcagtgacaaactggccaaTCATATTGCGAAATATATCGTTGATAAATGCCTGTAAGACGGAAGGGGCATTACTAGGTACTCATAGTGCCCACTAGT
>Chr0_RaGOO:264962238-264962681
GAGTTAAAGTAAGATATTTGAGTTTGAAATGTAGTGAAGTTAATAACAGACATTTGAGTTTGAAATTTATTTGAGTTAAAGTCAGATATTTGAGTTTGATATGTAGTGGAAAAAAATAAATTTTTTGAGTTTGAAATATAGTTGAGGTAAAGTAATACATTTGCATTTGAAATGGAACATAGTGGAGTTAAAGTCAGATATTTGAGTTTAGAATGTATTTGACTTAAAGTCAGATATTTGAGTTTGAAATATAGTGCAGTTAAAAGTATGATATTTGAATTTGAAATATATGAGTTAAAGTCAGATATTTAAGTTTGAGATGTAGTGGAATAAAAAGTATTTGAGTTTGAAATGTAGTTGAATTAAGTGAAGACATTTGAGTTTAAAATGTATTTGAGTTAAAGTCAGATATTTAAGTTTGAAATGTATTTGAGTTAAAGAAT
>Chr0_RaGOO:266686425-266687133
AAATTGAACACAAATGGAATACATTTTTTGCCATTTGCCAAAATGAGTCACGTCCAAGGTCTACTTCCTGTTTAACAAAGTTTATTAGTTAACACTTTGTCAACATATTTATTATAAATTAATATCTTTAAAATTAATATTATTTAGTTTGTACTAAATCACTTAGAATAGTTAATTAATAGTAAGCATGTTAAGGTATCCTTATTAAAGGCAATAGTTCTGTGTGGAATAATAAGCAAGTAAGAAAATCTGAAATAAAAAAGTTCTCTATCGTAAAGTGTCTCTAGTGTActtgtttaaaagtaaaaacggactttaattttgttttcATGTAGAGTCTGTTTTATGTAGATTTTAGTTTTAAGATTTAACTCATATTAGTCATTTTGAATTGCTGGTATTTTTTCTGTAACTTCTGCTTCTGTAGAAAATGGGAAAACATCTTCCAAAATATATACAAAGTGACATTGCTCTTGTTCTTGCTTTTGCATTTACCTTCTTGTTTTGGATAAACATGTGGATTAAATTGGTTTACTACGCTGTAGATTTGCCAGTGTTAAATTAACACAGTGTTAAAATGTAATACTGTTGTTTTAACAGTAAAATTACTGAACGAGCACTGGCAGATTTTCTGTGTTCAGTGTTGTCACTGTTTAAAGTAAAATGAGCTAAACAGTTGGAGCCTAGAGAGTACAAACAACAATGATA
>Chr0_RaGOO:268308070-268308362
CATGTTTGATCTGTGTTTGGAGCGTGTTTGGAGCATGTGTGATCTGTGTTTGGAGCGTGTTTGATCTGTGTTTATAGCGTGTTTGAAGCATGTGTGATCTGTGTTTGGAGTGTGTTTGGAGCGTGTGTGATCTGTGTTTGGAGCGTGTTtggtctgtgtttatagcgtgtttggagcatgtgtgatctgtgtttggagtgtgtttggagcatGTGTGATCTGTGTTTGGAGCGTGTTTGGAGTGTGTGTGATCTGTGTTTGGAGCATGTTTGATCTGTGTTTGGAGTGTGTT
>Chr0_RaGOO:268500069-268500294
TTAGTGGATAATGCTAATGCTGCTCCAGCAGTGCTAGCTGGGGTTAGCAGCAGGATACAGGCTGATAATACTCACCTCTAAACGGTGAAAGAGCTAACTAGTGCTTAGCACGGTTAGTGAATAATGCTAATGCTGCTCCAGCAGTGCTAGCTTGGGTAAGCAGCAGGATACAGGCCGATAATACTCACCTCTGAACAGCGAAAGGGCTAGCGCTTAGCGTGGTTA
>Chr0_RaGOO:269336818-269337420
TAGAAATGTAGATACACGCGTATTTCTTTAGATGAATAAGTACATCCACATTTTGTAGGGTAATAAATGATGGTATGATATAAAATGATATTTTGTGGAGCCCAATTCAAATATGGTTTATTTGAAGAGCATTTTTAATAGTGGTCTCAGAAATTAAAAGTGAATCAGATAATGTGGAGCCAGTTTTCTTCAAGTTGACTGCAGATACTTTAATAAAATATTTATAATGTGGGATCCTGTTGCTGAAAGGAAAATAAATTATTAGTGGATGAAGATCAGGGCAGATTCTTTTAGCAGAGAGCAGGAAAGTAAAATGATCTTACTGAGAATTTGGTGACTTTAGTTTTTAGATGTATCACCTTCCTGTATTATATTACTAAACAGCTAAATTGTAGAACCATACCTTTTTTATTATTTTTTTTATTATTCTAATGTTTTATATTTTGATTCTTATGTTCTTAGCTCATTATTATTAATTTTATCAATTTACTTTTATTTTACTATTATCTTTTCCTTTATATTTTCCTTTAATATTTTATACATTCATTACTTTTTATGTGTCAATTATTGTTTTATGTTCTTTTAGATTTTTTTATTTTACA
>Chr0_RaGOO:269337655-269337981
CGCTAGCTAAGCACTGTTAGCATCTACCTGTGAGATACAGGTGTAGCTGAGTTGATAAGTCTAATAACACATTAGTAGTGATGTTAAATTTTTATCTCTGATTTGAACTGAATTGATTCAACTGAATCTTTCTGCATATTTTTGTACTAAGAAAGTTTTGTTCTCCAAAAAATCAGAATCAGAAAGAGAATTAAAGTGTTTTAACTGTTTTTTTTGTTCAAAAAGTAGTCTGAGACGATCACTCAAACTACTTTAGGAGGTGGTCTAAGACGATCACTCAAACTACTTTAGGAGGTGGTCTGAGACGATCACTCAAACTACTTTAG
>Chr0_RaGOO:269788153-269788843
GTACAAATCTGCTCTGATTGGCCACAAGAAATCAACTTCATTAACAACCTGACTGTTACTGGTGAAATGCGAGATAAAACGTTATGCGTGCTTTAGCACATGGAACCGTACAAGTGTACTAGGAGGTCAAATTGTGTTCCCATTACATAAAATGCATATATGTTGGCAAGTCTTTACATGGCACAAGATCTTATCTGTTCCTGTTATCACTATAATTGTAGAATGAAATCATAACAATAATTAAAAAGGAACACAAGGCAACGGCAATCACTCCACACAACTGCAACATCACAAATAGGCTGTGTCAAAATAAAAGTCATCAGTACATGACAGCGTGTCTGAATAagtcactaacagactgtttcaaAATAAAATCAATAAAAATGAACAGACCAAATGAAGTCACTAATACAACTAAAGCAGAAACAAAAAATAAATAAATTAAATTAAAATTTACTGTCTCAATTTTTCTTCTCCTTTTCCTATTTTGCTAATCCAAAAAATGATCCGATCAGATACTCAAAAACCATGATCTGATTAGAATATTGCGTTTTGTGACCCATTATGCCACTACTATTTATACATCAGAAAACAACTTAAAATACTCAATAAAtgcatttttAGAACCTCCATATAAAATGTACTTACTTAGTAAATTGTAAAGTTCTTACCTTTCCCTTTGAGATTCTT
>Chr0_RaGOO:272890357-272890614
TATTTGATCTGAAATTATAAATTTCCTATACAGTGCCATGAAAAAGTATTTGCATCTAAAGATTTCTTTTTGTTTTTGCATTTTTATCATACTAATATGATCCATGGTGGTATTTGTGCCAATGTAACAGCTTGTTATCATTGTTATTCATTCATTAATTATAATTGTGGTTTTTAAACACAACTTAATTTTAAAAAGAGTCTGTGCAAAATGTTAGGAAATGTAAATAAAAGGATATAATCAAAATATTCAGAGAA
>Chr0_RaGOO:273643900-273644279
ACCACAACCACCACCACCACCACCACCACCACCACACCACCAACAACCACCACACCCACCACCACCACCACCACAACAACACCACCAACAACCACCACAACCACAACCACAACAACCACAACCACCACAACAACCAACCACCACCACAACACCACCAACAACCACCACAACCACAAACCACAAACACAACCACCACCACCACAACAACCACCACAACCACAACCAACCACCACCACCACAACCACCACCACCACAACAACCAACCACCACCACCACCACCACCACCACAACACCACCAACAACCACCACAACCACAAACCACAAAcacaaccaccaccacaacaACCACCACAACCACAACCACAACCACAACCAACCA
>Chr0_RaGOO:274328651-274328928
GATCTTTCTAGATACTAATTTTACTTTGTGTTTTCCATCAATCAGCATTAAACCTGTTAGTAATAGTAATATATTTCTAAGTATATTTAATTTAATTTAATTGATGTTTTAATTGCTTATCAATGGTTTTTAATGCATTTACAACCTAATCAATAATAATTAATAATCTATTTTATAAACCATTTCTAAATCCTGTATAAAGGTTTACTAATTGTGTCATTATGCACTATTAGTATTTCCTTTGTTTTTTGTTAATAAACTTTAATAAATGGTTAAG
>Chr0_RaGOO:276229767-276230208
TAGAAGTAATTTGTAAGTGCATTAACATGTGTATGCAATATCATTATCATTGCATTATTTTGTGATAACTTGTGGAAATATCACAGATTGAGCGAGGCCTGATAGTGGGCACGCTATAAAAAATTATTCATGAGGTTAGTAAATCTAACCGTGATTACAGTAAGTTTATTGTATAACATTTACAAAAAAAGTGGACTTTTGAGTAAAATCCATGTTACCTAATTTTCAGCAGTAAAAACTTCTTCAGGATAGCCATTAAATATTAATAATCATATTGTGCACATTCTGTTCTAACAATAAATAAGTAAAATACACTCCCTTTATTTAGGTAGAGATCAtcacatatacagtacttgagtaaatattacctgcaTTAAACAGCTGACACACACTTAAATAATAAACAAGTACAAGTTGTTACCTCAGTTTGTTTAAGTGTCC
>Chr0_RaGOO:276971384-276971605
TGCATTGCTGAAATACAGAAAAGGAATCTGTTCCACAATCTGTACCAACAACATAACAAATTATTTTGTATTATTAATAAATATGAGAGGGAAATATGAACATAAAAAATAACCATATGAAAATATCCACTTCCTGAGCGTCTTTGTTCGATTTTGATATGTGTATGCTCTGAACTTTAACACCAACCATTATTGAATGTTCCCCTTTTTAAGTTTTATCC
>Chr0_RaGOO:277509335-277509543
TGGTTAAAAAAGCACTGGGAACATTAGCTAGATAGGCAACAGTAGCTACTTGGTTAAAAAGTACTGTGAATATTAACTAGCTAGGTATCATTAGCTACTTGGTTAAAAAAGTACTGGAATATTAGCTAGCTAGGTATAATTAGCTACTTAGTTAAAAAAACACTGGAAATATTAGCTAGCTAGGTAATATTAGCTACTTGGTTTAAAA
>Chr0_RaGOO:279445010-279445389
GGTTTAGTAGGTTAAATTTAGAGTTAAATTGAGGTGTAGGTTAAGATTAAGATGAGGTGTAGGTTAGGTATGGATTAAGTTGAGGTGTAGGttaagattaagatgagGTGTAGGTTAGGTATGGATTAAGTTGAGGTGTAGGTTAAGACTAAGATGAGGTGTAGGTTAGGTATAGGATTAAATTGAGGTGTAGGTTAAGTTTAAGATTAAGTTGAGGTGTAGGTTAGGTTTAGGATTCATTTGAGGTATAGTAGGCTAAGTTTAGAGTTACGTTGAGGTGTAGGTTAAGTTTAGAATTAAATTGAGGTGTAGGTTACGTTTAAGATTAAGATGAGGTGTAGGTTAGGTTTAAGATTAATTTGAGGTATAGTAGATTAAG
>Chr0_RaGOO:279718690-279719205
ATCGTGACATGTTGAAAGCTCAAGTGCAGAAAGTAGCTCCTGTTCTCAGGGTTTCTCTGGGGGATTTTTGATAGAGGCCACATTGCTCTGATGTAGTTGATGTGTTTGCCGGAGCCATTTTCTGCTGTCTGCACTTTAATCCTCGTTATTGGGGAAACTGCATGCTGTATTCTAGTATCATACTTATGAATTCTTAAATTGGTTCTTTCAGTGTATTTTATAGGTTATCTCACACATACTGGGTTGATTAGTGTCTAGCTTCTTGCAGTGCAGCTGTTTTGTTTCTCTATATTTGCTTTGCTGTTTTATTTATTTTTTCTGCCATTTTTGTTTCTTTCGTTTTTGCTATTTTGTCTCACTAATTTTTTTGTTTTGGCTCTTTATATCCTTTGTTTGAATTTCTATAATATTGCTTTGCGTTATCAACCCTAATTTTATATGTGTATTTTGCTTCTTTCTTGTGGAACTGGGGTTGATCTCTTATTGGTTCGTGCCTTTTATGATTTGGTGTCTTG
>Chr0_RaGOO:279974650-279974883
CTCTCATTTTACCTCACTCTAAACTACCTCgctctctcattttacctcactctaacctatttctctttgtcactctacctcactctaaactacctcgctctcattttacctcactctaaactaccttgctctctcattttacctcactcTAAACTACCTCGCTCTCTCATTTTACCTCACTGTAACCTACCTCACTCTCTCATTTTACCTCACTCTAAACTACCTCACTCTGT
>Chr0_RaGOO:280181552-280181795
TCACTGTGTGAACAGCTTTTGAGAATAACTATAAGCATAACAGTGTTTAAACTAGACTAACTATCTAACAGTGNTTAATGTTCCGCTGTTACAGTTTGTGTTCTGTATTTTTAAATGTGTTTTTACCAAAAATTGCACTTTTTAAATATGTATTTCAGCTGAATCCAGGCTTGTATTGAGCAAAATAACTAATATAATAACTTTGTGGTAAAAGTAAACACAGAATATGTTAGGAATGTATTA
>Chr0_RaGOO:280862037-280862277
GATCACCTGTGCTACTGTTTTTTTTTCTACGTTATTATATTTTTTTGCTTCATTTGTGTTAATATTTTATATATATATAAATACATATTCAGTCCTGGTTTGTGAGCTGCCTCTGGTGAGCGGCAGCGGATTATTAGATTTTTTTGGGTTTTTTTTTTTTTTGTGGTTGGGTGTGCGTGTGTCTGTCCTGTTGGTTTTCCTATACTTCCCTTGTCCTAACTTGTGCGCTGTTGTGGGAGG
>Chr0_RaGOO:282592839-282593044
ACTAAAAAATACAATAGTTACACGCCATCATACCACTTTACTCTACAACTAAAAAATACAATTCAGTTACACACCATAATACCACTATACTCTACAAATAAAAAATACAATACAATTACACAACATCATACCACTATACTCTACAACTAAAAAATACAATACAACAATACAGTTACACACCATCATACCAATATACTGTACAACT
>Chr0_RaGOO:284422748-284422959
ATTGAAAGGTAAATGTTTTGCTATGTGAATGGATGGgtgggtggatggacagatgactggtttgatgggtgagtggatggatggatagatggggagaagatggatgagtaaattgatagattgaaaggtaaatgttttgctatgtgaatggatgggtgggtggatggacagatgaCTGGTTTGATGGGTGAGTGGATGGATGGATAGATGG
>Chr0_RaGOO:285314784-285315073
TACAAAATTCAGAAGATCTTTTGCAGAAGTTTGAATCTTTTGTCTGAACCCACACATTTTTCTTGTGAGCAAACATTTTGGAACAAATAAACCTAATATAGATTACAGTCAGACTTTGCAAATCCTTTGCTTAAAATAACTGCATCAAGCCTGTCACCCAATGACATTATTACACCTTTGCATTTTTCTTTTGTGATTATTTTCCAAGCATTTACCACAGCCTCTTTCAGTTGTTAGTTTGATTTGGGGGGTTATTTTATTTAGTCTCCTCTTTAGCAGGTAAAATGCA
>Chr0_RaGOO:286223506-286223867
GCTGTTTTCTGTCTGTAACTTATTTTTTATATAGATTTTATAGTACAATATTAGAGTCTTATTAACTAACATATTTAAAAGGTTTTTTTTTTATTTCCATTGCATAGGGAGCCTGTGTGTAATATTGTATATTTCATATTGACCTTTTTATTTCATAAATCATCCCTAAACATTAAAAACCCATGATTAAAAAGTGTTATAAATCACATGAAATTTATAAAAAATAGTTGGTAATTTGCCTTAATGGCTCTAGTACTAACCGGCTGTTTTTCCATTGCAGTGGGAGGGGCCAAGTTACTGTTTCATTGGTTTATAATCTTGTTTATTGGCTGGTTCATGGTCTATTCTGATGGCCAACAGC
>Chr0_RaGOO:286385744-286385989
TAATATTGCCCTGGCTTACGGGAACACTCAGGGTTCGTCAGTGTAGCGCTGTTGGGCGGCAGTTACCCGCTAATTTAGCTGCTAATGCTAATTCCAATGCTGTGGCACCCAGCCTTAGTGGACATCTGGAAATAAATAAAATAAAATAAAAAATGAAAAGTGAATGCCAGTTACACGCTTATTGGATTATTACAAGTTACACCCAAAACACACCCAGAATTAATTAAGAGAATTAGTACATGCCT
>Chr0_RaGOO:288645439-288645670
CTCTAAAATCATCATAAACTCACACTAAAATCATCATAAACTCACACTAAACTAATCACAAACTCACACTAAAATCATCATAAACTCACACTAAAATCATCACAAACTCACACTAAAatcatcataaactcacactaaACTAATCATAAACTCACTCTGAAATCATCACAAAGTTACACTGAAATCATCATAAACTCACACTAAAATCATCATAAACTCAGTCTAAAATCA
>Chr0_RaGOO:289059197-289059403
GTACATTCAACCTTTAATAAACCAAAGCTCACATTCAGGATGCTCAAAACTGTATGGAAGAGGAAAAAATAACTGTATGCCCCGATGGAAAATGTTAAAATTGTATTTTTTATTCTCTCTTTGCCCGAATAAATGTGTTTGAGAAGTAGGAACTGAACAACTACAAACAAAAAGCTTTAATTACTACTTAAGTAGCTAAAACTAGA
>Chr0_RaGOO:291453604-291454068
GAACATTGTTAATTTTTTTCTTTTAATTAATTTTTTATTTATATACACAACTATTTATTTCTGTATTTATTTATTTCCCGATTTATTTATGTCTGTATTCATTTATTTCCCCATTTATTTATTTCTGTTTTTCCTTGTCCTCATATGATAATGAAGGGGCGTGTTTTTCATGTACAGGCAATAAATTGGGAAATAAATGAATGCAGAAATAAATAATTATGTAAATAAATAAATGAATCAAAAGAAAAATTAAACAATGTTAATAAAGAAACACATTTTTAATTATTATTTCATGTTTATGTATTTATTTTTATATTAATTATAATTCTTTACCGTTTCAATCACCATATTACTTTCATTGAGTGATTTACTTACatttttatttattaatttatTTTTAATTTTGGCAGTTTTGGTCCTCCATACATATTACTTTCATTTAGTGATTTACTTACGTTTTTATT
>Chr0_RaGOO:291553559-291553856
AAAACCCTCAAATGTCTTTCGCCCGCACCGTCAAAATAGCATCAGAGTTTAGGAATAAACCTACACTGAGTGTACACCCGCGCAGAGCGCAAACCTGACTTTTAACTCAACAATAAACATAAAAAAGAATAAAAAAACATTGCTGTTCACTTAAATAAGCTGCTGGTGTACCTTCACAGTGTGAACACACAGGTCAGTCTGCTGAGATGCAAAAGGGGGCATCACTGTTAATGCCAGGTTCACACTACACGATTTTAGCCCAGTTGTTCAGTCACAGACAGGAGTGAACTAAACGTG
>Chr0_RaGOO:291844112-291844557
TCGGCCCTGTATAAAAACTGTCTTGAACTCAGCTTCAGTGCTGAGCATTGTGTCGGTTCGTCCAGCATTACAACGTGTTTATCTTTGCCTTTGTTTATTTCCTTGTATTTTACCATTTTTCCGGGTACCCCGACTCAGATTTTTGCCTGCCCTTTGTCTGTGTAACAAACTCTGGACTGTTTATTGTGGTATGTTTTCTCCTGTTGGCTCCTGCTCTCTGGTATTGACtgtgcctgttctgactactcttTGTATTACTCCTTTTGTTATTAAAGCTTTGCTTTTACATCCTGCCCCACTATGACAAACACTTTTTAAATTAGTTCATTAATTAACAAAAAAGCTATCCAAACCAGTCTAGCCCTTTGTGAAAAAGTATTAATCCCCCCATAAATTATTTGTAATTAATTAATGTAATTAATAGTTACATTTTTTAGAAAGTTGA
>Chr0_RaGOO:292588879-292589181
TTTAATACAGGTTCTCTACATTTAACGGGTTAAACGTGATTCTGGAGACAATTTTATAATTCATGTTAGTGTGCACTGTAATCAGATACTCAGATTTAACAGAAATATTATTTAATACTAGTTTAATTATAGTAGATAGGGCATTAAAACGTGGGAACTGTATCAAGTTCATATCAAGACTAATCAGAAACTAAAACTCTACTCTGTCTACTGCATTTATTGAATTTTGAAAAGTAACAAAAACCAACTCTTTAAATTATTCATCCATAAATAAAATTCACTTTGAAATTATACATAATTTC
>Chr0_RaGOO:292891537-292891817
GAATAAATCCCTAATTCAGCCACAAACACAATAATAAATCCCTAATTCAGCCAAAAACACAAGAATAATTCACTAATTCAGCCAAAAACACAAGAATAAATCCCTAATTCAGCCAAAAACACAAGAATAAATCCCtaattcagccacaaacacaagaataaatccctaatTCAGCCAAAAACACAAGAATAAATCCCTAAATCAGCTGAAAACACAAGAATAAATCCCTAATTCAGCCACAAACACAATAATAAATCCCTAATTCAGCCACAAACACAAG
>Chr0_RaGOO:293622450-293622698
TTTTTAACCATATATGGTTTATTGTGATGTGTGAACGCATTCCTGAGTAATTAAGCTGAGAACACAAGGTGCGATTCTGGCTGAAAATCTAAGGCTTAAAGTTAAATAAAAAAAACAGTCAATTCATTTTTTGTATGATTATGGAAGACAAAAGGTACAGTATTCTGACTATAATGACCCTCCTAATAAAGTGATTGGCATAAAGCGCTTTTACAAAGGATAATATTTTCTCTCCTGTGATGGAAATG
>Chr0_RaGOO:294150513-294150926
GAGTAGAGCTGGAGTAGAGCTACAGTAGAGCTGCTGTAAAGCTGCTGTAGAGCTGGAGTAGAGCTACAGTAGAGCTGCTGTAGAGCTGCTGTAGAGCTACAGTAGAGCTACAGTAGAGCTGGAGTAGATCTACAGTAGAGCTNNNNNNNNNNNNNNNNNNNNNNNNNNNNNNNNNNNNNNNNNNNNNNNNNNNNNNNNNNNNNNNNNNNNNNNNNNNNNNNNNNNNNNNNNNNNNNNNNNNNNNNNNNNNNNNNNNNGCTGCAGAGCTACAGTAGAGCTGCAGTAGAGCTGCAGTAGAGCTGGAGTAGAGCTGCTGGAGTAGAGCTACAGTAGAGCTGCTGTAGAGCTACAATAGAGCTGGAGTAGAGCTACAGTAGAGCTGGAGTAGAGCTACAGTAGAGCTACAGTAGAGC
>Chr0_RaGOO:295422764-295422989
AAAAGGTCAATCTGAACACCACTTTGTAAACATTCTGGTTGAAGTATCCTGATCAAAAACCATAACATGTGGACAACTTTTCACTAATTCTACCTCACTTAATGAATATTCTACAAACTTCAACAGAATTGTGTGTGAATTGTAGGACTGATCATGTTGAAAGGCCTCTGCTCAACATTAATAACAGGAGAAAGACTTTTGATAATTCCTAAATGTGACAGAGTG
>Chr0_RaGOO:296548914-296549116
NNTCAGTAGTGTTGCTCTTGTGTCAGTAGTGTTGCTCTTGTGTCAGTAGTGTTGCTCTTGTGTCATTAGAGTTGCTCTTGTGTCAGTAGAGTTTCTCTTGTGTCATTAGAGTTTCTCTTGTGTCAGTAGAGTTTCTCTTGTGTCAGTAGAGTTTCTCTTGTGTCAGTAGAGTTGCTCTTGTGTCAGTAGAGTTGCTCTTGTG
>Chr0_RaGOO:296682269-296682607
GTAAACTTGCTTACTAATTAACGATTGACCCAATCCAGTCGTTATTCTGAAACTATTCTTTAAGTAGATTCTTATTATTTCTGTGGGTGATTCTATATTATATTGTTTTATATTATATTATATCATATTATATTATACAGTATTAACATCACTTTTCTGTAGCTTGACATCTAATTGGGCAATTTCTAAGTAACCAATCAAACTCACACATAAATTGTTAAAATCTAGACTGGTGATGATAGAGCTCTTGAGATCAATGCTGCTTATTTTTATATATATTTTATTTTATACATTGTAGATTAATATTAAAGACATAAACCAATTAAGAGACACATATA
>Chr0_RaGOO:298217391-298217690
TTGTGGCGTGAAGAGGCGGGGGAGCCGTGGGTCCACCCCACACCGGAATGCACAGTGCTCTCTGTCCTAGCTGGTCCACGTCAGGACTGATTAAACAACCAGCTGGGACAGGTATATAAACTCAGCCTCAGCCCTCATTAAGGGAGAAGTTTGCCTGGGGAGCAGAGAGCTGAAGCTCCACGGACCTTAAAGCAAAAACTTTAAAGACTAAAGGATATCTACAGACTCTAGAGCCCCATCGGGCTAAGTTATGTTGCTTTAAGTTTATTCTGGGTGTGGTAGAGGGTGTTTAAAGCCAA
>Chr0_RaGOO:300762134-300762351
TATTACTGGTGACCCTTACACTACTCACCACTCATATATATTCAATGTTGATTTAAAATTAGTATTTCTTTTATTTGTTTTTTTTTTtattttattttattcctgttttcaATCCCTTTGATTTTGTAAATGAGGTTCGCCCTCCATGTTTTCCGAGTAAAAAATAAAGGTTGATTGATTGATATAATATTTTGATATATATTTTCTGAGACACTGA
>Chr0_RaGOO:302368153-302368604
TTAGTTCTCAGATATAAAGGATAGATTAAGGGTTTAGTTCTCAGATATAAATGATAAATTAAGGATTTAGTTCTCAGATATAAAGGATAGATTAAGGTTTTAGTTCTCAGATATAAAGGATAGATTAAGGGTTTAGTTCTCAGATATAAAGGATAGATTAANNNNNNNNNNNNNNNNNNNNNNNNNNNNNNNNNNNNNNNNNNNNNNNNNNATTCTCAGATATAAAGGACAGATTATGGGTTTAGTTCTCAGATATAAAGGATAGATTAAGGGTTTATATAAAGTATAGATTAAGGGTTTAGTTCTCAGATATAAAGGATAGATTAAGGGTTTAGTGCTCAGATATAAAGGATAGATTAAGGGTTTAGTTCTCAGATATAAATGATAGATTAAGGGTTTAGTTCTCAGATATAAAGGATAGATTAAGGGTTAAGTTCTCAGATATAAAGGA
>Chr0_RaGOO:304693081-304693300
ACAAATACACACAGACACGATTACACACACAAATACACATAGACACAACTACACACACAGACACTAATACACACAGACACAGCTACACACACACAACTACATATACACACAGAAATGCACACAAACACAAATACACACAGACACAGCTACACACACAGACACAAATACACACACACAACTACATATACACACACAAATGCACACAAACACAAATACACA
>Chr0_RaGOO:305578261-305578548
TACAGTATCTACTAATACCATAGCAGGAGCGCTACCTTTAAGAAACTCCTGAACACAGACCTCTTCTAACACCCCTAACAGACCAACTAACCTCATTTCCTGCTCCCTTTCCTCATTTCCTTCTCTATCCCACTATTTCCCTTTAGCCTCTTTAAGAACCTGTCAAAAAATGTTTTGCCTTAAACTTCTATGTCCCCTATTGCTAAATGTGTCGCTTTGGATAAAATAGTCCTCTAAGTGTTATTTATGTAATGCAATGTAATACGAGTTTGTGAGAGTGTGGTTGT
>Chr0_RaGOO:305741998-305742204
ACAGTATATCTCAGGGAGTGACGTCTGGCCTATGCGACACACACGTAGCACCACGCAGTGACACAAACACTGAAGGGGAAAGAGATGCTTGTTTCCTAGCTGGAAATACAGACAATACTCTGAGTTTATATCAGCTAAAGATGACAATATCAAGGTTTGCTGATAACAAAGTGCTACCTAGCTTCAAAAACACGACGTTAAATTCA
>Chr0_RaGOO:306596479-306596746
TAATAAAAGAAATAAATAAATAATTTCGAATATCTTTGTAATACAGGCTTTGACTGAACAGTGTTCAACACAACAAAAATTAAATGTAAAAGTACAGCAGTCCTACAGACATGCTAGCACCCAAATAACACAACTACAAAGACAGTTTACTGACCTGCTGTGGTTTATACAGGGTCCAGAAGTGAGCGTGAAGTTGCCGATTAAGTTTGATTGAAAGAAATCAGAATGAACCAGAATGGTGAAGACAAGTTCAGACAGACAGTTTGG
>Chr0_RaGOO:308932050-308932406
NNNNNNATTAAAATGCTGTATCTTTATCATTAAAATGCTGTATCTGTATCATTAAAATGCTGTATCTTTGTCATTAAAATGTTGTATCTGTATCATTGAAATGCTGTATCTTTATCATTAAAATGCTGTATCTGTATCATTAAAATGCTCTATCTGTATCATTAAAATGCTGTATctgtatcattaaaatgctgtatctttgtcATTAAAATGTTGTATCTGTATCATTAAAATACTGTATCTGTATCATTAAAATACTGTATCTTTATCATTAAAATACTGTATCTTTATCATTAAAATGCTGTATCTTTATCATTAAAATGCTGTATCTTTATCATTAAANNNNNNNNNNNNNN
>Chr0_RaGOO:309119545-309119848
ATAAGACACCCAACAAAACACAATAGAACACCATAAAACAGCAAAAAACACCATAAAACACCAAACAAcaccatacaacaccaaaaaaacaccataaaacacccaaaaaacacccaaAAAACACAATAAAACACCAAAAACACCATAAAACACCATAAAACACCATAAAGCACCATAAAACACCAAAAAACACCAAAAAAAACCCATAAAACACCAATAAATACCATAAAACACCATAAAATACCATAAAACACCATAAAACACCCAAAAACACCAGGGAACACCATAAAACACCAAAAAACA
>Chr0_RaGOO:309325325-309325595
ACCCCCCTTCAGATCACCACACCCATCAGTGTAGATTTATTCCAAAACTCCAACAGTATTTTAATGATAAGGGTGCAAGGTGTGAAAATAGACTGTTGACAAGGTGTAAGATAGCAAAGAGCATCGCAACACATCTTGCACAGGGTGTAGGATAGGGCCCTAATATTTAATGCTTAATCCCTGAGTAGGCTTAATTCCTATCTTGGAAAAAGCCTCTAAATAATTACACATTATATCATATTGTTTTATGTGTTTGGACAGCTATTGAAC
>Chr0_RaGOO:312102150-312102438
TTCCCACACGGTTACACCAAAGACATGTAACACTTcccacacggttacaccaaagacatgtAACACATCCCACACGGTTACACCAAAGACATGTAACACTTCCCACACTTTCCACACTGTTACACCAAAGACACGTAACACTTCCCACACGGTTACACCAAAGACATGTAACACTTCCCACACGGTTACACCAAAGAcatgtaacacttcccacactgttacaccaaagacatgtaacacttcccACACTGTTACACCAAAGACATGTAACACTTTCCACACTGTTAC
>Chr0_RaGOO:312994963-312995252
ACAATCCTAAAGGCCTATTTTAAAAATATGATTTATGTAATTTTCAATTTCCAAATGTGTCTAAAGTATTCACATTCATTACTCAGGTAAGAGTTTAGAAACTAGGGTTTAAAATACTCAAGTAAAAGTGTAAAAGTACTGCCGTAATAGCTACTTAAAGTATAAAAATAAAAGTAATGTATATGTAAAGAAAAAAAAAAGAAATTTCTAAAAGCCATAATGACTATAATTTTATATTAAAATGTTAATGTTCATAAATTTAGGATGCACTAGGCTGCCTGTTTCAGCT
>Chr0_RaGOO:314930499-314930710
AGGTACTTTTCTATAATGGAATGTGTTTAGACATATGAAATTACAGAGTATAAGGGAGTTATACTGCTAACCACAGCTAGGTAGCACTGCTAACCACGGCTGGCTATGCTACTAACTGCGGCTGGGTAGCGCTGTTAACTGGGGCTGGCTAGCGCTGGTAACTGAGATGACTATGCTGCTAACCAGGGCTGCCTATGCTGCTAACCTTGGC
>Chr0_RaGOO:316305579-316305891
TTCCTACAATATCTGACATTGTATTTCATTTCTGACCTTGTATTGCATTTCTGACCTTGTATTTCATTTCTGACCTTGTATTCAATTTCTGACCTTGTATTGCCTTGTCTGACCTTGTATTTCATTTCTGACCTTGTATTCAGTTTCTGACCTTGCATTGCATTTCTGACTTTGCATTGCATGTCTGACCTTTCATTGAATTTCTAAACTTGCATTGCATTTCTGACCTTGCATTCCATTTCTGACCTTGCATTCCATTTCTAACCTTGCATTGCATTTCTGAGCTTGTATTTCATTTCTGACCTTGCATTG
>Chr0_RaGOO:316306294-316306631
ATTGCATTTCTGACCTTGCATTGCATTTCTGAGCTTGTATTGAATTTCTGAGCTTGTATTTCATTTCTGACCTTACATTGCCTTTCTGACCGTATATTTCATTTCTGATCTTGCATTGCATTTCTTAACTTGCATTGCATTTCTGACCTTGTATTGCATATCTGACCTTGTATTTCATTTCTGCCCCTGTATTGCATTTCTGACCTTGTATTTCATTTTTGACCTTGTATTCAATTTCTGACCTTGCATTGCATTTCTGACCTTGTATTTCATTTCTGACCTTGCATTGCATTTCTGACCTTGTATTGCATTTCTCAGCTTGTATTTCATTTCTGAC
>Chr0_RaGOO:317583423-317583625
ACCATCAACCATAATCCAAACAACCATCaaccaatcaaccatcaaccaatcaaccatcatccgaccaaccatcaaccaaccatcaACCATAATCCAAACAACCATCAACCAACCATCAACCATCATCCAAACAACCATCAACCAACCAACCATAATCCAAACAACCATCAACCAATCAACCATCAACCAACCATCAACCATC
>Chr0_RaGOO:318333217-318333496
AGTAAAGTAGAGTGAGGTAAAGTAAAGTAGAGTGAGGTAGAGTAAGGTAGAGTGAGGTAAATTAAAGTGAGGTAAAGTAAAGTAGAGTGAGGTAAAGGAGAGTGAGGTAAAGGAGAGTGAGGTAAAGTAAAGTAGAGTGAGGTAAAGTAGAGTGAGGTAAAGGAAAGTAGAGTGAGGTAGAGTGAGGTGAAGTAGAGTGAGGTAAAGTAAAGTAGAGTAAGGTAGAGTGAGGTAGAGTAAGGTAGAGTGAGGTAAAGTAAAGTGAGGTAAAGTAAAGTA
>Chr0_RaGOO:319472628-319473204
TATTATTATCTTATTATTATCTTTGATTTTATTTTAATTGTTAAAATATATATATATTTTATCAAATATTTTGCCATATGTCTTTTATTTAATTTATTTTTTACGTAGTTGCACATGGTCTCATGACTTTTTCATAAAGTCCTCCGTTTTAACTAAAATGTCACTGGTGTCACAGTCACTGGTGTTACAGATGTGTTACCATGTAGTGTTTGTTCTTTTTCATGATTTGTTTTTTAATATTAAAAGTATCCTGCATGAAATGTTAGAATCATTCATTATTGCAATGTTTCTTATATCAGTAGTTAGATTTTCATGTTAATAGGTCAAAAATGTATTATATATATATATTTTAAATAGTATAGGAAGATGCCTTTAAGTATAAAGACATTCTTTATCACATCTTTATCACATTCAGCCACATTTTAATTATTTTATTTTAATTAAAAACAAATAAATTGATGACAAAATAAATTCTTCAAGATGGGATAGCACCAGTGACAAATTTACCAAAACTTTGCATTTTTAAAAAAATTATATTATATTATATATTATTATATTATATTATCTATTTGGAAT
>Chr0_RaGOO:321681784-321681992
ATTATTAGATTGAGAGATTATTATAGGCGATATTATTAGATTGAGAGATTATTATCGGCGATATTATTAGACAGAGATTATTATAGGCGATATTATTAGTCTGAGAGATTATTATAGGCGATATTATTAGACTGAGAGATTATTATAGGCGATATTATTAGACTGAGAGATTATAATAGGTGATATTATTAGACTGAGAGATTATTAT
>Chr0_RaGOO:321886667-321887149
TTGAGAGTGAGGGATAAAGGGTGAGAGTTAGAGTTGAGAGTGAGAGTTGAGAGTGAGGGTAAAAGAGTGAGGGTTAAAGAGTGAGAGTTGAGAGTGAGATGTGAGAGTGAGAGTTGAGAGTGAGGGATAAAGTGTGAGGGTTACAGAGTGAGAGTGAGAGTTGAGAGTGAGGAATAAAGAGTGAGAGTTAGAGAGTGGGAGTTGAGAGTGAGGGTAAAAGAGTGAGGGTTAAAGAGTGAGAGTTGACAGTGAGAGTTGACAGTGAGATTTGACAGTGAGAGTTGAGAGTGAGAGGTGAGAGTGAGTGTTAAAGAGCGAGAGTTAAAGAGTGAGAGTTCAGAGTGAGAGTTAAAGAGTGAGGATTAAAGAGTGAGGATTAAAGAGTGTGGGTTAAAGAGTGAGAGTTAAAGAGTGAGAGTTAAAGAGCGAGAGTTAGAGAGCGAGAGTTAGAGAGTGAGAGTTAGAGAGCGAGAGTCAAAGAG
>Chr0_RaGOO:322687986-322688375
ATTCTTTGAGATTTACTAGTATATTGTACAGCCCTAACACACACACACACACACACACACACACACactgaAGCCCTCTTATTCTCCTGTCAGATTCCTGTCACATGAGCCTGTTAGCAGCTAACAGAGTTAGCAGTGAATTAGCTCAGTTTCTCTTAAACTGTTTAATAAACAGAGAAAACACTAATAATGTATGGCTAAATTAAGGAGATTAAACAGTTAAACGGTTAGGAACCGACTAAATTAGCTAGCCTCCTAGTGTTAGCTAAGCTAGCTACTGAGTGTACTCAAAGTTTCTATAGAGATATGCATTTATTAACTGTTTTCTGTGATAAAATGTTTTTTTAACAGGCAATTATTCTAACTACTGTCTGTTTTTAAGGTAATTT
>Chr0_RaGOO:322688731-322689101
TCTCCAGTCTCTCTCAGTCAGAAATAAAAAAACAGATATTTTATAATAAATAGCTATACCATTCTGTTTCTCAAGCTATTTACATGCTGCCTTTTATATGATATGGTTCAAGTGGATAAAGAAATCTATAATCCTGAATACAATACTTATGTATGTAATTGATTTAAAGTCTTTATGACTTATTGAATAGACCAATATTAGTTTTACTCCCAGATACCTCGAACTCCCCATTCACAGTAGGTCATATAATATTTTGATATTTGATATTTTTTAAATGTTAGTATGGTTTAATTGTGGAAATAGTATTTGATATTTAAATTTATTATAGTTTATTTGAGTTTAATTTAACAACTAAACAACTCAAATGTTA
>Chr0_RaGOO:322689316-322689647
TTTTTTCAGAGTAGAATGGTGAAAGGTAAAGAATAATCTGATATAGCAGTAACTATAATAAAAAATGATGTACTTTCTGTGGCTATAACATTAGCCTGTTAAATACATAAAAAATGTGACTGAGATATTCTATAATACAAAATATTCCATAATTAATTACAAAAAACTTTACATAATGCAAAAAGTTTGTTTATAAACACGTTACACTGCTGAGAACTATATATTATATATATTTAGGAAATTAATTAATTATAAAATAAATCACGGTCGCACCACATGACTTTTGTAAGGCCAAAGTTAATTTGTCTGGATGATCACTTAATTAACTTTT
>Chr0_RaGOO:322690100-322690701
GAAATGATTTAGTGTCCCCTGGGTTTGGACAGATCAGTAGCATGGGGACTAAATAAGTAAGGATCATTATTCAGAATAAGGTTTATACAGGTCCTCAGGCACACACTGACGTTCCAAAAAAAACTATTTTATCTCTTTGTATGTGCTAATTTTTTATCAAATAGTGAAAGTGTTAGTTAAAATAACTTTATAATTTATAATTATAATAACACAAAAATGGTACATAAATAACATGTATGTATATGTAAATGATAGCTGATGTTTACTGAGAATGACTAATGAAGAGAAAATGATGATGGGCCTCCATAAATGCAGTATGTTAAATGGCCGAACACTGTTCAGATCAGCTCAGAGGAGATCAGTTATGCTCTTCTTCTTCTTCTTCTTCTTCTTCTTCTGTTGAGGCAGAGATTTTACACTGCAGTGATATTTACAGAGCAGCAGATGTTCTGACGAATTGTGCTAGATTGCAAATTTATGCTACTCTAGTGTATATTTAAAGGCAATAATACAAATAAAGCACCATACTAGAACATTCTCCTGGCAGGAGTGTAGATAGGATAACTGGGCAGCCTAAATCACTGTATTGATGTAAAGTTAA
>Chr0_RaGOO:322693092-322694392
TTTCAGCAGTGATATGACCTCTGACCCACAGTGAGTGAAACATCAAGCTTTAGATTTTTTCTATAATTTACTTTTTAATGAATATAACACACACACACACACACAGGAGGTCTGTGTGAGATTGTGAGTTTCTCTGTATGTAATGATCAGTGTACACAGCTGGGTGTGATGGTGAGATTAATTTTATATTAGATTGACTGAGAGTAAATTACAATCAGCTACAGGTTGGAGAATTACACATATCACATATGTCTATATTAGGGGTGTTCAATACAGACATATAAAAAAAATGTTTATAAAAGTATTATATTGTATTAGCTTAAATAATAATAATAATTCCTTAATGGAAACAGTATATTTAATATTTAATTCCTCAACACAAACAGAACTCACCAGTTAAAATATCAAACTGTGCATGTGTGTGTAAACCTGTTACACAAGACCAAGGAGTGAGGATCCAAATGCAGGTTTATTAACAGAGTGAAGCACAAGTTAAACAAAGCAGGCAAGTGAGTATTCAAAAAACAGGGTCAAAATATGTGAGCAAAAGTCAGATTACCGGAATAGCAAACAAATAGATAATAACGCTTCAAATTGCAAGGAGAACCAGACAAGGCGCTGGTGGCAAAATCTTGAAAAGGGTGGGGTTGGGACTTGTTGGGTGATGTGAGTAGGTCTGTTGCAATCATTAAGTTATTGACTTATTGTAAAATAAATTAACTGACATTGATCATTTCTTCTACTTTTGATATTTTTCTACCCTATATATTTTGTAGTTTAGTGGAGGTGCTCATTTTATCTAATAGCTATGTGCTGTCCTCTTTTATCATGAATTAACCCCAATAAATGCTACCTCTGAGTGCTAAAGTTGCTCTGCTACCGTTTCTAAAATTTTATTGATGGCAAATTTAGACTTGAATCATTTCTCCTAACTGTACAAATATTCTCCACTCAAAGCTTTATCAAACAGAGCACATTAGCAGCATCTTGTGGCCAAAGCCATAAAGTGATATTTGTGTCTGGTGGATAAGAAACATTTTGCTTGTTTTATAGCCCCAAAACTTGTGTTGTATTTTGTTTTATGGCCCAAAAATTGTGTTCTTGTTTGTTTTATGGCCCATTAATTGTGTTCTGGTGCGTTACAAATATGGCATTTATTGCTTATTTAATGGCAGGGAATAATATTAAATAATTTGTTGTGCATGTATTTAACATCTCAGTTGCTGGGGTGAGTAAATATATCCAGGATTGGGCAGAATGTATTCTAGTACAGCACAAAGAACAGAAATGTATTCAAAAT
>Chr0_RaGOO:323854921-323855123
TCCTGTTTATTTAACATACATCTAGTAAATAAATCCTAGGGTATTTATAATTATCAATGATCTTCTTCTTGTTATTATTTTTAGTATCATTATTAGACACTGAATTAAAATAAGTGCAGGTGTTGAAGTGAACTTCTTTCCTGCTTGATGACAAATAAAAATTTTGCCTATGCATAAATAAACATAATGATAAAGTCCTCCC
>Chr0_RaGOO:324512042-324512301
GGTTGCTGAAGCAGAGCAAGTGCACAGTTGCCCCCAGAGACTGGATTTGAAAAATCGCTTGTTCATCCACAGTACATGAAAGTGACACTTCATTCCACATGATAAAAATGCAATAATTGTGCCTGATACTATTATAGTAATAATGTTTCTTTCCCAATTTTCCTCCGAAACCGACTAAACATAATTTAATTTTAATGTTATTGAAATGAAGTGCACCCAAAACAGAAAACAAAATGAAGTAACAAAAATGTCATGCAAA
>Chr0_RaGOO:324512912-324513732
AAAAAAGTACATAAACCTATCTTTGGGCTTCATGACCTGTGAAATATATTGTAATAGGTGTTTGTAAAATAAACAATTAGTTTAGCAGAGGAAAAACACCTGGAAAGTAGAGAACATTTACAAATATAATAAAAACAAGTTGGTACATACACAAAGCATCCAGTGTCCTGGCTTCCAAGCAGGGAACAGAATGCAGTCTTTATTCGCAATGTCATCCTGGCAGTAGTATAAAACAAGCAAGTATGAAACAATGTTAATATATTTCCTTGGAGTTCAGAAGCTACAAATACAGTAAAGATAAAAATTGACTTACTGGAAATGATAAAAATGGATCCTGGTTAAGTGGAGGATGCCATGTAACAACAACATATGCATCAACTGCCAGTACATCCTTTCCCTACAGCAGAAAATACAGTTTAAAAAAATAAACAAATAAAAGCTATTTACATATTTCTGGGAGCAGTTTTACCAAAACTCACCTTTGCATTAGCCACCAGAGTGATTGCCTGGAGACAGCTGTTTGCAATCTGACATTTTTGGGGGAAACAAAGTTAGTTTCATCGATAATATATATATATATATATTTTTCAAAAAACATTTCTGTGTTTACTCACTGTTGCTTCCAGCTCAGCATTTTCACCCAAGGTCCAGAAATCTTTTCGCTGGAGAACAATGTTTCCAACTACAGCAAGTGTATCCTCTGGATCATCCTTGCTCAAAACCCAGTCAAACTTTCAAACAGACAAAGGATTAACATTTCATTTCACACACATTTTCAGTTCAAACTTGTGTATTACTAACACTCATCAAAAGAAATGAT
>Chr0_RaGOO:324516607-324516964
CACACACACACACACACACACACACACACACACACACACACACACACACACNNNNNGGCAAAGTATTAACTCACATTATATGTAGTGTCTATATTATACACTAGTGCATCTCAGTAAATTAGAATATCATTGAAAAGTGACTTTATTTCAGTAATTCAGTTCAAAATGTGATACTGATATTATATACTTGGCACACTGCCCACACTGCCAAAAGTACCAATTGGTCTTATATAATATTCAAATTTTCtgaGATACTGATTTTTGGGTTTTCATTGGCTGTTTCATTGTCGATGTGTAAGCCATAATCAATAATCAACAATAAAATAAATAAAATAAATAAAACAATAAAAAATAAAA
>Chr0_RaGOO:324517843-324518122
CCGACTTGATGTGTCTGCAATGGTAAGAGATAAAGCCACTCCTCTGAGCAAGTTCCATATTAACCTGGCATTCACTGGACTCACATAACACACTATGGTTTTCTCCAAATGTTTTGCACTGTACATGAAGTGGTACGCTGTGGCCTTTAAATGTTTTTAAGACTGTGAAAATGCCATTTGTCTTGTCGATGCACTGGCTGGTAAGATGATATCTTGCATTAATGTCCTGTGTGGTTTGCTCTGTGTGTTTGCACTCAATGTGTTTCTTCAGGTTGCATT
>Chr0_RaGOO:325857296-325857657
TGGTAACACTTTACAATAAGGCCCAATCCTTATTTCTCTTTTGTACCCCTACGTCTTGTTTTCAAGTGTAACCCTTCCCCTTGGGTGAGTTAACAAAGGGAAAAGGTGAAATTGCGAATTGGGACAACCCTTCAAGAACCTGGGCTGATGTGAAAGCAGTAAAGCGCTAAAATTTAGCAACCTAGCTGCTGGTTCACTTGTTAACATTAGGGAGACATCATATGTATTCAGAAAAGGGGGCAGGTGATGGAGCAATTATTACTATTGTCCACTCCTAAATTCCTCTGTGATGAGGAGCTGAAATGAATTAACTTTAATTGTATTTTATTTTTGTTCCACCTTAAATGCTGCAGCCTCTGTC
>Chr0_RaGOO:325986787-325987153
AAGAAACAGCTAGTTGTTTGAGGCAGGATGTTTATTGTAAATCGTGGAACTGGACTGCAGATGTTAAAGGTGTACTTCCGCCAAAATTCAGTTTTTCTTGTTCTAAAATGAGTATATATTTATATTTTGCAGATAAATCGCTTTTTTCCACTATTATTTATGGATTCTACCAATGAAGTGTGGAGCTACTTTGAGCTGAATAAAAGTGTAAAAAGGGATTTATCTGCAGAGGCAAAATAAAATATGCCCAGTGTCACCCATTCTAAAGCCTGTTTTGGGCAAAAGAGCACAAAATACTGGATGTCAGAAAGCTGCAGGAAAGCGGAGAAGAGCTATTCACCAAAGGTAAGAACTTTTTAAGAACAT
>Chr0_RaGOO:329992213-329992434
ACTCTATCAGATCCTCTGTCTGTGCTGCCAACTCTATCAGATCCTTTGTCTGTGCTGCCAACTCTATCAGATCCTCTGTCTGTGCTGAAAACTCTATCAGATCCTCTGTCTGTGCTGCCAATTCTATCAGATCCTCTGTCTGTGCTGCCAATTCTATCAGATCTTCTGTCTGTGCTGCCAATTCTATCAGATCCTTTGTCTGTGCTGCCAACTCTATCAGA
>Chr0_RaGOO:332863026-332863244
AACAAACAGAACAAACGAAACAGAGAATGTTTCATAACAGTGTGATTTAACCTCATTACAAATTAGTCTACAGATTACAGACATTTACTGTTTTTATAATTATTACTACTAAACTAAACACTGTTCTATAATTATTAATTATATTAATATTATATTGCTGAATTAAATTATAAACATTATTTAAGTATAATATAAAACAGCAGGAATAAAAACACTAA
>Chr0_RaGOO:334377650-334377892
TTAGCGTTCGATTTTTCAAAGGTGACTTAACAGCAGGCTAATTGGACTGATGAACAACTGATAAGGCTATATGAAAATGTGTTTTCTTTGTTCTCTTTTGTACACAGTGTATTTGTGTGAGTGTGTGCATGCTTTTAAGTTTGTGTTCTTCAAAAAAATCAGTGCAAGCTTTCATTATTTGTTTTATTGCCTTTGAAATCTTTGTTTTAATATAAATAATATATTTATTTGTAAGTAATTCA
>Chr0_RaGOO:335544976-335545256
ACTGCTTTACTTTTAGAAATATATAAAGACATGCATTGCACTATTTTAAATGCATTAGACAATTTTACCATTAGGTATCAATTATTGATCCTATGCACCTTATTTACTCTGTGTCCGTGTTGAAACGAAAATGGAAAACTAACCTGATGCACCCCCTGAATTAACAATGAAAACAGTCAAAAACTGGGCAGAAAAAAGTGCAAGATTTTACTAAAAGACTACAGTAACTGGATTGAGAGATATGTGCAGAAAGGTGAAGGTAGCTAGCTAATCGGCTTTT
>Chr0_RaGOO:336217972-336218605
CTCTCTGGGAGTTATGGCACGGATGAACTGGGTTCTGGCTATCTCACTTTACACGTCAGCTGGTTAACACGGTTACCCTCTTTGATTACCATTGGCTGTGTTTCACTGTGAGTCTTTGCGCATGCACGGTCTTCCTACTTCTTGTCTCTCTGTCTCAAGCAAGCAATATTCGCCAAAGCACAGTTAGATACCATCTTGTGCTGTGAAACACCAGCATACTCACTGTCCACAGCCTCCTCTTTCATATGCAGTGTGTTGGCCTTGCTCCACTGTGTGGTCAACTTGGCTGATGAGCCAAGTTAGCCTGGTCCAAGCTACAAATGGCTAATAACGATTAGCAACTGAAAGACCGGTCTTTTACCTCTGACACCAGCGTGGCGTCTGGCTGGATGTTGACAGAAGGACCGAGAAGGCAGTTTTGAGTAACATTATTGCTAACTTAGAAGAATGGGTTGCTGTTGGTTGCAACCATGCTAAAAAAAACTAAAAGCTATTGCTAACCAGCTAACGCTCAGCGCTCAGCACTCAACGCACACACTCACAGGCAACACCTCTTTCTCTCTTTGCTCACACACGAACAGAAACCTGCACATTCCTGCTCTGCTCCTCCTCCTGTTCTCCCCCAATCACCAG
>Chr0_RaGOO:336234739-336235115
ATGACTGACTACAACAAAAATGCTCTAAAATGACTTGGAATAAAATCTCTGTACACTGACTTTTATTGAAAGTGTTTTTTAATTGAAAGTGTCACGCTTCCTCTTGCCTCCACAAACTCTACGGACTTCATTTCCCCACACTTCACCTTCCTCTGTATGTGTTCCTCTTCTCTTCTGTCATGTGTTCTCCTCCAGTTAATCAGAGATATCTCCCAAGTTCACAGTCACTCGACTACTACATTACACTCATCTGTTTGTTTGACATTGTATAAATGTGAATAAATACCTGCTCGTTTGGTTTTACACTTTGCGAAGTATTGCCAACCATACCATATCAGTCTTTTGCTTGTTTCCGATTCTCTTTCTATGTCTCAGA
>Chr0_RaGOO:337643616-337643819
TTTGAAAATAACAGCATGATCTACACTAGAGGTGTCCAAGCTCACCCACCAAGGGCCTATATGGCTATAGGTTTTCAGTTGTTCAGATAAGATTGAACACCCctggtctaaaacaattaaTCCAGAAATACAGTTAATGTTTAGTATTTCCTTACCATTGTAATTAATGACGCTCCTTAAACCTCCTTGAAAATCATTGTTAT
>Chr0_RaGOO:337935215-337935525
TGAGCAGACTTTACCTGTTTGTACTGACATAGTTTAATTGATAGTTTTATTATATTGCACTTTTACATTGAGCAGACTTTACCTGTTTGTACTGACATAGTTTAATTGATAGTTTTATTATACTgcactgtttatattgagcagaCTTTTCCTGTTTGTATTGATTATAATTGATAGTTTTATTATATTGCACTTTTACATTGAGCAGACTTTACCTGTTTGTGTTGTTTATAATTGATAGTTTTATTATACTGCACTTTTACATTGAGCAGACTTTTCCTATTTGTATTGATTATAATTGATTGTTTTT
>Chr0_RaGOO:338332398-338332651
TAGAGTATTGTGGTTTAATTGATTTGTTAATCTATGCTGAGTTTTTATATTTGATATACAGTATTATTAGCCAATATAAATATTATATATGGCCCTTTAAAAACCAAATCTATGTAAAGAACAAATACTAATGGATTAACAGTTGTTAAAAATATGTTTTATTAAGTTAATAAATTAATAAATACCTTTGTGAAGAGAAAAGGTGTGTTTTATATAAATACATTTGGGGAATTGGAGTATTTGTGTTATAGGG
>Chr0_RaGOO:342045843-342046165
AGGAGTGAGCAGCTAACAAGTCGAGAGCAGATAACCAGGTGTAAGCAGCTAATCAGTTGAGAGCAGATAACCAGGTGTGAGCAGCTAACCAGTTGAGAGCAGATAACCAGGTGTGAGCAGCTAACAAGTTGAGAGCAGATAACCAGGTGTAAGCAGCTAATCAGTTGAAAGCAGCTAAACAGTTGAGAGCAGCTAACCAGGTAAGAGCAGCTAATTTGTTGAGAGCACCTAACCAGTTGTCAGCAGCTAACCAGTTGAGAGCAGCTAACCAGGTTTAAGCAGCTAATCAGTTGAGAGCAGCTAATCAGGTGTAAGCAGCTAA
>Chr0_RaGOO:343496517-343496830
GTATCGGAAATTTTAAAGCTATACAAAACCCCAGCTTTAAGTGTGTTGTTTAGGCAGCTATGCTACCTTTAGCCTGTGGTAACACACAGTACGGGAACTCGCAATGCGCACGCGCTGCAGCATATACTGAAAGCATGCGTAGAGTCGAGGCGTTTTTTGTTTTTTTCTTAGTAGCATACTCGATAACGTCAGCTCAGGCATCGTTAACAAGACAATTAAGATATTATCGTAGACAATCTATATCGTACACCCCTACTGTTACTCACTATTAAACCTCTCACACTCATGATCAAACTTCACACTCACTATGTAA
>Chr0_RaGOO:349146715-349146969
GAGGAGAATACACACTCAATAAGCGCACAAAATCTTCTTAATAAGTCCAAAATGACAGCAATTAAAGCACAATCATGGTTTATAAATATTTTATAACATTTATATTTTTATGCTAAAAATATATATATATATTTTTTTTCTTAACACAGAACAATAATAAATTAGAAATTAGATTAGAATAAGACGTATTCCTTAAAGCTTGAGCTCCGGCTGTAAAACTAATAAACGAGCTCAGTTACTTCAGCAATAATTCA
>Chr0_RaGOO:352150801-352151067
CGTCTCCTGTTACTCTGTAAATAAACCTGTCATTACCTTTTACTCTGCAAGCGTCACTCCTATCTGTCTGGCGTTACATAAAAAAAAAATGTTGTTCTTTTTTATTTTAGTCAATACAGTTGTTGATTTTGTATACATTTTTTTTAATTATATTTTTTGCCCTGGCGCTTTTGTTATGAAGCCCCAAAGTTCTGATGTTTGATATGATATGTGTATGATGTCTGTACATTATTCAGGTCTTCAGTTATGACGTCAGTCACTGATGG
>Chr0_RaGOO:352503008-352503305
TCAAGTTAGACCCTGATTAATGTTGTATCTATTGTGAAAAAACATAAGCCAAAGATGAGTCCCAGTCCAAAAATAGCCTTGCCAGTTTTTTATTCAAAGCATCTTCTGAGCAAAACAGGGTTTTGGAATGCAATGGATAATACAAAATAAAGAAAAAATAATCAACGTTTAAGGAGAAAAAAATTACATCAGTAAGCTATCCGCACCTCCTAGTCAGAGTTACCGGCTCTCATACTGATCTAAGCGCTTTGAAGCTCTCAGCCAGCATACCTCAGCCTCCCCCAGTCTAAACTCCAG
>Chr0_RaGOO:352545852-352546076
CTTGATTCTCATTAGTTGTTTAAAATGTGCATTCAGATGTGGGATTTGGATTAGCTGTGAAcggcaggggttgggctgaaaattaataaaggaaGGTAGGAGCTATCCTCCTCAAGCTGCAGCCCAAGAACAAAAGAAAGGCTGGGCTTTCCAAGGTACCATTGGTTGTAACCACCAATTTGAACTTCATTTAATCTATCTGCTCTGACTTCAACAGGAAAGGT
>Chr0_RaGOO:359695075-359695724
CCAGAGAACCATAAAAATGACCCACGTACGGAGCAAGAGGATGGAACGAGTTCGGAGAGCCAGAAAAATGACCCAGGTACAGAGCAACCAGTGCGTCCGGAGAACCAGAAAAATTACCTGAGTACAGGGGAAGAGGATGGAACGAGTTCGGAGAATCAGAAAAATGACCCGGGTACAGAGAAACAGGATGGAGCTCATCCAGAGAAACAGAAAaatgacccaggtacaaagcagcctgcacatctggagaacCACAAATATGACCAGGGTAAAGAGCAAGAAGATGGAGCGCAACCAGAGAACCAGAACAATTTCCTGGATACAGAGCAAAAGGGCGGAGCGCATCTAGAGAATCAGAAAAATGACCCGGGTACAGAGAAACAGGATGGAGCTCATCCAGAGAAACAGAAAAATGACCCAGGTACAAAGCAGCCTGCACGTTTGGAGAACCACAAAAATCACCAGGCTAAAGAGCAAGAGGACGGAGTACATCCAGAGAACCAGCAAAATTACCCAGGTACACAGCGCCCAGCGCATCAGGGGAACCAGAAAAATTACCTGGGTACAGAGCAAGAGCACGGAGCGCATCCAGAGAACAAGAAAAATGACCAGGGTACAGATCAAGAGAACGGAGCACAACCAGAGGACC
>Chr0_RaGOO:360632164-360632390
CTGGAGCTGTGAGACTAATGTAGACAACATGCATTTGAAGCTTTTATTCCACCAATTAGCACTGGAGATAAGGCTAATGTAATAAACATGCAATTAAAGCGTATATCCCGACAATAAGCACTGTAGCTACGAGGCTAATGCAGTTAACCAGTAGTGGAAGCTTAATTACACTGTTGTTATGAGACTAATGTAGTTAGCTAACATGAATTTGGAGCTACTTTCGCAC
>Chr0_RaGOO:360719133-360719522
ATTTATATAATGTTGTGGATAGGCTATATGTATTATGTGTTCTCTGGAGGTCGTGCCTGTTCTACACAGGACTTGCATGATTAGTTTCTCCACAAACATGGGTCCACTTCTAAGGCTATGTGCATATATGTAAAGCCCGTGCTTACACCCGGCTTAGTCTTTTGTTCGTTATATGGCCTTAATGGCCTGTCTTAGATGTGTGATGTGTTCCCCTCTCCAGCTGCCCATTAGGTGGGTCTTATTAATGACTGCCTTCCCCACCGAATGTGGTTACGACTTAGGACTATGCTTGGCTGAAAAAACTCGTGATTACACTCAGCTTCTTAATTATTATGTGACTGAGGCCCGCGATTACGCTCGGCCAGTCTCCTGGAGGGAGGAGTGCAGGG
>Chr0_RaGOO:361667923-361669483
CAAAGTTCTAGATTACTGTAAGGGAGAGTATGCAAAAGTTCAAGATTACTGTAAGGGAGTGTATGCACAGTTCTAGATTACAGTAAGGGAGAGTATGCAAAGTTCTAGATTACAGTAAGGGAGACTGTgaaaaagttctagattactgtaagggagagtatgcaaagttctagtttattgtaaggGAGAGTATGAAAAGTTCTAGATTACTGTAAGGGAGGGTATGCAAAAGTTCTAGATTACTGTAAGGGAGAGTATGCAAAGTTCTAGTTTTATTGTAAGGATAGTATGCAAAGTTCTAGATTACAGTAAGGAAGAGTATGCGAAGTGCTAGATTACAGTAACGGAGAGTATGTTAAGTTCTAGATTACAGTACGGGAGAGTATTTAAAGTTGTAGATTACAGTAAGGGAGAGTTTGAAAAGTTCTAGATTACTGTAAGGGAGGGTATGCAAAAGTTCTAGATTACTGGAAGGGAGAGTATGCAAAGTTCTAGATTACTGTTAGGGAGAGTATGCAAAGTTCTAGATTACTGTAAGGTAGAGTATGCGAAGTTCTAGATTACTGTTAGGGAGAGTATGAAAAAGTTCTAGATTACAGTAAGAGGAGTATGCAAAATTCTATCTTACAGTAGGGGAGAGTATGAAAAAGTTCTAGATTACTGTAAGGGAGAGTATGCAAAGTTCTAGATTACTGTAAGGGAGAGTATGCAAAGTTCTAGATTACTGTAAGGCAGGGTATGCAAAAGTTCTAGATTACTGTAAGGGAGAGTATGCACAGTTCTAGATTTATGTAAGGGAGAGTATGAAAAAGTTCTAGATCACAATAAGGGAGAGTATGAAAAACTTCTAGATTACTGTAAGGGAGAATATGCAAATTTCTAGATTACAGTAAGAGGAGTATTCAAATTTCTAGATTACAGTAAGGGAGAGTTTGAAAAAGTTCTAGATTACAGCAATGAAGAGTATGAAAAAGTTCTAGATTACAGCAATGAAGAGTATGAAAAAGTTCTAGATTACAGTAAGGGAGAGTATGCACGGTTCTAGATTACTGTAAGAGGAGTATGCAAAGTTCTAGATTACAGTAAGAGAGAGTATGAAAAAGTTCTAGATTACAGTAAGGGAGAGTATGCAAAGTTCTAGATTACTGTAAGAGGAGTACGCAAAGTTCTAGATTACAGTAAGAGAGAGTATGAAAAAGTTCTAGATTACAGTAAGGAAGAGTGTGAAAAAGTTCTAGATTACTGTAAGAGGAGTATTCAAATGTCTAGATTACAGTAAGAGGAGTATTCAAATTTCTAGATTACAGTAAGGGAGAGTTTGAAAAAGTTCTAAATTACTTTCAGGGAGAGTACGAAAAAGTTCTAGATTACAGCAATGAAGAGTATGAAAACGTTCTAGATTACAGTAAGGGAGAGTATGCAAAGTTCTAGATTACTGTAAGAGGAGTACGCAAAgttctagattacagtaagagagagtatgaaaaagttctagattacagtaaggaagagTATGAAGATGTTCTAGATTACTGTAAGGGAGAGTATGAAAAAGTTCTG
>Chr0_RaGOO:363231024-363231283
ACCTCTCTACCTCTCTTTCTNNNNNNNNNNNNNNNNNNNNNNNNNNNNNNNNNNNNNNNNNNNNNNNNNNNNNNNNNNNNNNNNNNNNNNNNNNNNNNNNNNNNNNNNNNNNNNTCCTTCTACCTCTCTATCTCTCTTTCTACCTCCCTACGTCTCTTTCTGTCTTTCTACCTCTCTACCTCTCTTTCTACCTCTCTACGTCTCTTTCTGTCTTTCTACCTCTCTACCTCTCTTTCTACCTCTCTATATCTCTTTCTGT
>Chr0_RaGOO:369239544-369239838
AAAGAGCATATTAAACTTAGTGAAAAATGATTGACCCTTACATTCAAAAGAACAGAGTAAAGATTTTAGAGTGAATCTGAGTACCTGCACAATAAGCTGCATAGCAGAAGTTTGGATTAATGAACTCATAAACATAATAATTTTCTGGACACGCTTTAACTCGAATTGATACAAAAAATTCACAGCAGCCACTTGTCCAACTCCCACAGGCCTGACGAGAGATAATTCCATCTGATATCTGAGGGTGAGAACCATTCAGCCAAAAGGTGGTATAAGTGCCACACCAGTAATTGC
>Chr0_RaGOO:369401373-369401603
AAGCACTGGTGATGGAGAGTCAGATTCCCTGTTATGACCAAACCTTCTCAGCATGTCCTTAAATTAGATATAAAATCTAAAATAATATAAAACAATATAAACAAAATTTAAATATGCAGTTCTAAAGATATCAGTTCTATTCTGAATCCAGAACGTTCCTACAGTACTTACAATGTAGTTTAGCATCCCAATGCACAGAAAATGTAGTTACATTAATGTTGCACCTCTCC
>Chr0_RaGOO:372940933-372941150
GTGTTTGTAAAATAATGTGAAAAAAAAAgaaataagaaAAAAGTTCATTTGACACATAGCAAGAATTAAACTTTCCAATTTCCCTTGAAGCTGACCCATATTTTTAGATGATTTTTTTTGTCAGTAGGAGATTTCGACACAAGACCAGTTACCAGAACCCAGTTATCATTTAACTGATGACACACTAGCCAATGTGAAACGGGGGCTATTTAAGGTA
>Chr0_RaGOO:374821072-374821416
AACACTGATACTCACTACTGCTACACACCACTGATATCCAACACTGATACTCAACACTAATACACACCACTGATCCACACCACTGATACTCACCACTGGTACACACCACTGATACTCACCACTGGTACACACCACTGATATCCAACACTGATACTCAACACTGATACTCAACACTGATACACACCACTGATACTCAACACTGGTACTTACCACTGATACTCAACACTGATACTCACTACTGATACACACCACTGATATTCAACACTGATACTCAACACTGATACACACCACTGATCCACACCGCTGATACTCACCACTGGTACTCACCACTGATACTCAACACT
>Chr0_RaGOO:375347004-375347433
TCTAATCATCCCATTCCAGATCCTTCCTATAGCCATCCCAGTCCAGATCCTTCCTCTAATCATCCCATTCCAGATCCTTCATATAGCCATCCCATTCCAGATCCTTCCTCTAATGATCCCATTCCAGATCATTCCTCTAATCATCCCATTCCAGATCCTTCCTCTAATCATCCCATTCNNNNNNNNNNNNNNNNNNNNNNNNNNNNNNNNNNNNNNNNNNNNNTATCCTTCCTATAACCATCCCAGTCCAAATCCTTCCTCTAATCATCCCATTCCAGATCCTTCATATAGCCATCTCATTCCAGATCCTTTCTATAACCATCCTAGTCCAGATCCTTCCTCTAATCATCCCATTCCAGATCATTCCTATAGCCATCCCATTCCAGATCCTTCCTATAACCATCCCAGTCCAGATCCTTCCTCTAATCA
>Chr0_RaGOO:376563561-376563899
CGCTTTATTTAGAAGAGATCAGGGAATACTGCCAAACAAGCAGTGGTTTCTTTCATAATACACCAACTCTCAGGTTCAGACTGTTATCCAATGTTTTTTTATTCAATATTTAATCATCTGGTATAGCTTCATTTATTTCGGTAACACTTGGGTTATGAAGCTTTATGAATGCATTTATAGTGCTTTATAGATACCTGATTCATAGAAAGTGTTACNNNNNNNNNNNNNTATTGCCCTCTCTGTGGGCAATAAAGTTCCATCATTCTGACCTTATTCTTATTAGACACAGGTAAATGTTGATTACTTTGCACATACAGTGTATATAAATATATTCTCTA
>Chr0_RaGOO:377336188-377336597
ATTTTATTAGACTCCAAAATCTGTTTTATATTAAATTGATGGACACAAAAAGTTTCATTGGAAAATAATTATATGTTTTATAGTACTTGCTTATCTTTCAATATATCTACTGGAAACATACATAATAAAAACAGATTAAAGTGTTTTTTTTATAGGACTCCAAACATTTCTAGAATTGTACACTGTTCTACAGAGAGGTAGTTGTGTTTCTGATGTGTATTTGTTAATTAGAGCTGGTTAAATGATGTTAATGTAGCTGTAAAACTCGTTTCTGTTCTATTTTCAGTATCTGAAGGAGAAGCGCGAGCCTCTGCTTCAAATGCTCCGCTGTGAACGCAGCTACCGTAAAACAGGTTTAGACGCGCATTCCACTTTCAGTGTGGATAGCGGTACCGTGCGGTGCAGATAG
>Chr0_RaGOO:379241562-379241999
NNGGGGTTCAATTTCAGTTTAAAGGTAATGTTTAGGGTTTGGGGTTCAATTTCAGTTTAAAGGTATTGTTTAGGGTTTAGGGTTCAATTTCAGTTTAAAGGTAATGTTTAGGGTTTAGGGTTTGATTTCAGTTTAAAGGTAATGTTTAGGGTTTGGGGTTCAATTTCAGTTTAAAGGTAATGTTTAGNNNNNNNNNNNNNNNNNNNNNNNNNNNNNNNNNNNNNNNNNNNNNNNNNNNNNNNNNNNNNCATGTTTAGGGTTTAGGGTTCAACTTCAGTTTAAAGGTAATGTTTAGGGTTCAACTTTAGTTTAAAGGTAATGTTTAGGGTTTAGGGTTCAACTTCAGTTTAAAGGTAATGTTTAGGGTTTAGGCTTCAATTTCAGTTTAAAGATAATGTTTAGGATTTAGGGTTCAATTTCAGTTTAAAGGTAATGTN
>Chr0_RaGOO:380435187-380435434
GTGGATGTGTTCAAATCCATCAGCAGCTCACCTGATTTATCATCGTTAGACACTGATTTAACAAACTAGTTACTAATATCATGAGAACTATAAATAATAATACACTTTGGAGATTAAAGTATTTCACTGTTGTTTGTGCATTCCTCAAATAAAGTGCCTTGTCCTTTTTTTGTGTTAACTAATTATTTGAAACGTATTAGGGAAACTTACCCGGTGCTGTTGTGTTCATTTTCATTGGGTCAGTGAT
>Chr0_RaGOO:381141008-381141267
TCTCGGTTCGTGGCATTGTCAGTTTCTGGGGTGCGGGGAGAAAGAGCGCTGCTGCAGCGGCAAGCCTACTCTTGGCTTGTGCCATTGATACCATTTCTCCGCTGCCGCGGCAGGAAGCCTACGCTTGGCTCATGGCATTGATGACATTTCTGGGCTGTGGGGAAAAAGAGCACTGCCAGAGCGGGAAGACTAGAAACGTTATCAATGCCTCAAGCCAAGCGTAGGCTTCCCACCCAGGTAGGGCTCCTTCTCCCCTGCC
>Chr0_RaGOO:382596499-382596836
TCAGATTGGGAAATGAACCCACAACATATATAAGCATGTGGACATCTCTGTTCAGCTGCTTCAGTTCAAATTCACACATTTTAGTGTTCACTCCATCACACCATCCTGAGCTCCTACTGAAATCTTACAGCCAACATTATCAAAGCAAGCTCCATCTCACTGCTGGACCCTAACCTCACCACAGCAGGTCAGTAAACTGTCTTGATACTTTGTATATTACTTTCAGTTAAAGTTATAAATATCATACAATTGTGTTTTCTATGTTTTACAGTTCTTATTTTTATTACTATTAATTTTTTAAATTAATTTTAAATATTAATTCCAATATTTATTGTAA
>Chr0_RaGOO:383232262-383232495
TACATGACCATGCATTTTATTATAAAGTGCCTACATGACCATGCATTTTATTATAAAGTGCCTACCTGACCATACATTTTATTATAAAGTGCCTACCTGATCATGCATTTTATTATAAAGTCCCTACCTGACCATACATTTTATTATAAAGTGCCTACCTGATCATGCATTTTATTATAAAGTGCCTACCTGTCCATGCATTTTATTATAAAGTGCCTACCTGATCATGCATT
>Chr0_RaGOO:383521352-383521898
TTCAGACCCTCTCTGCTTTAGAATGCTTTACAATTTATTGTCAGAAGTGTATGGGCTAATGCAGGCATGTTTTGAAGCAAGTTGTTGAATGTGCTTCAAAAAGAAACTATTTAATTGATATTGAAGTTTTTCTACTCGTTTTCACTAATATTTGATTAATATTGCTAGTCTGGATGTGTAACAGGTGCATTAATTGATATTGATTGTTTATTCTTATAGTAAAATCACAAAATAGAACAGTATTTTTCTGCTTCTGTATTGTAATATATGTGCAAAAGTCTTTTATTGAATCTAATTAAGAAATTCCACCTTAGACGGTCCTGAGGTTTACCAGCAGCAACATtagcagctcaccagcagctccaCAGTCGTGTGCCATTAATATTAGTATTAGTATCACCTACAGGCCATTATCATCGATACAACATTGCTAGCACTGCTGCCATGCCCTTAGCATTGCTACTCTACCATTACAATCACAGCCACAGTGTTAGCATCACTACCCCAGTGTTAGTAACAGGCCATGCTCATCAGGGCCTTGTACAT
>Chr0_RaGOO:383755605-383756153
TGCTGTTTTTCAGCAGGAAAACCTATTTAGAGTCGATGTGAAGATGTATGGAGCTAAATAAAGGAAAGACCTACAGCTTATTAGATGTTGGTCTGGGATCTTTTTTGACCTCCTGGATGAGTTGTCCATGTGCTTTTGGAGTCAATTAAAACTGCTTTCATATATTTACTCTGTCTGCTATTAATGCTTTTTTGTTTGATCATCTGTAAATGTAAATATGATAAAAAAGCAAAAAAAAAAAAAAAAAAAAAACTGTATGAAATCTGTGTAACACTGCTTAACAGTAAAATTCCCTGAACAAACATTATTATTCATATGAGAAAATAATAACCTTCACTTTCAGGTTGTTATTGACAGTTTTTAAAGTGATTATATCAAATAATAAACTTTGAAAATATGATTTCTATGTGAAAATCACAGTATTTTATGATAAAATATGATAAGCAGTCAAATAATACAATAATTACAAATCTAAAAGTTTGAGGACCAAAAGGCACAGTAATGTCATAAAAAGAATAGAAGACATTTTATATATTACAGGTTTATAT
>Chr0_RaGOO:387078613-387078820
ATAGTTTTATAGAATTTTATTTATTAGTGTTTAAAACAATTCATCACAGCTTGGTATAACTGGAGCTGATGAATGTTGAATGTTTCTCCTGTATTATTTCAGATCCATGTCTATAATAAAGAGGATAATGATTTAATTAAATATTATTTCAGAAAACATTTGAAGAACATTATATAAATCTTGAAAATACAAGAATCTTTGAAGTCT
>Chr0_RaGOO:387965318-387965527
CGAGTGGTAATTATTTTTTTCAGGACATAACCAGATATGTCTATATTTCAGTTGACATGCTAAGTAGTATTTGTAAAAATTAGGTGCTTCTAGTCCGCCTAGTTGTTTACTTTTTTTGTAACGTGGATAATTTAATTCTTGGATTTTTATTTTTCCAGTAAAATTTTGTTATTTCAGAATCTAGTGCTTTAAACCAACTAGTAGGTGGG
>Chr0_RaGOO:387965739-387966108
ATAGCTTGATATTTCAGAAAATCTATCTATCAGATTCACTGATTCTTGTAGAGAACTACCTGGATTCTGTAGGTATAATAATATATCGTCTGCATAGAGGCTAATTTTGTGCTCTGTGTTTAGTGAGGTTATACCTTTGATCCTACTGTTTTGTCTAATTGCTGCTCTATAAACATTGAAAATAAAGATGGAGACAACGGGCATCCTTGTCTGGTCCCTCTGTGCAATGTGAAACTCTGGGAGGTGAACCCGTTAGTGGTGACTGTTGCCATGGGTGATGTATAAAGTGTCCTTATCCAGTGTATGAATGATTTCccaaaaccaaatttcggcaaggttatgaaaagaaatttccaattgaccctatca
>Chr0_RaGOO:388175699-388175938
TCTAAGAATGTTAACTGTAATGTTAAGTGAAATCCTCTTGAGACTAAATTTCTGATATTTCTCATTTTTACAGTGTTGGGAAAAATACAGGATTTTTTTTACGTAATTTAACTTATCTTTATTTATTTAAAGTATTTAAATCTATTGAATGTTTCGTATTCCAATGGCAGATAACTGTGAGTTTCAAGCATTTTTTCTTGACATTTTTTTTTTATTTAAAGGAATAAAACCCCAATCAG
>Chr0_RaGOO:389569247-389569572
TTAAGAAATTGGCTCAGTAAATTCCCTCAAACTGTAAGACAAACGACACATCCTGAAGCTAAAATTCAGCCCGATGATAATATTCAGTTGCATCCGTCCAGATCAGGCTTAAAATCGGGCTAAAGTGTCAGTCTGGCTGATGAGAAATACAGTATTTGTATTAAAAATTATATTTTCTCTTTCTCCTTCTTCGTAGTTTGCTGATATTTCTCTTTATGATGTACTATCACTCAGATCTGTGTGAACAGAATTCTCAGGTTTCACTCAAATCTCAGTTTGAAAAAATATTCAGTTACATGTAGACTTGGAAAAAGGAATCAGTGTT
>Chr0_RaGOO:391455353-391455704
AGTTACTGAGAGATGGAGGTGGCCTAATGGAGCTTTTAGGATAAAGTATGTAGTTACTAAGAGACAGAGGTGGACTAATGGGGCTTTTAGGAGAAAGGATATAGTTATTGAGAGATGGAGGTGGACTTATGGGGCTTTTAGGAGAAAGGATGTAGTTATTGAGANNNNNNNNNNNNNNNNNNNNNNNNNNNNNNNNNNNNNNNNNNNNNNNNNNNNNNNAATATGGATGTGGATTAATGGGGCATTTAGGAGAAAGGATGTAGTTATTGAGAGATGGAGGTGGACTAATGGGTTTTTTAGGAGTAAGGATGTAGTTACTGAAAGATGGAGGTGGCCTAATGGAGCTTTTAG
>Chr0_RaGOO:392863436-392863698
TCTTAGACATATTACTGAGCTTTATAAATAATTGACTTCCCATGCCAAAAAATATTTAAAAAATAATTTTGAAGTAATCAAAATAATTTAAGTAATTATTTTCTATAACATGTATTTTGACAATAAGGTAATAATTTGAATAATTTGAAATAGTAAGTCACATTTTACAGAACAAAAATGTATTATTTACTTCATTAATCCTTATTTTGTGATATCAATTAATTAATTGCACATTCTGACATACTGCAACCAGAAATAAAGG
>Chr0_RaGOO:398658326-398658784
AAAATATTTTAAAAATTTAAAGAAGAAACTTCTTAAACAAAATAAATGGTAAAGTTTTGTTTAGTATAACAGTTTCAAATATTCAGTAAAATCAAAAATATCTGTAGACCTTTTTGTTGATGTTTTAAGTAATATAAGACCGGAAGTTGATCAATCCTGCACCTAACAACTGAAGTTATACATAGTGCTCAGCCAGGATCTATTACTCACCCAACTAACAACAACAACAACCACAACAATCAATGATACTGGCTCGAAAAGGATCCAGAAGCACAGCGTAATAATATGTCCATGTTCCATTGCCTCAACTGCCAAGTATCCAGACCCACAGAGAAAATAAACCATTATTGGGTATGCTTAAGAACAAACAGAAACACTCCTTAGTCTGTGCTCACTTCCTTTAACCATAATAACAACACAACAACCACAGCACACTACCTAAGCACAATAACACACAA
>Chr0_RaGOO:399704474-399705155
AATGGTAAAGTTTTttctgtgtttaatgttaacaGAACTGAAACCCAGAGAGCAGCTTCTCCAGGCCCCAGTGGAGTGTCTATGAAGAGTGACGCGTCACTGGGTCCTCCTCCTGACTTCAGCGGTCTTGAAGCTGTGACCTCTGACCCAGAGTGAGTGAAACATAAAACACAAAAGTAATGAAAAATAAAATGCTATGAAAATGAACAAATGAAAGTCGGACATTGCTTTTCAACCATGCTTCAAAAGAATTAGTTTAAAAATAAACTCATAAAACAATCCTGGACAGAAATGATGTTTCCTTCAACTTAATGTTTTGTTGCACAACGTTTTGAGGCAATCACAAGATCCCCTTTACTGTGAATGGCTATTTTTTTTTACATGCAAAGCTTTCCTTCAGTCAGAATAAATTCAATCGGATTCTAGAATCTGACTGAGGTGTTTATATGAACACTTTCCCCAATGGTCTGAGTAAACTCTCCATTTATATGTCTGCTACAATAATCCGATCAAACATGACGCACACGTGTAGTACCGCTTAGTGTACACGAAACCATGACAACAAGCATCAAGTGATCCAGGAATAAAAATAAGACTTAATTCATGCTTTTGTTGTAgaaaatcagatttaagcaatGTGGCTTGTAATGTGAATATAGTCTATGACATTACAGATATGTG
>Chr0_RaGOO:403907354-403907619
GTGGGATGGTGAGACAGCAGGGGTTGCAATGTCTACAATACAAATACTGTATAGCAATTTTATTGTGATTCAAAGCGATAATAACTTGACATCCATTCTATATGAGTAATATGTGTTTTTTAGATCAAATGTTAATAATAATAATAATATCCTAGAACAGTGTCTCAGGTGTCAAGCATTATGTTTATTGTAATTTCATATAATAGTAATTAGAAAGAAAAATGTTCATGGATGTTATGTTTATTTTTTTTAATGCTGTGAATAA
>Chr0_RaGOO:404373559-404374411
GTGATAGCTTGAGAAAAGTGGTGGAAAATGTGGGCCGACCCGCCCCAAGTTCTGATCTGGCCTTAGCTCGGGTCGGGTTCGGGCAGAGAATCTAAACTCTAGTGTACGCCTGGCTTAATACTAAGGTATAGATATTAAATTAATAATTCAACATTCATTAAAAAGATCTGTGCGAAATTATGTATGCCAAATAACAAAGAAGCTAGCAACAAGTTGTAAGCTAGCTGCCACTACAGTTAACGAAGAAAAGAAGACAAATCTTAAAAGAAAGAAATAATATTTAACCAAAACAATTAAACATAAGGGAAATTCCTGCACAAAACAATCTTAAAAGAAACCTAACCAATTAGGACCACAAAAAACATAACTAAATAAACAAACCAATAAGCAAACAAAAACTCATAAGCCCAGTACACACACTTAAAGAAACCAAACCCAAACGAATAAACACCACAAGTAAAGCAAATAGAAAGAAGAGCAAATAAGGTCTACAGGCCAAGACAAATAAGACCTGCTCTTTAAAAGAATGAAAAAGTAATAATCAACTTTTAGAATAACTTATAATAATAAAAATAACCAATAAAACTAAACCCAAAATATAACAGATCTAACGAATTTTAAAAGATAAAAACAAAAGGTTGTTTTACAACAGTAGAAAAAGAATAGTATTACAAATATCTCAAGTAAATAAAATGTGTCAGCCGTTTAAAAGCCAGATAATGCAGCATCACCAAAGCGTGCTGAAAAACAGCAGCACCACGGAGGGAAGAACAGCTAGAGGAATGTTAACTTCCTTTAAACAGAACTTGGTCTGTCCACTCTAGAAAGTACAATACAGTTACACATCATTAC
>Chr0_RaGOO:408633294-408633511
TGGTTCATAAAGAGCCTAAATAAACACTTCTATACAGTAGAATATGGGAAATTGGTTCATAAAGAGCATAAATAAACACTTCTATACAGTAGAATATGGGATATTGGTTCATAAGGAACCTAAATAAACACTTCTATCCATTAGCATATGGGATATTAGTTCATAAAGAGCCTAAATAaacacttctatCCATTAGCATATGGGATATTAGTTCATA
>Chr0_RaGOO:409105204-409105412
GTCACTACTTTGCTACTTTACTGTGTTAATTTTGATGTCCCATACATATGTAATTATACAAATTAATATTTAATTAAACAATATTAAATAATACAGCTTTAGAAAATATTAAGATATCACTTAGTTTCTTAGTTTGAGTAATATGAACATTGTTGTTTTATTCGTTAAACTACAGACAATATTTCTCCCAAATGTCAAATAAAAATAT
>Chr0_RaGOO:409583323-409583605
GCTAACACACTAATGTTACTGAGGAGAGAACTAAAGCTAGAGATAAGCTAACCAACCTTAGTAACAAACTAGCTAACACACTAATGTTACCGGGGAGAGAACTAAAGAtagagatgagctagccaaccttagtaacaaactagctaacacactaaagttactgaggagagaactaaagctagagATTAGCTAACCAACCTTAGTAACAAACTAGCTAACACACTAAAGTTACTGAGGAGAGAACTAAAGATAGAGATGAGCTAGCCAACCTTAGTAACAAAC
>Chr0_RaGOO:411015963-411016233
CTTTCTCTTCTTTCTCTCTCTCTTTCTCTTCTTTCTTTCTTTCATTCTTTCTCTTTCTCTTCTTACTCTCTCTCTCTTTGTCTCTCTCGCTCTCTCTTTCTTTCTCTCTTTCTTTCTTTCTCTCTCTTTCTTTCTCTCTCTTTCTCTCTCTCTCTCTCTCTCTCTTTCTTTCTCCCTCTCTTTCTTTCTCTCTTTTGCTTTCTCTCTCtttctttctttttctttctctctcTTTCTCTCTTTCTTTCTTTCTTTTTCATTCATTCTTTC
>Chr0_RaGOO:411880463-411880721
TGCAGAAATGTATATCCTTTAACTTTTTACTGTTTTATTGTAGTTCTTTGTCATACCTTTCTTTGTaggtctgagtactcggcagttgaGGCAATAAACCATGAACACGTTGTTGTGCTGTGCTTCTGGATCCTTGTTAGTTGTGAATAATCGATCCTACAGATTTCTTTTGTCTTTGTTTTTTTGACATACTGATATTTTCCTGATTATCAAAAAAACTTTAATATCAGACAAAGATAACCTGAGTAAATATAAAAA
>Chr0_RaGOO:413320014-413320366
GCGCTTGAAAGCGCGCGCTGCATTGCAATTATAAAAAAAAAAAAAACGTTTCAAAAAATAAGGTCGTATCAAGTGTAGTAAAATGCATGGTATTAAATTATATTAAATACGCATACTTACTGATATTTAATCTCTCTCTCCCTCTCTCTCTCTCTCTCTCTCTCTCTCTCTCTCTCTCTNNNNNNNNNNGCGAGGTTACCAATAATATAAAAACTCACTTTAGTTAAATAAATTAAGATGAGTAGAAAAGAATAGAGAATAAAATAACATTACTCTTCTCTTATATGAGCTGCTGGTGTATCTTCACAGCATGACCTGCAGTCAGTTTATGCGCTTTTAAAATTGGAATGAA
>Chr0_RaGOO:413345303-413345513
AAAGTAGAATTCTTTAAGAGTGGTCTTGTTTAAGGGCCGGGCAATATGGATTAAAAATAATATCTCATTATTTGAATATCATCTCAAAAAAATGTTATATCGTTGAaaagttactttaTTTCAATAATTCAGTTCAAAATGTGAAACTCATAGGTATATTATATAGATGTATTACACACATAGTGTTTTATGTTAAGTGTTTATTTCTTT
>Chr0_RaGOO:413838026-413838311
ACAGTGACGTAGACTGAGACAGGAACTAAGACAGGGAGAGACAACAGAACAAAAACAATAGGTGGGTGCCCAGGACTGGGGTTTAAGTCAGGAGGCCTAGGAGCGCGAGACCTGGGTCTGAACACAGTCCTGGGAGTGGGCACAGGAGATAACCGACGACAAGCATCGTTGGCACATGAGATGGCGCAAATGAACAGGTAGGCACACAGATGGGAGCATATGGAGGAACACAGGACTGGTGCAGAGCTCAGTCATGCTGGGAAAATTTGTCATAGCTTTTATAGA
>Chr0_RaGOO:416919176-416919404
AGAGTTGGAGATATGGTGGGGATGAGTTTGAGATAAGATGAGGATAAGGTGGAGAGTTGGAGATATGGTGGAGATAAGTTTGAGATAAGATGAGGATAAGTTGGAGAGTTGGAGATATGGTGGGGATAAGTTTGAGATAAGAGGAGGATAAGTTggagagttggagatatggtggggataagtttgagataagATGAGGATAAGTTGGAGAGTTGGAGATATGGTGGG
>Chr0_RaGOO:421844970-421845357
CTAAATTAAAAAAAAAAACACAAGTATATATAACTAGATTTTTTAACAATTATACATACATTAAATGTACAATTGTGTTAAAATGTATTTAAACCCATAAACCCATGATAAATTTGGTTTCAAACAAATATATATAATGATTTAATGTCATCCTGTGCAGTTCCAGTTTTAAAATAATTCTTAGATCAACTAAAAGCTCTAACAAAATTTAAAAATCTAAAATTATGCGTAATAATTTAAGGTTGTCATGATAAAGATCACATTAAATGACAACAACATGAATGAACACTGCCCAAAACTGATCTTATAAAATGTTTGCAGTGATTCAACATTAAAGACACTCAAAATGCTCAACGATATCATTACTGCAACAGCCATGGCTTTCAG
>Chr0_RaGOO:424735750-424736679
CCTTCAATATACACCTGATTAAATGTAATGCTTAATCTAGTCCAGTTTCAAACTAAAATCTGATGGTTCACTGCCCAACACTTAGAGATAATTCTGCTCAAAAAAAGTCAGCCCATTAACAGCTCATCTTTTAAATTAGTGTTAAACACCATGTGTATGGTTGAGAAACAGTCTTTTTGGCTGTCTGAAGCATATATTTGTAATGTTACACTATTTGTACACACAAGTTTTTCCCTGTTCTGCAAACATTATGCCATCATGTGCAGTGTAGTAATCAGTGTGCCTTTATCTAGATACTTAATCAATACTTAATAACATTTACTGTCAGTATGAATGAGGCTTAAATTGAGAACTGTCCAGGAACAGACAAGGTTTATGCAGTAGACTGGTTTATACCAGAATTAGGAAACCCATTCTACAGGTCTAACTTACTACTGATGAAAGTACGAATGTATTAATGTTTGAAGTATGAATGTTTATCCCGCACAGAAAGCACTCCCTTTTGTTTGGCCCACAAATAATTCCAGCAATTCCAACACTGCCCTCAATTGGTGAAAGTTGATACAACACAAGTCAGGAAATGGAGTAGAACACTTTATTCTCGTTCTTGGCAGATGAAGCAAGAATGCTGAGTGAGGCAGGGTTGGTGTAATGGAGAAACCAAGCATGAACCGTGCAACACCTCTAAAATAAAACAAGCACCGGTCTAGAGCCTCTGCTGGCTGGTTGCAGAATATTCAGTATGCTTTAATAAACTGTCTTTCCATCAATCTTTCCAGTGTTGTTTCCAAAATTGTTTTAATTTTTTTTCCTTCTGAAATCATTTCCTAAATGTTATTTTATGTGCATAAATTATAAGAAGAGCAGGTTACAATAAGGAATGAGGTGATTGACAGCCTTGGCTGGAACAAACTGTCTGCAAGACCTGC
>Chr0_RaGOO:425246374-425246756
ATTCTATAGATTAATTGAATCTGCCAACAAGTCGTAAATGTTGTAATGTTTTTGTGAAATAGTAAAATGTCTCACTTTCAACATAATTTCATTTATATTTTACAGAGCATGTTGGAATTGGGGTTGTATGGATAGGAATAATCTAGAGGTCCTATAGAACTAGATAGAGATCATCACAGTCAAAATAAAAGTTTAACACTCTCTTTTACCGATACCGAGTCCCGATACGATACTATGGCATTGCAGAAAAAAAATGAAAGTACACTTCTACAAAACAAGTTTTCGTTTTAATTTTTAATTATTAATGAAACATTAGTATCAAAGCAGAGATTTTTTATCGCAAAATACAATTTTTTTGTAAAAGTACTAAGTAATCTAAATT
>Chr0_RaGOO:428618575-428618787
GACGGAATGTTGTGTTTTTTTGGTCAGCATAAGGCTAGACTGTTTTGGATATTTTTTTTTTATTATTAATAAATGAAATAATCATTTAAAAGGTTATCTTTGTGAAAAAAGTATGTATGACAAAAAACAAAAAATAAAAATAATAAATAAATCTGTAGTATGTTTTTCACGTCACCAAATGAAAGAAAAGCATGGTTCAGAATATTGAATGA
>Chr0_RaGOO:429851110-429851621
TTCTGCCTCCATATATAGAATTATAACAATATATTTAAATTGACTTTTAACTTTAATTCAAAGAGCTTAACAAAAATATTGCATTGCTGTTTTAGTATTTACAGCTATTATTAGACAGTCATTCCATTTCTCTAGGCAGCAGGTTAAGAATTAGTTGGTAAGCTGATCCATGACCTGGTGTGACTTGTCTTTTGCTGTTAATGACAGTGTTATGGTTGGGGTAGTTGTTGGATCCAAGTGCAACACAGATGGGAAACTTGTATTTAAATTTAAATTTTATTTTAAATTGAGAATGATATTATATTATATATATATAATGGCAAATACAAACAAACAAAAAATCTTGTCTTGGGTTTAATTTTTTTTTTTGCCTCTCACTTGTGGTGTTTTATCTTCTTTTCTTTTTCTTTGATTTATTTATTTACATATTTATGTATTCTTCTATTATTTTTTATCTTGTCTCTTTTACCCACTGTTACCGGTCACCCCTCTACAAAGGTGCGACAGTGAA
>Chr0_RaGOO:429853623-429854250
ACAATGCATTAATTATGTGTGTGTGCAGTGTGTGCAGTGGGCTATAGATGATAGGGTTGGTGGTGGGGACAAATATGGGACAAAACATGGCATCAAATATTGATATATATTTGATGCTGCGGTGCTCTAAATTCCCTAAAGGCATTTTCACATTGCATGTGGTAGCCATACTGCTGTATGCTGACCCACACTGGGTTCAATTGTTTCACCAGTGCAGTTTGGCGCTGCTGTGGAGCAGTGCAACTCTGTTCTACTTTGACCATGCGGCAAGCGGTACCACGCCAGAAAACATGTAATGTGAACTCATGCAACCAAGGAAAAAATTTCATCCAAACAACAAAACACAAGTGAGAGACTAATATTAACAATTAGTGAATCCCCTGAGCTGTGCAACACTTCCCTTCACTCACATAGAAAAAAGAGGGGGAAGACCATAATCTGCAGTTTACAGTTTGAACTTTTTAGTCCACATAAGAGCAGCTTAAACCCTAAATCCTGCAAATCACTGTTATTGAGGTCCAGATATTTCAGAGGGGAATTTTCCAGTAAAACTGATCCAAGATATTCACCAGCCTTTCCCCCAAGATTACAAAAAAATAATCTGAAAAATGAAAATGAACACAACTG
>Chr0_RaGOO:433090854-433091559
CTTTGAGAGCGCTGGTGCTATGAGAGCGCTGGTGCTATGAGAGAGCTGGTGCTATGAGAGCTCTGGTGCTATGACAGAGCTGGTACTATGAGAGAGCGGGTGCTATGAGAGAGCTGGTGCTATGAGAGAGCTGGTGCTTTGAGAGTGCTGGTGCTTTGAGANNNNNNNNNNNNNNNNNNNNNNNNNNNNNNNNNNNNNNNNNNNNNNNNNNNNNNNNNNNNNNNNNNNNNNNNNNNNNNNNNNNNNNNNNNNNNNNNNNNNNNNNNNNNNNNNNNNNNGTGAGAGAGCTAGTGCTTTGAGCGCGCTGGTGCTATGAGAGAGCTGCTGCTATGAGAGAGCTGGTGCTTTGAGAGCGCTGGTGCTATGAGAGAGCGGGTGCTATGAGAGCGCTGGTGCTTTGAGGGAGCTGGTGCTTTGAGAGAGCTGGTGCTATGAGAGAGCTGGTGCTATGAGAGAGCTGGTGCTANNNNNNNNNNNNNNNNNNNNNNNNNNNNNNNNNNNNNNNNNNNNNNNNNNNNNNNNNNNNAGCGCTGGTGCTATGAGAGAGCTGGTGCTATGAGAGAGCTGCTGCTATGAGAGAGCGGGTGCTCTGAGAGCGCTGGTGCTATGAGAGAGCTGCTGCTATGAGAGAGCGGGTGCTCTGAAAGAGCTGGTGCTATGAGAGAGCTGGTGCTATGAGAGAGCTGGTGCTTTGAGAGAGCTGCT
>Chr0_RaGOO:434987701-434988160
CATAGAAATAGAGTTTTTTAGGAATGCAATCTCAGTCAATATCTCATATGGGTTTGAAAAGTAGACAAACatccctccttTTCTCTGCAGATTTTTGTCAATCAGGTCTAAATACCAAACCTTCTTCTCACTGTGGGAAAATGTTATTTGTCAGGTTGTAGATCTTGAGAGAATAGTTGCTAGGTAACCATTGCCCACAGTTTCCTGTAACCCACAACCACATGTGACGTTGCTCGTACAGATTGCTTGTAGTTTGAGATGCTGCTGTATATGCAGGGTAATAGACTTTTGGCAATGCTTTTAAGACTTATGCTTTTAAGTCTTTCAAATTGTTAGTGAGTTTATGTGATTGCCTGCTCAAGATTTGACTCAATGTTCACTGTGATATGTAAAGCCTTGTGTGAGAGTATTTAGTGCTTGGGAGTAAACACTATAACCATCTGCCAGCTGTACCAGTCA
>Chr0_RaGOO:435698409-435698617
AAACTCAAGCTATAACCCTTTATTAACTACAGTTATAAACCTTTACAAACTCAAGCTATAACCCATTATAAACTCCAGTTATAAACCTTTACAAAATCAAGCTATAACCCTTTATAAACTCCAGTTGTAAACCTTTACAAACTCAAGCTATAACCCTTTataaactccagttgtaaacctttacAAACTCAAGCTATAAACCTTTATA
>Chr0_RaGOO:435804432-435804994
TTACAAATTATACTTAGCAACCGTGGTGTTAACACATGCAGCTCATAGGCCAGTTTCCAAATTATACACAGCAACTGTGGTGTTAACACATGCAGCTTGGGCCAGTTTCTATATTGTACTCAGCAACCGCAGTGCTGGCATATGTGGCTTGGGCCAGTCTCCATATTATACTCAGCAACCGTGGTGTTGGCACAAGCAGATCAGGCTGATTATTATATTTTTAACAGAATAATATCGATATTCCAAATACTGACAGCATAATTCTATTGCAATACAGACTATGCTTTAGCACACAGTTACTACAGAGTAAGCAGCCTCCAACATGGAGTCCTGGCAAATCCGTGTATCATTTGTTAATTTGATTTTCAATTAGAGAATCAAAATAAAAAAAACCAATTAATTATTAAATTTTTCATTTTTAAATGTAAAAATAAAAAAACAAATAATGGCTTGTATTTGATTGATGATCCAAATAAAAAGGGGAATAAAAAAAAAAAAACGGATCAAAAGCTGAAAGCGGAAAAGTTTTGGATCGATGCCTGAGCCGAATTTGGGCCAGGTC
>Chr0_RaGOO:438842159-438842370
GGACAGTTCTTGAAGATAGTTTGGGGAACGGTCCTGAAGGGGACAGTTCTTGAAGATATTTTGGGGAACGGTCCTGAAGGGGACAGTTCTTGAAGATAGTTTGGGGAACGGTCCTCAAGTTAACAGTTCTTGAAGATAGTTTGAGGAAAAGTCCTGATGTTAACAGTTCTGGAAGATAGTTTGAGGAAAGGTCCtggaggggacagTTCTA
>Chr0_RaGOO:439520815-439521063
GAATTCTAATTTTAACCATGTAGAGTCATAATTCATATGAGTTAATTCTACTGATCCAATAGTAGCATTATCCTGTATACATAATTCTAATTTTAACCATGTAGAGTCATAATTCATATGATTATAATTTACTGATCCAATAGCAGCATTATCCTTTATACAGAAAGCTAATTCTAACCATGTAGAGTCATAATTCATATGAGTTGATTCTACTGATCCAATAGCAGCATTATCCTGCATACAGAATT
>Chr0_RaGOO:447085606-447086083
TATTGTATGCTTATATTAAGTTATATACAGCGGTTATATATGCTGATACTAGGTTGAATATAGTTATTGTATGCTTATATTAAGTTATATACAGTGGTTATATGCCGATACTAGGTTATATACAGTTATTGTATGCTTATATTAAGTTATATACAGTGGTTATAtgccgatactaggttatatacagttattgtatgcttatattaaGTTATATACAGTGGTTTTATGCTGATACTAGGTTATCTACAGTTATTGTATGCTTACATTACGTTATATACAGCGGTTATATATGCTGATACTAGGTTGAATATAGTTATTGTATGCTTATATTAAGTTATATACAGTGGTTTTATGCTGATACTAGGTTATATACACTTATTGTATGCTTATATTAAGTTATATACAGTGGTTAGAAGCTGATACTAGGTTATATACAGTTATTGTATGCTTATATTAAGTTATATACAGTGGTTATAN
>Chr0_RaGOO:449045988-449046191
GCCTTACTCCTCTGTTTTTCATGTCCTCACTATGGGGTACAGTGTCTTGATTTTTGTTGGGATCACAGGCAACCGAAGGAAACCCACAAAAGTAGTATTTTCTTTGCTAAAATCACAATAACTATTGCAGTACCTTAAGGCCCATCCGGATGGAATTAGTCTCTCAGGGGGTCCTGGTGTAATTCTCCCTTTTATGGGGGGGG
>Chr0_RaGOO:450209002-450209231
GGTACAGTGCATAGGATACAAGGGGCGTTGTGGTAGAAAGTGCTCCAGCTGTTtttagtctggacttgtttcagggCTATTTGTGCGAAGAAGCATCAGGGCATGTGGAGTTATAATGATGACATTCTGCAACACGGTGGCTTGAGCTCTTTAGATGTTGACCTCCAGTGACGTATCATATCCTCAGTCCCTAATGATGAGATCTAAAGCGTAACTGAAAGACATGGAT
>Chr0_RaGOO:451875048-451875307
TAGCGCAAAATGAGGTATAACACAGGAAGAGTGAGGTAGATTAAAGTAGAGTGAGGAAGAGTGAGGTAgagtaaagtagattgagtcaaagagaggtagcgcaaaatgaggtataacacaggaagagtgAGGTAGAGGAAAGTAGAGTGAAGAAGAGTGAGGTAGAGGAAAGTAGAGTGAGGAAGAGTGAGGTAGAGGAAAGTAGAGTGAGTCGAAGAGAGGTAGCACAAAATGAGGTATAACACAGGAAGAGTGAGGT
>Chr0_RaGOO:454498248-454498552
GTAGTGTGTGATTGTGTGTGTGTGGTGTGTGTGTGTAGTGTGTGAGTATGTGAGTGTAGTGTTTGTCTGTGTGTGAGTGTAGTGTGTGTGTGTGGTGTGTGTGAGTGTAGTGTGTGtagtgtgtgtttctgtgtgtgtagtgtGTTTGTGTGTAGTGTGTTTGTAGTGTGTGTAGAGTGTGTGTATGTGTGTGTAATGTGTGTGTAGTGTGTGTGTAATGTGTGTAGTGTGTGTGTAGTGTGTGTACAGTGTGTGCAATGTGGGCAATGTGTGTTGTTTGTGTAGTGTGTGTACTGTGTGTGTA
>Chr0_RaGOO:465667663-465668099
CAAGATTTTCATTTTCAGTGTCAGAACAACTTTTAAACATGATTTTATCTTAATTTTTTAACATAATATTTTACACGATTATGTTTTCCAATCTAAATTTAAAAATGTCTATTTTTCTATAAAATCAGAATATATTAATTCATAGTATGCAGTTTTACATCTTTTGATTCCTTGTGTTTTTCCCAATCTGTTTTATTTCCATTCAATTTAGAGCCTTTTTCAATATTCTCATTAATTTGTTTACAAAAACTGATTTTAAGTTTATCACCAATTTCAAAAGCTCCTGTTCTCTTTACTTTTGTACACAAAAACTTCTCTGTTATTTCCCCAAATAGTTTTAATACACAATTTATTTAAGGTTGTAATTATCTTTTCGGGTGGGGGGAAAGTGATCGATTAATTAATTTCCATTACTTACATAAATTCTGAGTATTTT
>Chr0_RaGOO:465820881-465821091
TAAATGCCTTTTAAATCTCATGATCAGCTGGTTTTATCGTTTTTAGAGAAGGAGGACATGGCAGAAATACTCATTGACTAATCAAAAACTAATCGAATAAATAACCTTAGATTAGTCAACTACCAAAATCATCATTAGTTGCGGCCCTAATGCCAAGTGGCTGACCTGTGTGACTGTTCTCTGGAATGATGGAGCTTTGTCCTATACTGT
>Chr0_RaGOO:469827352-469827668
TAATGGGGTTTTATGTCATGGAATGTAGCTAAACAAAGAAAATAAATTTGTTAAGAGTAAAGTAGGCTGTGAAACATTTAAATTTGAAGTAAAATAGTATATATACAAAAAATACAAATCTGTGTATTCAATTCCAGTTCTTTCATTGGCAGAAGCATGTGGGCGAGCATTGTCCAGTTGGAATGCACCACTGTGTGCAATAAAGTTAAAAAAAAGGAAATTAAGGAAATGCCACATGGCATGGCTCAAACTTAAAACAGAAACTTGGGAAAGAATTGCTGTAAGCAGTCTTCTCTTTTTCTATATTATTTTCTCT
>Chr0_RaGOO:472066848-472067061
ATGTGGATAATTAGTATGATTAATTAGTGTTTTTAGGAAAATATATTATGATTCTCTGTGAAAGTAAATGAATATATTTGCTATGTGGATAATTAGTATGATTAATTAGTGTTTTTAGTAAAATATATTATGATTCTTTGTGAAAGTAAAGGAATATATTTGCTatgtggataattagtatGTTTAATTAGTGTTTTTAGTAAAATATATTTT
>Chr0_RaGOO:472305910-472306135
AGATTTAAGATTCATTGGAGGATTTTCCAGCACAAACTTCCTGTTTAAGATCATCCACAGCATCTCAATCAGACTTTAACTAGAAAAACTCCAAAATCTTCATTTAGTTTATTAATACATTCAGAGGTGAACTTGTTTATGTGTTTTGGGTCATTGTCCTGCTGCAGAACCCAAGTACTCCTGAGCTTGAGGTCACGAACAAATGTCTGGATATTGTCCTTCGGG
>Chr0_RaGOO:473017496-473017752
TTTTAAATTCATCAGATTGTTTTGTCAATGACATAGTAAAATGCCGCACATTATGACAATAATGTCATATCTGCAACTCTGCTGGTTTGGTGGAACATGATTAATGTTTGCAAACCAATTGCATCCTCAgaccatgtagttataccccaatctggcactgccccaactttcagctttaactttactacataAAAACAGAAAGTGATAACACATCTCTATCAAGGAGAGCACATTTTTCTTTTAATTATCTGGCACA
>Chr0_RaGOO:474373143-474373536
CATGAAAGGTGGAGGAGTACATGGAGGAGTACTCTGTGCAGCTCCATGTCCAAGAGAGTTAAAGCAGTGTTGGCAAATAATTATAGCCAGTGTAGCCAGTGGTTTAGACATCAATGGCTGTATGTTGAGTTATTTTGATAGCACAGCAAATTTACACTGTATTACAAATTCTACACTGACTACATAAAATGATATCAAAGTCTCATATCTTCAGTGTTGAAAAGGGGTGTACTGATACTGTATACACATACATGAAACTAGAGTTTACTCATCAAACAACAAAAATCGTTATGGTTAAAAATAATCATTATAAAATACAATGATGTGATGGGTTTGCTCAGTTAGTGATAGTGCATATATAGTACAAATCAAAAGTTTGCCAGATCTTCAGTG
>Chr0_RaGOO:476135112-476135895
GCACTATATGGTAACAAAGATGTTGAAAAACATCAAAGCCCTTAGTTGAAGCTACGGAATTGAAGGTTGAATTTGAAGGTTAAAAGACAGTTTTGGTGAGGTCTTATAGACCTTTTTTCAACCACTTTAAAAGTATTTTAAGCATCACTTTCAACCAAATTTAAATGTAGAAAATACAAATATACATGTTTTCAAACCTGCAACATTTAGTCAGGTTAAAACAGACTCTGGTTTGTTTGCACCCTTGGTGCAGTTTGTTTTGGCAACAGTGAAAACAGTAACTTGCACTTTGGTTGCACTTGGGTGCTGACCAAAACAACCACACCGATACCTGTGAAAGGAGGTGGTCTCTGTTCAGTTCCATGTAAACTTTTGAGCAGTTCCTTTTGGTAAGAATGTGATCAGACAGGTTGCAATTACCTGTAAATGTCTTATCAGTCGCACGTCTGCTCTGTGGAATGTTGTCTGTCATAACAACCAGCCAACGTGACATTTTTATTTTGTGAAAGGCAAAAAAAGGGTTCTCTGGTAAATCAGGCCAGGTCAGGTAACTACATGGTTTAACTTTCATTTGCTATTTATGGCTTTAGGCCTCATTTGTTTCGTTTTGGGTGTATTATGGAGGTAGACAACGGACACCAGTCATGTTAAAAGCAGTTCAGGGGTGGGTTTCCTAAGAACTGTGTTAACTCATACTTAAGATTGATCGTTAATTAAAGAGTGTTTCCCAAACCCATGCGTAACTAAAGTGCTACGTAAACTCGCTTGCAGATTAACGAGTAA
>Chr0_RaGOO:476136845-476137204
CTCAAAATGTTAAAAGAAATAAAGTAATAAAATAAACGAATTCCAAAAGATAAAAATGAAATAGTTAACACAGCAGTAGAAAAACAATAAAGTAATATTACAAAAAAAATATCCCAAAGTAAATAACCGAATGGAAAAATACATTTGAAATTGTAAAATAACCAACTAATCTAAGCTCAAAATGCTAAATGAAATATAATCTAATGAATTCCAAAATATAAACTCAAAATATAAAACTACAGTAGTACAAAAACAAAAAAATTATAAAAAAAAAAAAAAACTCAAAACATGAGGCAGAGTCGAGTCTGAAGGTTTTGGGCACGAGTCTGAGTCAAGTCTGAAGTCTCTGCATCTGCGAC
>Chr0_RaGOO:476139277-476139643
AAGTGATTTGCGGCGAAAACTCCACTTCCCGCTGTGAGGAAAAAAAATATCAGAGGCTGGGATCTGAGTCTTCACCGCAAATCGCATCAACATCACAGCGGGGAGCGGAGTCTTCGCTGCAAATCACTTCCTCATCACAGCGGGGAGCCGAGTCTTCGCCGCAAATCACTTCATCATCACAGCGGGGAGCCAAGTCTTCGCCGCAAATTGCTTCCTCATCACAGCGGGGATCCGAGTCTTCGTTGTGACTAGTTTCCTGATCACAGCGGGGAGCCGAGTCTTCGCCGCAAATCACTTCATCATCACAGTGGGGAGCCGAGTCTTCACCGCAAATCACTTCATCATCACAGCGGGGAGCCGAGTCTT
>Chr0_RaGOO:476140423-476140720
CAGCGGGAAGCTGAGTCGTCTCCGCAAATCGCTTCATCATCACAGCGGGGAAGCTGATTGTTCGCCGCAAATCGCTTCATCATAGATAGATAGATAGATAGATAGATAGATCATACGGGTAGTACAGTAAGAGAGCACAGAAGATTCTAAACTGAAATTTGAAATAGTAGCTATACCTTGTAAGATATATAAAGAAAATAAAAGTGCTGAATGAATAATATATACATGAATATATAAATACAAAACTATACAAAGTGTGGAAGTAACCAGCCGTAGATATGAGTTGGTGCAGCAATA
>Chr0_RaGOO:477664949-477665249
CACATCTCATTTCCAGACCACCACGCCCATCAGTATAGATTTGTCCCTGAACTAGTGAAAAAAAGTAGATTAAAGTATACTAAGCATTATTATGCTATAGTGCACTAAAGTGTTCTTGTAGCCACATTATTATTAATGCAACAACTTTTTTGTACTTATTATACTTTAATTACGGTATAAAAATAGTATATAAGTCTTACTTATATTGTGCTAAGTGTACTTAAATGTAATAAAATGGAACTATTTTAAATATACTTAAGTAACATACTTTATATGCTGTATGTAACCCCATATTTTAAA
>Chr0_RaGOO:477746859-477747175
GTAGCAACAAGTAGATCAAGATGATATATAATGTTTTGGTGCATTAAGCATAGCAAAATGCTATAAAAGGTTTATACAGCGACACAGGTGTGCAGTAACAGAGCCAAGGCATTGTCCCTTTAACAAACTTTATTGAAACTTTATTTCAACATTATTAAAAGGGTCACCCTGCAGGGTGAGCAATGTATTACCTGGGAAACTCCTAAGACCCATATCCAGCCAATTCCATAAAATCAGTGTCCATACAGTATGGAGGTTTCAGTTTCCAGTATTTTGGAAGTAGGTTTCCAGTACTGCCCATCATGAGTGCAAATAa
>Chr0_RaGOO:483270697-483271041
CTGACACTTTATTAAAAGCATCTCACATCTCAGGAATTACAAATATTATCATAAACGTTCATAGGTAATTTTTTATTAAAGGACTACAAGAATTGTTTGCTACCTTTACAGATGAGCAGGGTATCCAAATTCAACATCTATACATTACTGGCTGTTATTAAATACAATAACTGAAGTTATTAAATACTGTTAAGGACAGAAACATCAAGACATGCAGTAAGCATGTTATTAAATTAGAGAGGTTCTTAAATTCTTTTGTACTGTCCCTATCAATATCACATTTTTTAATCAACCAAATTTAAAGGAGAACTCCGGTGTAAAATGGACTTTAGCTGTATTAAAAC
>Chr0_RaGOO:484175598-484175859
TCACACATCTATGCATTTATATTAAGCTGCTAATTAATTCATAGTGTTCTTCCACACCAGAGACACACCAAAACCTATGATCTGTTGCTTTAAATTTTAGTGTAAAAGCATGTAGTCAAAATCTTATAAGGATGCAATCCAGATACTAATCACATAAAGGAGAAAAGGAGTTATCAAAGAGGTTTGGAAAAGCATGTAATCATGTGTATAATTCATAATGTATAACAGTTTTTGGTATATACACCCATACAAACCCATATA
>Chr0_RaGOO:486117156-486117591
ATAGAAAGTGCAGTGCACACGGGGGCCACAGTCACAACTGACAATTTCAGTTGTCTTTGAAATGTCCAGGAATCCGTCACCTCATTTTTTAAGGGCAACAACATCAAAAGGGGTAACTTTTCCCCAGTTTCTGCTACTGGGCTGTCTGCTGTAGCTATAATTATTCTGATCAGCTCAGATATTTTGCTTTGATGCCAGGAATATGCAGGAATTTGCTGTGTTGCTGCTTGTCAGAGTTCTCTGTGTAGCTCAGTGTAGGGGTTGTTGCTTTGCCTTGAGCCACATAAGGAGGGAGATGATAAGGAGATTCTGATACTTCTGGTGGACTTTGGTAGAGCACTGGTGGCAGCTTGGCAGAGTTCTCTGTGCAGCCCCATAGACTGTCCATTGTGGCTGTTGGGGTGTTGCTGTCCCTCAGATCATGTAAAAAATGGG
>Chr0_RaGOO:487096148-487096538
AATTCTGCTCCAGCCTCGAGTCTCGTTGCTGGATAACTAAACTATAGAACTAAACTATAACTCTGTACTTCATCGGAGTGGCTTTACTGCTCCTTACAACCTGACTGGTAAAATTCATTTTATTTATTTGGGGCATGTGCAATTATTGGGGAGCTGGTGTACTAACACTGTGGTAGTGATGTTGGACAAGGATGCTTTAGCAAGCACGCATGCTAAACCAGCAGTAAGGCCAAGATGTTAGCCAAGGCCAGTACGGATGTGGGTAATCTGGAGAAATCCTTGTGGACAAGGGACAAGGCCAATGGTCACTTCGAATGCTGGTGATCTTCAGGCCCTCAAGTACTAAAAACAGCAGTTTTCTACTTTGCTTCAGTCCATTTTAAACAAGCT
>Chr0_RaGOO:490247808-490248059
CCGGGCAGGCAGCACCGGAGGGTAGGTCGCTTCAGCTGCTGAACAAGAGCCGGTCACTCCGGGCACTAAACCCGGGCTGGCAGCACCGGTGGGTCGGTCGCTCCAGGCGCTGAACAAGAGCCGGTCACTCCGGGCACTAAAcccgggctggcagcaccggagggtcggtcgctccaggcgctcaacaagagccgttcactccgggtactaaacccgggcaggcagcaCCGGAGGGTAGGTCGCTTCAGGCG
>Chr0_RaGOO:491791618-491791822
AATATTAAAAAACAACCAAAAAAGATTACATTAAAcaaacaaccacaaaaataattaaatattgtaaaaaacgaaaaaacaaccaaaagattacattacattaacaaccacaaaaaactacccccccaaaaagaaaaacccacaaaaataattaaatatgaaaaaCGAAAAAACAACCAAAATATTACATTAAATAAACAACCA
>Chr0_RaGOO:491792082-491792285
AAACAACCAAAAAAGATTACATTAAACAAACAACCACAAACATAATTAAATATTAAAAAACGAAAAAGCAACCAAAAAAGATTACATTAAAAAAACACCACAAAAAAATCTAAAAAACAAAAAACCACCCCCAACCCCCCAAAATCAATCACAACCACAAAAATAATTAAAGTAAAGTATTAAATAAATGAAAAAACACCCCA
>Chr0_RaGOO:491921150-491921713
CTGTGTCTGTCTTCTGCTTCTGTTCTCCTGTTTTGGTAAATTATGCCATTAAAACACGTTTTTCTTCTTCAGACTTGAATAAAACAATGAATGGTCTAAAAGCACATTTTATTTTTTTTTTTTTTTGAGAATAAATTTAAGTGTCTTCATACCTAAGCATTTTTTATGCACAGCAGTTGTATAATACCTATTAGTTGATTAGTTGAGATATATAGTGATGCACTGTTACCTATATATTTCTGCAGGTGTGGGGATGGGAGGTCTATATAATTATAGAAAACCTTTTTTTTGTGCAAGTCTTTTCGAAATACAGTGTATTAGACTTGTACGTGTCACACTTCTGTCCTCGTGTTTTGTTTACTCCCCCATGTGCTACTAACGCACATGGCTTTGAATACATGTGATTATTTTTAGAATAGCAAAACTAAGATGTGTTTAGGCCAGATTAGCAGATTAGCATTTGTTTAATTTTTTTTTacagaattacacattatgtagaggTAAATTATACCATTAAAACACATGTTTTTCATCTTCAAACTTGAATAACCCAATGAATGGTC
>Chr0_RaGOO:494631913-494632268
TTTAAAGAGAAATCACTGCGAACAATGTCTTGATTGACATTTTATAAGTCTATAAACCTTGTTTACACTTACACCAGATCATTTACGCCTCCATGTCCAGCCGTATCTTACAGTAGTATAAAAAGTTTAGGCACCCCTGATCATTTTCATAATTTTGCTTTATAAATCATTGGTTGTTTGGGTCAGCAAGTATATAGGACTTACAGAAAGTGTGCAATAATCTTTAAACATAATTAGGCAGGTGCATAAATCTGGGCACCCTTATAGTTTTATTGATTTGAATAAATTTAGCACTAATTATTGGAACACAAAATTAGTTTGGTAAGCTCATTGACCTTTGACCTACATACACAGT
>Chr0_RaGOO:496040697-496041031
GTTCCAGGGCATCACAAAAAATATAATTGAAAAGTTTATTTTTTATTTTATTTCAGTAATTTAGTTCAAAATGTGAAACTCATATGATTTTCATTGGCTGTAAACCATAATAATAATCATGAACAAAAAAAGAAATAAACACTTAAAATAGATCACTCTGTGTTTAAAACATCTATATAATATATGAGTTTCACCTTTTCAACTGAATTACTGAAAAAAGTATAAATTTATGAATAAATAAATAAATTTCAATGAAACTAAAATCTTTGAGATGCAGCTGTAGGTGAGCAGAAATTAGAGTGGGTTGTgggttcgatGAGAGTCTTACTGGGCT
>Chr0_RaGOO:498608660-498608938
GATAAAATTTTGCCAAACATTTTACTTGACAACAAAATACTTTATTATCACAATCAACATTTTTGTTTAGAAACAATGGAACAGTAACAAAACAACGTTTGCCTTAACTTTTTTGAGGTAGAAAAGGAGAAACCACAATACAAAAATAAAATAATAGAAATAAATAGAAATCTTTTCTAGTTCTTTGTTTCATTCTTTAAATAGAATTGTTCTTAGGAAAAACAATAAAAAAATAGGGAATTTTCTTCCTTTCAGTGCAACTCAGTTTTTTTCTTAAA
>Chr0_RaGOO:502452911-502453161
ATGCTTATTTATTAAACCTGTGCGTAGGGTCGTTGTCTTGCGGCATAACCCACATTCTCTTGAGATTCAGTTCAAGGACCACATGCAGCAAATTAGGGCCAAACCATGAGATTCCCACCACCATGTTTCACAGATGGGGTAAGGTTCTTTTACAACTCATGTGGAGGGCAACAATGGCCTTGAATTTCATCCATTTGTACACAATCTTCCTGACTGTGGATTGGTGGATTCCAAACTCTTTAGAGATGGC
>Chr0_RaGOO:504642896-504643207
ATAGATGTACAGTGCCTTGCAAAAGTATCGGGTAAGCATATAATCATATAAATAAAAATTTAGAAATTCCAACTTAAATAAAACACAACAAGATAAAACGTGCTGCACAAAATTCAATTGACATTAAATTTGAAATAACTTAATATTCATTTAAAAAAAATATATATTTTTATGATATCCGAATGTGGCAACTACATGTTAAAAGGTTATTTTTTCTTTGTTATCAAATTTGACAGAAAGTTTACTCAAACTTGCTTGCTGCTTTCTTGCTGGTTCTTGGCAAACTGGTAAAGGATGCAACTTCCTGTCTT
>Chr0_RaGOO:506441186-506441489
CAAAAATTTGCCTTTGTACTATAAACACATAGAGCCTGTGTTTGAATAAAAATAAATGGTCTCACATTTTATACATTTATAAATGTGATCTTTTTAAAATTACTGTTTAACCTAGTCCACTTTTATCCTAATTAATAGAAACTCTATTTTAAATGTTGGGTTAGGGTGAGGCAGGAGCACCAAGGTAAACTTTGCTCTCGGCAGAGTGTATAAATATATATATATATTTCAGTAACAGTTCAGGGGGCAGACGATCAATAACCTGAAATTATAAACTAACTGCTGCTTATCATCGCTGCCACG
>Chr0_RaGOO:508031239-508031559
AAAAGCGATTCAAGCCTTTTTAAAAAAGCGATTCAAGCCTTTTCAATAAGCGATTCAAGCCTTTTCAAAAAGCGATTCAAGCCTTTTCAAAAAGCGATTCAAGCCTTTTCAATAAGCGATTCAAGCCTTTTTAATAAGCGATTCAAACCTTTTCAAAAAGTGATTCAAGCCTTTTCAAAAAGCGATTCAAGCCTTTTCAAAAAGTGATTCAAACCTTTTCAATAAGTGATTCAAGCCTTTTCAAAAAGCGATTCAAGCCTTTTTAAAAAAGCGATTCAAGCCTTTTCAAAAAAGCGATTCAAGCCttttcaaaaagcgat
>Chr0_RaGOO:512103507-512103886
TTGACTTTTTGTATAGATGAATAAAATATATACATATGTAAAAAGAAAAAAAAAACAGGAAATTCTAAAAATAATAATCCATAAAAATAATTGACACATAAAAAGTAAAGAATTATATAAAAATATATTCAAATATAAAATGTAGAAAAAGATAATAGTAAAAAGTAAAGTAAAATGATAAGAATGAAAGAGAAATGGTTAAAATTAATATTCATAAACTAAGAACATAAAAAACTAAATAAAAACATAAAAAATAAAATTATTAAAAAAAAAAAatagataaataaataaatacacaAATAAAACTAATTTAAAACTAAAATAAGAAAAAGATAAAATAATTAAAAAAAAATGGTGACCAGAAACTAAAAGTTTAAAA
>Chr0_RaGOO:512176206-512176443
GAGTAAAAGATAACATAAAACACTCTTTGGCTCCATTTATTTATTTAGATTAAGAATTAAGAATAACTATCACACCATATGATGCCATAATAAAATAATAAAATGTGCACTGTCATCTATATATGTTATCAATATAGTTACCAAAAGCATCCTAGAAGTTAATAATAATGGTTAATAATGGATAATAATGGTTAACTGTACAATAAATATAGTTACTATGAACAGCTAAACAGATAC
>Chr0_RaGOO:513649135-513649337
TCCAGCTCCTACCTTGATCGGTATCTACGAACAGTCAATCATGATAAAAGACAACTTGTTGGTTATCGGTACAGACCTTAAAAATTCAATTAATTAAACTACCGTATTTTTCACACTATAAGGCACATGTAAAATACTTTTATTTTTCCGAAAATCGACAGTGCGTCTTATGTATGAATTTTACCAGTCGGGTATTAAAGAG
>Chr0_RaGOO:515044425-515044684
TGATATACATTTTTTTTGTATATTTATACAGTATCTCTCACAAGTAAGTACACCCCTCACATGTTTTAAATATTTTATCACACCTTTTCATTATAAAAAACTGAAGATATGACACTTTgatacagTGTAAAGTAGTCAGTGTACAGCTACAGTATTACAGTGTACTGTGCTCTCAAAATAACTCAACACACAGACATTAATGTCTAAACCACTGGCCAAAAAATTGAGTACACACCTATGTGAAAATAGACAAATTGTG
>Chr0_RaGOO:518012273-518012482
CCCACATTTCTTCTGGGGGAAAATCTCAACCCTTTTCCCTTACCTGCATCTCTAAAACACCATCCATAGTTACACACTGGCTAAAATTTGCACCATATATTACCTGCCTGAACTAAAGGACAGTACTCACAAGCATCTAGTACCTTTTATCTCCACTTACAACCATGCCTGCTTTTCCAGTACTACCTTTACGTGCATGTTTACAAGCC
>Chr0_RaGOO:522390214-522390628
TTTACCGCAGTAAAAACACAACACACCTTTGAGGTTAATATAATCATTTCTGGGCTAAAAGCGCTACTTTTTTCACACGCTTTACTTTTTTAACACTGCTGCTTATTTACTTTTTTTTTACAGGTTAACTAGCTTCATCCAAAAAACTAGAGCCAAAAATCCTAAAAAGCAGTCTGAAGATTTCATTATTAACTCCATTACTAATTATTCTATCAATATTTGGTGCACTGGCAGCTAATGCTTTAATTAGGATAATTCACTCGCTTTTCATAAAAAAAAAAATACATGTTCAAACTTTATTACTTTTAAAAGACCAACAAATAAAACACAATAGTTTTACATAACATTGAAAACATAACATTGCAATTTAGCTTTTGTTATTGCAGGGTTATATCTTGATTATAGTAAATAAGG
>Chr0_RaGOO:523529557-523529801
AACCATCTTAAACAGTCTCAGACCATCTTAAATCAACTTAAACTGTCTCAAACCATTTCAAATCAATATTAAACCATCTTAAACTGTCTCAGACCATCTTAAATCATCTTAAACTGTCTCAAACCATCTCAAAGCATCTTACAACATCTCAAAGCATTATAAACCATCCTAAACCACCTGAAACCATCTTAAACTATCTCAAACAATCTCAAATCAATATTAAACCATCTCAAACCATCTTAAA
>Chr0_RaGOO:530663128-530663416
CTTTTTTTTTTTTTTTTTTTTTTACCAGAGCTGTATATTTATAAAAATGTATATAAAATTATAGCCACTGTCACTATACATTTTGTCCCATGTTGGACATCTACTAGGAGTGTACAACGACACATTATAATACATCATAAATTAAAAAAATAAGCTATTATAATGTTTAACAAAAGTATGATTATGAATCATGAGTGGTTAAAAGTCTAATTATTGCATGGCTCAGTGTTTATTGTATGTTATTTATAGGCATCTACATATTGTCAAAGACATGTTTACATATAGCAT
>Chr0_RaGOO:531990796-531991018
GCTGAATATCTATATCTGTGTTGAAGGACTGGTTTGTTCTAAGAGACAGGAAACAGAAGGTTTAGAAGGTACCGAATGCTAAAAAAGAATAAGCTAAAATTCTTTTCATTATCAACATCCTGCTAAATAAATAATCCAAACTGTTTCCATATATAAAACATCAGTAACTCTGTCTCTGTCTATTAGAACCTCTGAATAATGTGGAGGAGCAGCTGATACAGG
>Chr0_RaGOO:535367150-535367406
AAACATTTTTTTTTTAATTTTATTACATTTTATAATCTTTAAAAAAACGTTAGAGCCCTAAAATAACATAATTATGTCTTTATTTGTGCAAGAAACACTGATTCATTCGACAGGGGGGCAGAGAAAACATAATTCTCATTCAGTGGAGGAATATATTGTTCCTACAAATATATTGATAGTTTACACAACATAGCGGTAATGCAGAGATATAAAAGGTTAATACAAATCAATTTTAACCCCAAATATAATAGATGTT
>Chr0_RaGOO:535819459-535819694
AGCCGCTGTAATTTACAGTTTGAAATTTGGCAGTCCCAGAAAGCTCTCCTGTGGTAACTTACAGAGTTACTATAGGATCCTGTGCCCTAATTAAGGGTCTCTACATTTAATGCAATTATGCATAATATACTGCACAATATACAGCTTATATTCTAACTACAGTGGTGATTGAACGTTTGTGAACCCTTTATAATTTTACATGTTTCTGCATAAATATGACCTAAAACATCAGGAA
>Chr0_RaGOO:539683240-539683577
AAGTTTTATTTTTTTTAATTATTTATTATGTCGGAGACACACAACTGTCTACTCTAGCGGACACCATGCATGAAAGGGTTAATACAGAATCATTTACTTTCACCTTTCAGTACAATTGTGTTTAATAGACATGCAGTTGAATGTTTGTTAAATGTTAGTTGAGCATCAATGAGGCCATCAAATGGACCATCCAAATAAAGTGTTACAGAATTAAAATGACCACTGTGGAAATGTCACAGGGTTACTACTTAGTAAGCAAGTTTTGCACCCTTCATCTGATTTCTATTTATGATTATTGATGTGAAACTGATAAATGTGCTGTGGGCAGACTTTAAAT
>Chr0_RaGOO:542363386-542363644
ATCTGGAAGAGAGTTGGGGAAGGATTAGGATTTAATCTGGACAAGTGCTGGTGAAAGGGTGGTGTTAATCTAGAATAGAACTGGGAAGGGTTGGGATTTTTTCAGGGAAAGAGCTGGGGAAGGGTGGTGTTAACCTGGAAGAGATTTAGGTAGTGGGTTGTGATAATCTAGAAGAGCGCTGGGGAAGGGGTGGTGTTGATCAAGAATAGAGCTGGAAAGAGTTGGGATTTAATCTAGAAGAGAGCTGGGGAATGGGTG
>Chr0_RaGOO:544715695-544716099
TTGTTTGTTTATTCTTTAGTTTGTTTATTTAAATAAATGTAAATATTCTGCACCTACGTCCATCCCCTCTCATCTGTAACACTGAGTTGTAGTCAAGCTACCAGGAGAATAGCTAGCAATTTAATAACACTATTATTAATCATTCTGTGTTATTTTGCTGTTGGTTGCATTTTTGTTAAGACTAATTGTAGTGTAAAAATTGCCAATCTGATCTAATTAAATTAGTAGTTTGCAGGCCAGCTAATGTTTGTGTAGTTCAACATACTGCACTCTTTTAAAAGTCTCATTTCATCGTTTTTTATTCATTTTAAAATGTCTAGTTGTGGTCTCTAGTATGAAGGAAAGCTATGTGAGCTTGTTTTTTGTGGAAAAAAGTGATCCGGTGATTTGGAATAAGGCTGCTT
>Chr0_RaGOO:545386758-545386982
ATGACAGAGCCTGGCTTTTGGATTTGTTGCTGATAACAGCCTGAATGTTAAGTCAGAAGCTCATGACATCCATTCTTCCAAAAAAATCTGGAAATCTGAATACTCATCTGAGCACAACATACATTTCCATTGTGTGATGGTCCATCCCAGATGCCTCTGAGAAAAGAGAAAACAATGCTTTTGAACATGAATAAATTAAGGATCTGTTTTGCACAGTAAAGATT
>Chr0_RaGOO:547011933-547012341
TCTCACTCACTCACTCACTCACTCAgtcactcatACGCGCTCTCTCTGTCTGTCTCTCTCCTTCGCGCTCTCTCTCTTTCTCTCTGCCAGTCTCTCTCTCTGTCTCTCTGCCAGTCTCTCTTCCAGACTCTCTCTCAGATTTAAATGATTGACACCACTAATATAATTTAATTTTAACAGACTAATGCTGATATTTCTTAAAAAGAACTCAAACACTGAAATGCATCCAGTAATATGCTTAGGAAAAAAATATTTGTAGTTTAATTTGTTAAAGTAATGCTGTTGTTTTTGTTTTTAATAAAGCGCCACAATCAGGCTCATTAGTTGTTTGTTGTTGATGACAGTAGTAGAGAATCCTGGTTTCAAAGTGCCCTGTTCCAACATTCCATCCCAAAAAACTAAACAAGT
>Chr0_RaGOO:547013396-547013667
TCAATAAGTAGCAACAGTGCTGCTGAACTTTCTGCATTTGTAGACCATCTGTTTTACCGTAGACACATGAAGGATAGTTTTGTAACCCTTTCCAGCTTTATGCAAGTCAAGAATTCTTGACCATAGGTCTTGTGAGAGCTCTTTTGTGTGAGGCACGATTCACATTAAGCAATCTTATCACACTGATTGGACTCCAGGTTGGCTCACTCCTGGCTCCAATTAGCTCTTAGAAAAGTCATTAGCCGAGGGGTTCACATACGTTTTCCACCCT
>Chr0_RaGOO:547666016-547666232
TGGATGGATATATAGGTGGATGGCTAGCTGGATGGATGGATATTTATGTACATAGATAGGTGGATGGATGGATGGATGGACAGGTAGACAGATAGGTGAATGCCTAGAGAAACTGATGGATGGATATATAGGTGGATTGATAAATCGATAGATAGCTAGATGTCTAAGTGGATAGATAGATGGACAGATAGCTAGCTGGACGGACGGATGGATGGG
>Chr0_RaGOO:548770387-548770716
TGAAGAACAGTCCTGCTGAATGTGCATTTTGGCGCCTCTTTGAAGTGGAGTGGAAGATGGAACTAATCCTGCAGGACTGTGGACTGGATCAGGTAATATGAAAACGTGGAGTGGAATGTACTGGAAGAGACAGCAGCAGACTGGAACTGGAATGACAATTTCATTGCAATTTCATTCAGATATGCAATAAAATACACTATTAATCTTTCACCAAATTCGCCAAATTAGGTAAGGCTATAGTATTAGGTTTGTTGTAATTTTGGACCATTCATGAAAGCCGTTTTATTTTTTTTTTCTCGTGAAAACTGAATAAAATCAGTAGGAAAATG
>Chr0_RaGOO:548816081-548816512
GCTGCTCACACCTGGTTAGCTGTTCTCAACTGGTTAGCTGCTCAAACCTGGTTATCTGCTCTTAACTGGTTAGCTGCTCACACCTGGTTATCTGCTCTCAACTGGTTAGCTGCTCACACCTGGTTAtctgctctcaactggttagctgCTCACACCTGGTTAGCTGCTCTCAACTGATTAGCTGCTTACACCTGATTAGCTGCTTACAACTGATTAGCNNNNNNNNNNNNNNNNNNNNNNNNNNNNNNNNNNNNNNNNNNNNNNNNNNNNNNNNNATTAGCTGCTCTTAACTGGTTAGCTGCTTACAACTGGTTAGCTGCTCTCAACTGATTAGCTGCTTACAACTGATTAGCTGCTCTCAACTGATTAGCTGCTCTCAACTGATTAGCTGCTCACACCTGGTTAGCTGATCTCAACTGGTTAGCTGCTCT
>Chr0_RaGOO:549112863-549113237
ATTTTATGGCTTATTTGATTCTATTTTTGAGTAAATAAACCAACATGTAAAGCACACAAGCAATACTTTCCAGTCTGCTACTGTTATTAAATAAAAAAATAGAAAATGATACAGTCAACACCAATTAGTACACAGTGGATACTCAGCTAAGACACATCAGAAATTACCATTGACCCCGCAGCTAATAAAATCACAACCCAAATCTGCTTTAGTTTATTTTTCGATATCAGTAAATCTGACATTTAAAAAAAAATAGTGCGTGCCTGAAATGGTTAATCTCTAAAATTACATAAATCCAGTCGATTACTGAAAGCTGTAGTAAAAGCAGTAACATGTCAGGAGAATGCCCAGAGAATCTACTTACTTTAAAAAAC
>Chr0_RaGOO:550014641-550014961
ATTAACCTAACAAACAAATAAAAATAAAATAAATAATGAGGGGGCAGGCTTACCAATGAAACAGGGTGGGGCTAGGGTGGAAACAAGACAAACAAAACAGAACCGTGTACAGCAAAGAACATGGCTAGAAACACAAGAAGACTAGGGGCTCTATTTTAGTGATCTATAGAGCAGTACATTTAAAGGAAACATCAATGTTATTTTATTCTTTATTCTGTTTATTGTTGAGTGGATGGATTTGTGCTGCAGCATGTTTGTGTGTGAGCAGGCAAAAATATCATGCCTGAGATATCCTAAAATAGGTAGAAGTGCTAAGCAAA
>Chr0_RaGOO:550719642-550719902
AGTTTGTTTGGGAATTTGATTGAGAGTTGGTTTGGGAATTTAAGAGTTTGTTTGGGAATTTGATTGAGAGTTGGTTTGTGAATTTGAGAGTTTGTTTCGGAATTTGATTGAGAGTTTGAGAATTTGATTGGGAGTTTGTTTGGGAATTTGACAGTTTGTTTGGGAATTTGATTGGGAGTTGGTTTGTGAATTTTAGAGTTTATTTAGGAATTTGATTGAGAGTTggtttgggaatttgagagtttgtttgggaatttGAT
>Chr0_RaGOO:556231649-556232042
CATGTCCACTACTCCACAGCTCCATACTGGGGGCATTTATACCTCTATAACCCACCTAAATGATTTAAATGTTGTGGCGGGAGGAGGTGGGGGAGTCGTGGGTCCACCTCACGCCAGGACGCACAGCCCTACCTGTCCCAGCTGGTCGAGATTCGGACTGATTAAGCAGCCAGCTGGAACAGACTTAAAAACTCGGCCTCAGCCCTCACTCNNNNNNNNNTGTGGGTGTGGTGGAGGGTGTGATTGTTTAATAAAGGTACATTTGAGTTTATTTACTCCCCGTGTCTGTATATCTCTGTAAGTTTCCGGACTGCCGGGTCACAGTGGCCACGCCCCTAACCCCATGTGTTCACTGAATGCACATGTACACAATATTTAATATCAACATGATTT
>Chr0_RaGOO:557976830-557977156
TTAAACTTAGATATGTTTAAATATCAAAAAGTGCAGGATTTCTGAAAAGATCACCTCTCCAACTgttaaatccataggtgtggatttatTACGCTTTGACAGATAGGAACATTTCACTGTTAGAGGGAACAATAGATTCAACTGAGTACCAGTAAACTATAAAAGAGGAGAAATATAAATTATTTGCAAAAGTGTTACACTATACTTATTTTTAATGACTTAGCTCTTGTTCTTTAATAAAAGCGTAAACTTCAAAAGTAACGTTATTTTTTCTTGATCGTCTGAACTTTATCAAAGAACAAAAAACAGAAACAAAGTATTGCATT
>Chr0_RaGOO:570184160-570184560
ACTACACTCACACACACACAAACTACACTCACACACACACAGTACACACACGCTACACTCACACACGCTACTATCACACACACTACACTCACACACACTACACTCACACACACACACACTACACTCACACTACACTCACACACTCTACACTCACACACACTACACTCACacacacacacactacactcacacacactacaCTCACACACACACACTACACTCACACACACACACACACACACTACACTCACACACACTACACTCACACACACAACCACTAAACTGACACACACTACACTCACACACACACACTACACTCACACACACACACACTACATTCAAACACACACAGTACACACACGCTTCACTCACACACGCTACTATCACACACACTACACTC
>Chr0_RaGOO:571168302-571168584
TTGTGGCGTATCTGTATATTTAAACTTTAATGTATTCTAGTGGTGTGATACAACACATGAATCCTGTAACACAACAGGATTTAACTGAAGACCTTCACCATGAGATTTATGGTGGTGTGCTTTTTCTTCTGTACAATGAAGCTCTCAAGTACAGGTAAGTGTCTTCTCAAGCTACACTTCAACCTTGAATTCATACTCCAATTCCAGCTTTGCTTCGTGAACTGATTTTATGTGATCTACACATACTGTGAGAAATTGACTTTGTCTGGAGCCACCTTAAAT
>Chr0_RaGOO:572270792-572271057
AATCCACTCAAACTGACAGATGCAGCAAGGAGAGGTCAGCAAGACAATGACCCCAAAAATACAGCCAAAGCTACAGTAGAATGGTCTAGATCAAAAAGTATTTATGTGTTAGAATGATCCAGTAAAAGTCCTGACCTAAATCCCACCGAGCTTCTGAAAATTGCTGTCCACAGATGTTCTTCAAACTAGCTGAGCTATTTTGCAAAGAAGAATGAGCAAAAATCTCAGTGTGCAGATGTGTGTCTTGCAGCTGTAATTGCAGTTC
>Chr0_RaGOO:572294109-572294608
AAGGTTTTAAAAACATTTAATAAGACCTTAAACTCTACTCTGGATTTGACGGGCAACATCCCTTTCTCATACACTTGACCCTGCCTCTGACAAATGTACTACCTATGGTGCTGTACTGTTGTAGTATTTTAGGTGATATGTGGTTTTGGATACAGATGTATGATGTGATGCTCTACTGCATCTTAACTGTTCTACTGCTGCAATGTGGACAAATCATCTATTCATATTTACTCTGACCAACAATAAAAGTCTGATAGGGACTCATAGAAAAAAGCTAGACGTCCAAATCAGAATCCACCAGCAATTGAAACAAATGATTCGCGTATACCAACAATTTAAAAATATACAGCATATTCCACACAGCTCTGGAAAAAAATAATAGACTAATTAAAAATGATGAGTTTCTTTGATTTTGCCAAATTGAAAACCTCTGGAATATAATCAAGCGAAAGGTGGATGATCACAAGCCATCAAACCAATTGAATTGAATTTTGCCAGT
>Chr0_RaGOO:572294883-572295714
ATATTTACAGCATTTACAGTATATGTATCATATACATTTAACATTATATGATATTAAATTGCTATTGTGTTCAATCTCTTTACAAGACAGGGTAAAAACCTTAATTCCTGCTAATTTTCATTGGATGTCAGTGTAAAACGATTTTATGTCAAGTCATTTTGGAGTATTTCTTTTGTCTGTTTATCATCAAATAAAGACATATATGATATCTAGCCTGCTTAGGGAACATGGAAAGATATAACTACATTCTTTGTACTGTAATAAAAAAAACCCCACAACCTTAATCTGGTTTAGTTCACTGGTTCGTTACCGGTTTGTGCATATCAGTAAATCTGCCCTTTTTATATAAATGAATTCCAATAAATCAATTGAATTGTATGTGTGTGTGAAGGGGTTAAAGTAAAGTTATATATTAGATGGAGGTGTAATAGTTTGATAGAGACGAAGTGTGAACAGATGACTGGTCTGGAACATCACGCTTCGCCTGCACAACAAATACGTCCTGTAATTAATGCAGATCCATCTCTGGTTTTAATTCGGTGTTTCCTTGATGGTGAATTTGGTGTAAATTGCGAGACCAACTTCAAGTGGATGAACTCAAGTGAAAATCCTCTTCCATATCCGACCACGGGGTGTCGCCCTCCACAAGGGGTCCGGTCACCTGAAAAAAGAATTAATAACACAACAATACAGATGAATACAGCAATAACACGATAAATAAAAGGCAATACAGATAATAAAACAATCAGTATGCAGTAATGAAAATATTCTGCCTGGATCACAGTTGAGGGAGAACTGTGGTATTAAAAAATAAATGAACCAGGCAACAAT
>Chr0_RaGOO:579161264-579161953
AAGTTATATAATAAAAATGCCTGAAATAATTATTAAATTAACAGTTTTAGTTTGATGTGCAGAAACATATTGTAATGTCCTTCAAAATGACTAAAACTGTGTGACAATATGACCATAATGAAAGACTTCAGAATATTTAAACCCTGTTCAGTGCTATTCAGAACCATTTAAACAACCAAAGTAAGTTAAAATTTAAAATGAATAAATTACATTAAATTTAAGGTTTCCGGTCTCCTGTAATTGTGCTATTCAGGAGATCTTTTTTTTTGCATGATTATATATGATGATATGCTTATGATAAACAGACATGTTTCTAGTTTTTGTTTTTACCAGGGTAAAAAACTTTACATGAATCAGTTCATGATTTGAAGAGTAAATGATCTGCACACACATAGATACACACAGTTAAAGCAAAGCCAACCAAAATCCACAATGACAAAAACAACACAAAACTGCACAAGTGAAATGACTATGCAGATTGCAGGCCCTTTCACTGCTTTGGGATTTATGTATGCTTTTTAGAACGATTTTTTTCTACCAATACATACATTTTTCATGGTTCCCCTGTAATTATCTATCCTGACTGTAGCAGACCATGGTACTAGACCATGACTATTTTTTTCAGCATTTGTTTTTTCAGACTATTTGTTTAAAGCATGTAATTGATATTTGTGCAGATGAGAACAGTG
>Chr0_RaGOO:579690868-579691105
TGGGTCCAACTCTAGTGCTGCTGTGGCTATTTTACTCACAGCTGATGTTCAGGGGCTGAATATGCAACCCAGTATCATGCCCCTGTGTGAAATACACACGTTGGTCCACTAGGGGCAGCGTATCAGTGTCAGTATCACGCCCCTGTGTGAAATACACACGTTGGTCCACTAGGGGCAGCGTATCAGTGTCACgtttttgtgtgcCTGAAGCGTGAAATGCACATGCTGCTCCAAGCC
>Chr0_RaGOO:582223928-582224200
TATTCTTTATTTATTCTGTTTTTTGTTATGTAAAAACTGGGTTTGCAACAGTAAATATTTATCAAGCAATCAACCATTATTTACACTGGAGGGGATCCTTATTTACAATGCCACTGAGCATTGTAAAAAATATTAATAATAGGGCAAAAAATATTTTTTATAAAATATAAAAACTGACATTTACTATAGACATTTTAAAAAGATCATAAAAATTGACGTAAAAAAAAGTAAAGTAAAAAAGTTAAGAATTTATATCTTATGAAGAAAAAAAA
>Chr0_RaGOO:589437721-589437976
AGTTATGATTCTTTGGATTGATCCAGAAGAACCACACTAGGTTTAGAAGAACCCTTTAGAAGAACTGTCACTATAAACAAGAGCTTATTAACTTTCATATCTATATCAATAATTCATATACCAATTGTACATAGAAGCTTCTTAAAGAAGAGCCTTAGGTTCCCCAAAAGATCCACCCTTTTTGAGGACCTGTATTGTTAACAGTGTTCTAAATCCTCTCCATTGTCCTCACCTCAGACGAATTTCTGTTCAGTT
>Chr0_RaGOO:589888265-589888544
GGCTTATGTTTTATTTTTTATTAATTAAATTTACCTAAATAAACCGATTTGACGGCTTTGATGAAATCTTGAGTTTTACAAATGAGTTCACTGTTGCTGGATCACTAAAAAATAATAAATAATAAATAAATATATATTTTATTTAAAACTATCAAACATGGCATTTATGCTGTTTCAAACTGTGCATACCCAATCATATAACACAAGGAAATATTTAAATTCCGTACATTTATACATTTTCCGCAATAACACTTACACAGCTGTCCCTTATAGCCTCAG
>Chr0_RaGOO:593941327-593941575
TCACAAAAATAGAATTCCAACAATAACAGTAATGAGATATTTGGTATACAGCACTGGAAAAAAATAAGAAAGCATTTAAAAATGATGAGTTTCTTTGATTGTACCAAACTGAAAACCTCTGGAATATAATCAAGAGGAAGGTGGATGATCACAAGAAATCAAATCAAGCTGAACCAGTTGAATTTTTGCACCAGGAGCGGCATAAAGTTATCCAAAAGCAACGTGTAACTGGTGGTGGAGAACATGCC
>Chr0_RaGOO:593941833-593942120
GTTTACCAGCACTTTTCTGCACTTCTAAGCCAGAAGCCAAATTTGATTTACAGTGGCGTGAAAAAGTATTTGCCCCCTTACAGATTTATTTGTTTTTTTTTTTcatttccattttTCTCATACTTACATTTACAAAATATGCTTATATTTAGATTGGTTATCCAAACCAATCTAGCCCTTTGTGAAAATGTGTTTGCCCACCATAAATTAGCTGTGATTAATCACACTTTTTGTAAAGGCCTAATTACTGCCAGACCTGTAAAATCAAGAAATCACTTAAATAGAAC
>Chr0_RaGOO:594275124-594275342
AAAAATGTTGGTGTAAAGGCAAAGTCTAAAAACATTTGACAAAACCTATAGTCCAACATTTTAAAAGCTAAATTCCAAAAACTTTTGGCTAAAAGCTAAAGTCCAAAAACCTTTGGCTAAAAGTTAAAGTCTAAAAACTTTTTACTAAAAGCTGAAGTCCAAAAACTTTTGTTTAAATGCTAAAGTCCAAATAATATCTGTGATGGTTGCTAAGGTGT
>Chr0_RaGOO:594377574-594377810
TTTAGTGCAGAATATATGTCATGTTGTCAATAATAAACAAAATTATTTACATAATATTCATAATAGAATACATTTCTAAATTCAAATTTGCATATTTAAATCAACCTACTACTAAATAAACTAAGTACATATTTATATACTATATTTATACACTGTTATATTTATACTTAACTTATGTTTACATGCAATAGTAAGAAAGCATCTTACAATTACAATCTTATGATTTCCCAGAATCT
>Chr0_RaGOO:599696424-599697253
CTAGAGGCACAAAACTGGTAGAGATAAACCCCGAAAGACTTGCAACTGTAATTGCAATGAAAGGTGCCTCTATGAAGTATTGATATCGGGGGGCTGAATACTTTTGCACTTTTCAGATTTTCATTTGTTTGTTTATTTATTTTAAATCTATGTATCATCTTCATCCCACTTCACAATTATGAGCTATTCTGTGTTGGTCTATCACCTAAAATCTCAATAAAATACATTTAAGTTTGTGGTTGTGAGGTGACAAAATGTGAAAGTTCAAGGGGTATGAATACTTTTGCAAGCCACTATCCATCAAAACATAGTAGTTCATCTAAAAAAAATTGAATATCATTGAAAAGGTATTTTATCTTAGTAATTCAGTTGAAATTGTAAAACTCATAgatgtattacacacagagTGATCTAGTTTAAGCATTTATTTATTTTATTGTTGTTTATTATGGCTTACAGCCAGTGTTAATTTCACTGACGAATACATTTCGTCATAGTTTTCCTCAACAAACCTTTTTTTCCAGACAAAAATGAGAAGATGAATAAAAACAGCATAAAACAATAAAAACAATGAAGAAATTAACTGACATTTTCGTCAACGAATACAAACGATGAAAATGTTTGGCAGGGATGAAATCCAATCAGAACTGATTTAGTTTTGTGAAAGGTAGGGACCAGTTAGGAAGAGATCCAATCACTACTACTTAAGCGTAAATGGAGAGGTGGGACAAGCAGAGGTCACCCAATCAGTACCGGTCTCTTTTGCAGCAGAGTGGCCGCGCTCAGATACAAAACCCGGGAAGACGGTCTCTCGCCTTTGAACTGTCGT
>Chr0_RaGOO:600001940-600002163
GTAGTCAACACTAAGACTTTTAGTATTCAAGTGTGAATCAATACTAACACTTTTAGTAGTCAAGATCAAGACTTTTAGTAGTCGAGACTAAGACCTTTAGTATTCAAGTGTGAATTAATACTAAGACTTTTAGTAGTCAAGATCAAGACTTTCAGTAGTCGAGACTAAGACTTTTAGTATTCAAGTGGGAATCAATACTAAGACTTTTAGTAGTCGagatcaa
>Chr0_RaGOO:601007773-601008392
AAACCAGAAAAGTTTGAAAGCTGAAAAGCAAAAAAGTTTGAAAACTGAAAAGCAAAAAAGTTTAAAAACTGAAAAGCAAAAAAATTTTGAAAACTGAAAAGCAAAAAAGTTTGAAAACTGAAAAGCAAAAAAGTTTGAAAGCTGAAAGGCTAAATGTTTGAAAGCTGAACAGTTTTTGAAATGCCCAAAAAATAATGATCAAATAATTGTGGTAAAGGTAACAATGGCGTCTATTTACATTTCCCCCTTTTTCTGAAACAGAACTTCGTCACACCGTCATAAACTCACACGCtggtgttgtctgtaaaagcccATGCAAGGCACCAAGTACCCATAGTTTATTCATTATATATATATTTTATTTATTACCATAACTTTTACTTTTACTCCCACACCTCTTTTAAAGAATTTAGAAATAATTGACTTTGATGTAACTACTCTGGAATGGACCCAAACCTACCTCACTGACATAAATCAGATTTGGCATCTATATTTAAAGGCGTACCACAAGGTTCAATTTTTGGTCCACTCTTGTTTAATATGTACATATGTATACATATACATATTGCTGCCTCTGCTTCTACCTCAGACTGCAAAATCCACTTTTATGCAGACGACA
>Chr0_RaGOO:606965546-606965789
CAGTTAGCATAGCAAGCTAACACACTAGACTTGACAGTAGCTCAGCACTATTGTTCACATTCTTTAGCTGTTTTTCTGCTGATAAAGTCTGATTTGTTAAAATATATTGTGTAATTTTGTGTACCAAAGTAAACCCTATACTAATCAAAGCCTTAATTTAAGGCCTTGGTGTTTTATATTGCATGTATTCATAAATATAATATACTCCTAAAGGTACAGTAACTCAAACTGGGAAAAAACTGT
>Chr0_RaGOO:607863439-607863825
TATAAAGGTTGTAAAGGCGGTAAATGTGGTAAAAGCTGTAAAAGTGGTAATGGCTGTAAAGACAGTAAAGACTGTAAAGGCTGTAAAGGTTGTAAAGTCTGTAAAGACTGTAAAATTTGTAAAGGCTGCAAAGATGGTAAAGTCTCTAAAGGTGGTAAAGTCTATAAAATCTGTAAAGGCTGTAGAGGTGGTTAAGACTATAAAGGCAGTAAAGGCTGTAAAGATGATAAAGGAGGTAAAGGCATTGGAGGCTGTAAAGGCTGTAAAGGCTTGAAAATGCAGAAAAGGTAGCAAAGGCTGTAAAGACTGTAAAAGCTGTAAAGGCTTGAAAATGCTGTAAAGGCTGTAAGGACTGTAAAGGCTATAAAGGTTGTAAAGACTGTAAA
>Chr0_RaGOO:611913744-611913986
TATATATTTATGTAACTGTTTAAAAATAAGTTTATTTTTTGTTTCTGCTGATTGGTAGAAATGTTAACGTTAATGTTGCAAAAAGTATTTTCTTGAAATTAATTAAATATTTTTCAGTTTTATTATATTGTCAAAAATATTGTTATTGCAAAATCACCCTGAGATATTGTGATATAATTTGGAAACATATTGCTCAGCCCTAGAGTCCACTCACACCTGATTGTAATCTCACTGATTGAAAC
>Chr0_RaGOO:612630166-612630369
TGTCTGAACAGGGAAAGAGCTAGCACTTAGCGCGGTTAGAGGCTAATGCTAATGCTGCTCCAGCAGTGCTAGCTGGGGTTAGCAGCAGACTACAGGCCAATAATATAGTCACCTCTGAACAGCGAAAGAGCTATCACTTAGCGTGGTTAGCGGCTAATGCTTATGCTGCTCCAGCAGTGCTAGCTGGGGTTAGCAGCAGGTTA
>Chr0_RaGOO:613600015-613600254
TTGTTGTAAAGCACAAACAATAAATGCTGTGCGCAGGTGTGCACAAGTCAAATTAGAGGTTTTAATATAAAAATTGACAACAAAATAAAAAAACAAAAGTTGTCAAACATTAAAATGGCGAAAGTTAGCCGACCTGTGTTCAACTGGCTAACATAGACAATCTTTACAAAAAATGAACAAAGCCATCTGGTAGAAGTGTGTTGATCTCATACAGGTAACCAAAGCAAAtcattttctcc
>Chr0_RaGOO:614278966-614279236
ATAATTAGCATAATTTGAGAGTCAGTGTCTTTTGAATGACAATGTATTAAAAAAATAGCGTCAGTGAAGAGTTTATGTTTTTCATTGACAATGCTTTTTGTAAAATTGAATAAAATAATTATTAAAATAATTGGTTTGGTACTGTAGCCGATAGTTTTCTAGTTGTTTTATTCCTTATAGACTTAGACTTAGTTTTTGTTTTAGTTTTAGCCCTTAGACTTAGTTAGTTTTGTCGAGTTTTTCTTTTACCCTTTTATTTATTTTGTCTTT
>Chr0_RaGOO:616375754-616376050
ACTAAAGAATCATATTAAGGAATCACACTAAAGAAGAACCAAACTGAAGAATCATATTAAGGAATCACACTGAAGAAAAACAAACTAAAGAATCATATTAAGGAATCACACTGAGAAGAACCAAACTGAAGAATCAGACTAAGGAATCACACTGAAGAAGAACCAAACTAAAGAATCATATTAAGGAATCACACTGAAGAAGAACCAAACTAAAGAATCATATTAAGGAATCAcactgaagaagaatcaaactgaagaatcataTTAAGGAATCACACTGAAGAAGAATCAAACTG
>Chr0_RaGOO:623631764-623632132
TGCCTCAGCTTCAGTAACACTCTGCAGCTTCATTGTCTGCTGTGCTGTCCCTCCCTCTCTTTCTTTGTGTCAGGTTCAGGTTCAGGTTGCTGGCACTGGAACATTCTGAAGAGCTGATATACCTGGACCTCAATGACCATTGCCTGGAGCTGTTGCTTCCACACCTGCATACTTCCTTCCTCTGTTTAAGCAACATTTTTGTCTTAGAATCACTTTGTTAATTCAGTTATTTCACTCCCTTGACATGCCCAAATGTGTGTGGACACGCCGTATAATGAATACACTCTGCTATCTTAATTTACACTCCTTGCTGACACATATGCACACACACACACAAACACACAGCTAATCTAAACCCTGTAAATAAA
>Chr0_RaGOO:627905253-627905513
ATCCAAGATTGGGAGTTCAATTCCCACCTTGGGAAGACCCTAAACACAGTGCACAAATAAATACAAAATCATACTTTATGTTTTTAATAAATACAAATTGAACAATAGTTGTATTTGTGTATATTTATCTCTATAATAATAATTATTAAAATAATTATGATGGTCCTTCACTGTTATAGTGTTGTATTTTAGCAGTGGTTCATTAAATTGAGCTATTTAAATTGCAGAGTGTTGATAAGCATGCATAGATTAGATTTTCC
>Chr0_RaGOO:635023115-635023438
TAAATGATCAGCTTGTAAACACGACGGCACTGTCATGTTTTGAATGCACTGTCACTAAGGGTATCGTAATGAATCAGGTGTAAATGATCGAAATATCATTAACTGTGTGTCGTGACTGAAATGTCCATGATGCACAGAAACATATTACATATTAAACATATCACTTCTATGGAGTAATACTGTGTGGTTTTGTGAAATAAAAAGTTTAGTATAATTATTTGGAACCAAATCATGGAAGCTATACAGCCTTCAACTGATTAAGTTAGTTTGGGCTACTGTAATGTATAGGTCAGGTGTGGCTGCTGTAATAAGTAAATCGCAAA
>Chr0_RaGOO:637184227-637184646
AGCCAGGTTCGTCATTCCTGCAGCCGGCAAAATATAAAACCTTCAGAAACTTCATGAGGAAACCAAAAAATAAAGGAGAGACAGAGGAAGAGGAAGAAAAGAAAAACAAGAAAGATAAATAGATAGATAGATAGGCCTATGGGTGTATATATATATATATATATATATATATATATAtgGGTAATTCTCAGAATCACTTCCAGAAACAGTTTCACTAATAATCCACTAATACAGGTTAATTTAAGATTAATCTGCTTTAAAACTCGTTTAAATTGGACTAATGCCATGGGAATAGAAGCTCCAGTGGTGCATTAATAAAATTCACTGTTCTGTAGTTTAGGTCTGTTTATACTATCATTTATAATAATTTTACTGACACTTCCCATTTCTACACTCTTCTACTTCTTAATTTCTCCTGA
>Chr0_RaGOO:640145106-640145589
ACAGGGGTGATTCTAGGATCAGAGGATTAGATTAACCAACTCAGCCACCCCCCTCCCTGAAAAATTAAGTAAATGAAATTGAGGAGAGTTCCCAAGAGGAGTGAGTGTTTATATTAGACGAAATAGATTCAATTCAGACACACAAACTATTATTTACTAGTTTAGTTTAGTTTAGTTAGTTTTACTTGTATAAAGTACAGTGCAGGCACCATCCTTCAATCAACTGAAATATTACAATATTTACAGTGTCTTGCTTGCTTACTCTAATGTCTGCAGTACTTTTCTTGcagttaaaatgaaatccatgtttgacgaaaagcaacCCCTTGAATTAAATCTGAATTTGTTTTATTTCAAACATTGTTTAAGTTATTCAGCCTATTCTAACACTTTTGAAATCATTTCACTGTTACACCAAACTGTGCACAATGATCATTATAAAAAGAAAACATTTTAACTTCTCACCCATGTGTTCTTCTGTAA
>Chr0_RaGOO:641704109-641704572
GTTATTTTGAAAAGTTGAAAATTTTGTCTGGCCCATTTTTTGGAATTTTGTGTGAAATTATGCCTAATTGTCTCTGTTTTTTGTTACATCAATATACACAAActtatgtgaaaaagataagtGTAATTGAAATAATTTTCTGGGAGAAATACTTCATTTTCTGGAACATTTTCAGGGGTGCCAACACTAACAAACATCTGAAATACAGATAATCACACAGAAATTCATTTTCAGGTCAGATTATAGAATGTTACAGTGTCCTTCACATGTTTGGTGATAGTGTGGGTCATGCTAGTCAAAAGAGTTTAAGGAATAAGAAGAACCTAGAAAACTCAGAAAAACTGAGTTTGTACTGTAGAAACTGTAGAAAAAGCCTTTAATCTATAATATTTATTCTTAATTACTTATTATAAGTAGAGTTGTTACTGCATGTGTATAATATTACATTGATGAACAATTTAGA
>Chr0_RaGOO:641828478-641828935
TAATTAATAAACAGGCATACCTTCCATCTATATCCAAAACCGTTAAATTTGCAAAACTTTTAATTGACAAGCTATTCACTCCTGTCAAAAAGAACGAGACCGTTGCCACACCCATCTTTACAGTTATTCATCACAAAGGGGAAGACTTTTACCATGCCCAAACCTTTTAAAGAAATTTGACTCATGCATGTACTAGCTAACCTGACAGAGAGCACCCAAATAACATGCCCATGTGTGGCCTGTATATATAGCTATAATGCAAAAAATTCTAAAAAAGTTTGTAAATAATTCACCCATGCAGATAAAATGGTTCAAATACAGTTACCTTCATGTTTTGTAATTTCATTTATATGGAAGCCTATTTCCGCCACTTGGAAAAAGTAAGGGTCCTCCACTAAGTCATAATTATGAGATATTACGTCATAATCATAATCATTATTATCATCATCAATAGCAT
>Chr0_RaGOO:642242379-642242618
AGGCCCCTAAATCCCAAAACTTACGGACATCAGCTTTAAAAAATGAATAATAATGTTTCATTCTTTAAATGTTTTTTTAAGGGTTCATTATGGCAATGGCTCTATATAGAAAATGACAATTCACTAAATATTATGGAAGCAACATTGTGTAGCATTTTTGCCTTGAAAATCATGTTGATGATCGTATTACTATTGATACCTGCATGTATCTTCTATAAAGCAGGCAGGACTTAGTTACA
>Chr0_RaGOO:643258729-643259542
GAACACAGGAAACTGTTTCATATTATTTTTCTCTGAAATCTTTGGCCTTCTAATGATTCTCATTCATTTCTTTAACACTGGTTTATACATATAGACTTTGTGTGTTTCGGTATCAAATGCATACATCAGATGTTGGCCAGATTACCTTAATTATCCTATGATGAATTTTATTAAGTGTCTCAGGGTTACAGTTTTAAAAAAAAAATTAAAGCAAAATGAACTGGTATTTCTGGCTCATGGACACCTCCATCAGGTTGAGAATGTAATTACTGCAGTGGAGACAAATCATACATAACTTATATTAAGAACATAAGCAGCATCTACATTTTCCTGATGAAATATGGATAATGAAGATGCACTATGATGTGCAAATGAAGAAGAGTATTGTTATGTTTATAATATTTGGGTGCATATATTGGAGCTTAATGAGCTACTGAGCTCCAGGTGTTTTCATCAGATTTAACCAGTTTAAACTGCATTTTATTGTAAAAGATTAGAACAGTGGTATAAACATGTGTACAGGCAGAAGTTCAAAGCTCTGTATATATAAAGGCAATGAAAGCTCTCAGAGATTAAGAATTGATTCATTAAAACATTGAAAAAAAATCAACCATGTCTTCTTTGATATTTGTTTGTAATTAAGACTAAAATGATAACAGCTTTTTTATAGACATAGAAACCCATGTGGGGAAAAAATATGTACCTTTATTTCAAATACTTATTCCAAAATGCATTTCTAACACAAACTTATTTTAAAATAAACAGCCAATTTATTTGAAAAAACAGCAATTCAAAGTAGATATTTAGCATACA
>Chr0_RaGOO:643401336-643401660
AAATTATAGATTCCACTAGGAAACATTGGCATTAAACTCTCACCAAATTTTTGTTCTCATTGTTTAGTGCATGCACAAAATAGCCCGAAGGGCTCCACATCAAAACCTGCCACTTTGGCTGGTCAACCTCCAGCCTCAGAACTTTTGAACATTTTCAAATTGATTTTATTAAACTAACTCCTGCAGAAGGGAAGCGGTATGTGCTGGTTTGTGTGTGTATGTTTTCAAAATGGATAAAAGCATTGAAACAACAGGGAAACAAGACGCGCATGCGATTGCAAAAGTTTTACTAACTGAAATTATTTCAAGATGTTATGTCAAACA
>Chr0_RaGOO:646807967-646808323
ATGGTTCGCATTCATGTTGCATATCCTTGGATCGGATATGTATCCGATATTCACTGTATACCAACACTACCTCTTCACAACTTTACAACTGATGCTCTAAAACACATTAAGAGGCAAGAAATTGAACTAAATAACTCTTGACAAGTTCAGCACAGCTGCTATATATATACAGGTTAGATATATAGGTTTGTTTAACACTTTGTTTCTCACATTTGCCAAAAAAAAAAACATCTTGATGATCCCCAGGACTTTGGGTAAATATTCTTTGGATTGACGAGACAAAAGTGGAACTTTTTGGAAGGTTTGTGTCCCATTACATCTGGCGTAAAACTAAAACATAATTTCAGAAAAATGAA
>Chr0_RaGOO:646888921-646889219
TATGTTTGTTTTTTTTTTTAAACACCTTTTTTAATACTACTTGCCATGTTACATTAAAGGCTTTTAGTCAATTTTTCCCAGCAGTGTGCCTTTGATTTATATTCTTTTTGATATTTTGATATTTTTGCCCGGCTTCAAAAGAGCACCTGTTGGTAATATTCACAACTCTTAGTAGCGCTTCAGATCCTTATTGTTGTCTACCTTTTTTAATATCCGAAGTTCATTTGAAATATATATGTGTAAACCTTAATGGTACTGGAAAAAATACACTAAAATGCACTTTAAGCTGTATTTAATG
>Chr0_RaGOO:647081702-647082039
TAAAAGTATTTAATTAAAATAATTAATTAAATTAAACAACTAAATAAAAGAAATACAAATTTTAGTTAAATACTTATACATATATATATATTTTTTTTTTCATCTATGTTAAAAGTATTTAATTAAAACTTGTATTTCTTTTATTTAGTTTTTTTTTTTCGAATTAAATTTTTAGCTAATGTTTTTAATCCCTTTTATACTGTAAATGCTCAGTATGAGGGTCACCCTCGATGTACTTTCATTGTGAAAATAAAGGTTGATTGATTAATTAATCACATAAAAATACTACTAAGATAATAAAAATAAAAATAAATAACTAAATAAAAACAAAAAACAA
>Chr0_RaGOO:651379849-651380151
CAGTTTGATCACTAAACTGTTTTGACAGTTTCTTTAGTTTTTGATTGTTTATTTATTTGTTTATTGTTTCTTACAGCTATTAACTGGCCTATGAAGAACTGGAGGATGATACTGTCACTTCTACCATTACTTGCATTCATTTTCATTTTCCTGATGTCAGGCAGCATGTGGACATCGTTCTATGCAGGTAACTTATCTTAATTTACACTAATACACTCATTCACTAAATTAAAATAAACCTGAATTACATTAAGGTACATACATTAACAATACTTACTACTATTATTATTAATGAACACTTT
>Chr0_RaGOO:655040339-655040615
ACAGCAACTCCTATCTTTCAATAAAAGGTAAGTGTAAAATAATTTTATCCCAAATCATTCCGGGATAATTTTTATTGATCTTGTCATCCTAAAACAGGATAAATAACGGCCAGATTCACACTACGGAGAAAAGTAAAAAAAAATAATAATAATAATGAGATGCAAGGTTTTTGCAGGGCAGCAAGAAAGTACTTGACTTTAAAAACAAATACACTTTTTATATGCGTATACATTGTTTGCAGAGAAGATGTGGAGGCAGATTGAAGATGGCTTGAT
>Chr0_RaGOO:656118561-656118849
TCGGTTTCCTTCTAAACGCAAAGAAACACGTCTTACCGCTGTTTCCTCGTGAAGAATCCGCCTTAAAAAAAAAACACTTCATTTATATTGGGACAGGGTTCGAGTCCTGCACTGACCACGACCCAGAGGCAGAGACAGAACCAGATAAACTAACTCAGGATAAACTAACTCAGGATAAACTATCTCAGGATAAACTATCTCAGGATAAACTAACTCAGGATAAACTAACTCAGGATAAACTAACTCAGGATCCAGAGCTCCTGCTGGACTTTTATGTAAACGCTGACT
>Chr0_RaGOO:657206182-657206396
ATGTTTGGTTTACGTTTGGAATTAGCATACGAAATGTAATTAAAACGTAAGTAGCCTGTGTGTTGATTGCGCAGGGTGTGATATGGTGTGCTCTGGGTAATGGTGAGGTATGACAATATTCATATCAATATTAATAAGAGAACTCTTGAAATACGATCCTGAAATACGTTATCCGGCATGGTCACATGGTTAAGGAGACAATTTACCAAATGAT
>Chr0_RaGOO:657293484-657293979
ATTGTATTGTTTTTTTTGTTTTGTTTTGTTTTTTTTTACATGTCTGGCAGTAATCAGGCATGATTGTGGCTAGCAGTGAAATTCTGAAAATTCCAACTCAGCTTTCCACAAAATGTGGTTAATCACAGTTAATTTATGATGAAATACTCATTTAAAACTGCTTTTGTATTTATTCGGGTTATATTTGTCTGATACTAAAGTCTGTTTTATAATCTAAAAAATGTATGTATGACCAAAAAAAAGCAAAACAAATGAATGTGACTTTTAAGTTAATTATTTATTTTTAACTGTTGGCAAAAGAAGAATCTGTTTTCTAAAATATCTGCTTTATTGAGATTTGAAACAAACTTTTTTTTTTCCTCGTTGTAATGACATTGTATATCGTCGCTGTCCAATGAAAAACACTTATCTCCAGAACAGCAACTTTACAGTAGAGAGAAAAAACCTTGTAAAGTTTCAATGGAAGTCAATGTAAAAAGAGTTTATTTCAGGTCA
>Chr0_RaGOO:658658658-658658932
TCTTTCCAAATATTCAGCCACCTTTTATATCTAACATTTGTTTGGGTTCCAAATACACACAATTAACAACAAATGAAAAAATTGTCATTTTTTAAATTTAGAATTCTTGCCATTTGATGTTATGCTGGTTTAATGAAAAAAAAGGTGATGTTCAAGCATGGAGACCAATTGTCGAAAACATGGAATAGTGGAAAAATTGAGTAGGTATTTTATCTTTTATTAAACATTACTTTCAGTATATACAGTGTCTTGCAAAAGTTTCCAAACCCCTTTA
>Chr0_RaGOO:659231354-659232008
TATCTGGTGTGTGGGTCCAAGTTTAAGGGGACGTTGATTGAAGTGATATTTTGTACATCGGGCTACGGGTTGCTGCTCCCACCTATGGAACCTGTTTTATTTTGTGTTTGACTTTCACTATTGAGTTTGTAAGAAAAGGGGAATGTTTAAATGTACATTTCATACTCCTTTGATTTTTATTAAATAAAACTGTTAATGTATTCAACAGCTGTGTGATTATTTTAAGTGAACCACTTCGGGGAAACTGTATTGGTAAATAGTGCTCTCCCACCCTTTATAATAAGTAGTCTGTGGCGTAGTCTACATTTACAGGTATTTATTTAGTAGAGGCCAGGGTTAATCAAGTCATAGCTGGAGAACCGGGTTTAGCTAGTTTGCTGTCTCTTTACTAACGTTCATCTGGCTAGATTGGCTGGCTGGGTAATATTAATATGGTTGGCCTTAGCTGGCTATCACAGTAATATACATCCTAAGTTGAAATGGTGATCTCTAATGATTTTGTGAATCTATCCACGGTGAAGTACGGGATCTTTGGGGAAACTGTGGAAGGTTTGACCTTTGGAACTCAACAGTGAGGCGGTATTAATAGTACCCAGCGGTCTAATGCTACTTCTGTATCTCAGAGCTTCATTTTGATAGGCAGTGGTGACGTAG
>Chr0_RaGOO:660274603-660275385
TAGTTATCAAAAAAACAAAATTTAATTATGGATTCTTCACATCACACAGCATTGTCATGTCCGGCTCTGAATTTTAGCATTATATTACCTCCACCTGCACTGTTTAACATGGTGCTTGCTGGTTTTCAGATTCCCTTAAGCATCTTTACTGCGCTTCAGGATAGTGACCAAGGAGCACAGCTAACATGTGTAGACTCTCTGCAGGACAAACTTCAGGTTAGTTGGTAGTTCAGCTAACTGTTTGCCCAGTATTTAGTTTGAATTGTTGTTTGGGTGAAGTAAACTTATTACTTAGCTACAGATTTCAAAGTGGAAATGTGTATCTGTGTGTGTAGGTTTAACTTACGGGCGTATTGAGTGCAGTGATTTTGTATACTGGATAGTATATGGATAGTATAAACCCATAAGACACTTTTGGCAAGTGCTATTTGATTGATATTATACTTTCTTTTATGTTCTTTAAAAGGGAAATATATTAATAATCCATTGATTTTCTTTGTGGCCTTTTTTAATAAAGCTAAAAAAAAGCTGTGTGATTTTTATATGTTTAAATGAAGCAGTGTTGAGGAAAAAATTAAGTCCACCCATCAGAGGGAGTGGCTTATCTGATTGGGTAATAAGGGTCACATGTGCATGAAGTTACATCAAAGTTTGTGGAGGTGGAGTTCATGATTGCAAAAGCTATACTGCATTCCAGCAGAGACTATTGTGCTCACATTCATGACCAACTGAGCCAATAGGTTGTAGGTTAAAGAAGATGATAAAAATAAATCTTGTCTTGT
>Chr0_RaGOO:959462542-959462903
NACTCTGAGGTAAAAACTTTCCTCTTACACTCTGAGGTAAAAACTTTCCTCTTACACTATGAGGAAAAAATTTTACTCTTACACTCTGAGGTAAAAACTTTCCTCTTACGCTCTGAGGTAAAAACTTTNNNNNNNNNNNNNNNNNNNNNNNNNNNNNNNNNNNNNNNNNNNNNNNNNNNNNNNNNNNNNNNNNNNNNNNNNNNNNNNNNNNNNNNNNNNNNNNNNNNNAAAAACTTTCCTCTTACACTATGAGGTAAAAATTTTACTCTTACACTCTGAGGTAAAAACTTTTCTCTTACGCTCTGAGGTAAAAACTTTCCTCTTATACTCTGAGGTAAAAATGTTCCTCTTATGCNNNNNN
>Chr0_RaGOO:959463124-959463364
NNNNNNNNNNNNNNNNNNNNNNNNNNNNNNNNNNNNNNNNNNNNNNNNNNNNNNNNNNNNNNNNNNNNNNNNNNNNNNNNNNNNNNNNNNNNNNNNNNNNAGGTAAAAACTTTCCTCTTACACTCTGAGGTAAAAACTTTCCTCTTACACCCTGAGGTAAAAATTTTCCTCTTACACTATGAGGTAAATATTTTACTCTTACGCTCTGAGGTAAAAACTTTCCTCTTNNNNNNNNNNNNN
>Chr0_RaGOO:960627859-960628086
TCNNNNNNNNNNNNNNNNNNNNNNNNNNNNNNNNNNNNNNNNNNNNNNNNNNNNNNNNNNNNNNNNNNNNNNNNNNNNNNNNNNNNNNNNNNNNNNNNNNNNTTACACTCTGAGGTAAAAACTTTCCTCTTACACTCTGAAGTAAAAACCTTCCTCTTACACTCTTAGGTAAAAACTTTCGTCTTACACTCTGTGGTAAAAACTTTGCTCTTACGCTCTGAGGTAAA
>Chr0_RaGOO:984009410-984009767
NNNNNCTCAACACACACTGATACACCACCACAACACACACTGATACACCACCTCAACACACTGATACAACACTTCAACACACACTGATACACCACCTCAACACACACTGATACACCACCTCAACACACTGATNNNNNNNNNNNNNNNNNNNNNNNNNNNNNNNNNNNNNNNNNNNNNNNNNNNNNNNNNNNNNNNNNNNNNNNNNNNNNNNNNNNNNNNNNNNNNNNNNNNNACACACACTGATACACCACCTCAACACACTGATACACCACCTCAACACACACTGATACACCACGTCAACACACACTGACACACCACCTCAACACACTGATACACCACCTCAATACACTGATACAC
>Chr0_RaGOO:984514720-984515045
ACACACCACCTCAACACACACTGATACACCACCTCAACACACACTGATACACCACCTCAATACATACTGACACACCACCTCAACACACACTGATACACCACCTCAACACACACTGATACACCACNNNNNNNNNNNNNNNNNNNNNNNNNNNNNNNNNNNNNNNNNNNNNNNNNNNNNNNNNNNNNNNNNNNNNNNNNNNNNNNNNNNNNNNNNNNNNNNNNNNNACACCACCTCAACACACTGATACACCACCTCAACACACACCGATACACCACCTCAACACACACCGATATACCACCTCAACACACTGATACACCACCTCAAC
>Chr0_RaGOO:985854235-985854607
NNNNNNNNNTCTAAACATTATAAACTATTATAATACTGTATATCTCTTACAACACTACACCAGTTTATTATACCTGCTCCTTTATTAATCTAAACATTATAAACTATTATAATACTGTATATCTCTTACAACACTANNNNNNNNNNNNNNNNNNNNNNNNNNNNNNNNNNNNNNNNNNNNNNNNNNNNNNNNNNNNNNNNNNNNNNNNNNNNNNNNNNNNNNNNNNNNNNNNNNNNACATTATAAACTATTATAATACTGTATATCTCTTACAACACTAGACCAGTTTATTATAACTGCCCCTTTATTAATCTAAACATTATAAACTATTATAATACTGTATATCTCTTACAACACTAGACCANNNNNNNNN
>Chr0_RaGOO:989702474-989702714
ANNNNNNNNNNNNNNNNNNNNNNNNNNNNNNNNNNNNNNNNNNNNNNNNNNNNNNNNNNNNNNNNNNNNNNNNNNNNNNNNNNNNNNNNNNNNNNNNNNNNACCTCAGAGTGTAAGAGGAAGGTTTTTACTTCAGAGTGTAATTGGAAAGTTTTTACCTCAGAGCGTAAGAGGAAAGTTTTTACCTTAGAGTGTAAGAGGAAAGTTTTTACCTCAGAGTGTAAGAGGANNNNNNNNNNNN
>Chr0_RaGOO:996484196-996484557
NNNNATAACGTGGAGAGGAGAGAGGGCTGTAGAGGGATAACGTGGAGAGGAGAGAGGGCTGTAGAGGTATAACGTGGAGAGGAGAGAAGGCTGCAGAGGGATAACGTGGAGAGGAGAGAAGGCTGCAGAGGNNNNNNNNNNNNNNNNNNNNNNNNNNNNNNNNNNNNNNNNNNNNNNNNNNNNNNNNNNNNNNNNNNNNNNNNNNNNNNNNNNNNNNNNNNNNNNNNNNNNATAACGTGGAGGGGAGAGAAGGCTGCAGAGGGATAATGTGGAGGGGAGAGAGGGCTGCACAGGAATAACGTGGAGGGGAGAGCGGGGCTGCAGAGGGATAACATGTGGAGGGGAGAGCAGGCTGCAGNNN
>Chr0_RaGOO:997242605-997242969
NNATACACCACCTCAACACACTGATACACCACCTCAACACACACTGATACACCACCTCAACACACGCTGATACACCACCTCAACACACTGATACACCACCTCAACACACACTGATACACCACCTCAACANNNNNNNNNNNNNNNNNNNNNNNNNNNNNNNNNNNNNNNNNNNNNNNNNNNNNNNNNNNNNNNNNNNNNNNNNNNNNNNNNNNNNNNNNNNNNNNNNNNNATACACCACCTCAACACACTGATACACCACCTCAACACACACTGATACACCACTTCAACACACCGATACACCACCTCAACGCACTGATACACCACTTCAACACACTGATACACCACCTCAACACACTNNNNNNNN
>Chr0_RaGOO:1018829389-1018829997
NNNNNNNNNNAGTGAAGCTGGTACTACTGGTGCTGATGAGAGTGAAGCTGGTGTTACTGGTGCTGATGTGAGTAAAGCTGGTGTTACTGATGTTAATGTGAGTGAAGCTGGTACTTCTGATGTTAATGTGAGTGAAGNNNNNNNNNNNNNNNNNNNNNNNNNNNNNNNNNNNNNNNNNNNNNNNNNNNNNNNNNNNNNNNNNNNNNNNNNNNNNNNNNNNNNNNNNNNNNNNNNNNNAGTGAAGCTGGTACTTCTGATGTTAATGTGAGTGAAGCTGGTGTTACTGGTGCTGATGTGAGTAAAGCTGGTGTTACTGGTGCTGATGTGAGTGAAGCTGGTGTTACTGTTGCTGATGTGAGTGAAGNNNNNNNNNNNNNNNNNNNNNNNNNNNNNNNNNNNNNNNNNNNNNNNNNNNNNNNNNNNNNNNNNNNNNNNNNNNNNNNNNNNNNNNNNNNNNNNNNNNNAGTGAAGCTGGTGTTACTGTTGCTGATGTGAGTGAAGCTGGTGTTACTGATGTTAATGTGAGTAAAGCTGGTGTTACTGTTGCTGATGTGAGTGAAGCTGGTGTTACTGTTGCTAATGTGAGTGAAGNNNNNNNNNNNNNNNNN
>Chr0_RaGOO:1019702342-1019702580
NNNNNNNNNNNNNNNNNNNNNNNNNNNNNNNNNNNNNNNNNNNNNNNNNNNNNNNNNNNNNNNNNNNNNNNNNNNNNNNNNNNNNNNNNNNNNNNNNNNAGGAAAGTTTTTACCTCAGAGTATAAGAGGAAAGTTTTTACCTCAGACTGTAAGAGGAAAGTTCTTACCTTAGAGTGTAAGAGGAAGTTTTTCCCTCAGAGTGTAAGAGGAAACTTTTAACCTCAGANNNNNNNNNNNN
>Chr0_RaGOO:1019702793-1019703226
AGNNNNNNNNNNNNNNNNNNNNNNNNNNNNNNNNNNNNNNNNNNNNNNNNNNNNNNNNNNNNNNNNNNNNNNNNNNNNNNNNNNNNNNNNNNNNNNNNNNNNTACCTCAGAGTGTAAAAGGAAAGTTTTTACCTCAGAGTGTAAGAGGAAGTTTTTACCTGAGTGCAAGAGGAAACTTTTAACCTCAGAGTGTTAGAGGAAAGTTTTTACCTCAGAGTGTAAGAGGAAANNNNNNNNNNNNNNNNNNNNNNNNNNNNNNNNNNNNNNNNNNNNNNNNNNNNNNNNNNNNNNNNNNNNNNNNNNNNNNNNNNNNNNNNNNNNNNNNNNNNAGGAAAGTTTTTACCTGAGTGTAAGAGGAAACTTTTAACCTCAGAGCGTTAGAGGAAAGTTTTCACCTCAGAGCGTAAGAGGAAAGTTTTTACCTCAGGGCATA
>Chr0_RaGOO:1021407659-1021408249
NNNNNNAGGGAGAAGGGAAAGGGTCAATGGCAGGCAGGCAGCAGGGAGAAGGGAGAGGGTCAATGGCAGACAGGCAGCAGCAGGGAGAAGGGAGAGGGTCAATGGCAGGCAGCAGCAGGGAGAAGGGAGAGGGNNNNNNNNNNNNNNNNNNNNNNNNNNNNNNNNNNNNNNNNNNNNNNNNNNNNNNNNNNNNNNNNNNNNNNNNNNNNNNNNNNNNNNNNNNNNNNNNNNNNGCAGGGAGAAGGGAGAGGGTCAATGGCAGGCAGGCAGGCAGCAGCAGGGAGAAGGGAGAGGGTAAATGGCAGGCAGGCAGCAGCAGGGAGAAGGGAGAGGGTCAATGGCAGGCAGCAGCAGGGAGAANNNNNNNNNNNNNNNNNNNNNNNNNNNNNNNNNNNNNNNNNNNNNNNNNNNNNNNNNNNNNNNNNNNNNNNNNNNNNNNNNNNNNNNNNNNNNNNNNNNNAGCAGCAGGGAGAAGGGAGAGGGTCAATGGCAGGAAGGCAGCAGCAGGGAGAAGGGAGAGGGTTAATGGCAGGCAGGCAGGCAGCAGCAGGGAGAAGGGAGAGGGTCAACGGCAGGCAGGCAGCAGCNNN
>Chr0_RaGOO:1045443556-1045443908
NNNNGGAGGGAGGCCCAGGGCTGGGTGAGACCTCCAGTCCAACTTGGTCTACCAGTGCAAAGTCCGAGAAGTGGAAAAAATGACTAAGTCCAACTTGGTCTACCATTGGTACCTCGGAAAAGTGAGAAAAANNNNNNNNNNNNNNNNNNNNNNNNNNNNNNNNNNNNNNNNNNNNNNNNNNNNNNNNNNNNNNNNNNNNNNNNNNNNNNNNNNNNNNNNNNNNNNNNNNNNCGGAGGGAGGCCCAGGGCTGGGTGAGACCTCCAGTCCAACTTGGTCTACCAGTGCAAAGTCCGGAAAGTGGAAAAAATGACTAAGTCCAACTTGGTCTACCATTGGTACCTCGGAAAAGTG
>Chr0_RaGOO:1058047509-1058047820
ATACACCACTTCAACACACACTGATACACCACCTCAACACACACTGATACACCACCTCAACAAACACTGACACACCACCTCAACACACACTGATACACCACCTCAACACACTGATACACCACCTCANNNNNNNNNNNNNNNNNNNNNNNNNNNNNNNNNNNNNNNNNNNNNNNNNNNNNNNNNNNNNNNNNNNNNNNNNNNNNNNNNNNNNNNNNNNNNNNNNNNNTCAACACACACTGATACACCACCTGAACACACTGATACACCACCTCGATACACTGATACACCAACTCAACACACACTGATACACC
>Chr0_RaGOO:1080486537-1080486912
NNNNNNNNNNNNAGGTAAAAACTTTCCTCTTACACTCTGAGGTAAAAACTTTCCTCTTACACTCTGATGTAAAAAAATTCCTCTTACACTCTGAAGTAAAAATCTTCCTCTTACACTCTGAGGTAAAAACTTTCCTCTTANNNNNNNNNNNNNNNNNNNNNNNNNNNNNNNNNNNNNNNNNNNNNNNNNNNNNNNNNNNNNNNNNNNNNNNNNNNNNNNNNNNNNNNNNNNNNNNNNNNNAGGTAAAAATTTTACTCTTACGCTCTGAGGTAAAAACTTTCCTCTTACAGTCTGAGGTAAAAATGTTCCTCTTACACTCTGAGGTAAAAATTTTACTCTTACACTCTAACGTAAAAACTTTCCTCTTANNNNNNN
>Chr0_RaGOO:1090987318-1090987668
GATACACCACCTCAACACACACTGATACACCACCTCAACACACTGATACACCACCTTATTACACACTGATACACCACCTCAACACACACTGACACACCACCTCAACACACTGATACACCACCTNNNNNNNNNNNNNNNNNNNNNNNNNNNNNNNNNNNNNNNNNNNNNNNNNNNNNNNNNNNNNNNNNNNNNNNNNNNNNNNNNNNNNNNNNNNNNNNNNNNNACACACTGATACACCACCTCAACACACTGATACACCACTTCAACACACACTGATACACCACCTTAACACATACTGATACACCACCTCAACACACACTGATACACCACCTCAACACACACTGATACAC
>Chr0_RaGOO:1133500838-1133501254
NNNNNNNNNNNNNNNNNAAGTTTAGGAGGAGGTTGAAGTGTGGAAGGTTAAGTATAGGAGGAGGTTGAAGTGTGGAAGGTGAAGTTTAGGAATAGGTTGAAATGTGGAAGGTTAAGTTTAGGAGGAGGTTGAAATGTGGAAGGTTAAGTTTAGGAGNNNNNNNNNNNNNNNNNNNNNNNNNNNNNNNNNNNNNNNNNNNNNNNNNNNNNNNNNNNNNNNNNNNNNNNNNNNNNNNNNNNNNNNNNNNNNNNNNNNNAAGTTTAGGAGGAGGTTGAAGTGTGGAAGGTTAAGTTTAGGAGAAGGTTGAAATGTGGAAGGTTAAGTTTAGGAGGAGGTTGAAATGTGGAAGGTTAAGTATAGGAGGAGGTTGAAATGTGGAAGGTTAAGTTTAGGAGNNNNNNNNNNNNNNNNNNNNN
>Chr0_RaGOO:1176644264-1176644641
CATCCTTTAAAACAGAAAAAGTCGTAGAGTCTACCGTCCTTTAAAACAGAAAAAAAGTCATAGAGTCTACCATCCTTTCAAACAGAAAAAACACATAGAGTCTACCATCCTTTAAAATCGAAAAAAGTCATAGAGTCTACCANNNNNNNNNNNNNNNNNNNNNNNNNNNNNNNNNNNNNNNNNNNNNNNNNNNNNNNNNNNNNNNNNNNNNNNNNNNNNNNNNNNNNNNNNNNNNNNNNNNNAAACAGAAAAAGTCGTAGAGTCTACCGTCCTTTAAAACAGAAAAAAGTCGTAGAGTCTACCATACTTGAAAACAGAAAAAGTCATACAGTCTACCATCCTTTAAAACAGAAAAAGTCATAGAGTCTAAAATCCTT
>Chr0_RaGOO:1266158645-1266158846
NNNNNNNNNNNNTCAGTAACTGGATGAATGTGAAGTTTCTACCAGTAAAATGAACTGGTGCATATCAGTAACTGGCGGAATGTGAAGCTTCTACCAGTAAAATGAACTGGTGTGTGTCAGTAACTGGATAAATGTGAAGCTTCTACCAGTAAAATAAACTGGTGCGTGTCAGTAACTGGCTGAANNNNNNNNNNNNNNNNN
>Chr0_RaGOO:1267001841-1267002045
NNNNNNNNNNNNNNNNCAGAGTGTAAGAGGAAAGTTTTTACCTCAGACTGTAAGAGGAAAGTTTTTACCTTAGAGTGTACGAGGAAGTTTTTCCCTCAGAGTGTAAGAGGAAACTTTTAACCTCAGAGTGTAAAAGGAAAGTTTTTACCTCAGAGTGTAAGAGGACAATTTTTACCTCAGAGTGTAAGNNNNNNNNNNNNNNNN
>Chr0_RaGOO:1295976807-1295977242
TAGTTAGCTAGAAATAGACTAGGTTAGGTTAATTAGCTAGAGTTAATTAGCTAGTCTAGGTTTACTAGCTAGAAATAGACTAGGTTAACTGTCTAGAACTAGGTTAGGTTAGTTAGCTAGAGATAAGCTAAAATAGTTAGCTAGCGCTGGGTTAGTTTGACNNNNNNNNNNNNNNNNNNNNNNNNNNNNNNNNNNNNNNNNNNNNNNNNNNNNNNNNNNNNNNNNNNNNNNNNNNNNNNNNNNNNNNNNNNNNNNNNNNNNTAAAAGTGCTGCCCTCCTGTGGATAAACTCAGTATTACAGCATCTCTGATTTATATAGTAAATTATAGTGCTGCCCTCCAGTGGATAAACTCAGTATTACAGCATCTCTGATTAACTAGTAAATAAAAGTGCTGCCCTCCTGTGGATAAACTCAGTATTACAGCATCTCTGATT
>Chr0_RaGOO:1303484681-1303485083
TTTCTTGGGCAATTTTATGTCTTCAACTTCCAGTGCTTCTTGTCTGCACTATTTATATTGACATTCAATTTATTTAGTCGTTTAATACTGCACTGTTTATATTGTGCAGAATTGTTTTGTTTGTATTTACAGAATTATACAGAATTAACCCCGTTTATACAGCACATTTTTTTNNNNNNNNNNNNNNNNNNNNNNNNNNNNNNNNNNNNNNNNNNNNNNNNNNNNNNNNNNNNNNNNNNNNNNNNNNNNNNNNNNNNNNNNNNNNNNNNNNNNAAATAACATTGCTGTTTCCTTAAATGAGCTGCTGGCGCTCCTTCACAACGTAAACGTGCAGTTCAGTATGCTCTGCTGAGAAGCACAAAGCTCTGCTCTGTTAAGATACGAACGTGCCAAAGTCAGAGT
>Chr0_RaGOO:1304564827-1304565032
NNNNNNNNNNGTGTGTGTGTGTGTGTGTGTGTGTGTGTGTGTGTGTGTGTGTGTGACAGAGAGAGACAGATAAATGATAATTTGTTAAGATCAATTGTATTTCTATATTATTAGACAGAACACAGTGAAAAAAATATATATTACATTATAAAATGTTAAGACATGAATACTTTCTGTAATTCCCGCTGAGCNNNNNNNNNNNNNN
>Chr0_RaGOO:1307012613-1307012824
NNNNNNNNNNNNNNNTTCTCGTACATTGTGATCTTACGGTATACTCTAGTCAGTATTCTCGTACATTGTGATCTTCGGTATACTCTAGTCAGTCTTCTCGTACATTGTGATCTTATGGTATACTCTAGTCTTTATTCTCATACATTGTGATCTTATGGTATACTCTAGTCATTATTCTCGTACATTGTGATCTTACNNNNNNNNNNNNNNN
>Chr0_RaGOO:1308657247-1308657448
NNNNNNNNACTAGTTATATTTACTTATATTTTCTGAAGTTTTATTTAGTTTTTTTAAAAATTAGTAATATTAACTTATATTTTCTAAAGTTGAATTTAGTTTATTTGAAAACTAGTAATATTTACTCATATTTTCTAAAGTTGAATTTAGTTTATTTGAAAACTAGTTATATTTACTTATATTTTCTGAANNNNNNNNNNN
>Chr0_RaGOO:1319094645-1319094853
NNNNNNNNNNNNNTATTATGGCTGCTAAAAGAGACTTTCATATATTATGTAGAGATCAAAATAATAGAAATACTATATAAGTTTACAAGCAAGTACACTTTTCCCCATCAGTGCATAACTTTTCCTTGAGTAAAGAATACAGTTAAATAATAAAGTTTTAATAATTAATCCACTTAAAATATACTTTAAGCTGTGCCNNNNNNNNNNN
>Chr0_RaGOO:1355587576-1355587785
NNNNNNNNNNATGTTGTTTTTGCTTTTTTGTCATACTTACATTTTTCAGATTATTAAACACACATATCAGACAAAGTTAACCTAAGTAAACTTTAAACAATTTCATTTATTAACAGTAAAAAGCAATCCTAACAAACATTGCCCTATGTGAAAAAAGTAATTTTGCTTTAATAGATGGAAACATGAATTCTGCTCTCTACCAGNNNNNN
>Chr0_RaGOO:1377147928-1377148142
ATACGCTGAGGTAAAAACTTTACTCTTATACTCTGAGGTAAAAACTTTACTCTTACACTGAGGTAAAAACTTTACTCTTATACTCTGAGGGAAAAAGTTTCCTCTTACACTCTGAGGTAAAAATTTTACTCTTACACTCTGAGGTAAAAAGTTTCCTCTTACACTCTGAGGTAAAAACTTTACTCTTACACTCTGAGGNNNNNNNNNNNNNNNN
>Chr0_RaGOO:1381147026-1381147250
NNNNNNNNNNNNNNNNACCTCAGAGTGTAAGAGGAAGTTTTTACCTGAGTGTAAGAGGAAACTTTTAACCTCAGAGCGTAAGAGGAAACTTTTAACCTCAGAGCGTAAGAGGAATTTTTTTACCTCAGGGCATAAGAGGAATATTTTACCTGAGAGTGTAAGAGGAAGGTTTTTACCTCAGAGTGTAAGAGGAAAGTTTTTACCTGAGTGTAAGANNNNNNNNN
>Chr0_RaGOO:1396325677-1396325904
NNNNNNNNNNNNTTTTTATCAAGAACATATTTTAAACTCTACAATTTAGCTTAATTTGATCTGAGGAGCAAATGATGCTTGAAATAATATAATCTCTTACAACTCTATCCCATGTTCTATGGTTTTATAGTCATATGAACAGCACACAACACATTGAATCTGATCATTTCAACTGTACCCAACAAATAACGTTACACACATCTCAACTCTAATCNNNNNNNNNNNNN
>Chr0_RaGOO:1398583970-1398584191
NNNNNNNNNNNGCATGGTTTTCCTCTGGGGATGTTATTAATCCCATTCACCAGAAAGTTGCCCGTCTCGTCCAGTAGCAGAACCGAGCTGTGGTCAGACTGGACCTCCACCACAGTGCCCTGCATCCACACCACCGACACCGGCAGCGGGCTCGCGTTCGCCCGGCCCAGTCTCCTGATCCAGCACTCCCCCTTCCCACCCTTACCGTCCCTCANNNNNNN
>Chr0_RaGOO:1400250472-1400250694
NNNNNNNNNACTTCTATCACTCTTTCTGACTTTTATCACACTTTCTGATTTCTATCACTCTTTCTGACTTCTATCACACTTTCGGATTTCTATCACTCTTTCTGACGTCTATCACTCTTTCTGACTTATCTCACTCTTCCTGACTTCTGTCACTCTTCCTGACTTCTGTCACTCTTCCTGACTTCTATCACTCTTTCTGACTTCTATCACTCNNNNNNNNNN
>Chr0_RaGOO:1449628228-1449628443
NGATACCACCACCAACGATACTGCTATCGATACCAACACAAATGATATTGATAGCACTACCATCACTATTGCCTCCTCTACTACTGCTATTGACACCACCACCACTGCGGTTAGTGACGCTGCAACTGCTGCCAACACCGCCACCAGTGCTGGGCACAGCACCTCCTCTGCTGTTGACACCACTAATAGTGCAAGTGAAACCACCACGGTTGCTT
>Chr0_RaGOO:1452108839-1452109071
NNNNNNNNCTAATAATTTGCCCAAGACTGGTAGTAAACTTATAGGTCTGCCGCATTCACAGGGCTCGGGGCAGGGAGGGCGCGGGTGCCGAGATCCAGCTGCAGACCGGACTGAGCGCGCGAGCCGCCCCGCAGATCCAGCTGCAGAGAAAAACTGAGAGGAGACGAGACGAGGAGCGAGTGAAATAACCTGCTAGACGAGGAGCGAGTGAAATAACCTGCTAGANNNNNNN
>Chr0_RaGOO:1454226513-1454226749
NNNNNNTTTTTTTTAATGTGTGTTACTTCTTATTTACAGCAAAATGTAAAAAATTTAAAACTACTTTATTTTTTGGTATTTTTACACCAAACACTGTTTTTATACGTTAGTGGGTGTGTTTTTACACTGAGACCCCATACATTTATGGAGGACCAAAACTGCCAAAATTAAAAATAAATTAAATGCTAAAGTCCAAAAACATTTGGTTGAATTCTAAAGTCAAANNNNNNNNNNNN
>Chr0_RaGOO:1464552752-1464552958
TCTACCGTCCTTTAAAACAGAAGAAAGTCATAGAGTCTACCATCCTTTAAAAACTAAAAAAGTTGTAGAGTCTACCATCCTTTAAAACAGAAAAAAAATTATAGAGTCTACCATCCTTTAACACAGAAAAAGTCGTAGAGTCTACCATCCTTCAAAACAGAAAAAGTCGTAGAGTCTACCGTCCTTCAAAACAGAAAAAGTCGTAG
>Chr0_RaGOO:1467002765-1467002971
CTGTATATAACTTAATATAAGCATACAATAACTGTATATAACCTAGTATCAGCATATAACTACTGTATATAACTTAATATAAGCATACAATAACTGTATATAACCTAGTATCATCATATAACCACTGTATATAACGTAATGTAAGCATACAATAACTGTATATAACCTATTATCAGCATATAACCACTGTATATAACTTAATATAA
>Chr0_RaGOO:1473107822-1473108052
NNNNNATATATATATATTAAAAACATCAGATTAATCTCAACAATACCCTTTGATTAACTGTGATTAATCATACTTTTTTTCTTAAGATGCAAGTTTTTTCGTGGATATTTAATTGTAAATAAAAGAATGAATGTAAGGAAGGTAAAATTGCAATTATATTTATATTAGTGGTGTCAGGTGTCAGTTAAAATACTAATATATTACTGTATATTTGAGGGGAGAAAAAAAAN
>Chr0_RaGOO:1474870724-1474870927
TCTTTAAATTGTCTTTCCAGGGTAGACCTGAATTTGTTGCTCATTACAATCGCCTTAAGCTCTGTACGATTCCTTCTCTTCCAGGGGGACAGAGGCATGGCCCCCGAGAACAGCCTGGCAGAGTTCCCGGGGAGAGACTGGATTCCCGTCCAAGAACAGAAGGTGCGGGAGGTAATCTTATCGCTCCTGCCTGGGGAATCTGG
>Chr0_RaGOO:1481999981-1482000208
NNTGTGTATTTTTGTGTGCATGAGGGTGTGTGTATTTTTGTGTGTATGAGTGTGTGTATTTTTGCATGTGTATGAGTGTGTGTATTTTTGTGTGCATGAGGGTGTGTGTATTTTTGTGTGCATGAGTGTGTGAATTTTTTTGTGTGTATGAGTGTGTGTATTTTTGTGTGTGTATGAGTGTGTGTATTTTTGCGTGTGTATGAGTGTGTGTATTTTTGTGTGCATGA
>Chr0_RaGOO:1483513329-1483513570
NNNNNNNNNNACTGGCCCCTGGCGTCGCCCGACCCAGCCGGACAAGGTTCTCCCTGAACCCACAGAAGCGCATTCACGTGCCCTCCGCTGCTCTCTCACTCAGCGTCTCACTCAGCGTCCCGACCGCGTGGCGCCACCCGCATTCAAAACGGCAGACCGGAACTTCCCCCACTCGCAGGAGTCACTTCCCTTAAAGGAGAATCCCCGCCCCCTTTACCTCCGATAAGAGTCCTTTACNNNN
>Chr0_RaGOO:1485552052-1485552307
NNNNNNNNNTTACACTCAGGTAAAAACTTTCCTCTTACACTCTGAGGTTAAAACTTTCCTCTTACACTCTGAAGCAAAAACCTTCCTCTTACACTCTGAGGTAAAAACTTTCCTCTTACACTCAAGTAAAAACTTTCCTCTTACACTCTGAGGTAAAAACCTTCCTCTTACACCCTGAGGTTAAAACTTTCCTCTTACACTCTGAGGTAAAAACTTTCCTCTTACACTCTGAGGTAANNNNNNNNNNNNNNNNNN
>Chr0_RaGOO:1498557892-1498558102
ACTCTATATAACATTAGAATAAACCCAAATAAAAATAAAGTCAATGATCAGTGAGAATATCTACCTGTTTCTAACTCTATATAACACTAGAATAAACTCAAATAAAAATAAAGTCTGTGATCAATGAGAGTATCTAACTGTTACTAACTGTATATAACATTAGAATAAACCCAAATAAAAATAAAGTCAGTGATCAGTGAGAATATCTAA
>Chr0_RaGOO:1507077769-1507077982
AATGAACTGGTGCGTGTCAGTAACTGGATGAATGTGAGGTTTCTACCAGTAAAACTAACTGGTGCGTGTCAGTAACTGGATGAATGTGAAGCTTCTACAAATAAAATGAACCGGTGCGTGTCAGTAACTGGATGAATATGAGGTTTCTACCAGTAAAATGAACCGGTGCGTGTCAGTAACTGGAAAAATGTGAAGCTTCTACCAGTAAAATGA
>Chr0_RaGOO:1511153401-1511153659
NNNNNNNNATTACTAAATATATAACTTACCAGTGATAACTACGCTCTCCAGGTCTGTAGCTTTAGCTCTTTAGCAGAGTAAAATGTTTCTGACTGAAATTTATTATTACAGTATTTCCCCTCAGAGAGCTAGCCTGTTATATGGAGTTAGCTAACTTACTGGAGTTAGCTCGCTAGCGCTAGCCTGTTAACTATAGCCTGTTAGCGTTAGCTTAGCTCGCTAGCGCTAGCCTATTAATGTTAGCTTNNNNNNNNNNNN
>Chr0_RaGOO:1513050111-1513050351
GCTAGCTAACATACTAACATTAGTGGTGAGCTAGGTAACATTACCAGCCGGGGACAGAACTGAGGTTAACGGAGAGCTAACTAACATTAACAGTGAGCTAGCTAACATACTAACATTAGTGGTGAGCTAGGTAAAATTACCGGGAAAAGAACTAAGGTTAACGGAGAGCTAGCTAACATTAGCGGAGAGCTAGCTAACATACTAACTTTAGTGGCATGCTAGGTAACATTACCNNNNNNN
>Chr0_RaGOO:1515513906-1515514129
AGCAAAAGAGACAGCGCAAATGAAAGAGAGAGAGCACGAATGAAAGCGCGAGAGAGAGAGAGACAGCGCAAATCAAAGCAAAGAGAGACAGCACGAATGAAAGCGAGAGAGCGCGAATGAAAGCGAGAGAGAGACAGCATGAATGAAAGCGAGAGGGAGAGCACAAATGAAAGGGAGAGAGAGACAGTGTGAATGGAAGCGAGAGAGAGACAGCGTGAATGGA
>Chr0_RaGOO:1516013699-1516013957
NNNNNCTGTTTCCTGAGGTAAAACGATAATTTATCAGAATAATCTTTGTTTTCAGAACTCAGTATTTAAAGTTTACCTCACAGAACGAAATTTCAGATCAGCTCCACTCAGGAATCAGCAGGCTAAATTCTACTCAAAATTCCACACATTAATTTATCAACTGTATTTAGCTCTGTGAAGAAAATATGATAGAATTATATAATATAAAACAAAAAATATAATATATTATAATAAATAATAGACATNNNNNNNNNNNNN
>Chr0_RaGOO:1516801149-1516801373
ACTGGTGCGTGTCAGTAACTGGATGAATATGAAGTTTCAACCAGTGAAATGAACAGGTCTGTGTCAGTAACTGGATGAATGTGAAGTTTCTACCAGTAAAATGAACTAGTGCATATCAGTAACTGGCGGAATGTGAAGCTTCTACCAGTAAAATGAACTGGTGTGTGTCAGGAACTGGATAAATGTGAAGCTTCTACCAGTAAAATAAACTGGTGCGTGTCAGT
>Chr0_RaGOO:1527040333-1527040555
AGAACAGAAGGTGCGGGAGGTAATCTTATCGCTCCTGCCTGGGGAATCTGGTACCGGGCCCAAGGGAATGCTGACCCTTTGGAGACTGCTGGGGGAGGAGGTGCAAGTTCTTCTGCTCCTACAGGAGAGGGGTCGACCGGTGCAGTATCAGAGCAACAGATGTCAACAGGAGCTTCAGACTCAGATGGACTCTTGGCGAGCATGGAGGGGTCAAGGGGGATT
>Chr0_RaGOO:1532088604-1532088840
TTCTTTCTCTACCACACTGTATCTCACTCTCAAACTTGTTCTAGCTCACTCTACCACAGTCTACCTCGCTCTTTCTTTCTCTACCACACTGTATCTCACTCAAACTTGTTCTAGCTTACTCTAACACACTCTACCTCGCTCTTTCTTTCTCTACCACACTGTATCTCACTCTCAAACGTGTTCTAGCTCACTCTACCACACTCTACCTCACTCTTTCTTTCTCTACCACACTGTAT
>Chr0_RaGOO:1534003276-1534003486
GGAGTACTACTCAAATAACCTTGTACATACAAGAAAAAGGATAGAAGAGAAATATATGTGGGTCAGATAGCAATGTACTATCTTAGAGTCTGAATAAAGAAATATCAGGCCTGAGCATACCGTAGAAGGAATTTTTACTATCAATGCAGAAATGAATTTTCAAATTAACAAATTTTAGCAGGATGCATCCTTGACTACATATTCATCACA
>Chr0_RaGOO:1534979463-1534979664
TGTCTTAATCACTTACACTTCTTACCCACTTACACCTGTCTTACTCACTTACACTCCTTACCCACTTACACTTCTTACTCACTTACACTCCTTACCCACTCACACCTGTCTTAATCACTCACACTCCTTACCCAATCACACCTGTCTTACTCACACTCCTTACCCAATCACACCTGTCTTACTCACACTCCTTACCCACTC
>Chr0_RaGOO:1541464396-1541464638
GACATAGATATCTTTACTGAATCCAGGGTTGCCAAGGTCCAACAAAAATATCCAGCTCAAAGTCATTCTAAAACCCGCCCTTTGTAAGCTTAAACTAGCCCAAAATATATGTCTGTCACCCGTTTAAAGCAAATTGCAACAACTCTGAGAGTACAACTTAGTATTCTGTTTATAAGGGATTTATTAGAAGTATTGCTATTTATCTTGGTCATTAATAATATTGTAACATTAATTTATACANN
>Chr0_RaGOO:1546609207-1546609437
TCTCTGGGGAGACAGCGAACCTCCTCCTTGCGGGACCTTCCCGCCACATTATATTTCAGCACATCATTTACATTTACAGCTAGAGCTAGTGCATTGCTATCTTAACGGCGCATCTACCTGAACGTTTGATCATTTCAGTTCTCCGCCTGCGCTGCACATTTTAACGACTGATCCTGAACAAACCACAAACCCAGCGTAGAGCGGCTGAGTGAAGGTGGTCTGGACTCTGT
>Chr0_RaGOO:1549191575-1549191837
NNNGCTCTTCAATGAGGAGGCTTTTCCGCATTTACCTCAGCGTGAAGGGCCCTCCTCGGCAGGCTCATCTCCTTGGGGCCCGTCTCCCTTCCCCATCACACTGCCACCCAGGTCGCCCAGGAAGAGAATTCGGAGGCCAGAACGGGTGGAGCCAAATCCAGGGGTTGCTCACCTAGAAAACCATACAGAACTACTAGAAATTGAACCATATCCAGAGACACAAAAAAATAACACTCCGCGGCTTATCCACGAGCCACNNNNN
>Chr0_RaGOO:1558864839-1558865077
GACTACCGCTTCAAAATTAAATATCTGAGAGACTACCTCTTTAAAATTAAATATCTGAGAGACTACTGCTTTAAAATTAAATAGCTGAGAGATTACCGCTTTAAAATTAAATATCTGAGAGACTACCACTTTAAAATTAAATATCTGAGAGACTACCGCTTCAAAATGAAATATCTGAGAGACTACCACTTTAAAATGAAATATCTGAGAGACTACCGCTTTAAAATTAAATATCTGA
>Chr0_RaGOO:1572948539-1572948770
TTATTAATAATTAAATAAATTGTAATCAACTCTAAATTAAAATAAAATAAAGAATTAATTAAACACTACAAATAAACCTAGTATTAACCTCCTCAGAAAATTATAGTAAACTTCATTCATTAAAATAAATTAATAAATAATTATAAATAAATAAATAAAAAGAGAAAGAGGAGGGGGTATTTTACGCTGTTGCACCACGCAGCAGCACATGCGCAGTGAGTGGAGAACCCA
>Chr0_RaGOO:1576601431-1576601646
CAATACATTTTTATATTTTACTGTTCTCTTAAAATCTGACCTGGTGATGAGAAACAATTGATAACATAGCTTTATAGATCTGAGTATTTCACCACTACCGCTTTTACCAGGAGTTGTATTGAAGAACTGACGGGAGAGGCACGAGAGCATAGTGACAATGCGCTTAGATTTTTTTCAAATCTAAAAAAATCTAAAAGCAAATTTCAGATATATAA
>Chr0_RaGOO:1578604067-1578604283
GAGTCCATGTAAACAGTATAAACAGTGATATTCAATGCTTCATTATGAATCATTATTTATTTTGGTAAATTATTATGAAAGCAGTTTTCGTTTCTGAATGTAAGAATGTGAATCGTATCTGCCCTCCTTTACAGAGAGGAGAATAAAGATTCCCTGGTCCTCTCCTGTTCGTCCTTAATGAGTAAATTCTCTCTTCATTACCACTCAAATATTCTG
>Chr0_RaGOO:1579041219-1579041459
CACAGTTTTCACAAATGTACAAGACATTTATAATAACTACATAAGCACCATAAATTAAAACACAATTACAATGGTAATGTTTGCTTTTTAGGCCTGTTCTTTTCTGCGACATACACATGCTGTACTGTAATACACAGATTACACAAAAAATAGCCAAAAGTTTCGAAACACTTTCTCATTCATTTTTGGTTCTTCATTGTAAATAAAGGAATACATAAGGAATTATGTAAACTTAAAAGT
>Chr0_RaGOO:1584678566-1584678771
AGCTTGCTTTGGAATCTCTCAGTAAGCCCTCCCATTGCTTGAACACAGGCCGCAGGAGAGAGTAGAGGTTTGCCTGTCCTGATGCTCCGGTCCTGCAGAGCTCGCTGATCTGATCACTGAACTCCAGGATTTTCTACATACACAAAAATACAAACAAGATACCACTCACACCTCAGTTAAGACAACATAGAGGATGGATGCTTAT
>Chr0_RaGOO:1586628159-1586628367
CCATGTTTCATGTTTTGTTTTGCTTCAGTTGTTTGTTTTTTTTATTTAGTTCCACGTTTGTTTATTTGTTTTTATTATTCATAAACATTATTTACATGTATTATGTGTTATTTAATAACACATGGTTGTGCTAATCAGCAATTAGTTATTTTTCTGTGATTAATTATTCAAAGTTAACGTATTATTGTGACCAGAATCCTGTGAATCA
>Chr0_RaGOO:1592763378-1592763579
CATAAGAATTATTTAGTGTACATTGCGAATCATTCAGTAATTACTATGAATCTTTTAATAACTACTATGAATTTTTCAGTATCCACTCTAAATCATTCAGTAATTACTATGAATCTTTCAATAACCACTATGAATTATTCAGTATCCACTCTAAATCATTCAGTAATTACTATAAATCTTTCAATAACCACTATGAATTAT
>Chr0_RaGOO:1599450114-1599450360
NNNNNNNNNNNGGAGTCACTCACACGGCTTGTGGTTTCAGGACCAGTGATGGTGCTGTGACTAGTAGTTATGGTTTCTCCAGTAGTTGTGGTGGAGGCACCCACACCGCTCGTGGTGTCAACCACATTTTTGGTGGATTCGGTTACGCTGATTGTGGTTTCAACTGCAGTTTTTGTGGTATCTGTTGCAGTGGTGCTGGTGCTGAAACTAAAAGTAGTTGAGGTGTCTACAGCAGTTGTTGTGGTG
>Chr0_RaGOO:1607485109-1607485317
CCTTCCAATTATCTAGCAAGGTTCTGGAATGGTTTATCGCTATTTGGAATACAGCCAGCACTTAAACATAGTAGTTTTGGATATGTTTCAACAGGTTTTCAATCACACTCTCTGTGGTCTATGTAGTGGTGAAAAGCTACTTACAACTTGTATTAAGTTTTGCACAAAGCGATGCCTGATTGAGTGCCTTACACAGCAGAGCCCGTTC
>Chr0_RaGOO:1622934792-1622934995
AGAACCATCAATATTCGCTGACGAGTGTGTGAAGTGCAGGTGTATTTATAGGGAGTGAAACAGGTGTAGTCAATATTCAGGTGATGTGATATCTATTAGTGCCGTGCAGTGTCATGTGATTGTGAGCGGGAGTGATGTCAGTGTGTGGTGCATTCTGGGTATCGTAGTCCGGAGGCTGGAGATCGAAGGTAGAGCTGGGTGTG
>Chr0_RaGOO:1626011611-1626011883
CTGATGCATCATTTCACCCCCACTGACACCTTCTAGAATAGGCATTTATAAATGATTATGTATGTTTGTTTCAGTCATCATGAAGTGTTTATGTAGGTGTTATGTATCCTACAATGTATTAACAGTGACCTACATTAAAGTGTGTTCCAAACTATCTTTACCTCAGTTCAGGAGAACAGTCCTTCTTTCTGAAGGTAAATGGAAGCTCCATTGACTGGTCACTCTTCATGGACACACAGCTGGGTTCAGGTGAGTCAGATCTCTTACCCTGA
>Chr0_RaGOO:1631769622-1631769937
NNNNNCAGAAAAACGTGGAAATACGAAGTTGAAGACCTCCAACAAACTTAGCCTTAATTAACTTTTATATCGCTTTAATTATTTATTTATTTGTGCTATGATATTGTGTTGAGTATTGAAAATAAAAAGTTGCGAGGATTTTTGATTGAATGCACATTATGCACATAACATTATAACCACCTACTTGTTTTTACACCTGTTTTACTTCTATTTTGCCAACTTCACTGATCGTATAGAGGACACTGTAGTTCTATAATGACTTTAGTTTTGTATCTGTTTCTCTGTATACTTTATTATTATCCTCCTNNNNNNNNN
>Chr0_RaGOO:1637212882-1637213105
ACTTAAGCAATTTTTTTTTCAGAAAAGTACATGCTTACTGACTACCAAGACATATTTCTTTTCATGTTAAAAAGAAGCTGATGTTCAACACCTTCTCTTGAAGTACATATACAGCTGTGCTGCACTTCCCTTTATCCAAGTTTGGCTTTCTTCTTTTCCATAATGTTTTTGATCTCCCTCAGCAGTTTTTCCTTGTTGTTGCTGATGTTTAAACCAGCTTTTG
>Chr0_RaGOO:1638699665-1638699887
CAGAAAGAACAGCAGTGTTAGTATGAAAATAATAATCCTAACTTTAGACAACGTAAAAAATATCATCACTAAACTAATCTATATTTTTTAAATGTTGTGCCATTTGTATCATGCGAATGCTACAGACTGTATCAGAGAGGAAAATGTATTTTTCTCCTAAATGTTTATTAAATACAATTTTAGAGTTGAAATATTGTTCACTTTTTGTTGAAATGCCTACAC
>Chr0_RaGOO:1639082095-1639082352
AATTGGTTGGCTAACTACCTTTCTCTGAAGAGCTTCTGTTTCCTTTTATTGTTTTTATTTTTAAAGACTGAGTGTAATTTGGTGAAAACTTATATAAAAAATATTGTGTGTTTAACAGGTATACAGAGCAGTGAAGTGTCATGTTCAGCCAGTTGTGTGGATGCTTCTGCAGGTAGGTGGGACTGTTTGTGGTGTTTATGTGTCCTGTTTAATGAGATTTGAAGTAAAATAAAAATTAATGTGACAAGCAATCACAT
>Chr0_RaGOO:1648137681-1648137888
ACACTATACACATTTTACACATACTAAACACCATACACACAAACACACTATACACATACACACTATACACACCATACACATACACACTATACACACTATACACATACACACTATACACATTTTACACATACTAAACACAATACACATACACACTATACACATACACACTATACACACTTTACACTTACTAAACACAATACACACATA
>Chr0_RaGOO:1663949461-1663949667
TTTTGTTTACCAGACACAATTAAATATTGTTGACATTTAATTTACTGCAACATATATAATCAATGCCACTACACACGAGAGCAACTCTTCCAAACAGTATGTTTGTATAGGGTGTTTAAATAAGGACTGACATATACTCAGAGCAGCACAAAAGCAGAGACATATGGCAAGAATGACTTGAGAAAAACTTTATTTAATTAGTTACT
>Chr0_RaGOO:1667365539-1667365758
TCCAGAACATCATTAACATCATCAACTTTAATAGGAGTGTTTCAGTATTGAGCAGAATACAAAAACAGAATGAAAAGTAACATTATTTTCAGATTTTAAAAGCTTTGGCTGGGAGGTAGCACCTTTTATATAGCACCTTTACTGTATAGACATACAGTAAGTCTGTGGTGGTCAATTGGTTTGGTTATGACCATTGACTGTAGACTATGTGGTTTTGTT
>Chr0_RaGOO:1667606214-1667606419
TTTTGGACAAATGCTTTTAAGCTTTAGCTTTTAGCAGAAAGTTTTTGAACTTTAGCTTTTAGTCAAATGTTTTTTTAATATTGCTTAGCAACCTTTTAAAATTTTCAACGTAATCAGCACGCTTTTCCAAGCCAACTTAAAGTTTGTTCACGAACTTTGCCTTTTCTAGTTTATACGGTCATTTCATCTCAATCACCACCAATAT
>Chr0_RaGOO:1669155265-1669155533
AGAACAGCAGTCCTTGTCCACGTACAGGAGCTTGGGCGGAGGGACTCCTGCGTCTTACCATGGGTAGCAACCCAATACCTTCACAAGCAGTAAGCACAGACATGAGCACCTGCCCATGCTCATTGCCTACATTTGTGACCCAGGCTGCTGTCCCACCTGCAACTCTAGCCAGCTTCTTGGTGACCTGAGCACAAGACAACAAATGTATATGAAAAAAAAATTAACATGCCCTACATCATATTAATTTACTGTAACTGTTCAAATAAAT
>Chr0_RaGOO:1670026159-1670026399
TATTTTAGCAAGTTAATTTAAGTAAATACATTTTTGGATTTTTTGGAAATGTAGTCATGGCTAACTGTAAATTTAATAGAGATCAAGTTGGACAACACTAATTTTGCAGTAGACCCTTTTCACTGTACAAACAGATGACTTTTTGTGTGCAAAAATTAAGGTATTTTTTTTAATTTTTAAAAGCAGTACCAGGAACACTGTTTATTTCAATGTTTTAATTCAATAACTTTTCGAATTCAA
>Chr0_RaGOO:1670128742-1670128978
CTTTGAAGAAGTAAAGTCAATATAGGGTCAAACTCTAGGAGTTTATTCCATGTCATGTTGGAGAATTTCTATTGGTCCATTTTGACACAGTGTAAGTAAGGGGCTGTTTTTTGTTCACATTCTGAAATAAACTAAAAATTGACAAAAATTGAGATTCTTGTTTTTAATTGGAAATAGACGATACGTGAAAAGGTAAAATGTTAATGTTTGTATTTATTACAATCTAAAATCATTGT
>Chr0_RaGOO:1670465314-1670465641
TATTATTATTATTATTATTATTATTATTATTATTATTATTATTGACAAAATAGTTATGTATACATATGAAATGTTACTTTCTGAAACCACAGCATTTGATATATATTGTGCACTATCGTTATACACTATCCAACATAACATTATCACCACCTGCTTGTTTCTGCTTTTATTATCCTTTTTTAGCTCATATTAGCATATAGGACACTTTAGTTGCATAATGGTTTATTGGTGTATAATATACAGTAGGTTTAAAACGCTGTTCACTATATTATTCCTATGAGAGCTAATCAATAATTCAGGAGATATTTACCATACAAGTCTAAAAAA
>Chr0_RaGOO:1670981003-1670981324
ACCAATCCCAGTTAAGAAGAGCTTTTAGAACAAACAATAGTGTGACTAGAACCAATCACAGTTAAGAAGAGCTTTTAGAACAAACAATAGTGTGATTAGAACCAATCCCAGTTAAGAAGAGCTTTTATAACACACAATAGTGTGACTAGAACCAGTCACAGTTAGGGAGAGTTTTTTAGAACAAACAATAGTGTGACTAGAACCAATCCCAGTTAGAAGAGGTTTTAGAACAAGCAATAGTGTGACTAGAACCAATCCCAGTTAGAAGAGGTTTTAGAACAAACAATAGTGTGACTAGAACCAATCCCAGTTAAGAAGAGG
>Chr0_RaGOO:1671762133-1671762362
CCTATATGGTTTTTATCATTATTATTATTATTATTATTATTAAAGAAATGTCTCTTTTTTTCTTGTAGTAATACAGTAATTACATAGTAATAACAGTGTAAAATTAGTTTAATTATATGCAAACAGGTATTAGGTGAATGCGGAGAATTGGTAAGTCAAGGTAATGCAGTTTATGGGGGTGTATAAGTATTTTTTTAGAGTTAGGAACAAAGTTCTCCTAAGCGTCTCT
>Chr0_RaGOO:1672600805-1672601053
ACAGAACTGGTATGATCTTCATAAACATGTTTTATATACCATCATACCATAAAGTCCCCTTTAATAATTTTACCCCAACTTCCTCCTAGGACTCATTCTCTTTACAGAGCCTAGTGAAGCTTTATTTAGTGAGCTAAGCATAGTATCACTAACGCGTAGATCGCATGGCCCTATTTATTTCATCTTCAACACTTTTGCAGAAGTAAAGAAATAAGTGTCTGTGTTTAGACAACCCTCAACATGCCACT
>Chr0_RaGOO:1672894493-1672894942
ACAAACTTGATAGAAAAACAGAAACGTGGTAAATATGGCAAATTAATAAAACAACAAAAACATGGTAAAAATATGGTAAAATTGTGCAAACATAATAAAACAATAAAAACATGGTAAAACATGGTAAAAACCTAAAAACAATGTAAAAGATGGTAAAACAACAAAAACATGGTAGAAATATGGTAAAACATGGTAAAAACAACAAAAACATGGTAAACATATGGTAAACCATGGTGAACAACAAAAACATAGTAAAAATATGGTAAAACATGGTAAACAACAAAAACATAGTANNNNNNNNNNNNNNNNNNNNNNNNNNNNNNNNNNNNNNNNNNNNNNNNNNNNNNNNNNNNNNNNNNNNNNNNNNNNNNNNNNNNNNNNNNNNNNNNNNNNAAAACCGTCCCTGAGAAAACCACTGGTAACCTTAAATCTGCATAAATGCTTTATTT
>Chr0_RaGOO:1675652888-1675653123
CCCTAAAAAATACATTACAATGAATGTGTCAGTATAATTAGATATATTATAGATATACAGTTGCAAGAAAAAGTATGTGAACCCTTACTTGGATTACTTGGATTTCTGCATAAATTGGTCATTAAATGTGTTCTTATCTTCATCTAAGTCACAAATATAGACAAACACAGGCTGCTTAAACTAATGCCACACAAACAATTATATGTTTGCATGGTTTTACGCCACAGGAAGTCCG
>Chr0_RaGOO:1676222659-1676222938
AAGCATAAATCCATCCTCACTAAAAGCATCAATCCAACCTCACAAACAGCATGAATCCAACCTTACCAAAAGCATCAATCCATCCTCACTAAAAGCATCAATCCAACCTCACAAAAAGCATAAATCCAACCTCACAAAAAGCATAAATCCATCCTCACTAACAGCATCAATCCAACCTCACAAAAAGCATAAATCCATCCTCACTAAAAGCATCAATCCAACCTCACAAAAAGCATCAATCCATCCTCACCAAAAGCATCAATCCAACCTCACCAAAAG
>Chr0_RaGOO:1677937108-1677937378
TTAAAACAATTTAAAAAAAAAAAGAAAACAGGGGCAATCCTGCGCATGCTGCACCAAGCTCCGCTTTGCGTGCCTGTGAAATTTTAGAGCACTGGACGATTGAATTTCAGTTAAATAAAAGTGAAATAAAATAAATTTATGTTCAGTCAAAGTGCTTTTCTCTCGTAATTTTGTACTTCTAAAACTCTAGCATTTGAGTTATAATAAGCATCTGTTAAAATTCAGCAGAATGTCTATGTTACAGTTCAGCCCTTGTCTGTCTTGTGTTTC
>Chr0_RaGOO:1678347416-1678347648
CGATGATAAGGAACAAACCAGAGATGGGTTTATAATAACACACTGACTGATTTATAATAACGCATGACATGAAAAACAGACAAGTGTTTCCCTAAAGCCTTGTAACGCTAAGAACTATTTATCTCATACTTAAGATTGAACAGTAATTAAAGAGTGTTTCCCAAACTCTTACATAGCTAAAGCACTACGTGAACTCTCTCACAAATTAAGAATAACCTGACCCAGTCGTTAT
>Chr0_RaGOO:1679773235-1679773441
GTGGAGACAGGCAGGGAAGGGAGGAACACACTCGCGGGGTAAAAAAACTCACACAGCGCTGGTGTGTCTGCCTCATGGAGCACCGATACTTACTCACTGCTCACTCACAGAACAACATTTAAAGAACTGCAGGTCTCACTCGCCTCACATAAAGTCGGGTGGTAAAGATTCAATATTAAGAAAGAAAACAGGACGTTTACGCTGAA
>Chr0_RaGOO:1682251743-1682252036
TAAACATTGTGAATTATATTTGAGTAGATGGGGAGATCGGTTATTAATAAACATTTTTCTTAAATAATAGGTCTATGCTTCTTCAGTGATGCAGTGTTAATTAACATCATTGTTAAAAACAAATGTTTTTAAAAAGCTCAGTTTTAATGCTCTACTTAATAAAAAATGTCTGGCTTATATCGGACTCATAATGACAGTTTATGTTGGGTTGGGCTCTGACTGAAAGTGCAGGGGCACGGGCTCGGCCGGGCTTGAATTTCTGGGCCTGATCTAAGCTCTAGCATACACTGTAA
>Chr0_RaGOO:1685036087-1685036289
TGGAAAAAAGACTTGCGCAACCAGAACGGGATCACCGATCACCAAACGCACTGAACTCCCCATTCACAATACCACACACCATCACTTCTTTACCACTTTTACCACAGCAAAAAACACCTCGCCCAGAGCCTTTTTTAAAAATAAAATTTACTTAAAAATCCAAATATAAGTTCTTATTAGTTATATTTATTTCTGACATTTA
>Chr0_RaGOO:1686448263-1686448523
ATGATTATGCAGCGTAATTCCTTCCACCTAAAATAAACCTGATTTGTTAACAAACAGCAAAAAGCGTTATACAGTAGGAATTTATTTTGGTGAGGTTCTCACAGGGAAGCCCAGCTGGGATTTCACAGGAACAAATCCCACTGATAATCAAGACCTAGCAGGGTGCCACAGGGCAGTTATCTTTGATATTCAGTGCTCTACAGGGAGTCACAGGGATATTTTGGTTTAAGCTAATTTGTCCTACTACGTAAGCTTATATT
>Chr0_RaGOO:1686882341-1686882554
ATGTGTCCTCAGCCCTATCCTCTACACCCTATTCACTAGGGGTGTCACAATCTCGATATTTCTTCGAAATCGATCGAAATTATGTCATGGTCTCGAGCATCAAAGTCAAAAAGAGGGTCGATGATCCCTCGCGCAAATGGCACAGCGCACTACGCAAATGGCGCAGCGCGCTACACAAATGGCGCAGCACACTGTAGCCGCGGATGCCGCGGA
>Chr0_RaGOO:1689840383-1689840725
CCTAGAAGGCTGACCCTGGAACGTATCCCTGACCTGTAAACTCCTATTGGCGAATGGACTAATCTCTCCTCGGTTTTGAAGGGACACTAGGCCCTCCAGCCTGTTGGCTCCTACAGCCTCGCTCACCAGAGCTAGAGACATTATTTTTCCCCAATTTTCTTGTTTCCTTTTGTTAATAAATGCCCAACGGGGAACTTTTTGTTGAATCTGCCTCTGACTCCTGCTTCAACTGGGTCCTCCCAGCTAGGTTGCTCACACCACGTTTAGGGATAGGTTGTTGGTTCGGCACCAGTCCGTCAGCCACTGCACCTCCTCTCTGTATGCTGACTCGTCGTTCTTGCT
>Chr0_RaGOO:1690326059-1690326281
TATCCAGAAAAATATTGTACAGATAAATACACATACACACAAATCCATATGTACAACTATCTATTTACTGTAAATAGCAGCAAAAAACAGCAACACATTTACATCAGGTAAGTAGCAACAGTTCGGCCTAATGTGACTGAAACAAATATATCTGCTTAATTTAAGTTATATTAACAATACATAAAATAAATGTAAGTAACTTTACCAACATTATGCATTTTT
>Chr0_RaGOO:1690428379-1690428619
GTATATGATGTAGTCGTACGTTTGTTGCGAACTTGGAGGTCTTTTTGCGTATATGATGAAGCCATAATTTCGTTGCGAACTTGGAGGTCTTTCTGCGTGTATGATGTAGTCGTACGTTTGTTGCGAACTTGGAGGTCTATCTGCGTATATGATGAAGCCATAATTTCGTTGCGAACTTGGAGGTATTTCTGCGTATATGATGAAGTCGTAAGTTTGTTGCGAACTTGGAGGTCTTTCTGC
>Chr0_RaGOO:1691519432-1691519693
ACTTAAAATACTAACTACAACATATCAACCTATAACTAATGTATATAATACTTCTTTTACTTAACAACATGTAAACAGAATTCATCCAAACCAACATAAAATATATCACCTGCATACATCACCTAAATTTCCTTTATGAACTGTAAAACTGCATCAGAAAAAAAGACAGCCGTGTGTATACGTACATGTAGAGAACTGGATAATAACAGAGATCATTTTTATGGTTGTGTTTTATGGTTGCAGTTTAGTAAAGTGATGATT
>Chr0_RaGOO:1692375788-1692376027
TAATATGTAAATTGAAACAGAACGAGGTTAAACTGCTAAAACCCAGTGGTTCACAATCCTGGTGTATCACTGCTTTGCTTGTTTGCTGTGTTCTTGCTTTAACACATTCAGTATGTTTTAGCACAGGCTCATTAATCAGTTAATTAATTGGATCAGGTGTGTTGAAATTAGTGGAAACCAATGACCGTTTCAAACTCTAAAACATGTAGAGCAGTGGTACTCCAAGACCAGAACTGACA
>Chr0_RaGOO:1692384794-1692385162
NNNNNNAGCGTAACTGTAGGGAAGTTCTTGAAAAAGCCCATGCCTGTTTACCTTTTTAGGCCTGGGGTAAAAGCTAGCAGAAGCCTCCTCCGACACAGACTTTGTATCTTTTTGAACTGCTGCTGATGCAGCATTGCCGAGTAGCATCACAGCGCTAACGTTCAGAGGAAAGCGCAGAGACTCGGTTCTGACACATCAGTTCACAGATGCAGCCTTGTGCTGATCCCCATCACCCTATGAGTCTACTGTACCCACCCAGAGAAAACCAGGGATCTCGGTTAGCTGGAATTGAGGAAACAGAAGAGGTTCTTTGTAGTGTAAACACCAAGGACAATTCCACAGCAGAGCCCGTGATTTCANNNNNNNNN
>Chr0_RaGOO:1692625877-1692626101
TAGCTTCTATAGGTTAGCACCATCAAAACTGTGTGATTGATAAGGCTACATTCAGAGAGCAGGTAAAAATGGCACAAATCTGATTTTTTTCTCACCACAAATTTTTGACTGTACACACAATCTTTGTGATGTGACATTTTTCTGAAAAGTTTGCACACCTACAGCTCTGAAAAAAAAATAGGAGACCACTTAAAATTATGAGTTTCTTAGATTTTTACCAAATT
>Chr0_RaGOO:1696159736-1696159958
TATATAAATCCACTAGGTATTATACACGTCTTTTAGAAGTTTTATATGGAATAATGATGATTATAGTTCCTGTTTCTCTTCCTGGTTATATTACAAACACATGAACATGATTGTTAGACACTATTTTATAGTAATTTGCATTAACAAGTTAATAACAATTAGGGTTGTAAAAGTACAGAAAATTCACGGTTTGGTTCACACCTCGGTATAAACCCCACGGAT
>Chr0_RaGOO:1700196198-1700196435
CCATAAATGTAAATGTATTTTGCATTTTAAGTGATAGACCTACAGAAAGTAGAACGATGGAACGAAAATACACATTTTCATATTTTTAATTAAATAAAAATCTGAAAATGTGATTTGCAAAAGAATTCAGCCCCCCTATATTAATTCTTAGAACCACCTTTCACTGCTATTACAGCATTTTTGTGGTATGTCTCTACCAGGTTTCCGCATGTACAGACTTAGATTGTTGCTCATTCG
>Chr0_RaGOO:1701272792-1701273058
TTTATTAAAACAAATAGTTGTTAAGTGTTAAGTGCTGTTACATTTAAATAATGCTAACATTGTTTTTTTTATCAGCTGATGTATATGGATAGTGAGATTAATAAAGCAAAGGTTGTGAAATTAAACACTTCTTCTGCAGTACAGGTTTGTATAAACACTATTGGCTTTCAGTAGCCTAAGCTAATGAACACAGATTGAACAAATCCCTTTTAGACATTAAACTACGCTAAAAGTAAACTGGGGACATATCAAACCAGCTACCTAAC
>Chr0_RaGOO:1701417893-1701418115
TAATGCTAAATAATCCTTTTTTTAATGCAAATTAAAGCAGTCATATTATGCAAAGTTACTTCTTGCATGCTTATTTTATTTTCTTATGGGTCTCGACTGCCTTTATAAAGAATCAAAGCTAAAAAAAAAAAAATATTCATCCATTTCTGAGAATCAGATATAAGTTTGGTGTCACGAATAATTTGCTTCTATGAGCCATTTGAATGGCTCCCTTATTGTGAT
>Chr0_RaGOO:1703297930-1703298176
AAAACGTAAAAACATGGTAAAATAAAGCAAACATAGTAAAACAACAAAAACATGGTAAAAACCTATAAAAAGGGTAAAATTCTGCAAACATGGTAAAACAACAAATGCATGGTAAAAATATGGTTAAGTGAGGTAAAAACCAAAAACAACGGCAACAATATTGTAAAACATGGTAAAATTATGCAAACATAGTAAAACAACAAAAACATGGTAAAAATATGGTAAAACATGGTAAAACAAAAGAAA
>Chr0_RaGOO:1703382599-1703382802
AGAGCAAAAATAAAGTTTATATATGTTTAATATTTACTAATTTCCTCATCACATAACAATATCAAATGTTTCAGCACTGCAGATATAAATTTTAAAGGTTTTTAACTCTAATTATAAATCTTTTAAATGAGCTCTGGCTGTAATTTCAGCATCAGCTCACCAACTAATCAGCTCATAGTAGCAGAAATGCTAGTGCCTTTACT
>Chr0_RaGOO:1703748942-1703749283
TTTTTGCTCTGTGTCGTGTCAGTGGTCTGAGTGGTTGGATACCGACAAGATTTACTATGAGACAGAGAATTCTGAAGACGAATTTGAGTCTATAGAATCCATGTGGAAATCTGGAAATATTTCCTGTGAACATCCCCAGGAGATTAAATGTAGAGCTACAGAGCATAGAGATAGGGAATTGTCAGATTTGGATGAAAATCTGACATGTAATGTTTCTGTTGGTCTGATTTGTAAACACAAAGACCAAAAAATAGGACAATGTTATAATCACGAAATACGTGTTCAATGCTGTACACCTAGTTGCAGCGACACTACACCAACTACAACACCATCAACTACAC
>Chr0_RaGOO:1705989967-1705990262
CTAAACGAGTCACTGAAGAAACTTTGATGGAGAGGTTATTATTGTTTTCCACAATTAATCACAGATTGTCACCGGAGAGCGATGATGCTGCAGTTTTTAGAAACGGTAGGATTTATGTCTAGATAAATAAATGCTTTATTTCACCGGGTGTTTTTGAAAAGTGCTGAAACAGTGCTGGAACTTTTTTCTGTATGAGTTCAGTCCTCGGACTGAGAGGAATGTTTAGGAAATATGCGCGCGTTAGTCTGTGGGAGGCACCAGTAACCAAGGTAAGATAAATAAACACTTCAGAAAT
>Chr0_RaGOO:1707017296-1707017532
GCTCCAAATGTCTGAGTATTTTTAGTTTCTTTACCATCTGGCAGCATGTAGTCATCGTTCTTGTTACCACTGAAGTTTCCACACAAGCCACATGTCGTCCCATGGTAGCTGCTGGGGAGTGTGATGCTGACATGGAAAACCATATCGTAGGCGACTCTCAGGCCAAAGTCTGTCGTGATTACATTTTGATAGCCCTCCTGCTGGACTATCACTTTTCCCTCGGAACACACTTGTTT
>Chr0_RaGOO:1707104508-1707104763
ATAGATATAGATAGATATAGAGATAGATAGAGATAGATAGATAGATATAGATAGATAGATATAGATAGATAGAGATGGATAGATATAGACAGATATAGATAGAGATAGATAGATAGATAGAGATAGATAGATAGATAGAGATAGATAGAGATAGATAGATATAGAGATAGATAGAGATAGATAGATAGAGATGGATAGATATAGATAGATATAGATAGATAGATAGATAGAGATAGATAGATAGAGATAGATAGA
>Chr0_RaGOO:1708032117-1708032331
TGCCCTCTATATTCACTGCACACCACTGCTTTCAACACACCTTTAACCTAAATATAATAGTCCCTATAATAGAGCCTAAAATGGACACTTGCTGCTCCATCACCTCAAAGTTCCTGAGTTATCCTAACGTTACTAACGTTACCCCCATCACCTCAAAGTCCCTGAGTTATCCTGCCGTTACTAACGTTACCCCCATCACCTCAAAGTCCCTGTG
>Chr0_RaGOO:1708762051-1708762328
TTCACGGCTGGTTTCACAGGGAGATGTATTAAAGAACTAACAGGCATTGTGCTTTGATGTTTTCCAAATATAAATAAGTGAATTTCAGTTAAATAATAGCAAAGTGAAATAAAATAAATATATGTTCAGTGGAAGTCTTTTCATTTTTTATTTCCAAAACTGCACTTGCACTATTTGTGAGAGAGTATTAGTGACAATGAGCATCAGGTGCATCTGTTAAATTTTGAAACAGCAGAAAGCATTCTGCTATGTTAAACTACAAATAGTAAGTCGGTAA
>Chr0_RaGOO:1709455184-1709455416
TCATACCCCTGCGAAAAATCCAGCTTAAGACCAGCTGGTCATGCAGAAAGAAAAAAAAACACGTTGCAGAACAGCCCTCTGATGGTCCAAGTATATTGATGTATATGATATTTTGTGTAATACCTTCATTTAAGGTCCTCCCCTACCGCAGGGACAAGGACTTGCCCAGCCAGTGAGGGAAGTCGGTAGGTAAAGTTTGTATTTTGCCCTTTTTTCTTCTTCACTCGGTGAT
>Chr0_RaGOO:1711774509-1711774785
ACTTGGGAACGAAAGGTGAACGCCTAGTGCGACCATCACTTCTTGAACGCCCCGTTCAAAAACTAGTTGTACTTCTGGAGAGTAATCCATAGTATAATTGTTTAAGTAGTAACAATAGGAGATAAATGCATTGAGCATTCAAGAACAGTTATTTCAGACCTGAGCTACCGTGGTGTACAAACTTTATATGTCAGTTAATGGAAAATTACAAGATTTATGTCATTTTGTTTAATGTGTTGTACATAAACCTTTATAATTTTGGTGGCAGTGTAGCTG
>Chr0_RaGOO:1712430129-1712430335
TCTCGCCGCAATTGAATTTCTGTCATTTGTTTGTCATTTCTGTCAAAATCTCATAAAACATGTGAACTGTTCACAGATTAATCTCTCAATTCACCATGCATAGTACGGTCTGTATAATGTCACTGTGTGCAATATTGCTACTATTTATTGCTACTTATTTACTGTAAACTTGTTATAAGTGCATGTCACTGGTTACTGATTACCAA
>Chr0_RaGOO:1712575899-1712576247
GGTGAGGAGTGTGCCGCTGAACTGAGCAGGACACCCTCTAGACCTGGTTGGCCTATTCTGCTCACCTATTCTATCTCCCTTGTGTGGAAACCATTTTGGGAGTGAATAGGTGTCAAAAATATGGTACATAGTTCCTAAAGTGTGGATAGAAGCTATTAAGTAGTGAGAAGGGTGGGGAGTGTGCTGCCAGACTCGGCAGGACACTTTTTTAGATCGAATTGGCCTATTCTGTTCTTCTATTCCGTCTCCCCTGTGTGGTAAACATTCAAGGAGTGAATAGATACAACAACTATTTTTTGGCTCAAGGATCAATGAGACTCATGTAGCAGGCCTGGTCCGAAGGCTCTG
>Chr0_RaGOO:1715722805-1715723076
ACGTGTCCATCAAGACCAGAACAGATCTGTGAGATATTGGACTTGCTTCCATCTTATTCTTGTGAAGGTGTCCTCTTTACAGGCTTTCCTTTACAGGATTGGCTGAGACTTCAGAAGCAACTAGATTGCAGTTCCTACAGAAACTGCGAGTGTGATTGCAGTGCTGGCTAGCATTTGGTGGTTACTATGGTGTTGCTAGGTGGTTCTATGGTATATGGGTTGGTTGCTATGGTGTTGCTAAGTGGTTGCTTGCACTGTAAAAAATGATGTG
>Chr0_RaGOO:1717496801-1717497081
ACAGTAAATTGTGTTTGTAAAGTTCTAGGCCACCGTAAATGGGGCTTATAAAGATCTGGGCCACAGTTAATGATGTTTGTAAAGTTCTGGACCACAAGAATTTGTTTGTCAAGTCCTAGGCCAAGTTAACAAAGGGGTGTAAAGTTCTGGGTCATGAAAATTATATTTTGTAAAATTCTGGTTTACAGTATTAGTGTATTTAAGGCCACAGGAAGGAAGATTCGTAAGGTTATAAGACACAGTAAGGATAGTTTGCAGAATAGAATTCTGGGCCATAGGC
>Chr0_RaGOO:1718044360-1718044684
TTTAAGAGTTTTCATACCAAAGACTTAATGAATCTGGTATAGTCTGTGATTATTCTATATCTGCATAGTTTCTGGTGTAGCTCGATGCAGGGAGAGGAAACGATCTAATGGCAGATGCGCTGTGGTTTCAGCATTCAAAACAAGAATATAAAATCAAACTTTAGTGTTGCTTTAAACCACGACACCTAATAATCATTTAGTTAAATATATTTCTCTAGCTATAAATGTTTAAAATAAAGTAACCAGATAATTATAAAATAAGCTTTATTGTATGTGATGAATCTACATCTGTACTGTTTTCTTACAGATGCAGCTCGATGTGAG
>Chr0_RaGOO:1718533168-1718533408
TATGAATCATGACTGAGTTCCCTGGATTCTAAACTAAGGACTGGAAAAATGGAACACATGATTATATGTGATTAAATAAAGTACCAGTCAAAAGTTTGGACATGTCTTCTTAATCAATGTTTTTCTTTATTTAATTCATTTTCTACACGGCAGATTGATATTAAAGACATCAAAACAATTAAAGGGACACATATAGAATTACATAGTAACAGTAAAATGTGTTTGTCCTCCACATTAATC
>Chr0_RaGOO:1718910352-1718910680
ACACACACTGACAAAACTACAGCTACACACACACTGACAGAACTACTGCTACAGAACTACACAAACACTGACAAAAATACAGCTACAGAACTACACACACACTAACGGAACTACAGCTACACACATACTCACACACTGACAGAACTTCAGCTGCACACCTACACACACACACTGACAGAGCAACAGCTACACACCTACACACACTGATAGAACTACAGCTACACACCTACACACACTGATAGAACTACAGCTACACACCTACACACACTGATGGAACTACAGCTACACACCTACACACACTGACAGAACTACAGTTACACACCTACAC
>Chr0_RaGOO:1722228425-1722228655
GCACCAACATAAGCTTGTCCTGTCAATAGATATTGATCTTTGCATTGAGCTGTAAAGCAGCTGAACTGTGCCCAGTGCATGTAATCTGAATGCAATCAAATTTTCACATCAGTGCTCCAACATTTTTGAGAAAGTCTTGCCTGGACAGGAAGGACACTGGGACAGTCAGTGTCCCACAGCAACTTTTGATTATTTGTTTTATAAATGTTTCAACCAGAGACAATAGTTTT
>Chr0_RaGOO:1722984667-1722984923
TCAGTGTGGTTTCATTTGGTATCGTTAGCATGCAAAAAATACGCCTAGCGCTATAATAAACGATGAGTGTGTTTTGGGTCAAATGTGAAATAAACCAATCAGTGTGCCAGTCGCCTTTAAGAGCCAGGTGTACTCTGACTTTGGCACGTTGGGGTCTTAAAGTCTGGCGCCTTTGCACATCTCAGCAGAGGATACTAATCTATATAAATAGAAAATACTATTTACATCAAAGTTTCCTGAATTCAATGAAAAAGCC
>Chr0_RaGOO:1724212614-1724212826
AAACTCACCCATGAATAATTAAGAGAATTAGTACACGCTTTTTGCACGTTTCAAGCTGTGCAAGGCGTATTTTTTTTGCCCTCACGATACCAAAGACACAGGACACACCCTTAAATCAAAGCACAAATGACAAGTGTGCTATAGATTGCTTAAATAGGGCTTCTGCATTGAATATGATTGTTTTTGCTGCCAGAGTTGCTTGTATGTTTGGA
>Chr0_RaGOO:1724834395-1724834639
TTTTCAATCAAAAATTTATCATAAGACACCTTTCAGGACCCATCAGAAATAATCACATGACTACCACTGCTAACCAAGAAAAAAAAACTTCTTAATGTTCTAGCCACTATTTGATATATCATAGAACCAGAAATTAACATTTATTGAGTGAAAAAAAAGATTTCACAATGGTTTCCATTACGTAACAGTTGTTAAGCTGTTGCTTTGTGGACAAAATAACTTTTGCCAGGTGGCTCCAATAGAC
>Chr0_RaGOO:1726373511-1726373826
ACTTCTTGTCCCCACCATGGTCTGCGCTCCATCACTGCAAACACCAACACAGTGTTCCCACTTCAGTCCGTGCTCATTTAGGTGACCATCCAGCAGCTTGAAAAGCTCTTCAGCTGTTGCCCTCATTCTTACATATTTACAGAAGAGCAGGTCTTCACACAGTGACCCTGACATCTCAAAACGGACATAAGCAATAAATAAACAGTCTTTATTGCTGTCAGTGGCCTCATCAATTTGTAAGGCAAAACGTTTTTCTGTTAGATGTTCTGTGAGTTGTTCTTGGATGTCATCTGAAATGTCCAATATACGTCTCCT
>Chr0_RaGOO:1726718529-1726718805
CACAGACTACACACCCACCACACACTTCACACCCCACACACTTACCCCACACACACTCCACATTCTTCACACCCCACACACTTACCCCACACACTCCACACACACCCTACACTACCCACACTACACGAATTCCACACACACCCTACACTACCCACACTACACACATTCCACACACACCCTTCACTACCCACACTACACACACTCCACACACACCCTACACTACCCACCCTCCACACACACCCTACACTACCCACACTACACACACCCTACACTACC
>Chr0_RaGOO:1726830888-1726831230
GAGGGGTCATTTAGTGTCTCACTACAAGATTATATTAATAAGTATAATAAGTGTAATTATCAGAAACTAGAAATGTATTCTCATGCTGTAATCATTTAAACCCAACAGCACTTCCTATGCAGGAGTTTCAACTAAATGTACTGCATTAATTAGCTGACAGTGCAAAACGTTTAACATTAATAAATCGTAAGGAATATTGGAAAAATAATGAAAAACAAACTTTGTTATTATTTGTTAAATGTATTCAATATTAACTATATTACGAAAACCTGCCCTCTCGTAATACAGTCTCAATATATTATCAAATATGAAATCATGGCTGTTTCAAAAAGGTGTTATGAA
>Chr0_RaGOO:1726876289-1726876493
CAGTGGTCTAGTTGTTCACTTTTAGGATGGAAAAAATTGTCACTAAAAGTATGTGAATGTTTTATTGTTCTCTTTTTATTTTGCAAAGCTGTTGTTATCAGTGGTAGAACTATGCCAGTCATGAAAACAATATTTCTGATCAGAAGATATATCTATATACATAAAATACCAGTTAAAAGTCACACAAAAAAGACACCTCCTTAT
>Chr0_RaGOO:1727263521-1727263737
TTTCGACCATTTCTCATTTTCTGCAAATAAATGCTCTAAATGACAATATTTTCATTCGGAATGAGGAAGAAATGTTGTCTGCAGTTTATAGAATGAAACAACAAATTTTATTTTAGAAACTGAAGTGGTCTCTTAATTTTTTCACACCTTTATATGTGATATCCCCATTTCCATCTCAAAACTTTGAATATTTACTGGCCACCCACTCTATAACTT
>Chr0_RaGOO:1728835735-1728835955
GTGCTGGGCAAAAAGAACTAAATTACTGGATCTCAGAAAGCTGTGGGAGAGTGGAGGAGGGATATTCAACAAAAGTTAGTACTTTTTATCATGTTTTACTACAACAAAAGTCAATTTTACACCGGAGTTCTCCTTTAATAGATATCTTGTTGGCCATAGGTTACACCACCCCCACAAATCACTTAGCTCAGAGCAGTCACACAAACTCCTAGTACCCACT
>Chr0_RaGOO:1729519040-1729519283
GATACCCTCTTTAAAAGATATAAATAACGCAATTTAATAATCAGATGAATTATTTGCTTTTTTTTTTGTTTTTTTTGCTATATATGGCCTTTGTAAAATTGCTTTAATTGTCAGATAACTTCTTGGATGTAACAGATAAAACTTCATATGTAAAGTAAATATTTCATACTGCCCCTACACAATCAGTCCACAAACAGAATACCACACAAAAAAGTCTTACCATTAACACTTCTTCTCCAAGTG
>Chr0_RaGOO:1731096594-1731096917
TTTTTTATAAGAATTAAACACTACACTGATTCTGTTTTTGTGTCAGATTCCAGATCATGGGGAAAGATGAAGAGCTTAAAGCTTTAAAGTAAGAAGGTTCTATAAATTTGAATGATTATTTATTGTGTTGTATAATTCTTAAAAGCTGAGATATTTCTTTCTTTATTTCACACTCAGACAAGAGAATGAAAGCTTCAAAACTGAATACCAGAAATTGAGGTAAGAACATTTACAGTTAATCATAGCAGTCATAACTAAATAATTCATAACTAATAATTATTTTTATTTTACCCTGTAAAGAAGATAAAGCATTATACAAATGA
>Chr0_RaGOO:1731588714-1731588970
ACTAAAATCTCGTCCAGCGCTCTAAAATGCCAATAGCGGAGCTTGGCAGCACGCACAGCATTGCGCAAGGGATTAGATTCAAAGACTCAAGATTCAAAGAGTTCATTGTCATGTGCACAGTAAGAAACAAATTTCCTTGCACAATAAAATTCCTTCTTTGATCCTCGCCAAGTATGCCGCATAAAGATAAAAGTAGAAAATATACAATAACTAACCAAATATAAATATTAAATTGGTGTTAAATTTACATCCAGGA
>Chr0_RaGOO:1733402798-1733403141
GCACAGGTATGCACATCTGAGCACAGGTATGCACATCTGAGCACAGTTATGCACATTTGAGCACAGGTATGCATATCTGAGCACAGGTATGCACACCTGAGCACAGGTATGCACACCTGAGCACATGCAAATCTAAGCACATGCACACCTGAGCACATGCACATCTGAGCACAGGTATGCACACCTGAGCACATGCACATCTGAGCACAGGTATGCACACCTGAGCACATGCACATCTAAGCACATGCACATCTGAGCACATGCACACCTGAGCACATGCACACCTGAGCACATGCATGCACATCTAAGCACAGGTATGCATATCTGAGCACAGGTATGCACA
>Chr0_RaGOO:1734100010-1734100277
AAAATTATGAAAATGATCAGGGGTGCCTAAACTTTTTTATACTACTGTAAGATACGGTTGGACATGGAGGCGTAAATGTTCTGGTGTAAGTGTAAACAAGGTTTATAGACTTATAAAATGTCAATCAAGACATTGTTCGCAGTGATTTCTCTTAAATGTATTTTTCTCTGGAGGCAAGTAACCTGATATACTGCTATTTAATTAATGTCGGGTATTGTTTTCTTTACACAGCTAGATACTGAACAAACAAAAACAGGTAAATAGCAT
>Chr0_RaGOO:1735163675-1735163898
ACTGCAGCAGTAGAAAAACATAAAGTAGTACTACATAAAACCCGAAAATATCGCAAAGTAAATAACCAATAGAACATAATGAACGGAAAAAATAAATATGAAATTGGAAAATAACCAACTTATCTAAGCTCAAAATGCTAAATGAAATAAAATCCAATGAATTCCATAATATAAAAACAAAATATAGAACTGCAGCAATACAAAACAAATAATATTACAAAAA
>Chr0_RaGOO:1735820801-1735821010
ATGAACACCCTCTTAAGCTGTAATTGATAAATCATGTTTCTCACAGTCTAAAAGTCTTTAGGTGATGTTTTTGCAAACTCCAGATGTGTCTTTATACCGAGGAGCATAAAACCTCTTAGCATAAAACCCAGATTAGTGAAGTGCAAAACACAGCATATCTGAAGCTGGATCATTATATGTGAGACAGGGGTGTGCCTTTCCAAGTCATG
>Chr0_RaGOO:1735922949-1735923271
TATTTTTTACAGAGCTGTATGTCACCGAGGGACTTTATGAGTTAAAATGACTGAGAAAGTGCTGTAAGAAACATTACACAGCTTTTTAAAGGTCTGTGACACATCTAACACTATGGACTCTTTTGGAATAAATAACAATGATTTTTAAATTGATAAATATCAATGGATTTTTTTTCTGGAATCTAGCAATAAATGTTGAATTTACAGACATGTTTTGTCTAATGAAGAGATAATAAACATACAAGGAATACCACAAATTCTCCCTTACAGTATGTAAATGGACCTGACCTTCTACTTCTCGACCAGATTTGAAGTAAATGGT
>Chr0_RaGOO:1736320178-1736320450
ACCTGAACTCGCCTCACTTCCAGAACATCTCACCCATCAGTGTAAATATATTCCTAATACTCTGACGGCATGGGCGCTAGGCTTGGAAATAGACTGTTGGCGGGGCGTAAGTTAGTTTCTGCTTCTGAGCTCTGGTAAGGGGCTGAATAGTAGGTTTATGCACCACAGAAAGCCTTTAGATAAGGGGTATTTAATTAGAATTTAGTACGGTCCCGTACTAAAATTTTGTCAGGCCAGGGTCCGGACCGTCGTCATTTTTTAAACTTGTGTTA
>Chr0_RaGOO:1736409188-1736409416
TGTAAATAAAATAATCAATGTTAGAATTACAATACACATTTATATTTATGTTAGTTGTCAGTTGGTTAAAAAATAATTGTACCAGTTTGAAATTGTGGTTTGAAAATGATTTGCAAAATCAGATTATGTTTGGTATGTGGCTGTTCAGACTGTCAAAGTAAAAAAAATAATCTGGACACAATCCAGATATGACAAAAATCTTATCTGGGCTAGCGGTCTGAACATGGA
>Chr0_RaGOO:1736930337-1736930551
ACTCTCACTTTTATATTTCACTATTGTCTTTTGTCTCTTGTCTCATGTATGTATATATATGTGACCTTGTTTAATGTCTATTTCATTCTTATATAATTTATAATTTTATTTTGTTGTATTTTAGTCAATTATCACTTTATGTTTTTTTGCTGTTACTTTGGGTAGGAGAGTAACGCAAGTTGAATACTTTGTATTTCCTGTACATGTGCTTTAT
>Chr0_RaGOO:1737089485-1737089731
AGGTTAGGTCTAGATTTGATTCTATGGTTAGGTTTAGGTTATGGTTATTTAATGGTTCGGTTTAAGTTAGATCTAAGTTAAGGTTAGGTTTAGTTATGTTACTAAGTTAAGGTTAGGTTTAGTTGTATTATTTAGTTTAGATTGAAGTTGGCGTTATATTTAGGTTCTGGTTAGATTAGGTTTATGTTTAAGTTTTAATTAGATTAAGGTCAGGATATATTTGAAATGAAAGGTGTAGATAAAGGA
>Chr0_RaGOO:1738811647-1738811951
TCAGTAAGGAAAGTAGCTATTGGCTCTCCTAAAAGTCGTTAGAAGTCGCTAAATTACATCATCACCTAATTTGCATAATATATGTTTTTGAAGCGGTAAAGGATTACGGTTGTGGGAGAGAAAAAAATGAGTAAAAAAAACACCCTAAATATGTTAGAAATGTTACAAAAGAACACCAACAAATGAACAACTTCTGTTGCTTTTTAAATAGACACTTCACTTCCCAAAATAACTTCAATTTTACGTAAATTACATGAATAACGTTTTTTGCCATGTTGTTAAATGTTATTATGAGAGCAGCAGT
>Chr0_RaGOO:1739127337-1739127668
TGTCCAATCTTTGTTTCTGTCCACAGGCCAATCTACTGTCCAATGTCCATTCACGTCACCTGTCCAGTCTCTGTTCCTGTCTCCCTTCCAATCTGCATCCCTGTCTCCCATACAGTCTCTGTCCTTGTCTCCCGTTCCTTGCTCCATCCCTGTCCACTGTCCTATCTCTCTTTATGTTCCCCGTCCAGTCTGCATCCTGGTGCCCTGTTCAGTCTCCATCCCTGTTTTCTGTCCAGGCCCCTGTCCAGTCTCTGTCGCCCATCCAGCCTCCTTTCCTGTCTGCATTCTCGTCCCTTGTCCTGTCTCCTGTCAAGTCCCCTGTTTCGTCCCT
>Chr0_RaGOO:1739709584-1739709905
TCAAATAATTTTCATACAGAAAAATAGATACACAGAACAAAATCAAATGTTTTAGTATCACAGGCATAACTTTTAATGCTTATCAACTCCAGTTATAAACCTTTTAAACATGACTCCAGCATCAGCTTATCAACCAGTCAGCTCCCAGTAGCAGTGATGCTAGTGCCTCTAGACTGCATCATGCATTTGCTGAAAAATAGAATGAACAAATATAGCAGAATACAACATTTTAATTTCCAAAATTAAAGGAATATCCTAATAGGAATATCCTAATACCTAGTGGGTAGTTATTATTAGTAGGGGTGTAACGGTACGTGTATT
>Chr0_RaGOO:1740323947-1740324207
TCTTTTCAGTGAGGTTTTGATAGTTTGCCTTATTTTGCTTGTAGGACTGGAAAACCAGTTCACATATCAGTAAAACTTGTTGGAAAAGGAAAATATTGAAATGTATGATATAAGTATAAATCCAGGAGTTCTCTTCCACTGACTTTTTGGAACTCATGACCAAACCGACCTGCCACCAAAAAACAAATAACGATGCATAGCCCAAACAAATCTAAACTAACAACAATCAATGAAGTCTGTTGAAAGGTTGGTTTAATGTG
>Chr0_RaGOO:1741443378-1741443598
CTCTACCTTATACAAATACACACAGCAACTTAAGTGGAATCATCATCACATGGATCTGATACGACTATCATTGACCTAAAACATCTGAAATATACTGCAGAATTTGATGTTTTCAACTTTAAAATACTGTTAAATTAAACTGACTAAAATTACATTTCCTCAGCTCCAAAATTTAAAACAGCTCCAACATTTGACAGAGTGTTTAGGATTCTTTTTTTGT
>Chr0_RaGOO:1742195655-1742195896
GACTAATCGAACAATCGAATAAATAATGGCCAGATTTAAAAAATAGTCATTAGTTGCAGCCCTAGTATATATTACATTTACACATTTTAAGAGTTAAAATTTAAATGATTGTAAATGTATATTTAACGACAAATAACTAGGAAGTTATAAATCTGAGTTTTTCATTTTCCTTAGGCTGTTGAAAGAGTCTGATGCAGAGGAGGTCTGTGATTCTTTGACTAAAACTCTTGGGACAAACCCC
>Chr0_RaGOO:1744083553-1744083808
TGGAAACGGGGTCGGAATGTAGCATTTGTAGTAAAAAAGGTGCAGGCGGCCATAATGGCGGTGGAAGACTGGGCCAACACTTGGGGATTTAGGATGTCTACTGCAAAGACTCAAGTGATCTGCTTTTCAAAGAAAATTAAAACCAATAAGTTGGAACTAAAGCTGTATGGACAAATCCTGGAACAAGTTAAAGTTGTTAGATTTCTTGGTATGTGGATGGACACTAAATTGACTTGGAGTCATCATATTGAGAAA
>Chr0_RaGOO:1745956023-1745956402
TTTGTGCAGCCTTGACTGCCTAAAACACGCTCAAAATGCTCTAAATCGCTTTATTTAAGCGAAATAAACACTTTTTGTGCACCTAAGTAGTGTCTAAAAGGTCTGCATAGAAAGGTGATTTTTGCAACCCAGCTTCATCCACCAAGATCGGGGTTTCGAAAACTGATTTTCGAAAATTTCTGCCAAGTCGATCGACGAAAAATTTTCAAAACTTCCGAAAAATTTTCCGAGGGTTGATGAGAGGTAAAATTGTTCGAAGATCCAAAAAAAAAAATTTTTCAAAATTTTTCGAAAATTTTTTCGAAGGTCCATGGATGGGTGAGTGACCAATTTTTCGAAAAAAAATTTTTTTCTTCCAATCTCTCTGAAACTTGATTTG
>Chr0_RaGOO:1747540678-1747540991
AAATATATTACCAGTGGGCAGACCCTAATCCTGAATATATACAACTAGTCACGTGGGACTCGCATGATACCCAAAGATGCCTGCTTTCTAAAGGCACTAAGATGCGTGCTTTCTAAAGGCACTAAGATGCGTGCTTTCTAAAGGCACTGCACATGCGTTTACCTGCACTATATAAATTATTTCTTGTTTTATGTATCATGACTTTTCCATATCTTTAAGGCAAATTTTCATGACCATGAAAAAAAAAATCATCAGTGCAGACATGTACAGTAAAACCAAAAATTAACTACAACTATAAATCTACAAATTGATT
>Chr0_RaGOO:1748758737-1748759155
TAACTGGGATGGACCACAAAAGGATTTGCCTTAGGACCTTTAAATGATGAAATAACAACAATGCATCAATTGTATGATAAACAATAAATCAATGCTTAGAGTACAGTCATTCCTACTCACAACTGCACTAATTAATTATTAATAAACTAAAATTTTAAATAACTCAACAAAACTACTGTACCAACAAGTGTTTTCTCAAACTTATACTGCAATCCCAGAATTATTTAACCCCTTCATAATAATCTTTAGTACTTAGCAGAACACCCTTTTTACTGTTATGGACTGTTAATGCTCTTCAGCTGTGACTTTGCATATTTTGCTAATGAACCTACTATGCTACAGAGTTTGAATAATTCTGAAGGCAATTTTGTGTTTAGTACCTACTTTGAACAAACCCACGACTGATCATTTCAAGGGA
>Chr0_RaGOO:1748796636-1748796852
ACTGTAGGAAATGATAAACAAACAGCATAAAAATACCAATCATTTGGCTTTTATTTGATTGCAGACGCTGTCGATATTTCATGTTTTACCTGCTTAACTCACTTTAGTAATATACGTTACTTATACTGTACATCTATTCCTGCATTTCGGACCCAAAACACATTCCAAACAGAGACTATGCAGCAGATCAACACGACTGTGTGTCTTCGAGACCTT
>Chr0_RaGOO:1748811424-1748811626
ACTGACTGACAGCAACAATATCATCTTTATTAAAACAAAAACATACTGAAAATGATCAGTCCACAAATGTGTAATGTTCTTGATTACAAGAATTAGACAACAATAGTTGTACTTCAATAAATTTATTAACACATTTACATATTTACAAATGTGATTAATTCAAATCGACATTGTGTCACGGCCTAGTTTTAAAATGGGCCCA
>Chr0_RaGOO:1749730209-1749730429
GAGAGGAGGAGAATATGAAGTAGCTCGGCATACCCCCATGAAAGAAGGAGGAGCTCAGAGTTATGAAATCATCAGCAGGAAAGGAGGAGTTGATGTAGCTCTGAGTTATAAAACCATCAGCAGGAAAGGAGGAACATCAGACCCTGTGTTTGGACAGAATATACACTCCTGGAAGCTGTGCTGTTCTGAGGACGGTTACTCTGTTCGTCACAATAATTAC
>Chr0_RaGOO:1750071612-1750071891
TTTTGTCCATAATTTTTACTACAATTTCCCTGCTGGTAATCAATACAGATAGAATACAAATAGACCAAGACTACAGTCTGGAGCGGCAGATGGGCAGACGTGCCCTGATGAGCCTGATAAGATGCTTTCTAAACTTTTCTCCCACAAAAACGTAGATGAAGGGATTCAGGCAGCTGTGTAAGGACAACACAGATTCAGTGACATTTATAGTCAGTGTAATCCCTTTTAAGATCTCAGGTCTTACAGGTATTACACCCATAAATGTCAGGACGACGAGGA
>Chr0_RaGOO:1750285031-1750285352
GGAGTCCAGCACATCTTTCACTCTGTAGGCTGGGGCACCCTTTACCTCCAGGGGCTCCAGCGGGGTGCCGCCTTTCGTAGCCTCATCCAGTGGACCTGGGACAACAGGTTTGAGCAGTGAAACATGGAAACGGTTGTGAACCTTGGAATATCTGGGTAATTGAAGCTTATAACACATCATTGATTTTACTGAGAATGGGGTAAGGATTGGAGTATTTAACTTGGAGCTTCTTTGATGTCTTGTCTCCGGTCCTCAGGTCCCTTGTGGCCAGCCAAACTCGGTCCCCGGGCTTGTAGTCTGGATCTGGTCCCCGTCAACGAT
>Chr0_RaGOO:1750390448-1750390783
ACGTGGTAAAAATATGGTAAAACATGATAAACACAAAAAACATTGTACAAAATATAGAAAAATATGCTAAAAACCTAAAAACATAATAAAATTATGCAAACATAGTAAAACAACAAAAACATGGTAAAATATGGTAAAACATGGTGAAAACCTAAAAATGTGATAAAACATGTTAAAACAACAAAGACATGGTAAATATAGGGTAAAATATGGTAAAAACGACAAAAACATGGTAAAAATATGGTAAAACAACAGTAACATGGTAAAAATATGGCAAAACATAGTAAAAACCTAAAAACATGGTAAAAGTAGGCAAATATGGTAAAACAACAGAA
>Chr0_RaGOO:1751667413-1751667635
GTAAGTTATCACTGATCATTTAGTTTGGCCTGATGTGTCATTCAGTTATCACTGATTGTTTAGTTTGGTCTAATGCGGCAGTAAGTTATCACTGATCGTTTAGTTTGGCCTGATGTGTCTGTAAGTTATCACTGATCGTTTAGTTTGGCCTGATGTGTCAGTAAATTTTCACAGATCGTTTAGTTTGGTCTGAAGTGTCAGTAAGTTATCACAAAATGTTTA
>Chr0_RaGOO:1752116294-1752116616
CCTATAATAAAATGCATTCATTGGCCCTTAAACATTTTTGTCTGAAAAATGAATTTAGTTTGATTTAGTTATGCAGAGAAATGTCTGTATATTAAAGGTAAAGATTATTATTATTCTAAAACTAAATGACTCTGTAGAACCTCTTCTTATTCTTCAGTGAATCCCTCCTTCCTCTCACAGAATAAAGGAAGTGTGGTTTCCTTATATGTCATGGTTCAGGCCGTGTCTCACTCAGTCGACGCTTGAACACACAGGAAGATGGCTGCTGTGGTTTTCGCACATTTAATCGTTGCTCTGTCCATCCTCTTCTCAAGCGCAGGTA
>Chr0_RaGOO:1752194219-1752194505
TCCCCTCTTATATGTGAATCTTGGTTCCTCCCGAGGTTTCTTCTTCCTGCAGCTCTGAGGGAGTTTTTCACTTTGGGTTCTGTATTTTATGTTCAGTGTTTTGTCCGCCCCCCCCTCCCCTGGTTCAACAGAATCTTATCTTGCAAACCACACAGCGCACAAATGCAAAGACCTGTCTATGCTATGGCATTACAACTAAACCTGTTATTTATGTATTAACCCATGATATTGAATAACAGAAATAATTACCTGCATCACCTGTAGTGGAGGCTCCTGCACTCTTTCC
>Chr0_RaGOO:1752276954-1752277309
ACCGTTGGAGCTGCACAAAGCGTATTTTTTGCGCTCTCACGATACCAATGACACAGGACACGCCCCTAAATCCAGCTGCGCAAAGGGCAATTACCTAGTGCGCAATAGATCTTTAAAATAGGGCCCAATGACTGGTTAAAATCCAAAGACCTGTACTAATTCTCTTAATTATTCGTGGGTGTGTTTTGGGCGTAACCTGAAATAAACCAATCAGTGTGTCTGTAGTCATTACCTTTAAGATGCAGGTGCGCTCTGACTTCTGTTCATTCCTATTTTAAGAGCGCAGCGTTCTGTGAATCTCAGCAGATGAGACTGACTGCGCCTTCACAATGTGAAAATACAACAGCAACTAATT
>Chr0_RaGOO:1752341190-1752341540
AAGTGTATTTTTGCAAGTTTTTCCCCAAATGTTTTGTATATGTTTTTGTCGGTAGCATTAGGTTTATCAGGGCGACTAGACGGACAGAGTGACTGATATTTTAAAATTTTAGGACCTTTGTTTTTTGAGTTAGGATCTAGGTTCGCAAAAACGTCCAGGACACTTTGGAGAACAAAATGTTTTACACTGATCTCGACCTCCTCTTTCATTTGGCGCGATGGTTAGGAGAAAGTTCACCAATGTGTTACGCTAATGTGCTGCCACCTGGTGTATTTACTTAGGAACTGCAAATTTTTGAACTTTTTTAAAAAAAGAGATAGCGACCCAGTTCTATTTTTAGAAAATACTAC
>Chr0_RaGOO:1752575406-1752575649
AAGCTCTGCGGGGTACCGCGCGATGTGCCGGACCGCGCAATGTGTCTGACCGCGCAAGCCTTGCGTGTGCCGGACCGCGCGATGTGTCTGACCGTGCGAGTCCCGCGATGTGTCGGACCGCGCGAGCCCCGCAGTGTGCCGGACTGCATGAGCCTCGCAGTGTGCCGGACCGCGCAAGCCCCGCGATGTGTCTGACCATGCGAGCCCCGCAATGTGTCTGACTGCGCGAGCCCCGCAATGTGT
>Chr0_RaGOO:1752968470-1752968742
CAGTAAAATAAACTGGTGTGTGTCAGTAACTGGCAGAATGTGAAGTTTCTACCAGTAAAATAAACTGGTGCATGTCAGTAACTGGCGGAAGGTGAAGTTTCTCCCAGTACAATGAACTGGTGCATGTCAGTAACTGGCGGAAGGTGAAGTTTCTACTGGAGAACCAAAAGAAGAACCTTTCCTTCTTCATTTTTCATATTATGCATATTATTATTTTTTTAAATTTAACTGGAAATTGACAATAGTTTATTGTTAAATAGTGTTTATTTTTA
>Chr0_RaGOO:1753063666-1753063959
NNNNNNNTTTTTTTTAATGGGTGATTTAATGAGTGTGAAATTCATAAATACATACCCAACACTGTCTGACCGTAGTTGTTCAATTGTATGTCCAGGCCAATGCCCAAATTCTTCTTCATGTTTTCTAATGTTTTTAAATTCCTATCGTTGTTGTAGTGATTCAAAATGCTTCGCATCAAAAAGACGTGTGACGAGGGAGTCATCATATTTAGAAAATGATTGTTTTTCTTCATTCCAGAAAATAGCTGTTCGGCACATTGGCTGTTGACCCAACCACATAACTCTGGGACCAG
>Chr0_RaGOO:1753646099-1753646313
AAAACTAAAAATACAATAAATAAAAGACATTACAGAGAAAATGCAAAACACAATTCAATCTAACACATTATCACACCAATATTCACTATTAATAACATTTTCCATACATAAGAATAGGACATTTTTTGAACATAGAGTAGAATATTTTCTGAATTACCATTTACTTGAATTACTTTACAAATTACAAATATGAACCCATCTTAGTTGGGAAATT
>Chr0_RaGOO:1754101908-1754102114
CAGTTAGTGGGAAACAAAACTATTTCTAACATTTTAACCTGTATATTAATGCAAATATTAAAACAGTATTTATTATTAAGTCTTTCCTTTTTTTAAATTGTTGCACAAAATCCAACTTTACATCATAACAACTGTTCAGAATGACATTTTACAGCTTTCTGTGAAAGGAAAAACTGCCTACAAAAGTATTTTAAGTAAACTGATTT
>Chr0_RaGOO:1755323367-1755323624
CTAATATTAAAAATATTTCATGGTTGAGTGTTTAGTTATTGCGGGTGTATCTGCTGGGAAATGCTGGGAATATTTAAATATGATTTATTTTTATTGAATTAATACATGTTAGCCCTATATTACTAAATAGTTAATAAACACATTTCCACATTGTAGAGATCACAACTTGGACATGCACGTCATGCTTTACAGTATATTTGATCTTGATATAGTTTATGACACACAGACAGTAATCCTGCATCGGTAAAAGGTTTATT
>Chr0_RaGOO:1756309326-1756309575
AGCGTGGGGGTTCACCAAAGTGTCCTTTCCCCACTTTAAGCCTGAAACACATAAGTCTTTTTGTCTGTGACCAGGTGCATGCAAAGAAACTGTTTAAAATACCAAAAATGCTAAAATCGGTCTTAGAGTCACCAGATTTGGTGGGGGGCATCCCTGGGCTATGCCGCACCACATATCCGAAGCCCATCCCCCTGGGTGGGCGGGGTCTAGACGGGGTGCCCCAAGGGACTCGGCGACGGCATTAGGTTT
>Chr0_RaGOO:1756675738-1756676116
TATAAAGAATAATATATAAAGAAAACAGTTGATTGTTCAACAAACAAACTATATAAAAAACAGCCTATATTCTAAAAAGGACTCAGAACAAAGAAAACAAAGAACAATGCTTCTTTATAGGCCTGAACATTCTAACACAAGGTCCTGTATTCAACTGCCAATTTAAAAGGCATGTAACCAAAAAAAATTAGTAACTGGTTTATTTACAGTCTATTTTTATACATAAGGCGCACCGGATTATATGAAAGATTAATAACAAAATTAAATAACAACTTGGGAAATAACCAACTAAACTAAACCCAAAATACTAACAGAAATATAATCTAACGAATTTCAAAAGATAAAAATTCTATAATAAAAACTCAACACAACACTAGA
>Chr0_RaGOO:1758311790-1758312000
CGGCTACTGCGCTGCTGCTGACCGAGGCTTGCGGCCTCCACGGAGGAGCTAACAGCCGAGCGGCTAACTGCGCTACTGCTATCAGCCGGAGCCTGACACGGAGGAGTGCTCTCATCCGTAGCTCTCTCATCACCCACATTGTGGGTCTGTTTCTAGCTGCCTGCACTCGGTGCCCCGAAGTGCGTAGCGAGCGAAGGAGCGCCGAAGCTC
>Chr0_RaGOO:1760351209-1760351434
TTATTAATCACCTTCCAGCAAAACCAGATTCTTCATTACTGAAGTAAGAATTTTCAGTGTCCACTTAATTGTGATTAATCACATTACATTGTTTGGGTTAAAAATTTTTAAAGAGACACCACAAATATTTGTATTTTAGATCAAATATCTAAATATCACTAATTTAGTGGGGAGAAATTTTAGATTCTAAGATGCATCTCGATTCAGACGTGAACTATTCTTAAT
>Chr0_RaGOO:1760936555-1760936775
ATCAGAAGTGTTTATGGCGTTTATTGAGATTGTATGGTAATGCTGAGTGGACCTGTTGTGTTAATGAATTCGGCTCAGATCGAGCATGTAAACCATGTGGACAGGCTGCACACACTGCCTTTGATCTCTGGTATCAGTAAATAATAAAATAATGAACAACATACCAATAAAAATGCAGTGAATAAAGTATGAGTGTTGAATATCACACTGAGGGTGTCAG
>Chr0_RaGOO:1761250932-1761251273
CTCTACAAGTAATAAATACTATACAGTTGCACACCATTATACCACTATACACTACAACTAAAAAATACTATACAGTTACACATCATTACACCACTATACTCTACAACTATAAAATACAATACAGTTACACAACATTATACCACTATACCCTACAACTAATATATACTACACAGTTACACAACATTATACCACTATACTCTACAACTAAAAGATACTATACAGTTACAAACCATTATACCACTATACTCTACAACTAAAAAAATACAATACAGTTGCACACCATTATACCACTATACTCTACAGCTAATAAATCCTATACAGTTACACTCCATTATACCACT
>Chr0_RaGOO:1761316005-1761316207
TCAAATAGTTGGCAACTAATTTAACAATTGATTACTTGGGTCTAAAGTGAGTCACAAGTCCCCCCACTTCCACCTTAAATTTCACCTTATTTGTGGGTGCTCAACCAGCAGTCCAAAACAAGCTGTAATTTTAGGTCAAGCTAACTTTAGCAACAAGTTCTATTTTTGTCTCTCACTACATGTTACCAGAGCCTGTTTAAAG
>Chr0_RaGOO:1761439378-1761439648
CAGTTTTATTAATACAAATAACTTAATTTATCTAGTGCCTTCTCCACTTCAACTGTGTCCTCTTATTACATCCCCCATAGACCCTTTTAATGGTTTTAATAGTTTTAAACTTCGAAAGGGTCTTGGAATTCTGCATTTAAATATCAGAAGCCTACTGCGTGAAGATAATATTGTCCAATTGAAAATTTTAAGTGTTGAGGCTGATCCCGATATTTTAATTCTGACAGAAACCTGGCTCAGGCAGTATGTAAGTAACACTGATGTAGCTCT
>Chr0_RaGOO:1761936973-1761937284
AACTGTTCTGCATTGTATTCTGATCTAAAATAATGTGTATATAGACAGGCAAAGAATAGAAAACAAAATTTAACTGTGAAATACAGTAAAATTATTCACACCCCTTGAACCCTTCTTAAAACCGTAAAACATATTTTATTGATATTTTAAGTGATAGACCAGCACAAATAGAAAGAATTGTGAAGTGCAATCAAAATTAGTTTCAACTTTACTCTGAACCCCCTAAATAAAATTATGTACAATCAATTGCTTTCAGAAATCACATCATAAGTTAATCCAATTGTGTGTAGTTTAATCTCAGTGTAAATATA
>Chr0_RaGOO:1762351068-1762351295
TTTGCCACTTCATATATCCACTTCTTCCAGATCATGAAGTTCCACTTTAATCTGGTTTCCACCAGCTCCACAACAGTTTGACCTAAAAACAGATAATATACATACTCTATTTCTGCTGCTAACTAGTTTCCGGTGGTATAAGCTGGTTGATCAGCTTAGAAAAGTCTATAAAACTGTTTAAGACTTATCAGCTGATTGTCACGTGTGTTAGACTGATTGGCTAGTCT
>Chr0_RaGOO:1762907819-1762908157
TGTATTACTGAAGCCATTAGAGACATTACAGTATTTAAGAAGCTGTTTATCAGTTTATTATAATTCCCTTAGTTGTCCAGTTAACAAAGAAATTCTGTTCAGTGTGCATTAAAATTATTCTTTAAGCTACCGTATTAATATATTTAAACAGGGCTAAAGTTACTCATATTAAAAGGAATAACAGCAGAGGCTGCAAGAGATCTGTTACTGCAGGCAGACCAGCGTGGGACTGAGCTCAAGTAGCATTACAATGCTACTTCTATACTTCTAAACAGCGCTCCGCAGCACCTCTAGCGGTATGAGAAAAACGCATACCGGTTCAAAATCACTCTCGTATG
>Chr0_RaGOO:1763075825-1763076094
TAAGCAACAGCTTATTTTGCAGTTGCTATTGACACTTGTTTTGAGTTTCTGGTACCCCAAGGTGATGTCAATCAAGTGCCTGTGAGAATGGTCCCTGCTACAGTGGACAGTAGGGGTCTGCTCCAAGTAACAGCATGCCAGGTTTAAATAATTACAGATGTCAGAAACAGGCCATGAGGGGGCGTCGAGTGGTCCAGCGGTCTAAAGCTGGACCCCCGCTCATGCAGCTTTGCCATCAGCTGCCGGCACTCAGAGGGAGCAGAGTTGTC
>Chr0_RaGOO:1763660967-1763661169
TACCCATCTATACCTATCTATACCCATCTATACCTACTGTATCTATTCCCATCTATACATATCTATGCCCATACATACCCATCTATGCCTATCTATACCCATCTATACCTACTGTATCTATACCCCTCTATACCTATCTATGCCAATACATACCCATCTATACTTACTGTATCTATTCCCATCTATACATATCTATGCCCAT
>Chr0_RaGOO:1764796267-1764796552
GTGGTGTCAATGAATTGCAAGTATATTTGTGACAAAGCTGTGATTATTTATGATAATCTCACTTTTTTTTTAAAGGAGAAATCCGGTATGAAATGGATTTGGGGTGCTAGTGATAGAGGTGTAGCGTTCTCCATCGCTATTTTTACACCATTAACGAGCTCAAAGTAGCTCTGCATTTCATGTTAAATTATAAAAGGCACTGAGAACTTTGGTAATGTTGTAAAAAAATGTTTCACATGGCAAAGCTATGCCCCTATACCTAATATTTTTATGTATATAACACAT
>Chr0_RaGOO:1764976804-1764977064
CACATAAATTAAACGGAATTAACCACCCTCGCTGAAAAGTCAGGTTATAGCAGTATCAAAAGAAAGTTTCTGTCACCATGTTGACTAAAAAATGTTTGGAATAGTAAACAAATAAATAAAATGCAACATTTTCTGTACTTTCTGTATTGTTCATTATTAGATGTATGTAAAGAACAATTTTCTAATGAAACTTGTTAATTTATAAAAAATGTCAATTAGAAACACCAACTATTACGCAGAGGTTACTGTTGTACTACTTC
>Chr0_RaGOO:1765175024-1765175230
CTTACTCTTCCTTTCCTGGAGCGGTCCTGATGAGTGCCAATTTCATCATGAATTCCAGGTGACTCTCTACCTCTACACTAGATCAGTCTGCTGTACATCAGTCTACATTAGATCACTCTACTGTACATCAGTCTACACTACATCAGTCTACTGTACATTCGTCTACACTAGATCAGTCTGCTATATATTAGTCTGCTCTACATCAG
>Chr0_RaGOO:1765758604-1765758813
TATGTCTGTTTTAATAATGAGAATTCAATCTGTTTTTCCTATACATCAATTTCTTTTTATTTAAACAACATACAAGGATTTTACTTTTTTTCACCATCTTTAAACCAAGTGCATATTGGATTCAACAAATCTGGACATCAAGGGATGCAATTATGATTTTCTCTATCACTTCTTATTCTCAAGTACTGCTAAATGAGAATTTCAGCTGT
>Chr0_RaGOO:1766112024-1766112281
GAAATCTGTCTTACCACATTGGTAGAATTTTTTTGCTTAATTTTAGCATATACATCTTAATTTACATATACATTTAGGTTCAGAAATACTTATGTGACAATAACACAATAGTCATGATTTGGGCTCTGCATGCCAAAACACAAATTAAAATGAAAAAATATCCTATAAAGCGTTTAGGAATTAAATATTTACCAAATGTCCGTGAAATCAAGCACAGAATAAAAGATTACTTTAATATAGAGATAAAATGCATAGTG
>Chr0_RaGOO:1766290567-1766290769
ATCAAACACACAAATGTATACACTGGATAAAGTGTGTAATATTAAACCAAGTAATTTCCCCATAAACCAATATGTATGCACAAAATACAGAAAAAAAATATATATTTTTGGAGCATTTTAATTTCTGAAGAAAATTGGATTTCAGTCAGTTTAATTAAATACGTATTCCAAAGTTAAATGTGTCATATACTGCAGTATATTT
>Chr0_RaGOO:1766662864-1766663201
GCGCTATGCCTCGTCTCTTTTGCAGCACAAGGAACTAAATTCAGAGCAAGGCTACAGATAAAGCTCAGTTCATTTAAATAGACTTAAGAAGAGTAAGGACCTGTAAATGTAATCAAATATTGTCAAATATAAAGGATAGGTTGAGGTTTTGGTGAGCTGTTTCCATGAAACTAATGTCAGTTAGTGTTGCAAACCCAGCATTTACATAAACAATAAACAGATAAATAATAAAATAACATAGCTGTTTCCTTAAATAAGCTGCTGGTGTACCTTTACAGCGTGAACGTGCAGTCAGTCTCCTCTGCTGAGACGCATAAAGCACAGCGCTCTTAAGATA
>Chr0_RaGOO:1766856045-1766856348
AATATAAAATAAGTAAAAAGATAGTAGTAACAGTAAAGTACAATGTTGAGAATGACAAGAAATGATAAAATGAATAATAGAATTAAGAAAAAGAATGAAAATATAAAACATTAGAATAAAATAGTAAAAATAATAATAAATAAATACAAATAAATAAAATAAATTAAAATAAGAAAAGAAACTAATAAAACATTGAAACAATTACAGGCTTTCTGGTGGTATTTAGAAATGTTTAGAAGTTTAAAATGATTCAGTGATTGTAGTGAGCTGAGTTTTAGAGTTTTAGGGTTTCCTGTAGTGAAT
>Chr0_RaGOO:1766968952-1766969245
TACCCTGAATGGCGTTGAGTGATGGTAAGAATTAAATCAAAGTTAAACTGAGTTAAATTGTATATAAGTTAATATTCTTATTCCATTTGTATGTATTAAGTACCTTGTGTAGTTTAATAATTGAAGTTATGTTTATAATGTTTTAAGCGGAGTTGTTAAAAACATGCAGAAACATGTTTCCAGATACACTTCTTATCCAAGATTGACTATTCTTTTGTAGTTTTACTAGTGACTTCACTACTGCATTTTTGTTCTTGAATTATATAAGAAAGCAATTTACGACTATAACCTAG
>Chr0_RaGOO:1767389921-1767390233
AGGTTGTGAAATACCATGCAATTCAACCAGAGGTGTGGAAACATTTGCACCACTCTGTATCATGCCAAGATTTGAGCACCCAAGTCATCTGTTTCTGAGGACAGTTAAAAAATAAAAAAGAATGAAACTAAAATTCTAGACAATAAAAAGCCACTAAATGCCATTTAAATTTTATTGTCTACTTAACTACATGTCATTTGTTAACACTATAGGGGACCTATTTTACACAGTGTGTAAAGTGCATCATGATGCTCACTGCAATCTTACACCCCGCCAACAGTTTATTTTCACACCTTTTACATGCATCGTTTA
>Chr0_RaGOO:1767521888-1767522237
CAAAATTAACACTGCAATAATGTAATGAAAAGAACTTCTCAGTAGGATTGAGGAATGGAGTGTATGGCAGTTTGTGAAGCACATTCCACTAAAACAGTTTTGTGGGTGAGCAGCCCAGTGGAATTTACGATGGACTAGATGACAATAAACCTGGACAGCCGTGGCCCCTCATCCTGGTCATTGTTACAGATTTTCCACATTGTATGCACACAAAATATGGAACTATGCACACAAATCCAAAAACATGAAGCTCATGTGTCAACATTGTATCTCCAAACTGCTAAACTCTAAGCACAATTCTATATGTTCTTACTCAAATATCATTCTAAATCACAGCTTTGCATGCCTC
>Chr0_RaGOO:1768002251-1768002517
AAAATTAGGTGTCAATCTTCATTATTTCATTTTTTCCCATTTGGTATAATAAAAATAAAAAACAACATTTTTTTTTAATTTCTTCCCCTCACAACCTGAATTTGAATTTGAGGAAAATTTTTAAAAAAGTGAACTTTTACTCAATTCTTTAATTTTCCATACTTGGATCTTGTAATATAAGGTTGGATTATACCATCATATTTGGGGAGAAAATCATAAAATTGATTAATTGGTTATGATCAATTTTTAAATTTTGTGTGAAATTT
>Chr0_RaGOO:1768119983-1768120184
AATAAAATTGACATATACTTGAATTTAGTCACTGTCTAACAAAAAATGTATTTTGTATTTCCATTTTTTTTGTTGGCATAATGTGATTTTGGGAGTTCTTTACATTGTGTCAAAACTGAGGTGAAGAAGGTTTGTTTGCCCATATCAACTGGAACTAAGGTTTTGGAACACACCTTTTGTCAATAAACTATATTCTGCAAT
>Chr0_RaGOO:1768684482-1768684848
TGCTTTAAACTGTTTAAAGTGTCTGGAAAGTTGATTCAGGAAAAAGCGCTAAAATGTGGCGACGGATGTTGATGATGGCACAGCGCGGAATGGTAATTGCAGTTAGTTTAACTTTTAGCAAGTGTTAGCTTTGCGTTTCTCAGATCTTGTTTACTGGTTTTTTTGGAAAACTGTTGTTCATAACTACCGCTCTGGATATGTTGCGAAATCTTAATCACAAATGCAAACAATTGTTAACGTTAAAAACCGGCCAGCATTTGGTTGTTCTGATTGAAAATTACCTAACGGACTTACACGGTACGATTAAATAAAACCATTTATTGATTGTATAATATACAAAAAATACAGGTTTGCAAATTATTAATT
>Chr0_RaGOO:1770122699-1770122999
CTGCAGAGCTTGGCTTTTCTAGAGGAATGGCCCAGTGATGTCTGGAATAGTGATAATGCTCCATCCAGTAATTTTGAGATGAGTTAGAGATGAGATAATGTGTTGACCATCCAGCACCCTGCTAACACTCTTGTCATTGAATGCAGTCAAATCCACACAGAAACCATGCTCCAAAATCTAATAGAAAGCCTTCACTCTGGACAGCGCAGACAGTAACTCCAACAAAATCAGAATAAACTCTTTTTAAAAGTCTTCATTTCAGAAGAAATGAAAAAAAGAAGCAGGTGTCCTAAAATTTTC
>Chr0_RaGOO:1770194689-1770194901
TCTCTCTAAAAATACACACACACACTCTCTACACACACACACACACCCTCGCTACACACACACACTATACACACACTCTCTCTAGAAACACACACACACACTCTACACACACAAACACATACACACACACACTCTCTCTACACACACACTCTCTCTACACACACTACACACCGTACACACACACTCTGCACACACTACACAGACTCTGCACA
>Chr0_RaGOO:1770356559-1770356764
TAGTCCCGAACATATTCGGGAAGATTAAAGGTGATACATTTCCTCTACCTATCAGTACAGGTTTCTCATTCATGATATCAATCAATTATTGATTTTTTTCTCAGTGATTTCTCTTTAAATTATGTATTGTTCTCTGGAGGGGAGTGACCTACTCTTATTATAATGTCACTGTTTTCTAATATTGTTTTTTTTTTTTTGCTGCCCC
>Chr0_RaGOO:1772308092-1772308485
GAGGCTGGACGGGCAACAGAGACAGAGACTGGACAGGGGCCTGGACAGAAAACAGGGACGGAGACTGAACAGGGCACCAGGATGCAGACTGGACGGGGACCATAAAGAGAGACAGGACAGGGGACAGGGATGGAGACTGAATGGGAGACAAGGACAGAGACTGGATGGGAGACAGGGATGCAGATTGGAAGGGAGACAGGAACAGAGACTGGACAGGTGAATGGACATTGGACAGTAGATTGGCCTGTGGACAGAAACAAAGACTGGACAGGGATGGGACAGATGAAGGGACAAAAGACTACGCAGGGGATGAGAACAGAGGCTGGACACTAGGCTGGATAGGAGATTGGATGGTTAATGAGGACTGGGACTGTACAAGAGTGGACAGGGGGA
>Chr0_RaGOO:1772522612-1772522943
CAGGTGGGAAGCAGAAGGACTCAGCTAATCTAATTTTCTTTTCGGTTACAGGGTCATTTGCCGACTAGAATAGTGCAATATATGTTTTAATGTTTTAGTTTTGGGTAGCTTACTCCATCTGGTTAAGGCTATTTATCCACTATTGAGCTTTTGTTTTTTGTGCAGGCTGGTGTGTCTGTATGCCAGTGGTGGCATTTTAAATTCAAATTTGCGAGCTTAACATTGTGTGCATGGTCATTGGCTACAGTACAGACATGCCTCAATTGCATAAAGCATTTTTTTTTTATTAGGGATGTTATTTAATACTATTTAATTTATCATAGCATGTGTA
>Chr0_RaGOO:1774653319-1774653632
CACTTTTAGACACTGTATATCTACACTGGTCAGTGTGGTGGTCTGAAAGTAAGGTGTGTTCAGGTAAATATCTGGCGTGTTTCTATCTTGGTGGTGGAAAACACAGGTGTGCCACTGATCGAATAAAACCCTGACAACAGTCAACAGTCAGCCTCCCAATCCTATCTTAGCCATGCAGGAGCACTGTGCGCTTTACACCCCCGCTCATTACACACACAAATAAAGGCACTGCAGTACGCAAATCCAGTTTTTACTCCAAAAATAAACAGAATACAAAATGACTAACATTGCTGTTCCCTTAAATTAGCTGCTG
>Chr0_RaGOO:1775403424-1775403701
ATCTTACTTGCATGTAGCGAACAAGTTAGCATTAGCATTTCTCAAAGTTTTCCGTTCCACCTTAAATGCGGCAGCTCTCGTCTAGTAGTTTTAAAACATGTCTTAGTTTTAGAGTTTTAGCTACAAGTTTTATTTGTCCTCTCACTCAATGTTACTGATAGAGTAGTTAAACAAGATTTGTCTTTATTTTTAGTCATTCACATATAGCTAGCACTCAAGTTAGCATTTTTCTTGAGTTTCCATTCCACAGGTCTTTTCTAAAACAGAATTTGCACAG
>Chr0_RaGOO:1775917775-1775918113
TCCAGTATTGCATCTTAAGCTCTAACAGGTGGTTATGACTGCTGGGTTTTGGACGAGCCACTTCACATAACTCTTAAACTCTTAAATAAATTTCTGTTCATCTGCAACACATGAAAAAAAAGATTTAATTTTTAGAGAGCTGATTAATTTAGGCAGAGGATTTCCGTGAACACGTACATAATCCCACAAACAGAGAGAATGAAACCCAGAAGGAGAAATTCAGTGTGAGAATGAGGAAATAAGAATGATATTTTAGTCATAATTTAGCAAGTGCAATGACAAAATATATACATGCTCTCCTGTTAAGACAACTGACCACTAAAATGAAAGTCTTTCTT
>Chr0_RaGOO:1777121181-1777121469
TCACACACTACACACACACAATCACACATACACTACACTCACACACTATACTCACACACTATACTCACACACACACCACTCTCACACACTACACTCACACACATACACTACACACACACACACTACACTAACACACACTCTCTCACACACACACACACACCACTCTCACACACAATCACACACAGACACACAGTCACACAGTACACACACACACTAAACACACACACACTACTCACATTACACACACACAATCACACACACACACACAATCACACACTACACTCTCTC
>Chr0_RaGOO:1777134400-1777134701
TTTAGAGTTCTGCACTCAACATACTTACCATACCCCTTCTGCCCTCTCTTTCTGAAGTTTTGCTAGTTTGTGGAAAAATAGAGACGTGCCAGCCTCCCTGTTTTCCCTTTTATGGCTAATATGTGTGTGTGTGTCATTCTTTAGTTATTTTTGTTCAGCTTCTGAAATATTTTCCCAGTAAGTCAGTGCTGCCGTTTTAATCTGCTTCCCATGAAGGCCAGTTCATTTTTATCTCTTTAAACAGATTTTTAATTATTTTTTTATTTTTATGTATTTTACTATTGTTGTGTTGTAAGGACTG
>Chr0_RaGOO:1777919822-1777920039
ATATCCACGATTATAGTGTTGCCAACTTCTCAGTAAGGAAAGTAGCTATTGGCTGTCCTAAAAGTCGCTTAAAGTCGCTTAAAGACGTCATAACCTAATTTGCATAATACATGTTTTTGAAACTGTAAAGGATTAACCTTGTGGGAGAAAAAAAAAATATGTTAGAAATGTTACAAATTAACTCTAAAAAATGAACAACTTCTGTTGCTTTTTAAAT
>Chr0_RaGOO:1778110286-1778110542
GGCATTAGTAGTAGTAGTAGTAGTAGAATTAGTAGTAGTAGTAGTAGTAGTAGTAGTATTAGTAGTACTAGTATTAGTAGTACCAGTAGAAGCAGCAGTAACAGTAGTAGCAAAAGTAGTAGTAGCAAGAGTAGCAGCAGTAGCAGTAGTAATAGTAGGACTAGTAGTAGGAGTAGTACCAGTAGTAGCAGCAGCAGTAATATTAGTAGTAGTAGCAGTAGAAGCAGCAGTAATAGTAGTAGTAGCAGCAGTAGTA
>Chr0_RaGOO:1778443249-1778443454
TAAAGTTCCTCAAACAAAGGTTCATAAGTCAGAGAAATGAAGCAACAGCTTCCTCTGAACTTCCATTGTTGGGTGGCTTGTAATATTGGGTAAATAACCAGTACTGCCCCAAAAGGTCAGGGTAGGAACTACAACTACAAAAAAAATGTGACTGCTGTCACACTCTTAAAATGTTCTCCACATTCATTTTCACAACTCTTTTCCT
>Chr0_RaGOO:1779705995-1779706321
AATATAAGGAAAACATAAAACATTGAATTTTCCAAGTCTCCAAATTGACCGGTATGGAGGAGTGGGGCCAAATGCCATGCTGCAGTGTGGAAACTTTGACAAGATCTGCCAAGGTTTCTGTACCAAATATTACGTTCTGTTTTTCTATTAAATCAAATACTTATTTCATGATATAAAATGCAAATTAAATATTAAAATATTGTCACAGTTGAAGTTTACCTACGAGAAAAATGATAGACCTCTCCACTCCTTGTAGGTGGGAAAAATGTTGCAGTGTATTAAATAATTTGGTAACGCTTTAAAATACTGCCCAGGTTTTAGAGGGT
>Chr0_RaGOO:1780213629-1780213917
GGAAGCTACAAATTAGCTAATGCTAATTACGTTATGTTGGCTCTGTTCTTTTTTGCATCACAATGGAACAAAATTGAAAATAAATTATTTTCTCCCAAAGAAATTATGACTACATTTTGAGGTCTTACATTATATTAATAGAGGTCTTAAAAAGGTCTTAAAGGCATTAAATTTTACATTTTAATGGAGCAAGATCCCTGCCATTTTAATAGCCTGTTTGAACAAACTGAGAAAGGAGGAGGGCTATTCAATAAAGGTAAGAACTTTTTATCAAGTTTTACTACTGCA
>Chr0_RaGOO:1780390944-1780391289
GTGCCTTGCTAAAAGTGTCCTTCCGGGAAAACTTTTTGCGAGCTTTGAGGTGAGGGCTGGCAACAAAGATGGTAGCATACTTATGCAACTCGGCAGCTTTGGCAACGCATGATGTGTTCCGACACTCCCCTCCGCTACACTTCAGCTGGTCGGTAACCCTCTTAATCTCGTCCCGCATGATTGCCTTCTCCATTATGCACAATGGGTTTGTGCATATAGAAGACGGCATTCTTGTGGCTGAGGATGACTGCAAAGTGCTGGGGTATGGGTGCTCATCTTGCTCTTCCTGTCCTTGGGCGTGTGGGTCCTCATCTTGCTCTTCCTCTCCTTGAGCGTCTGAACATG
>Chr0_RaGOO:1781435242-1781435515
TTGCCATCCCACTAATTGAAAACACCTGACTTTAATTTCACCTTCAAACTAACTGCTTGTCCTAGAGGTTCACATATTTTGCCACTCACAAATATGTAATACTGGATCATTTTACTCAATAAATAAAAGACCAAGTACAATATATTTTTCTCATTTGTTTATATGGATAAAATGTTTAATTCAATAGATTACAGAAATAGAAGAAGTTTGAATACTGACTTATTTTTTAATTTTAAAGTTTTCTTGGTTATATATATAACACAATATACACAA
>Chr0_RaGOO:1781780984-1781781272
TACGCTCACGTGCCTTGTGTACTGGCATAGATAGGGAACCACTGACATTGAGAGTGTACAGGGCCCAGAATTTGCTGCCACGCCCCTGGCTGAAACAGTCAGGTTTTGTAGCCGTGGGAAATTTCTCTTCCACCAATCAACAGCAGCCACGTCACACAAACACAGCCCTCACTCCAATGACAGCAAAAAAAAAAAAAACACAAAAGGGGAGAAAAAATGAAGCATACAATAATGCTCAAACCCCACTAAAATAACTATCTGTAACACTGTTTAAGGGCCCTTTAACTT
>Chr0_RaGOO:1782045303-1782045728
TGACCAGTGTTTAACATCACAAGATAACACCTCAGAACTTATACATGTGTGGACTTTTCAAGCTGTCCCCCAAGATAAAACTTAATTATCAATTAAAATATAGCTTCTTTTTTGTTAAGTCGGCAGCAAAAATAAGGGGTCACCCTTGCTGTTCCAATATGTTTGGAAGGGACTGTACATGTGTGGACCTTTTCTATGTCTATGTGTTCCTTTAACCATCTCCAAAGTTCTCCACATGGAGGTCTAGAATTATTTACATTTTTATTTATTATTTATCAACCAATACTTGGTTTGTTCATGTGCTGGCTGGGAGCCTAAATCCTCTGCCCAGGACTGTTTACATATGTATTTCCGGTTGGATAAACTGTGCTCCACACTGCTGCCATCTAGTGGGCCAAAGGCTTCCTCTAAGTTGACCAGTATGA
>Chr0_RaGOO:1782593531-1782593820
GAAATGCTCAACAACATTGTAAATGAGGATAACCCTCAATATTTTTCCCAAGTGAAAATAAATGATTGATTGATAAAAATATAAATATAAATTAATTTGTATTTAATTGGGTAAAATAAGTATTTGATCCAGCAAAAATTGTGAGCCATATATATTTTGTATGTGTATATTTTTTCACATTCACTCACTGCCCCCTGCGTTAAGAGACTTTTTCATTTTTTTTGCATTGGGAGGGCTGCATTATCTAGAAGCCTAATCTGATTTCCTGACTTTGCTGATTTTGTAAATT
>Chr0_RaGOO:1782848732-1782848973
AGTGTAAAACAGAGAAGGTGTTTACTCTTACCTGGTAGACAGATAGATCAGGTCACTGGGCCACAGTGTAGTAGTAAGACTAAGCTGTAGTAGTAACTGTGTAGCTCTCATTAGTGTATGAGCTTGTTTTCTGCGTGCCGTGAGTCCCCTGTGTCCTAATTATTTTATTTCCACGTCATTATATGGAAGTTATTTATAGTCAGATAAGATGCTCTCATAGAGCAAAGTTCAGTAACGTGTT
>Chr0_RaGOO:1782984203-1782984663
GATTGCGGATTTTATTTTTTTGTGTAAAACTTTTGGCACAAAATTCACTCCATAGCCTTGGTCATGTACACTGGTTGGCTATTAGATGTCTGCAGATCCTTGGCTTCTTAAAAACTAGAGCCAAACAGTTAGCCAGATATTGCTCTATATAATTATTGCTGCAATAATTGGAAGTCGACATATTTGGATCTGCTGTGTGTATCCATAAAGCTATATGTAAATTACAAAAAAAAAAAAAAAAAAACTGTTTGCACCTGTTTACTATGAACTGATGCTGACATGGTCATGTACTGCTGTTGGATGATTTATGCATTTAAAAAGATTTTGGTCTTTTAATTATGTATTTTAAATTGTAGGCCTAAATAAATGTGATAAATGTGTGTATATATATACATAAATATATATATATATTTATTATACATTACCCCCAGTCAAGTTATTGATTAAGTCACTATAGAGC
>Chr0_RaGOO:1783089953-1783090225
GATAATACCCCCAGAATTACAATGTCATAATTATGACTTACCATCTTATAATTATGACTTACAATCTCATAATTATGACTTAGTAGCTTATAATTATGACTTACCATTTTAAAATTATGACTTAGTAGCTCATAATTTTGACATATTATCTCATAATTATGACATAGAAGCTCATAATTATGAGATAATACCCCCAGACTTACAGTCATAATTATGACTTAGTAGCTCATAAATATGGCCTTCTAATAATTATGACTTAGTAGCTCATATGT
>Chr0_RaGOO:1783210382-1783210691
ATTTAAAATAGTCAATTCACCTGTTCTGTTTTTTTAGGAGGTAGACGGAAACTCACTAGAAGACAGAAATCTGAGTAGGATTTAAATCTAAAACCCCTGGATCCTGTAAATATCTGGCACACATACACTTTCCACTGCCCAACAGCTACAGCTTTAGTGAACTTCACAGTAGGACACCATTCAGAAAGTTTTGTGATCTACAAAAGCCTTTCTTTTTTTATTATTTATTCCAGCAAGCATCAGTTATCATATTGTTCATTATAAAGGTAAACTGTCACATTATTTTCTGTGTGAAATAAGCCTTTACAA
>Chr0_RaGOO:1783453253-1783453483
GTACAGACTGCTGCATATTGGGGATGGTCAGCTGGGAGTTTTGGAGATATTTTTCTCCAATTGTCTAGACATTACAGTTTGATTTTTATGAAAGTGTTTCAGATTTTTAAACTTGTTAATTTTTCCTGTCTCAACACATTGTAGCCTATTGTACATTATGTGCAAGGTACGTCACAATACTTGTTGCTATCTTACACCCCATCAACATTTTTTTTACACATTGCACCGGC
>Chr0_RaGOO:1783750936-1783751186
TGATAGTATCTGGTGCTCACCACTTACAGTATTTAGCAAATTAACTGCTCATAAAATGTAATATTTTAGTACTGTTTAACTCATTGTTGTTACTCTTTTGTCAGTGATTGCTTTACTAATGTCAGCAAGTAAAACCCGAACAGTGAGAGCAGAGAGATACAGAAACATGTGACGATGACAAATGGATGCAGGGAGGAAATAAAAGATGAAAAGAGAAGAAAGATAGATGTGTTAGAGAGATGGAAACACA
>Chr0_RaGOO:1784150997-1784151278
TTTGGATTTAAAATTTTGTTTATTTGTTTTGGTATTTTCTCCAAAGCCAAATATTTTTTTATTTCTGTGGAGACTGGAATCATTTTTCACAATAAATCTCTACGTATGTTTCATCTAACATGTTTGTATTATCTCCTTTTCTAGTCCTAGTTCTGAGCATAAAATGTAAATTAACTATTATACCTTAGTTTAGATTTTGTGTCCTTTATTCATTTGGTTCTTTTGGTATTCACTATTTCTTATTTTCCCTCATCCCCTGTCCATCAAATGAACGTTCATTT
>Chr0_RaGOO:1785455503-1785455971
AAGTTTTGCCAAGGACGGTGAGGACAAAAAATGCCTCTTAAGGGTAACCACACCCGGAGCATGAACAGGTCTGAGTCCTATTGCAAAGCTTTTTAAAGATGTATGGGACAATTGTCCTCAAAACCAAATACCAGGGCGGGTATAACCCAAGCCCAACCCCCCACTTTTTGTAATGTACCTTGTACTCAACTTTTGTATTAAAACCTAACACTAATCTCGGACCCCACGTCTACAGTCTGAACTGCTTGGATTCTAAGTCTACGGTGCTTCAAAAACTCTCTTAAAAGGGAACGTAACAATTTCCCAGGATTACTCCTCAACACTGGACGCACCGGACTTCACACCAGCCCCTTCCCCTAAAATACCAATGCTACCTTAACCTGACCCCTTAATCTCACGGACCAGAACCACAAGCCCCAGCCCTAACACTAACCCTAGAACTCTAAATCTACCCCTAACCCCTAACCT
>Chr0_RaGOO:1787024655-1787024877
ATATTGGGGGTGATTTTAGTCATTCTAAGAATATATTTGCCCATTTTAATATTGTTTAGTACATCAATAGAAGTTGTAAAAATGATCTAAGCTAAGTTTCATTGTAAGTCCTCTAAATCAGTGGTTCTCAAACTCATTTTCACTTCTGTCCAATTATCGTTGTCCAGTTAGGCCATATCTTGAAGGCACACTATGCAACTCTATATACCGGGAGTGAAAGTT
>Chr0_RaGOO:1787172417-1787172717
TTTACTTGTTTCTTTGTTTATTTGTTTATTAAATGTATTAGTCTTTCTTACCTGCAATTGTGTCCGCCTCCACGTCTGCCCAGCACCACACCGTTACACTGTTTTTGTGCGTACGCACCTTTAGTACATGAGGCCCCTGGTGTGCGGATATAAGTTAGCCATAATTGCAAGTGACAGAAACCGAGCAAAAAAATTAACAGACAAACAAGCCAACAAACCCGTAGTACCATACCACCCAAACCCATCCCTTAAACAGACTCACTTCCACCCAGAAGTGTCCGAAAATACCCAAATGATAAA
>Chr0_RaGOO:1787751472-1787751850
TTGAGATAACGCCAGATGAGTCAGGGTATTCTCTTACTGGAGCCTTTGTGGATTCGTCTTGTTGGGGAAGTCAGTTTGAAAATGGACAGAAGAAGAAACACCAGGATGAGATCGACATTCTGTTCCTACAAGGTAACACACCACAAATGTACTACTCAATGTAAAAGTAACAATATAGCATTTTGTGCTATCTCCACTACTGCAAATTAAAAGCTAGGCCTGGGGGGATGCTCCTCCAGGTTAAATAAAAGCCCCTAAAGTCTCTCCATCATTAAATCTTCCAGTAGCATTGGCCATATGTGAGTTATTTAAGGTCTGAAAGAATACATCAAGCTAATCCTCAAAATTACTTTGAACATAGGCTCTATTTCTCAGCTG
>Chr0_RaGOO:1787839356-1787839780
TAATATTGCTCAGGTTATGCTTCTCCAGCAGTGCTAGACAGGGTTAGCAGCAGGCTACAGTCCAATATACAAACCTCTTCAGCAGAGTGGCTTTACTGCTCCTTTCAACCTGACCTGAATTAAGTGCGCCTTATAGTGCGAAAAATACGGTATTCATTTTCCTTGGAAGCTCCTCCTTCATATAGGCTATGCTTTGTATTTCTAGTGCTTATGTTTTTAGTTGTAAAGTTTATGCATCCCACCTTCCTCTTTTTATTCATTATTTTTACCCCTTAATAACCACACTCATAATTCTCTCCCACTGTGATCAAATAAAAAAGGTACTTCTCAATGAAAATTTGTTTTTATTCGACATGGTACAAACAATGTAAATGTGTACATGATCGAGTACAGTATAGAATGAGTATAGAATAGAGCATAAAAT
>Chr0_RaGOO:1788256341-1788256655
CACACAGTCATCTTGTGGCAGAGCCCTCGGATGACACTGGCAGGTTAAGTTAACGATGCAGGAAACGATGCATACTGGAAGAAGTGTTTATTTTGCCCATATATAACTTTGCCTCTTACTTGTACTGAATCAGAACCTCTGTGAATAAACTTCTCCAGTCTGTCTTTAGGTCTTTAGGTTGCACAGCAAAATGTGTTTTCATGATTGGTTCAGATATTTATAAAAAAAAATAGTGTTTGTTTATATATATAGTGGTTGCTTGGTGGGGCAAAAACTAAATTTGGGGTAGGGCGTTTCGTGGGATAGGCCTTTCA
>Chr0_RaGOO:1788396072-1788396299
ACGTAGGATGAAGGGGATGGATGTCAATGCAGAATATATTTTAATAAAATACACACTAAAACTAAAACTAACAAACAAACATGATAAACAAAAGTTATACTGAAAACAACTGAAAAGAAACACGGGTAGGGAAATGCAAAACAAAATAATCAATACAAGGATAACTAAACTATGAAAACTAGACAAGGAAAACAAACTCAAAAAGACTTAACTGAAAAACAAGAAAA
>Chr0_RaGOO:1788604433-1788604677
AAAGTGCTTCATATTCTTAAATATTGTTAAATATATTAGAGTAGACGGGGAGATCGGTTATTAATAAACATGTTTCTTAAATAATAGGTCTATGCTTTTTCAGTGTCGCAATATTAATTAACATCATTCTGAACAGATTTCGCTCATTTCAACAACCTGAAAATGTTTTTAAAAAGCTCAGTTTTAATGATCTACTTACTAAAAAAAAAAATTAAATCAGGATTAAATCGGGCTCGGGCTTACA
>Chr0_RaGOO:1789035817-1789036104
TTACATTTTTGTTTAAAATGAATTTTCTATAATAATATTTGTTTTGTCAGTAATCAATCTGTCAGCACTGTCCTTATGAAGCTCAAATGTATATAGGATTAAATATTCTCAGAAAGACAAAGGTTTTCTTGTATTTCTGTATTTACCCATTTTTAACTGAACACCAGTGTTGTAGTTTTGCTTATTTTCTTTTGTGCTTGAACTTCTTTTTTTATAATCCAATAAAAGCTTTTGCTTAATAATTTTTAATTATTGAATGGCTGAATACTAATATTGAATATACTCAA
>Chr0_RaGOO:1789082657-1789082971
ACAACCATGTTTGACTGTTGCAATGATGATTTCATTGTATGTGACCTATGTCTTACAAAAAGTTCCACTTTCAAAGTATCAGTTCAAAGAACATGATTATCAAATCGGCAAATATCAGATGCGTTTTATGATCCTCCAGGTTAGCAGGGTTTGCTTTCCCATTGATATCATTATCTTTTTCATTGTGAAATTATAAATGCTTATCTCAGGTGAAAAAAAAAGGTCAGCATGGTCATCACTTTGGATATTTGTCTGTGCTTTTTATGACTCCCTAAGTAAATAATTGTTGTACTTTTGCAGACAATTGAATTGGT
>Chr0_RaGOO:1790191200-1790191477
GAGATGGAAAGAGTGAGAGAGAGATAGAATATACATGTTTTGAAAAACTTTAATATACATTATATATATATATAAATATTTATGAAGAGCATTCTGTGTATTTTGTGTTAAAATCTTTCTATCTATCTATATATATTATAATATATTTATAAAATATAAAATAAAAATTAAGACTTTTTTATTTATATATATTTCATTTTTGCAACAAAATTAACTGAACTATTTTAGAACTTAAAATTTCACAACACCAGATATACAAGGTGTAATAAAAATTATA
>Chr0_RaGOO:1790810543-1790810866
TGAGGCTTCATTTGTCTTTTGCTCTGGTTTTCTTTCAGAACTGAGTGATGCTGAAACATTTTGGTGAACCTCACCATGAAGAATTTCACCTTGCTGCATCAAAAGTTGTCTTGGGGCCAAAGGGATATCCACGCCAGTATCACGTATTTCAGCGTTGAATTTTGACTCTTCTTCAGCATACACACTGTATTCAGCCTCCATAGCTTCAAGATCCCTTTGAGCTTCCAGCATTTTCAACTTCTCCTGCTGGGCGAGCACTTCCTGCTTTTGAGCAAAGATTTCCTTTTCCCTCTTTATTTCAGCACGTTTGGATGCTAAGCGAG
>Chr0_RaGOO:1791175299-1791175675
GAGCAGCTCCATCCAAGGCTTACACCTCCACACCCAATGCAGAGTAGATACTTTTGGCAATATACAGTGCCCTCCAAAACTATTGAAACAGTGAGGCCGATCCATTTATTACTGCTATAGATGGAAACATTTGGGTTTGACACTGAAAGTTGAATAAGAAACAAAATATCATAATTTCAGCTTTTATTTCCAGGTATTTACACCTGGATCTGTTACCCAGTTCAGAAGATATTGTAGCACCTTCTGTCTGAACACACACATTTTTCTTATGAGCAAAAGTATTGGAAGAGATAAACTTAGTAAATTAAAGTGAATAAGGCTTAATATTTAGTTTCAGATCTTTTGCTTGCAATAACTGCATCAAGCCACATCAAGT
>Chr0_RaGOO:1791406614-1791406964
GAAATCAGCCTTCCACATCATCTACCACAGTTCAGCTTTCCATCAGCTGTGTTCCGCAAAACCAAGTACTTGCAAAGTTGCAAAACGCAAAACCTGGTACTGTGGCCTAGTACCAGTATCTCCAAACTGAAGGCCACGTTCCACATAATGGGGGATGTCAGAGATAGGCTGAGAAGTGGACGTCCCAAGAAGAGAACACTTCAAGAAGATCATCAAACTCCAAGCAAATCGATGGCAGAATAAGCTGTTTGGCATTGGCACATTGGGATTTGGCCAATTTTTCATGGGTGCAACCCACATACTCGGCTCTGCTGCTCATCCCTCAAATGTTTCTTACAAATGTTGGCTCC
>Chr0_RaGOO:1791679252-1791679696
CCAGTCAAGTCCCAAGTCTTGACACTCAAGTCTCAAGTCAAGTCAGTATGAGCAAGTCCCAAGTCAAGTCCAAGACCTCCACCTTTCACTAAATGCAGTAGCGTCCCGAGTGGTATCCCCCTTCATACTTTTGTAGCATCAATCTTATTAAGTGCTTTAGGATTACGGTTACAACGTCCATGTCTCAAGTCAAGTCCCAAGTCTTGACACCAAAGTCTCCAGTCAAGTCCCAAGTCAATACATGCATGTCTCAAGTCAAGTCCCAAGCCTTGACATTCAAGTCCCAAGTCACCACGAGCAAGTCTCAAGTCAATATTTAACACCAGTAAAGGAGTTGATTGGTCCTATATTAAAATGGCATAAATAATAATTGTAAAGTTTGTATTTGCATAGGAAAGTATGTTTCCACTATTTATTATCCACTGTTTATTATTAGGTTACTAA
>Chr0_RaGOO:1791758092-1791758380
GAGAACAGCAGAGGAGAAGATAACGGAGACGAGAACGGACAGCTATTTTTTTGCGGAGATATATGATTGAGAATATAGTTAATTTTACAGTTTAAACCAATTTATTGTTTAAACAATTTGAATTAGTATTAGATTAGAGGATTTAGTTAGGGTTAGAGGTTGGCATTAGTGTTAGATTAGAGTTTTAAATTAGTTGTTAGTTTAAAGAATTAGCATAGTTGTACGCTAGGGTATTAGATTAGTTTTAAATTCGACAATTAGATTAGGTTTACATTAGTGTAAGGGAAG
>Chr0_RaGOO:1792097336-1792097774
AGACCCGACAGTCTTGTTGTTGTGTTAAGAAAGGAAGGCTACTCAATGCTAGAAAGTGAAAATGCTGTGAACTGTTCCCTTCAGAGAGAAGCACAAGCTGTCTCTAACAAAGACAGAAAAGGAGTGGGAGGCCCCGATGCACAACAGTACAAGAATATAAATATCATAGAGTGTGCCGTTTGAGACAAAGACACCTCACAAGTTGTCAACTGACAGCTGCACTAAAAGGAACCTGTCAAATATCAGTATCAGCATCAGCAATGAAGAGGTTACTTCTGGGTGCTGAACTTAATGGCCAAATTGGGAAGAAAAAGTAGTCATTAATTGTGAAAATTGTGCCTTTATGAGAAGTACACTGTCATAAGTTCCTGTTTATTTGCTATATTTACTAATCTCACATGTTTCCATTAAAAGCAAGAACATTTTACAGTGATCCCA
>Chr0_RaGOO:1792246161-1792246402
CACTTTTGGAAGGTGTGTTGCCCAGACTGGAAGAACTGGTGAATTTGGTTTTCAGAGATTGTTAGATGCCTTCTTTGGGTGAGCTGTGGGAATGTAAAAACTGGCTCGGTGTCAGAACTTAATTATAAGTCAAACCTGATTAATACCACTGGTGACAAACAGTCCTGCAGTCCAAACAGATACTGCATATCATAACAGCTGTTGTAGACAGATCTATTGAACTTATATAATCTACTGATTT
>Chr0_RaGOO:1793356795-1793357089
CCGAAGTTCTATGACTGGGTTATAGAGCGATTCTGTGTATGGCGCTTTGTCAGAGACAAGTCATCTGTCTGAATGTTTAGTTTAAAATATTGTATAGGGCAATCGGCTGCGTGCACACTGGAGCTTACGTGTGTGTGTGAACTCATATGTGTATGTAATCATGTCGCATAGTTGTGAAGTTGCTGCATACTAGTTTAACTGTGTGAATGGGTTTACAAGCCGAGAGGGCTTGAGTGTGATTGGGGTGGCAGTTACAGGTACTTGCTTCCGTCAGGGACGGCTATTTGAGGATAG
>Chr0_RaGOO:1793664405-1793664725
TTAGGAACCCCTGATCATTTTCATAATTTTGCCTTATAAATCATTGGTTGTTTGGGTCAGCAATTTTTCATTACACACAGTATATAGCAAATGAACACAGTGATATTTAAGAAGTGAACTGAAGTTTATAGGGCTTACAGAAAGTGTGCAATAATTCTTTAAACACAATTAGGCAGGTGCATACATCTGGGGACCCTTATAGTTTTATTGATTTGAATAAATTTAGCACTAATAATTGGAACTCAAAATTTGTTTGGTAAGCGCATTGACCCTTGACCTACATACACAGTTGAATCCAATTAGGAGAAAGGGTTAAAGTG
>Chr0_RaGOO:1793724343-1793724693
CGACCCTAATACATAATTTGCTTTTTGTAAATGTTCCTGAATAGCTGTATCTTTGCATTTTTGGTTTTCACCTTACTTTAGGTATGTTAAATCCAGTGAACAGAGCTGTGTAAGTGTTTATTAATGTTTAACAAATGTTCTTAATGCATAGTAAAAGCATTATTTATTTCAAATAAAGCATTCAATGTTCATTCAATAGCAAAGCTAAAAGTAATTTCTTAAAAAATCATGTCTGTGAGTTATTCTCACGTTACCCGGCTCCTCTGTGTTTCTTCCCTGGTGTTTTTCCACTCACCTGTGTCCATTTAGAACTCCGCCCCTCATTAGTCAGTCCCCAGGTGTTACCTGTT
>Chr0_RaGOO:1793830576-1793830934
CAGTTATTTGTTGGAGTCATGAGTAATAAAGAATGTCTAGCTCAGTGTTAGTGTAGAGAATAGCGGAACAAGGAAGCTCCTCCCCTGCTAATATTACACCAATAAGAAAATGAAGTGCCTGTTCATCATCAGTATCTAGGGAGATGTGGAGGGATGTGGATTTAGATGTAGCTTTAGTAGATTTGTGAAGACCAGCAGCTGAGTATTTGGGTAGTATGGCAAGTCTTGGTGTGAGGGTCTGGTGGCTGCACCTATTCTTATTGAATGAGCTGAGGAATTATTAGGGTTAAATCTGCTGAGGGCAGGAATGTTTCTGAGGTGAGTGTGAAACCAGTGTCTGGTTGTGGGTTAACTAGTG
>Chr0_RaGOO:1794151704-1794151932
CCTGGCTAGCTGGCTGATGCTGGACCTGGCTGGTTGGTTGATGGTGGACCTAGCTAGCTGGATGATGCTGGACCTGGCTAGCTGGTTGATGCTAGAGCTGACTGGTTGGTTGATGCTGGATCTGGCTGGCCGGACGATGCTAGACCTGGCTGGGTGGTTGATGCTGGACCTGGCTAGCTGGATGATGCTGGACCTGGCTCGCTGGTTGGTGCTGTACATGACTGGCTG
>Chr0_RaGOO:1795347071-1795347510
ATTACTTACTTACTTAATAAAAGTAGAGCAAAATCACCAAACTCATTTGTACAGTAATTTGTACAGCACAGAACTCTTAACTATTAATAGCATAAAGCTATATATATGTAAATACAGAGGCTAGCTCACTTTGTACAGTTACCCTTAATTTACCAATTCTACAAAAAATACAAATATATCAGATAAATGCATGGGCAATAACCAAGAAACATTCAATATTTTACAACTGACATTGTGCATTATTAAAATTAACACATAACTTATGCACAAATTATCAAAATATGTTAGCAGCTAAACATAGCAGCCAACGAAGCAGCAGCTAGCATTGCTGCTAGTAACTTCGGATAAACTTCATAACACTAGCACTTAAAAGTTACAGAACTTCTAAAATACTGTACCAAACATGTCTTAACAGGCTTACCTAGCATAAAATCAGGGT
>Chr0_RaGOO:1796568498-1796568764
CACACCACACTGAAGGCAGGATATGCGGCATCTACGTATAAGATATCTATGCTGAAGATCACGGGAAGAACAAAATAAAGTTCCCTCATGAGTTTTTCTGTATATTTGATCTTATTTTAACAATGACTGAGGAGCTCAATCTCAACACCAGTCCTGTTACCTAAATTAATTCTTACATCTTACTGTTTATTTTTAAAAATACAAATTTTGGGAAAATCACTAGAATGTGCTCAGCGTATTTCAGTCCAGTTAGGTGCCAGTAAGTA
>Chr0_RaGOO:1797025905-1797026142
TCAAATCTGTTTGGTTATTTTTCGATTCTGTTTTATTCTATTCTATTCTATTAAGATATTATCTGTTCTATTCTGTTCGACTTTAATATAGTTCATTCTATTCTGTTGTATTGTATTCTATTTTATTCAAATTCATGCAGATATGATCTAGTCAGATCTATTCAGTTATTTTTATGTTGTATTCCAATTGAATCTAGTTTATTATATTAAATGTATTCTAATATATGCGATTATAAT
>Chr0_RaGOO:1797381811-1797382140
GCAGCCCTCACACTTTACCCTACCCCTCCAGCCTAACAGGAATCAGCAAGTGGTAGGGGTGAAATGGGACTGGGCCTTGAATATAAGTAGATTATAGATTCTAAGAGTCCTAAAAAAATGCAATTGACAGAATGAAATGAAAAAAGAAAAAAACTCAGTACATGTAACAAATAAGTATAGTGGTATGAAAAAGTTTGGGCACATCTGCTAAATTTCTTAAATATCACTGTGTTTGTCTGCTATATGATATATTTGACTAAAATTGCTGATTCGAACAACCACTGATTTATAAATACCACTGATACCACTGTACCTTCCCAGTAATGTAA
>Chr0_RaGOO:1798631930-1798632141
ATCGACACACTTGAATATCGCGCTATTACGTTTCGCGAAACTGTATCGATTCTCAAAAACGCTGTATAGATTCTGACTATGTAAATCAGAATGCCTAAAAGAATCAAATATTCTAAACAGACTGACCAACTAACCTACTCATATTCATTAGTACTACTTTAACTACCTTCATGCAAATTTACAGCCATGAAACCAATCGCCAGAAATCTCG
>Chr0_RaGOO:1798740870-1798741265
CCATATTTTTTACAGTCTCTGGAGAAGGTGATGATGTGGGCAGCGTTTAGGGGTCAAGAGTGGAATTACGGCTGCACACACAATGATGTTGCCTCCACACTGTTTTATGACATTCCTTTTCCTGAGCTTGTTTAGGCTGGTTAATGCATTAGGAACTTGTATTCCACTGCAGTTACATCCATATCTAGCTCCATCACTCTCTAAAAATCAATACAGTACTGTAGAATAGTAAAGAATAAACATACAGCTCTCAGTATTGTGCTGCACAGGACAGTGTATTACAGCACCAGTGAGGAAATAGCACAGTTGTTTCACACTGTCAGATACAGTTCAGATTGGACTGCACACTCTCCAGCATCCTAAAGACTACAAAGAGTGTCCCAGATCTCCTCCAT
>Chr0_RaGOO:1799439317-1799439593
AGTCCTTGCATCGGGTTTCAGCGCTGATGTTAAACCATATCTGGATATACGGCAATTTTTCTAAAAGAAAGGTAACTGAAATAACCATGAAAACTGTGATAACACTGTTTCTGATAGCTGGTTAAAAAGACTTGTCTCTGAATCAAAATACACAGGGGGAGCGCCGATAGTATGCTTGAATACACTTCAAAAAGTATGTAGTTGCACCCCTGCATCCGAAAAGAGTTTTTTTAATCCAACCATTCCGAAGCCCCTCGCTGAGTGATTTACATATTT
>Chr0_RaGOO:1799601838-1799602112
GATAAATGAGGTACTTAGAAGAATGTAAAGTATAAAACGTATTCTGGTTTGTATAACACTTTCTGTTTAGCATGTGTCCCTGTATAGCTTTAATATAGTCTTCAATATTAAATTAACAATGTAAAAAATGATAAAAAGAAAGAAAACACATTGAATGAGAAGAGGTGTGTCTAAATCTTTAATTGATAATGTGTGCCCAAATAGAATAATGTCCCACACTTTTATTGTAATATGATTAAATTACCTCATGTTTGATCTTATGAGGATCGTCTTG
>Chr0_RaGOO:1799676184-1799676449
GCATCGGTATAGTAGTTTATCAAAGTATCGGGGTATTGGTATATTGATGTATCAGAGTATTGGTATACCGGTTTATCAATATATCAGTGTATATCTGTGTACCTGCTCTGGCTCCGCTGTGGATCTTTGGTACTGAGATGGTATATTGGTGTATGGGTGTATTAATATATCGGTGTATCAGTATATTGGTGTATGGGTGTATTAATATATCAGTGTATCAGTATATTGGTGTATGGATGTATTAATACATTGGTGTATTAATATA
>Chr0_RaGOO:1800453057-1800453330
TTACAGACTTCAGTGTAAGAACTCAACATTCATCTATATATACTAATATTTAAACCTAATTTACTTCAATCTGCTATACCATTAGAACCATCATGCCTAATACTGAGTAGGCACCTCCCCTGTTATCACCACCAGAGAGCTGACTATTGGAGGCATGGACTCCACAAGACCTGTGGTATCTGGAACTGTAATTCGCAGCAGGATCTTTAAGTCTGGAAGTTGTGAGGTGGGCCCTCCATTGTCACATCATTGAGCTTAAGGTGCTCATGATCC
>Chr0_RaGOO:1800713853-1800714221
AGAGGGCACAACTGTCTCCTGGAAGCCATTCTAAAACAACAAAAAAAATTGACAGTGTTAGGATAAAATAGGCCCAAAATGTAATGGGATCACCAAAACGTAATCAGGAAACATTACTAAATGACCTCCCCCATTAGCTACTGTTAGTAAAAACATCACCTACATGTCATTGGAGTCCCAAAGTGTAGGCCACAAAACGTTTCAGTACAGGCCAACTGGCCAAAAACACAATCAAAATCCACTTTATCCATGCTAAAAACTACCAAAACTACCAAAAACAACTACAAATACACTACAGAACACTTAATTTAACACACTTACCTTCAAATCCACTGAAGAAAAGAAAGTTTTACTCTAATTTTCACTGT
>Chr0_RaGOO:1800909805-1800910118
AGGCTGAAATAAACTAAAAATACTAAATGATTTTTATTTACAGAGATCCCCTTGAGTCTGACTTTACTGCCACAGATGACAAGCCTGTAAAGAAGCCTAAAGATTTCTCCAACATCCTAAACGTAAGAAAAAACTATTTTCATAACAGTTTATATGAAAGCATTTTCTCTGCCTGTCATTATGGGATGGAAGTTGGTACAATAGGAAATTTGGTATGAGAAAACAAATACACAAATAAAATGCAGTGTTTCATACATTTACTTTGACATTTATTTAATTACAGACAGTAAAGCCAAGATCACATTTTGAACTC
>Chr0_RaGOO:1802153357-1802153688
CAGTCACTTCCTTCCTAGGTGTAACCCTGCCTTCTAATGATAGCACAATACCATTTTAAAATACTGATATCTGGGGGAAGACTGAAATGTGCCATTATTAGCACAAGGAAAACCTACTGTTGGATTTAGACACTAGAGATGAAAAGACAGTTAAGAGGAGAACAATGATATGGAATATAGGCGGTATCGCCATATGAAATACATGAGGATGGGCAGAACTACACATCATACTGCAACCAGCCAGCAAAGGCACTAGATTTGTGGTGGCTTTACTTTCGAGAGACATTGCATTGTCCAGCTTAATGTACAGTTACTGGGACAGATCTATGAA
>Chr0_RaGOO:1802221497-1802221836
AACTTTTCTATGTTCCTATGTCATCTGTCATCATTTATATGAGCTGTGTCTTTCTATACTTAATACTGATTAATTTGTATACAGACTTCTGTCAGACGTCAGACGTTATCAATATGCCGAGTTGCCTTTCCAAAGTGTTGTGCAGAATCCTGCCTGCATATCAAAATCCAACTCCCTATGAGAAAAAATTAAGAAAGCACTTTCTGAGAGAGCAGTTTCTGGATTAGTTTCTCTGATTTTGATACTTATAGGTGTGTTTGAGTAAAATAAACATTGTTGTTTTATTCTATAAACTACGAACCACATTTCCCCCAAATTCCAAATAAAAATATTTTAGAG
>Chr0_RaGOO:1802389610-1802389851
ATTGAACGATGAGAAGCTAGAATAAAATGAAGCTGAAATGAAATAGGATTAACAAGGCTATTTTTTAAATGTAAAAAGTAGAAGTAAAAAGTAGTCTGAAAAATAATTGCTCCAGTAAAGTGTAGATACCCAATATTTATATTTAAGTAAGGTGACAAAGTATTTCACTACTTGACACCTCTGGTTGCCAGTCGTTTTAAATTTTCACTTTATCACTTTGAGTCTTTTTATTAAAACATGC
>Chr0_RaGOO:1802392632-1802392993
CCTTAACCACAGTGCACACCTCTGAGACTCCAACTTCAACCTCACTCACTGAACTGCACTGACTGCATTTAATTATATTACACATTTAAAATTCGCTCGCTTGCACTTTGCTTATTTGCACAGCTGTACAGATACAGTTCTTCTGTAATGTAAACAAACATCATCTGCAACTTTCTTTAAACAATATTTAAAATTAACCTACCTCAAGAATTTTTGGAAACAATAATATTCATATGTGTACAGTTCTGATTTTTATTTTATTTTATTTTAAAAGCCATTCAGGGTTCCCTCGGGTCCTTAAAAAGTCTTAAAATGTCTTAAATTAAAATCCTGGTAATTAAGGTCTTATACTGTCTTACAT
>Chr0_RaGOO:1802639174-1802639450
GATAACAGATGTTCAGTTTAGGCTTGTGCTCTTGCCCTTTATGCATTGAAATTTTTCCAGAATACTTGAATGTGTTTTTGGGCTGTGGAAGGAAGACATATGGAAATCTTTTCCAATCTTTCTTTACGGAGTACTGTATTTAAACATTTCAATAATTTTCTTACACATTTGTTACAAACTGGAGATCTTTGCTCCTGCTTTTGTGCCAAATCATTACAATCAACATTGACATAACTTTACCCTCATTTCCAGCCCCAGATTGACCCTGCCCCAACT
>Chr0_RaGOO:1802649802-1802650277
CTACCAAAAAAGGGTTAACACTTGTAAATAAATGATGTCGAAAACAGGATTGTCAAGTGTTTTTTGTGTCTTAAAGTCTTAAAGTCTGGTTCTAAATCCGTAAAACAACAATAAATAAACTTCATGAATTTAATGAGCTTTAAATGAGCTTCTTTTAGCCGTTGTAGACGCTGGAACAGTTCAGCTTTCTTGCGTCCTTTTTCTGATCCTTCGCTCAGTAGTTTCATGACATCTGCACCATTTCTCAACTCCATCATTTGATCACGCAACATTTTAGCTGCGTCCTTCAGCATGAAGAGCTGGAGCAGCATTGGAAGATAGTCCGACAGTCTCTGGTAGGCAATCTGTAAACACCAAAGCATTGGGTTTTAACGGTGTGACATTGCTATATATAACATTTCCCTCAGTGAGTCTTGGGGCTTTATCTTACACCCTGTGCAAGGTGCGTTGATATGCTCATTGCCAGTGTTTGGAA
>Chr0_RaGOO:1805059377-1805059696
TAAGCCCTTATCACTAGAATTAGCTAAAAGCGATGTATAACTACACCCCATGTTCATTTCACACCAGATTTCTCCTTTAAGTTTTCTCTACAGATTGCAGTAAAATACAGTAATCCTTATGTTTACCTGTTATTTTTAAATAATAAATGATTGATCCAATTGAACAGATTTTCCAAGAACTATAAGAATCATCCTGCTGGGAAGAACTGCAGCTGGGAAGAGCGCGACAGGAAACACCATATTAGGTCAATAAAATCTATTCAAGGAGGGAATATTTGGAAAAACAGTGACCAAAGTGTGCCAGAATCAACGGTAGACA
>Chr0_RaGOO:1805079929-1805080158
CACAGTAAATATAAGAAGCATTTTTTATTTGCATTTTCTACACCAACAAGCATTTTCTCATTTGTGGTTGTAAACTTAGTTCTGGTTTTGTTTTCTCTGCTTTCTTTCTTTAGCCATTGTATTGTTGTGTTGTTTCTTGTGACTCCTCAATATGAAATTCAGCATTGCTTCAATCACAGCTGTTAGTTTGTCATGAATTCTCACATTCCCGCAGAATGGAAAAGTCTGT
>Chr0_RaGOO:1805946079-1805946346
CCATCTCCGCCTACTGAACAACTTGACTCTACAGCCAGTAATGATCCAAGCCAACTTTCATCTGCCTCTAACCCCCCCGTTGCTGATCCTGGATCCTCTGCTGTTTTCATTGCAGTTCCTGAAAGGTATGATGGCTCTCCTGATCATTGCAAGGGCTTTCTTATGCAGTGCACTCTTTATATAAACCACCATCCAGCCCAGTTCCAGTCTGAGGTTGATAAGATACATTTTGTGCTTTCTCTACTGACTGGAAGAGCTAAGGAGTGG
>Chr0_RaGOO:1806537514-1806537803
TGCGCTTCCCACTCTTCTGCCTCTGCTCGCACCGCCTCCTACTGCCCATTGTCTGCAGTGCTCTGCTCCCCCACACCGGAGCCCGGAGGACCTGTAGTCTGCCCAGCGTAGCTCTGATATTATTGTCTGTTGTTGCTGTTTTACTGGCCATACAATCCTTAATCCTAAAAAGTTCTCACACACATGGGGCGCGTGATGTTGGGCTCAGAACAGGGTGTTTGGTAGGAGCGTGAGAAGCCGCTGCACTACTGCGCGCCGCCATCTTAGATGGCATCTTTCTAATTTCTTA
>Chr0_RaGOO:1806829333-1806829627
TTTTTAAACTTTACCTGATACAGTGATTTAGCTTATCAACATCTACCTAGGCTTCCGCTGAGAGTATTTTCTAATAAGGTTTCTTATATGGTGCTTTTTAAATTAAATAATCCTAGGGTAGCACGGTTTGACAAGGTAGCACAACTCGACAGAACACCGGTTCTTATAAGTCCGAACGGAACTGATTCAAGGACCAGAGTGCGCTGTGTCCAAAATTTACTGACTTTACAGTGTGTGGGCCAGATCTGACCGCGGTCACGCCATCTGCACGGTCGGTCGCGCAATCTACACAGA
>Chr0_RaGOO:1807065424-1807065807
CGTCCAGTCTGCATGCACAAGGCCAATTTTACCGATCAGACAGCAGAGGAGCTGGAAACATAACAATACACCCTCTGAACCTGTTCACAGAGAGCTTTGAGACACAGGCCAACAACACACAGGTGGAGCTTATTCACTCGTCAGAGTGCTTCAATTCAGCCTCGACTGTATTCCTATCAGCACAAGTAAGTTAACCCGTTTGACTGCCTTTAGTAATGAGCAGTGTATCTTGAATGAGCTTGACAGAGTTTTACCCTCTTAATCAGCCTGTAGATTCTCATACAACCAGTTCTGTTCTAGCCAGCCAGCTTGTTACTTTCAGTTAATCTCAGTTAACACTAACTCAGCTACAGGAGAACAGTAGCTAAATGCTGTTCTTCAGA
>Chr0_RaGOO:1807250229-1807250629
AGTATAAATGATGAATGTGATCTGTTTTTTGTGTAAAAAAAGTGTTCCGGTGATCGGGTATAACACTGGTTTAGTCCGGTGGAGGTGTGGACAGGGAGAAAATACCTTTTCTGCTCTTGCTCATGAATATTCATACATGCAAACATATTGCCTCTGATTGGCTAACAGCACTGTGAAACCAGGAGGCAGTGAGGCGGACAACAGTTAGAAACATTTTAAAATAAATAAACATTTATACACTAATAACAGTCTTTGCAATGTCATATGCTACATGTGTAATGCAGTTCAGCCACTGTCCTAGTCTTGGAGTCTCTGTAAAACAAGAAATCCACTAGTTACTTATAAATAGAGGTGGGTAGTCCAGGTCCAGAAAGTAAAAATCCAGCCCAGGGTAGATTTT
>Chr0_RaGOO:1807513995-1807514252
GATCTACAATGTCAACAATGGCAGTAGGATAGGCTGACAGAAGAATCAGGGAGATGGTGGAGAGAGGTGTATTGGTCTTCTCTTCTAGTGTTTTGATTTTATGGGTTTTTTGCTCAGATTATGTCGGAAGTGGACCTCACCGCTGTGGAGATGACCGTGATTGCACTCGTGGTCAGGCCGTTACTGTAAGCAATGATGGCTGTGTATCTTTTGACGTTAGGACTGGTTGCTATGATGGTGCTAAGACTACTGAACAA
>Chr0_RaGOO:1807614530-1807614851
TATTTCAGCTAGTCTGGTTTAAACTGGATTAGCATCAGCTACAATGTTCTAACTGTAGGTTATTCATTATAGCTGAACTTTACTGCAGCAACTCTTATCTCCTCACATACAAGTTTAGAGTTTTAGGTTATGTATGTAATATTTTAATAATTATTATACTGTTTCTAGTTCTGTTATCATCATTATTGTACAAAATGTACCTCATACATTTTCAGTAACAAGCTTAATGTACTGTTAAGGTTAATGTAGCTAGGGTATGATCAGTGATTAGTGAATACACTATAAATGTAATTTAACTAAAATAGTCTGTCTAATGGTTAA
>Chr0_RaGOO:1807998144-1807998424
AAAAAAAACTAATTTATGTAATTCACGTAAAAATGAAGTTATTGTAAAAAAAAAAAGTGACATCCTATTTAAAAAGCAACAGAAGTTGTTAATTTGACTCAATGACCCCTTTACAGTCTATGAACACAGCAGTGCACACTTCAGCTAGTCGATATAAACAGTCTTTTTGTGGAGAGCTAAATGATAAGCCATGCAAAACAGTTAAAATGTCAGATAAAAGCTAAAATAATAGCCAAATTTAGTAAAGCTGAATCTAATATTTGTTTATTTGTTTATTTTA
>Chr0_RaGOO:1808542195-1808542405
TGAACTCTTGCCCTTCCTTTTCTGGGTCGGTCCTGATGAGTGCCAGTTTCATCATAACGTTTTTGATGGCCTTTGCAGTGACTGCACTTTAGGATACTTTCAAAACCTTCATTTCTTAAAGTTGTTTTTCCTTTGCTTAGTTGAGTAATTCTTGCCATGATTTCGGTTAAACAGATTATATCAAATGTGCCTCTTTACAGCTGATGCTCT
>Chr0_RaGOO:1809335772-1809335995
TATATGAATAAAATATACATGTAAAACAGAAAAGTCTAAAATGCCATAAAATAAATTACACATAAAAAGTAAATAATTTATAAAATATAAAATAAATTAAAAGATAATAGTAAAAGTAAAGTAAAATGTTAAGAATGACAAGAAATGATAAAATGAATAATAGAACTGAAAGAATAAAAGAACATAAGAATGAAAATATGAAACATTAGAATAAAAATAATAA
>Chr0_RaGOO:1809668761-1809669092
CACAATAGACGATATCACGATAATTAAAAATGATTGAGATCATGTTCATTTATTGTACGATATATCGATATTGCAATTAATGTGACAGGCCTATAATTGTCTTTTAAAAAATGTAACTATATTGAAGCAATGTAGCTGAATTTAATGCAATTTATAGGGGTAGAAATAAACAGAATACTGAATTAAATGGTTTAATAGTTAAATCTAAATAACTAGCTACTTCAACGAACTGTCCGTTCCACCTTAAAAGCGCTGCGGTAACAACAGTTAAGTTTGACGGGCCCTAATGTATATGTGCACCATTTAAGGTGGAACGGACTATTAGAATCAG
>Chr0_RaGOO:1809940884-1809941196
AACTGTTTGTAAGTACTGTAGCTGCTTAGTGGTTGCTACGGTGTTGCCAAATGGTTGCTAGGTGGTTGCTAAGGTGTGCCAGCTTAATTCAATTGGTCCCCCTTAACAAACAGTTGTTGGAGATTACTATTGTGTTGCTGGTTGTTATGAAACCCTGGTAGTTGCCATGGCGCTGATGCGTCTTTTTACTGTGGAGTTGTTTAGTGGATAAAAGGGTGTTGCTAAGAGGATGCAAGCCAGCTGCTTAGTGGTTGCTAGGGTGTTGGTGTATGTTTTCCAGGAGTTACTGTAGGTTGTTGGAAATTACTATTG
>Chr0_RaGOO:1810423616-1810423820
CAAGGCCATTGAATTGAGGGCTGTTTAATGAAAGTAGGTGTCAGGACCTTAGGTATAAAAGTCAAGCCAAAAGTTGATAAGCCAGGATGATGAAAAGGATGTGAAGCTCGCTGAGTTGTTTGTCAAAAACCACTGTCAGTAAAAAAAATATATAAAAATCAGTTTTAATATCCAAGTCTTATTGCAAACTTTAAAGCAACTTGG
>Chr0_RaGOO:1811063723-1811064010
TCTCTTTTATAGATATCGTAAATAATAGTGTAGTTTTAAATTGCAATATAGTTCTGGTAAAATAAGTGATTATTGGTCTCTGCCCTCTACCACCTGCCGTACTTAATTTTATCTTTCTCTCGGCTGGACAGGAGCTGTGGGACAAAGTGGCAATTCTTGGGGTGTGGCATGCCTTTCATTATTATGTAGTGTAGATCACTTTGGTGTTTGAGATATGCAGTGTAGTCATGTGTGGTGTGTAGTGTAGGTGATCTTTTTGTGTAGTGTAGGTGAAAACATTTTTAAAA
>Chr0_RaGOO:1811315772-1811316192
GTATATTTTACAGTTTTATAGATTGCTGAAGGTCCTGGACGAGTGTGGGGTATAGGGTATTTTGGAGTGCAGTGCTCATTGTGATCGTGATTCAGTTCTAGTTCTAGTCCATTGCTATTTTAAGGACACGTGCGTAAGGCGCAGAAATAGATTGTTGACGGGGTGTACCATGTTACCATGTAACTGTTCTCCCAATTCCTGTTACTGTTTATAAGTAACTATTACTTTGTACTATTAATTTAGGCCTTAATAATCTGTGTGTATGTGTGTTTCTATGATACCTTAAAGGGATCTCCCTCACTGAAGTCGAAGGAAATGATGAGGTCGATGTCTCGTTCTTGTCTCAGCACTGAGAAATAGGGTGAGTTGTTTAACAGTCCTGCATCCTCATATTCTCTTTTCTCTGACCTGAGGATACTG
>Chr0_RaGOO:1811369511-1811369916
ACCTGTTCTGGCTTTAGGTTTATTTTATTTGCCTAAAATAACCGTTTGTTTTGTCAATGCATTGATTTAAAACACTAAAAATAAAAATATCACATAACCTTTTCGGAATGCTGTAAGCCTGCTATGGCTATCCTATGGGTGGATTTTTAGTGAGCTAAAGGGGAATCAGCCTTAGCTAATATAGCTAATATACAGTGGGCTTTGGTTTATAGTAGCGAATGTGTCCCCTGATGTTAAAACCCCTTCTAATACAGTACAATAATTTACAAAACCAACATAAAAACTAAATTATAAAACCAATTATTCACTTTTTACGAGCTTAAAATACAGACATTATAGTTCTTTAAAAAACTAAGGTTCATTTTGTCCCTTACATTTTCCAGAAATAAATGCATATCCTTAATG
>Chr0_RaGOO:1812066694-1812067166
GCTTCCATTTAGAAAGTCCTCCCAGCCAACTTGTTAATGTCAATGTGGAGGTCATATATTGTAAGACTCAGATTAACATCTGAGTAGGTTTGTATGTATGGGTTGTTTGTGTAAAACTTCAGTATAAATGAGTGGGGCCCTTCATCACTCTAAATTCACATGGAGCCTAGATATCATAGGGTCCCGCTCATTTATACTGAAGTTTTATGATGAAGCGTTACAAAGAGTGCAGAACTGGGCAGCGAGTCAAAAACAGACTATTTACATTATAATTTAACTATAAGGACATTAAAATTTAATTACAACAGTGGTAAGAACAAGGGCAATTTTTAGCTAGTGATTTGTCCTTGTAGCTTGTTTCAGCACTAAACACGCAGACTACAGACCGCCAATACTCACCTCTGAACAGTAAAAGAGCTAGCGCTTAGTGTGGTTAATGCTACTGCTGCGCCAACCTTGGTGCTGGAGAACT
>Chr0_RaGOO:1812325980-1812326373
GTAAGGAGCACTAGTCATTTGCCGGACAAATAAACTTAAGTCCGAGGCTTTTTTCCTCCGTTTTAATTTTTCCTCTGAACGACTGGGATGTACAGACCATCCGACTGGGGGTACTATGAAAGCAGCAGCTGTGAGCCGCAAGGAACGAGCCAAACGACGCACCCACCCAGCAGAACAGCGAGAGATACCGAAAGTCTAGATAAGCTGACAGTTAACAGATAACAAAGCTAGCGTTAGCTACTTAGCTAGCTAAGTTAGTTAGCTAAATAGCTAACGCTAACTAACGTTAGATGAAGCTAACCAGATAGCAACAGAACGTTGGCACAACGTTGGCAAATGTCGCCTAAGTCGCACGTCGAAGTTCGTGGTTGGCAGTATTTTTAGAACGTTGGA
>Chr0_RaGOO:1815756422-1815756649
AAGATAAAGCCAACAGCGGTATTGCACACATGCTGACAATGTAGGGGATGATCATTTAAATGGCCTGGGGGAAAGTATATACACTCACCGGCCACTTTATTAGGTACAGCCAACCACACTGCAATCACACGGCAGCAACTGAATGCATTTAGGCATGTAGACATGGTCGAGGCGATCTGCTACAGCTCAAACCATCAGAGCATCAGATTGAAGAAGAAAGGTGATTT
>Chr0_RaGOO:1816234224-1816234613
TGAAGCAGTGTCAAAAAATACACTATCAGCAATGAGTTTCGAAAGGCTGGACTGCTGCGTGATGAAGAGGACAGCTAAGCTCCCCGAAGCAATATAGGCTAGGCTACCGGTAGCGACACCTCCACGGCAAAATCTGGACACTGTATTATCTAACTGTAATACTACAGCATCAATAAGCAGCAGGTTATAAATATAACTAACTGATGGTAATCACAGCAGCATTGTAAAAGATCATGAGCGGAGAATGCTCCTTTCCCTCAGAGCCTCTTAAACTGGCAGCCAAAGTAATTCATCTACTTTTCCCTTTTAATATTAAGACTTTATTCTCATAATATTATGACTTTACTTTCGTGACTTTTCCTGGTAGACTGTATTTTTTAAACCAGTCA
>Chr0_RaGOO:1816925990-1816926412
TCAGTGTTTTCCCATGAAAAGATATACTTACATCTCGCGCTGCTCGTCAATCATTCAAAACTTAAAAAAATGTGAAATACACACATCTATAAAGTTATACGTTAGCATTCGTTTCTTATCTCCAGGTCACATTTATTAAAATTTTAATTATATAAATGTAATTATTAAAGTCTGGTCCAGCGCTCTAAAATGCTGCACATTGCCTCTGTTTTGTTAAAAATATTGTTCTAATAAATATGGTTGGATCAAGTGTAGTTCAAATTGTAAAGCAGTGGTATAAAACACACTATAACCACCATGTTTACTGACATGTTGTTATTTAACCAAGACAAAATCAGATATAAAGAATAGGTTGAGGTTTTGGTGTGCTGTTTCCATGATTTGAAAGTGCAACTAATGTCAGTTAATCAGTGTTGCAAACC
>Chr0_RaGOO:1818350012-1818350306
CATGGTGTCGCCTGGTTCTGATTTTGTTTTACAGTGTTTTCCACTGTTGCAGCAGGTGGTCGCTATGGTGTTGCCAGGTTCTGATTTTGTTTTACACTGTTTTCCACCTTTACAGCAGGTGGTTGCTATGGTATCCCACATGATTGCTAAGTAGTTTCTTTGAAATTGCTAGTTGGTCTCTATCGTATACCAGGAAGATTAATTAGTTATGCAGTGTTTGATATTATTACACCATTATGTTGCTATGATATCCCAGGTGGGGATATCCCAGGTGGTTGCTATGCTGTAAGTGGT
>Chr0_RaGOO:1818736591-1818736973
TCATCTTTTCCTCCGACATGAAAGAAAGCAGAAGAGGAATGATCTAACGCTTTAAACACTGGATCTGCGAATTACCTGGGCGTATTTAAAAACGAAGAAACTCATCACTGCTGGGAACGTTATGTGAGAAACGTTCTAATAACGTTGTGAAGTAAACCATTGCTATGCCACATGTTTGCAGAACGTTCCCGGAACGTTACAGGCTAACATTGCTTCAGGCCCAGCTTGTTTTTGGTCATGATTCACAGTCAGATTAGATTTGTCCTGTTTTGTTATGAATTGCAGTCGTGTGTGATCTCACTCCGCACGGTTAAGTTTCTGTTTCACTCTACACTCGTTAATACACACAATCAGAAAGACCCTGATTTCAGATCCCTCTCTC
>Chr0_RaGOO:1819186901-1819187400
CTACCTAAGCACAATAACACAATAATTGACACTTTAAGGTTGCGTGAGCAGAACACAGCAACCGCTACAATCTGATACTGGCTCCACAAGGATCCAGAAGCACAGCGAACTATGTTCATGGTCTGTTGCCTCAACTGCCAAGTACTCAGACCTTCCCAGAAAGAAATATGACAAATTACTACAATAACATCCAGAAAAAACACACCTAGCACCCACACCCAGCCAATTCCTGTCAATGAATTGGGCCCAGTTCCCATGTCCAATGTTGTCCAGTCTAATACCCAGTCTCCGTTCATGACCAAATTCCAGTCCCCTGTCCAGTCTCTGTTCTCGTCTCCTGTACAGCCCCTATCCAGTCCACATTCTCTTCCCCTGTCCAGTCATTTGTCCAGTCATTTGTCCCTTCCCTTTTCTAGTCTCATATACAGTATTACGTTCAGTCCCCTGTGCAGTTCCCTGTCCAGTCTTTAAATCCTCAGTGTAAACATGCATCTGAGGA
>Chr0_RaGOO:1820567340-1820567600
AAAAATTAGTTTTAAACTTTTAAAAGTACTACTCAACAAGACTCTGCCCTGCAGAGCAAACAGATCCCATCACCAAACTGATTTCTCCGGGATGATGTGTGCAGGCATAGTTCGCAATGCAAATACTGATACAGAGGGGAAAAAAATACAACAGTGTGAAAAACAGAACAGACATTTTCTTTTCTTTCATTTTCACTTATTCATTTTAGATTCATCATTAAATTCATGCTTTAAAAAAAAACTTGCTTTAATGACTGTGT
>Chr0_RaGOO:1820824504-1820824853
ATGGCGACCTCCAGGAGTATGGAGATCAGCAGAGCTCCGAGCCCCACAGCGTTCGGGACGCTGTTGAAACTGGATAAGGTAGAACCCAGGTCCTTCACGTAGCCTGGACCTTGACTGGACAGGTAGTCATCCAGAGCAGAGGACGAGTCCAGTCCCGAGTACTTCAGTATGGAGTCGTCAATCCCAATATCAGGCATCACTGAAGTCGACTGGACAGACTGGAAAAGCTCAGCGGCAAACTTCTCCTGTTCTTCTACTGACCATCCTCCACCCATCGTCACGGCAACAGACAAACGCTCACTGAAACGGACGGACAGGACCAGGTCCAGAAGACGTATGATGCAGCGTT
>Chr0_RaGOO:1820953542-1820953995
AGGCAGATTTGTCCCATCTAAAAAGCAAAAACTATTTAACCCTTTTCCTCAATGATTCCATTATTAGTTTCATAACAACACAGGTTTATTTCAATAACACCCTTTATATACAGAGGCAATTTAAAATGCTTTACAGAGAGTTTAAAACATAGTGGAGAACAATGATAAAAGAAAATTACAAGACATGAAAATTAAAAGAATAAAAAGTAATATGAACTAAGATCAAAATGAAAATAAAAGTAAAAATTAATGATCAGGAAATGTAAGACTTGAATTAAAATGAAAAACATTTAAATGCAAGGAATAAATAAATTAAAATCAACAGTGTTGAAAGTAAACAGAAGTGTGTTCAGGTTGTTTTTAAAAGAGGGGGACATCAGTATAAAATATCTCACACTTCTACTGAGTGATAAAACTCCTGTATCCAGACTGCAATTGTAAAAACAGGAGAAT
>Chr0_RaGOO:1821188148-1821188485
ATCTTTTGGAAATTCAGAAAACTAGGACTACGTCATATCATCCCCAGTCGGATGGTCTAGTAGAGCGATTAAATCGCACTGTTACAACAATGCTGTCAATGTTTGTACATTCAAACCAAAGAAATTGGGACGAGCTCCTCCCGTACGTAATGATGGCGAATAGGAGTAGCGTTCAAGCTAGTACAAAGTTCTCCCCCTATCATGCACTTTTTGGTAGGGAAATAGCAATGCCCTCAGATTTATTGTTTAATGTTGAAGTGAACAAACCCTATGTTTCAGTGGGGGGCTATGTCAAGGAGTTGGAGGGTAGGCTCCAGTCAGTTCATGAGGCAATTGG
>Chr0_RaGOO:1821879118-1821879390
ACTTATAATTTTATTGCATTGCACTTGATCTTAAGATTCATGGTGCCAATCAGCTCAAATTTCTGAGCTGTATGAGGCCACACATCAGTTAACTGTGTTCCATTTAAACTTTAAGATATTAGCTATCACTGTTAATATTGTCCCAGGTTAGCCTTGTTAGTGATACCAATTGAAACAATGCATTATCCGGTATTTTGCAGATGCAAACCACAAGAAGTCATACTTACAGATAGAAGTTAGACACTTCTATTAGAAGTTAGTACTATGTTTTT
>Chr0_RaGOO:1822254073-1822254313
ATGTTACTCGCCCCCGTATGTGACTCACATACACAACACACACTTGCACCTTTGTCTGTATGCGCAAAGTTAAAAAAAAGTTGATTGAGAGGCTAAAGTAATTTCTTTTGCCTGATTCTACTAGTTGACAGGTGAGGTACATATTAAAAGTGTAATGTTAAATAGGTTTATTATTATATATACAATATATGCAAGTATTTGGACCAGTGGTGGTGGGAAGGATTTTAACACGTATTTCAT
>Chr0_RaGOO:1822481445-1822481895
GGTATGTGACGCTGTCCAGCATTTTCTCTTCTTTGAGCTGACTCAGTGATCCCAGCAGTCCCACCATAGCTCTCAGACCACCACCAGAACCTATCACTGCTATTTTAGGCACCTCATCCTGTTATCAATAAAACACAAATACTAAACACCTAAACAATATATCTCTACTGCATCACTAAAACACTATGTACAATGAAATATGTTAAATGCAAACAGCAGTACTGATGTAATGTAAAACACTCAACTAAAGCAAAATGTATAAATATATCCAACAATATAGTGTGAAATAGCACAATAAAATAACAGGGAGTATTTTCATACTCTCTATTATAAGTTATAATTTGATATTTAAGATTATTACCACACTGCAGGATATGCCGAGCTGCTGCAGGCATTGTAAAACAGTCGCTGCCCTGTTAGCCACATGCTGTGTCTCAGTTTCATTCAGGG
>Chr0_RaGOO:1822491753-1822492215
TGAATATTTCTTGAATGTTTAATAAATGAACAGCACAGCTTTGCACCAGTTAACAACTTGTCTGTTTCTCTTCCTGCTGGTTTGTAGTTTATGCCGTGTCCAGGTTCTCCTAGATTAATGACTGGTAAAAACTGGGGGCTTCGTCCAGGAAACTGCTGTCCTTGAGGTCAATGTGTCTGCACAAAATTGTTGACCACAGCCTGAGGGTGATCTACAGAGCAGAAGACAGGCTTTAGGAGGAGATGGCATCATCAGAACCACGGCAGGTACTCTTATGAAAGATCCACTAGAAGTTACCAATTCTGAAAGCTTCTCAGTTGTAGCAGCTGGCATCATCATCTTTTGACAGTGATAATCTACAATCTAGGCTTTCTGAACCTTATACAGGGCCATCTCAAAAAATTATAATATCTTTGAAAAGTTACTTTATTTTAGTAATTCAGTTCAAAATGTGATATATTC
>Chr0_RaGOO:1822897408-1822897628
CCATAGTAAGTAAAAGGAGCTTTCTTTTAGGCTATGTCAGGAACATGGTCACCATCTTGAAAGCAGCCATATTTTGTTTCTGTGTGCTGCAACTTTTGACTCACCCTGTACTCATCCTGTACTTTGTGATTTTTAGATGGATAAAGATATGTCAATACATCAAACTAACAAAAATGTGCTGCAAAAGTAGCTTGCACATGCAGTGTAACAGGAACCTTGT
>Chr0_RaGOO:1824019091-1824019382
TTCATCCTCCTATTAAACCCATTCATCCCACCATTTATTTCTACATCCATCCTACTATTAAACCAATTCATCCAGCCATCCATCCACCCTCCCTTTAAACCATTCATCCCTCCATCCATCTATCCATCCATCCATTCTTTAAATCCAGTTATATCTTTAACCATCCACCCTCCCATTCATCCATCCATCCATCCACCCTCGCTTTAAACCCATTCATACCTCCATCCATTCATCAATCCATCCACCCTCCCTTTAAACCCATTCATACCTCTATCCATTCATCAATCCATC
>Chr0_RaGOO:1824213039-1824213414
CAGTCACAGGCTTCTGCCCAGTTATCTACCCAGCGACAGGCTTCTGCCCAGCCACAGGCTTCTGCCCAGATTCAAGCTTTTTCCCAGCCACTGGCTTCTTGTCATTCACAGGCTTCTGCGCAGCCAAATATTTCTGCCCAGCCACAGGCTACTGCCCAGCCATAGGCTTCTGCCCAGTTGCAGGCTTTTGCCAAGCCAGGCTTATGGCCGTTTAGAGAAGTCTGCCCTGTTTTCTGCCCAGCCACAGGCTTCTGCCCAGTCACCGGATTCTGCCTAGCAACAGGCTTCTGCCCAGCCACAGGCTTCTGCCCAGTTGTAGGCTTTTGCCCAGTCCTCTGCCCAGTCACACGATTCTGCCCAGTTGCAGGCTTTTTC
>Chr0_RaGOO:1824704357-1824704823
CACACACAATTATGTTGGATTTAGTCCAACATAATATTTTTAATCTGGCTGGTGAAGCCCTGAAATATCTCTAATGAAAGTTAAGTTAGTCTAAATTGCAGTTGTAATGTTCTCCATGATCCTCAGATTAAACAGATGAGGAAGATCTGTCAAATATATTGTTTAATTAAACTGTTAAACATTGCTAAGATTTCAAGCATCATGACTTTTTGATAAGTTAAAGAATTGACAAAAAAATCTTCACCAGCTTCTTACCAGGACCAGTGTCTCCAGACCCGGTCACATCTGTCACACGTGTTCCTTGTGAACACGCCCTCAACTGTGAAGAGCACAGGGCACCAGTCCTAAATTCTGCAAAGAAGAGTGTGTAAAAATTCCTCCACAGCACTGTGAAAGACTCGGTTTCTAGGTTTAGGGGGCAAACACATTTTTCACATCACTAAATATACAACAAAGGGCTTTTGCT
>Chr0_RaGOO:1824940880-1824941088
CCTGATGCAGTTTCAAATTGTCCATTGTTTAAAAAATTTGTTTTGTATATTTTCATCAGAGATTTGTAATGTCAGCAAGCTCATCTTTATGATCTGTTTTTTTTCTTCATACAGACAAAATCAAAGCACCAGCCAAAAAGCCAGCAAAGCGTAAAGCAGGTTAGAAAATATGTATACTTTATTTTAATGTATAATTCTGTACCTTGCT
>Chr0_RaGOO:1825015173-1825015580
TAATAAACACACCGCTCCTCACGCAGGATCCAACCTGTGTCGTCAGGGTCGCGGTTCAATACACTACCACTATCACTGCCCCATATACAGCAGTGCTGCTGGAGTTTTTAAACACCTCAGTGTCACTGCTGCACTGAAAAAAGTCCTGCAATAGCATCCAGTGGGCAGGAACCTGTAGGCAGTGTCCTGTTAAGAGCATCCTGTAAACTGTCTCCTGTAGGCAGTGTCCTGTTAACAGTGCCCTGTGAAGGACATCGTCCTGTAGGCAGTGACCTGTTAACAGCATTGTGTGAACAGGCATCCTGTAAGCAGTGTTCTATTAACAGCATCCTGTGAACAGAGTCTTGTAGGCAGTGTCCTGTAGGCAGCGTCCTGTTAAAAGCATCCTGTAGGCAGTGTTCTATTAA
>Chr0_RaGOO:1825448383-1825448743
ATTTGTTTTTGTACAATACTAAAATTAGTTTTTTGTTTTTAGTTCATTTGTTTTTCTTTAAGGCTCTGGCAATTTACTGCTAAAATTGGAAAACTGGATTGTGTACAATTTTTACTGGCACTGTATGGTGACAGGCAGTGTCTGGCCAGAATTGTCCATGTGAACAGACAAGTAGTTCTGGCAGAAATCTTTCATGGGCCATGGCAAAATTCATGGGACATGATTCTCGGTTTTGTCCCATAATTTTTGGCATGTCAGTGTATTGCCAATAGAATAAGACTCTCTGGAGCAGATAAACATAAATGTATTGGCATGTAAAATAGTGTAAATACATTTTTAATAGACTCAGTTTTGGAAGAA
>Chr0_RaGOO:1825973981-1825974316
TTATTTAAAGGCATAAAAATAGACTGTTCACAGGGTGATAGAACACACAGCCCTGGATATTTGCACTAATTCTGTCTAGCTAATCATGACTATAGCACACCAACAGAAACTCTGGTTTACATTTTCAATATTTAGCACCAGAATTTTACAGACTGCCAAAACTTGAGCATACCACAACTTTCTTGGTAGGTCAAGTCATGTAAACCTGTTTAAAAGTTATTTATAAGTCACTGAGCTTCACACAGATCTATGGTTGTTCTGCCAAATTACAACTGGATTTGCTAATGGTAAACAGCCTGATCCGTAGTTCGTAGTAGTCCGTAGATCAACTTTAA
>Chr0_RaGOO:1826441945-1826442395
ATATCATCAGTGGTTATGGTACCAGAGACATATTATAAAGCGTGATGTTCAGCATGGTGATTATGAGAAGATCAACAGAAAGAATGCTGGAAATAATCCACATCAGGTAATAAAATAATATTTCAACAAATTCCAGATTATTATTTAATAATTTATTTTTTGTAAGGGCACTTTTGATTACATATCAATGTTTTGTTCAAGCCTTTAAGTCGAAAGGTCACAATATTAGATAATAAGCTAATTATGATCTATTGTCATCCCAGTGTCTTGATTTTTGCTGGTTTGTTATGGCATATTCATGCCACTTCTACAATACAAGTTCAGCCCTTGTTATTTCTGAGCTAAAGTTCTCAAAAGTAACTTGATCATGAGGTCAATCCAAATATGTTTCTCCTGAGAAGTTTGTGTTATTAACTGCATTAGTTTAAAAATGAGTAGCTTAGATAAAAT
>Chr0_RaGOO:1826636726-1826637230
AGAGGTTGAGTCTACTATCCCAGAGGTGACTCTACATTTACAAAGGTCGCCTCTACTTCTTCAGAGGTCGCCTCTACTTCTTCAGAGTTTGACACTATGTTAACTCTACTTTCCCAGAGGTGACTCTACTTTTACAAAGGTCGCCTCTACTTCTTCAGAGGTTGACTCTACTTTTACAGAGTTTGACACTATGTTAACTCTACTTTCCCAGAGGTGACTCTACTTTTCCAGAGGTTTACACTATGTTAATTCTACTTTTCCAGAGGTTGCCTCTACTTCTTCAGAGGTTGACTCTGTTGACTTTATTTTTCCACAGGTTGACTCTACTTTTCCACAGGTTGACTCTGATGAGTCTAATTTTCCAGAGGTAAATTCTACATTTCCAGAGGTTTATTCTATGTTGACTCTACTTTTCCAGAGGTTGACTCTCTATTGACTTCACTTTTTTAGTCATTGAATACTCTTGTAGAGGTTGACACTATGTTGACTTTACTTTTCCAGAGG
>Chr0_RaGOO:1826639616-1826639922
ATGGTGTAAAAATAGTTATTTTTTTTGCATGGGCAATGCTATGCCCCTATCACTAGCATTGTAATCCTTTTGGGAGCATCGGGAAAAAAAGCAAACAACAATGGGCAGTTCGACAAACGTTTGTACTCGTTATCATGTTTTACCACACCCCAAGTCTATTTTATATCAGATTTTTTTCCTTTAATAGTTTAATGCTAACATTAGTGTAAAACCTAATCACTTTCCTATTTGTTTGAGAATCACCAGATAGTTTGTCAATAATAACAGGTTACTTACATTGGGCTATGCATTAGTAAAGCAGGACAT
>Chr0_RaGOO:1826828214-1826828552
AAAACATGCACAAATTTTATTTTCCCATTGATCATGCTTTATACATAATTGAGGTTAGAAACCTTTAAACAATTACATTTTAACTGTATGTTCTTTAAATATAAAACATAAATATATTGTAGTGTGTGTTTTGTTGTTTCTGGGCCGTACTAAATATTCCACAGCGTTTGAAAAGCTTTCTCTTTTGTATTTCAGCAATGCACCAGGGGATAGCCCACAGGTTCAGAAAAAGGAAGACATAAGGTAAGAAGTTAAGTGATTTCAAACTTTCAGCAGTGTCTTCCTCTTCTGCCTTATTTTTTATTTTGTTTTTTAATTAATTTAATACATCAATTTAT
>Chr0_RaGOO:1827018475-1827018717
CATTCTGGTGGGCCTGGCCACTTGTGATTTAATAGAGCTATACACTGTTCATCTCCCGACTCTCTTCTGATGTGACAGGCATACACTTTTAATGAGTGAAGTAAAGTTAAGATTTTTTTTGAAATTATTATTTTTCATGCTGGTTCTCTCAATTAGCAATTCTTCTGTTGTACGTTTGGCTATAGATTGGTTTTAATGTCTTCAAAGTGATTCTGTAATCGCTCAGTGTTGTAATGTACAAT
>Chr0_RaGOO:1827982014-1827982374
TTCAGAAACAAAAACTGCTTTTATAATAATTTACCAAAATAAATACTGATTAATAATGAAGCATAGAATATCACTGTTTACTCTGTTTACACAGACTCCTGATCAAAATGTTATAATCTGTCCTCTAAATACACAGAGAAAGTGTTCATGCACAAAATATAACACTACACTGATTCCCTTTTTCCGATTATATATTATGGGGAAAAATGAAGAGCTTAAAGGTTTAAAGGAATAAGGTTCTATAAATACGAATGATTATTTTATTGTGCTGTATAATTCTTAAAAACTGAGATGTTTCTTTCTTTATCTCACACTCAGCCAAGAGTATGAACGCCTCAAAAGTAATTACCAGCCATTGAG
>Chr0_RaGOO:1828970483-1828970934
CTCATTTGTGACAGAAATTACATTTATGTACATTAAGTACATTTATGACTTGCTCTGCTTAAGTAAATGTATGAATAAAATAGCACTACTAATGTAAATTTATTACTAAAACTACAATACCAAAGAAACTTTAGAATACCAATAGCATTATTAAGGTAAATGTATCATGACTACTGTTACACTCCTGAGGTAGCTAAATATATGACTAGAACAGCACTACTGAGGTAAATGTAGTGTTCTTTGTTAGTATGTATACGGGGATGTTTAGTGTTCAATAAATATTTTTAAATTGTCATTTTGTAATTGCTTTTTTAAATAGCAATACAAAGAAACATTTAGGTTATGTAATATAAATGTCAAATTTAATCCAAACTCGCACAAAAACATGTTCTGTAATTGGTATTTGGCCTTTGGACAAGTGTTTCATTTTGTGCAATTTTGGCAAGAAATA
>Chr0_RaGOO:1829274344-1829274589
GTTTTGCCTAAATTTTGGAGTCCTTTTAAATTCGATTTTCCCTCAAGTGGTGTCTTGCCTGGTTTGGTTGAATAATTATTTTAAGTGGTTCAGCATAACACACATGTTCTTTAAATGAAGAAAATTAATTATTATTGACAGAAATGAATTATTATTGTCCATTCTTTCATCCCTCTGCAATGAGGAACTGAAATTAGCTTTTAATTTTTTGTTTTTTTGGTTCCACCTTAAATTATGTAGAGAGA
>Chr0_RaGOO:1829721260-1829721546
CAAACTGGCGTTGTTTTCACCAATAGTGCAATTAGTTTGTGTAGGTGTGAATACAATAATGGCACTCCAATGCAGTCCAAAAGGAAGTCCCAAAATACTTTCTCAGAACTTTTAGTAGAAACTCATTTTCAGGAACTAAATTATCTGAACTTCCATGTCCAATGAAATGTTGTAAATTGAGCATTCCAGGTATTTCCCAGAATGCAGAGCTGAAGCATATAAAGGGCGGGTATGAAAACCACTGTGCAAAGCCCTAAAGTCCTAATAGTAGAAAAAGAGAACCCAG
>Chr0_RaGOO:1829868577-1829868819
TTTTCATTTTGTTGCAGTAGTGTATTCTTGATTCATTTTCAGTGTTTTTTTCATATCGCCAAGAGTATCGTTATCGCGAGAATACCATGAAATATCGTGATATTATTTCAGGGCCATATCGCCCACCTCTAGCTCTGGCGTGGCATCAGCCGTGACATGCAATAAAATGTGTCTCTACTAATTAGTGATATGGGGGCTGAATACTTTTGCATGTCACACTTTTCTTTTATTAAAATTTATTG
>Chr0_RaGOO:1830497955-1830498521
AAAAAATACTACAGATTCAGGCTTTTCAAGCTATAGTCTGCAGGTTTTTGCTACTTCGGGGATTTAAAGACCTCTCTGGTGAGAATGTGTATTGAAGCCCATATGATAGTAATTCATAATTATGATATAATTAATCATAAATATAAGATGCTAAGTTAAAATGACATGATATTAAGTCATAGTTACGAGATATTGTCATAATTATGAGAGAGTAATTCACACAATTATGAAATAAGCCAAACTATGGGATACTAAATAAAAAAAATGATATAGAAAGTCATAGTTATGAAATATGTTAATTATGATGTGTTAAGTCTTAATTATGAGATAATAAGTTATAATTATGAGATGCTAAATAAAAAATTGAGATAGTAAATCCTTGTTGAGATATTAAGTCATGAGTAGGAGATAATGAGTCATAATTATGAGATAGTTATTAATAATTATTAAATAATATAATATGAGATGCTAAGTTAAAATGATGCAATAGTAAGTCATAGTTATGAGATATTAAGTTATCAAAATGAGATGCTAAGTCATAATTACGAGATAATAAGTCATAATTA
>Chr0_RaGOO:1830956985-1830957290
CAAGAGCCAGGAAAATATTATCTAGTACATTCTCCTGCAGATCTGCTTTTTAAAGAATCAGTGTATAACTTTTACAGTAATAGCTACAGGTTTGGTCAAATTAAAACGACAAGCCTTTTATTTTCAGAATAACTGAACTAAATTACACATTACCAACATACCAGCATCATTCATTCCCACATAATATGACTGTATTAGTCAAACAAAAGTACAACATGATTTATTTTAACCTGATAAAGCTTATTACATTTGAGCATTACCTAATCAATTATTATTTCCATTCTCTGCTACACATTAAACCTGAA
>Chr0_RaGOO:1831637131-1831637544
GTATCAATAGTCTCAATTTTCTTCAATATGTGAACTGTGGGGGAAATGGTGACACATAGCCTTTGTGAAAAAACACTGATCTATCAAAAGTCTACCTATATATGATGTGTCTGGAGTAGCACTGTTACTCTAACGTGTACCAGGAGTAAAACCCTTTTCTAGAGGCAAATGTGTCTCATGTGGCAGGCTGATGCACATTTCTACACAAATGTAGAACATTAGCAAAACCATATTTGCTAATAACTACAAGAGAAATTAGGAGCTTCTCCAAGTTTCTCTGCTGGGCCAGAACTTTTTTTTACTTAAGTAACTCTTATAGCACTTCAAATTATATTTGCTGGACAAAAGGCACAATTATGACAAGAAGGTCACTACAAGACACTACACCCACACTACAACCACAATGCCAAAAT
>Chr0_RaGOO:1832290744-1832290960
CTATGTTTAATCAGTGATGCTGCCATAGTTTGGCTATTGTAGTTATAGCCATAGTTATGTGGTAAACTGGGTTTTAGCACAGTTTGAAATACTGTGGGACCTAATGTTAAAAATGCATAACTGTACATTAACTATTACTAATGTTTATTATTACTGTGGCTGTTTAGCTGTTCATAGTAACTATATTTAGTGTAAAGTTAAACATTATTATCTGTT
>Chr0_RaGOO:1832291477-1832291787
AGAATCTACAAGACATTATACAATGTGAGCTATATCACAGAATATATTAGTTTTTTATCATATCGAAGCTTTATTTAGAACAAAAGAGACCATCAAAAACTGCCAAAAAATCAGTGGTTCTCCCATAACACAATAACTCTTGGATGGAGACCCTTATCCACCATCCAGCCCAACAGGGTGAATAATGCTCCACCAGGGGAACCACCACAACTAAATCCCATTTTCCTACAAACACATACAAAGACACACACATATACATAATAATCCCAAAAAAGAATAATGGTGACTGCGGAGCATGCTGAGACTGAAG
>Chr0_RaGOO:1832519929-1832520233
AGACAGAGACAGACAGAAATCTAGACAGACCAAGAGAGAGAGACAGAGACAGACCAAGAGACTGAGACACAGGGACTGACTGAGAGACAAACAGAAAGAGAGACAGACTGAGAGAGAGAGACATAGACAGACCTAGAGAAAGACAGACCAAGAGAGGGACAGACAGAGTTAGAAACTGACCGAGAGACAAACAGAAAAAGAGACAGACTGAGAGAAACAGACTCACAGAGAAAGACAGAGACAGACAGAAACGGAGATAGACCGAGAAAGAAACAGACGGATTGAGAGACAGAGACAGACAGAA
>Chr0_RaGOO:1832739793-1832740116
TACTATAGTATTTAAATTGTATAATTTTCCATTAAAACACTGGTACATATTTCTGAACTCTGATTATGTGTATCTGTATATTCTGTACAATAGCTTTGGAGCTGATTTTGTTTTTAAAAATGACAGATAGGAAATATTATTTCTTTGATCAAAATATTAAAATTGTTGTTTATATATAAGAATGAAAAACACCAACTACTCCATTTCATTATCGTCCACAACATAAAGCAGACAGAATTCTCCCTCTTGTAGCACTAGGTGTAGATATCAGGGTTGCATGATCAAGGACTGGGATTTTCTTGCATTTCTTTTAAATTAGAGAA
>Chr0_RaGOO:1833014382-1833014706
TTCTTTCCATGTCACGGGTTTGTTCATTGATTTTGCTGCATTTTTTGCTTCATGTGCAGGGATAAAAAGCAGCTTGACGTCCACAAAATGAATCCTTCCGATGATGAAGATGATAGGTCAAAGTGTGCAGATCTGGATCCAGATAAATGTGTGTTGACCGGACCACCACTGAAAAAAAGGAGATCTGATTCTCAAAGGTGAGATACCTGAAATGTGTAAAATGTAAAGCTTCTTCCATTGAAATAAACTGGTTTGTCTGTAACTGACTGAATGTGCAGGAGGAATAAGATGAACTAAAGAAAGAGATTCCACAATCTGAACCTG
>Chr0_RaGOO:1833897265-1833897660
AAAAAATATTTTTTAAATGGGATTTGGAGTCTTACAACAATGCAAAAAAAAAATACAATTAAGACACACTGACATGCCCTAACTCAAGCTGCATGGTGCACAATCCGTATTGCACGCTTTTTGATTTGCAGCCCTTTTATGATTATTTTATTTTCTAGATGATCATCAGTGTGAGCTCACTGGACAGCAAGGGACCACCCACACTTGTTGTGAGGTGTTATCTTATGATCATATCTTAGGATCATAGGAGTTATGGCAGTTATAGTTTGGTCTGATGGTAGGAGCAGATGGATGTTTGTGTACCAGGAATACACTATAGAATGTAGGTCAGCATTACCACCCACAGTGGACAGTGCAGTGCAGTGGGTGGTAATGATGGTGACTGGCAGTGTCTG
>Chr0_RaGOO:1834304855-1834305310
ACCTGGAATAAGCCTGGCCTGAACTCATTTTATATTGCAAACATTGTGCAGAAAGAAAAGTTTATATAAGTATATAGTTTATATAAGGCTGATGTTCCAGGCACGAGCGGATTTCATAGTCTAAAATTAATTGGCAACATGGCATTGCAAGACAAGATGACCAAGAAAAGAAAATGAACACTAATCTGATGTATTTAATAAAATATAGTAATCATTCCAATGCTATTTACAACAATTTACAGGGACAACATAAAAACTATTTTACAAAGAATAGTTCTCTCTTTTTTACGAGCTTAAAACACAAACATGCTACATTCTTTCACAAAAAGTTCTAAGGTTCATTTTGTCTCTTACATTTTCCAGAAATAAATGCATATCCTTTATTTCTGAGAACAAAAAGGAAAAATGTGCAAGGATTTCTGCTTTTTCTGTCTCACATGTAATCTCTGTTAGTA
>Chr0_RaGOO:1834357274-1834357718
AAATTATAACCCTACAGAGGGCTGAATTCAGTCAGATGATTGTAAAGCCTCCACAAGCTTATATGCATGACTGGAAACATCATGCATACATACATAGTAACTGCCTTTCTCCTGGAATCTCCTCCATACTCTTCAGATTGTGCTAGGAGACACAGCAAATCTTCTGGCAATGGCACATATTGATGATCTCTGTAGAATACAAGTACCGCATCATGGAATTAGCCAACTGACCCTATCCAAATGCCAAACTAGTAATATATTAGTCAGAATAGATGAGGAGTGAGAACTTAATGGGCACCTATTAAATCATTACTGTTGTCTCATTGTTGCTCCCTTTAGTGCACATGTTAATTTAATTTACACCAAAGCAGCTGAAACTGTTAAACAACATTGAGTTGACACTAAACTCTGACTAAAAAGCAGTCCTATATTACCTGGCTGACA
>Chr0_RaGOO:1834698237-1834698548
ACAGAGCAGGACGCGAACCTGACAATGCTATATAGCAGGGGTTGGCAATTAAGTTTGATATTTTCTAAGCCATTATGTGGCGGGCCACAAAAAAAAAATCTGTCTTGGAAAATTAAGTGTAATGGGATGGAGGGCTACAGACTAGTAGATCTCCAGCCCAGAGGGTTGTTGAACCCAATTTCAGAACAGTTGATCTTAAAGCAGGTAAACGCAAAAAGAAAGGAAAAAGTGAATAAATAAACACGCAGCTCCTCACGTGGGACCAAACCCGTGTAGTCAGAGAGACAGGGGAGGAATGTAAACAATAGCTT
>Chr0_RaGOO:1834700321-1834700603
GATCTTTTATGTGTAGAACACAATGTTCTGAACATTCTCAGGATCTGGTCTGACCGACCTGTTAATTATCTTAAGTTAAAAAATTACAAAAATACTACAAATTTGTTACATTTTGGCAGTAATGGTAATTATTTTCAAAGTGATTGTACATTTAATAACTGTACTGTGTCTTTAACTAATTATTTTTTACTAGTTAAGATCATTACAACAACCTTTAACTAATGTGTCATTTCATTATTATTTACACTCTTAAGCACGTTGTAGATCAGACCAGAACTGGAG
>Chr0_RaGOO:1835040866-1835041362
TGAAACTACCACCTAGAATGATGGTTTCATTTTTTGGAAACCTAATGGATTACAGCATTTAAAATATACTTCTTTAATATATGTAATTTTTCAGTGTTATGATTATTATACTTATTATAAAATTGTTTAAATTGCACATACAATTGACAGTAATGCTGTAGAGGATTCCTGTAAAAATGTAAAATAAAAACACTGAGAAGTGAAAAATTTCATGAAGCTTATTGCAGATCTCAAAAGAAAGAAGCAAATTTGTCAGATGGTTTTTCAGTTGTCCTAAAAATATTGGTGTCAAAACAATTGTAGGTTAATAATCTAAAAATGAGCATATTTGTGAAAAACATGATTTCCATGTGTCAAAAAATACCTCTTAAGGCTCAGTTTAATTTACAAAAGTGGTTGATGTGTAACAGGATTTTGGAGAAGCCCACAGAGCTTCTTTCCAATTAGTCAATGGGGGAATATAAGAAAATGGACCCTATTGAGTACTATACAAATA
>Chr0_RaGOO:1835892390-1835892854
ACTGCAAGTCTCCCATATCTATAGGAATGGGGAATTATTGAATTTTTCGAAGCCAACAGCATATGCCTTGCGATTAGTGGCAACATATAATAATGTAATAATTCACAAAATCTCTGAGTAGGTGTAATACAGATAGCTGTGTTCCTGTTTATTGTGTAAAATGGATCTATTAGAAGCCTTGTTTGTTTATGCAGAGTTTGTGCTACTTTGACTTGTTAAACAAATGTGATTGACAATTAAAGAATTCAAAATAACGTGTGTCCCAACCAGGATATGTCCTGTGTCATTTAATTTTTTTTTATGTAATTTTTTTTATGACTCTTTCTTTGTGGGTTTATCATACCACACATGTGTGTACTCACTTGAGTTGACAACTATTTAGACCTTAAAATATGCATATAGAGTTATGTTTAGAAGACAGTAAATATATTATACTGCTATGCAAACTATACAATGACTACTAT
>Chr0_RaGOO:1836296823-1836297118
ATGAGCAAAAGAAACAGGGAAGTTTTGTAAGCTCCTTTAATATATTTACATTATATTAAAATACATTATTTTCAATGGGCATATATGCAACTGAAAGATTTAGCTGCCTAGTGCATCCCAAATTTATACACATTAACATATTAATATTAACATTATAGTCATTATGGCTTTTAGAAAAATGTGTTTTGAGGAGGGGGGGTAGTGCACTATGGTGCGTGGCCTAAGCATTTGTTCTTAATGGCTTTATTTTTTCTCCTTAAATTTACTTTTATACTTTAAGTAGTTTTGAAACCAG
>Chr0_RaGOO:1837002546-1837002967
CACCAAACATGCCCCCTCAAGCTGCGAGTCGGTTCCCATTCAGAACAGATAGGATCCATTGGCACAACCCCATGTCAACTGGTTGACCTGCTTAGTGTTGACATGGCGCCAGCTTGTCAATCCTCCTGCCTTCAGCCCCCCAGAGCTGTTAAAGGCACTGACCCCAATCCTGGAGGTCCTGACCTCTCTTGGGTACCCAAAAAATACCAAGACCTCCAGAAGGTGTTGGTAAATGGCAGGCCCAAATACTGCCCCTTCACTGTCTCTGCGATATGACTGGTACTAGTCTCCATGGTACTAGTACTTGTTTTCCCTCTCGGGGCCCAAACACTGGACAATGGGAGAATACATCCAAAGCCCTATCCAGAAGGGATTCGTTTCTCAGGGGCTCCTGGGGTAATTTTCTATTTAATTTTATCCT
>Chr0_RaGOO:1837595452-1837595809
GTCCATCCGTTTTGTGTGTCAGCTGACTTTTTAGTTTGTTTTAGTTTAGTTTGGTGTCCGAAATAATTTTCTACCATGAGCCGTTTGGATGCTCCCATGTTCTAAAATAAACTAGCCAACCCCCTACCAGAGCCCCAACCACTAGATCAGTTGAAGTAACTACATTTTGTTCTGCTGGTTGAGAACATCAGAACGTCAGTGCACAGCAGGATTATCCAGCAGACTTTGTCTGAGGGAGGAATCTGTACCTACTGTCCATGGCAGGTCAGCAGATGAGGGAGATGTAAGAACTTTAATAATGATTTTTGTGATTCTTTCTCCATTAAGCATGGACTAGCATGTTTGTGGTTTGCCATT
>Chr0_RaGOO:1837757389-1837757708
TGAGTTCTGGACACTTGCTGCTGGGAGCGGTTGGAACGAGCATGCGCTCCTACCTATGTACCGTCATGGGTTGAGCTGGCGTGTCAAGATGACAAGCAAGATCTAACCCAGCTCATCTCCCTGTCCATAAAGCTGGATCAGCTTTTGAGCTGCCCAGTGGCTCCAAATCCCGTACAGGCATGTAACCCTGTAGCAACCCCTGGTACTGCCACTGGTAACCATGACATAATCCTTGGCCTTCCCTGCCTAATGACTCACAATCCCCACATTTCCTGGCCTGAGAAGGAGATTATAGCCTGCTTAGGGGTGCCTGGGTCTT
>Chr0_RaGOO:1837860975-1837861502
ACTCAAAACTACAAAACACTGCGTGCAGTGTGTAAACACCTTAATAATACATTCAAAGACACTTGTTTTAGGTGTGGTTAGTGATTATAGCAAACGAGTAGGCATTTCTTGCTCTGCCTCTGGTCTCTGCAAATTGAAAACATAAAAAATTTTAGCTTAATTTCTATAGAACAGAAGGTAAAGAAACCTAGTGCTCTGCCGCTGGAGAAACAATTGAATCCAGTGATTGTAAGTGAGCAGTCAACTGGGCACTGTTTGGCGTGATATAGGGCATGTCAGTGTGCCTTTGCTATTAAAACTACGTGAAAAGAATGCCTTGCGTGGCTTGAATCCGCAAAAGTCATGTAGTAGTCTCTTAATTAATTGTGGGTGTGTTTTGGGCGTAACGTGAAATAAATCAATTAGCGTGTCACTTGCCATGCCCTTTAAGAGTTAGGTGCGCACTGTGGTGGATTGCTATTTTAACGGCATAGCGCTTCTGCAATTCTCAATGAAACTGATCTGTGTATTCACGCTGTGAAGGTGAG
>Chr0_RaGOO:1838049997-1838050376
TCAGTTAATGTGGGCGCCTTAGTGGGCAGGTTCATATTAGATTTAGGCACATAATTTGCATTATGCCACCTTAAATGCTACACTGTTTATGCTTGAAAGGAATAATTAATATTCAATTAAAGACTAGTCTTATGTGAATTTAACTGCTGCCCTTTTTAAGGTGGAAATGAAACATTCAAATAAAGAATTTGACTACATTGCAGCAGAATGTATGGTAACTTTTGCACTGCTTAAGGTGGAAAAGAAAATCCCAATAAGAAATCAGCCTTTAAGGCTCAAGGATTCAACATCTGCGCCATTTAAGGTGGAAGGCATTGAGTTAGCACCAGTATTCAAAAATATTAAAAAGGATCCTGTCATTTTCCGCACTATAAGGAGC
>Chr0_RaGOO:1838479578-1838479780
CAGAGCTCAGTACAGCTGTTTCTGACTAACAGCGCAGCACAGGCTGATAACGTTAGTTAACAGGGTAACAAGCTAACCGCTAACAGCGCAGCACAGGCCAATAACACTAGCTAACAGGATAATAAGCTAACCACTGACAGCACAGCACAGACCAATAATGTTAGCTAAAAAGCTAACCACTAACAGTGCAGTACAGGCTGAT
>Chr0_RaGOO:1838992037-1838992308
TTGTACATATTCTGAGATGCTTTCATTTTGTTTGAGATGATGTATTGCTATTTTAAATTGTTTTACATTATTTTGAGATGCCTTTTTATTCTTTAAAAATGTTAATGTGTTATACTAGTTCTATATTTTTCGCTCATGAATATTCATACATGCAAACATATTGCCTCTGATTAGCTAATGGCACTGCGAGGCAGCAAGACAGACAACAGTTAGAAACATTTTAAAATAAAGACATTTTTACACTAGTAACAGTATTTGCAATGACATATGT
>Chr0_RaGOO:1839693457-1839694031
CCATGGACGCTAGCATGTATGACGTCATACACGCTATTGTGGTTTAAATACCAAAGACTGGCCATTTTTCTACATTCGTTACAGAGGCAATATGAAGAGTTCTGAAACTGTTTCAGAATTTGTGAGTCCTAGTGTGGGGGATATTATTAAATTTTCTCGTGGCTTCTACAGACATTTTGCGGTTTATGTGGGAAGTGGATATGTCATCCATCTGACAAAAAATGAAAACGAACCTAAGAAGGGAGAAGTAAGAAGAGAGAGACTTTTAGATGCAGCTAGAGGGTCCCGTTATGAAATCAACAACATTTTGGACTACAAATATGATCGCAGAGAGATCGGACTGATCCTACAGGAGGCACACAGTGCCGTAGGCAAAGAAACCACTTATAACGTTTCTACACATAATTGTGAGCATTTTGCAACCAACCTACGTTATGGAAAACCAGAGTCACGGCAGGTGGCAGTTGCATTTTGGACATTCATGGCTGTATTTTTTTTTACGCTGCTGGTACTTCTACTTGTTGGAAGTTTCGGTAACACTTTCTTTTAAGGAACACAAATTAGGCGCTTATTA
>Chr0_RaGOO:1839967400-1839967785
ATTCATGCCAGGGGAAGGGAGAGGAATATTTGGGTCAGAGGAAGGGAGAGGAGTAGTTGGGCCGGTCCAGAAAGGAGAGAGGAGTAGTAGGGTCAGGGGAAGATGTGTAGTTGGGTCAGGGGAAGGGAGAGGGTTAGTTGGGAGGGGAAAAAGGAGAATAGTTGGGCCAGGAGGGGAGTAGTTGGACTATGAGAGATAGTATGGAGAGGAGAAGGGAGAGGAATAGTTGGGAAAAGACATGTTTCTCACAAAACAGAGAATGTGTGCTTTTGAAATGATTTTAATGAATTTTAAAACTGTGATTTAATGTTGTGACAGTTAATCAACACAGCCTCTCTTCACAGCATGCATTTTTTGAATACAGAGAAACATTATTGATTGTTTT
>Chr0_RaGOO:1841140080-1841140470
GTGTTTGAGTGTGTTTAGATTTTGTGTATTTATAATGATCTGTAGTATAAAACAAAAGTCCTAAAGCGTACTCAAGATTTTCTTTTGTTTAAGATGGAATTAATGTTTTTTCTACATTTGTATGAAATTAGAGCTACATTCTCTCAGCACTTTAATAAGTGGTACTGAAATCTGATACACATTACACATGCATGTCCCATATATACAACAAAGGTTTGTGTTCTGCTGGAAGGTTAATCTCTTTCCTTTAGTTAATGAACCATGAAACACCTGGTAACATCAGCAAGAACCATCACCAGCTGATCTAACTGTAGTGATATTAGTTATTTTCTCTTTAGTTAGTATTAAAGACACTGTTGGTGTTGGAGCTCAGTGGTTACAGCATCGGGT
>Chr0_RaGOO:1841170348-1841170595
GTAATGTAATGTAATGTAAAAAAAAATGTCGGGGTTAAGTCCATTCTTGAACACAAAGAGAAGTGCTGCGTTGTTCCATCCGCTACCAGCAGCTAGTGTCCGAAACTCCAGGGCATAAGAGGCAACAGACTTGTGCCTTGCTTCAAAGCTAGCAGTAACTCTCCATTAGATTGTCTATAGCGTGTGTGATCAAAAACAGAGCGGAAAACAGAGACGAGAGATAACAAAGCCTATCTTGGCCTTATCA
>Chr0_RaGOO:1841210109-1841210486
CCAAATTTTTTTTTTCATGTTTGCAAAATTTATGTTTCTTTCACTGTTTCAATAATCAATTCTTTTGGGAGGAGTTATAGGCCCTGAGAAGGGCCTTTGGAGTGGTTTGTTTCAAAAAATAATTCTTTTAAAAGCTGTAGGAAGAAAGCAGATACATGCAAAGCAGTGACATGTAAAAATCAAAAAAGCAAGTACATTTTAAAATCAGTTTCAATGTTTCAATGTTTCGATAATCAGTTCTTTCTGGAGGAATTGGGTGGCCTTGACCAAGGCCGTTTGTGGGGTTGGCCCTTAAAAGGGCCGTTTGGGTGGTTGCTGCTTCTCAATGATGGTCAACCATTCGATCTTGCCAGTGGACTGAACCTGCAGGAGAGTTT
>Chr0_RaGOO:1841705774-1841706015
AGTTAAAATCGAGTGGACTTCAAACGTGGTTTGTTCACAAGAACCGATTCAGCGATTCAAATCAAATGCGTAACATCATACGACGACCGAGCCGCGGTGTTCCATATTTTGTAGTGCGATTTCCTTTATGCTAATATTATTCAGCGATTTATTGACGATGGTCATATTGTTTTAAGCTCAGGATAATATGAAGACTTGTCTGTGAGGTAAGTAGAACACACGTAACTTCCTGCTAGTTTTT
>Chr0_RaGOO:1841784445-1841784884
AGTCTGAATAGTATAAAATGCCATGTACTTTTTGACACAGGCAAGAAGAGAAACAGAAAGAAGGACACTTATGTTTGGAAAAAATGACATGCAACCTGTTTAAAGCCTGTCCACATGTACCCAGAAATTTTGTAGGTTTTTCACTTTTTCTCTCTGTCTGTCCACACAAAAAATGTAAATGCATGTGCTCATGCGGGATAAGCAGTATTTAACTTTTAGGAAACATAACTGCCAAAATATATCTGAATACAGCAAGAAATATAAACACAAAAAATATATTATAAGTTTTTGGTTTTTGTTCTCATCATTAAACATCTGTCTAATCTACACACTTCTGATATAGGCAGAGAATTGAAGTTATTGTAGCCTTTTCCAAACGTGAGGAATGGAAAGTAAATTTGGTGGTCAGTAAGGAACATGCAAACTAACATTTTGATGT
>Chr0_RaGOO:1841872080-1841872491
CCTTTCTTAAAGAGAAGGACCACTACCCCAGTCTGCGTCTCCTTTGGCACTGTCCCCGACCTCCACGCAATGTTAAAGAGGCATGTCAACCACAACAGCCCCTCAACACCCAGACCCTTCAGCATTTCTGGAAGTATCTCATCGATCCCCGGAGCTTTGCCTTGGTGACCTCGCCCAGCGAAATCAAAAAAAGATTCTCCATCATCCTCTGGCCCTGTCTCCATCATAGAGGGTGGGTTAGTGCTCTTTCCAATGTCCAATTACCTCCTCAATTGAGGTCAGTAGTGTCCCACCCTTGATATATACTGCCTGGATGGTTCCCCACTTCCCCCTTCTGAGGTGCCAGATAGTTTTCCAGACGCGCCTTGGTGCCGCTCGAAAGTCCTCCTCCATAGCTTCGCCAAACTCCTC
>Chr0_RaGOO:1844259538-1844259814
TTGTTTTGCTACTTTATTACCGACCTGTTTTTGCTTTTTCTCTACTCTTTTGACTTGCCCTCTTGTTTTGTTGTGGATATTCCTTTTATAAACTCTTTGGCTGCTATGTCTGGTATGTTTTTGTATCTTGCTGCCTTATTTTAATGTTCACAGTGCCTGTCCCTCGTAGCTCTTGCAAATTTAACCACTTTGCAAATAAATTAACTTTATGTTAAGTATCAGAAGCTTGATGGTTTGATTATAAATCAGACCTGGATCAGGACCTGGAATAATTTC
>Chr0_RaGOO:1844265500-1844265987
AAGTTTTCATGGCTTTTGTACACATATCTTTGTACACATAGACAGAAAATTCATCTCTGCAACACTCTTCACTAAATTAATAAGCATTTATCATGACTGAGTTACAGACATAAATGTGTGCTTATGGAAAAAAGTGAGATGTTTGTGAGATGCTCATCAATTTTCTTTTTAGAATTTATGGTTGCCTAATCCCATACTATCTGTAAACTCAAACTCAGTATTAAACTAAAATGAATACACCTTTCAGATTTCTAAAAATATTTTTATTATATCTTTTCATGTCATAACACTATAGAAATTAAATTAAGATATAACTTAAGATTAGTCGGTGTACAGCTTACATAGCAGTATAGATTTACTGTCTTATGGAAATAAATCACACAGCATGTAATGTCTAAATATCTGGCAACACAAGTGAGTACATCTCAGAGTGAACATGTCCAAAACTGTGTAAATTGCTGAATATTATTATGTAAAAAAACATTAT
>Chr0_RaGOO:1844607379-1844607861
AAGACTGTCAGGAGTGTCTGATTGTCTTTACTCTGGTGAAGTAAAGCATGAGAGCATGAAGTGTAATAGTGATGAAGTTTGCAGAGTTAAGGATGGAGTACTCGGGTGTTATCCAAACCAATGCATGTTGGGGGCTGGAGGCTCCTTTACGCTCTTCAGTGGAGAAGCATGGACTTTCACATCTACAGGAGCTTTTGATTTAGTGAAAGTGTGTGATGACACCGTGGAGCTTGAATGGTTCCGTGTGGTGGTGCAGGTGCAAGCCTGTGGGCAGACAGGTCTGAGTGAAGTTGCTGCTTTGCACGTGTTCTTTGAAGATATGTCCGTCACTGTCAGTGCAAAGCAGGATATCTGGGTAAGTACAAATAAGATTTACTTGCTAAATTTATTTACTGTTCAATGTTATTAGATGTAGCTGGTAGCTGGCCTTATAGAATAGCATCTCTTACTGACATGTAAAATTTGTGTTTGTATGGCCACTT
>Chr0_RaGOO:1844899228-1844899540
TGTTAGTGTAGTTTATATAGTATATTATGATTAATATGTATTTCTATGTGTTGTAGGCTGTAAGAGCAAGCATCATTTTCTGAGCTACTACCTCTGTATTAGCTTTGTGCTCTATACTGTTCACTCTGTTGAATTTCCTTTTCCATCTAATTGTGTATATAAGTATTTCAAATCTTTTTATATATATTTTATATTGAGTTATACAGTTATTATATAGTTATATAGAGTTATACAGAGTTATATAGAGTTATACAGAGTGATATAGAGTCATATAGAGTTATGCAGAGTTATGCAGAACTATACAGGGTGATA
>Chr0_RaGOO:1845993640-1845994046
ACTTAGATTTAGATTTTCCCCAGCATATTCGGATTTCCATACCACCTCAAATGCTTACTGCAGTACCTCAAAGACAGTCATCCTTCATCAGTAAAATGTCTATTTCCTTTATTTATAACTAAAATGTACTGTATTTATGTTCTTTTAGTCGCAAAAACCAAAGTACAATTCAGCGGAAACCCTTCAGTCAAGAAAATGGTCTCTGACATGGCGTCTGTGTCTAATGCTATTTTTATTTTATATAAAGCTGTGGTGTCATAATCACAATATAGCTAAGTAACCAATCAAAATGTGTTTTAAAAGTTAAAGTGTTACACAAGTTAGAATGTTATAATCAAGCAGCTCTGGGTGCACACATGAGCTTCTCCACTTATCAGCATTTGACTTGCAGCACTGTGTGTAAAAA
>Chr0_RaGOO:1846235596-1846236113
TTTGCAAGTGGAGGCTGGCTTGACCGCAGTAAATAATATGCGTTAAATGCGTAAAAAAAAACACAATAACCCACAAATTAATGTTAAACAAATGTCGAATTTAACGTTGCCACAGGATCCTTTGTGTAGGTAAACGCAGCACACAAAACAGGACGTGTTTGAAATTACTTTCGTTTTCAGCACCTCACCCGCACGTGTTAATGTTACATTTTACTGTACTGTTTTTGTGCATTTTGCTAATTTACAATGAACAACAACAACTAACTATTTAATTCAATCCCCCGAAAAAGGAAGAAACTTTTCAAAGTGAAACTAACTAACTTAACTTACACCCCAACAACTGATCCTCTAACTTACCTCCAAATACAGCCGGAAAAAGGTTAAATACATCCAATAATACTAAATAGAAAGCAGCAGAAATCATCTTTGCCCTTCCACATTGTTACTAATATAAAAATAATCATTATACGCTGAGAGACCGAGTAACACTGTCAGTACTTAGGGTCCGTAAGTTAGA
>Chr0_RaGOO:1846239471-1846239844
TGTGTGAAAAAGTGTTTGTTCCTCCAGATAAAACATAACTTACCTGTGGTTTATCACACCTGAGTTCAGTTTCTCTATCCACACCCAGACCTGATTACTGCCACACCTGTTCTAAATCAATAAATCACTTAAATAGAACCTGCCTGATAAAGATAAGTAGATCAAAAAATACTCAAAAACTCGACATCATGCTGAGATCCAAAGAAATTCAGGAACAAATGAGAAGGAAAGTAATTGAGATCTATCAGTCTGGAAAAGGTTATAAAGCCATTTCTAAAGCTTTGGGAATCCAGCGAACCACAGTGAGAGCTATTATCCACAAATGGTGAAAACGAACAATGGAACAGTGGTGAACCTTTCCAGGAGTGACCGG
>Chr0_RaGOO:1846670067-1846670687
TACCTTACAGGTTCTAGATATTTACCAGGTAAGTGTGAGATACAAACTCCAATAACATGATAATGAGTACAAATACAGTCTGCTTACACTGAAGAAAGCAAAGCTTATTTCCTCTGGTTTTTACCATGTAGGTCAACAAATAACCCTTTGTAGAATTACCTGCTGTAAGTACAATATACACAAACACTGTAAATAACAGAACTTTCTGCTTAACAAATGAGTAAAAGGACTGTAAAAGTGGCAAGTGTGTCCTCAGTTTCCAAATGCTTATTGAGTGTTGTTACAAGAAAAGGTGATGTAACAGTGGTAAACATGCTCCTGTCCCAACCTCTTTGTGTTGCAGCATCAAATTTAAAATGAGTGAATATGAGTCAAAAACAATAAGCTAACAAAGTTTATCAGTTTGAACTTTAAATATCTTGTTTCAGTAGTGTATTCAATTACATATATGTTGAAAAGGATTAGCAAATCATCGTATTATGTTTTTAATTATGTTTTACACAACGTACCAACTTCATTGGAATTGGGGTTGTAAGAATATTTTAGGAATTATAATTATATAATTATAATAATTACTATTCCTCATTCCAAACTGGGGAAGGTTCTTAGGTATTATTATT
>Chr0_RaGOO:1846989936-1846990353
GGTGCACTGATTGGTTTATTTCACTTTACGCCCAAAATACACTTATGAATAATTAAGGGAATTAAAACACACCCTTTGCACCATTGGAGCTGCAAGGCATATTTTTCGTATTCTCACAATACCAAAGACACTGGGCATGCCCCGAAATCCAGCTGCGCAAAGCACATTTACACTATAGTGCGCTATAGATCGCTAAAATAGGGCCCGAAATCCCACTGAGCTATTTCATCATCAATAATTGGGTCATTATTTTGTGTTGAAAAGGAGTATGCAGAAAATATTAACCTGCACTATCCTGAAGTTGGGATACATATTCAACTGACCAGAAATAGCAAACTGTAATAATTATTAGCATTATAAATATATGACAAATTATTTGTTCTACATAAATATTCTGTATGTTATTGTAAAATATGT
>Chr0_RaGOO:1847015481-1847016081
TAGAAGTCAGAAAGAGAAAAAAAGAGTGATAGAAGTCAGCAACTGAAGTCAGAAGGAGGGTAATTATAATCACACATTTTTCAAAAAAGATTTTTTTAATGTTTTACTACTTTACTACATTTGAAAGCAACATAGAAGACGTAATAGCTTTACATAACATTAAAACATATCACAGAATTTTTTTTTAGTTTTAGTTTATTGCAGGGTGTTATATGTTGATTACACTAATGAAGGCAAGCATAAGTTTTATACTGAAAAAATTACTTTTAACTATTTTTCCTAGATCTTCAAACTTGTAAAAGGGTAATGTTTTGACCCAAAAGAAAACAGGAGGATTAAACTGAACCGGTTCTGTCAGATCATCAACCTGCTGTTTTTGCTGTGGCAGCTGACTCAACAACACACTCCAGGCCTGGAGGGGACATTCCACCTGTTTATTTATATAATTAATTTTATTATAAATCCAGTGTTCAGCGGAGGATTAGAAAAATAAATTCATCTATATTCATGAATTAATGTTAATAGATAATTGGTATGTTTCTGCCTGGCAGCTTTAATTTAAATTTAGATAGTGAAGATGAGTCAGTGTGGAATCATGTG
>Chr0_RaGOO:1847035675-1847036263
GGTGGAACCGGCAAACACGTAGAAGTCCTTTGGTTCTGTATTTTCCCCAGTTGGTATAACACACTCAGGGAAAGGAAAGTGTAACTCCTTACACATTTTAGCAGTGTCAACCACTGTCTGAAAAAAGAATATTCACTTTCATTTCAAGATCAAGATTAATTTGTATTGAATTTACACTCAAATCAGCAGGTAATAATATAGAAGATAAATAAAGTGTGCTATAAAATGATATGTATACACAATTTAGCACTTTTCATCCAAGGTTTAAATTTTTGCAAAGTTAAATGGATAACTTCAAAATTACAGTGGTAAACACTGTTGCTTATACTTAGAACTGCCCTTCAGAGTAGAACAGTTACAATTATGTTGAGTATAACTATATACAGTATATAGCATTTTGTTTTCTTAAGAACAGTATTTGATAATGTCATAAACTGTATTTAATCATTTTTTTAAACATGGCTACATGTACAGTCCTATTATGCAATCGTCAAGCGTGACAAACTGGACTATCAATGTCACTACTGTAATATCACTATGTTAATATACATCCTTTCATGGCACTTTGTACAATCATTAATTTTTATT
>Chr0_RaGOO:1847314877-1847315328
TATATATTTATATATATTTATAAAATAAACGTGTTTCAGGAGAGATATATGTGTAAATAGTTATAAGACACCAGAACTTTTCATAATTATATGCCAATACCGCAGGAATGGGTAAGTTATCCCAACATCAGCTGCCTCACATCTTGTTCTTCTGAGTCAGCTTACTGCTGCTCATATTTATTGTTAATATATAACTAATAATATATTATTTTAATAAGAACAACAGTAATCTAACGCTCCAGCTAGAGCTTAGATTCAGCCTGACCCTGCTTGCCCCTGTCATTACCAGCCCGGACCTGATTTAAACCACACTGAACCGTGTGAAAACAATTTTGTTCCACCTCATGTACCAAATGTGATATGAATGACAATAAAGTCTCCTTGAATCCTTGAAAACTGCAATCAAGCTTTACCAATAACTGACAATGAGTCTTTCACATCTCTATTGAGG
>Chr0_RaGOO:1848620618-1848621008
GAGTTCTAGTGTTAGGTGTTCTACCATTTGATTTAGGCAAATCTCAGAACAGGAACATCTCAGTCCATCTAGCAAGTTCTGCCCAAAAGAACAGACTGCTAGATGCTTAAAGAAGTCTCTCATTGTCTCTCATGGGACATACAGATAGTCCTTTCTACAGGTGATGTACTTTGAAAGTTAGCTAGATACTTTGACATCTATCAAATGTGCAAGCAGGAAAGCCTTGTAACAAATTTGTCTCAAATGCACAATCTCTAAAAGAGGAATTGACACTTTTTGCTGGGTATCAAGAACCTCACACAAGAAATACTGCAAACATTGCCTGCATCCGTTCAAAAGTAGAAGTATAGATACTAGAGTTTAAAATATTTCTGTAGAAGTTGAAGTATC
>Chr0_RaGOO:1848702894-1848703469
CATCAATGATGTGCTTAAGGATCTCTTCCATATCAGCCAGTGCACTGCCACATAGGCCTAAACACATTCAAAAGATATAAAGAGAAACAAACAACAAGGTAAAAACCCAATAAAAGTTAAAAATGAATAAATATTGTTATCTAACCTTATTGACTAATGGCACACATGTTCAGACAGACACACATTACATCATGTAATATATACAGTATAGCGCAAATGTTCTTAATGACAACCAGGCAGACTGTATTTTTGCACTATGTCATTTAAAGAACACTGTGGATGAAACTGTGTTAAGTGGAAAATTGTGGAGTGGATTCGGTCCCTTCATACTAAACAAACTGTTGATGTAGATTTGTTAGGTAGGTAATAATAACCAAAAACCTATTTCTGGCCTTTGCCATTAGCAATGTGAAATGCCTAGGCATCCTGATATCCTCCAGATTATCAGAGTTATTTTTTAATAACAGCTAAAAATGTAAATCCTTCCAAATATATTAACTATTCAGTATGATGACTGTTGGATTGGATCAGTGGGTTCTGCAATATATTTTGCTAGAACTCCCTACATAAAGAAG
>Chr0_RaGOO:1849151927-1849152466
TGAAGCCTCCCTGTTGAAGATAGAGTAAAATGCAGCACGGGACATACTCTAGTGCCAATTTTATACTCCCCCAATAAAGCCTTTGGTATGTATTGTTTACTATACAAGGAAAGATAAGACACCAGAAGTTAATAATTTATATCTTAATGCACCCCAGAGATACGATGAGCATCATTTTGACACATTATCCTTGTGAATGAGAAAGCTAATAACGTTTTAACACAAATGAATTACACTTTTTAACATTAGTACAATTACTACAATTTATATAAGAAACAAAATATAAAATAATGTGAAACAAACTACATTGCACATTATATTCTATTTATTTATTTCTGTTACTATCATTTTTAAGCTACTTTGTAAAAAAGTAAATAAAAAAAAGTCAGTTGATAGTGCAATGACAGAGCGTTGGATGTGTTATCACTGCACAGTTGTAGATTAACAACACCCCGGCCATGCTATAAACCGTCATATGAGCCTGTATCCGATTTAAATCAAACACCTACATTTCTTTACTAGGTAGTAAAACATTTCTA
>Chr0_RaGOO:1849495597-1849496062
ATTTATTCGAAACTGACCCCACACTCTTCAGAAGAACCAGAAGTGTGGAAGAAAACTTAATGCAACATTTTCCCACTGAAATTGAAAGCACTGATCAAGCCGAACAAAGCCAATACCCACCTGAGGGCAAAAATCTTTCAAGGATGGTTCAGTACATTTTTCACAAGAAGAAACTGCCTGCAGTGCTACCCCCAGATGTGGTCAAGACCAACAATTTTCCTGAGCACTTTATACCAAAAGAAACCTTTTGCACAGAATGTTTAGAGCATACTCCTCTAAGTGAACCACTGCTCATATCATCAAAGGCCAAAATATTGACCGTCACAGATGTGATAGAAGGTATGTTGTTTGTCACATTTACAATTTTAATAATTCACTTCTATACTGTAGGGATTGTTTCAGTCCTAATTTCCACTTGTTACATTTGTTGTCTTATTAACGAAGCACTGATTTTAGTGTTGTACA
>Chr0_RaGOO:1849533522-1849533886
TGATATAGTATTCTCCTGTATTATCTTTAGCTGTATGTATCATGGTTTAGTGGGTAGCATTATTGCTTCCCACCATAAAGTTACTTCAAATCATTCAAATCACATGACAGCTGTTAGTTTAAGAGAAAAATAAATAAAAAACACTAAATACACTACGTATGTGATGTGATAAAATATGGAATAGACTAAATTAATTTATGTAAGTAATAAGGCAGATACATAATATGGTCAAATCAACAAGATAATAAGAAGAGCTCTCTATTAGAAACGATCAGTATATTGACGAAAGGGATAACTGGCCAAAATAAGAAAGAAGAATTTGAAGTTAAACCTCAGTGAGAATTTAATTTAAAGGACATTAAAT
>Chr0_RaGOO:1850198815-1850199071
CAATTTTTAGCGTGTTACATATTTACTTTAACTTTAACTACTGTAACAGCTGTTTTTGTACAAAAGTACATTTGGAAATAAGTATTTTAGAAGTATATTGAATTACATTAAACTAAAAGTGTGCTTCATAGCAGTCTATTTTTAAAAAAATACACTATAATGTACTTTTATAAAAAGTATGATCAAAGTTTACTTTCAAATATTTGATTAAAACATAATATTAATGTACTTTTATTATATTTTAAATAAGTTAGCA
>Chr0_RaGOO:1850681871-1850682369
GAGACGGTATTAATGAATAGACCAGCCACTGACTTCTACAAACTAATCATGTTTGTCAGATTTCACAAGTGATGTTAAATATGTTGTTCAAATGCTACTTGGTCTTTCCCCATTTGAACAGAGAGGAGGCTGGTATTGTATGGGTGGATATAACTGCCCGGATGCACTGAACTGATTTGCCTAAAAAGACTCTGTGCACACCCACAAAGAGGATCCAGAAAGTGCTCCAAAGCCAGCATGCAGCGGCTTAGTGAATTGGGAGTGGATTGTGCATAGGTGGGTCAGAGTGGGTGTCTGAGGTGAGACACTGAAGAAGGACAGAATGCCAGCAGGCCAGTCCAAATACACTCCTACCCTGCTGGAGGGGGAAGAAGGAACTGGTACTGCTGTTTCCTTATTATTGACTCTAAACAAATAACCACTGTTATAGCAGTACAGACTCCATGACTGTTTATTCAGACCAAACCCACTCTCAATACTCTTTTCCTTCCTGTTTAT
>Chr0_RaGOO:1851074293-1851074521
CTGGGGCGTACACCCTTTCATCTAAATCTAAAATATGCTGTTTATTAATTTTTATTTTAAACATATTCACTGTTAATAAACTCTGATATTCACTTGACCCTGCTGCAGTGTTTGCTTTTCTATCACACCATTTGTAAAGTGCAGACATTAGCAGGATATGTGCAAAAATAGATTTTTTGTGGGTTTTCTAGGAATCACAGTTAGAAGAAGTGAAGTGGTCTAAGCTAG
>Chr0_RaGOO:1851391334-1851391783
TACGCAAAGTCCAGTTCAGACATCATGTGTCTCTGTGCAGCAGTGCCACCAAGACCACCATAGCAGAAGTGTTTAATCCACAGACTGTTGCTGTTTCTGATGCATGTCCAGCTCCCCCTCTGCCAGCTACTCCTGATGCACCTTCTCCCAGTTCTGGTGTTGCTTCCTCTGTGTTGGTGGTGACACCACTGCCACCACCTCCACCACCACTGCCGCCACCACCGCCGCCACCTCCACCACCACCGCCACCACTCCAGAGAGAGAAGAAAGCTACAGTGATGTGTAGTCACTGTGGAATCATCCTTAATAGACGAAACCTACGACTGCACATCCTAAGACGACATGCGCCTATAAAATCAGACATAACAGCCAGGAACCACCTCAGTGCTCATTGTGTTGACTACAAAAATGGTGTGTTTGCAGTCTCAAAGTCTTTCACAGCACCCAGC
>Chr0_RaGOO:1851683004-1851683557
TGTATGAGTGGTTAACACTTCGACGATTGAACTGATTTGCCTATAAAGACTTTACCACTCCTCATCCCATCACTTCCCTTCCAACTGATTACTTTCATTTTCCACCCCTTCAATTGGCAGTACTGTTTTATAAAAATATGAGATTTATATAAAAGATCTGAATCAAGTTGAGCAGAAGAGTCGAGTCTGTTAAGCACGGGGGTGGATGGATTTTGCTTTTGGCTTGTGTTGCTGCCAGTGGTCCCTAAATGTAGCCCTGGTTTAGGTTTTTCGTTTCTGTTTAGAAGATCTGTGTGTATGGGAGGGGTCAGACAATTATGAGGTCAGCTGATTTGGTAAGTCAGGCATATTTATGCCCACCCTGGGTCCTCAGAGCTAGACAAGGTGAGCCTAAGATGGGCATGTGACTGCTTGGAGCGTGGGACCTAGTTTCCTGAGTGTTTGTGATTTTAAGGAGGCAGAGTTGAGTGGAGTACCTGGTCATGAAGCAGCAAGCCCAGTTGGACGTGTTGGTCCAACGTTTAAGTCCTGTTAATTCAAATTTCCATAGTTC
>Chr0_RaGOO:1851964820-1851965335
TCTATTCTCAGTTTTTGTGGTGTGTTCTGATCATCTTCTGCTCTTTTGCTGTTTTATAGCTGACGGTATCAAGAATGGAGATCCTGGTATCAGCTAAAGCAGCATTATATGAATACTGGTATTTCATGTTCCTAAGCTGGCTCTACAGTGAGGAACTGTATTATGGTTCTTTGAGCCATCCATGTCCCTCACCAGCCGAGGGGTTTACACACGGAGCACAGGCTGATCCTGTATTACCCTCAGTGAGGAGTTTGTACAAGACTGACAATGTATTTATATATGTTTTGTATGTTGGTGTCTGTTTAAAAACACCAAGTACATGAGTTTTTACCTAAATTTTGGAAAACTATATTAATTATCAATATAGAAAAAGGAACCAGACTCACACACCGACTGGATATTAAAACTGCCACTTTTCCGACAATATGGACACATAAAGTAGTTAATGATTAACGATTAGTGATTTGCTCACAGATTTAAGTTTAGTGTAAACAGTTGCTAAAAAAATACATTTA
>Chr0_RaGOO:1852059218-1852059542
CCTGCCACAGACTTTGTTGTCCCCCGTGGCTGTATGATAACCATCATAGTAAATATCATAGCTATCGCAGTATAACAGTGTTAACCAAACGCATTACAAGAATGATAGTATTAAACAGAGTTCTAAATATGTTAAAATGGCAAATAACTATATACTGTTACATACTGTTACATACACCAGAGGTACAGAAAGCTATGATACACAAACATTGTTGTGAACAGCAGACTTTGATAGATCCCTGTTCTTTAAATCACTCATACCTGATTGTTATCCCATTGATTGCAAACACCTGACTCTAACTGCTAATCTGAGGGGTTCACATAC
>Chr0_RaGOO:1852204690-1852205018
CATAAATATTTAAAAAATATTTTACTTGCTCATTTATTTATTGAAATATTATCCACTATTACAAAGTTGTGAGTGGCAAAAAATGTGGTGACCATAATTAGGAGAATCAGTACCATGTTTGCCTCGCATCTCTGTGGCATTTGTCGCCACTCAAGATTGGTGATAAAAATTGGCCCCAAAAACACTGATTGGTCAATCTCTATTAATACTGTATTATTTTTCTCAATAAATAAATTACCAAGTATAATGTTTTTGTCTCATTTATTAAACATCTGACTAATTTCATTTTCAAATTAAAAGTTCACATCATTTTGTCAGTCACAAATAT
>Chr0_RaGOO:1853165610-1853166191
TTCAGACATCACTTAATTAGTTAATAGGATGCAGCTGTGTATAATTTAATCTTAGTATAAATACAGCTGTTCTGTAAAGGTCTCAATGATTTGTTGGAGAAGACTAGTGAACAAACAGCATCATGAAGATCAAGGACCTTACCAGACAAGTCATAGAAGTTGTGCAGAAGTTTAAAGCAGGGTTAGGTTATAAAAACTGGAAAAAGTATTCTACAACTGCAAACTTACCAAGACATGTCCATTTACCCAAACTGACAGATCGAGCAGGGAGAGCACTGGTCAGAGAAGCAGCCAAGCAGCCACTCTAGAGGAGCTGCAGAAATCAACAGCTCAAGTTGGAGAATCTGTCCACAGGACAGTCATTTGCTATGTGTGTCATGTGTGTAAAAAAAACATTGTTAAAAGAAAGACACATGAAGTGCAGTTTGCCACAAGCCATGTAGGGGACACAGCAAGAAGGTTATGTGGTCAGATGAGGCCAAAGCAAAACTTTTTGGCCTAAATGTAAAGTGCTATGTGCACCCTAAACACACCATCCCCACTGTGGAACATAGTGGTGGCAGCATCATGTGATGGGGATG
>Chr0_RaGOO:1854469215-1854469802
ACACACATACAAACATATAAAACATAATCAATAAAAGGGTTTTGTTGTTTAATGAAACTTGTCATTTCTTTTTTTGTCAGCTAATGTCATTCTTTGCATGCTGAAAAAAAATCCATGTAGATTTTAATGAATGCAAGTGTTTATAAAGGAGCTGTTGCTGTGCTTAAAACCAGCATGTCTTGGGCTTTGGGCTGGAGTTAACTTGGTTTTGACGCTTCACTTTTTGTTTCTGTTTCAGACTATGCATATTGGAATGTATGTTTTGATCTGCACAAGTAAGATACATGTGTGATACATAAATTCTAGGTAACTTCCCACCTTTCATTTTGTAGACATAGTTGTATGTTGTTCCCCAGATCCAGTGCACAGCCTTCTCTATGCTTCTAACAATGGCAATCCACCATTCTAAAAAAAAAAAAAAAAAGATTACATTAACATCAAATGTGATCAATGCATTGTGCCTACTAAGTTCTTAAGTCATGAAAAATCTGAGACTTTAAAAGTAAGTTACCTGGGGCGCAGTTATACTGCAATATGTTCACAACAAGAATATCACCATACATAACATCACAACAGTGAACTCATGT
>Chr0_RaGOO:1855287699-1855288138
TCAATTGAACCATGTTCTGGTTTAGTGCTGGGTTTACCAGAATACCATACAGGGATTTTGAACCTATATGCGTTTTTTCTCATACCGCCACACCACTAGAGGTGCTGCGGAGCGCTGTGTAGACACACACAGTGTAGTACAGCGCCGCCAAACAAGCACACTGGGACAGCTCACTAGGTAACGCTAGCCAGTTAGCATAACAAGCTAACTCCCTGGAAGCTCAGCTCTGTGGAGCCAATTTATACTTCCTCTCTCGTCCCCTCCCACACATTCCCACCTTCGCGGTTTAAACTGCAGAGCAACATGCTCTCGCTGAATACGCAGTGACTACGCTGTGGGTAAACAACAGGTAAACAGTTATGACTACAGAATCATTTAGTCAGCAAGTGATAAAACTCCATAAAACTCGACAATACGAGGTGAGCAGTAACTATAGCCC
>Chr0_RaGOO:1855497206-1855497482
ATGTTCTCCACAAGTCTTTCACACTGCTTTTGAGTGACCTTATTCCACTCTTGGCACAAAAATTCAAGCAGTTCAGTATTGTACTGGCTTGTGACCAACTTACATGATAACATTCAGAGGTTTTTTCAATGGGGTTCAGGTCTGGAGATTGACGGTCGACTTATTTGAATGTCAGTCAGCAACCGTAGGATGAAATCAATTGACCTATAAAAAGAATGGGAAATTCTGGGTTGAAGTGCATGGAAAGAACAGTTCGAAACAATCTCTTAGAGGCAG
>Chr0_RaGOO:1856245392-1856245707
CAGGCACGTAACAGCATTAGACATCATCCTGACGTAACATTTTTGGCATCTGACATCATGACCAACATTCAACCTGAAATTTACGTCTTTTGACGTTGGTGGCCAGCTGGGGAAGATGGGCCAATGGGCTGCCCCCTCTAAATAGTGGGCCGGTCTCTTCGAAAAAAAGTGTAGAAATAATAATCCAACAGCATCGGCCACTAAGGACTGCCGGCCCACCGGGCAAACGCCCGGTACGCCAGATTACCAGTCAAGCCCTGGTCAGTAAGTCGGAGGAAGAGCAGAGAGATGATATTAGTTTTGACTGGATTTATA
>Chr0_RaGOO:1856314763-1856315417
ATCGTCAACCACATTAAAACAAGACCACTGAAAGCACGACTCTTCTCTGCTCTCTGTGAGGAAATGGGAGCAGACCATAAAGCTTTGCTGTTTCACAGTGAAGCACGGTGGTTGTCGCGAGGCAAAGTCTTGTCACGAGTGTATGAGCTCAGAGATGAAATCAGAATGTTTTTGGAACAGGAGTGCATGTATGAGTATGCAAATAAGTTCAGTGATGAACAATTTCTGCTGAAACTAGCTTATCTCAGTGATATATTTGAAAAGCTAAATGAACTAAATGTGCAGCTTCAAGGCAGAGACAAACACCTCCCTGACCTCACAGACAAAATCAGCGCTTTCACTCGAAAGTTGGACACATGGGGCAAGCGACTTGACCAGGGAAATACTACTCCATTTTCAAACATGAGTGAGTTTGCAGGACTAAATGACTGTGATGTGACCACAGTGATTCCATGTCTGAAGCAGCACATCTCATCACTAAATGGACTTTTTAAAAAATACTTTCCTGGTGACAGTTCTCAGTATGACTGGGTGAGGGATCCATTCAGTGCGACAGCTCCTACTGAATTCAGCTCTGCAGAAGAGGACCAACTGATTGACCTGTCCTCCGACTCCACCCTAAGGCTGAGGTTTGCATCACAGACACTGAGTGAG
>Chr0_RaGOO:1856468139-1856468743
TCCAATAAAAGATATACTAAAATATCTGCAGAAATATGAGGGGTGTACTCACATTTCTGCTGGAATTCATTCATAGGAATCCATTCAGAACTGTCCGTAAACTTTTGTCAAAATATTTAAAAGTCTCTACTGGTCACAATTTAAGCAAAACTTCCTAGTATCAACATTGAATATGTTAGCAACTGCCTAGAAATACAACAGCAATCACCACAGATATGATAGCAACCACTTAACAACACCTTAGCAACCACTTTAGGTATGATGGCAACAACCTGGTTACCAATTAGCAACACCATAAAAACCTCTTGGAATACCTTAGCAGTTGCCTAGCAACACCATAGCAATCAGCTGGAATATGGTAGTAACTGTCTAGCAACACATTAGCAACCACCACAGATGTGATAGCAACCACCTAGCAACCACTTAACAACATATTACCTACCATCTGGATCACTTTACCTTACCAACTGCCTAGCAACACCTTTTCAATCATTTTAGTTATAGTAACTGCCTTAGCAACCACTTAGAATACTTAGTGTCATGCCTGACTGTAAGCAGGCAGAGAGGAAACAAGAGGCACTACTGGGATGTAATGAAGCAGTAA
>Chr0_RaGOO:1856478797-1856479378
CTTAATTCCAAATTATCTCACTTGAAACCTGCTCAACAAGACGAAATGATCGCACTGATACACAAGTATCAAGATTTGTTCCCAGATGTTCCAAAGAGAACTCATGTGGCTACTCATGATGTTGATGTGGGTGACGCACTGCCCATCAAGCAACACCCATATAGAATGAGTCCTGAGAAATGCAAACTTGCTGAACAGGAAGTGCAGTACATGTTGAAGCACAACATTATTAGCCCGTCCAATTCTGATTGGAGCTCACCATGCGTACTAGTGCCGAAGCCCGATGGTAGTACAAGATTCTGCACTGACTATAGGAAAGTCAATGCTGTTAGCAAAACAGATGCTTTCCCAATCCCAAGAGTGGATGATTGTGTGGATGAAGTCGGCCAGGCAAAGTACCTTACCAAGGTTGACTTTTTAAAAGGATATTGGTGTGTCCCACTAACAAATAGAGGAAGAGACATCTCTGCCTTTGTGACACCATCAGGGTTGTATGCGTACAATGTGCTCCCGTTTGGGATGAAAAACTCCCCCGCCACATTTCAAAGAATGATCCATTCAGTGATTCAGGGCTTACCCAA
>Chr0_RaGOO:1856971049-1856971627
CTCACAAGTCTTTGGGCACAAGTCCGAGTCAAGTCTTAAGTCCCTTCTGTCAAAATAAAAGCCAATGTATTACTCAGAAAAATAAGGCCTGCTCTTTAAAATAATGGAAAAGTAATAGGGAAATTTAATAATAACAAAAAAATAAATATGAATAGGAAACTTACCAACTAAACTAAGCCCAATAAAATCTAATCTAACGAATTTCAAAATATCAAAAATGAAAAACTCAGCAGAAGAGTAGAACAATAAAGTAATATTACAAAAAAATCTCGCAAATATGTGCTTCTATATAAACTGCGTCTGGACAAGTAAGCAAAGCTATGCGCTTTCTCAACGTTTTGTTCTGCAGAACCGAGTGCTAGTATCAGAAAGAGTTCTGCATACTAGAGTTTAGATTATCTGCCTGAACCCGAGCCTAAACCTAAGCCTGAACCCAAGCTCAACGCATGAATTAATCCGTGCGCTGCACCTCGCGTGCTCGTGGGGGGGATTTGGGGGGATTTGTCCATTGTCAAGCAAGACAATGGACAGTTTTGGGCGCAGAGATGAAGAAGTACAGCACGTATATCTCAGAATTG
>Chr0_RaGOO:1857673073-1857673644
TGATGATTATTGCTTTTGGTGTAATAGTCAAATATATGGTCTGGTTTAAATGATCTAAAAGGTAATCTAAGATAGAACTCATCCTGATATAAATCCTTCATCAATAGAGAATAAAATTATACATAAACTAGACTATTAAACTATTAAGTATAATACTCACCTTAATACTTACCTTTGCCTCTTAATTAAAGGGAACCTAGGAAAAAAAGAAATCATAATTAGCAGATGAAACAACTATAAATAGGCTGTGATAGTAATCAATACTTACCATACAATTTCATATATAGACCTAAAATAAAGAACATAGATGATTAGTGTGGATTTAAAATAGTAATTAATAGAATATTTGATTGTAACAAAGGGGTGAATACTTGCCATTTTCATTCGTGGTTTGAAGGTGGTTTAATTTTCCTTGGGAATCGAGAAATTGTAAATTTTATTTATTTTGTTACAGAGTTTTATTTTATGACAGATATTCATTGTTTTCTTTCAATACACTTTCATTATTGCATTGTCTCTGGTCTCATTTCTTCCAAGTGTTTTGCTTCCCTGAGCCGAACCTAACTGGTCC
>Chr0_RaGOO:1860375676-1860376075
CATAAGTTTGGGATCAGAGTCTGAGATCCATCGGCCTGACTGCTGGAATGTGTGCCAACACCCCGGTTGCCAAGTATATTATGGGAATCGCCTCAAGCCTCTTGACTTGACTTGAATCCTTACGGAAATCATTAATTCCATCGTCGGATCTGGATTTGGGCATTCTACGGAGCTGAAATTGTTCTAAAACAGTTGAATCACATTTTGTGCAACTTACTTCCACAGAATTCAGTTAGCCACCAGCCATGATTGATATAAAAAAATCGAATCCAAGAGAAACCCAGCTTTGGCCCACGCTTTCCTAATACGTGCATGAGGCCAGCTACAGAATGGTGTTATGACCTCAGGTCTAGAAGGCCTCTCACCTCCTCCACTATTCGAGAGAAAAAGACAGTTAAA
>Chr0_RaGOO:1861529000-1861529525
TTGGTATCTGTAGAAAATCTTTGGGTAACTTGAGAAGAATGTGTTTGGCATGAAACTAGAACTAAGCATAAAGGCATAGAACTAACAAAATATCACAAATTATGATAAAAGATAAAAATGAAGGTAAATTTCTTGATGATTCCATATGTTAACTGTTGAAGTTCATCACTTTACACAATAATATTCTACTTAAAGAGCATGTGCATATATTCTTATTTTGAATATGACACCCTTAAAAGAAAGGCTCATTTGTTCACAAGCAAGGCTGGGGCATGCAATTGCAAGGAATTAAGAGATTTCATAATCTACAGTTCATAATATTATCAAAAAATTCAGAGAATCTGCAGATAAATATGACTCAGTTCTGAACATTTTATTCACATCCCTGCTGAAAATCTAGTTCAAGGCCAGTTTTTGCTAGTAACTGGTTTCAGACGTTCTAAAATCATCTTTGATGGTAAAAGGGGTGGAAAAACTGGTAATTTATGCAAAAACAAATGAACTTGTTTAGCTGGTTAACCAGCT
>Chr0_RaGOO:1863000258-1863000861
CATCGAGGGAAGAATTGTGACTGTACCTCTGCAATCTGTATTTTTAAAGTCAGACTTAGTTACAGGACAAGTGAAGGTGGGCCTTATGTCCAGCCTACCTATAAAAGGCATCTCCTTGTTGCTAGGCAACGACTTGGCTGGTGGAAAGGTAGTGCCCTCAATGCAGTTAACGTCTAAGCCGAGTATGGAAGAGGAGTCCCGAGTGGATTCTGATGTGTTTCCCTCATGTGCTGTTACTCGAGCTATATCCAGAAAGGCTAAAGAAGAGGACCAAGTGCGAACGAGCACTGTGCTAAACCAGGACATTGATGAGTCTGGTCATCAAATAGACCACGATTCCAGTGAAAATGACTGTCCTGAGGATGAGTTAAACACTTGTCTTGAAACCTTAGTCGAGCAGGATCTTGATGGTTCACTAGTCCAAGCAAGTGAAGATCCTCATGTGTTTGATGAGCTGTCATTGTCAAGAAAACAGCTAATTACGGAGCAGAGCACTGATGCAGAAATTGCTGAGTTGAGACAAAAAGCTCTCTCTGAGGAAGACATTGTAAAGGTGCCAGTCGGTTATTACCTAAAAGACCAAGTGTTGATGCGAAAATGGCG
>Chr0_RaGOO:1863067739-1863068470
AACACATGATTCAGAACCAGGACCTGTTAGTCAGCACTGAGACTTTTTATTGTATTGGACAAACCATGATGATAAAAAAACACCTGATAAAATGTAAGTTTTCCAGAGAAACATATTTATGATACTATTTGACTTGACTTACCTATAAAGTAAGTTATTTATTTGCAGTTTAAGAAAATACTGTATTGTTTGTAAGTCATGAAATACTAAATAAAGTGTGAAAGCATAATTGTTAAATGGTAAGACATTATTTAATGATCAAATTTGTTTAATTATACTTTATGAATGACCTGGAATCACTGCCCACTACCAAAAATTAAACTAAACATCACTCTGTAGCATAAAACTGTCTGAAGTGAATAAAACAGTTTATTTCTGTCCCAAAATAACAAAGTTGCTCTAAACAGAGCCATCTTTTTAAATATATTTAAACATTTGAACCATATTGAGAGATGGAGCCTAAATAATTAAACAAATTAAACTAAAAAAGAAAAACACTTTTAAATATAAGTCGTAAAATATAATGCATAAAAATGTGAATTTCTTGTGAGGGAAATGTTAGGACACTCTCATGTTTAAAAGTATTAAAATGTATAAAAGGTGCAGCGCATCAGCTGCAGATAATTAGAATGTTAGAGAGGATGTTGGATAATCTGTCTTATTTAAACCTCAGATATTAATTTAGTCTAATTTGATCTTAATTGGAAAAGTGATTGGATCACCATGGCCAG
>Chr0_RaGOO:1863522753-1863523139
CTGTGGCTGGGCAAATGTCTGCAACTGCGCAGAATCCTGTGACAAGGCTGAAGCCTGTGGCTGGGCAGAAGACAGGGCAGACTTCTCTAAATGACCAAACATCTGGCTTGGCAAAAGCCTGCAAATGGGCAGAAGCGTATGGCTGGGCAGTATGCCTGTGGCTGGGCAGAAGCCTGTGAATAAAAAGTAGCCAGTGGCTGGGAAAAAGCCTGAAACTGGGCAGATGCCTGAGGCTGGGCAGACATCTGTGACTGGGCAGAAGCCTATGAATGGCCAGGAGACTGTAGCTGGGCAGATAACTGAGCAGAAGCCTGTGAATGGGCAGAATCCTGTTACTGGGCAAAAATCTCTGACTAGGCAGAAGCCTGTGGCTGGGCAAAAGTCTG
>Chr0_RaGOO:1863646588-1863646909
CATGAGGCATAAAAAATAGTAATAAAGTAATTAAGTACTTAAAAAAAATCATGTAAACATGCTATCACTAAGACTTTCTGTGTATTTTAGACAGTGGGTGAAAGTCAACACATTTGCTTTTGCATTGGGTTAATTTGTTTCCACCTTTTCTTTTTTATCAAAGGAACATTATCTACTAAATGAAAGCAAGCTTCCATAGTTTAATGTCCAAACACATTAATAGAGTTTCCTGCCCCGCCCCTTCTCCCCAGAAACTTAGCTCAGTCAGGTTGCCAGGTTGAGGACAATGAACCAACACAAGTGCAAGATGGGTTCAAGAAC
>Chr0_RaGOO:1863952449-1863952823
ATTTAACACACAAGCTGGTTTAAATACACTAGATAATGAGCAGATTAACAACAGGTGTGCCTCAAAACTGAGGAGAGTGCGGCCTCTTAAGACGGGGAGGGGTATTGCTCGGGTCGCTCCTGACAGTTTCACAGTGGGGATGGTGTGATCAGGGTGATGAGCAGTGTTACTTTCCTCCCCGTATAGCGCTTTGCATTTACGCCAGAATGTTCAGCATTGGTCTGACCTGACCACAGCATCTTCTTTCACATGTTTGCTGCAACTGCAAAAGCAATTCATATGTTTCTTTGAACAGTGGATTTCTTCTTGTCACTCTTCCATAAAGGGCATAATTGTGGAGCGCATGACTTGTGATAGTTGTCCTGTAGACAAAT
>Chr0_RaGOO:1864188585-1864189047
AAAAAATTGCTGGAATTTCTGCTGGATATCAAGCGCTGTCCTCACTGTCGTGTTTTAAACACATTACACCATACACACACAACCACATAAATAGACCCCGACTGAGTGAATTCTGTATAAAACTACTAGATGCACTCTAAACAGCTGTTGCTCAGCAAACACAACTGTACATTTCCGTATGACTGCAACTCAAAGCAACTCAACTGAAAGATCATAAATCATAATTATGAGATAATATCCTCAGACTTAGTATCACATAATTATGGCTTAGCATCTCATAATTATGATGTACCATCTCATAATTATGATGTACCATCTCATAATTATGACTTACCATCTCATAATTACAACTTAATATCTCATAATTATGATGTACCATCTCATAATTATCACTTATTTTCTCATACATTTGACTTAGCAAATAATAGTTATGATATATTATCTCCATTTTAATTTAGCATT
>Chr0_RaGOO:1864523154-1864523777
GCCACAGCTGATGCTTTTTTTTTCTTTTGAATATTGAATTGCTATATCATAAAAAAAAAGTTAAAATATCGTGATACATTATTTTTACCTAATCGCCCAGCTGTATCAGTGCATGATAACGTAGACCAAGAGTGGTGGCTTTAATACTGTTTGTATCGATATTGGAATTATATTGTATCGACCATAATTAAGCAATATAGTGTGATTATAAATTTTGCCCATATTATTATTTAGCCTCAAAATTCAACTTTTGTTTTTATATTAGTTTTATTTGTTTTATTTTGCTAAATAAAACATGTCCATTTCAGTTATGTAACCAAACTTGCTTATATATTTGAAGAATATTGAGATTTAATTTTTTACAATTGTTTTATTTTTCACTCCGTTTAGGGCTAAATGTCACGTTTTGTGGTAGATTGAGCTAAATCAACTGACTCCATTCTGATGCAATAGATTAAGGGCACATCTTTTGTATAAAATAATATTTATTATATATAATATTTCATGTCATATATAAAAAATTGATAAATTATAATAAGAAGAACTATTAACAGCATATTTAAGGAGATAATGGCAAAAGATCTCCAAAAAACACTGTAATAATAAAAACCTTTACAAAATGT
>Chr0_RaGOO:1864562313-1864562530
TATAAAGAGACAGTAAATTTAATACAGCATCATACTGTATTTTATAATTGTAAAAGACTGTTAAATAATCAAACCTTGCATGTACATTTTCAGAAATGCGGTCGTTTAACCATTAAATACAGTACAGTAAATGCGCATCAGAATAATACAATATATATATTTTTCATTGTAAAATATTACCTATATATTTTGTAACAATTTGTGTAAACACTTTGTA
>Chr0_RaGOO:1864807710-1864808072
AAACATTATATATCAGGATACTTATTGTAATATATATAAAATTATTTTTTATTTTATTTTTATAATTAACTGGGCTGAGCTCCGGATCTTTACATACCTAGGCTACGCCCCTGGTCTACACAAAACATGTTTTTAAAGTTCTTTACACACAAAATCAATCGCACATAAAGAGCTCTATTCTTAGCAGATTTAGTTTCTTTGAGAATGAGTTTTTATGCAATAAGCTGTTGCTGGCCACGCCCCATGTTTAGACTGAGCATTTACGAAGCGTTAGTGTTAGCTTGTGCTAAACAGCAAAACATGAACAAGCTAGTTCATACTTAACTATGATAGAAACAAAAAAAATATTATGTATGGGTGAA
>Chr0_RaGOO:1864823214-1864823772
CTGCAACACACAGTTCTGTGAGACCCCGTGAACAGGTTAAGACCAACCCACTATGTTCATCAGGCTCGACCAGTACATCAGATATAAAAACTACACATACAGAGGACAAGCTGAGAGTTAATCCTAACATGCGCACATCCAGACGGAACTTTACTATTAAAGCTGACTTGCAGGGTGACAGGGAAACAGATTATGATTCTGACGACTCTAACGACACAGGTGATGACTTTGATGACATAGCAGGACATGAGGCTGCTGACAATATCACTATGCTTAATCGTAGATTGAAGGTTATGGAGAGGGACATAATTGAGGCACAGAAGGACTTGGAAGCGCGCCAACACTCACTTAAACATAGCATGGACAGAGATGACCCAACACACACTTTGAGAAGGAGCACTAGGACTAAACAACCTCCTAAGAGATATGGTAGTGCCCCGAACGTAGGAACAATGTGTCCATTATTGGGCACAAGTACAGGCATACATAAGTATGTCCCTTTATCACTGACAGATGCACAAACATTGGTCGACCAGCTTCCACCATTGTCTAGTGGGG
>Chr0_RaGOO:1864991219-1864991808
TGTGGAAATGACGTGTTCAGGTAAATTTTTGCCGTATTTCTATCTTGGTGGTGGAAAAAAGACTTGCGTGACCACCGATCACCAAACGCACTGCACTCCCCATTCACTATACCACACACCATCACTTCTTTACCACTCTTACCACAGCAAAAAACACCTCGTCCAGAGCCTTTTTTAAAAATAAAATTTACTTAAAAATCCAAATATAAGTTCTTATTAGTTATATTTATTTCTGACAGTTATAAGGATTTATATTCATGTTCACTACACAGACTTAATAACTGTAGCTTAATATAGCAGATATAGACATTCTGCTGAGAATTTTAACAGATGCTTATTCTCACTCAAATGATGGAGTTTTAGAAGTACAAAATTAAGAGAGAAAAGCACTTTGACTGAACATAAATTAATTTTATTTCACTTTGCTATTATTTAACTGAAATTCAATCGTCCAGCGCTCAAAAATTTCACAGGCATGCGTAGCGGAGCTTGGCACAGCACGCACAGGATTGCCCTTTTTTCTTTTTTTTTTATAGTTTTAATAAATAAAGTCGGATCAAGTGTAGCAAAATCCATGGTATTAAACTTA
>Chr0_RaGOO:1866072773-1866073040
TCCACAGTCATGGCTACTTCATGCTTCATCCTGTCTGAAGATCAGTTCCTGTGTTGTGTCTGTCTGCGCATGTTTACTGATCCAGTCTCTTCTCCATGTGGACACAACTTCTGTACATCCTGCCTTAATGTATACTGAGAGAACATTTTGTATTTAATGTTTTAATTAAAGCATTTTAATAAAAGGTTCAGTAGCAAAGCAACTGAGCTAGCTTGCCTGGAGTTGAGACAATGGATGGCACGAAAGAAAAGAAAACGATAACGAGCT
>Chr0_RaGOO:1866701458-1866701777
CAAACGTGTTTATCACTTAAGCCATGCCAGATTAAAATGATTTAGGGCAATGCAGATGAAATATGAAATGAAATATGGACAAAAGGGCGCAAATATGACATCAAGAATCTTGGCTTTTTGCCATGTTTTCAAACCCATGAAGGCACACAACACTGTTTTGTGAGTTGATTGACATAAGAACTTCAAAAATCAGGCCTAATTAGTTCTAATAATTGAATTTATGTTGTTGCTAATGTATAAACAATGTGGAATCCCCCTTTTCTAAAATACTTCCAGACCAAAAACACTGGCCTACCAAAAAAAAAAAAAAACACTTTAA
>Chr0_RaGOO:1866768990-1866769510
CATTTTTTGGAGCAGCGCCCTCACTACAAACACAAGCAAGAAGATGTCCAGACTCACCAGCACCTTTACTCAGGTTGTATTATATCAATTTAGTAAACTAATTTTAGTTATGACTGATATTATGTTTTACATAACAATATTATATTAATATACTTTTGTACATTATAGAAGCATACAAATTAATGTGTCATTAATTTGATTAATTTTAATATAATATGTGAGAAACAATTATGCATACAATATTATTTATACAATTGTGACAGAATGAACAATGTTATATTAACAATGTTTATATAATAATACATGGGTTAGAATTAATAACAGAATACTATCAATATAAAACCAAGCCTAAAGAGGAAAGTGTAAAAGAAAGAGTTGGACTCTAAAGAGCACATATAGTGAGAAATGTCTCAGATTCCCTGTTTACTCTGTTCTTCAGTATCATTAAAGAAATAGAAAAGAACACTCAGTAGTAAATGTGGTGCCAGTCATTGTGGATTGCAGTTTTGTTTATATGATG
>Chr0_RaGOO:1866896251-1866896476
ATTTAATGTAAGGTGACAGTGTGTAAGTTTTTTTGGTGGGAATGTGTTATTGCTTAGAGCATAGAGCATGTTAAAACTTTTAAAATACTTTTAAAACGTGCATTCCGGTGCAATCTCTTTTTACAGTGGATAATCTGCTAATTTAAGTGAGTATTTTGTTGCGCTTTCCTTTATCTTGCCATCTCTCTCTTCAGTTTTAATTCTGTTTTTCTTTGGTATAACGAC
>Chr0_RaGOO:1867377052-1867377360
GAATCTTCTCATTATATATTTACTTTCTTGCCCCAAAACCAGAGAGCTCTGACCAATCAGAGAAGACAATGTGCTCACATGGTATTTAAATGTGTTTAGGTTTATGCCTGTGTGAAACTAAACCAAACCATGGGAGAAAACGTTCCAAGTAAACGAACTTATCAACTGATCTGGCCCGTAGAAACCAACTACAAGTGTGAAAACACCTTAACTGACACTAATACACATGTATTTAGATGACACTCTTTCCCCTCATCACTCCTAGGGTGATGTTGATCAGCACAAGGCATTTGTGAGCTGTTGTATTG
>Chr0_RaGOO:1867828847-1867829139
ATGCCAGAACCTATACCACACACTCCACACACCACTCACTCTACACACAGTGTCAAACACCACACCAGAACCAATACCACACATTCCACACACCACACCCCACGCCAGAACCCATACCACACACCACTCACTCACTCTACACACACTCCACACCAGAACCCATACTACAAACTCCACACACCACACACATTACTCTACACGCACCACACCACACGCCAGAACCCATACCATGCACTCCACGCACCACTCACTCACCCTACACAAACCCCAAACACAACACACATCCCAAACT
>Chr0_RaGOO:1868296546-1868296759
ATAGTTAGCTATTAGCCCTATTAGCCCTATCCAACCGGATGCAACTGATCAGCTAATAAACAATCCTTTTTTAAATTTACCTGTTAGAATCCTATAGCCCACTATGGACCTTAAATCAATCATTATGTATATCCAGCAGTGTATTAAACACATCATACCACCACTTTAAAGCAGAGAAAGCTGTAGAATATGGAGAACCGTGGGAATGCGCAG
>Chr0_RaGOO:1868416159-1868416458
TTCATTTGGAAATGGAAAATGTATTCTCACTGAATGACTCTTTCTGAATCTCAATGAATTGAATTCCACTTCCTGTAAATCCTATTTAAATTCAATTCAACATCTTGTAGAATGGATTCAATTCAAATTCATTCATTTAATTCAATTCAATTCTGAAATTGTAGTAGGGAAGCAAGATGTCTATAGAGCTAAACATTTTTTTTGCAAATAAAATAATTGCATATGACTAAATAAATGATACTTAACAAAAGAATTATCATTATTTTTGTATATATGTGTGTCTGTGTTACGATAAGACA
>Chr0_RaGOO:1868661329-1868661581
AAACTAATTCCTGTTACTCAAAACATTCAAAGTAACAGGAGTGAGTTTCAGTAACAGGAGTGCTTTTTTTGTTATAAACATCAAATATTTAAACATGCAGTCAACAACGTCTTTAAAATAAATAATTTCTTGAGAGAAAATCAAAGGAATTCATGGACTTCAATAGATAAATATGTGTTAGTAGATTCAGAGTTAAAAAAGATAAAAAAGATATACAATGAAAAATAAGTACAATTTAGAAGTGATCCAGAC
>Chr0_RaGOO:1868842657-1868842905
CAGGGATAAAGTCCGAACTGGGAGATGACCTCGATCTGGACCGAGAGAGTGACCTGGGAATAGAACGCGCTCATCGGGCCCTCGCTCCAAAGCCACCCGTGGGTGCTCCCTCACGCTCTCTTGTGGTCCGCTTCCTCCGTTTCTCAGTTAAAGAAAAGATTCTCTACACTGCTTGGAAGAAGGTGGTCAGTGTCCTTAACAAGCGAGTATATTTTGATCATGATTACGCAGCGGATGTACAGACCAAG
>Chr0_RaGOO:1868954416-1868954939
ACCTTGGCTAGCACTGCTGGTGCAGCACTAGCATTACCCGCTAACCCTGTTAGCTCTTTTATCATTCAAAGGCAAGTATATTGGACTGTAGTCTGCGCATTTACCGTGTTAAAACAAGCTATGTGCAACAAACCACTAGCTAATATCGCCCTGGATTACTAGAGAACTCAGGGTTCCTCAGTGTAGCGCTGTCAGGTAGCATTAGCTGCTAACCACTAGCGGTTAGCTGTTAATGCTAATGCCGAATCCTTAGTGCTGGAGCTTACTAAGCTTACTGTTAATAAAGGGAAGCACTTTACTCACCCAAATAAACAGTTTTTAAGGAGAGAAATCTGTGTAAATGAAAATCCAGTGCTTGTCTTGAAAGACAGTCTTTTTTATTACAGTTTTGTTTACTTAGCTTAGCTTTACTTAACTTAGTTAGCTACCAACTACCCACTACCACCAACACCAAGCAGCGTGATCTGCTGAATTAAAGGTTCCTTATTTTATCTCTTAAAATGCGTCTTATGTATGAAAATAG
>Chr0_RaGOO:1870198118-1870198422
ATTATAAAAGAGCAAAAATTCGAATGTGGGGGGGCGCTGCGGTGCGAGAAGGATGTAGACGCGTTCCCCACAACTCTCAGGGAATATGGCTTAAAATTCGAGTTTTTTCTGCACAGTGCTCATTTATTTTAGTCTCTGCTGCTTTATTTTACTTTTAAGACACTCTGCTCTCTTTCACTCATCCCTTTCATCGCGTACACTGTCTGCAACTCACAGCAAGTCGGCCGGGCTGGAAGAAGGAGTCGAAGAGGCCATCAATGCCGCGCTTCTACAAAGCATGTTGGACTTGCTAAGTACGGACATT
>Chr0_RaGOO:1872909130-1872909669
TGACATAATTTGATACTTATAATATTAATAGAATGGAATGATTTCTTCAAAGATTGCATGATGTCACTTGATGACAGTTTGATTTGCGGGTTTTATAGGACTCTGAAACCTGGTTTATGCTCCAAAATGATTCAGTGATATCACTTGATATGCATGACATTAATAGCATTGAATGTCTTCTCTAAGGATTTCATTGTCTGATTTGATAATTAGATTTTTTGTTTTCATAGCACATTATATATTAAACCGAACGAAAATTTTTGGTATCCAATTACTCCAAAATAATACAGTAATATCACTTGAAACATATATCTGTGATACACGAGAATGAGATCTTTAAGAATTTAGTGTTGTGATAAGTTAACGATATCACTTGATATGCATGACATTTATAGTATGGAATGTCTTCTATAAGGATTTCATGGTCTGATTTGATAATTTAATGTTTTGGTTTTATAGCACTTCATTCAAAACCGAATGAACATCACTTGAAAACATATATATGGAATACATGAGAATGAGATCTTTAAGACTTTAGT
>Chr0_RaGOO:1872997947-1872998598
AATTTTTATTAATATATTTGATATATTACTTTTGGAATTAGGTCAATGTATAAGATACTGTGATTAATAATAAAATATATTTTAAAGTTATTTTGTGTGCACATTTATACATGTAAGCGATTAAGGGGCACATATGAAAGTATGTAGTAAAGTTAACAAAAGTGTAAGTCCTCCACATTAATCTCCTGATCTGAACTTGATAAACTGAGATTAACTACTACTACCCAAGCTAAATGTGCGACTTAGAATAATCTAAAGTGTAAAACATTTTCTGGTTCGTTTAACACTTTTTGTTTAATAAATAATTCAGCATGCATTCCTCTATAGCTTTAATATAGTCCTTAATATAAAATTTACGGTAGATAGTAATGTTTATCAATTAATTAGGTTATAAATTAAATAGAAAGGACAACAGTGGCCTGCTGTCTACCAAATACTGATTCCACATTCATTTATACTGTTAAACCTCAGATCTTACTACTGGATGCTTATCTTGCTTTGTCATTTCCATCAGTCATCATTAACTTAATTTCTGTTAATAACTTTATTTATTCAACTATAATAACATATTAAATTACTAAACTGAGCTTCTATATTATTATATTGGATAAGTTTAAAAAGTTATTTTCACTATTATTTCTATTTATGTGT
>Chr0_RaGOO:1873308279-1873308659
CAATTAATGTTCTTTATGGATGTTCTCAGACCGTGTTTATTTATGTCACTGTAACATTACATATATCAATGTATTAATTTTTAATTTTGGTAATGTTACTTTTAACATTTCCATAATGTTAGTATTTGTCTGGCTGGGAACGTTTATGATTTTTTTTTTTTTTGCAGAATGTTCCTGGAACATTATTTATGTAGCAGTAGAGACTATCCTTCCTGAAACCTTTTTAAAACGTTGCTAAACGTTCTTACAATGTTCACAGAGCAGCTTAGTTTTTTGACCAGTGCAGGCATGACCACATGAACCAAACATGACTAAAATCTAATGAAACCTTCAATACGCTTACATTATTGAGTTTGGTTTTATTTGGATGACCAGCTTTT
>Chr0_RaGOO:1874192096-1874192394
CTCTGGAGGAGCTGCAGAGATCCACAGCTCAGGTGAGAGAATCAGAAATGTAGACATTAGTTCAAACATCTGTGATGATTAATAATTGAAACATAGCTTCAATTAATAATTATTTGAGACATTCTGTCATAAGTGCCATTAAGGGATGTACACTTATTGTAAAAACTACATGAATTAAACTGATATGACTGACAGGCCCTGGGTATGTCTATCCTGATGGGATTAATTTCTCAGGGGGACGTACTCAGTGATAAAACTCTTGCATCCGAACTGCAATTGAAAAAACAGGAGGACCAGT
>Chr0_RaGOO:1874362282-1874362805
TCAACAAATTAAAAAAGTACTTTAGAAATGACTTTATTAAGCTGTGGTTGTATCGTGGGACCTTCTTCTATGAATAAGCCGATATATAACAACAGTGCAGGGGCTTTCTTCACACGGATTACGCACTGTGCATAAAAATCTTGTGAAAAATCACAATAATAATACTAATCATAATAACGACATATTAAAAAAGATATGCAAAGCATATTAATAGACATAATACAAAAGAAACATATTTGCTCAAGAAAAAGATGAATCTTCTGTGCGAAAGTTGGAGTGCGTGTCTAAACTGTGTCTTATGGAGGTCGCGTGCACAGCGGAGCCAGAGGAGAAGCTGCTCATGCAGACTGAAACTGGAAAAGAAACAAGTTTTTCAGCTTAATAAACACAATTTAACCAGGTCTAATAAACAAAAATACACACTACTGTACACAATAACTATCTATAGTCTGCATGTTTACAGTGTTAAAACAAGCTGCGTGGGACAAATCGCTGGCTAAAATCGCCCTGGTATAAGAGGGCC
>Chr0_RaGOO:1874804297-1874804500
TTTTAAGTGAAAGGAAAATGTAGTCTATGACTGGGCTTTTAATTCTTGTCCAGTATACTGGATTTGATTGCATTAAGCCTTGAGAGCATTAGTGATGTCAAGTACTAATCATAAAAGGTCGGAAGAGTATTTACTTTGACTTTATTTTGATGAAGACAGTTTGAACACAAGATATTTCATGTGTTGTCTGGTCAACTTTTAAT
>Chr0_RaGOO:1874806211-1874806418
GCTTTTTGACCTTTTAGACCTTTTACTGCATTAAGCTTTTACAGATTTTTAGAGATTTTAGAGCATTTCGAGCTTTTAGAGCTTTACAGAATTTAGTTTTTTTTTTGAGTGCTGAGAGCTTTTAGAGTGTTTAGAGCTTTTAGAGAGATTGGAATGTTTACAGGGTTTAAAGCTTTTACACATTTTACAGCGTTAAGCTTTTACAGA
>Chr0_RaGOO:1874977154-1874977406
ATGTTTTTTCTATCTGGATACCCAGCTGGCATTTCATGGTGGAACTGACATCATATAAGCATTGAATTATGATTAGATTTCGTTCAAAATCTTTTTTTTTTTTAACATTTAATAAACTATAGAATATTTTTTTCCTTTACAATTTACATTCTACACTTTTAAAACATACGGTTCTTCAAGGTTTTAAAACAGAGGAGGGTTCATATAGAACCATCATCACGCAACTCTTTATATTCTACTTTGTTATTTCTG
>Chr0_RaGOO:1875276940-1875277479
CCTGCATAATCTGTAAGATATCAGCTTCTGCCCCTTTATCCACCAAATCCGGCTTTGTCAGAATGGCTGATTAGAGAGAGAGATAAATTGAATACAAAATGAGCTAATTTGGAAACACTAAGTGACTAAGTTGCAAGTAACAAGTCTCAAATCAAGTTCCAAGTCAATATGAGCAAGTTTCAAGTCAAGCCCAAAAGTCAATATGAGCAAGTCTTAGGTCAAGTCCCAAGTTTTGAAACTGAAGTCTCAAGTTAAGTCCCAAGTCAATATGAGCAAGTCTCAAGTCTTGACACTGAAGTCTCAGGTCAAGTTCCAGGTTAATAGGTGCATGTCTCAAGTCAAGTCCCAAGTCTTGATACTCAAATTATACGCTGTAATAATGATGCTATATAACAACGATATAAGCAAGAATATAACAATGATATACCTAGTTCAATACCTGAAAGTCTCAAGTCAAGTTTCAAGTAAAGTCCAAGCCTTGATACTTAAGTCCCAAGTCATTTCCCAAGTAAAGACTCAAGTCTTGACACCGAAGTTTC
>Chr0_RaGOO:1875468922-1875469387
NNGCACATTAAAATAAAGTTGCTATTTTTTAAATATATGGCTGTTGTCTATGGCTTCTGGATTTGATGGTAATTCTAAGCTAATGTTCATACTGAGTTCTGCGCTGTTTGAAGAGTCTTCTTGTATCGTACAGTTTTTCAGCTTTTTGTGTCTTTTGCAGCTCAATTGCAATTCGACTGGCCCCTGGCCACTGGAAGCTCATCAAAAACAAGGTATAACCTGCAAATATTTTTTTTTTCATTCTTTGTACAGTTATTCTATGTTTGCAATTCTTACACTTTTTTTTTGGGACAGAACATCCCTGCTCAGATAGAGGCTGATGACTGTGTTTTTTTCATGATCATGGTAAGATAAAAGTAAAATAATACAGGCAGTTGTTTATGCACTATATTGCCAAAAGTATTTGCTCACCAGCAAGATTATTTGAACTTATTTTTCAATAACTTATATGGCCACAGTTGTATG
>Chr0_RaGOO:1875696097-1875696806
ATAATACTTTATCACTATCAGGGTTCATACACATTTTAACCAATACATTTCCATGATTTTTTCATGACTTTTCCATGCCTTCAAGGCATATTTTCATGATCATACAATGTTTAAAACATCAGTGCAGACATGGACGATAAAATCAAAAAACAACCAAAACTGTGAAAATTGACTATAGTAGATCTAAAATGAATCAGATAAAATGTTGACACACAATCTTTAATAAGAAAATGTGTGTCAGATCCTGAGAGATTTATTGTGTAGGCTTAAAATTACTGATTTATTTATTAGCTCAAAATATGAGATTTTCTCCATTGCTAAACTGAAAAACAAATATTTGTAGAGCCAATTTCCATGACTTTTCCCAAAACTTTCTGGGTTAAAATTTTCCAAAACTTATCCAGGCCTGGAAATTGCAATTTTTAAATTACATGACTTTTCCAGGTTTTTGATGACCATACAAACCCTGACTATGAATTAAATTGACTATTTTTCTGAATTATATACAAAGCTTGATTTTAATGTGATTCTGTTTGCTACATAATCTTTATAGTGATAAATGTACTGTCAAATTTGTTATTTTCGACAAATAAAAATGGAATAAGTGTTTTATCTCACAATTTCACAGAATGCAATTCTGTGTAATAATTAAATACTCTTATGTAATTAATACACAATAAATTTTGCTAAAGTTTTGCTCATTTTATTT
>Chr0_RaGOO:1876130734-1876131419
CATTCCTCAGACCTTTCTGAAAGTGGTATGGGTGTGTCTTAGTATTCAGATGAATGGGCAATGACTGACATTCCTAACTTTATCTTTAGTGCGAGGAATAAGAAAACTCTGGGTCTGGAGGCTGCGTGGTGTGTAGTTATCCATTAGCATTAGCACTCAGGACACAGACTCAGGCTAGTGTATTTACTACTTTATTTATAAACGGAAACGTACAGCATGGAACTTCTTAACATTGCTACTGGGGTAACAGAGAATCTAACCAAAGAAAAGAAAAAAATATATATAAAAGAGTTAGCTTCTTTTAAAGGCACAGCGTGACTGTAATCATTACACACTAAGGAACATGTTTTATTGGACGTTACAATAAAGCATAATCATCATGCACCATCCGTATTGGAGTTGCAGCTCAAATGTAGACACAACCTTGAGCCACAACTACAACTGGTGGACTGACTGCCCTGCATATCCCGTCATCCCTTCGAGTAGCACACATTGCCTCTCTGTTGCATTTAGTAGTAGGTTGGTTGCACATTTGGGTCTTGGGTTTTCCTTGCAGCAGTTCTCTGTCCCTGGGGCCCTTAGGAGCCATGCTAACCCAATTAATAAAAAAGAAAACTAAGACTCTGATGCAAGTTCTTATGTATCAGTATGTTGAATCATAACCAGGTTCCTGTGCAGTGGAGGT
>Chr0_RaGOO:1877136738-1877136991
AGGGACAGATCTGCGTTTTCATTATCATGTTCATTTAACATATTAAACTGTATACTCATAGCTAACATGAACAATATCCATATCTGTTGTTGCTAGCCCTACTGCTACTAAATCACACCATGTTTACAAAACACCTAGGCCTAATTTGCTAATTATCACTGTTTTTTTTTTCTGGCATTTTGATTGATAACTCTGCTTCATGACACCTTAAGGTTTATATTTTGCCGGCTGCAGGAATCACAAACCTGGCTGG
>Chr0_RaGOO:1877510649-1877511300
TTAAGACATCAGAAGAAGCAGTACCAGAAGTCCATATTACATTTTTAACTTCACCTTCACCAAAATCATTTGTAGAATGTGATTAATAAATATACAGCATACTTTTAATAAAAAAAGTTAGGACAAGCCAGCATGTATTATGAGTTAAAATGCCTAAATTTACAATCAGGTGCTGCACATCAGCTGCAGATAAGAACATGGTTAAAAAGGAATTTAGAGAAGGCATCAGACATTAATGTGAACATCTAGACAAAGAGTGGGACTTCTGGAATTTCTTTTAGTCTCATGAAATACAAACTGTGTGTTTATTCCCCTGTATAAAGGAAATCCTTTATACTGAGTGTATCCCTCAGAAAGTCTTATGTTTTGTAAGATGTTGATCTTCTGTAAGCTGGGGGAAATGAGAATGGATATGTTGAGTTTAACTGCTGTGTAACTAAAGGATTTAATCTTCAGAGGGCAACATGCTCTAATGGAAAATATTAGTCTTCTGGGCAAGTGTTTAATGTTTATGCAATTAATATGCTTAAGTGTAAAAAATACTTGGAAATGACTCAGCTTTACATGACTAAATTCATGTCATGTAACATTTTCTTTTTATGTTATAATATTAATGCACTGGTTCAATACATGGCTAAATAAATTTTGTTT
>Chr0_RaGOO:1877833675-1877834006
AAGCGTCTGCAGGAGGATGAATTTTAGTTTTTGTATTCAGTATGGTAACTCAGAAAGATGTACAGCATCAATAACAGAAAGTGTTATAAGAAAGGATTTTTTTCTTCAAATTTTTCAACAACAACTTGATGAAATTCTCTTTAATTACCATAATTTAGAATCGTTTGTATTCTAATTTATTTGCACTAAAAGGTGTATTTAAAATTAATTTTCTCAAAAATCACCATGGTGCCTTTTAATCCGGTGCACCTTATATGTGCATTTTACCAGTCAGATTGAGAAGTAAAGTCACTCCACTGAAGTGCAGCATTATACAGGAGTTTCAGTTTAG
>Chr0_RaGOO:1879172163-1879172862
TGTGTCTGTGTGCATTTTATTTGATTAATTATAAAGTTATTAGGTTAATTATAAAGTTATTAGTTATAGAACCCTGATAAGCTTTGTTACACTCACATTTATTGAAGTAGTTAGCCGTAGTTTTAGTCAAGCTAACGTTAGCGACAAGTTGTATTTTTTCAGTCACTCAATGTTACTACAGCCTGATAGAGTAGCTAAACAAAATGCATCTCGTTTTTAGTAAATTTATATCTCTCTCAAGTTTAAAGGCTTTTCCGTTCCACCTTAAATGCAGCAGCAGTTGCAGCTTTTTCAGGTCTTTTCTGACTTTTCTGACGTGTTTGAGGATCGCAGCCAAGTCTACATTTACATTGGGTAAACTGTTGTTGTGTTATTTAATAATGATAATAATACAATTAATATATTATTCATATAAACGCCAATATTTTAATATTGATATTAAAATATTTTAATGTGATAGATTGTGTGTTCTTTATACTATTACAGTACATTTAATCACAGTACCTATAAAATACTGTCTTTTACTTTAGCACTGTAAATTACATATGATAAATGACTATGTATGGTAACACCCCAATTTTATTTATCACTTTTAAATATTTATTAAGTGCATTAGGTAAATTTGTTTTATTTTTAGTGGTTTTATTTTTGTAAACCTTTTATATTCTGTACACAAAAAAGCATTGCTGTGCTAAACAA
>Chr0_RaGOO:1880439736-1880440391
ACTGAGCTAGGCCAATGCGTTCCTCTTCTCCTGCCACTTTGAACTGGGACTTCAGAGCTTTTATCTCCTTTCTGATGTTGTGGATCTTAACAGCTCTCTGGTTCTTTGCATAAGATGTTCTGGAGCTTTTCTCCTCCTCCTTGCCAAACCGTTCAGCTGCTATGCTGACAACGATTGTGGTCATGGCTTGAAGTTTCCGCTCAACCTCTCCCTTCGCCATTGCCTCCAGAATTTGATCGACATCGTCGTCAAACTGTTTCCACAGTGAAGTCATGGAAGCTGCAGGCCATTTAATCCGCCTCTGCTCCGAATTGATGCTCGGGGGATTAGTAGGCAGCACATGGAGGTTCCGGGCACTATGGGGTGACTCCAGGCCTGGCTCCTCCTGCGTCTCACCAGGTTGAACACCTGTGCGCTGTGTTGCTCCTGCTCCCAACAAACACTTCATCTTCGCTTGGTGGATTTTCAAGCCGTGGGTGTTTTTGCAGACTTTACCACATGTACACTGCTTACTCGTAGTCGTTTGTCCATTGCCTAGGTCTGTTACCATTATATCCGTCCGTCTGGGATGCTCATCCTCCCCCCCTCTCGGGCACCCCTGGGGGTATTTATACATTGGGTCCATCGTAGCTATTTTTGGGTGTCCTCCTCTCGG
>Chr0_RaGOO:1881363396-1881363698
CCACGGGTGCGTTAAAAGGATAAGGTAGAAGCTTTTGCTTTGATGCCAGTGTTGTCTACTCTCAACGCTCTCTCAGCCAGCTTGGAACCTAGAATGGTTCTTTACGGATGACCCTAACTCACACGTAGCTAAAGGGGGGTAATCCAGGTCCAGGAATATAAAAATCCATCCCAGGGATTAGGTTTAATTGGCTCCAGAGCCAGCCAGCCATTAGGAGTGAAATCCTGGGATGGATTTTTACTTTTTGGACCTGAATTTCCCACCTGTACACCTAAACTTATAAAGTTAAAAGCTCACACAAT
>Chr0_RaGOO:1881620995-1881621234
TTCAGTATACTTTGAAAAAGTATACTTTATTTGCCTTTGCTAATTTTATACTGGTGATGTACGTAATAAAAATATATGCTTAGTATTATTTTAAGACACTGTGCTTTTTATGATAAAGATATACTCTTATGAAATTTTTCCTAGGAGCTGTTATTTCTGCAGTATAAATCTGTACTTCAAATAAATTTGCTACCAAAACAGTAATTTTGTGTTAAAATTATACTTTAAAAGTTGACTAG
>Chr0_RaGOO:1882896997-1882897304
GTTTAATTATGCTGATTTGAGTTACAGTTCTGAGTTTAGTAACAAATCTTGAGTTTAGTAACAAATCTGAGTTTAATTATGATGATTTGAGTTACAGTCCTGTGTTTAGTAACAAATCTGAGTTTAATTATGATGATTTGAGTTACAGTTCTGAGTTTCGTTATAAATCTGAGTTTAATTATGATGATTTAAGTTACTTTTCTGAATTTGGTTACGAATCTGAGTTTAATAACGGTGATTTGAGTTACAGTTCTGAGTTTAGCTATGAATTTGTGTTTAGTAACGAATCTGAGTTTAATTCAGATGA
>Chr0_RaGOO:1883394524-1883394854
GATAAATCAGCTGTTAGATTAATACGATAATAAAAAAGATATGTTTTGGGAAGATTAATTGATAAAACAATATTTTGGGTGCAGCTTTATTCCAATTTAATTGTTTTAATTATTTAAATTAATTTTTTTTTTTTTTTGTCATATTTCACAGAATTTACAAGAAAACTGTCCACTAATGTTTAAACTGTCAAAATTACGCAACGACATCAATGGCAAAAAACACCCCTGTTCCAATGAAACATTACAAAATGATACATTTTTCTATTATTATTTTAAAATAATTTTAATTTAGAATAACTTAATTTGTTAATTAAATCATTAGATTAATCG
>Chr0_RaGOO:1883598662-1883598869
CTGTGTAATTAACAATGGGCTGCATTTGCACCTGCACTTGTACTGGTCTCACTTTATTTTAACAGTCTGAAATAACTATGTAATTACACAATGGTAAGACTACTAGTGATATATTCACTGTTACAGATGAATCATACTGTACTATTACAGCTAGTGTAAATAAATACACATGTATTTCAGCTTCATAAGTGTATCTAATAGCTGTAT
>Chr0_RaGOO:1883741818-1883742023
TTCCTCTGCTGTGATTAAGGTATAATATTTTTTACCTGATTAATGAATATAAATTATTTTTTAAGATAAAGAATGCCTATACAGCCTCTTAGATATCTTAATAAATGTTTTTTTCACACCAACAGATGCTGTTTTATACTGATTCAGCACAAACTTCTTAAAGTAGAAGAGAGAGAAGAGAATCATCTGTTTCTATCTCTTTGTC
>Chr0_RaGOO:1884771025-1884771270
CATTTGTAATAATATTACCAAATAAACTTTCATATTTATTTTGTTGCAGAAGTAAATTCTATGAATTTTTTTTTATTCAATGTTTTGTCAAGAATATCGTTATTACAAAAATACCCTGAAATATCATGATACTACTTTTGGGCCATATCGCCCACCCCTATTCCCTGGAATACTAGACTCCTGTATCTCCATTTTTGACAAAATTCTGACTATTGTTTTTAATATTTGTTTTCTTTGCACAACAT
>Chr0_RaGOO:1885154401-1885154709
AATCAGTGGTTACAGGACACTGCACACAGGACACTGTTAGCTCAGTTGGTGTTTAAAAACTCCATCTGCACTGCTGCTAAATACCCAAATCCCCTTAACTTACACACTGTTGCTTTAAGTATTTGGATTTAATCAATTGATATCTAAACACTCATTCCATAAATCTGATTTAAGACACAAATCCTGTTTGTCCTTCAGTGTGAAAAAGCCTTAACGTTTGTGCTGCTGGTATGAGTGTCTTGGCCAAAATTCAATTCAGATTTAAAGAGTTTATTGTCATGTGCACAGTAAGAAACACATTTCCCCGT
>Chr0_RaGOO:1886066665-1886066964
CAAACGTTAGTGTTAGGTTGTGCTAAACGGAAAAATGCAAAAAACATGAACAAGCCAGTTGCGATAGAAGCACAAAACTCATTATTTCAAAGTTCTTACATCTCCTCATTTGCTGACTTGTCACGGATAGTAGGTATAGATTCCTCCCTCAAACGAAGTCTGCTGGCTATTCTTACAGTGTACTGTCCAACCAGCAGACCTAGATCTGCTAGATCCCACCCACTATATCTTCAACTGAGCTAGTGGACGGGGCTCTGGTGGGGCTTCAACAGCTCATAAAAGCAAATGACTCCTGACAC
>Chr0_RaGOO:1886296766-1886297076
TAAAAGAAGAATATTAAATCCAATAATTTATGGATCAATATTTACCAGTAATCTTTTTGAGAGCCACTTCAATCTCAGTCCCAGTTCGAGACACGATGGGCACAAACGCGACGATGACATCACTCTCCATCTCTGAGGACACTACATGTGGGTTCATTTGTAACTTATTTGTAAGTTGATTCCTAAAGTCCAAATCTGCATTCCAGGGGAGTCCAAGATTCTTAAAAAAGACTGTACATGAAGAATAAACAGCTTATAAACAGAGGTAATCTGGTGTACAACATAAAAGTGATGGGACAGGAAGTTTGGC
>Chr0_RaGOO:1887022184-1887022890
[truncated: 303,382 more chars]
