# Supplementary material for: B chromosomes of multiple species have intense evolutionary dynamics and accumulated genes related to important biological processes
Source: BMC Genomics. 2020 Sep 23;21:656. doi: 10.1186/s12864-020-07072-1 (PMC7509943; doi:10.1186/s12864-020-07072-1)
Supplement: Supplementary file 4 — Additional file 4: Supplementary Datasets (Excel files may include multiple sheets for respective species). Dataset 1. A complete list of B blocks detected in A. mexicanus, A. correntinus and A. flavolineata. Dataset 2. Genes integrity percentage of the B blocks of A. mexicanus and A. correntinus. Dataset 3. A complete list of B-linked CDS with significant Log base 2 ratio in A. mexicanus, A correntinus and A. flavolineata. Dataset 4. List of B exclusive sequences detected in A. mexicanus, A. correntinus and A. flavolineata. Dataset 5. qPCR GDR ratio experiment CT values of representative B blocks in 0B, 1B and 2B of A. mexicanus. Dataset 6. Methylated B blocks and CpG Islands detected in A. mexicanus. Dataset 7. A complete list of enriched GO terms in all studied species. Dataset 8. Fasta sequences of the B blocks (A. mexicanus). Dataset 9. Fasta sequences of the B blocks (A. correntinus). Dataset 10. Fasta sequences of the B blocks (A. flavolineata). Dataset 11. Fasta sequences of B exclusive sequences (A. mexicanus). Dataset 12. Fasta sequences of B exclusive sequences (A. correntinus). Dataset 13. Fasta sequences of B exclusive sequences (A. flavolineata). [file 12864_2020_7072_MOESM4_ESM.zip › Dataset-12-A.flavolineata-B-blocks.fasta]

>scaffold2544825:2-358
TCTGTTAGGTGGTGAAGAGATCCTAGTGATTTTGTTGATAGATGCTGCTGCCTAGCGTTTTGCCCCTTTACCACATAGTGGACTGTAATGAGTGCTTGGAGCACAGGAGGCCCAGAGTCACTAGGACCCCTTTACCACCAAACATTGCAGAGGATTCTGATATCGGAAAAACTCTGTAAACAGCGTTACAGAAGTAGCTCTTGACCACTGTCTTGTTTATGACTAGTTTCTAAGTGTGATTATTCTACTGGTGTGTTTCTATGTATTTTAAAAAGTGTTGTTCACCGCTTCCTAGCTTCTGGACCTTCAAACAATGAATGTGATTAAGGTTTTTGGATAACTGAACTTAGAAAACA
>scaffold1511920:14-382
GAAATTGTGGAACAGTGTCATACCTATAAAAATTCGAAAACAGCTTCCTAGCCAAATTTTGGTCCCTAGCAGTACAAGAAAAATTGCATAGGGAAGTTTTTAATCCCGNNNNNNNNNNNNNNNNNNNNNNNNNNNNNNNNNNNNNNNNNNNNNNNNNNNNNNNNNNNNNNNNNNNNNNNNNNNNNNNNNNNNNNNNNNNNNNNNNNNNNNNNNNNNNNNNNNNNNNNNNNNNNNNNNNNNNNNNNNNNNNNNNNNNNNNNNNNNNNNNNNNNNNNNNNNNNNNNNNNNNNNTCTATTGGCAACCTCTACCGATGTGTTCAGAGACACACCTGGAGTCATCAGAGGTTATCAATGCCATCAGAATGTAG
>scaffold1154239:701-1271
TCGTTCACAGGGTTTCCTAGTAATGACCGGCATTATTATGGAGAACCCAAAAAGAAGCGTACGATCCGTATTGCCTGCTTCCTACAGTCAAGTATGGGGGAGGTTCCGTTATGAtttggaccgctatatcgtggtattcAGCTAGTCCTTTTATTCACGTCACTAGCCGGATGACTGTGAGTGAATATCACGACATCCTTAGGGATGGTCTAACTATGATTAGCATACTGCTGCCAAATATTGCCATCTTCCGAAATGATAATGCGCCCATACACACTGCATGAAAGGTTCGGTCTTGGATCGAGGAGCATCACAATATCATCAAACGTTTTCCCTGGCCAGCACAGTCGCCAGACCTCAACACAATCGAATCAGAGTAGAGATTACGGAGCAGATTCCCACCTACTACATCACTGAAGCAATTGGCGTATGCTTTGTTACAAGAATGGGGCAACATTCCGTTGGAAACTATTCAGGCACTCCACGAATCTATTTCGCGAAGAATTGCAGCTTTTCTACAAGAAAATGGTGGTCCAAGACCGTATTAATGAATAAATATTGTGTATATGT
>scaffold1154239:1649-2304
GGGACATAATGTTTCGTTAACGAAGAGGTCAACAGAGACGTAGCATGAGTTCAATTGGCGACAGACAAGAAAGGAAATAGGTCGAGTTCTTCTCAAAGGCACTATCCCAGCATTTTCATTAAGCAATTTAAGGAAAACATGGAAAAACATAAATCGAGAATTTCGAACGGGTTTTCGAACCGCTGTCCTCCCGAGAGAGGGTCCATAGTCTTTGCACTGTGGTGTCGTCTGCGCCAACCACACCACACCACACCAGCCAACACACGTCATTTTGTCACATTTGGTACTAGAGTGGTACCCGCCGCGAGTATCACGCCTCCCAGCTCCATCACTGTGCGTTGATTAGGACGGCCTCTGAGACCACACTGTGATCGACATACGTTTCAAATTGTTTAAAAACACGCTTTAAAAATTTTTCCTTTTTTAAAAAATCGCATTACAGCATGCCTGTGTGAGTTTCCTAATATTGCCTTTTTATTTTTTTGCTCCTGCATCTCTCATGAAGTGATGAAAGGAGACTCCTTACGCTATAGGGGCCACACATTTGCTTATTGTTCTGGTCCAGTAAGGCAACATATTTATGTATCTCAATCTTTGACTCGTTCGTTTGTTGTAACGAGAATAATAGGAAAACAATTGGTTATTTTTGATGATA
>scaffold2808280:68-321
CCAGTTAGTATCGGAATCACTGAAACATAGCTGTTGTATACTGCGGAAAAACCTTTTCGCGAAATTTATGTCACCAATTTTCTCCCCTCTATGCCAGAATATTATTATACAGATGGAGAAATAATCATCGTGATAAAACAACGGTAATCGGAACTCAGACGGAAAGATTTAGGTTTTCATTTTTCCCGcgcgctatccgtgaatggaatggtagagacgtaAAAGGAAATTGGTTCGATGGGACCCTCTGCCA
>scaffold370406:1086-1631
GCTTTTAATTACTTAGTGTTTCGACCACATTACTTTGGTAGTTATTAACCGCGACTTGTTTTAGANNNNNNNNNNNNNNNNNNNNNNNNNNNNNNNNNNNNNNNNNNNNNNNNNNNNNNNNNNNNNNNNNNNNNNNNNNNNNNNNNNNNNNNNNNNNNNNNNNNNNNNNNNNNNNNNNNNNNNNNNNNNNNNNNNNNNNNNNNNNNNNNNNNCTGTTAATCTCGCTGTACAGTAGCGGCAGTCGCAGAATTCTGTTGATCATAGCTCTGAAANNNNNNNNNNNNNNNNNNNNNNNNNNNNNNNNNNNNNNNNNNNNNNNNNNNNNNNNNNNNNNNNNNNNNNNNNNNNNNNNNNNNNNNNNNNNNNNNNNNNNNNNNNNNNNNNNNNNNNNNNNNNNNNNNNNNNACATATCTATAGTAATAAGACTCTTCCTCTAATGTGAGGATATTGTTAAAAAATGTATTTAAAGATGTTGATGAATGTTTATCATAAAATGGCTGGGAGGCTGTTAACCATTGCCACCCTCTCTTGCTGAGTGTAGATCT
>scaffold1534410:635-998
AACAAGCTAACGGCAGTGGCAAAATCCAACGCTTTAGCAAACACCAGGGACATAGGTGCATTCAGAAAGTGAATTCAGTATTACGTTCCTGCACCAGGTGCACTGAGCACCACAGGTGAGAAGATTGCTTCTTTTGCAATGAAATGTGTCACTACTGTAACGAAAAGGGTAACGTTACTGACTTTGCTATACAAAAAAAAATTCGCCAAAATAAAATGAAAAACAAAATGAAAATATAATAAAAACCGAAATGTGATTTTACTAAAGTACTTAGCTTTTATTTTTAATACGCAATCTATTTGACCCACTTGTGCAGCGACTGTTACAATTAATGTACATAGCAAAACAGCGATCAGTCGCAGG
>scaffold738148:1-843
AACACACTGTGCTCTTAAGTAGAATTAAGAATACGTAGGATTAGTCTCTGAAACAGCTGTTGCCATATGACCAGACCTTTTATTAAACCCAACATCTGTCACGGTAAATCTTGTTAATATTGTATCATTGAAGTGTGTCTAGCTACAAACACCTGGTTTTCTCTATGGCAGCATACAGCAAACATGTTCGCCCAGATATGCAGTAACTGCTGCATCCACATACATATATGTTACTTTTACATGACACATAACATCCGGAAAGCGATCGAGCGAGTTGGCTCAGTGGTGGCGCACTGGACTCGCATNNNNNNNNNNNNNNNNNNNNNNNNNNNNNNNNNNNNNNNNNNNNNNNNNNNNNNNNNNNNNNNNNNNNNNNNNTAAAGGGCACGGCCGGTTTACTTCCCTACCCTTTCCCTTCCCCATTTTTTCCCTACTCCGAGCTGCGTGCTCCGTCGCTAAATCACCTAAGCTGTTGATGAAACGTTAAACCACAAACAACCCAATCCAACCCGAAAGGCAAAACCCGAACTTCGGAAAGCGTTTTTGCGTGTCATGTTTACAAGTTAAGGCTTAAATAGGATTTCGTAGCCCGGGTTTTCGTTTGTCAGTTGCTTTACAAAAATGGCGTCTGGAACTCTCCTTTTTTGCTTTTCAGTATAGTTTTCACAACAGCAGTTTCATTTCCAATGAGTACAGGGTGCAGTTGTTACTTACTATAATATTTTTACTTTTTTACTTCACGATTGGTCAGTTAGTCCACATTAGTCGATGCATTTTTAAAACAAATTTACAGTACCATCCAATCTTTTATGTTTCAGATCCTTATACGTTGCAGCTTCTGT
>scaffold2770190:1-481
AGCTAACTGAACTAGTGAGAGTGATATCTCATCAAATAGTGTACCATGATGGAAAGGAATGTTCTGCCTTTTTCTAATGACAGTTTGTCCTTGTATTTAATTACGAATACACGCAACTTTTGCATAGCTTCTTGTGTTCGATTGCATGCCCAACCCTGTTAGTACATGGTGCGTTGCTCTACTCACTTATCTTGCTGCCGTGGTATTGGCCCACNNNNNNNNNNNNNNNNNNNNNNNNNNNNNNNNNNNNNNNNNNNNNNNNNNNNNNNNNNNNNNNNNNNNNNNNNNNNNNNNNNNNNNNNNNNNNNNNNNNNNNNNNNNNNNNGAGGTGAATATATTCAGAATAACGAATTAATATAGAGTGGAAAAAATAGGTTTCAGGATTTACATGATAATGAAATGTACAAGTTAAATAGATCACATGGCAACTCTGTGTCAAGGGGGTTTGAAATGTGCTACGTCGACTGTCAAGGAAAAGGC
>scaffold3546:152-536
CAGAAGCTTACAGACAGAACAACAACCTGAACCATCGGGGGCGTATTCCTGGAAGCTGGGCTGAGATATCGATTTGTGTCTGTCGTTTGCAGTTGGCAACATACCACAGACAACAGAGACTTCAATGCTTGAATGGTGTGAANNNNNNNNNNNNNNNNNNNNNNNNNNNNNNNNNNNNNNNNNNNAATTATCTAGACCAACTCCTCTCCTTCTCGTGGAATCATACTTTGGGGCGTTATTAGGTATGGAAATGGCATTCATTGAGTACTTTCTGAATTGAGTCTGACTGCTCGCCAGTATGTGGCAGTAATGATGAACCCTGTTTTCATACCTTTCACGACTATGGCACCAAATATCATATTCCAACAGGATACTGAAAGACCC
>scaffold3546:2480-2772
acgaagattcacttcaaacgaacaactgatagcccgagttgacaactattttgcaggcctggaGGAATCTCATTTTCGAGACGGGGTCATGGCACTGGAACTTCGTTGGACCAAGTGCATTAATCTACGAGGAGACTACATTGAANNNNNNNNNNNNNNNNNNNNNNNNNNNNNNNNNNNNNNNNNNNNNNNNNNNNNNNNNNNNNNNNNNNNNNNNNNNNNNNNNNNNNNNNNNNNCAAGTTTCAGTGCTGTAAGTACTTTTTTCCATTCCATTCCGAGAACTTTTCAAAC
>scaffold3546:3709-4081
ACGAATCTGCTGTCGGGAGAAAGGTTGCTTAGAAACATAGCAATTATTTACCGTCGCGCGCTTTTGACAGCTTCACTTTCAGTTTTTTATATCCGTTTCTCTCACAGTTAATAAGTCTCAGCACTTTTTTAAATTCTTGCGGCTTCGAGACTGACGCTTATGTCGCAGTGAGCAAAAGCTAGTTATCCAATAGAAATATGCTCATAACCTCCAAATCCGCAACGGAATTCACAAGGGACAGCTGATTTCCCTGCAGTCTAAACCTTGAGTAGGCAGAAGGCAACAGCGGACGGTTTTTCGTGTACGGTACAGTTTGTATTACTGCTTACTTCACGTgcttctataAAGAAGCGAAGCTCCTTTCTCTATTGC
>scaffold791663:115-361
TCAGAAACTGCCTGCCAGCTGGTAAATCAATGGCCAGTACCTACCATCTTAGTTCTCAGACGAGTGTTCACTACTTTCAGAAAACAGTTACATCGTCCCTCTTGTTTAAATCTTTGGTCTGCCTCCTGTCACTAGAGATATAAATGTTACACATTGTGGTTTCAGATTATCAACAAAGAAACTTTCTGGCAATGTCCTGTACCTAATGTGGATTATCTGTATCGGCACAGCTGGTGTTTAGTGCAG
>scaffold395865:28-327
TACCATGGCCTGCATCTTCACCGGACCTTACTTCTCTGGAGTACATTCTGTGGGGAAAATTGAAAGAAATTTGTTATCATAATGCACCGACAATGCCTGAAAACGTGCTAGTGCATGAGAGCAAATTATTAAATGCATACTACTCGCTGTTGAGAGGAATTTCGTGATGTGTACTGCTAAATGCATTGAAGATGAGGAACATCAATTTGAGCCTTTATTAAAGTAATGTAGTAATTAGTTAGTCACACAGTACCAGTATGCATTCTCataattcatgataagttcataaaagtagtaaa
>scaffold1505817:1-1031
AGGGTGTTGCATTTAGGGTGGCCAGCAGTGTATTTTAGGATTGACAGGTAGGTCGGAGCCGGGTGGGGTGAGGCTCATGCTGGAGGCACGGCACGCTTTAAGTCAACCTGTAGCCACAGTTGCCAAACCTTAATCCCAACTCTACGTGCTAGCACTGGGCTTCATTTCAGCCACTGGCATCTTGCTGTTCGTAGGCTAGTGGCGTACTGTGATTTTGTGTCTCATTTTTCTAACGTTGCGGTAGTTACTACTTTATTTGTTGCTACTGTTACCGTTGTGTAGAGTCGTTCTCTAGGTAGGGGTTGCCGTGAGATCAGCCGAGAGAAATATTTTGCGCTTTACACGAGGAGGGGAAAAGTTCAATGGAGGCTTACAACTATGAACAAAATGATTAAAACAGCTGCAGCTTTGAACAGGTATAAACAAACGAGGATTCCTTCAAGTTCGAAAAAGAAAACGGAGCCGAAAAATTTTATAAGCTAGAACTTTGGGTAAAAACACTGCAAAGATAACTGGCTTatcaaaatagattcattttgaggcttcgatatttCATAATGCTTATGGTTGCACCACACAAAGAATATCCGACACCCAAGTAATTATCACCTTTATTAAAGCAGGTATTTTTCGTGGCTGTCGCACATCGTTATTAACAGGTCTGCATAATTTAGGATTTTACTATCGTTATCCCTGTGCCCACCAGTTGTGGCTGGAGAGAGAAGATGTAACTACATGCCTGAAAAGAGGACTGACAACAGGTTAATTATAAAACTAGGAAACTTGTTTCTCGCAAGGAAAACCGACGGGTGACCGCTTATCTTTGCTCACATTTAACTTAAATTATCTCTTGTTAGAGATGTCGGACAGTGTTCTCGTTAGGAGCATACAAAAATATGATTTATTCTTAAGATTACGTTTGCATAATATGCACACCTAAGTTCGAAAACATAAAAGCTTCTCGCATGTCGGAAATTCGGTAATGTCATCAGGAAATACATTTTCATATAATTTCCTTTTATCATCTTAA
>scaffold1505815:5-418
TATTCAACACCCGTCGATGACATTCAAACACTGCAAGATCGCATTTTCAATTCCAGTCGACAAATTTATAACCGAACAGGCGTATTTGAAAGAGTGCATGCTTCTCTACTACGTAGGNNNNNNNNNNNNNNNNNNNNNNNNNNNNNNNNNNNNNNNNNNNNNNNNNNNNNNNNNNNNNNNNNNNNNNNNNNNNNNNNNNNNNNNNNNNNNNNNNNNNNNNNNNNNNNNNNGCTCACATAGCTTATATCTTGGAAGATATTGGCCTTAGGGTCCATTTTAATTAACCTATTCTTCTTCTTTCGTTTCATACTACCTCCTCTTAAAATATGTGACCCTTTTTTAAACACCCTATATATATATTTTTCCTGTAAGTTTTCTTCGCACTGCCAATCGCAGCTATAGGAAACAAATCT
>scaffold281209:266-1214
TCTGTGGTAAAGAATATAATAAAGCAGACCGTTGAGATCACAAAAGCTTTCCCTCATTGAATATTACCCGGGAAAACATTAAAAGGGACTACATAAACTTACTCCGCCTCAGTTTCTGGTTTGCATCTGTACTGACAGTCACTAAGCCTGTGTTCTTCATGCACACCATAGAGAACATTTTTGGCCAAATCTTGTCCTTTATTGAGTTACAAAGTGTTTCCATTTTAATAAATGCAACTGCTCCTAATTAGACCACAGCACTAATCTCTGGTTATAAACTTTCCGATATGCCAGTCACCATAACACCCCATAAGAATATGATTTTTGTATAGGGTATAATCTTTCATTCGGACGTAACACTGCTGACAGGTAAGGAACTACGCAAAAATATGGCAAAGTGAAGAGTCCATTTTGTATGTCATTTATGTAGAGGCCCGCAAGACAAAATTTAGCAAAAAAGTATTTATCCTTTGTTTTGAAAGGGAATCACTTAAAGTAAAAATCACTGTTTAACGTTATGATATGAGGCCATATTTTCCACCCCCCTATGTGGTGCTTCAAATGCAAATATTTTGGACATACATCTTTCCGCTGTTGGTTCAGCTTGACTGGTGGAGACTGCTTGGCTGCTTCATGGGAATTCACTGTGAGCAACCTCAACATTGTCACCTTGCTTAAGGGGTGTAAAATAAGTGGTTCAGTTTCTGAACTATTACAATATTTTGAACCTTGTAAAAAGTAAAATTACTTGTAACCTGTGCCATTGCTGATGAATTTTACTGCTGTTTCTAATTGTACAGGTAAAGTAACCCATGGTGCGGATAGGTCCCCTCCCAGTAGTTCCTGCAACAGTATCTCTGGGGACCTTGACTCCCCACACCCATTTGGAGAGATACCCCCTCTGCCATCTAATGGTGACAGGGCTGCTCCTGTGGAACCCTCATCTGG
>scaffold281209:1469-2221
ATTTCCTTCCCTATCCTTTCCCCACTCTGAGCCTGCATgctccattgctatatgacagcaattactgagacgtcaaacccaaaaaaacaaaaaacccccccacaaacgttcagaccAGCAAGCAAACACCAGCCAGTGTGGATAAGAGAGATGCTGACATGGGCGCTGACTGTTCTTCAGTTCCTATGTACCCAGTGGTTATGCACAAGTGTCCCGACCTGTAGGAGGAGGAACCTCAAGAGAAAGCTACTCCAGTGATCCTGGAGGTGCCAGGTCCACCTCCATCAGATTCATGAACTCAAGTTCATGGATGTTGTTTCCCACTCCGTGAAGCGAGAGAGTGAACCTGAGGTGTGATGTATCCTTTTTACACCTAAATGCCTAATCAGGACATCCATAATGTGTTCACATAGTGGAAATAGTGGATATTATTGTCATCAGAACTAAAACACCCCCAGGGGCTCACGGTTCTTTCGTGAGTACATGCATGGCGANNNNGTAACATAGTGGAAATAGTGGATATTATTGTCATCAGAACGAAAACACCCCCAGGGGCTCACGGTTCTTTCGTGAGTACGTGCATGGCGAacatgggtccccgagctgttgcagcccctttcctttcatgggctgcatctcCCATCTTTGCCTGTCAATACTTGTCCTTATTTCTCCCCCACCTTTCTTCTTTCTATACTTTTCTCATTTCTTTTCAGTGCCTGTTCTCCTCTTGTGCACACTTCCATCCTCTC
>scaffold2073122:3-375
GGGTGTTGCATTTAGGGTGGCCAGCAGTGTATTTTAGACCGTGAACACAGTACATATCGATAGCTCTCATGCAAACACAGGTCGGCCACGTGCACACGTTTTATGGTTTATATTTTTATAGAGCAGTTAATGGCAAAGTATGTACTACCCAACCTATGACATTACATGTCTTTGCACTACCATGGTTATAAACTCTTGAACTGGCAATTCAACCATGTGCTGCCCTACCAGTAGACATCTGGTCGCCGTTGTGTAAGGTTTTGAAAGTCAGCTTAGACACATGTGGTTTTATATCAGTTGATAATTGTTTTAATTTTTAACACAATGACAAATGCATTTTGGTACGCTTTTGTAGATTTGAAACATGACCAA
>scaffold552547:1-1871
GAAGAAAATTGAAGGGTTTGAGATGTGGTGCTATAGAAGAATATTGATAATAAGTTGGGTATAAGATAAGAAACGAGACTGTTCCAAGCAAAGTCGATAAGGAAAGGAACTTGTGGAAAACACTAGCTAGAAGAAGGGAGAGGATGATAAGACATGGGTTAAGACATCAGGGAATTAACTACAAGGTACTAGAGGGAACTGTAGAAGGTAAAAACTGTAGAGGAAGAcagaggctggaatacatccaacaaataatTGACGACGTTCGGTGTGGACGCTATTCTGAAATGAAGAGGTTGGCGCAAGAGAGTGCGTCGCCTCGGGTCGGATCAAACCAGTCGAAAGACTGAGGACAAAAAAAGTGGCTCGTCTGTAGCGTAGCAGCAGCACAGCGATGCCAGTGTGGAAGCGATGTACAGACGAGAACCGGACCTCTAGGAAACCTGGGAGCTGACGTCAAAAAGTGCCCTCGGAGCACGACAATAGACACCTGGAACGTATGATACAGATGGACTNNNNNNNNNNNNNNNNNNNNNNNNNNNNNNNNNNNNNNNNNNNNNNNNNNNNNNNNNNNGGCCAAAGGGGCCAGACGCCTAGTTCAGAAGAAGTAGCCTTTTTGTTAGAGTATCATTTTTACAGTAAAGGAGACAACGTACTGTGGGTTCTGGCTGGTTTTCCATCAGACATAGCCCATCCATGGATATTAGAATGTTTAAAGTCGTTACTCTTTATTCCTTGCCTATACCTGACGTTATTTTATGGTAAAACGAATGTAGAAATAAGTAATTTCGGTTGTTCCTTCATGGACACTAATGTTTATACCAACACGCAATGAAATGGAAAGGTGTATTCTAAAATCTGTAAATAATCGAGTAAGTGCCTTGGCAAGTTATGTTGCCCACACTGTAGAGCAGATGTTTCGAATTGGCACCTATCAGTGTTAAAAGCCTAAGTTGCGCATGACACGTCCTACAGAGATGTGCCACATTAATAATAATAATCGTGTTTACGAAATGTTAATCGTTGCACGTGACATTATTCCAGGAAAATTATGTGGTGNNNNNNNNNNNNNNNNNNNNNNNNNNNNNNNNNNNNNNNNNNNNNNNNNNNNNNNNNNNNNNNNNNNNNNNNNNNNNNNNTGAGGTATAAAATGGAAATACAGCTAGGATACTAAACCGTTTAATTAAATGCAGGATACACCAATTTATGTATATCATTATGTTATAACATAGTGATTCTGTTGTAGTTTTGTTGTATATTTGCATGCTGGAATATGGTTGGGAGGAATACATATAAAAATTATGAAGTGGACACAGTTGAGCCGCATCCGCCTTCACAGGTGTGAGCAAGAACTTGCTGCTTTTTATACGGGCGTCAAGNNNNNNNNNNNNNNNNNNNNNNNNNNNNACAACGGAGAGATTAAGAGGCTGACAAGGCCAGATTGCCAGGTGTGCAATCGAGTTTTCGGGACCACGGGTACAGTGGGGTAGGTTAGGATGCCAGATATATACATTCTGGAGCCGTTCAACCTTATTGGTCCACGTTTGATAGTAATCGATCAACTAGAGCCTTCATATAGTCACTGAACATTAGTGCTCTCGCCGCAACACGTATGTGTTCAGCATTGTCCAGTCACATCCACTGTACATTTATTACCTGTTACTTTCACTTCTGAATGACATTAGGTATTGCAAATATTTGCGTCAACGTGTGTGTGTGTGTGTGTGTGGACATGCACGCACTCACGCACACACACGCACACGGGCGCGCGTCGACGCGAATATATGATTACTCAGAACTTATTAGGATGTACAGTAATGAATGGGATGGAGGAAGAGATAGTTACATGAAAAATACACTCATGTTCAGA
>scaffold455221:1342-1601
TTACTAGGCTGTCTATCAATTTATTGTTTATATCTGTCCATAGCAAAAGCAGTAGAAAATCTTCAATTACATATTCATAAAAATGCGTTTCAAACTACATTACAAACGGACAAGTTACTCACATCTCTAATGAAAATAATAATAGTAATAATAATAACTAACCACTTGTTTACTGCCTATTGGCAGATCTTCGCTTGCATTTCCATGCTGCTCAGTCTTCCGCTATTCTTTTCACCTTACGGTAGGCCTCCTTCATTTT
>scaffold791147:109-656
NTTTTCCTTATATGGCGGCTTCGATAGAAGCGGAATAATTTCTCAACAGCATTGTAACGACATCTCTTGCAGTTAATCTGTACTATATAATGAAACAATAGTGGGAAATAATTATCTCACACAGATTTAATGATCTGTATGATTGGAAAATAATATCCCAAAGTTCCAAAAGTGTTAAATCTGTTCCAAATGTAAGAGTATTTCAAGGCAACAAGAATAGAATTGTCGGTAAGAAATTGATACCACCTGTTTATTGTTGTTAACACTTAACAAATTAGCTGTGGAATTAACAGTACCTTCTTTCTCAGAAGACAACTTTGCAATATTGTTTCCACAGTGATTCAGTAATCATGATTGTTTCACCCAAAGAGATACCAGTGTTGCAGTTCAACTACAGCTGAAGGTAAATTATTAATAAGTAAGAAGAAAAGAAGCAACCACGATTTACAACATGGTGAAATAACCCACAATAGTTCCCCAGCCAGATTTTAACTAATTTTTTTATATATTTGACAAGGTAAGGTCTCCAAGATGGCACCGGCATTTT
>scaffold791147:1721-2680
CAGGAACAGGTGTCCCTGCCTTCGATGGGATAGGAAATTCCAGTAACAGGACTGGAATAGGTGGTAGTTTGAGTGTGTACAGGGCAGGTCTTGTATTGGCACCTATTGCAGGAATATGACCCATGAGGTACGGGGTTGGAATAGAGATGGACAAGGATATTGTGGACTTTGGGTAGGTAGTGGAATACTACTGTGGGGAGAATACTGGGAGGGATATGTCTAATTTATGGGTACAATGAGAGATAGTTGAAACCCTGGCAGAGGATGGTCTTTTGTGGGAAGGGGGTGTTCTTTTGTGCCTGGCTGTTGGTTACGCATTTGGACTCTGAACTCTTTTGATTGATTTGAAGGGTTACACCAAAATATGATTCCATATGACATTATGGAATGAAAGTAAGCANNNNNNNNNNNNNNNNNNNNNNNNNNNNNNNNNNNNNNNNNNNNNNNNNNNNNNNNNNNNNNNNNNNNNNNNNNNNNNNNNNNNNNNNNNNNNNNNNNNNNNNNNNNNNNNNNNNNNNNNNNNNNNNNNNNTCTCTCATACCTACTCTTCTACATGCTTTATGAATATGTTAGGTGGAAACCTTTTCCATGTTCTGAACTGTATTTACTAAGTTTNNNNNNNNNNNNNNNNNNNNNNNNNNNNNNNNNNNNNNNNNNNNNNNNNNNNNNNNNNNNNNNNNNNNNNNNNNNNNNNNNNNNNNNNNNNNNNNNNNNNNNNNNNNNNNNNNNNNNNNNNNNNNNNNNNNNNNNNNNNNNNNNNNNNNNCTTAATGACAATGAGTTGGTTATGTTGCAGGCATAGTTCCCACCTTCACAGTTCATAAAAGCTGGTATCAGTGGTAAGGATCCAAATGGCATGGGCTGTGAAGCAGCCATTGTAGTCACACAGCTGATGCTGTGCAGGTTGCTTGAAGATTGGGTGGCCTATTTGCTTCTTGGCCACAGTTTGGCAATGGCCAT
>scaffold1840716:1-2522
TACACTGACCAGATAGAATTATATTATCTGATCAAAAGTACCGGGATACCTGTAAATGAAAATTAATATGTGGTGCGTCGCCCTTCGCCTTTATGACGGTTTGAATTCTACTGGAGCCACTTTGAGTGAGGTGTCCGAACGTCTGTAGGTGAATGGCAGCACATTCTTCCTCAAGAGTCGAAACCAGAGAAGGCAGTAATGTTAGACGGTTGGGTCTGAAACGATGTCGAAGTGCTGCCACATCCCGTGGGTGTTTTATGTGTTCAGATCGGAACTTCGGCAGCCAGTCCATTTCAGGAACCTTATTGTCTACAAACCATTGGCTTACGAATGCTGCTTTACAGGGTGCTATGTCATGCTGGTACAAGCAATCAAGTTCCTTTATTGTACGCAGTACACAGCGCTGCAAAATATGCTTCTATCCTCCCGCACTTAACGTTTTCTTAAGAGCATCTGGACACCTCATGCTAACCACAAATATACTGGGCTGTCCGGATTCTTTTGATCAGATAGTGTTAACATAGCACTATCTTTTGTTATACGATATCACATTACTTTAACGACTGTGACTTCTGTTAAGAAAAGTTTCTATGACTGAAGGACCATATAGATACGAACAGGACATTTGTCGGATTGCAGTGCGTTATATAAAACGCTGCATATTGCAAAAACCAAATTCTATGAAGAAAAATTAAGCGAGATAGTTAATGTGAGAAGTACATTAGTTTGAATGTGCCATTAAAATAAGTGCCACAAATTTTTAATTACACATANNNNNNNNNNNNNNNNNNNNNNNNNNNNNNNNNNNNNNNNNNNNNNNNNNNNNNNNNNNNNNNNNNNNNNNNNNNNNNNNNNNNNNNNNNNNNNNNNNNNNNNNACCACAAACATTATCAGTTCCGTTTTTCCTTGGTCGGCGAGTGTGCTGTGAAAACCGCTACATGTTAGGGATATGTCAATGGGAAGCAAATGCTGTACAGTTTTCGACAATTTGTATGCGCGTTCATTCTCCCTAATACCAACATAGCCTGTTATTCGTTCTCGAAGACTCAGTTGATACAGGTCATTTAGTTTGGGACTTATCTACAAGGAATTTACAGTTTTTCTTTCGGCAGCTATCGTTAAGAGACTGACGGGCACTAGATAAGTCAGATCGTGTAAGAACCCCATCGGGTTGTAAATTGACTGCGTTATAAATGCTTCACGAATGGTAAACAACTAAGTAGTTAATAGCGGATTTCCTGTTGGTAACAATTAGGATTGTATCCACCGGGTTTGTTCAAAGAAGACTTTCGTGAACCATCATTGAACAATTTGTACCAGTCGAGCCAGTACGATTCAATTTTGGCTGCGCAGGGGTTCTCAATTCCCTCGATGGTACAAATCCCATAGTTAGTTCTCCACTATATATAGGAAAGTGACTTTTCGAAAATATGGTTCAATTTATACATCACGTCATTAGCAAAACTAATGTTAACATGGTGCTATTGTTTCACATTATCTTAAGAACAGTGACTTCTGTTAAAAAGTTTTCTATGAATGAAGGACCATATGTCAAGAGAAATGTTCGAGGAAATTTGTCGTTCGTGGTAAGTATTCGTCATGAACTCAGTGTTCTCCAGGCTTTGTAACCGTTCCGTCATCTTCTCTGTTTCAGATCCTTTATGTTACTGTCACCTTTCAATTAGAAATTCTCTTTTTCTGAGATTTCGGCCACAGATGATGTTGCTATCAGAAGCCCTCTATTTTACAGTTATTAACATTATTGTAATTTTTCGGTAAGCAGAATTTAACGAATGGCAATGGGCTAAGCAGTTGGTTAGTCAGAATCAATTCTAGCGAAGTAATTCAAAAATCAAAAGGAACTGCCCTGATACATGTAATAGTTATTTTATAGCCGTACAAGAAATCCCTGTGCGGAATATCTGTTTTCGCATTGTAAGAACATATACCTTCTTAGTTTTATGTGTGTTTCATTAATTTGTTGATTAAAATGAAATTAGATTAAAAATGAAAAATTTTGGAATTGTGACCATATTCAAATTGCATACCTGTGCAGCTGTTTGTTGTATGAACNNNNNNNNNNNNNNNNNNNNNNNNNNNNNNNNNNNNNNNNNNNNNNNNNNNNNNNNNNNNNNNNNNNNNNNNNNNNNNNNNNNNNNNNNNNNNNNNNACAGTATAGCGTCCAAGCAGATAAACCACATAAAATTAAAGCAACCCTTTACAAAATGGACATTTGTAAAAATTACCTAGTGAAAGACTGGCATCGCCAGATAAAAGAATACTTGGAATATAAACATAAATGAGAACTTCAAAACTGATACAGTAAAAATGAGGGAGAGAGAGAGACGGCAGGAGACAGGCGGCGGTTAAGTAGTAGACAAATACATGGCGGCATGAACCACTGTCGGGGCCCACGTGGCGGGCACTCCAACTTGCACCATTACGCGAAAACGAACGTAACCTGATGCAGCGGGATTATGCATTGGAGGCGCTAAAGTACAGACTCGCACTAATCGGAAAG
>scaffold642790:1570-2495
TAACTAAATATATGAGAAAGCTGCAGGGAATCGATAGACGATCTGACAACACGCAGAATATGTCCCGTACACATATGGCGTACTTGCTTTCGTTACCATGTTCCAGGCGATTGTTGTGGTGTACATAATACAGATCACCTCAACATACAGGTAGGTCATTTGTGTATGACTCAGAGGCCACACCTACGTTTCGTGCCTATCCACATCTGTGTGCATTTGTTTTGCATGCAAAGCCACGtgatgtccgttgcgttggacagtaagcacgtccatacaggtcgtaagctagagtggagtgatacgtgttgtcagttgctACTGAGTACATGTACAGTAAACGTCGTATATTATTGCAATGGGATATTCGATTCAGTATATAGAAGACATGCACCTTCTGTATGGTCGGTCTCAGTGTAATGCAAATGAAGCATGGCATTTGTATGNCAACAATTACATGACCGTCTGCGTGAAACAGGCTTGTTTAGCAGACGTGTTGCTGATAATGGACGACGTCAGAATACAAGAACACCAGACACCGAGGTACAGGTTCTCAACCATACTGAGGAACATAGCAGGAGCAACACCAGGGATGTATTGGCAAACGTGGATGTAAGTCATATGACAGTGTGGCGGATTCTACGAGAACagctcctttatccataccaTCTTCAAAGAATCTAAGGACTTAGTGCAGCTGACTTTCCACCCAGAGCAACATTTTATAATTGATTGCCACAGATGTGTGGTCAGGAGCAACATTGCCTCTCTGTTATTCTGTTAACCTACGAAGCGAAGTTGACCAGATATGGAGTGCAGAACTTTCAAatacgcatgtctgggcgtatgaaaatcccagatAAGTAGTACAAACCGGACATCATCAACAGTTCAGTATTAATATTTGGGTTGGAACAGTAGGTGACAC
>scaffold1372117:2-386
CGCACCGAGTCAAGTGGGTTGCACACACACCGAGCCAAGGGAGTTGCACGTACCAAGCCAAGGGGTTGCACGACCCGAGCCAAGGGGTTTGCACACACCGAGCCAAGGGGGTTGCATgcaccgagccaagggggttgcacgcacggagccaagggggttgcacgcacggagccaagggggttgcacgcacggagccaagggggttgcacgcacggagccaagggggttgcacgcacggagccaagggggttgcacacaccgagccaagggagttgcacgcaccaagccaaggggttttacgcacccAGCCAAGGGGGTTGCACCCACCGAGCAAAGGGGGGTGCACGCACTGAGCCAAGGGGGTTGCACACACTGAGCCAAGGG
>scaffold531251:1-1671
CGGTATATTACGCCATCCACATCGCTGACAACGGGTTCTACACAACGTTTGTGGCTACTTTGAAGGACAGTAACAGGTGCAAACCTGTAACACTCTTGCATCGGTTGTGAATAAATAGTTGCCACTATTTAAGTTCCAaccctcgtattactaaacagcgttaaatacagagTCTGGTTTGTTTATTGGTTAATCTTTCGTGAAAAATGGGAATAAATAAGATTGTTATTAACATGTTACCACAGTGAACACCAATGATGGTTCTGAAATGATCATATGTATAGAGCTGCACATGATCTCCGACTTAAAGAAGTGACTGTGATGCAGAAACATACCCTGCAGTCATAAAATGTAAACGTCATGGTATGGAATCACAAATGGGTCACATCAGCCCGAATCGTTAAGGATTCCTAGGCGACATGGGCTGCCAGCAATCCACGAGAAGACAGTTTCGACGGAGGAGGTAATAAGTGAACGAACGTATGGGCTAGCATAACAGTAATAGCAGGTGTTCTTTATGAAAGGCGTAGACGTTCCTCACCTTATGAAGTCTTGCTTTTTGCTGCGTAATTATGGCACGAGGAGTTGCCTCCCTGGGGATCAACGCCGTTGTCGGTTCGCCTTCATGCTGCGGCGGCTGTACTCAGACTGCATTCGATAAAAAGGTGTCGATTTCGCATGTAGCATCCAATGTCTCATCTTGGCGATTGACCGGTGCGACTTTTAACAACGTAGGCCGCCAGGCTGATGCCCCACGGTAGCGTTTACTACGTCGGCTGATATCACTGTACGGGAGGTCGAATAGAGCCATATTCGAAAGCTCTACGTTTTGCCACCTGAATGTAGGCTACCCAACACTCTTCTATGCAGTGTGTGTCCCGTAACTTTTGGAGGACACAATGAATTGTTGCTTCAACAAAAATCTCAGTTTCAGTGTACCATGCCACACGAGAATAGAAGTGTGTCTGTTTCCATGATTTGGCATAAACAGGGTGTCCCAAAATAATGTATACACTCTTTGAAACTNNNNNNNNNNNNNNNNNNNNNNNNNNNNNNTCGACATGCCAACTTTATTGTTTGCAAAGGAATAACATCACAGGCTTGCTCAATTTGCTCTCTAAGACCATGCAGTGTGTGTGGTCTCGCAGCGTAAACTGttttcttgagagtaccccgcagaaagaagtctccaggagttaaatttggagatcgagctggatactccacactccctcttcgtcctatccaactgggagggAATGTACGATTGAGATATGCCCTCACATGCTGGTGAAAGGGAGGTGGCGCCCCATCCTGTTGAAAGTAATAANNNNNNNNNNNNNNNNNNNNNNNNNNNNNNNNNNNNNNNNNNNNNNNNNNNNNNNNNNNNNNNNNNNNNNNNNNNNNNNNNNNNNNNNNNNNNNNNNNNNNNNNNNNNNNNNNNNNNNNNNNNNNNNNNNNNNNNNNNNNNNNNNNNNNNNNNNNNNNNNNNNNTGTCCATTTCCAAACACAACATTAAGACCAGGAGTTATCATTTCCNNNNNNNNNNNNNNNNNNNNNNNNNNNNNNNNNNNNNNNNNNNNNNNNNNNNNNNNNNNNNNNNNNNNNNNNNNNNNNNNNNNNNNNNNNNNNNNNNNNNNNNNNNNNNNNNNNNNNNNNNNNNNGTAGCC
>scaffold2223886:34-436
TAAAAATACCTAATAATCATGTACATGTAACAGCTGCGCCCCTCATTTAACATTTCATATTTCATATTTAAGACGCGCTCAAAGTAGCTGGTATCTATTTTCACTCAATTGTTACGCAAATTCCTTAACGGTTGTTGACAAGGATAATTTAAATCTTAATGCTAATCAGGGATTACGTAATGGTACAATATAGATGGTAAATCGTTTACACGAGTACATAATAACTGCTAAATTCGCTCACTCTGGCATTTGAGGAAAACTGCAGAGAGATTCTATTTAAGCTAACATAAATCTCACGTAAGGACGGCGAAGTTGAGATTGCTTTCTTTTCCTCACTGCATTTGCGAATGAAACACAAAGTGAATTGACAGGGTAACCTCTGCCATACTCTGTTCGGTGGCT
>scaffold878036:1085-2818
TCGAGTGAACCAGAGACATGAACAGTTAGCAGACGTAGGAATGTTAACACAGGCCAGAGTCCACCAGCACCAAAATCAGCGACAGTCAGTCATTCACCCGTGGTATCCAGGACTTCTTACAACAGCATTGCATGAAGCTCACGTGTATGAGCCACACCACAGACAGATATCCCCGAGTCACATGAGACCACCGAACGGAACATGCAGATCACACCAAAGGCACTGTCCAAGAGAGTTGAATGACCATAGTCTCATTGTGTACCACATCAGGGCGTGTGATGTAATGTCAGTCGAGGGGCAACAACCTGGCCCACTAACGAACAAAGTGCAGACTTGCAGCTGTCAACAGGCTAATAAATACTACGGCAAAACTACTACAAAGCTCCTAACTCGCTCAATGCCTCAGTTGTCTCAATGCAAAAACATCTACTCAACGGCTCGGCAGCTCGGTCTCATCATGGAAGTCTCAAAAGTCTCCAAAATGAAGTTAGGCATGAAGCTGAAGTTAAAAAGATGATGATGGAAACCATCGAAACTGTGTCCGGATGGTGTCATTGGTGAGTGCAAAGCCACAATATTTTTCAAGTAACGTTGCAGCAAGTAAAGGACAGAAAAGTTGCAAAGATTTTTAGTGAAGTTAAGAANGTTCGGTCTGTTAGTTAGAAGGAAGATGCTGTGAGGTTAGTTTAGAAGTTGTACCTAGATTATGGTGGAAAACGAATGGATTGTGGTCTCACTTTTAAGTCATCCGTGATATTCTGGAGTCGTTGATCGGAACTGGAGGTCGCCGCCACTGAGGCTCGCCATTCATGCTAGGGCGAGGACATCTCTTTCCGTGTGCCACCGCCGGAGCTGCGGCCTGTGGAAGGAAGCATGAAGAAGCGGTCGCAGAATGCCAAGGGAAGTGGCCGTACCGACAGATCTTTGGTTCGACATCGACGGCCCCCTAGATAAAATCCCTGTTACGAGCCGCTGCCCAGAATGCGCTACCTCGCCACCAAGGAAGAGGACCGCTGACTAAGACGGCCACACAAGCACCGACGTCAGCTCGCGTTATCGCTCCCGCCACCTCTGCGCCACACACGCCTAGAAGACCATCCACGTACTACGTGAGATTATTATGCACCAAAATTGTATTAAATATCAATAAACAAATGGTGATTGGATTATTGTTTCAGTAATGCCCTACTCTCCAAAAAGGCTACCATCTAAACCATTACGAAATGCCTGCTACATTAATTATATTCATTAATCCTGAAGGCAGATACCCTTACTCACCCAAGTCACTCCTGACAATTTACCCCATTTGTCCCAAACCTTCTATAATGGTGATATTGTTCCCATGAGTTCTTCTTATATATATATATATatatatatatatatgaagtaataaTCTTCCATTCAGCTGCCCATTTAGCCGTTGCGCCCATAGCGATTTTCAGAAGCATAACTTCATCATGAAATCCTGTAAACTTCTCGAGGCGAGGCAACGAATGCTTACTATGCAGGTGCGTTAACCCCCCCCCCccccaaatcaccattgtcacctgcgttCTCCGAAATAAGTTCTTTGGTCAAATGCCTTTCCGGGGCGCAGGGGGAGATACCGAGAAGATGACTATGGAGCCTATGCTTCATGCTTTATGAAGTCAAAACTTGCATCTTTGCAATTTTCTTTCGAGTTGAAAGACGAGGTAACAATAGAGATATGTGTGGGGAGGGAAGCGTACCTA
>scaffold313112:839-6121
GCCACTACATTCACTATGACAATATCAGCGTTACGCGTCATTAGTTTGATAAGCCAAGGTTTTACATGAACTGACACCAATTCCTTACAGAAGAAATCTATCTAGTGCCGACTCAGGGAAGCTCAGTTTGGGTTCAGGAAAAATATAGAAACCCGCCAGGCAGTACTGGCCTTGCGATGTATCACAGAAGATGAACTAATGAAAGGCAAATATGTATTTCTAGCATTTAAAGAAAGTTCGGGACAATGTAGAGCGGAGTATACTCTTTGAAATTATGAAGGTAGCATGGATAAGGTACAGGGAGGTAAAGTTTATAAACAACATGTATACACACCAGAATGCAGTTATCAGAGTTCAACATCATGAAAGGGAAGCAATAGTTCGGTAGGCAATAAGGCAGAGATGCAGCCTATCGCCGACGTTATTCAATCTGTGTATTGACCAGGGTGTAGACGAAATCAAGTAGAAATTTGAAAGGGTGTTAAGGCTGAGGGAGAACAAATAAAAAAAAACTTTTGGGTTTAAGATGATGTTATAATACTGTCAGAGACCGCAGAGGATTTACAAAATCAGTTGAATGGAATGAATAGGTTTTGGAGGAAGGTTACCAGAGACAACACAAGGGTAATCGAATGAAGCAGAATGAAACCAGGTGATACCAAGGAAATTCATCAGTTGATGAATTTTATTATTTGGGCAGTAAATTAAGTTACGATTGTGGAAGGGGGAACTGTACGCTAGCAGTAGGAAGAGATACGTTTCTGAAAAAGAGAAATTTATTAAAATGGAATGGAAATTTAAGTTTATTGAATATTCCGTCGGCTTTTGATAGAACATTTACATATTGAAAATGCAGCACACAGTATTTTTGTTCCACAATAAATATATTTATTTGCATCGTTGTGAGCCAGCTTTCGGCTGTTTACGCCATCGCCTTACAATCATAAGGCATTAAGTTTGATAGTTTACAACATTCTAATAAAGGGAGAAATCTAATCCTGATGGAGATTCTTCCATTCATAAACATCATTCACACAATCCAGGCTTAAACTTAAATGATCAAATGAATAGTGTCTTTCCAACAATTTTCTTTTTAATGAACTGTTCTTGTGTAAACCTGTGTAATTGTTTCCCTACTACCAACATTACATTATCTTTTTCCGTCTcactatcataacccttccacctctcgtccacctccACTGATAATAGTTCAGTTATCGATATTGTTTTGCTAATTTTCATTTCAGGTGCACGATCTGCTTTGAATGTATTCTAGAGTAGCAACTCACCTTTTGTGAAATTAACAGTGTCTTTCTAACATTTTTAATGAACTGCTCTTGTCTTAATTTCTGTAACTGTTTCCCCACTCCCCACATTTCATTACCTTTTTCCATCTCACTAACACCCACTCCTTCTCCAGTGTAGACGAAATTGTAATCTATATTGTTGGGCCAATTTTCATTTCGTTTGTACCGTTTCGAATGTATTCTAGATTAGAAATCTTTATTTTTTGTTAATATCCAATGTAAAATTTGTGTTTTTGTTTAAATGTAAATTGTCAAATCGATACACAACTTCGACAATAACTATCTTCGTTAACGAAATTCTCGCATTAACGTGTGGATTATCTGTAGTGTCTTAAGATGGCCTAAAAAGTCGGAAGCCGGCTCACAACGAAGTAAATAAATAAATATATTTATTGTGCAACAACGAGACTGTGTATTGCATTTTCAATAAATTTAAGTGTTAAGAAGAAGATTCTGAAGACATTTGTATGGAGTGTAGCATTGTACAGTAGTGAAAATTGAAAGACAAAAAGAGAAGGGAAGCGTTTGTAATGTGGTGTTATAGATGAATGGTGAAAATTAGATGTGATTACTAATAAGAAGTTACTGAATCGAACGCGGGAGTAAAGAGATGTATGGGACACCGTGACAACAAGAAGGTATGGGCCTTACATCTCATCAAGAAGTGGTCGAGTTGGTAATGGAGGAAAGTGTGAGGGGGGGGGGGGGTTAAATGGCAAAGGGACATAAAGGCTTGATTATAGTAAGCAGTTTCAAACGGATGTATGCTGCTGTTATTACGCAGAGATAAAGAGGCTGGCTCAAGACAAATTAGTGTGGAGAGCTGCATCAAACCAGTCTTCGGAGTGAAGACTACTACAACAACACATTCATATGTTACTTTATCAAACAGAGATATTCTTGATATGTCAGGTCACTCCAATTGCACACGTCCGATATCATTACAGAGCCTCCACCAACTTGAACAGTTCCCTGCTGATGACATGCAAGAACCATAGATTCATGAGGTTGTCTCCATACCTGCACATGCCCATCCACTCGATAAAATCGGAAGCGAATCTCGTTAGACCAGGCAACATGTCTCTAATAATCATCAACAGTCCAATGTCGGTGTTGAAGGTCCAAGGCGGGTCGTAATAGTTTGTGTCGTGCAGTCAGCAAAGGCCCACACAAGTGGGCCTTCGGCTCCGAAATCCCATAGTGATGATGTTTAATGAATGGTTCACACGCTGACACTTGTTGATTGGCTATCATTGAAATTTGCAGCAATTTACGGAAGAGTTGCATTTCTGTCATGTTGAACAATTCTCTTGTCGGTCGCAGCACTATTGGAGAGTTGATGTTTTACTGGATTTCTGATACTCAGGGTGCATCGTGAAATGGTCGTATGGGAAAATNNNNNNNNNNNNNNNNNNNNNNNNNNNNNNNNNNNNNNNTAGTAGCCAATGTAACACCTGCGCCAGACACCTGTCATCTTATATAGGCGTTTCCGATCGCAACGCCGTATTCTGTTTACTTATCTCTGTTTTTGCAGAGCATCCCTATACAAGTTTTTGGAGTCTTCAGTGTATATATTGAGAAGTTACTGTGAATGTCTTTAGCTCCTTAAATACGTCTCTTATGATTATGTGTGGGCTCCAGCTATTATTCTGATTACACACTTTTCTGCAATGaacactcttctcttagagatgaattacccctaaatatggtGCTACATGAAAGCAGTGAATGAATATAGGGATAGTAGGTTAATTTACTGACGTTCAAATAACATACAGGAATGCAGCCAGATCATATCTTCGACAGGAGATGCGAATAGGAGAGAGCTGTGCAGGCTCTCTCCTACTCGCATTCGCATTAGTGCCTTGTGAATGGCAGCGTGGTCTCCTGTCGAATTATCGGCTGCTGTTGAAGATATGAACCGGCTGCATTCCCGtaagttatttgaatattctgtacaccggtAGAAATTGAAATCTCATACTGACATGTTTATCACCAAAAATTTGAATTAAACCTAATAGCATAAGTAGCTGAATTCAAATGTTCCATTAGATCATCAAAGTGTTTCTTCCACTTAATGTCTCATCAATGCATGCACCCAGAAAGCTTCAAAATTCTACCCAAGCAATAAACTTCTTTCTGTTCTATGTCTGTATTAATTTATGGTGTTATGCCATTTACTGTGCAGAACTGTATTGTGTTTTCTCAAATGTTAGTGACATATTAATTGCAGAGAACCACTTAATAATTTTTCGAAAGACATTATCTACAACTTCATCAACTAACTCTAGTTTGCAGGAACTACCCCTGCAAAGCATCATATAGGCGAACCCGCACAACACCAAGACACAGGGGGTTGCAGCCAGTAAGTTTCAGGAAAACTAACAACTAACGCCACCGAGAGCGCCGAAATCGCTAGGACCTATATTACGACACTAGATCACGTGGACGCCAATGTGGCATGGTGTAATATTAATCGGCGCCGCTATTTATTCATCGGCTAGCGGCCTGGATGGCAGTAGTTGTGTGTGCCAGCAGGACCAACACATGTGCCGACCCTGAGGGATTCATCATCTACTGCTCCACCACAACAACTGTGACCTATATACAGGGTCTCTTCTGACATTCCCTGTCCGACTTTTCTGCTTACCGTTGTAGGACTCTAAATTCTGTTAGCTTAGTAGGACTTTCACAAGCATTAACACTGATTATTTTAACTCCACCTGTGGAGACCATTTGTGTAATGTTACTCAAGTGCTGTATGGACAAGTTTCTGTCAAGTCAGGATACAGATAACACAGTATTGTTCAGACTGTAAAATATTGACATTTTGAATACTATTGTTTTAAGGTCCATATACGGACGCCTAAAAATAAAATTGTTGTTGCGTTTTCAATTGCTGTGTTTTTGCATGGGGACACGGATCCAACATAGTTGTGTGCGAATACTGTACTTGTATTGTCAGCAAAAAGTACTAGCTTTGCATCTTCATGAATATAGTGTGGCAAGTCGTTAATGTACTTTAAGCACACTAGGGAACCAAGACTGAACCCTGTGTTGGACGCCGTTCGTAACACCTCCCCAGTTAGAGGAATCTGCTGATTTTTGCGCGTTATGTGTACTGTGTATTTCAACCTTCTGTAGCCTTCCTGTCAAATATGAATTAAACCGTTTGTGCGCGTCCCTCTCATAGTACAGTACTTAAGCTTAAGCGGAAGAGTATCAGTACTCCGGCTGCCAGTTTTCATTTCTATGAACAGTTCCACCAACAAAGCGTAGGATGTTATTAGCACTGCTTGAAAGTTCCTTAGGAATTTCATTTACCTGTGCAGAGGATTATATGTTCACATGTTTCTCTCAGAAAGCAACTATTGTGAACCAACAGAGATTATGAAGATTTCGAGAGCAGACTGTGTTCATAACGTGTAATACATGCAGTTATAGTATGGGTTTCATACGCTGATATCTTTAGAAACCAGCTTCTCGTTATGAATACAGGAAGTGATGTACGCCCACACCGGTACGAACAGAGAGAAACATTCCCGGTCTGCATCACAATTATATTAACTCATGTCTGCGCGCCGGACTCAGCTGTATGGGGTTTCCTCAGTTTTTACAAAGGTACTAAATTTCTCATTTCCTTTGGTCCTGACTGTGTGTCTTAAGTATTTATTTGGCATCCTTCACTGCTGTTTTACATCAGCGTACCGACTAGCTAAAAACTGATTCTAGGTCGCCTACAAATTTGATGTATATGGTTTCCGATTTTCTGGTCTCATTTATTAATCTAGAGAATGATTACGACTTTCCACAAAGACATGGTGCTCGTCGTCAGTGTCTACATCAGTATCATGTAATATAAAGTACGCTTCAAATTAACAGTTGTATAATTACTGATGTCGCTTGATTCAACTCACAACAAAACGAAAGTTTCGTATTTTTCTTTAAACTGACCTTTTACCACAA
>scaffold313112:6324-6801
TGTTGCGTGCGCCTAAATGGATCTTAATTAAttgacaatcgttccggaagaaataactgattatggagggggggggcaagtgtacaacaaggcattacgCCGAATAACTTAACACTTTCATTCTCTCGAAGCTCAGTTAGGTTAATGAAGTTTATTTAATGAATTAATTTAGTGGAGATCACGTCCGACAAATACAAATACAGAGTAAGCACAACTGACTGTATAATCCTCAAGGTATTTTGGATAATTAATGATAAATTTACGGTCTCCAGTCCAAAACAACAATTAATGCTCATTCACTATGCAACAGACCAAATAGTAATGAATCGGTTACGTAAGCTTCTGAAATTATGTAACAATGCGTAGCAATGCGGACAATGAGAAAATATAGTACGCGTATTTGAAATTTTGAATAGTTGTTAATGCAAAACGCAGTTGCTAAAATAATGAAAGCTATTAATCTTTAAAAGAAAATTT
>scaffold940118:864-1086
TTCAACAGGTCCTATAACTCTTCCTCACTTTACTGAGGGTAGCAATAACCACAGCGAATGTTCTCATTAACATCCGTAGTCCAAGAATTCAATCCCACTGCCAAATCTCTTTTTTATTACCGTCATTGCTTCTTCAACGTGTAGTATGAACAGTATCAGAGACTGCTAACAAAGGTCCGATCATATGGAGTATTCCCTCAGATACGTAACTTGCTCGAGGAT
>scaffold3672572:41-610
TGTGAATTCAGTCATTGATCCCACAAGAAACTGCCTCTGCACAAGCAGATTTATGACTGGCATAAAAAACCCACAGGGGTTGGTTGCATACGCAAAAGCAAGAACACTGGTCAACCAAGTACGCCTGATGAATATTTCGAGAGTATTCGAGATGTGTTCACATGGAGCCATCAGAAGTCTACAAGATGAGCAGGCCAGCAACTTCAGCTTCCACACTCAATAGTGTGGCGTGTACTGAAACAATGCTTACAGGTTGCAATTACTGCAACATTTGCATCCCGGTGCCCGTAACAGAAGATCCAAATTTTGCATTTCAATTCTCCAAGATATGATAAAGGACACTTTTCTAAATGACTAATTTTTTCACACTTCCTGGCGTAGTTGTCACACATGAAAGAGATTCACTCAAACTGAATTGGAAGAGGTGGCAAGCAAGATCTTGTTCACTGTTTTTGGCCTCCCAGGTCACCAGACATCATAACGTGCGATTTTTTTCTGTGGGCACACGTAAAAGAGTCTTTGTCTCACCTATGGCAGGTATTCTTGAAGATCTGAGAAATGTAACTGTT
>scaffold584632:726-1178
TACATTTACATATTGGAAAAGCAGTTGTACGCTAATTTGTTAAACATTACATCCCACAAATGACGTTGTTGAAGACTTTCCCAAAAGCTCCTTACACGTTTTCAGTTATTTGTTGAGGAAAGGCCTCTATCTCTTCCTGAATTGCGACTTTCTACTCAGTGTTGTGTAGCCTTGAAAAAACTTTGTTCTTGAGATGACAGTACAGATACAAATCAGTGGTTGAGAGAGCATATGATATCGCTGTTCATGAGATATCACACAGTCGTGAGAGCAATCGATGTGGAAAGTGGCGCCTAAATGAAGACATTCTATTACGGGCAATGTGGACTGTAGTGGCATCTTGCTGAAACCACATCGCCTTTAGAAGGCAATGTCCTGCAGCTGTGGAATTAATAAATTTCCACGTATCTCGGTTTTGGGACTCACTGTCCAGCTGTTTTTATTTTTACAAA
>scaffold2374897:1095-1789
TTTCGTGACTCACGAGGTACGCGACGTGGCTGTACTTTGCAACACAGCTGATCGAAAANNNNNNNNNNNNNNNNNNNNNNNNNNNNNNNNNNNNNNNNNNNNNNNNNNNNNNNNNNNNNNNNNNNNNNNNNNNNNNNNCCACCCGCTGTCGAATTCTGACTCATACTGGAAGATTTTTCAAGCGAATGGTGTTACAGCTGTTCGTAAAAAAAAGTCAAATGCTCTTTCTGAATTAGAAACCCGTTGTGTATTATTTCATCATGTACAGAACGGCAATGGGGTTACTTCCACCTACTTCATGCAGTAGCGCGGAAATGTTAATCGCTTGGATATCCACGCATGTAGTAGGTCTTCAGTTGGCCAATTTGATCTTTGTTTCATGCTGTCTTTTTGGCTTTTCACTGTGAATGGCTAGCAGAGTAGATGAGGGTTAAATGGTTGTACCTAAACAAGCGAATGTTGGTAAAAAATATCTGACCGCTCGTGGTTTCCACAGTTGAGCAATGCAATTCCTCTCGCATAACTAGCGATACAGAAATGGGTGCAATACAATTAGACACGCCACCATAGCAGCATAGGGACATCCTTTCGTATCTATAATAGCAGCGACGTACTGTGGCACGGATACCACGAGGGACTAATCTGCTGAAGAACAAACCTGATCCGCGATCGCTCAGTCGCCGCCCGGTTCTCA
>scaffold2374897:2582-3426
AACTACATCAGTCGGACTGGTCGGTCTTTCAAGTTGAGGTACGAAGAAGATAGGAATGGTTTTCGGTTTAACAATTTCCAAAACAATGCACACCCTCGAACTTTCCAACCCAATGTTGGGAAGCGAAGAATACCTCACGATTTTACACAAAGAGGATAAAGGTAAAAACAAAACAAAACTGGATCTACTCGAACAGTTTGACATTGCAATGCATAGTGGGAATAATGGACAAACGTTACATAAGCAGATCACTGGTGATCCGAGCGCCTTTTGTAAAAAATTTCTAGATCTTTTATAATATCTGTCTTACGATTAGCTACTTTGTATGGACAAAGACCGTTGAATTTCGAACTCCCGAGTACAATCGTAGTGTTGTGTGTTGTCTTCGATTACTGGTGTGAATGTCTTTGTTAGTATACGTGAAATTTCTCAGTGGCGCGGTTCACATGGTTACGTTTGGATCCTCTGCCTCGGTATTATCGTACTCACGAGTAGCTGGTGCACTGATGTTGTCTACGCGCATCAGTGAGGTATATTTTCGTTTACCAATATGGACGAATGATGTGGAACCAGATCCTTGGAGGACACGGCTGCATAGGAAGTGACCACGATTTTTTAGCAGTTTTAGTCATTTTTAAAACATTTTATTATGTTTCATTTTCATCACTTTTACGATTCTTGAATTTTAAATTCTGATGACGAGAGTTCACCCTAGAAACGCGTCAATTTTAATGCTGTAGCATTTTATAAGGTGCCTGAGCTTACATTTAAGTAAATTTTAACCACCATGGCCTCGAATCTATCATGGATAAAACAAAAGTATTAAAATATCCGCGTGTACGAA
>scaffold2374897:3789-5351
TAAATCCATATTTGTATGAAAACGTGATCTGCGACACTATTATTCCCGAGTGCATTGTGAGACAGTACAGGTCGCACCATGCGTAAGAGTGTGCGTACATAGTGCCCATTCAACGAGTGGCGAGCACCAAAGTGGGGCACGGCGTGGAGTCCTTTTCACGGGTGCCCAAGGGCCACTGCCCCGATCCAGCTCTACGTGTCTAACTGACCTCCGAGGTCAGTTACAGCCAACTTCACATTGTCCTCCACAGAGGTTTGCCCACGCCGAAGCCAGTGCGATCATGACTAAACTGAAGAGACATCTCCACGAAGCAAGGCCGTCAACGTGACGTCACAGCCGCCATATCAGACCGCGGCAAGGTTTCAGATTGTTGTAATACAAAGTAAGTAAAGCAGACATCAACCGAAAGNNNNNNNNNNNNNNNNNNNNNNNNNNNNNNNNNNNNNNNNNNNNNNNNNNNNNNNNNNNNNNNNNNNNNNNNNNNNNNNNNNNNNNNNNNNNNNNNNNNNNNNNNNNNNNNNNNNNNNNNNNNNNNNNNNNNNNNNNNNNNNNNAAATTTTAACCACTATTTTGCTCTGTTTACAAATATAATTTTCGTTGTGTCATTAATGATTATACTTATCAAAAATCGTACTTCTGTACTAGAGAGATTTTGCTTTCACTTTAAAAATTTAAATTCGTGAATGAGGAGACACTATGGCAACACAGAATGCGGTAGGCATTGATATGAGAATTTTTTAAATACAAGGTTATTCTAAATTAGCTCGTAGCAGTAACTGTAAATAACTTGGAAACCACTGACTGATTATTCTCCGAGAGCTCCGCAACCTCAAGCCGTATTCTCTTGTTTGAATCCAGCATCCCAGTAGTCACTCCACTCGCTCGCTATGCGGAATCAGTGCGCGACACCGTAGTAAGCAATGGTTTCTCAGTGATGGGGCCACAGTCCAACTTAGTGGTAACGTCAACCACCACAATTTCAGGATATAGGGTACAAAGAAACCAACTGAGGTCTCGGAACATACACGAGACTCGCCGAAAGTGAATGTCTTTTGTGCAATGACTTCTGTCAAAGGTACGGACCATTTTTCCCCATGAGCAGACTGTAACTAGATATGTTGCAGAAATACTTGATGCCACAACTTCAATAGGACGTGGGACTATTCAATTCCCAGCAAGATGGGCCCCCTTCGCGTTACCACCGAGAGTTAGCAACGCAGGGAACATAGCTTGGCCACCGAGATCTCCAGATGTGACGCCTTAGATTTTTGTTTAAGGGAATACGCTAATGATAAGGTGCACATTCCTCCACTTCCCCTAACTATCAATGAGCTTCTCAAAAGCGTCAGTGGTGGGCTGGCTCTTGTACATCCCAGCATGCTCTCGCGCATCTGGGAAAAATTTTGCATGGATATTTTACATGCCGTGTGACAACAGGAAGCTACAGGGAACATCTATAGAAATAAACTTAATGCTCTGTCAATTTCAGACCTGATAATAAATTATTTCGAGTAAATCTCCTGCGTTATTTAATAAACCATTTTAGAATCACTCTGTATAGT
>scaffold3508103:3680-4135
TCAGGCAATGATGAACTATCTGTCACGCCACATGTGAACGAAATTAACTTGTCATCGAGGGTGTTGCAACAACTTTTTTTCCCACAATACAGAACGCCGACATTGCTCCTTAGATTTGAATAGTATTTGCTTGGTCTCCAGAGGTAGATGAATCCAGATGTCTATGCACAGGTGATGCTATNNNNNNNNNNNNNNNNNNNNNNNNNNNNNNNNNNNNNNNNNNNNNNNNNNNNNTTAGGTGCCCAACGCGTCAATGTGAGTCAACTGGCATCATTCTTAAACGTTTTTACTATGATTCTGATCATGTGATGAGGACAGTTGTTATGCTGGAAAATGACAGGCCATTGAGGGTTGAGGGAGACATGAAGCATGAAAGGATTTATGTGATTCACAAAAATTTTCAGATAGTCCACAGCTTTCACGGTGCCTATGATTGCAGTGGAAGATTTGTTGAC
>scaffold79267:152-603
AAAGTTTGTGTACTACTGTATAATGGCTGTGTTGTTGTGGTGGTGTTTAGGTCTAAAACTGTTTGATGCGCCTCTCCACTGTAGTCTCTGCACCTTCCCATAATTAGTCTAAATTACAATTGAATGTGTTTACTACAGTAAAGCCTTAGTTTCCCTCTACAATTTTTACTCCCACATTTCGTACCATTCCGAAATTGACGATTCCTTGATGCCACAAGAAATTTCGTATCAATCAATCCCTTCTTTTAGCCGAAATGTGTGTATGTTTCTCTTCTTCTCATTTCTGTTAAATAACTTCTCATTTGTTATTATCTATCAACTTCATCTTCAAAGTTCTTCTGCTACACCACATTTCATATGCTTCTGTTCTCTTCCTGTTTCAACTGTTTATCGCTCGCATTTCACATCCATATAAGACTACACTCTAGACCCTAAGGAAAAGATTTCCTAA
>scaffold79267:911-1713
AATAGTAGCCTGACATCTACAGAACACATTAGCTAACACTCGACGAATTTCAGCTGCCGAAATCTTGGAAATGACTAGCCGAATCCTGTCTTCCAacttttcgagtgtgtgggggttgcttgcatacaccctgtcttttaacattccccaaagataaaaatcacacggatttagatctggagAAGGAGGAGGTTAGTCAATTATCCTTTAATAAAAAACCGTATTGCTGTCATAGAAGCATTAGCGATGTGTAGTCTTGCATTGTCCTGCATGNNNNNNNNNNNNNNNNNNNNNNNNNNNNNNNNNNNNNNNNNNNNNNNNNNNNNNNNNNNNNNNNNNNNNNNNNNNNNNNNNNNNNNNNNNNNNNNNNNNNNNNNNNNNNNNNNGTTCTGGAAAAACAGGATGCAGTATATTGTTCACATACTTACTGTTTTGTGAAAAAAGAGTGGTCCAATAATTCGCCTTGCACTAATTGCACACCNNNNNNNNNNNNNNNNNNNNNNNNNNNNNNNNNNNNNNNNNNNNNNNNNNNNNNNNNNNNNNNNNNNNNNNNNNNNNNNNNNNNNNNNNNNNNNNNCAGTGTGGTGTGCAATTGGTGCAAGGCAAATTATTGGACCAATCTTTTTTCCACGAAATAATAAGTTCTTACAGTTATGTGAACGATATACTGCATCGTTTTTTCGAGAACTTTCACCCACCGAAAAGATGTATGGTTATTTCATGCAAGACAACGCAAGACCAAACATCGCCAATGCTTCTATAGCGGCAATATGAAGAGTTTTTGATGATAGGATAGTTGATT
>scaffold79267:1935-2497
GAATGTTAAAATACAGGGTACATGCAAGCAATCTCCACACACTCGAAGAGTCGGAAGACAGGATTCGCCTAGTCATTTAGGAGATTTCGGCAGCCGAAATTCGTCGAGTGTTTGCTAATGTGTtcagatgtcaggctgctatttccacagaggcacatcattttgagcaactactgtaaataaaggtaatcttaagttaatCAGATGGCTACGTTGTTTACGGTTAACTCATTAGAAGCGCCCGCGCAGCCGACTACCGACAGATTAGTGTNATCCTTCGCGGGCGCCTTTCGTGAGACGCCCTGTATTTGAATTTACATTCGATGTTATCCAATTCCCTTTTTTCAGAAAAAAATTTCTTGCTATTACCTGCAGGGGCTTCGTGCACTTCCCACTTAGCCTAGTTTCAGTTATTTTGTTTGCGAAACAACAAAACTTTTCTACTGCTTCTATTGCCTACTTCCTAATCAAGTTTCCTCTGCATCGTTTGACTTGATTTGACCACAATACGTTTGTTTATTTCTCTTGATGTTAATATTACTGTCTCATTCCAAGAAGCTAT
>scaffold946670:1-1153
GCTATCAGAACCTTTCTAACACTATTTTTTTGGACCAGATGTGTAACAATTGCTGCGTAATTAAGCTTTGCTTTGTTCAGCAATCCTTCTGACATTCTGATACAAAGGTATGTCCTCATTTAGTGATTATGCTTAACTTTTAGACACTAGTGTACTTAGATCCTTCAGTGCTCTGTCCAATTCTGCTCTTAGTATCATATCATCTTTGTTTACTTCCTCTTCCCTTTCCACAACATTCTCAGGTTTGTTTTCCTTGTAGAGCACTACAATATATTCCTTCCATCTTTCTGCGTTCCCTTGTTTGCTTAGAGGCTGTCTACAAAGCATGTCTCAGAAGTGCCTGTTGCATGCCGGACCCCATGCTGGTAAATAGGGTCTCGTAGATGTAAAGTCCAAGAACCACTGATTCACTAGCCAGATACCCGTAACCCACTCAGAATGGGAGTAGTGCTTTGTATAGATGCAAAGGGATGGAGCAGTCCACACCCCAGGAAGTGTGACTGACGCAGCAGAGTGTGTTGAGTTTCAACTAGTAGACCTACTTTCTTTTTAAACTTTTAAAGTCATGAACATACGGTTGCCACATTAAAAAATAAACACAAACACACAATATGCAACTTACTAAGGTTAAGTTCTGGGTATGAATGAATAGTTTGCTACACGGCTGAAGTGTGAAACATGTCTTCACAGAAGAAAACTGGAGGCCATGGGTGGGAACGCAGGATAATGCTTTCTTGATGGGACATGGTTTTCAGCAAGCTTCAATGTTTAAGAACTGCAGTAGATACAAAATTTGACCACATATAAGGACTGTGACACCATAGGCCCCACAGCCTCTGTAAGCCCATTAATTGCTATCTGAAAAAGGGCCATACTCAACAAAGACCCCTGTGTAATGCTATTCTCCTCTATATGGAGCATACTGCCCGACGCCCCGGACACGAAGGTACTGCCGGATGCCCGACACAAAAAAAAAAtataaaataaaaaaaaacagagagagaaattgcagataaaaATCAGGAAAGGGGCATACAGTCTCTAATAACCCGTACTTCCAGTGTGGTAAGGATGTGCTAACACCAAGAAGTATCATAGGCCATCCTGAAGCCGAAGAAGATAGTGAGGTGGTGGCAATATGCGAAAGCTGTC
>scaffold946670:2843-4189
ATGTGACCACATAAGGCAGCACTGAGGTCATCTGATGGGGGCAGAAGAGCTAGAAACCCTCAGTAGCAGAGCTGCAGCCTCTTCCTCAACACACCAACATGCGCGAGAACCCAGATGAACAACACTGTGACTTTAGCATCCGCACATAACTGAATGCAATCCAGGATCCGCTGCACTAAAAGATGGTAATTATATGGTGCACAGAAGGAACCCGAGCAAATTATACATTTGGAGAGCCTGTGTCACAGGACATACAGGGTGGCCTGATACACAGCAAAAGCTCTGCTGTGATAATCAAGCACTGGTTCGAAAGGCGATATTTGGAAAGCTCATTACCAATAAGATAATTGCTGTCCATACCAAGTCGATCTTAGAGCCATCGGTGTACATAAAACTGCTGTCTCCAAGCTGCATACAGAGCTCCAGAAAAGTTGACCACAAGAAGGAAACTGGAGTAGCACTCTTTGGAAGCAAAGTACGACAAACAGAGATCTCCATGAGAAGCCAAGGTGAGGTTTAGCCTTTGAAGTACCTGACAGAAATGGACTCCGGGAGGTAATAATGAATATTGGCGGTCAAGGGAGGTGTTAAAAAAAGAGGAGGATGGGTGGGTAGACATGAAATACAATTGGCAAGCATACCTACCAAGGAGAACATCTCGTCGATAGGACAACCATAATTCAGCAAGAATGACAACATTTTCACCTGGACTGTAATTAATCTGGCATATTGTACTGCGACACCTCACCTGACGGTACATACTCGTTCCAGGGTTTTATTTACACTCTTATAAATTGACAAAGACCTGATGTCATATATGAACACGCGTTTTAACGCATATGTAGCGAGGACAATATCCTCCCATCTGGAACAATTAATGACGTTCCTTCTTGTGAGGTGGAAAAAACATTTTTTTTTAAATTTTAAATTTTGTTTTGTATAAAACAATTTTATAGTTCTAAATATTCTAAGTGAACCCCAATCTAGATGGTCTTCTAGCAAATAATTTTGTATTATTACAGGCAACACCTGAAAATGGCAATGTAGCCGAAATCTATCGCAGTTAAATAAAGATTAATTACAGTCCAGACAAAAATGTTGTCATTCTTGAAATATTGTAGGACTGTGGACCAAGACAAGCATAAAATAAAAGTAATTCAGCAGTTTCTGCATAGATACTTATAACTTAATATGGAATGCATGGTTGTGCAGATGAATACACAATTCACCAATAGTCCAACTTCGATCACACTAGGGAGCGATACAGGCAAAGGAACACTGTTCAGCCTGCTCCTCATGATGAAATGTGGGGAACAGCTGTCATCTATATACTTTAATATTAGATA
>scaffold946670:4457-4954
CTCCTCATGAGGTGACACTTAAAGCATGTAGGCTATTCAAGGAATGCTGACAGCATGTTGCCAAGTACAAAATCCTGGAGGACCAACAAGGTTTCCTATCAAGCATTAATCCAAGGAATTTTGTGCTTTCGACGAATGAAAGAGTAACAGGGCCAAGATGTAAGGATAGGTGAAGAAACTCCTTCGCCACCTGAAATCCATGCAGATTGTTTTTTGGCAGAAAATGGAAGATGTTGTCAACGCTCCATGAGTATAAGAGATCAAGACAAACTTTGTGATGCCACTCAAGGAGACAGGTCCACTGACAGACGCAATAGATTGTGCAATTGTTGACAAACAAGGAGCCTGAGACACCCAGTAGGAGATAGTCAATAATGGGGTTGATCGCTAATAATGTGCAAATAATGTGACATCCAAGATTTGAGGGGCTGCTGGATGTACAAATGTCCATTTCATAAAGAGTTTTATCCAGTTTTAGTACTAGGACAATTGTGTTT
>scaffold946670:5547-6449
AGATCATTCACGGATACTCAGGCAGGACCCATATCTACATTTTGTTCAGATGTTCCTGCATGAACTTCAGTGACGATTTCCGTTTGTTTGAACATGTGTGGGTGACAGCACACACAGACCGGTAACACAGCACATTGTCCATTATGCCGTGAACCTTCACCCTCATTAAGACCTGCTGCATTGTCATGTTCAAACTGATTCCAGACCTGAATTTGTCAGTCCAAACCTAATAAAGTAGCCATCAGTCCTTAATTTCTATAATTCATGAAAATTCATCTTGTTCTTTATTCTGATCTTACCCTAATAGTACAGGTGTGCATTTTTAGCACAGTTCAAATGGCTTATTGTTTTGAAATAGACAcatttatttaacacatccaatgtgtaggttccAATTCCCATCTGTTCACCTTTAGTTAAGTATGCCTATTTCAGTAGGGTATCCACATTGAAGGACTGAAGCATAGCACAGCAGTAAAATCAGTTTTTATCTGTCTTCTGGATTTCTGAGAATCTAAGAGTCAAGGCATGGAACACTGTATCATTTGCCCTCAAAATTATGGATTTGTCAAGACAATCAATAGTTCTATCCAGTGCAGACAAATCTTTTCCACTCAAACTGAGGTGTTCAATAATTAAACCAGCCAAAACAAAATGAGTGAGGTTGTTTGCTCAAAAAAGCCCTGACTAGGCAGTATATTATCAATTCTGTTTCCAGTAAAAATAATGCAGAACAGTTCTGCTCTGCCATTCAGATGTTCAGTTCTGGAAGGGAAGTACCATTTTCAGCAACTGCCCACGTCAAGGATGGGGCTTCTTTGAGTTTGATGTAAGTTAACCATTACAAGCACCTGCCACCATAATTTTAATATCACTGTAAAATTAAACTTACAATGCTAAAA
>scaffold145030:1-1336
TGCGCTGTGTGTAGCGTCTCTGTTTTGGCCAGTATGCAGCACTTCCCATTGAGTTCGGTGTGCTAAACAGTTAGGTTCTTTTGTATGTCATTGATGATTTACTTGGTGTTGAGCATACGTTCTGCGATGACTTTTTCAAAGTGGTTCAGTCGGAAAGCGTTCATCTGCTCCTGGAACCGAGTTTGACAACTTTTACCAGTTTTGCCTATGTAGTAGGCAGGACAGCTAGGACAAGCAATCTTTTACACTCCACTATTACTAGAAGTTTTGTTGTCTGTTGCTATGTTGTGCACACCCAACCCAATCCAATGGGAAGAAACTTGATCTGCTGCAACATATGTAAATATACCTACACAAATGAAAGCGCGCTGAATCCATTCTAAATGAATTAGAATTTGCTAGCCACAATTATTTTTGTAATTTAGAGACTTATTTTCATATAAAAGATTGTACTGATATAAGTGTTTATTCTTTATACCACAGATTACAATCATGTAATGTACACAAGCAACAGTATAGCTTGTATCTTTGGCAGGAAAAATGAAGGCATATATCTATGAGAATACGTTGTATAGCTTTGCTTTGTTTATTATATAGAAAACATGTGCGCCTTGATCGATGTGCTGCAGTGTCGATAAAATGTCAAAAATTTACTAATCCAAACATCTTGGCATATTTTGCAGAACCAATTTGGTAAGTTCCATGCTATTTATCAGTTTCTTTTTCTTAGTTTAGTTCATTTAGGTCATTTAACACATAACCTTTCAATAATAGGAGGCACTACTCTGAAtcatctcgctcaagagcaaaagagAAACTGATATAACCAACACTATACACCTGATGGTGGGCTCACAGGGCCCTAAATGCATTGTGTAATTTAATAAAACACAAATATAGAAACTGAAGGCGTTTTTATATACTCCCAGTGTATTCAGTACAGTCAAGGTCATGCTGCAAATCATGTATAAATTAAAATCTTCAACGTCTTCTGCAGTGTGGACTGCTTGCAAGAACTCATTTATACCGGATCCCCCTCACGTCACTGGCTGTAGTGGGCGTGAACTGGCGTGCACAGTGGCAACAGTTGGCAGTTTGCCAACGATTTCCGCTTTAATCTATGACACCATGATGCCCACATTCATGTTTGACGCTATATTTGAACACCACCTTCCGGAGGGCAATATCCAACGTCACCAGGGATAATGGTGTGAGGACTGCTTGCCTATCGTGGACGATCCCAGCTTCTACTAATTGTGGGTAATATAAACAGCTACCAATACATCAGCTAAGTGGTGAAGCCCGAAATTGATCCAAGCGCAATGCATCGTGTAT
>scaffold145030:2477-2980
TCTTGGAAGAATGCACACCACCTCGAGACATTGCTATGGTCCACACAGTCGTCACCATACACGCCAGGCATGTTCCTGTGAATTTCACTCGGTGAATGCCTTTGGACCACAAATATCGAACTACAGTTCACTGCTCTTCACACGTGGACGACAGTAACATGGGCGCCATGTNNNNNNNNNNNNNNNNNNNNNNNNNNNNNNNNNNNNNNNNNNNNNNNNNNNNNNNNNNNNNNNNNNNNNNNNNNNNNNNNNNNNNNNNNNNNNTCATATATTTACACCGTATTGTGTATTTTAGGAATAGACCAGCAAGCACCGATCACAGATTTTGGCGTCGCCTCGCATCCTCATCGAGACTGGTAAATGAACCATGTCATAAGCTAATCTCCGGACTTCCGTGCCTGTAGCCAAATTAGCATCAGTTAAACGACATTTCAACTGCTTCCTTAATCCCTTTCTCGAGATGCGTACAGCACAAATCTCGGTTAGGCCTAGCCTCTGTCTCG
>scaffold3058463:60-377
ATATTACAAAATTAGGTACCCCACTGTGCATGTTTGCAATGAAAATGTAGTTGCTGGCTAGTTTACATTTAGTGCATTTTAAGTCCTACGTTGCTGTATACGAAATGAAGCTAATGTTTTGAAATTGCTTTTAAAACTGGTAGGAAAGCCATCTGTATCTCTAGTCACGAGTAAATAGGTGATATGTACCGGAGCTTTCCCGTGGCAGCCAGCGACGCGGCACCTCTGAGGCTATCACTACGTTTTGTGCTAAATTCGCCAACACACCTTGTGTTCTTCTTTTGTTTGTGGTTTATGGAGGATATCTTTACGTGTTT
>scaffold3121160:274-1218
ACCCTCCGTACAGTCCAGTGATTTTCACTTGTTGCGCAACCTACAGAATTTTCTCAGCTGCAAAAGCTTCGCCACAGATGACGAAGTAAAAACAGTAGTtcaaggccacaggtggccgatggctttggcttaggcatagaaaagCTTGTAGAACGCTCTGACAAAAGTTTAAGGAACCATGGACACTATGTAGAAAATAAGAGGAACTTGTAAAGAATTAAATAAAATAACGTTTTTGGAAAAATATCTGTATTGTTTTATAAGGAATCGGACCACAGTTTCCGAATGACCCTCACATTTATTCGAAAAACTTCCTTTACTACTCTTCTACGATGGGCGGTCGAAAAGGTTCTAGCCCGAGAGAGTTAAGGTAATGTCTGGCACATCAAAACCATGTACTTTTATTGTGACCATTTGTGGGTATGCAGGTCAAATTTCGCGGGTCCAGCNNNNNNNNNNNNNNNNNNNNNNNNNNNNNNNNNNNNNNNNNNNNNNNNNNNNNNNNNNNNNNNNNNNNNNNNNNNNNNNNNNNNNNNNNNNNNNNNNNNNNNNNNNNNNNNNNNNNNNNNNNNNNNNNNNNNNNNNNNNNNNNAACTGAGTCGGCAATTCACGATACGATTACGCAGGATTATCGAACAACGTTGCTGCACACTGAAACGCTGTGTCAATTTTTTTCTTTACCCGTAGCTACAAAAGGACCTAAAAGGACGGCGATTTGACAATNNNNNNNNNNNNNNNNNNNNNNNNNNNNNNNNNNNNNNNNNNNNNNNNNNNNNNNNNNNNNNNNNNNNNNNNNNNNNNNNNNNNNNNNNNNNNNNNNNNNNNNNNNNNTATGTCACATTTATGGTATCTCTCCAACATATTTCCCCTTCACTGAATTATGCGAACAACAGACTCGACAACGATTTTCTATTATACATCTCCTCTCAACCCTCTCTTGTCTC
>scaffold1983121:276-512
AAGCTGTTTCAAAAGAAAATATAACGACGATATTGCACTTCGGAGATTATATTTGAGTGGGAAGACCAGTTTTTATTTACGAAAGGAAATACTATGAAGCTTCTGAGTGTTGAGACAGAGACTTCAAAAAAACAAAAGAAAGCACCTATAAATTCACAATATCCGATTCGTTCAACAGTGAGAGCAGAATCTAAGGAAGACAAATACGACGCTATAAGATATTTTTAAGATTTTTA
>scaffold1465143:366-747
ACGATACCTCTGCCCCCGATGAACACTCGCCGTCCNNNNNNNNNNNNNNNNNNNNNNNNNNNNNNNNNNNNNNNNNNNNNNNNNNNNNNNNNNNNNNNNNNNNNNNNNNNNNNNNNNNNNNNNNNNNNNNNNNNNNNNNNNNNNNNNNNNNNNNNNNNNNNNNNNNNNNNNNNNNNNNNNNNNNNNNNNNNNNNNNNNCGAATTTTGCAACAAACCGACGATAAGAATATTGGGTTGTAATTTTGTGGGTCCGTTCGTTTGCCCTTATTATACACACGTGTCACCTGCGCCTTCTTCCAGCCACTTTGGACTTTGCGCTGGCCCAGAAATTTCTTTGTTCAGATTGAGATCTATGTTTGACACTAGAAGACTTCGTTTGGC
>scaffold1138253:292-1609
GGTTGTTGTGCCACACCTTGTCGAAAGCCTTTTCCCAGTCGAGGAATACGGCCGCGGTTGAATTCTCGAGGTTCATGTTTGCGGTGATGTGCTCAGTTAGTCGAAGCACTTGAAGCTCCGCTGAGACCCTGCTTTGGAACCCGAATTGCTCGGGCCGGAGTGTTTTGTCCTCTGCCAACGATGTCTGAATTCTGAGGAGGATGATTCTCTCGAAGATTTTGCCCATAGTCTGGAGGAGGCTAATGGGTCTGTTGTTTGATGGAATTTTCGGGTCTTTACCAGCTTTGGGTATGGTGATCAGCTTGGCTAGCTTCCATTCGGTGGGAAAGTAGCTAAGCTGTAGGCATCTATTTATAATTCTGGTTAGTAATACTATTGCCTTCCTTGGTAGATTTTTTAAGTGTAGGTGGGAGATTTTATCCATGCCGGGTGCGGATCCTCCTTTCCTTTGACTAATGATCTTTCGGATTTCCGAAGGTGTGGTTAGCCTGGGGGGGGTCGTAGGTTCGTTGGTGCGGAGTGCTTCGACTAGCTGAGCTACTTGTGtgtcgtggaggtggtcctcacgggtacgggcgtcgtctTGGTCGATGTTGTTTTGTTCCTCGAAGGTGTCGGCCAGTAATTCGGCCCTCGACAAGGCGTCAAACACAACCCCTTCTGTGGTTACTAGCGCACGTTTTGGTGGCTTACTCCCCTTTATGCACTTGACGAGACGCCATTCGTCTTGGTTGAGTAGTTTGAATGTTTCCATTTTATCTTCCCACAGCTCAGCGCGCCATTCAATTAGGCGTTTTTCTAACTCCCGTTTAAGCTGGTTGAACTCGGTGCGATCTTGAGGGTCGCGGTTTTGTTGCCAGCGTTTTCGCGCATGGTTTTTCTGGTGGCGGAGTTCGTGGAGAAGGGGTGAGAATTCGTCCTTTCTTGCAGTTGTGTTAGTTGAGGTGGTGGAAGTGCGAGCGGCGGTTTGGATCGATTTTGTCAGCGTTGTGATTGCTAGGTCTATTGTGGCTATGGAGTNNNNNNNNNNNNNNNNNNNNNNNNNNNNNNNNNNNNNNNNNNNNNNNNNNNNNNNNNNNNNNNNNNNNNNNNNNNNNNNNNNNNNNNNNNNNNNNNNNNNNNNNNNNNNNNNNNNNNNNNNNNNNNNNNNNGTCGCGAGTTCCAAAGGGGGTGCTTAGCGTTCAGGTCGCCGCCCAGGATGACACGTGGGTGGAGATCCATAATTTTTCGAAGGTCTTCTTCGAGGAGTTGTCTCTTGGGGGCGAGGTAAGCTGCTCCTATCATTATGACACCGTCCTTGGAGTCGATTTTAATTAG
>scaffold172632:678-1381
TTCCCTTCCTTGGCCACCCAATGGGAGGAACGCAGGACTCAGTGCAAAGGAGAACCTTATACACCATGCTATTTAGTCTGTAGCTGAACTGATGGGGATTCCTTTCCGCCACCAAACCTCTATTTTTTTGTAGAACACTTGCAAAACAACCATGGGGAGGTAGAAGCTCTGTCAAAGATGCACAGTGGATCTGTATTAATTAAAATGGCGGCCCCTGCCCAATCTCGAGCACTTCTCGCATGTGGAAAGCTCGGTGAAATCCCTGTTACTGTTAACCTCACAAAAACCTTAATATGATCCAGTGCATTATTTTCCATAGACCTTTTCCTCAAGATGGATGAACTACATGCAGATTTGGAATGTCGCAGTGTTCACTTTGTCTGCCgcatgcaaaaggggCCCTAAGGATAACAACTTGGACACCAGAGCTTTCATCTTGGTCTTTGAAGGGGATACATTACCAGATTAGGTCAAGGTGATTGTCTACTGATGTGATGTGATGTGATGTGATGTGANCTTGGTCTTTGAAGGGGATACATTACCAGAAAAGGTCAAGGTGATTGTCTACTGATGTGTGATGTGATGTGAATACATATATACCGCCTCCCATGCGGTGCTTTCAATGTTTGAGGTTTGGACAGATGTCTACTCGATGCAATACACAACCAATCTGTAGATTATTGGCAAACCCTCACATGTGGAT
>scaffold172632:1587-3346
CTCAGTGTACACCCCCTCCTATTTGTGGTTAACTGTGGGGCGCCCCACTCACCCTGTTCCCCAGACTGTTGTATTTCGATGAGAGAAGAAGATCCAGGAATATAAACCCCTCGGTAGCCTCTCCTACCGGGAGGCTAAAATGAAAACGACCACATGAATCTTGTTCAGATTCCACGCTCGTTCGCTGCAGTAATGATAAAGGTGTCCTTGCCCACGAAGACTCCTGTACCCTTCCTCCTCAATCAGGCTCGCAGGTTCATCGGCAAGTGTCTGTACCAGTGGCAGCTGGGGGATTCCCTTCCTGCCTCTTCTCCGTTTGTCTTTGCATCCCTGACTCCCATTTCTTCGGGAATGTCACCTCTCCGCTCCCAGCTGGAGAAACACATCTTAGCTCCAGCTGCTTCTCGGAGGAAGGAGCCCCTTGGTACCCCTCCTACATTCGACTGAACCCAGCCAAGATGTCCATCAGTGGCTGAAGGACCCACAGACGGCTGCTCGTCGAGTATCCCACTCTGCCTCTTTTCCCCTCTTCCCGACGCTAATAGCGAAAAGTCCTCAAGAACATCGAANAGTTCACCTCTGTGCCTCCGCACCCAGTTAACCTCCATCCGGCGCCTGCAAAGGATACTCTGGTGCCCCATGACACTGGTTCCGCTCCTCTTACTGGTATCAGAACCAATGTCTGTTGATNNNNNNNNNNNNNNNNNNNNNNNNNNNNNNNNNNNNNNNNNNNNNNNNNNNNNNNNNNNNNNGCCTCCGCACCCAGTTAATCTCCATCCGGTGCCTGCAAAGGATACTCCGGTGCCCCATGACACAGGTTCCGCTCCTCTTACTGGTATCAGAACCAATGTCTGTTGATTTTGCATCCTCTTTACCAGTGGTGGTAGCTAACTCTGGCGTGCAAGTGCTCCTTTTGCCCCTTTCGTGGCCCAGTGATTTCTTCCTACCCAGATTCTTCAATGGAATTACAAAAATTTTGCCACCACGTTGCCAAGTTGCAACAATTGTTAAGTTCTTCCCCTGCTTTCTGTATTGCTCTCCAGGGAACGCGACTACCACAGTTGCAACCACTCCCCTCAGAGGATATCGGGGATATTATAAGAACAGGAAGAACCCTGTATATGCATCAGGAGTAGTCTCCCCGTATATTTCAGACTCCATCTACAGTGAATCAGTCCCACTCCACacaaattatgaagcagtAGCTGCTCAGATATGAGCGCCCTTGGATCTGACTATATGTAATTTATATCTGCCCCCAAACAGATGTATCTCTTGGTGCTTTATTGGCACTGCTGTCCCAGCTGCCCACACCTTATCTCCTCNNNNNNNNNNNNNNNNNNNNNNNNNNNNNNNNNNNNNNNNNNNNNNNNNNNNNNNNNNNNNNNNNNNNNNNNNNNNNNNNNNNTTGGGATATTTTAATGCTCGTAACCCCCGATGGGGTGGTGACGTGACTACATGTTGGGGTTGAGATATTGAACGTTTGCTCGTTGAACTTGATTTGTGCCTTTTAAATACTGGTGCtcccacacATTAGTATTGCCCATGGGTCGTATTCTGCCATTGATCTCTCTTTGCAGCCCGAGTCTTTCACCTTACCTCTCTTGGATGCTTCATGGTTTCTGTGATAGTGACAATTTCCCAATTTTTCTCTCCTTCCCTCAACAAGCAATGACAGAGCAACCAACACGGTGGGCCCTGCACAAAGCCAACTGGGCCACTTTCTCCTCCACCATTACTTTTAACATCTCTCCCCACA
>scaffold172632:3634-3885
ACGCTCTTAAAGTTATATCCATCTCAGGAACATCTAATCACCTTCAAACAGCTTTGCACCCGAACACGGTACCTTATTAAGAAATAGAAATAGGAATGTTGGGAAAATTGTCTCTACCATTGGGCCACATCTACATGTGCATTTCTACTCCGCAAGCCACTTTACAGTGGGTGGCGCATGGTGCATTTTGTACCACTATCTAATTTTCCCCCTCCTTTCCTGTTTCATTAACGAATTTTGCCTGGAAAGGT
>scaffold172632:4456-5066
GGCCTATCACACTTCCTTGCAGTACTCCTAAAATTACCTCCAAATCTGTCGATTTTGATCCATTAAGAGTGACGTGTTGTTATATCTGTTAGGAAGCGATTGTAATTATTTTTAAACTCAAATTTCACCTATCTCAATATAGACAATTTCAGTGTTCAATCTGAGATTGAAGGGAGCTATCGTATTATGATCTTCTGTGGTGAAACACGTTTGGAATACAGAATTAAAAATTTCGGTCTTCTGTCATCTTCGGTTTTGTTGCCGGTAGTCAATGAGAGATTGAACTGCGATTTCATCCGCTTACAGATTTTACATACAACCAAAATTTATTGGTGTTTTTGCTTAGATTGGTTGACAAAATTTTACTTTGAAATTCGTTGAATGCtgctcccaTTTCCCTCCTACACTCTTTTTCACTTTGTTCAGCCATTGTCTTTGTCAGGTTTAGACCTCTTAAATCTGTGGTGAAGCTATCACTGCTTTTGTAACAACTTCCTAACATGGCTGTTAAAACATGGTTGATCTTTTCCATCCCTTAACACCTTTCTCGGAAcatacttgtctaaagcatattggccgatatgttttccatttttgatcgacatcatca
>scaffold514926:555-1293
GTCCCGCCAAAAACGGGGCGACTGGTCACTTCCGTAATTGTTAATTACGACCTTTAAAATAGCAGCGAGACTGTTTTATGGCGTGGGAAGGCAGTGTGAGGTTACTCAAAGCGGTTATTGTGATTTCAGAAAAAAGGAATTATCAGCGAGGACGTTAAGTTCAGTTGTGGGCGTTTAAcacCAATAAAACCTTGACAATCGCTCGCTGTGCCAAACGACAGAGCTCTCTGGCAGGCGGGAACAATGAAGCCAGCCTCCACAGAATGAGCCCTGCGGTTAAAGTCGGAACGGCGTGCAGAATTAATTCTGTCATTCTGCGAATCACATTCACGTACCGCAATTTCATAGCTCGTGCAGGTGTCTGCCTGTTCCACCTACAGTTAATTAGAGAATCTCTCCGGTGACAGATCCGACTACAATACAATAGCCTGGCTGCATCACGGCTTGTTAAACGCTACCCTGCCATCTAGAGTAAGCTGTTTGCTCCATCTTTGTCTGAGAACGAACCGACGTCAATATTCCGTACTGATAAAGAATTTAAACATTTCAGGCCTAATAAAAGAAAGGCTGCAACTTGATTTGAAAACGACAGTCTTAGACGGCAGTGTAGACGTAAAATGAATTACAACGGTGATAGATACTCCCGCATAACGGCCAAGTAGCAGAACACGACATAACTTAATGTACATTAGCGCCAGAGACAAACTTGTAACATATATAACAGCAATAGAACAAAGT
>scaffold1212193:1644-1923
TCGATTTTTTAAAGTGTGCACACAGTTTTTGGTCTTAAAATTTTCTTGCTTGTCATTGACGCCGTCTCTTCAAAGTTATCAACCCACTTTTTAATCACACAGGCAGATGGCTCCGACCGATTCCGATTATGTTGAAGTGGTTGCGGAATGCACGACGAGCTAGCTGGTACGAACTAGCGTTTTGATAAAATGCTTCGACAGCGTGCGCACGATGCTGTGGGATCCAGCGCTATATTACGACTAAATGGTATTTCGCACCAAACGTAACTGACACTTTGC
>scaffold848180:94-303
GATGGNNNNNNNNNNNNNNNNNNNNNNNNNNNNNNNNNNNNNNNNNNNNNNNNNNNNNNNNNNNNNNNNNNNNNNNNNNNNNNNNNNNNNNNNNNNNNNNNNNNNNNNNNNNNNNNNNNNNNNNNNNNNNNNNNNNNNNNNNNNNNNNNNNNNNNNNNNNNNNNNNNNNNNNNNNNNNNNNNNNNNNNNNNNNNNNNTGTGTTTCCGGA
>scaffold485402:64-396
TAAAAATTTAAGGTAATGCGTATGAACAGGAACACCAGTCCTGTAATGGTCGATTGCAGTACAGGATTATTCAAAAAGAAAGAACAGATTTCAAGCATTTATTTCTTCCNNNNNNNNNNNNNNNNNNNNNNNNNNNNNNNNNNNNNNNNNNNNNNNNNNNNNNNNNNNNNNNNNNNNNNNNNNNNNNNNNNNNNNNNNNNNNNNNNNNNNNNNNNNNNNNNNNNNNNNNNNNNNNNNNNNNNNNNNNNNNNNNNNNNNNNNNNNNNNNNNNNNNNNNNNNNNNNNNAAAGATGAAGTCATCTGAATCACCTTTAAGTTGCGGAAATAACCAG
>scaffold66628:79-924
ATATTAGTATTACATTTGGATGGGGAAAGGAGAAAGAAGTCCGCAATTAAAACTGACGAGAGTATTGCGAAGGCTTTAAAAAAGACTTCAAATTGACGGCAACTTAAGTCGTTTGTAACTAGTGTGGCCTATGCACAGAAATTACAATGAAAAAGAAATTGTCAGAAACACTGTAATTTATGTAAATAGTGAAAAGTAGTTTAATCCACGTTGTAATTGTTGGCAAACTTGTAACTATTGTAAATAAATTTGATGGAGGACGAGAAGAGAATACCTTCTCGTGATGTTCCCAGGATACGACACAAAGTCGGGAAAATGTCTCTTGCAGTTGCTAAAATATTTGCTAACGATGACCGCCAAAACTGTCCCCAAATCTATGTAGTTTTAGGGAAATATTGCGTATTCTCCTTGAGAGTTCTTAGAATCAAAGTCAGTATGACTGAAAACCGAACACAACATAGTTGCAGACAAATGACACACAAATCATCATCCTTCTCATAACTGCATCTCATTTTAACAAATACACAAATATATGTTATTCATTTCATATTATAGAACTCCTTTAATACTGATGATATGAAAGAGTGAAGAAATAGTGACAACTTTTTTATCTCAATTTATTTTGCCTTTGCCCTTATAAAACTGATATTGCATACGTAAATATGTAACCACCATCTGAGCAACCTAGTGTTACAGAATTCGAAGACTGCAGCACCAGGGCCCACCTCAAGCGGATACACAGCCCCCAACAGAAAACACAAATCGCCGCCTCTAGAGAAATATACAGGCTGTCCCAAAATAATGTACACACTATATGTCCATAATTAAAGGAGACAGAAATACAA
>scaffold1001155:1-261
GGGAGGATACTTTGCAATGAAGAGATACAATCATCTTCTTCTACTGATGGTGGCAGACACTGCTAAGTGTGGCAAAACCgattatcgtgtagacagatatgaccctcagtcgttcccctccttggcaacaccttgggaggagcgatggtctgcagaacgtggtgcggcttactctccgAAGTTTTCAGTCTGCACTCACGTGGATGGAGAGTCTTTCTTGGCCACCAAGCCCCTTTTCTTTGTTCAACATCTGGAAGACA
>scaffold2261099:430-875
CGATGTTCTGGAACACCGACTTCGTGCCAGGCTTCACCGACCGACGTCGATACCACTCCTCAGTGCAGCGCTCCGTGAAGAATGGGCTGCCATTCCCCNNNNNNNNNNNNNNNNNNNNNNNNNNNNNNNNNNNNNNNNNNNNNNNNNNNNNNNNNNNNNNNNNNNNNNNNNNNNNNNNNNNNNNNNNNNNNNNNNNNNNNNNNGTAACTTTCAGCCAGGTGTCCGGAGACTTTTCATCACATAAGTTGAATACGTAGTCAAACATGGTAACCCTTTTTACTAACGGAACAGTAATACAGCGGCGTGCGTCATTAGGCGGCAAACATGTATTGGTCCAGTACACGCCATTTTAACACGTCACCGTGCGCTCTGCCACAACTCGGCCTTGCTTTAGCAGTGTGTGTGCGCCGAGACGTGCGATGAGTGTGTTCAACAGTGTTTTCGT
>scaffold3454666:1-536
CGTGATAGTGACTAGAATGACAGTAATAAAATAACAGGCAAGTTGGAAAATTGATTTGCCTTTTGTCAACTGTCGTTCTCGTATTTTTCCTCATAATTCTCTTCAATGCTCATCTGTACAATCACTCAACACACACTATCGTCCGTGTTGTGACTCAGCGTTCCAATTCACTTAGGCCCTACATAATGCACTGACAACTATACTGAACACTCTTTCTGACCATGATTGGAACATACAATGTAATGTGGTCAATGTAGAGGTGCCATTCGTGGTCAAATACTGTACATCAGCGTCACTTGCGGGGGATTGGTTTCCATTTTCATTTCTTTTCACGCAAGAATTTTTTGCAGAGTATTCACATTTTTGCCTAACCACTGCAAAACGGAAACAGGAAACTGAAATTCATTCTAAGAATACTACGTTTGCTTGGACTATAACGAAACTGCGATGACGATTGGTTCACCACATGAAAATACATAAGTAAGACTGTTCAATATTTTATCGGTTTTAGTTGATTCATTCGCATCCAATATCG
>scaffold536296:233-678
CAAGGATCTCAGTAATTCTGATTCTATTTTACCCAAGACGATGCCATCATAATTGTGCCATACAGAATAGCTGCATGTCCCCGGGAAAAAAATTACGGNNNNNNNNNNNNNNNNNNNNNNNNNNNNNNNNNNNNNNNNNNNNNNNNNNNNNNNNNNNNNNNNNNNNNNNNNNNNNNNNNNNNNNNNNNNNNNNNNNNNNNNNNNNNNNNNNNNNNNNNNNNNNNNNNNNNNNNNNNNNNNNNNNNNNNNTAAGCCGCCTCACCACGGTAAGGTCCATGATTCATTCGGGGGGTTTTACATATTTCCCTATTTTTGTTTTGCAATGAAAAAAATAATTATTTACGCTCAAAACGTTAGATATACAAGTGTTCAACTGAATGTTGGTTCCAATGTATGGGCGCTGTCCAANNNNNNNNNNNNNNNNNNNNNNNGCAGCCAAACTACG
>scaffold536296:1059-1358
ctagaaagtgttgagTTTTGCAGAGTTGGTTCGTGCAGCATTACACATAAACGGTATATTTTGGAAGTACGATAGTNNNNNNNNNNNNNNNNNNNNNNNNNNNNNNNNNNNNNNNNNNNNNNNNNNNNNNNNNNNNNNNNNNNNNNNNNNNNNNNNNNNNNNNNCCAAACACGGCAGTTTAGCTTGACAAACAGTTGAATCAACTTGAAACTTGCTCTGTTTCATTTTGTCAGTCAATCACAGCACAGGATATGCGACACACAAACGTCACGAACTGAGCACACAAGAAAAACGTCTTA
>scaffold3798023:1-676
AAACAGCTAACAGTTTAACGTCCCACGAGCGACTGTATCCACGGTAATGAGAGCATACACGAAACATGATAAAACATTATCGGCGAAGAGGCACAGTGGACGAAAGCTAAAGTTAGCTGACAGAGAACGACGAGCATTGCAAAGGGTTGTGGCCAGGCAACACCAAATTACGGCAGAAAAAATGACTTCAGAACTCAACACTCATCTGAGTAATTGTGTTTCGACAAAAACAGTAGGGCGGAAGCTGCGCAAAGCTAACATTAATGGAAGGGCTGCAAACCCCTTCTAACGGCAGCCAACGCTAAGCTGCGAAACAATTGGTGCCACGNCCTACAGTCAGGCATGGGAGAGGACCCGTTATAATTTCGGCCATTACGTCGTGGTATTCAGCTGGTCCTCTCATTCACATCACTGGACTGATGAGTGCGGAAGAATATCTCGACATCCGCAATGATGAAGTTGTTACTGTGACTAACATACTGCTGTCAAATACTGCCATCTTCCAAGACGATAATTCGCCCATTCACACAGCCAAAAAAGATTCGTTGTTAGTTCGAGGAGCTTCAGAATATCAACAACATCTTTCCTAGCCAGCACAGTCGCCAGACCTCAACATAAATGAATTGCACTTAAATTATACTGTCTTGGTCACACATCAATATACATTTGCCGACC
>scaffold491352:1-372
GCCTGCACGATTTGCACTTTGTAAGCATTCAACCTGAGCCGTAAGAAGAATCTTCACCACACTTGATTGCGCTATTTGAAGTTCACTTGATGCTTGACGAGTTGATTTAAACGGACTCCATTGAAACGATNNNNNNNNNNNNNNNNNNNNNNNNNNNNNNNNNNNNNNNNNNNNNNNNNNNNNNNNNNNNNNNNNNNNNNNNNNNNNNNNNNNNNNNNNNNNNNNNNNNNNNNNNNNNNNNNNNNNNNNNNNNNNNNNNNNNNNNNNNNNNNNNNNNNNNNNNNNNNNNNNNNNNNNNNNNNNNNNNNNNGCAGCAACTAACGTGACTTATCAGACCGCGTCGGTGTTGTGGAGCACTGGCGCCATCTATT
>scaffold2128844:473-717
AACATATAAAAAAATCGAGTGATGTAAAAAAAATGTGTTTTTGTTAACATTTCTGTGTTTGGAGCAAAATGCAATGTTATTTCTGTGTTTGGAGCAAAATGCAAAATTACTTATGAAATGGATTACTCCAGTTGAACGAACATCACTGAGACTATTACTAAGCTTTGATTTAATTAGTTTCTTTACTGAGAAAACACTTTAAAAGAAGTATGTGGTTCAGCAACTATTTTAAACAATTGTGGGA
>scaffold234985:994-1427
TCATGCACCCTGGTGTATTTGCCAACGTGACTATAGTCGTTTAACTCCCTCGAACAATGCCTTTGGTAACATGCATGTTCCATTCAATGCCCTCACATGGTATGGAAATATCTGTCGGTGGTGTGGTTTAAACAAATGAGCCTCAGACACTGCTGCTGTAGGACGCCCTGGATGCCATGGGCCAATGACCAAATGTTGCTTATCTTGCTTGCTGACGGGCACTGGCTCATGTCAATGTTCTTGCGTCTGTTAGCTGTTCACATCTGTAGTTCACTCGATTGGAACTATGATAGTTTAACTTAAATGTCTACACTCTACAGAAGAAAGGTAATATGTGACTGTGGATATGTAGATGACGAGAGAAAAAACACAGTTAGGCAGTGAAGTGTTGCATGGTATCAGTTATTATGAGTAAATGTACATATAATTTAGT
>scaffold18310:806-1117
GCAGAATAAAATTTGAAGCCGTTGAAAATGTCCGTAGGGACGAAACGCGTCCGGAAaatAAAGGAATTGAAGCAGCCATAGATTGGTGTATAAATGTTGTTCACATTTAACTCAGATACGACGGGGAGGACCAGAGATGCAGCAGCTTCTGCAGCCATCTCGCCTCAGCAACGAAGGAACTTCTCTGGCTTACTGAAAGGCAATAATGGGTTTGTTCAAGCAGGTAGACTATGATAACGGTTTGCAAACTGATTGTTTCTAGAATGAAAGGTTTGAAACAGTTGGAGATTTTTGTGCTGCTCGAACNATTT
>scaffold116343:42-497
TGGGCTGTTAAGCTGATGGTGCCTACCATAGGGACTGAATACTTCCCACAGTTAAGCATGGGGGAGGTACCGTTGAGATTTTGGCCGCCATATCGTGATATTCAGCTGCTCCTCTCATTTGCATCGCTGGCCGGAGGACTGCGAATGAATATCTCGACATCGTCAATACTAACGTTCTTTCCATGTTGTGCCATACACTTCCAAAATAATAATATGGCCATACACACAGTGTAAAAGGTTTGCCCTTGGTTCGAGAACCATCAGAATATCGTCAACTATCTGCCCTGGTCCTGCAGAGTCGCCAGACGTCAACACAATGGATCCGCTGTGGGAAGTTTTAGAGCACCGAATAAGGAGCAGATTTTCACCTACAACAtaattggagcaactagcggatgctttggtacaaaaatgggacaaaattccgttggAAACTATTCAGACACTCTATGAAT
>scaffold116343:1925-2589
TGCCATGTAAATATCACGTAAAGAGTTGAGACAGCAAATTATCGTACTGCATCCCACAGAAATTACAATTGTAACCGACATCTGAATAAAATAATTTTCCATAAGTATATTGTTTACGATATCTCAACTTATCCCCTAATTATTTTGAGCAGTGCATTTCACGAAGAATTCTCTACAAGCAGATGGGGGACTAACATCGTATTAATAAATAAATATCGCGTAAATGTGCGTTGTTCATATTAATTTGTCCAATCACTGTACTTACGCAAGTATAAGGGGCGTTCCAAATGAAACTAGCCGGAGGCTGATTTGCGCAAACCGGTGACATGATGGTAATATCATGGCGTGTGCAACGAGGTGTGCCTCCGAGTAGAGTGTGAAAGTGGACAGCCCGGTCCTAAAGGCTTCGCGTGCTCGTCACATACAAAGCTAGCAGCAGCATGCATCAAACGTTCAACGCTGACAGTCGCATTGCAAACAGTGACATGGAGGCGTCAaagaagagcaaagaggtgttgttcgttttctgacagtggaaggtgtagGGGGGACGGAGATTCATCGACGAATGTCACAAGTGTACAGCGAACATTGTGTGTCCCTTGCAAGGGTCAAGGCGTGGTGCGGTGTCGTCACTGGACACCGCACGTCGCGTGACCACATT
>scaffold24676:4643-4885
ATATATATATATATGTATTGGGACCCGATCCCGGGAACTTTGGTTTCGCAGTCACGCAGTTTAACCATGAGACTAAGAAGCACAAACATATTTCATAGCTTTATTTTAAATTTATCTTCTAGCAGTCAACTTTAAATATGCTCTGTCAACGAACATCCCACTGAATTCGCCATGGTTATTTTGTTTTTTAACATGCAGATAACTAGCAAAGAAAACTGCCTGTGATTACATTGGCCAATATA
>scaffold24676:6247-6737
TGGAGTATTTCCTGTCTCTCTCCTGCGGACTAAACAAATGCGAGACGAATAGTGCTGCTCTCCTATAACCCTTTCATCTTTCCTCAGTTAAGCCAATTTAATAACGTCTCACGCAAACAATACTCAAGAACAGATCGTACGAAGGTCTTGTATATGATCTCTTCTGAGCACTGAATTGCACTTCCCTAGGATGCTTCAATAAATTTATCTTCCCACAGATAGATTTCTGTGGTCATTCCACCATAAATCGCCCCCAGAGAGAAACTACTAGTTACTTGAATGATATGACCCATAACTGTGTCTAGTCGCCGATCGCATAGTCCAAGGTTCCAGGACGGTGTACACAAAAGTATCCGCACCCCCCCCCCCCCCCCCCCCCCCCCCCCCCCCACCCCCNNNNNNNNNNNNNNNNNNNNNNNNNNNNNNAGAATGGGGCGCTCCACAGATCTCATGGACTTCGAACGTGGTCAGGTGATTGGGTGTCACATGT
>scaffold24676:9301-9972
ATCCTACTCTACGCATCATGCCACAAACTCAAAAGCTCTTAATAGCATGTGtgaatttatgagccttgcgagtgaaaagtacCTGTCGATGATCACAATAAACTAATGTATCACGATTGCAACCTTGAAGTAGAAAACGGTGTATGTTTCTTCCAAGCAAACGACGGTACCTACCTTTATTTTAATATTTAAACAATACTTCCATCATATTTTCCACATTTGATTATACCTCATACCTGGTCTACTCAAACTTCTAAAGGTTTCAGTGCTGTACACTGTATTAAGCAAGACTACAAAATAAAATTATGTAGTAGTGTTAAGGATCAGTGGATAACTTGGTACATGTCATGGTATTATAGTTTACGGCCAAAAACATAATTCTTCTTTACAAGCATTTACTTAACAATATTCAGAGGTCTAGTTTGACAAGGATAGAACAAGTAGTAGGCTATCCTCGTCCTGGCATTTGTTTGAAGTACTGGTAATGTAGTGATGCCATGTAAAACCTAAATCAGGATAGGCAGATGGGGATTAATACAACATCATCCTGAATAAAAGGCTAGTCTATTAAAAGCAGCATTAAACCATTGAGTTTATACCTAGTGTACAACACTGTTACATTTATATATTTGGGTGAAGACGTTTTGGCTCAAGTGTAATATTGCATCCAA
>scaffold1596760:52-466
CACATCACTGTTTTCGGCTGTTAATATAACACGTACACTGAGACACTTGGGAAAAAATTGTGAATAAACTATTCTGTGATTGCTGTGATTTTACAAAAGTTTGTTGGCGATGTGATAAACTGTGTGGATTCATCGTTTGCCCTAGTATCCAACAATTGTTTTACGAAGCTTTCAGCAAATACACATCCTTGTAGCGACACATGTATATTGGCATTGAACGTCAGTTTCTGTACGTATCGCTATAAAACGTACGATTTGTGAATTAAGTTCATCAGCGGCTGGCGAATGTGGTGTTCCTGGTAGAATTTGTCGAAAATCACCAGCAATAAAATGAGTGTCACCAAAGAGCTTTTCGGTTCCCCTAAAATTTTGTGGTCGATGATGAATCGCTTTTAATGCGTTTTTCGTGCGCCG
>scaffold1596760:1817-2061
AGGGAAATCACGGAAAACCCAAACCTATTCATATTTCATAAAATATTTTTCCTCCTTAGCTGCTAAACTAGCCCTTGTGNNNNNNNNNNNNNNNNNNNNNNNNNNNNNNNNNNNNNNNNNNNNNNNNNNNNNNNNNNNNNNNNNNNNNNNNNNNNNNNNNNNNNNNNNNATACAATTGTTAGACGCAACTGAAAAGACTACCCAAGCACACTTCCCACACACAAAATTCTCCAAAGTCACCCTG
>scaffold3516432:168-573
TGGGAGCTTTCGCAGCCACTCTGGGCGCCGACTTGTGAAAGAGGATAGCCCGGACGAGTCCGTCAGTCGCCAGGATTAGCCCTGTCAGCGTCGCCCTTTAATAGCACCTCGGCTTCACGGGCGCTGCGCACAGTACCTGGAAATCCCGACCTAGATGCTGAGAGCATCTCTCTTCTCGCTTCCATTGTCACAGGCTTCAAATTTCTGTTACATGGTTCCAGGACGCAGACTTTAGACGTAAGAGATGTAGCTGCGTGAAACGAGTTGATTGGTTTCGACAATACAAGTCAATTTTTTTTAACAATGTAAGTACTTAGACAAGGAAAGGCTACATTTTTTTTAAGATGGTGTGTTTCGCCATTCAAGTAGCATATCATTTCAAATTCAATTCGTAAATGATACTTT
>scaffold841107:1-336
TAGGCTTGCGGCCACCGCCTCTTGTTCCGGTGGGGGCCACCTGGCTGGGTTGAGGAGGGCACAAGAAGGCGTATTTTTGTCCAGTATGTTCAAAAAGTACCAGCCCAACGGTCCGTTTACACCACCCTTTTTGGAAGGAAGTGGAGGGGGATGGATGAAAAGCCCCCGCAGGTGCGCCATCCTCTGAACTGTAGGTCCCCACTGcttccgtttaggcgaaaactgggattctacaggtgttaGGTTGGCTAGATGAGTGATACGCCACATCACGTATCGATACCTCCCCTACGAAGTTATGATCACAGCAAAGTCTCGACACTCTGTTCTTGACC
>scaffold22162:1-1051
TACTAATTGTAAAAGAACTATGTTTTGAAATTTTCGGAATGTGACAGAGTCTCGTGTGTTTTGTCGCTGGCAATGCCGTCGAGAACCAACAGACTGACCATCACTTTGACCAGAAAAGGTCATTAGACGTGAGAGTAACGAAACAGAAAGGAGGTTGATTACTGTGATATGGTTGCTTGACAAGCTTGTCCAGTAGCTCGCATTCTTGAAACACAAGCTCACATCAGTGAGCTCCAGCACGTATACTGATTTTGCTCAAGACATTGATATTAGAGTTTATACGCCCTTCCTCTTCTGTGAGCGTAGAGAAGATATTCGTCGAACCAGAAAATTTTATCACTACCCATAACCCGCTGCTGGAAATACTAACAGGTCGTTACCGATATTTCGCTTTGTTCTGCGAATCCATTTATACCCCTTGGACAAAGATACCAGAACGCACACTCTTTCAAATATTTTTGATATCATGCATCACTAGGTTTTTCAGTTTTCCTCCCTGTTTTACTAGCAACATTTCTTCAATTCTTTGTCCACCAGCAGAACTTGTTTTTCAAGCGTGGCTGCGTCGCCGTCAGAATCAGACATCTCAGAAGACTATGAGGTAACCTCCATGAACTTCAAATGGAGTGACATGCATCAAAGCGATAAAAATCACTTGATTTTCAGCTCCGGACCTCGCAAAGTTCTTTTCGAGTCCCCTAAGTACAACTTGTGGCGACCCCCGAATGACGATTGCAGTTCCTGAATGTGATGTCGGGCGATAGCCAACAGGCGTTCGAGCATGCGAGTCAATGTAGTGATACATAGTGTGACTGCCAGGCAAAGCCACAGTCATATTATGATCAGTGATTATTAGATCGTCGCTAAAGTGTTCATGAGTAACAGTATCTCATCCATTACTCTTATCTCGGTCTTCAGCCAAGCAGTGATGATCAATATCAAATATTGCTTCGCTACCTCATTGCTGTTGGAGCAGTTGATCGATATTTCTTCTCCATTGAGACCAGAAAAGCAGAGAACAGCTCGACCAATTGTTGCTGTGTTGATTTC
>scaffold22162:1685-2358
GGAAACATTTGTCGATCCTAAACACAGCTACATTCGGTCGGGAAAGTGTGAATTTCTGCCAAAAATTTCCTTCCTATTCTATTGGATAATTGCTCTTGTGGACGATATTTTTCGTTGACAGTCCGTGCCACGCCTCCTCTGCCTTCAACATCGCCTGAAGCCTTTCGACGTCTACCAGCTGTCTTCGCTGGTCGGCCACTGTTACGCACCTCTGATGCTCGAGACATTACAGAAAAATTTCGAGTTTTGGTATACTCGTCACGTATCGTCGAAACTACACACAAAGTTTTTTACTTCTGGTATTGCTATTTGCAGAATTTTTGCTGGGAATGTGAGCTGTTCACGATTAAGAATATTCCACGTTGATAGCTGACACCAAACTAAAATCTAGAGAGAGAGAGAGAGAcagacagatagcagctCTTGAGTGCTCTTCTATCTAGTCAACTGTGTTTGCTTTCTGCGCATCTGCTCCCGCATTTCTCAATTTTTCGATAAACATTTCTCATAGTCTCTGGTCTTTTTATGCATCAGAATGAGCAACGCAGATTTTGCAATTACACCTCCATCACGTTCTAACAGCATGTAGTCCTAAAATGTCCTAAATTTATTTCTTTAATCAAAGAAACGATCCTAATACTCAAATATCAGACCATAGTATTGTCATGGGCAA
>scaffold22162:3161-3409
TCAACAAATAACTGAATCAGGGGAAAGGAATCCAATAGAGGACAAATGGTTGACCTTGAGAAATGGTATAGTGAAGGCAGCAGAATATCAAATaggtagagggacaagacacagtagaaatgattgggtaacacaagagataattaaattgatgagaggagaaagtataaaaatgcaactaatgaagcaGGAGAAAGAGAATAGAGTTTAAATAAGGAGATTGATACGAAATGCAAAATGGCAAAGGA
>scaffold65918:656-909
GCTGTTGTCCTCCGTCCATGGTTCGCAGTACATCGTACGAAAAGAGGGCCATCTGANNNNNNNNNNNNNNNNNNNNNNNNNNNNNNNNNNNNNNNNNNNNNNNNNNNNNNNNNNNNNNNNNNNNNNNNNNNNNNNNNNNNNNNNNNNNNNNNNNNNNNNNNNNNNNNNNNNNNNNNNNNNNNNNNNNNNNNNNNNNNNNNNNNNNNNNNNNNNNGCTAGGTAAGGGGCCAAAGCCGAAGAATAGTCCCTATAA
>scaffold3888656:763-1139
AAAACAACCATTGACGCAGAATAAATGGTTTTATCCCCAATTTGTCAAGACATCATATGGTTGAAGAGATTAGATCAAAAAATCTCTCTGAACACAAAGAAAATGCCAGTTAAAATCTACTGTAAAAACACATTGGATTGAAATAAACCAGACTGAAGTTTATCACCTGTCAGTTAAACAAATGTTGGCAGATGTTATGACAAAACTATTACCAAGGCCACATCTCTGTGCTCTACTTCATGAAATAGGGCTGATCATGTGACTTTCTTTAACTGGAATGATGCTAGTGGGGGTGTAATCCATAGAGAGATTCCACACCCTGTCAATATACTGTGTGTTGCTATGGTGGTTGCTATAGACTCAAGTACTATGCTCC
>scaffold86157:1149-1441
tccttcacatgttaggataactgttcctgtactcctttcaggagctacattgcgcattaattggaatccagAGATAGATAGATTTACAAGTGCAACTTCTTGTAAAAGTACAATTTCAGCTTCCAATTCACATATTAATTGCCGTAACAATGCTAATTNNNNNNNNNNTTACAAGTGCAACTTCTTGTAAAAGTACAATGTCAGCTTCCAATTCACATATTAATTGCCGTAACAATGCTAATTttagatctgatgtaatccttttaatatttagtgtcagtatcttataaga
>scaffold86157:1958-2185
GACCCTCTATGGTTTCTGACTGCATGTCTACCGCTGCTTGTGTTTGCAGAGTAGACAGCTGTTCCGCTGATATGGGTTCCAGTTTGTGTGCCTCACTACTTTCGGTTTCTGTCTGTTAGTTGACCTCTTGCAGCTGACTGAATTCCATATGTATATGTTTAGTATTGTGTTGGTTACTGACACGTTGACAGGGAGGCGAGACTGTTTGTTGGCAATCAAGGCTGTTG
>scaffold66131:496-979
ACCTGGTTGAAAATTACTTGTAAGTTCGTGGCGCCCTCCATAGGTGATGCTGGAATTCAATATGTTGTTGGCCCACCTGTAGCCCTGATGACAGCTTCAACTCTCGCAGGCATACGTTCAGTCAAGTACTGGAAGGTTTCTTGGGGAATGACAGCCCATTCTTCACGGAGTGCTACAATGAGGAGAGGTACCGACTTCGGTTGGTGAGGCCTGGCACGAAGTCGGGCTTCCAAAACATCCCAAAGNNNNNNNNNNNNNNNNNNNNNNNNNNNNNNNNNNNNNNNNNNNNNNNNNNNNNNNNNNNNNNNNNNNNNNNNNNNNNNNNNNNNNNNNNNNNNNNNNNNNNNNNNNNNNNNNNNNNNNNNNNNNNNNNNNNNNNNNNNNNNNNNNNNNNNNNNNNNNNNNNNNNNNNNNNNNNNNNNNNNNNNNNNNGTTCTATGGGATTCAAGTCAGGATTCTGTTCAGGCCAGTCCATTACAGGGA
>scaffold3841110:1-1059
AATAAACAATTTGCGATCAAAGACTGTGGATTTTTCATTAAATAGGCGTTTTCTCGCAAGCCATAACCAGAGCACTACGCGGATAAGAAGAATGGTACCCGCATCCGCCAGACGCATATCCACATCTGTAGGACTCGTGTCCGCTACATTGCCAGACACTTCAACCCGTTTTAATAAGGACGAAGAACACAGAGGCTGAACATGGCCATATTTTAATACAACATTGTCTACATTAATAGATGTCGGTAAATCGCATACATGATTCATCACATCACAGTACTCTCTCACATTCTCCGTGTGTTCCTGAAGTTGCAGCTTCCAGTCCAGGAAAGGGATTTTGCGAAATGTGCTGAATACTTCCTCAACACTTTCTAGGCAAACGAAGTGATGTCACATTCTGGATACCGTtaactattaggcagtagctgctgtccgcgacatcgtccgcgtacaaTAAGTACTTGGAGTAGCCTATTAAACTACGTGTTTGGCCTTTCCATCCTTTGTTAAAGCGTGATGGTGTTGTGGGCTCTATACTCTCGAGCACGCTTCCTACAATACCCCACAGGGAAAACAATTTTCTTACTAACTGTACAGCTGCTACCTTCAGTCTTTCTTCTTGAGGTTTGTTTATTCTCATCGCGAATGCTGCTTTCAGGTCAAACTGTACTCTTTTAAACTGGAATCGCAAATAGCTGCATTTGTCTATTTCCTACTGAGTAACTACATAAGAAACTTCTTATTTGTATCCTAAAAAGGAACAAAGCTATTTTCTTTCATCTATACTATACGCAAGAGATAAAAATACATCAAAAATTGTTAAATGTACTATATCTATTATAGAATTTAATAAACTATTGTTAACAGAGCTTAATAACGTAACTTAAAAATACTATAAGACAAAAATTAATCAGTTCATAAATTCTCATTTTTACTTGACAAATACCATTAACAACCAGACAAAACAATAGAAATGCCTGGAAAGAAAGTCAATTGGCTGCAGCGCAGTACGTCGGACAACGTCGTCTCCATAGCAGCCGACCTCCACTCCCCCCACA
>scaffold351227:1316-1689
GTATTTGTTTTACTATTCCGATATCACTTATCTCAATATCGCCTATTTCAGTGTTCGTGCGAAGATTGAAGGGAGGTATCGTATTAagatcttctgtggtgaaacacgtttggaacacagaattcaaaatttcggccttctctctgtcatattCCGTTTCGCTTCCAGTATGATTTATGAGAGTGAACAGAAGATATAGGTGGCGAAAAAATGGGACGGTACATCACGAAACATCTCCACCGCATTGGCCTGGCACCATGTCCACTGAATGAACATCCTGTAGCATAGTACCTGCAAAGGAACGAAATTATTATGTACGACGACGAATATTGATTATTCATTCCCACTTTAAGGAAACGTTTGGAACAAATGC
>scaffold351227:1927-2299
TGATGAAGCTAATGCTTTCGTCACTGTTGAATATTGATGGGTCGCAAAAGAGCTATGTTCGTCTCAGGAGCCTATGGGCTGGCGAAGAGATCGCAACAAAATTACCTATAAATCAGTGCACAAGTCGCTCTGCAGAATTTGCGGACACTGAAGGGTTTGAAAAAAGGCGTTGGTCCGATTGCCGTGGGTCTGGAGAAAATGATTCAGAAATTCGACACGACGAGTTCTGCTGGTGTGCAATCTGGTAGAGGGAGGAAAGGAATTGATTCGACGTCAGTGGAAGaagtggccacagcaatgcaggaggagtcgagtggtggtgtgCAAATGTGAAGTGCACGGAAAATTGCCCGAACACTGGACATACCTGTG
>scaffold292118:1-1543
CCATGACGACCAGCAGATTCATTATAGTCATAAATACGGTATTATTTGGCAAAAGCTAAACGTTTGCTTGGTACAGTGTGTTAACACATTGNNNNNNNNNNNNNNNNNNNNNNNNNNNNNNNNNNNNNNNNNNNNNNNNNNNNNNNNNNNNNNNNNNNNNNNNNNNNNNNNNNNNNNNNNNNNNNNNNNNNNNNNNNNNNNNNNNNNNNNNNNNNNNNNNNNNNNNNNNNNNNNNNNNNNNNNNNNNNNCTGCGTCCGGCAATTCAAACAGAACGCTGATCTCCGCCGATGATGATGGATCACGAGCCGGCACTGTCGCCATACAGNGTGCTGGCTCGCCCTCACTCTGCAATCGCTGAATTATTGTTGCACATTACTCAGTGACAGCCCGCCTCCATAGCCGAGTTCGCTACGGCACCGTTGTGCTGTGGCGCTCGGCACGGACGATGTCGGTTCGAATCCTGGTGGTGGAAATAATTCTCCTATCACCAGGCTTTGCGCCAATGTCCTGGATTAAATTCCGAACGTCNNAACTGCGTTGCTCGCATCCACATCTCAAGAAAAATGAGCCAGCTACAATTCTTCCGCGTGCACATGCTGGCTCGCCCTCACTCTGCAATCGCTGATTTATTGTTGCACATTACTCAGTGAGAGCCCGCCTCGATAGCCGAGGTCGCTAAGGCATCGTTGTGCTGTGGCGCTCGGCACGGACGATGTCGATTCGAATCCTGGTGGTGGAAATAATTCTCCTATCACCAGGGTTTGCGCCAATGTCCTGGATTAAATTCCGAACGTCTCCGCAGTgtcttctggagtgaggacaggtgacaccTTTGATGGTGATCCGACCGTCGGATGGGGACGTTATGCCAGGCGGCCCCATTTGGTGCTTTCGCGGTGAGCAGGCTATGTGCCGGAATCGAGTTTCACTCTCTCTCTCCCTTCCTTCCATACCAACAACACAACTCCAACACTAATCTTTNNNNNNNNNNNNNNNNNNNNNNNNNNNNNNNNNNNNNNNNNNNNNNNNNNNNNNNNNNNNNNNNNNNNNNNNNNNNNNNNNNNNNNNNNNNNCCACGCACTCATTAGTCAGCCACACGCCACAGACATTTTCTGGCCGGAGGTAGGCAATGGCAAACCACCTCCACTAcgaccttgccTAGTACGGCGTTGCAGGTTTCCTGTACTGCTGCAAACCGATCCTAGGATTGACCGCCACAAAAGACAAGACAATTACTCCGTGCCGCAGACTTTCTATGATGAGATTTATAGCTTAGCTGTTGGTGGTTTGTTTTATTGTTAGTGTGGGTGTGTCCTTCCTACACAACAGATGTTTCCTAATACTGGCAAATTACTTTATATTTTGAATTTTAATCTCGANNNNNNNNNNNNNNNNNNNNNNNNNNNNNNNNNNNNNNNNNNNNNNNNNNNNNNNNNNNNNNNNNNNNNNNNNNNNNNNNNNNNNNNNNNNNNNNNNNNNNTAGCTTAGCTTTTGGTGGTTTGTTGTATTGTTAGTGTGGGTGTGTCCTTGCTACACAACAC
>scaffold292118:2266-2652
CTAATAAAGGTTTCTGGATAGTATGACCTTTCCAATAACTTCGTCAAGAAANNNNNNNNNNNNNNNNNNNNNNNNNNNNNNNNNNNNNNNNNNNNNNNNNNNNNNNNNNNNNNNNNNNNNNNNNNNNNNNNNNNNNNNNNNNNNNNNNNNNNNNNNNNNNNNNNNNNNNNNNNNNNNNNNNNNNNNNNNNNNNNNNNNNNNNNNNNNNNNNNNNNNNNNTCTTGACAATCTGAAAATGCTCAAGAAAACATTGCCACCCATCACACTTCACAGCTACATATATCTTTTACAAAGTTTCACTTATCTCACACTTCTCAATAATCGTATTACTTTATCCACAGCTTTTCACACATTAACAACACTTCACATTCTGTTGTATACTATTA
>scaffold125744:181-601
GAAGAAGAAGACCGTCAGAGAAGCATCTCAAGAGTATGGAAGGCTGTGAGTCAAGTACGCTACGTTAGCTATGTTTGGCTATCGTTATTGTCTGCGGTGTATAAATNGGCTGAGAGTAGGGCATTAGATGATAAAGAAGAAGAAAAACAGTGGCAAATGACACACAAAATGTTTTGCAGCAATAATTAGGATATGATGGGTTAAATGAAAGGATCAGCTATTATCTATATATTAATACTAGATATCTTTTCTAACCTGCAGCTACGAATACTAGGGCTCTGCCCCATGTTAGATTTCTCGAAGGCACATGCCTCCGTCATGAAATCGTTACACTTCTCTTAGACAAAGGAGCACTTGAAAATTTGTATCGGGGCCGAGAATCGAACCCTGGTCTCCTGCTTTCTAGGCAGGTGCGCTGTC
>scaffold125744:1177-1916
CCACAGACAACGCTTTGCTCATCTACTATTATTAAAATGGCTGCTTATGATGCTTGTCTGGTATTGAAGGATGGTAATACACCCTTAGAGACTAGTATTTGAGGCAGCTGAAGAAAATTGGTAATGCATGTATTGCTAGGTCTCAAATTACTGTGAAGGATTTGCCAAAAGGGGACGCCAGAAGGCTGAGACTGGAAGAAAAGAACTACATGAACACCAAGAATACCAAATGCATGGCTATAGCCAACATTAAGTTATTTGCTTATGGTCTAAATGCTAACAAAATCTTTGGATTTTTGGATTTTCCGTAACTAACATTTTCCAGTGTGTAAGGAACATTTTTTGCTGAGCCATTGCAGATACAAAGGTGAAATTTGATAAAAATTTTGTACATAGTGGAACAGAAGTTTTTGTGGTACACAAATTTTCTAACTGCATTACTGCCAAATTTATTTAAAACTTTGTGAAATTTTAATTGCTACATTTCATATGCACAATTTAAGAAAAATATTGCTCGACTGCTAAGACATATTTAAAAAATGGTACACACATCTGTTAACCTTATTACTAAGAATAACGTTCCAAAATGTGAAAGTGATAAGCAAAGTAATATTTGAGAAAATGTGCCTTATGTGACAGATTGTGTTCTAAGATTATTCCGCAACGTCACGATCAAATAATTTGCCCAAAAAAAAAattgaaaaaatccagagtatagccaATAACATAATGACAACAT
>scaffold125744:2231-2690
GTAATATCCCACTACAGAAGCGGGAACGATTTCCTAAATGCACGCTAATGATGGCTATTCTTTCTCGTAAAATTAAACTTGACATTTAATTTTCACCGTTGCTATGGTATATCTGGTCGTCATTAGTGGAGCATGAGACGTTGCTTTTAACTTAAAAAGCTATTCCTTGGACAGGAGCGAACACCAGCGGAGCGGCTTATTCTCTGATCGCTTAGTTTGGCTGGGTGTTGAACGAGTTTTCGTAAGGACAAGAACATCTCTTATCTATTATTTAATATCCTTGCAGTGAGTTTGTCTATGTAATGAACCTATCAGATTAACAATATATGTATTTGTTCTCGCTTCACAATGTTTAATTCCAGTAGCTTGCGCCCCTTCATTCAAAGCTATTTGTGTATTACAAAAAGAGAAATAATTGTTTACTTGCATTATTCCAAAGTAATAATGAATAGTAAATTA
>scaffold125744:2991-3286
GTGTATCAGAATGAATCATCCGATTTCGAATGTCTATATTTCTGACACTAATAAACGTATACAATGAATTTGGTTTTTTGATCAACAGGAAACTCAAAAGTTTTTTCTTCAACATGTCTCCACTGAGATGCACGGCATATGTCAATGCGGTATTCAAATTGTTTCCacactgcagcgagccggtcttgggttacagcttccacagctgctgttATGCGATCTCGCAGTTCATTAATTGTTGTTGCCAACGGAGGTACATAAACAGAGTCTTTTATACACCCCCACAAGAAATAAT
>scaffold125744:3832-4928
ACCCCACACGTAGTTGCTTGTCACCTTTACGAAGAGCTAGCAGTAGGTGAAGTTTGTATGGTTACATGTGTAAACGTTTACGCAATACACACCACATGGATATCGGAGGTATGTTGAACTGTCAAACTACACAGCGAACGGATTACTGCGGACTGGTTGTGAAACTCTGGCAGATGAGGTCAACGTCTTCGTCAGATAGTCGGAGATGGCCCGGCGATTTGCTTTTACACAAACAACCTGTTTCTCGGAATTGTTAGTACCATCGTGTAATGCTGTGTGGTGTAGAAGGATCCACACCATAGGTAGTACGAAAGTCAAGCTGAACAGTTATTACTGACCCGCACAGCGCAAACCGTAGGACACAAACCGCTTTCTGTTGTCCCGACGCCATTTTCACTAGAActgaagtggacacacactgctgctacctagcggggcCCATATAAAACACCAGAGTTTGCTCTTTCCAAAAGTATATTTTTCACGCACATGTCTCAAGTAACATAATAGTTACGATTTTTTAAAAATCGGATGCTCTTTTTGATACATACTGTATATACAGAGTGTCCCAAAACAATGTATACACTCTTTGAAACNNNNNNNNNNNNNNNNNNNNNNNNNNNNNNNNNNNNNNNNNNNNNNNNNNNNNNNNNNNNNNNNNNNNNNNNNNNNNNNNNNNNNNNNNNNNNNNNNNNNNNNNNNNNNNNNNNNNNNAGTACGCCGACGTTCGAGGGTTGAATTTGGAACACCACCACCGACAAGAGTAACAATTNTATCGTTTGAACAATGTCAATGGGTGCTAAAGTGTTACTGGAAAACAGCGAATGTGAGTGAagtacgccgacgttcgagggttgaatttggaacaccaccaccgacaagagtaacaattacaagaatcagagataaGTTTGAAATCCAACTGTGCACGATACGAAGAAGGGACGTAGCGAACGAAAGAGAAGTTCCACAGAGAATGAGAGTGTTGATGCAGTAATCCAGGCAAACAGACGATCCCCGACGAAGTCTGTGAGGCAGCGCTGTCGTGAGACTGGGACCAGCAGAATAGAATTATGCGGTCTCAGAACTTTACTCC
>scaffold125744:6297-7006
CTTGCGGCCTCTGATGCACCCCATTCCATCCAACTTTAGCTCATAACTGCAATGGAAGACCCGTCGCAACGACCTTTATATCGATCGTGTAATTTACACTACTGTGCTGCAATAGTGCAGCTATTTCTTTGTATTTTAAAATAGTCTTAGCTGGTAAAATACTTTATTTTCGTTAAGAAGCGTTTCGCCTAAGGCATTCTAAATTAATGGCAACTTATTAAAATTATGCTGCGGCTGAAGCAGCAGTTTTTAGGCGAACTGAGTCTTAACGATAATAAAGTATTTTCGCAGCTAAGGCTATTTTAAATTAAATAAGGATTTAAACTGGAAGACAATTTGATCAAATAACTTACGGAAATGCAGACGGTNNNNNNNNNNNNNNNNNNNNNNNNNNNNNNNNNNNNNNNNNNNNNNNNNNNNNNNNNNNNNNNNNNNNNNNNNNNNNNNNNNNNNNNNNNNNNNNNNNNNNNNNNNNNNNNNNCAGAGAGTAGGGCTCACGTCATCTCGGACCCTGAGTCAGCTGTTACCTCATCTTGAGGTTACTTTGCGTCAGAACGGCTATAGTGAAAAACAGATCAGACGAACTTTGTGCTACCAGCCGCATGTTAATCGGGTGAGCATTGAAAACGACGAGGTGGCACCTAAATCTAGGGCCTTTTTGTCTTACGCAAGTAGCATTTCCAACAAGAGCGGTCGCATTCTGCGGAAA
>scaffold833584:1-250
ATGTTACAACGGCGCAGGTGGAGGGTGAAGTGATCGAAATTTTTTGCGTACCTCTGACAAGAGCTTGATACAGGCCTGCACAGCTTCAAAATACACTGCTGGAAATAAAAATTACTACACACTCCTATAGTTTTCTAATTGCCTCAAGATTTATTGTTGCAACAGTCCCTATGGAGTACCAGACATTATTAAACTTATACATTAAAAAGCTCAAGCGGTACTGAGGTACCAGGTGTTGATCCATGCTGA
>scaffold3479328:1050-1258
ACACATTTGTCCCACTTTCAGACAAGATGGTCAACGCCTTCTGGTAAATTGTTTGTAGTGCCTACGAAGCCATGGTTCTATCCAGGCGTGCACCTCTTCGCCCGAAGCAAATCTGCGACCATGAATGTCTTTCTTCAGATCTAAAGAAATATGGGAATCACATGGGGATAAATCTGGACTGTATGGGGCATGTGTTAGGTGCTTATTC
>scaffold532356:208-956
TAACAGTTTGCGGAATGTCCTGAAATCACTTGAGAATTTCCAAAGTGGAGTGAGAAGGCATCCTGTCCGTGGGAAACCACGGGCAGCGGCCTGTTTGGTTATACCGAGAATCTTGGGAAAAGTTCTGAAACCCAGtTTACTGATAGTTCAGTGTTTTGACAGTGAACAGCCAATAGGGGCGTGAGCAAAGACAGTTGTAGCTTGGGAGGTATTGGGAGAGACACTTGATGTGGGGAGTTTGTACCAAACAGTGATAGCTCGGGGGTGATCGAGAACGCTCTTTCTGCATTGCGGCAGCGACAGCGGAGACGATACGCTCGCAGCTACGACCAGCTCATCACCCACGGTAATGTGGTCGCATAGCGATACTAGGTTATGCAGCCTCTTTCAAGGCGACATGATAAATTAGTTGGGCTCAGTAGGGAGCGTAGTACAGTCTCATTAGCCGTGAGTTTGATCGGTGGGATTGAGTTATGattgatttctgacagggagagaaaacagtggggtctagtccccactgccCGCACTGAAAATAACTTCATTGTGCGGAATTTCTCCCTGTTGTTCACACATAGTCTCAAGGAGTAGTAGGAGTCCCTTAACTAGATTTGTGTTAGANNNNNNNNNNNNNNNNNNNNNNNNNNNNNNNNNNNNNNNNNNNNNNNNNNNNNNNNNNNNNNNNNNNNNNNNNNNNNNNNNNNNNNNNNNNNNNNNNNNNNNNNNNNNNNNNNNNNNNACGTCTTTC
>scaffold532356:1965-2297
GTGCTGGTTCACACGTAGAAGCACTGTAGTTAGCCCCTTCTCCCATAAATGCGTATTCACCAGCTTCTGTAAAGTCTTTAAAAGGAAAGATGTCAGGCTGATTGGTCTCATACCCTTTGCCTTGGTATGGTCTAGTCACACTGGCTTTGCTGTGAAACCCATCTTCACCAACCTCCAGACCTTAGGTATAACTCCTACGGCTAGACTTCCTCTAAACAATCTGCATAGTAGTCATTATTTCGCCTCCTGCCTGCTGCACTAGAGCGGGAAAGATTCCATCTAGGCCTGGTGATTTGAACAGCTGAAATTTTCCCACTGTCCACTGGACTTTT
>scaffold532356:2837-5769
TCTCACTTCAGGTAGTCGTATATTTAGGTCTCTTCTGTAGGAGCCACAGTCCTATAGGATATGGTCTGTTTAATACCAATTTCTATTGCAGATTTGATGTACATGTGGTCTGATAGGAATGGTTCCATCGCCACATGCCattgtttgacatagctACCCATTAGGGTGGACCCTTCCTCCCTTGTCACATTTCTGAAGGTCGGCTCATTACCTTTNNNNNNNNNNNNNNNNNNNNNNNNNNNNNNNNNNNNNNNNNNNNNNNNNNNNNNNNNNNNNNNNNNNNNNNNNNNNNNNNNNNNNNNNNNNNNNNNNNNNNNNNNNNNNNNNNNNNNNNNNNNNNNNNNNNNNNNNNNNNNNNNNNNNNNNNNNNNNNNNAATGCAGCTGTCTACCAACCCCTCACCTCTTGAGATGGGGCCGCTGGTTCTTCCTAAGGAAGGTAGGCTGAGGCCAGAGCTATTTCCCTTGTGCTCCCTTTCTTATGTTGCTTCACTCTGATGGCCACCAAGTCGCTAGAACAAAAGTTGGCCAACGGCATGAAAGAAATAACATTTTTTACATAAATGCATGTTCTGTTTTTAAGGTGTCTTGCATAAATCAACTTACCTCCAGTTCTTCCGGGGCCCGATACACCCTCCTTTTAGCGGTATGGTTCCTGGATCAGGGCCACGTCGACCTTTTGCCTACCCAGAGGGGGATTCAGGGCGGCAGTAGCCCCTTTACTATGCTGCAGATTGATCTGCAGCACTTCCAGCTTCCAACTGGGTGCCATCGTCACCCCTGATGTCCTTTACAACCCTGACAGTGACCTGCGAGAACCCCAAAAATATTTTTAGGCCCTTTACCCGCATCCCCTTCAGGAATTTTTCGCCGACTTTCAGAACAAGGTTCTGGCCTTCAGTGTCTGTATTTTGGTTGATGATCCTCCAATCCTCTATGGGAATTTCCTGCTTATGGACCTGGATCTTCTCCACCAGAGTCTTTGGAGGAACATctttgagtagcttgggtgcccggatagatatcttcgcagtctTGAATAGCTCTATTGTTGTCTTGACCACCAACTTTGTCTCTACCCCCTCACAGACAAAGATGGTCAGAGCACCTTTGTCCAGAGACTCTCCTGAATTTGGGGCCTTGAATTGCATCCGCCCCCTCCAATCTTTTCAAAGAGAGCCATCTGAACAAGCCGGTCCTGCTGTGAGGTGAAATTCACCAGCGGGTAACCTTGCTATATGACAGCCATCCTAGAGACCGAGACCATGGTACTATAGGTCTGTTTCCCCCATTTCTTGCCTGAGCCTATTCTAGATGTGGCCAACCTGAGAACTGGAAGTATCGAAATCCTCCCTTGTTCTTTTACTTGCCACAGGTGTAGAGGGGGTTTGTAAACCCTTGTCATCTCTGCTACAGATGTAGAAGGGGTCTGTGAACTCCTCTCACCTTGTGGCTGTCCTGGTCTTAAGGTCTTGGGCTGTAGTCCCTTCATAACCCTCCATTTGGATTTAGGAAGCCATGCAGTCCCTTCCTTTTCCCTTTGTTCCCTGAACAGCCTCCTTCTCTGTGCCCCAGATAAGGGTTTAACCTTAATCTGGTTTAACCTTAACCTTAATCAGTGACAATGGCCACTTCCGGAGTCAGTCCGACACCCGACCCAGTTGCGGTGTCCATCGATATGGTGCTCGATgtggggttgtctgaggtatctttttcaagtctctcagtggaTTTTATATTTGCACTAGTGTCAATTTTGGTCCCACGAGTGTAGGGGACATATGGGTCCACACCAGCAGTGCCCTGTGCACTGGTGCAACGCTAAATACTCAGAGAGGTCGCCAGGTATCCCTGAGGCTCCGTTcacgacacatccacccatgtgccaTGCACTCTTCAACACGGATCGCGTCACACCTTGGCGTGGGTTAGGATAAGGGTGGAACAAGGAGGGGTAGAGGGCCTGACGGGGCGTTGTGGGACACGCTTTGTCTGGTTCATCCGCTGAGTCCTGTCTGATACGGGAAACCCTGCCGGTAGCAGTACCATTGCCGGCATAGCAGTTTAATTTGAACACGAAAACTCCCCCGCCCGCACTGTCAGTGCTTCGATAAGGCGGTGTCCCCTGGGGGAGGATCGAGTTATGACTTGGCATAGAATATGAGACAGCAGTTGCGTTTTTCTCGACCTTGCTTAGTTACTAGAGGAGTTCAGAAATTGTAGGGTAGACTGGCTTGACTTGCGTGCAATATTGGGTGTGAACGAAGGTGTGCTTGGGTCTATCAGACGCATATTAAGATAAAAAATGATAATAAATTAAATTTTACCAGTTTAGCCTTGTATTatttcgtaggtagtaatcataacctgcgtaagTTATATTGATTATCCCAGATATGCTAAAGCTACAGTATAGGATTAGATAGGTGTCACGAAGACATGTTTGTGAGCAATCCAGAGTGGTGGTGTTAGAGTGTGATTGGTCTGCCACTCCTCACTGAAACTGAttgcgttgtccattgtggaACTAACAGGGAAAATAACTTTACAATACCTTCCAAGGCATTTTGTATAATTATAATAATGAATATTTATTATATTTGGGGTTGGATATTAGTTGGAAGTAAGATAAATTTGCATGATAGCGTTTTATACTTTTAGCACAGGTGCAGGCAACAAGCTAAAAATAAGAAAAGGGGTAGTGGCTAGGTTTCAACATTTAGGCATTTGTGCCATTTAGGAGAATGTAAAAGACCAGCATGTAGCCATACGCAGTAATTAATTATGAATCCTGTATTCTAATTCGTTCCACATCATTTACATAAAAATATCGTTGACATGTTCTATGGAACATGTAACTAACTAACCTTCTCCATGACAGGCGTTACGTTCAGTTATAACGATCGTCGATCTTCCGCCGCTGGTTAGAAGATC
>scaffold532356:7212-8598
GTTGTATACCCTCCTGCAGTGTCCGATGGGGGGGGGtataaacacatcaactataacaaataAGTCTAGTGAGTAATAACACGTGAAGAAACAGATTAATCATAAACTTAACTTTATTATAACCAAGTAGTTTCTGCAGACTGCGTCTAGTATTACATAATGACGTAAACGTAGCACAGTCTAAGTAACTTTTGCTATAGTGTGTCCTGCCATGACTGTAGCGAGATAAGTAGTTCAAGTCTTGTTCTACAACTGTAAGTAATGTAAGCCTCCgtagatgagtgtTCTGCTAACTTGTCGAACACACGACACTCCAAAACTGGAATTCTAGAACTGGCCGAGGAAGCCAGAGTCTGTCCCATTTACACTCTCTGCAGAGGGCGCGCTAAccgccgttcccagaggcgtgtctcctgcttggctcttcattgggcggCGCCATGGTGGTAGAGTCGTGGCTGCTCATATTCGTAACTCCTGCTGCCAACTGTAGAATTCGCTCCGGTGTGGTATCGATAGATGACACTACACTCATGATGTGTCCAGAGCAATTCAGTTTCTGTTTCAGAGTCATACCTTCCAAGAGTCAATCTGGTTTCGTTGTTATAATACACCTACTCATTCTCTTTGCCACCTCAGTTCCAAGGAGTCTATTCTACGACGTTCAGCAGGTGTCACATTCATACATCATTTAATTTTAAGGACCATAGCCCTTACTACACGGGTCTTTTTTACTAATTTAGTGTCTCTATTCCTTAGAAACTTGTCAAGATGCACATTGCCTTTTTAAAAAGGAACAATCGTCTCTTGATCTCTTGGCCCTCAGATTTCTACCGATGACGGACTGTAGCAAAGACAGCTGAATATATCAAGTACCTACCTTGTTCGCCTCCTTCTAGCCATGAAGTGATAGGTGTATTTGCATGCCCTCGTCGTAAAAGGCGGACGTCAGTGTTTTCATCCTACAGTTGACGTGTTTCGCTGCCCCGAGGTCAGATAGGTCTTGCTGGTTGCAGCAACTACTTAAATATCTGCAACCAGAAATACCTATTTGTAGGGTAGCGAAACACTTCGAGAATTGGCTGAAAGCATAGGCGGCTGCCTTTTATGACGAGAGTATTGGAATGTTGGTATCACATTACGGCAGAAGCCTAAGTCGTAGCAGCGACTACTTACAGAAGTATCTGGAAGGTACAGCAAAATGTTGCAAACACAACAGTTTTTATTTTCACGTTGGATTCCATTGCGCGACCTATCGGGCCTTGAAAACATATTACCCTCGTATATGCTATTGTTTCAGCTTCTGTACTCCACATACCACAAACGTCGCTAACTCTAATGGAGACACGACGCCGTCACTGGAGTTTTGAGTGATAAAACGTAGTT
>scaffold62873:817-3271
ATTGCATTGTGAGTCCGTTGGTGATGTTAAGGAAACATAAATGTACTGTGTGTGAAATTTATCAGAATGTTTCCCGTAAACAAGACGCGATATGTCCCGCAGACTTTAAAAGAAGAGTGTAGACAAACATTATCCGGAGAAACGACTGGCGCCGGAGAAATGGCCTAATTGCTTGTAAACGGAGAGGGAGATTTATGAAGTCGTTTTGTCAGAGCAATCGCCGCTCTGAATTACTTTCTTGTTAAATGTAGTGAAGATTACATTTTCTTCAACAGGCGCAACGGGGATGTGCTCCATTGTAGAGACGAATAGCCGCATATTTTATGTATTCGATCGTAAGTCAGCATCTAATGATACCCTACTGTCCGTCCCTCATCATTGCTGACACAGGGCACCGCTAAATTGCTGCGGATTTTTCTCGGAAAATATATTCGTAATGGCAGTCATGAGAAATGATTAAATACTCATTGTGAGACACTCTTCCATAATAGCATTTGTCTGCAACTGCAGGTAGATACTAGGTCAAAAAATAAAAAAAAGTTTGAGTTCGCAGAAAATAAATATATTTTGAGAGTCTATCTTTAATCTCGTAATTACTACACTATGTGGTCAACAGTATCCGGACACCTGGGTGAAAATGACTTCCAAGTTTGTGGCTCCCTCCATCGGTAATGCTGCAATTCAATATGGTGTTAGCCCACNAGGAAGACATAGGAGATCCAATACTGTAGTCGGAATTTGACGGAGCTTTCGAAGACTTGAGAACAAACAAAGCTGAAGGGATTGANCGAGAGCTTGCACTCTCGCATGCATGTTAGACTGTGGGCATACGTTCAATCAGGTGCTcgaaggtttcttgggaaatggcaggccattcttcaCGGAGTGCAGAACTGACGAGAGGTACCGATGTCAGTCGGTGAGGCCTGGCACGAAATAGGCGTTCCAAAACATCGCAAAGGTGTTCTATCGGATTCAAGTCAGGACTCTGTGCAGGCCTGACCATTACAGGGAGGTTATTGTCGTGTAACCACTCCGTCACAGGCAAATGCGAGAACTATCGCAACATCAGCTTAACAGCGCATGCAACAAAGTTGCTGACAAGAATTATACGTATACAGAAGGATGGAAATGGAAATTGAGGATCTGTTAGATGACGATCAGTTTGGNGGCAAATGCGAGAACTATCGCAACATCAGCTTAACAGCGCATGCAacaaagttgctgacaagaattatacgtatacagaaggatggaaatggaaattgaggatctgttagatgacgatcagtttggctttaggaaaggtagaggcacgagagaggcaattctgacgttaagcttgataacagaagcaggacttaaggaaatCAAGATACCTACATTTGATTCATAGATCTGGAAAAAGCATTCGACGACGTCAAATGGTCCAAGATATTTTATATTCTCAGGAAAGTTGGTATAAGCTATAGGGACAGAAGGGTAANNNNNNNNNNNNNNNNNNNNNNNNNNNNNNNNNNNNNNNNNNNNNNNNNNNNNNNNNNNNNNNNNNNNNNNNNNNNNNNNNNNNNNNNNNNNNNNNNNNNNNNNNNNNNNNNNNNNNNNNNNNNNNNNNNNNNNNNNNAAAGGAACTGTAGAGTGTAAAAACAGTTGGGGCAGGAAGAGGCTGGAATACATCCAACAAATAGTTGAGGGCGTTGAGTGTGAACGCTACTCTGAAATGAAGAGGTTNNNNNNNNNNNNNNNNNNNNNNNNNNNNNNNNNNNNNNNNNGCGTGCAGGCCGAACTTGTCTGCTGACAGACAGAGACCGTCGACAATTGAAGAGGATTGTAACGTATCTATCCAGACAATCGCACAGGAATTCCAAAGTGCGTGAGGGTCCACTCCAAGTACTATGACAAATCGGGGGGAGGTGCGACAACTTGGATTTAATTGTTGAGGGGCTGCCCATAAGCTACACATCACGCAGGGCAATGCCAAACGACCCCTCGCTTGGGGTAAGGAGCGGAAACATTGTCGATTGAACAGTGGAGAAACGTTGTGTGAAGTGACGAATCACGgtacacaatgtggcgatccgatGGGAGGGTTTCGGTGTGGCGAATTGCTGGTGAACGTCGTCTGCCAGCGTGTGTAGTGGccacagtaaaattcagaggcggtggtgttatggtgtgatcgtgcttttcatgtacggggattgCACCACTTGTTGTTTATCGTAGCGCTCTCACAGCATAGGCGTACATTGATGTTTTGAGCACCTTTTTGCGTCACACTGTTGCAGATTAATTCAGGGATGGCGATTGCATCTTTCAACATGATTGAGCACCTGTTCATTATGCGCGGCCTGTGGAGGAGTGGAGACACAACACTAACGTCCCTGTAATGGACTGGCCTGCATGCAGTACTGACTTGAATCCTAAAGAACACCTTTGGGATGTTTTGGAACG
>scaffold62873:3640-4008
TTGAACGCATGCCTGCGGGAGTGGAAGGTGTCGTCTAGGCTAAGGGTGGGCCAAtaccatattgaattccagcattacctgtaccgtatAGCCGTCTGACTGCCTTCTGCGACCACCAATGACGTACGGTGGCCCCACATAATGCTTCCCCAAAACATCAGGGAACCACCATCTTTCTGCACTCGTTGGACGGTGTTTCTCTAGACGTTCAGACTTACCAGGATGCTTCCAAAAACCGTCTCCGACGATTGTCTGGTTGAAGGCAGCTGCGGgtctcatctgtgaatagcacttgacgccaattctgacgagtcGATACAGCATTCTGTTGGGCCCATCTGAATCGCGCTGCGAAGTCTCAAAGCTGG
>scaffold62873:4310-4883
GACACAAAGGAACAATGCAGATGTGATCAAACTTTGGAATTGACCTTCTAGGCNNNNNNNNNNNAGTCGCATTGTCACTGTTCATGGGGGGAGGTTGTTTACATCTTTGTGCGTCTTCAGTGACATCTATGGACAATCCAAGGAACTGTGTTTTTAATGCTATACACACATTCAACGTCAGTGTGCAGGAGTTTCTTGCCACCAAGGTGATGCCACACCGTTTTTGGTGTGTGTACTTCTCGATGAGCAGTCCACCGCAGTTTCTTGTCGTCACAACTAGATGTAACAATATTGTAAATAGCAGATGCACTATCGACGACTCAGTTGTCACAGGGTAGTGTTAAGTGGCGAACTGTGTCAACATTGTAATGACACAATTCGCAATGGAGCAATGAGAAGTGATTCCATTGTACTGGGTAAAACAGACACGGCGACATTTAACTCCATTGCAAATGCTTACGGCAACAATCGTTTATTCCGTGCTTGAGTGTCTgtgtggttgaaacggtttaatgaaGGCAGGTGTAGTTTGAGGTCAGCGCATCGAAGCAAAAGTTCGTCCGACGGAAACAA
>scaffold62873:5543-6370
ATCGCTTTGTTGATGTGACAATCAACTCAATGTGTCACGCGACTAGAACATCGTCCCATAGAAAGACTTTTCCTAATTTTACAAGTGGTTCTATGAACATTCTGTGACTTGCACTTACTTACGTGATGTACTGATTACAGTAAAGCGAGCGGTAACAATTATATGTGGCGTTCACCCAAAATCGTGTTGTAGGAAAGTCGTCAAGGGGCTAGGCATTTTAACCGCACATTCACAATACATATAGGCATATCCGTTGATGAAATAAGTCATAAAAATCGCTCACAATTTGAGAACCATAGTGAGGTTTACGCATACAACACTAAACGGAAATTGAACTTGGTTATTATTTATTGAAGGTGCCTGTGTGTCAGGTAGTTCAGCATGCAACAATAAAGAATTCTTTTATTATTTATTGTAAAATATAAAGTGGTTGAAATCTACCAAAGCAAGTTTGAAATctagcataaaatgTTTTCTTCCCGGTAACCGAGCGGGGTGGCTCAGTGGTACCGCACTGGACTCGCNNNNNNNNNNNNNNNNNNNNNNNNNNNNNNNNNNNNNNNNNNNNNNNNNNNNNNNNNNNNNNNNNNNNNNNNNNNNNNNNNNNNNNNNNNNNNNNNNNNNNNNNNNNNNNNNNNNNNNNNNNNNNNNNNNNNNNNNNNNNNNNNNNNNNNNNNNNNNNNNNNNTTCCCGGTATTTGTTTCTAATACAGAGACGAATAATTATTTAAAAAGTAATACTAGAAGTAGTTGTTTCTATGATTCAACGTATTTGCATGAATAGTACAGAAAAATTacatattcagtgTTTATTAATGTTGAATTTAT
>scaffold393880:77-455
ATAAGCTACTAGCCGCGATAGCTTAGGGTTAGCGTCTTTGGATACCAATCCGAACCTCTGATGCACCTTTGTTCCCGAGTTCGAATCCCGCCACTACTTAAATTTTGAACAAATTCATCAGCATTGGCCACCGGAGGCTTCCGGTATAAGATGTCAACCTCATTCTGCCAACGGTCTCTTCTAAAGACAACGGAGGAACGGATTCAGGGTCCTTTGTGGTGGGAACTGCCCCTAAAAAGGCAAATGAATCAGAAAAGATCAACGGCATGAGGACGCAGAAGGCAATGGAATCCTCTGCATTAAAGACATGTAACGTGCATTCACAGTGCATGTGGCCTGATATTGGAGAAGTGTCATGATGGTATCTTCATTGGCACG
>scaffold393880:1892-2096
TTGTCAGAACTTTGGAACATTTGAGATCAAAGTTGAAGGGATCGATAACATACCTTCGGCATTTCTAAAATCATTGggaCAAGTAGCAATCAAAAGATTGTTCAAGTTATTGCGCAAAATCTACGAGACCGGAGACATATCATCAGACTTTCGGAGGAGTTTCAGAAAGATTCTACCGAAGGCAATGAAAAATGGGAAAACTAT
>scaffold393880:3137-3557
TTCGCATCAAACCAGTTGGAAGATTGACGACAAAAATAAATAGCCGCTGTTGTCGCCCTTGGGCAGCAAGAGCGAGGTAAGTCATCGACAGGTCCTGTAATTCTGTACCTCctctaagtccgaacaacatcgctttggttcactccgagacgtctggaaacttcccttgatgagagtccCTCCTGCCACGAGAGAACAAAGCGGATGCGATCAAACTTCGGAATTGACCCTCTAGGCATGGGAGAACTACAGTCAACACTAGCACTGCTCATGGAGGCTTGTATACAACTTTGTGCGTGTTGAGTGACAACTGTGGACAATCCAAGGAACTGTGTTCTTGAtgcaatacacacattcaacgtcagtgtgcaggagaccttgccaCCCAGGTGATTCAACACTTCTTTTGATGTGTGTAGT
>scaffold1588866:594-1132
AATTTCCTTGGCCAGCGCGGTCTCCGGACTTGTCTCCAATCGAGCAcgagtgggataTGATGGGACTGCAACAGACACGCGCGACTCGTCAACCCACAACTCTTGCAGAACTACGTgaacagatcgagCAAGCGTGGAGTAATGTATCGCAAGATAGCATTCGCCATCTGTATGATGGAATGGATACCAGAATCACAGCCTGCATTACCACCCGTGGAGGCTACACCACGTACTAACGTCGGTGTTTCAGCATCGGTCGACACCTGGAACCTCGGTACCGTTTGAGCTATTGATCAGCATATGTAATCATTTCCTGTACTCCGTATGGACTGTTTCAGTGAATTGGAATACTCTAATTGGATATACTAATTATTATTTCCGACAGTGTGTGATGCCACAGTGGATATATATGCTGTGCTTTAATAGAATGTATCTATAGGTTCTTTATGGCAGAGCCCAGTCAATAAATATTGCAGCTAATTTTTAAGAACACTTGTACTTGTGACAAGTGTCACTGACTATGACGACGCACTGTCTT
>scaffold386996:320-580
GCTACGACTGAGCCACCCCGCTCGGTGATAGGGAAGATACAAAGCTACTATGTGAACGGTTACCGTAACGACAGGGATGCTCTATTATCGTACGTGATGGCAGCCTATAACTCAAAAGAGCACCAGAGTACAGGTTTatcaccacacgaagttgtttatgggcaaaaGATTCCGTCATCATAGGAATTGTGTAAACCCTTTCCTGGGGAAGATGTAACTTCTGTAAAACATTTCGCAAAGAGGttaaagggtatttggcg
>scaffold849187:2094-2351
CTCAAGTGAAGATGGTGGCCAGGTGGACCACTGAAGTACTGTGTTCAGATGACTACAGGATCCGGTTGGAAACCCGAGGAGAATATCACCAGACAAGCAGCACAACGACAATTCTGTTGCCAAGAAACAAGAGATCTAGGTCTTCCATTCGACGAAATGAAGAAGAGGCCTAAATAAATATAGCCGAAAAAGACAAATGCCAGCGTAATTTGTACACTGTTCACGTACCACTGAGCACTCAGTCTGTTTTTCTAGGA
>scaffold34265:815-1046
TACATCTACACGATTACTCTGCAGTTCACAATTAAGCGCTTAGCAGAGGGTTCTTCGAACCAATTTCATTTTATCTCTCTTTCATTCGATTCACGAATAGGACGCGGAGAAAATGAACACCTAAATCTTTCCGTGTGGGCTCTGATTTCCCTTGTTTTATTGCGATCATCATTTCTTCCTATGTATGTGAGGGTCAAAATAATATTGTGGCATTCATATGAGAAAGTTGAC
>C277779199:1026-1321
ACGTCAATGCAGCTTTATACCTCCCCACACAATATTATCTGTACCAGCAAAACTATCATGTTCGACAATGTGCAGGAGTGAATTACGTATTCCTACCTCTCACCATTCGAGGTTACATCCACTCGTCACACTTCGACCTTGCTTCAGTTTCCCGATGAGTCTTTCCCTTTCGAAGTCACCCAAATGTTCTCACCGAGCCACGTTGTAACAGAGAAGACCACCACAGCGTACAGTAATTGCACGGATAGTGGCACCACTGTCTTTCCTCAATCCTTCAACTGCCTAGTGTTCAGAG
>scaffold133404:1-3778
CCACAACAGGAAGACAACAGTCATAAGCCTAATGCCTACAGCTATTCATTGCCCCACACTAAGCCGTCAGAAACCCTCTATTACATGAAAGGACGTAAGCAAGGTTGGCAGACCTACTACGTGGACCGGAAGAAGCCATTAGTCGATGAAAGATTCGCACCATCAGGTTAAGCCACAGAATGAGCACCACACTCATATACTAATCACTCTAACAAACACACACACacacgaaaactacacataattgacagtAAAAATACGTACACACATACGAAAAGGGTAACGCATATATTGAAACATTCCTGCCTAAATAATTGCGTCAGAGACGCCAGATTCTAGCTTCATAGTCAGATAGCGCTAAATTTAATTTGAACTAGCAGATAGAACATTAATTTACGTCGCACCATCATTATTGTAAGGTTCACAGGTGTTGCCTTATGACGATACTTTCAGCGTAAAAGTTAAGATAGCAGTGACGCACGACGAGAACCTTACGATATATAGTACTATTGTAAACATTGGACATCATTACTCCATTATTAAGATGTGGAATAGCAAAGGTACCCGTAAGTTCATTTTAAAATTGTCTGAATGGCGCAAATAAAAATCTCTCAGTTTTGTTACTGACAACAGTCACAATTATTTTTCAGAAGGACATATTCGAACATAAGAACCTACATGAAAGGGCGTGATGAGCAACTTCCACAGGAAAGGCATAATTTTAGGGAGGCTCGTCTACCGTCTGACAAGCATTGTGGGTTCGGATTATTTGAGTTGCTTTAGGAAAGTGTCATTGCTGACTGGGAGACCCTGACGGGCTAGGCTAATCTGCTTGGCAGAGAAGTATTTCTACCCTACGCACACAATCGTCTTTTTTGGCAAGCGATGTGTAAAAGTTACGTTTTAAGAGTAGGTCATTGTGATGTATGTGTGTCTCGTCAAATGTCATGCTTGTATTATACAGGGTGATTCGGAAGGATAGGTCAATATTTTACATAGTGATAGTATAAGTAATTATGAACTAAAAATATTATATAAACTTAGGTCCGCAAATGCTTCGCTAGGGAGTTACTGGTAATGAAAGATTTTGCACGAAAATCTAATACGAAGCTACCCAGAACTGAAATGAAGGAAAATGCTAAAGTAATTTTCTTGTACCTCATAGCTGATGACCGAAAAATCGAATAAAATATGTTTCAGATCTGTATTTGTAACTATTTTGTATAAAAACCAAGAAAAAAAAagttcgtataaaatagcattacttttCATTTCATGCCTAAAATTCTGTAAAATAATAAATAAACGCATTCAGATTGTAACGAAATTTTGTAGAAAATTTAATTTGAATAAATTGATGTACAGGAAGNNNNNNNNNNNNNNNNNNNNNNNNNNNNNNNNNNNNNNNNNNNNNNNNNNNNNNNNNNNNNNNNNNNNNNNNNNNNNNNNNNNNNNNNNNNNNNNNNNNNNNNNNNNNNNNNNNNNNNNNNNNNNNNNNNNNNNNNNNNNNNNNNNNNNNNNNNNNNNNNNNNNGAGAGAAGTAAAGTTGCGTTACACGTGGATGTTAAGTTATGTTACACATTTTTACATAATTTGTATatactttgtatttagtaagtaatatattacaatatGCATCTTAAAAATTTTCAGTTGAAAAATACGTACCACTCCTTTAAAAATTATCGTACAGGCCGCATTACAGATGTTGTGCAGTTCACAGAAAAGGTTCGACTATTCTACCGTGAACTTCAATGCACTTTTGCGCTCTAGAGAGAacatgttgtgctgCTTGTTCAGTTGCTTGTGGACGGTTCCTAAACAATTCATCAGCGTGCAAGATGTGACGATGCAGTTCATCTCGTGCATTTACCTTCACTTTGTACACCTCTGANNNNNNNNNNNNNNNNNNNNNNNNNNNNNNNNNNNNNNNNNNNNNNNNNNNNNNNNNNNNNNNNNNNNNNNNNNNNNNNNNNNNNNNNNNNNNNNNNNNNNNNNNNNNNNNNNNNNNNNNNNNNNNNNNNNNNNNNNNNNTATTTTCGTGCTAAATCTTTCATTACCCACAACTCCCAATCGAAGCATTTTCGGTTCTGTATTTATATAACATTTTATGTTCAGAATTACTTATACTATCACNGAAATTATTTTACCTTTTCTCTTCATTTCAGTTGTGGGTAGCTTCATATTCGCACAGGctattttcgtgctaaatctttcattacccacaactcccaatcgaagcattttcggttctgtatttatataacattttatgttcagaattacttatactatcactatgtaaaaaatatggacttttcctccccaatgacccATTATAAAGATTAGAGAAGGAAGAAACGTGAAACACTGTGAGAACATGTAGACTGTTCCTATGAATATCACCAGAGGGACCGTCGGGCTTAACGTCTCCATCCTACGTCCGGATCACCAGCAACAATGTCACCTGTTCTCACTCTAGGAGACACCGAGGAGAAGTTTACAATTTAATCTGGGACCTTGGCGTGAAGTCTGTTGATCAGTAACCTGACGCCAACCACCTGTCTTACCCTTGTCGCCAAACATTAGCAATGCAAATTTATTCTATCAGCGAGATTTAAACCATCTACCTCCCTGTCGAGCGTCACTGTGTATTCGCCTCGGACACGAAGGTGGGATTTTGTGGTTTAAAATAAGGAGAATGACGATAAGTGTTCTGAAGGATGATGATTATGAGAAAACGAAAACACTGTGAGGGTTATAAAAGCAATCAAGATTGAATTTGACGCATGTGGCCTCTGCACGGTGTACGTGCGGCAAAAGGTAAGTATTTAACCTTGCAAGACTAGAGCCACTGGATCATCTCTCACATCTAACCAGGCTCTATACATAATTTTTATTACATTGATTACGATAAGCAGGTCTTACAAATAACACGTTATAAAACGTTTCAAAATAACGGTTATAAAGTAACAACACATTTTTAAACTACACAATAAACACTGACTTTTTAAAATTGTCTGAAAAACAGTCTGAACGTAACTTTGTATCGATAAATGAAACACCAAATGTAATGTATGTAATGTTTTCTGTTGTATTATGCTACATGAAAATGTTTGTTTAAGTAGAGTGTGTAGAAACTCAACTTACTTTGTGAAATTACTTGTGATTTGAATGATCTCACCCTGGTTGGGCCAGAAATGATTATTCCTAAATGTAGAAACGGTTAGAGGAATCACAGATTTGGTAGTGGGGTGGTGGGAGTTCGTGTGCGCGCAGTAGTTCGACACAGTTCGTTGCTAGCTGAAGATGACGTGTTGGTTCACTGCAGTGCGAGAGGAGCAGAGTGGCTGTGAGCTCACAATATGAAGAAGAAACGGACGGTTCACTGTTTTGATAATAGCTGCTGGTATTCTCCACACGTTATGAGCGGCTAATAGGAGTAATATTGACACAAAATGTAATCCAGCAGCAAGAGATTGGTGTAGGGTTTGTACCTATTGCCATATTGCGCAACATTCATGATCACCGCAAAATTGGTCTTCAGACACTATTATTGGACTTTAATGCTGGCAAGATTCTCACTTATATTCAAGAAAATTGTAACACTGTGAAGATTGCAGAACTTTTGTGTTACTTCATCAATATATCTTCCATCATGAGTGAGGTGTGTTTCCTTATTTGAATTCACTTAGACTCTCGTTGTTTTACTGTGTTAATTTATTTGTGCAACATTTATGTGACCAACTGCAAAATTAATTTTAAAGATCTGAAAGA
>scaffold2909718:553-819
CCCATGCCGTCACCTTCCTCCAACGGACACTTGGTGATGCTGTTTCCGCCCACATTCCAACCAAAACCATCCACCCCCATTGCCCCAATCTCCCTCCCCAGGCCTTCCTCCTCCTTTGAGAATCTCGCCGACTTTACCACTTCTTCCTCTGTATGTGTGACCAGGACACACTACATCGCCACTGGCAGATCCAACGACACATCCACAACCTCTTGACAGCCAAACGTCGCTGGCAATGGCACGTCTCCTGTACGAGATTAAATGAT
>scaffold61973:97-329
CATCTAATGAGGAGCAGCAAGGTTACAGGTACATGAAAATATATCTCAAAAGGTAGAAAACAATACATAAATGTCTCCGGTATGGAATCACCTGCTGTCATTTCAAGATGTCAAGTGACATGACCATAATCATTTCTGCGAAAAGTTCAAACAAATGGCTAAGTGCAATGTAGACACCAGATTGACACAGGCTAGAACTTTTAAAATAAGACAAGAAAGATTGAGCAACCAC
>scaffold61973:6123-6522
GTGCCCCAGGACACTGGATCAAGGGGGACGACGACATAATACATTTTTCGTAATATTATTTTCCCACAAACACCCCTATTGTTGGGACATTGCTTTCCCTTGTTGTCCTACTAATGATACACAGTATTTGTTTATTTTATTACGTATTTTTACATATTTATTAATAGTTTCACTTTTTTAATACGATATTTTTACGATTTCTTTACTTCTCTCCACATATCAGTTGAGTTCCCTTTACATTTTTCCTTTATTTTTACACGCATTTTCGCTCGTCTTTTCTGTTTTCACTATCCATCATTAGTTTTATGTCTTCTCGTGTCTTTCCATGTTCTAGCTCTCTGTCTTGGCCATTTTTTGTTATTTACGTTACTTTTTATTGTTATTAACACTCCTGCCACA
>scaffold61973:10953-11425
ACTGTAGGAATGCTTTAATGGCATTTACACATTTCTTTCATGTCACAATATTACTCGAAGGCATAAAGAGGTTAAAAAATGATTAACAGGAAATTAGCAGCAAAATTATTAGTTATCAGGACTGATAGAAGCGGAGGTACCACAGCTACAGACAATCAAAACACGAATTATTACAACAATTTGTGACTAACGATGTTAATGAAATTGATACGAAACTCGACGAGTTGTCAACAAATAAATCTCAGCGAGAGTTATCTGTAAATGTGTGTACCGAGTAGTCATTATTAATTACAATATTTAATTAATAATATTCGAGAAGCCACACGACTTGCAGTCATTACGCTCAGCAGCAGGCACTAATAAGAAGACTTAGGTGTAAGAAATGGAAATGTCATTGTGCAATTACTTTTCTAATATTATTTATTGTTCAAAAGATAAAGACGGTGACAGCTGGAAAACCACATTGAGGGAA
>scaffold518204:117-436
ACTTGTAGAATGTCATATTGAAATATTTTCACATCTTCATGAATCACCCTAAGTATACACAAGGTGACTTTTCGATGCGTACCGATAACGCCCATGTGTAAAGTAGACTCAGGGCCGGGTGTACGAGCTCAGGTTAGCAGCCGATTAGCCGCTAATTTCTGAATAGCGCCAGAAACGCGTTGCACGAGAGCAGGTTAACGTCTAGCCGGAGTATAAACTCCGGTTAACCTAACAGGCGTTCAGGGCAGGGttagagacgttaaccgacggataagtatgccgactactcagaaataacaacaGAATCGGATAATAAGGA
>scaffold260240:35-1773
ACCAGCCAATAGGAACGTGAGCAAAGCGAGTTGTACCTAGGGGATTATTGGAAGAGACACTTGGTGCTGGGAACTCTTGGTCAACGGTGATAGCTCGGAGCCGATCCAGGGCGTGCtgctactcagaagaagacggacctgccgcattccggcgcagacagctgagacgagacgctcgcagctccgaccaactcaccgtctacggtAATGTTATCGCATACCAATACCTGCTTATGCAGCTTAACTTAGGGCGATATGGTAGCACATCAGAATTAGTTGGGCTTTGTAGGAAGTGTAGATCAATCACATTAGGCGTGAATTTTATCGATNNNNNNNNNNNNNNNNNNNNNNNNNNNNNNNNNNNNNNNNNNNNNNNNNNNNNNNNNNNNNNNNNNNNNNNNNNNNNNNNNNNNNNNNNNNNNNNNNNNNNNNNNNNNNNNNNNNNNNNNNNNNNATTGTGATTTTATCTGGAATAAGAGACAGCAGTTAAGTTTTTCACAGGCATGGTCAGTTACTATAACTTATACACAGTATAGGACTAAATAATAGATTTTTGTGGGTGATGAGAGTGGTGATGTTAGGTAGTGTGATTTGTCTGCCACTCCTCACTGGATTTGTTTGCGTTGTCCATTGCGAAATTAACGGATTAACACGGCAACTGTATTCTGACGTCTTCAAGAATATTTTGTATAATTCCAATAATAATGTGTACTAATTATATTTACGATTATGTATTACTAGGAAGTATAATAATAATAATAATTATTATTATTATTATTATTATTNNNNNNNNNNNNNNNNNNNNNNNNNNNNNNNNNNNNNNNNNNNNNNNNNNNNNNNNNNNNNNNNNNNNNNNNNNNNNNNNNNNNNNNNNNNNNNNNNNNNNNNNNNNNNNNNNNNNNNNNNNNNNNNNNNNNNNNNNNNNNNNNNNNNNNNNNNNNNNNNNNNNNNNNNNNNNNNNGTCACGTGAGTAACAAATCCATCTGGACGTTTGAACCCTCCTAAAGCTACTGAAGACGACTGTTCCTTCACATTTGCCCNNNNNNNNNNNNNNNNNNNNNNNNNNNNNNNNNNNNNNNNNNNNNNNNNNNNNNNNNNNNNNNNNNNNNNNNNNNNNNNNNNNNNNNNNNNNNNNNNNNNNNNNNNNNNNNNNNNNNNNNNNNNNNNNNNNNNNNNNNNNNNNNNNNNNNNNNNNNNNNNNNNNNNNNNNNTTGAGAATCGCAACAGCAACAAACACTAAAGCAAGACCAGGTAAAACTCGTCTTCTGGCCGGCTGGGGCCGTCGAGCATTGCGAAGGGTGGTTGTAAAAAGTCGCAAGAANNNNNNNNNNNNNNNNNNNNNNNNNNNNNNNNNNNNNNNNNNNNNNNNNNNNNNNNNNNNNNNNNNNNNNNNNNNNNNNNNNNNNNNNNNNNNNNNNNNNNNNNNNATCGGAAGGAATCACTCGTGAGTCGCAAAAGTAGTACCAGCAGTTCAAATAACAGAAAGACACTACGTAGGGAATTAAAAAGAATGGGGGTGCAATAGTCTAGCTGCTACTCAAGCCACACATTTTTGTAGTCAGTGCTGTGATAAATTCTTAGAAAACGTTACCTACCACCATGTGGCAGTCGTGGAGGACAGAGGTGGTGACCCAGGGGCGTTTTAAAAGGGTGTGGTCCCCCAATTGTGCTTAGAAAACGCTAAATTAGGAAGGATATGATCACATTATACAGCATTTTGTCCCGAGTAAAACAGTAC
>scaffold640630:2331-2596
GCAGCCATGCCCGGGGCCGGATGTAACCTGAACCGATGGCATCCGCACAATGTAGTGTGAACTTTGCAGCGTAACATGTACACGTGGCAGGGACAGAACGCCCTGTTGGTGCTCAGCTCCGCGATCCACCGGGCCAATAATGTGGATTTTCGCACCCCCTACACCTGGTCCCCGAAGCCAGGACGGGAAAGCGAGCCCCGAGTTCGCTCTCATTCAGTTATCAGCCCTCATTCAATTAACAGCCAGCCTGCCGCCAGAAGCTCTA
>scaffold3254936:830-1168
GGCTAAGAGGAAATAAAAGTACGGAACATCATGTGCCGCACTCAAACTTTCTTCAACGGTTTGGATTTCTGTAGCAACATTTTTGATAGTTTTGTAAGGAACAAGGAATTTGTACTGGCAACAACTGTATGTCCCACTGTGCAGCCGGAGACACGGCCCCACTAGAGGATGAGACATGGCGGACTCTGGCAGGGCTGGTTACTGTGCCACGGCGAGCAGGAGCAGCCAATGCCTTTCTTGCCAAGTGTATCATCTTCTGCTGGTGTCGTTTTACAATTCTCAATGTTAATTCAGCTAACGTAAAGACAGTGCTAAAGGAGAGTAAAATATTTTCTGCA
>scaffold2132751:128-478
ACCCCACCTANNNNNNNNNNNNNNNNNNNNNNNNNNNNNNNNNNNNNNNNNNNNNNNNNNNNNNNNNNNNNNNNNNNNNNNNNNNNNNNNNNNNNNNNNNNNNNNNNNNNNNNNNNNNNNNNNNNNNNNNNNNNNNAATGAAAAGTTGTTTCAAACGAATGAATTTTGACAACGTTGGGTACTACTTGCTGATGGTATACTTTCTATCTATCCCCACAGGTGTAGGAGTTACGGGGCAGAACTTAGGTTTTTTAAATGGAGCCTTGTACATATTATTCAAGAATACATTTGCCCCATCCAAGAACTATTCAAAAATTTATGACCCTCTACCATTGTATCCAAGAAACTAA
>scaffold3231629:651-1137
ACAACGAATTACATCACATGACAAAGAATCTCAAAGCAGTAAACATAAGACCGGAGAAGTAAATTAGAATCTAATAGAGGATACGCCAAGGTATAGAGCAATGACGGAATTGACATCCGTATTTACTGCACCAGAGACATTAACGTTCAATTATGGTAATGAAAAGCACAATACCACCAAACTGTTACACGTTTTCCACCGTAATTCATTAAATCTCAGGGAAAAATATCAGAACGCAGTTATTATGAAATAACGTTCAGAAAGCTATAAGCAATGTAACCCTTTAGGGTGTCAGTGGTTGCAGGCCACATTTTCAAAGTACAAATATTTGTTTCCAGGATATAAATAAATTAACAGGATTTCCGTCAAATGCGGTATTAGATAAGTTCAAACGCATACAATTAAAGATGAATATTCTCGGAAACAATAAAACCATTTGTACAAAAAAAATTTTTTTCTTTCATTGCTTTTGTAAAAAAAACTAAT
>scaffold13334:1225-1456
ACCTCCAAGTTAAAAAATAATAATTGTCTTAACTTAATTATTATTTTTTATACATCTACGGCTGCCCAACTGTTCAAAGCTTCTTGACCTACAATTCTGCTGGATTCATTATCGAGATTTTAGCCTCAGATAAACGTGACTTCAGGGCTTGTCTGTAGGTGCTCCAATCTGATTTCCTAGGAGTTGGTACATCACCCAATGTTTGCTTGATTGAAGTATGTCTTTCAAGTC
>scaffold137878:848-1552
AAAATTTAAACTAAACAATGATTTATGATTAAAACGAGTTTTACACTAAATGAGTGTCAGAATAACGATTCTAATAATGTGGACTAAAATATAAAGTATTGAAAATGAAGGAATACAAATTAAGTACACTGTAGGCTGCATCATGAACGAGGTACGATTGGTCACAAACTGATATTCACAGGTCTCGACCGATCTGCAAAATTCTAAACTTGGGTGAGCGTACTTTCACCATCTAGCTGGCTGAGATAGTAAACAAGGGACGCATAGATACCAGCGAACTAATTCTTTTCGTGTTTCATTCCATGTACTCAGTTGGACAGTAGCTATGCCACGAAGAGAGGCGCCTGAATAATGTACGCGGATGTCTGCATTTGAGAGAGGATGTGTAGTTGGGCTCAAACAAGCCGGTTGGGGTAATCGGCGAATCACACGACATTTGAATGGGAGCGACGCCACTATTCGACGATGCTGGCAGGAACGGTTGAAACATGGCCAAAAACAGCGTCAAGAAGGAAGCTGACGGCGTCAGAGGGACGACAGGACCTGAGGATCGACCAGTCGTCAGGGGGGCACTCATGAGCCCTGGATTCGTCATTATCATCGGTCCGTTGTGCAACAGGTGCTTCTGCGACCACTATGGGGATGCGCTCAAGGTGCTTCTGGCACCGACCTCCATTAACCTCTGTTCACCAACAAACCCGTTT
>scaffold298508:59-418
CTCGCCAGCATTTAGTGGGTGGATCTTAGAAGTTTATCAAAACTAGATATTATTGTCACAGAGGGAATATCCGCGATTTTGATTTGTAGAAATACACTTATTTTACAGTCTGTTGGAATACTAAGTATATGACAATGATAGAAATAGTGTTTTCTTAAGATGAGTTACGTCATAACTACGTTATAATCTGAAGATAGGCGACACTGCCCGAAACGGATCATTTTAAAATAATAAAAAACCGCTATCGACGGACTATGAAAGAAGTGTATTTCTTAGAAGTGCAACCAGATGTACAGAAACATTTTCCCATTCGAAAAATGCTTCATGAGTAAATTGTAATCGTGTTCGGGAAAAAGTTT
>scaffold298508:1001-1962
CAGCAGCCAATATTTCGACAGGAGACCATCCTGCCATTCtcaaggcacaaatgcaattggAAAAGGCTGTACACGCAAATTTAATACCTCGGGTTTCCAAAAACATATGCGGAAAGACAACAGACACCTACACCGCAGACACCACCGCCATCACACCACCAAGGATGACACACGTCAGAGCTATCGATAGTTAAGTGCCAACAGTTGAGCAACTACACCTGAAATTCTCCCTCTGTTTCTTTAACGACGGAGTGAGCAGGATTCCAAGAGACATTCATTTAATGATTGCCTCTAAAACTTTTTCTTGGGATTGGCTGGACGATGTTTCATTGTCACAGTCTGActgagagtttcattttgtaactgctcggcattcggttaagttTGAACGTTTCCATGGCTCGAAGTCTGATAATTGTCTCGAAGTTCTGTGGCAAGTCTCACGAAGAAAGCTCTGTACGACGCAGCTTTATCGGTGCTGGAGAGGGATTTACACTTTCCACCGATACCTAAGCGTTTACCAGTTGTGGATTTTATTAGTTCTGTCCGACAAGATGTGCTCAAGTTACCTCATACTGCAGCGGAGGAGGTTAGGAGAAAAACTTGTCGGNTGTTATTCTACCCGCGGAGAAGGCAATGCCACGGTATTGACAGATAGTGAGGATTATGTTCAGAAGGTGCAATGTCCACTACCTTATTAGGCGTATCGCAAACTCAGTGTGCTGTCTTTCCGCCTGTTTTTGGAAAACCGAGGTATTAAATTTGCGTGTACAGCCTTTTCCAATTCCCTTGTGCCCAGAGGATGGCAGGATGAACTCCTGTCGAAATATCAGCTGTTCTCGAAGAAGTCAACCGGTTGCAGTCCCATAAATTGTTTGAACGATTTATTATTCCTTTCTTTTTCTGGTACAACCTTTCGTTTGGCACACCCGCTGTTTAATTCTTGACAGATTAATTGGTA
>scaffold3447816:1-390
CAGACAATATTACATGTAACCCCAGGCTTTTTGGAAAGTATCTATCATGATGTACCTTTTGAAAGAAACTGCACAAATATTCTGTCAGGTCTTAGTAATGTTTTAGGGTGGTGCAATGATTGATTGCAGCTTAGTCTAAATGTTCAGAAATGCAAAACAGTGCCGTTCACAAAAATAAAAAAACATAGTACCATATCGTTACNNNNNNNNNNNNNNNNNNNNNNNNNNNNNNNNNNNNNNNNNNNNNNNNNNNNNNNNNNNNNNNNNNNNNNNNNNNNNNNNNNNNNNNNNNNNNNNNNNNNNNNNNNNNNNNNNNNNNNNNNNNNNNNNCTACTTAAAAAAGTTTCTACAGCCTACATTAAATGGAGAAGTCAGGAATATACTATCAC
>scaffold3338006:1-269
AATACAGATCTCTACTTCAAATTCTAGACCATGAGGTTTAGTGTACATAGATATTTTTGTGTTTGTAGTTTCTTTGTATATTTTAGGGTTCATATGAATAGAAATTTATTTCTCTGCACCTGTACCATTAGCAATTAATGTCATGAGACATTAGTGTAAGATTGAGAATCATTGAAGATCACTGAAATAATGCAGTGATTTCCTAACACAACTTTCACACTGCTCAGTTTAGATGTCTGAGATGTTAATAAGTGAATGCTGCTGTTTG
>scaffold183199:1-5176
TATATAAAATGTAGGGTAGTAGGTTTATGTAAATATATAGATATTGTGTATTTGTTTTATTTCCATGTTTCATGTGCTTAGTGACATTGTAGAATGACGTGCATCTTCAACATGGGACGGTGATTACAGCAACTTGGTGACAGGAAATACGTGTTCGGGTGTGGAAATAAATATTCCATAGATTACAGACCTGCCTCAAAGATGTGGCAAACTCCAAAGAACATAGGTGATAGAACTAAAAACTTATATTGTTAGTTTGTAATTTTGTTCTGATGTNAATGCATTCTGAGTAATGTAGTGTAGTAATTCTGAGAATTGCCAGAATTATCCAGATGGACAACAGTTGATATTTGTAGAAAGTAAATAAGATAAAACTTATGATGATGCTACACTACATTACCTCAAACTACTCAGCTGACAGAGCAACTGCCCACAAAAGGCAAAGATCCTGAAATTGAGTCTCAATACAGCACATGATTCTAATCTACCAGGGAGTTTCACTTCTGCAGAATGAAGAATCATTTTCGACCTCTAactaaaattgttcagacatgaaagataaaatGTATGCAAACCAATCAATGAAGTTTTGTAAATTATCCATCACCAATTCCCCTTCTTCCTGAGATATTTTGGCTGTGAAAATATTCTTACAAAAGGCTGCAACCCCCCCCCCCCNNNNNNNNNNNNNNNNNNNNNNNNNNNNNNNNNNNNNNNNNNNNNNNNNNNNNNNNNNNNNNNNNNNNNNNNNNNNNNNNNNNNNNNNNNNNNNNNNNNNNNNNNNNNNNNNNNNNNNNNNNNTATACAGCACTGTTTATGGCTTCATTCCTGGAACTTCACGGATAAGTCATTACCCTAGGAAATCTACATCTACTTACGTACTATGCAAGNTAGCACATTTCACAGCTCAAATATACAGCACAGAGAAGCACTGTTTATGGCTTCATTCCTGGAACTTCACGGATAAATCATTACCCTAGGAAATCTACATCTACTTACGTACTATGCAAGCCACTATATGATGCATGGCAAAGGGTACCCTGTGCCACATCTAGTCATTTTATTTACTGTTCTATTCACAAATGGAGCAAGGAAAAAAACTAATGTCTCAATTTGTCTTCCTGGTCCTTACACGAGATGTACATTGGTGGCAGCAAAATCTGTTTGCAGTTGGTCTCAGATGCTGGATGTCAAATCTTTCTCAGTAGCATTTCACAAAATGAATGTCTTTGTCCCTCAAGTTCCCAAAGCATTTCCATACTACTCATATGCTGATTGAAGCNNNNNNNNNNNNNNNNNNNNNNNNNNNNNNNNNNNNNNNNNNNNNNCGTCTTTGTTCCTCAAGGGAGTCCCATTTGAGTTCCCAAAGCATTTCCATACTACTCATATGCTGATTGAAGCGATCAGTAACAAATCTAGCAGCATGTCCTTGCATTGCTTTGGTGTCTTCCTTTAAGCCAACCTGGTGAGGATCTCAAACACTCAAGAATAGTATGCACAAATGTTGTGTACGCAGTATCCTTCAGAGACAAACTACACTTGCCTAAAATTTTCCCAATAGACCAAAGTCAGCTAGTCACCTTCCCTATTTCAATCCCTTGTGAATAATATCTTAATAATATAGTTTGCTGGCAGGAACTATTGTCCATTAAGCTGACAAGTAAGAAATTATACCTATTAGTAGAAGAAAAatgatgtgacaattattgtttctgacTAGTTTTTTTTAAGAAATTAAAAAACCCACCACTGGTCAGGCCCAGAGGACTTCACAATGCTGAGAATCCACCAATCACCCTCTACCAATGGCATCATTTGGATGCAGTAAGGAGGGGAATGTTGTCGTTAGCATACCACTCTACCAGCTTTCTGAACCCATGAGCCATCACTTATTATAGTGTCTTCTCACATAGTCTTATGAGACTGGGTGTGCCCCTGTTCCAATCCTCTTACCAAGGCAAATCCCTCGCAGCATGGGTGAACTGAAACTGGAGTCTGTGTGGCAACCACCTATGCTGAATACTCAGCTATGGTAACAGACTGGGTTAGTGGCTACATAACAGTCTCTCTCtctcacacacacacacaaaccagccctcACACATGGACACATGAAAGGAGGAACAGAATAAACTATTACTGCCTCACAACTGCTGATAACTTACATAAGTGAGCAAGTAATCTTTTCTAAATGGATTTGTATACTTACAGTTTCATATTTTGGAATTTTTGGTGGAATCCTGTGCAGTTGTGTAACTTTCATTCTTGCAACACCCACTGTAACAGAAAGAGGCACAACGTATGTTTGAGCAAAAATGCAATTTTATGCACTACCATTATTTCAATATAGCATTCACATTTCTTGTAAATTACTTGTTATATAAGGGACTGTAAGGTGAGACACTGAGAGCATAAAGTACCAATTTGAAATAAAATATGGCTTTCTGTAGCAAACATAGTAACATTCATTAATTTATGAGGATGTGCTCAAAagtaatatgTCTGAATTTTTTGTTCTGTTCTCAGTATCAGTTGTGTTATTACATATCACGCAATTACTCAGTCAACTTTCCCACTTTATCGACCCAATTTGCAACCATCTGCTGCTAGAGAGTTCCAAACTGCAGCGGGTAACATCGTGGTATGTAATGTAACTATGTCAGTGCATGAGAAACAGCATGCTGTATNNNNNNNNNNNNNNNNNNNNNNNNNNNNNNNNNNNNNNNNNNNNNNNNNNNNNNNNNNNNNNNNNNNNNNNNNNNNNNNNNNNNNNNNNNNNNNNNNNNNNNNNNNNNNNNNNNNNNNNNNNNNNNNNNNNNNNNNNNNNNNNNNNNNNNNNNNNNNNNNNNNNNAATGTCTGAATTTTTTGTTCTGTTCTCAATATCAGTTGTGTTATTACACATAACGCAATTACTCAGTCAACTTTCCCATTTTATCGATCCAATTTGCAACCATCTGCTGCTAGAGTTCCGAACTGCAGCAGGTAACATCGTGGTGTGTAATGTAACTATGTCAGTGCATGAGAAACAGCATGCTGTATNCGAAGTAAATATGAATAAACATGCATAATGTTAATAGATTTCGTTTTANCTGATTTTCTAACTGCAGAAAATGTGCCTTCAAATGAAATCCATAGAAGAATGAAAGCTGCTTTTAGTGACAACTGTATCGACATCGATAGTATGTGACATCATTTGTGCTCATAATGAAGAAAATGGTGGTGTAAACCTCAACGTGTGTATGGCGACAGACAAGATTCGTCAGAATCGTGTCGATGAACTCGTCAAGTGTTTCCAAAAATTTAAAGAGCTCCTTCCAGGATTTCAGTTTGATGATGATAAAGTTGTGCAAACATGAGGTTGTGGTTCTGTCAACAAAGTGACACGTTCTACAGAGACGGTATCAATAAACTGGTCTCTCATTCGGAGGCACGTGTTCACCATCATTATGACTAAGTTGAGAAATAAATATGAATAANGTAAGCACATACTCATACTAGTGGATCGCCACACTTTATACCCGTAGCACTAAGCATCTACCACTGAACCCCTTGTCTGGAGTGGCATCATGTATTAGCAGTATACCCCCAGTTACTCTAATGTATCTCTGCCATTTATGGCTGTTCTCTGTCTTTGAATGTATGTTGNTTAAGCACATACTCATACTAGTGGATCGCCACGCTTTATACACGTAGCACTAAGCATCTACCACTGAACACCTTGTCTGGAGTGGCATCATGTATTAGCATTATACCCCCAGTTACTCTAACGTGTCTCTGCCATTTATGGCTGTTCTCTGTCTTTGAATGTATGTTGTTCTATTTGAGCATTATCTCTATCTTGCTATAAGGATAAATTATTATGCACTGTGATTCTCAAGAATTTCCCAAGATCTTTTAAAGCCCCAATCATATATTATATATGTATGCAGAACATAGTGACGAATGAAAATTACTACCGAGGCTGGGGTTCAAACCCAGATCTCCTCTCTACACAGATGCCTCAAATGTTTAAAGAATCTGAGTCTAGGTTTCATGCTGAATCTCCTGTTTTGTTCTACGCTGAGATGCTATTCTGTGACATGAAGAGCCTATGAGTTAAGGGAGTAAATTAAGTGGGATGAAGTAGCAATGAAGATTTGGATAAGAGGCATACCAGGGTTAATCCGCGCAGTGTGTGTAACCACTGTGCCAGGNNNNNNNNNNNNNNNNNAATAAAGATAGCAACTGAAATTGGGATGACTGCTAATCACACAAAGGCACATAAATACACTGTAAANTGTAGTCAATTAACAGATCTGCCTAGAGAGCAGGAGATGTGGGTTTGAATCCTGGCCTCGGTATAAATTTTCATTCATCATTTTGGTTTGCATATATATATATATANNNNNNNNCTTTCAGACTATGTCCAACAGTGGGAGAAAACACACATTCTCATAGGTACAAATCTCACACTCGTCAACACTGTCAGCATTTCTGGGCACGAGGAGAGGTAGCAAAGGGAGGGCCACTTGTGAAAGCAGCCATGTTGTACAACAACTCGAGAACAATTTTTCAATGTACTACTTGGGTGTGACCACCAACAAGCTGTCTATCCTCATGAATGGACAGCACTAAACTGTGGCCAAGAGACAACTAGACCACCCAGTTCCGAGCATGCTGCACAACATGATCTGTGCGATTTCAATTGCTTCACAACCCGTGCCATTTGTATTCTTCACAATGACACCACCTTTTCTGAATTGTGCAGGTGGGAACTCTCCCTGCAGCATATCCTTCATCCCCCCCCCCCcacgactcaaccttaattagttcctGTTCTCCACCTTTCTCATCCCCTTACCTACTCCCCCAGCAGCCTCTTATACCCCCCAGCACACCTTTCCCATTCTCCTCTCCCTTTCTCCCAACCCAGCCTACCAATGCTGTAACGGGAAATGCACTGACCTATCCCCACCACAGCCTCAAAGGCAGCACAGCAACATCTTCCCCACCCCTACCATGTTATTCTTTCCCCTCCTCATGCCAGGCCTCTTCTGTACCCTCACCATCAACCTGAGTTGAGAGTGTTATTCGCCTCCGTGGCAGGTCTGTAGGTTATATTTCAATATATTATATGCTTTGTTCTGCGATGGTTGTAACAAGCAATCAGTGAAATGCTTGATCTCTCAGATTTC
>scaffold324299:1-328
GTCACCGCATCAGCAACGTTTCACACTGAATGTGTGGTTAGGCGTAGTAGGTGATCAATTCATTGGGCCACACGTTCTGCCACCAAAACTTACTGCACGGAGTTACCTTCGGTTTCTGCGGCNNNNNNNNNNNNNNNNNNNNNNNNNNNNNNNNNNNNNNNNNNNNNNNNNNNNNNNNNNNNNNNNNNNNNNNNNNNNNNNNNNNNNNNNNNNNNNNNNTTCGAGGCGGACCTGTACCTTGTCCTCCAAGGTCACCTGATGTAAATCCTTTGGATTTTTGTGTTTGGGGTCACGTCAAAAGCGTCGTGTACAGCACACCCGTTAACA
>scaffold324299:804-1319
GGAAGGGAACGCAATTACATGCGAGCCATCAGTCCAGGCCTCAGCAGTCAGCGCCGAACCGTCGACGCAGACATACCCGCACATATTGCAGTGCCCCAACGTCGTGTCAACACTGTGGTACTACACACTCTAATTCAGGATACATATGGACCTGGATTCCATTTCAAAGATGAGGATGGTAATGATTAAGACGATATACGAAATACACAAAGTATGTGTGGCATGGCACGATGCGTCTTGAGCGACGAGTTCACTCAATTTGGGTATCAGAAACACTGGTATACTGCGTGGCACCAACGCAAGGATACCACGAACGGTAAATCCCAATTACTGCCTGTGGTACACTTTGCTTCTGCATCATTGTGTCACGTATCACAATGTTGATGTGACACATTGCAGTGGTCGTGCCTATTGTAGTTTTGTGGAACTTGAGTGAGGTATCATACATCGATACCACACCAGAGCGTGATTGCACAGTTGGCAGCAGAAGTTACGGAGATGAGCGGTCGCGACGC
>scaffold324299:1731-4666
TGCCTCAGGAGGATTTCAAATATTTTCTTCACGGAGGGTACCACAGCTGTGAATCTATTGAAGTTATTTTCATGGTTGCACCTTGGCTGTATCTTTTTTAGCAAATTTTATTTAACATATTTCGCACAACTGACCAATTTCGACTTCATAAGCCAGTTTCAAGTGCCACAGTCAGTGAGGTCGACAATTGGTCGAAATGTGTGTATTTATAtataaggtccattcggaaagagctgtaggctATAAATTGAAAACCGCTGAGAGGATCGTAATGCAATTGCCTGGGGAACAAGGTACGGTCCCTACGACAGCGCTGAGGTAACAACGTCGCCGTGACGGCAGAGGGTGTAAGCGCACGCATCGACCGTCAACTGCACTCAGTCGTGCGGAAAATCGTGACATGGAGGCTTCAAAGGAAGAGCAAAGGGGTGTAGTACGTTTCGTAACAGCGGAAGGAGTGCGGGGAACGTAAATTCTTGAGTGAAGAAGTGTAAAGAGAACACCGCATGTCTGTTGCAAGAGTTAAGACGTGGCACATGCGATTTAGCGAATGACAGATGTCGGTGGCCAATGAGTATGGTGTAGAACGCCACGCCAAATTACCGATGCCATTGTCCAGCCGGTGGTTGCCCTCATTACGCAAGACCGGCGAGTTACGGTAGCAGCCATTGTCACAGAGGTCAGAACGAGTGTTGGAAGTGTCCACGCCATCATTAAGGACAGATGAAAGTGTAGCAAACTGTGAGCCCAGTATGTGCCTCATAGACCGCAACCAGCACAGGAGGCATGCCAATTGGGACTCTCTTCCGAACATCTGCTACACTATGCCAAGGAAGGGAATGAGTCCCTGTTATGAGTGGTCGCAGGAGACGAGACCCGATGACATCACTTCGAACGCGAGTAAAAATATGATGTCCCCAGTGGAAGCACGAATGTTCGCCGCCACCCAAAAACTCCAAGGCCGTCCGCACGAGTCCGGGAAAGGGTGTGCTCAGCTTCTTCTTTGACCAAAAGTTCCTCTTCTTATGGACTTTCTGCATTGAGAGCAACTCACAAACCTTGACCACCCCTCCGAAAGTGATTAAATCGAAACGGCTAGGACAGCTCACCCGAGGGATCATTCTGCCCCACGACAAGGCCCCATACAGCAAACGCAGTCAAGGAGCTCCTGCAGTTATGCTAATGGGAGGTCCTCATCCTCCATTCAGCCCCAACCTGTCTTCCTGTGATTATGCCATTTTTGGTGAGCTAAAGAAGGCTCTGAGGGGCAAAAGATTCACCTCGGACGACGACGATTAGCATTACGATAGCAACTGGTTCTCAACGCACCAGAAATTTTACCAGACACGGCATTGTGTCGCATTGGGTAAAGTGTCTCAACAATGCTCGGCAATACTTTCGAAATAACGGTACACGTTTTCATTTTATAGACCCAAGCTCGTTTCTTTTTGTATGGCCCTTATATGTAGGACGCTGATGCACTGAAAGCGCACACATATTTTTGTGAACGTCAAAATATGTAAAACGTAGTTTTTACTGAGTGCAGTAATAGTCACCTTTAAAACATCTTGCTGAGTCGGCGATATTCACTCGTCTCGCTCGCCGCACAGCCTACCAATTGTAGACTCTGGCCCACAGTTGGTGCTGTAAGTCCCTAGCGCGACCACAGGGTAAAACTGTGAATAGTCACATGAGATACTCAAACTTTCCGGCCACTCACAGCAATCATGTGGCTAAACTACTTCCGCCGGCACGGATATGTCGGGGTATGTTCCGTTACGACCGTAGTGCTGCGATGCTGCTTGCAGCCCACCCCCGCCCAATATGGGACGAGAGAGATGAAATGATAATAAAGAAGAACAAACAGCTACGACCGTGCCGTCTCACGGCAGCATTCATGGCAGTTTAACGTCATCCGTGGATCCGTAGTGTTTACGATAATGTCGACCGTAGTATCAAATATTCTGACACAATCGACTACGTAGCCAGGGCGCTTCGATCTTTTACGCAAATCGTTAACTGTGAAAGATGCTACTGTTAGCACAGGCATATACAGTACGTGTATCAAGAAACTATAGTTACATTAGGATCAAGGACTTAAATCAAGCATTGTATTTACAGCTACAGATAAATTATTATAAATACATTTGTGCTTGGTAAAGCGTAGAAGTTTGTTTTAGAANNNNNNNNNNNNNNNNNNNNNNNNNNNNNNNNNNNNNNNNNNNNNNNNNNNNNNNNNNNNNNNNNNNNNNNNNNNNNNNNNNNNNNNNNNNNNNNNNNNNNNNNNNNTCTATCCTACTCCACGACTCATACACTATGTAATAAAAAGTATCCGGACAACCCCAAAAACATACGGTTTTCATATCAGGTGCATTGTNNNNNNNNNNNNNNNNNNNNNNNNNNNNNNNNNNNNNNNNNNNNNNNNNNNNNNNNNNNNNNNNNNNNNNNNNNNNNNNNNNNNNNNNNNNNNNNNNNNNNNNNNNNNNNNNNNNNNNNNNNNNNNNNNNNNNNNNNNNNNNNNNNNNNNNNNNNNNNTAGAATGCGGCGGTCCACGGAACTCACGGACTTCGAACGTGGTCAAGTGATTGGGTNNNNNNNNNNNNNNNNNNNNNNNNNNNNNNNNNNNNNNNNNNNNNNNNNNNNNNNNNNNNNNNNNNNNNNNNNNNNNNNNNNNNNNNNNNNNNNNNNNNNNNNNNNNNNNNNNNNNNNNNNNNNNNNNNNNNNNNNNNNNNNNNNNNNNNNNNNNATACAACACCAAAGCGATCAAGGCCGACCTCGTCTGTTGACAGACAGGGACCGCCGGCTGTTGAAGAGGGCCACAACTTGTAATAGGCAGGCAACAATCGAGACCATCACACAGGATCAGGATCCGCTCCAAGTACTATGACAATTCGGCGGGAGGTGagaaaacttgaatttcatggtcgagcggctg
>scaffold2345657:260-713
TTGATTTCCGATTGGCAATCGATTTCACTCGTTATCTGAAATAGGAGTCTCAACTAGTTCTTGAGCAAGTAGGGTATAGCTAACGCATTATAACAACTTCACTGCTAGCTCGGTAGAATATTCAAGCAGAAAGATAAGAATCCTGTCCGTAGTTGGCAGTAATGGGAGGGCTGTAAGGGGCTAGTGGTTTTGCAGGGGCATGACCTGTCGTAGGTTAACCCTGTGAAAAAAAGTGCGGAGTGGATTGCTGGTGACTGAACAGTCTAGTATCTGTGTTATAGCTGTTACTGCAACTTGTAGATGGGTGCTGAAAAAACAAGGTAGATGAGTTTCTTGTATGTGTAACAGATAAGGAACACAATGTAACCACAGGGATAGAAATGTTAAACATCAGGGATTATAAGATGTCATTTTGGCGCAAAACTGACGTAGAAAAATGAGTAGTTGCAACAA
>scaffold3781191:182-528
GAATTCTCATTAGGTCAGGTCTACGCGGCCATTCCCACATCAGCTTCTGCACGACTGTTGAGAAGGGGACCCTGGAGAGATCGCATTAAGGGGGCATCAAAATCTGTCAGTGATCTCACGGGAACTGCGTGTTGTAAGACAATAGCTGGGCTGCTCCTGGTTAAGAAGTTAATCCTCCGTGAGAAATGTACTTTTTTACCTGCAGACTCAAATCTGTGGCAACTTCACACTGTGCAGGATAAACATATAGctggattagtgaaaggtatcagcgggagatgacaccacattaataatatttctgaccATTTCTTTCTGGAGTAAGGAACAATGTCCATACCGCTAG
>scaffold230095:11195-11949
GTTAGTGCTATAGTACTGAGGTGCCAGAAATATGTGTTTAAACTTCCTGTTACATCACACATCCCTTCACCAGGTGAGACACTATACATTAACAGTAGTGGGATAGACAGACAGTGGTATACANNNNNNNNNNNNNNNNNNNNNNNNNNNNNNNNNCGAGGTGCCAGAAATATGTGTTTAAACTTCCTGTTACATCACACATCCCTTCACCAGGTGAGATACTATACATTAACAGTAGTGGGATAGACAGACAGTGGTATACATTAAACATTAGTTAATATTATTCTTCTCTTTCTTTCAAAGATTACGACTAACTTTTTGATGACCGTATTTCTACTTTCAAATACTTTTGATCAACCAGTGTGATCCACCTGATTGTAAACAATGTTATTTATGTTATGTTTTACTTTTTCTAAAGATATGTATATATTAGTCATTTAGTATCAATTTTAACACATTGAATCGATTGGTTTTTAACATTGACCTGTAACTTATAGTATTTTATAATTTCTGTTTACTTTACAATAAACATCTTTCAGTTGATTTATGAGCTTTATAGAATGAGTTCACGGAATTTATGGAAATTATAAGTTGATGATATAAGCAAGGGTATTCGGTAAATGTTCCTCCAGGATTCATTGTAAAAGATATTAATATTCAAAAACAATCTGGATTTGCTCACAATGACGACATAAATGCTTCCCTTTTTTGTTCCCAATTAAAATCATCTAATAACGGATTGGCCCCACCTACA
>scaffold230095:14431-14721
CTTCGTTATTCTATAGGGTCCTTCGAATCATAAACAAAGTTTACTAGTACACTTATCTAGCACTGAACTATGAGAATGTGCTCTCAATAATACAAAGTCCCCAATGTTATATTCTGGTGAGGCAGCATTGTAACGTGCCAGTCGTTTGTTTGTATTTTTGTGTAGTTTGTTTATGACATCTTCTGTGGTTACACAGAAATTGTAAATTGTGGCCACGTAAATCATTTTAGTAGTGGTTTTCCAATGAATGTACCACCTAAGAGTTTGATTGGTACTAAACCAGTTGCCAC
>scaffold230095:15051-15260
CAATATATACTTTGCCTTGCCTCTAGTAGATGGTAACAGACCACAAACATCAATTTCCACACTATCCAACAAATGTTTTGTAATGATTAGGTACAGCTTGTAATGATAGTGTGTCCCTAGCTTTCACAAGTTGGTAGCAGTGCTTGCCCAGTTGTTGACAAAGTGATAGGTTGTTGACATTTGCATGGAATAATATTATTGTCACAAAT
>scaffold3369038:35-495
AAATTATTTGGGCAACGATAATTTTCTTTCCTGATAAAGCTGCTACAATATCAGACTTCTCTATCAGAATGCATCTTTCTTCGTTGCATTTTCTGTAACTGAATATTTCAGAATTCTGCCGATAGGATGACGTCCTCCTGTGAAACCAGTTTTGTCAAGCAAGATATCTGCTAAATTTTGACATGTTACGTATTCGCCACGGTCGTAAAATTCCAATACAGTGCGGCAAACGATGTCCTTCTGAAAATCATCCTAATGAGTGACAGATTTCTTTCTACTAATGTTTTTACTTGGAGATGAAACTTTGTTTCTGGATCGCAGGTACCCTCTCCCCTTGCTTCTGCACATAATCTTTGCNNNNNNNNNNNNNNNNNNNNNNNNNNNNNNNNNNNNNNNNNNNNNNNNNNNNNNNNNNNNNNNNNNNNNNNNNNNNNNNNNNNNNNNNNNNTTGTTGTGGGAC
>scaffold741472:4160-4745
TTTTCGTATTTAATAATTTTTTATAATAATTTTCTCTTTGAGTATCAATACTATCGTTCACCTGTAGGAACACGTATCCATCAGATAATTGAAAGAGACATTTAACTTCATCTATTAGAATTGTCATCTTTTGTTTTTTGATTTGGTGGAGAATGGATATTTCTGTAGCAAAATGTAAAGTATAATGGTTCGTGAATAATAACTATCTGAAATAAACCAATGGTTTTTATTGAAGTAATCATATCCCAAGAGTGCCTAGaggagaagtatggagcaTTGTGATGTGTGAAAAAGACAGGACGTGGTTCAATATTGTTTGTGAGAGACAAGTTTAttttatttggtatcttaattttaacaATACTTGCCAGTGTGAATGTTTTCAAAGTATCTGCTTATTGTTTAATTGTTTTCTATGCTAATTAGTGTCTTTTATGGTTTAATGTCACCAATAAACATTGTAGTATTGTGTGACAAGTTGATAACAATTCAAGCTGGTGGATGTGAACCTCTGCAATAGTTATGGAAAAATTTTTTTACGAAGTTCCAATCATATGGTCATAAACAAGAAATAGTAACTACAGA
>scaffold2234153:24-243
AAGATAATTTAAGAACATAAATGTTTAATGTTATACTAAGAGTGAGCACCTTCATAAGTTATTGACTTGTCTTAGCATAGGTTGTTTGGTTAATACAAGTAATACAATCTGTTTAGANNNNNNNNNNNNNNNNNNNNNNNNNNNNNNNNNNNNNNNNNNGTTAGTAGGATGAAGTTATGTAAACTATGCTGCATTTTAGAAAAATGTTTTCACCCTTTC
>scaffold3554068:1-246
TAGCAGTGTGGAACTGTATGTTGCATGATGCATATAAGAAATTGATTAGAGTCAGTCGAATTTTATATTTGTAGATTATGGATATGGGTTTCTTATACAGTAATTATAAATGAAATAAGATCATCCAAGAAATAACTGAGAACGTTGTGTATAAATATTGATCTTATACGAAGAGCTTGGTACAAGATAGCAAGTAATGAAATCCGTTAGAAAAACGGAAGATTTAAAAAAATCCTTCCACATAC
>C277694815:63-407
GCAATTTTCTCAATAGAGCTGGAAGATTTAACTCTCAGACAACAGAACAGGAATGCCTGATGTTGGCATAGTGTATGTTTTGCTTCACTTTGATCTGCAGTTATCTGTATAGTTTTCCAAGTTCATTGGAGGAAAAAAAGACACCTAGTGAGTTTTCCATTTATGATAAAAGAATGAATAACAGCCACAACATTCAGCAACTTGGAAGACAGGGTACATAAATGGAATAGTGAGAAAAATTTTGAAATATTAAGTTGACTAAAAAGCAAACTGAAAGCTGTGAAAAACGTTCAGTGGGACCTGTGAAGATTCCTACCAAGTAGCATCTAAATTTTATGTAGAAC
>scaffold1610470:1-774
AAAGACGAAAGTAATGAGGAGTAGCAGAAATGAGATTAGCGGAAAACGTAACATTAAAATTGAAGATTACGAATTCGTCGAAGTGAATGAATTCTGCTACCTTGGAAGCAAAATTACGCATGACGAACGAAGCGAGGAGGATATAAGGAGTAGGCAAGCACAGGCAGGGGGCATTCCTTGCTAGAAGAAATATACTACAAATAAACATAGGCGTTAATTTGAGGAATTTGTACAATTGGACGTTGTATGGAAGCGAATCGTGCACTGTAGGAAAACCGGAAATAAGAGAATCGAGAAGTTTGAGACGTGGTGCTGTAGAAGAAGAATTATGGTTTTTAATTTTGTAATTAATGGATTGTACGGTCCACCATAGTGTCTAAATGACGGGCCAGGAATGTATTGCAGCAAATAAATAAATAAAATATTCAGCTAGTTGGATGGACTCACCCNNNNNNNNNNNNNNNNNNNNNNNNNNNNNNNNNNNNNNNNNNNNNNNNNNNNNNNNNNNNNNNNNNNNNNNNNNNNNNNNNNNNNNNNNNNNNNNNNNNNNNNNNNNNNNNNNNNNNNNNNNNNNNNNNNNNNNNNNNNNNNNNNNNNNNNNNNNNNNNNNNNNNNCCACTTAACACATTGGTGCTCAGCAAAAAGACTCACGGAAAAAAGTGCACGCGGGCCACTTGGTATCTGTGTTTTTGGTTCTTTACAGTTACCAGCAGCTACTGTCATCCTTAGGTTGTTGCCTCCAAGAGGAAAGTGTTATTATTAACACCTAAAAC
>scaffold1610470:1009-1396
CTTGCTCTCGGCTTACTGGCTGCAATTTCGACTACGAGCTGTCGATNCTATTCAAATTAATCTCTGACCGCGTGAACAAAGGGAAGGCTATCTGACAAACAATGATACTTAAGCTTCGAGCAAGAGAGCATCAAGAAATAAGTTTTCGTACACTGAGCCGGGATTGATAACCCGTTATTTTGATCAGTTTAGTAAAATAATTGATTTCTTTTTTTTTGTGTGTTTGAATATAAGTAAGACTAATAGCAAGCGAANNNNNNNNNNNNNNNNNNNNNNNNNNNNNNNNNNNNNNNNNNNNNNNNNNNNNNNNNNNNNNNNNNNNNNNNNNNNNNNNNNNNNGTTATATTGTCAATAATTCAATACAATAGAATCAAGGGGATGGGACAT
>scaffold3747176:67-309
AATAGTGCTATGAGAGACAGGTGCAGATTCACTTATCACATTTACAAGATGGAAAAGAGTGAATACAGCTTCATTTGACGGACGAAAACTAGTTATAAAATCTGAGTCGATGTATTCTTCGAAATAAAGAAGCATACGTCTCACTTTCTGATCCCTTCTCCTTCTGATGAACAATTGTGTAAAATCTCATCAGTCTCTCTCAATTCTGTAATTATTTCTGAATAGTCGTCATAATTATTCCC
>scaffold259912:2-235
GAAATATTTGTGACAGGACTGGAGTAGGTGGTAGTGGGAGGATAATTATTCAGTATGTCAACTGGTGATGCCTTAAGGAAGAAATGTATTTTAATGCTAACAAAGAAATTTATGCAGCTAAGACCATTAAATTAACTCCCATGCAAATATATCTGGTCTACATCTCTATGACTAGGGTGTTTTCAAAACGGCCCCACTTCAGGGACACTATTTTCAAATAAGTGTGCAAAATG
>scaffold482261:410-726
ATAGTGGACTGAAGTCACGAAAGACATAGCGCAGAAGAAGAATGAAGCCTTTAGTGTATGGTCCCAGAATAGGACGTTAGAGCCAAGAGAAAAGAGGCAAAGAGAGTGGGGGCAGAGGAGAGAGGGAGATGCACAGAAGAGTGGACTAGAATCATGGAAGCAAATAGTTAAGGTTGAAAATGTCATGTTTGGGATAGTTAAAAGTAAGAGGAGGAACGGTGTGCCAAACTGTATTCCAGTGCAGAATAATAGAAAATAACGAAGTATTCAAGATCATATGGACAGAGCAATTTGAAGAACTCTGGAATCCTAATGG
>scaffold482261:987-1242
TAAAGCAGTGTAAAAACCATCAGGGAATCATTTTGATGAACCGTTGCACAAAGATCTTTGAGAAGACTGTAGAATAAGAATTCGGACAAAATGAGAAAGATGGATCATGGGTTCAGAGCAGAAGATTCAGAGTAGATTTAATTTTCGCTGTAAGATAGCTAGGGGAATAATTACATTTACAGATCAACAGCTCAGGTGGTACCGAGATACGAGGTGTCGATCCATACTGAAACAGATTAGTATGTGGTATAGACT
>scaffold482261:2355-2686
TTTTCTGATCAAAATCTAAATCGTATTTCCGGCTGTACTATTTTTTTTTTCCGTCAGTGTATAATGTTTCTCATATCATACTAAAAAACAGAAGCGTTAAATACATATTTCAGTCTACTGATCTGTCAGATGTTGAACGTTGTGGTGGAATTGACTGATAAATGATCTTGTTTACGCGTAATGAGTCTCAGAAATGTTTGTTCCACTGACCTAGAAAAGCTATATCCATTTGAAGCGCGCCACGGGTGACCGATAAACAAAGCAAATATCAACTCGGGCGTTTATTATTGTCCCATTCACATGTAGCTGTCAGTGAAACGTATTTCGCTGC
>scaffold847584:842-1109
tttgtggtttAACGTCTCAGCAACTGCTAAGTTATTTAGCGACATAGCGCGCAGGCTCGGAGTGGGGAGAGAATGTGGAAGGGGAAGGATGGGGAAAGAAATCGGCTGTGCACCTTGAAAGGAACCATCCCGGTATTCACCTGGGGTGATTCAGGGAaaTCACGGAAAATCTAAATCTGGATGGACTGGGGTGGGATTGAACCACCGCTCTCCCGAGTGAGAGTCCCGTGTGCTCGTCTCTGCGCCACCCCGCTCGGTGAGATGTGA
>scaffold847584:1394-1888
ACATGGTAGTAATACATTAACAAATGTAATCACATTATCCTAAACCTCTTAACTCACTACATCATGAAAAACTACGTCAGTGTCCATGTCATCATCATTATGATAGGAACCGTAATTAACAGTCATTCTGAAAATCAATCAGTGGTGGCGTGTCCTTACACTTGGCAAGACTTCTCTTTTTCCTATACGAACTGCCTTCTGTTACTGACATACATACACAACAAGACAGTCAAAATTAAGAATTTAACATCCTACCTTATGTTAAGTGATTCATCACAAATACATCTACATCTGTACCCCGCAAGCCACCATACGGAGTGTGCCGGAAGGCATCCTGTACCAAAACAAGTAAATGAACTTCCTGTTCCACTCGAACATAGAGCGTGGAAAAAACGACTGTTTAAATGCTTCCGTACGCCCCTTAATCTCCCTTATCTTGTCCTTGCAGTCTCTACGCAACATGTACGTCGGTGGGAGCAAAATATCCTTGCATT
>scaffold847584:2472-4229
AATTTAATCGACGAAACCGAGTCAAGGATCACACCACTTATACCGTAACCGAATCTCATAGGACAGGTTTTCCTATTCATCAGGATTACCTTAAATTTTTCTACGTTCAGAGAGAGCTGCCACTTATCACACCAAATTGCAATCCTGTCCTCGTCCTCCATCCTCATTCCATGACGAAGTTGTCCCGTACGCTACAGCGTCATCAGCAAATAAGCGCAGATTACTNNNNNNNNNNNNNNNNNNNNNNNNNNNNNNNNNNNNNNNNNNNNNNNNNNNNNNNNNNNNNNNNNNNNNNNNNNNNNNNNNNNNNNNNNNNNNNNNNNNNNNNNNNNNNNNNNNNNNNNNNNNNNNNNNNNNNNAATTTATGTATATAGAAACGAGCAGCGGCCCTATCGTACTTCCCTGACGATACCTTTGCCTCCGATGAACACTCGCCGTCNNNNNNNNNNNNNNNNNNNNNNNNNNNNNNNNNNNNNNNNNNNNNNNNNNNNNNNNNNNNNNNNNNNNNNNNNNNNNNNNNNNNNNNNNNNNNNNNNNNNNNNNNNNNNNNNNNNNNNNNNNNNNNNNNNNNNNNNNNNNNTCCGTATGATCGGACCTTTGCTAGCAGCCTCCAGTGTGGTACCGTGGCTAACTCCTTCCGGTAATCTAGGAACACGGAATGTGCCTGTTGCCCTTCATCCATGGTNNNNNNNNNNNNNNNNNNNNNNNNNNNNNNNNNNNNNNNNNNNNNNNNNNTAACTCGAAATATGCTCAAGAATTTTGCAACAAACCGACTTTACGATTACTGGCCTGTCATTTTGTGGGTCCATTTATTTGCCCTTCTTATGCAAGGGCGTCACCTGCGCTATATTCCAGTAACTTGCATCCTTACGCTGGGCCAACACAACTTCATCAATTAGCACACAATAAATATCAGAACTGTTGAGTGTAATGTAATGCAAAATCGTAAATTACAAAACGTTTCGTAAGTTACTAGAGCAAAATTTTCGTTAGTGACGTAGTAAAATTCACACTTTTGGAAAAGTAAAATCTTACATGACAACTGTAATTACCTGCAGTTCATCTGCTAACGACTTAGTCGTATCTTAATGTACTAAGATTAAGCAGACTCGTCGTAAAAAAACCTTTACAGTTGCACGAGAACACGTTTTGAGAACCCGTAGCACTGATTACACAATACTAGCGCCGACATCCACTCATAAAAATCGGTCTGTGTCACGACTTGGTACTCGTCAGGCAGCAACGAGAAGTGCATCCATCAGCGGATGTGCCCCTGACGTCAGCGGTGAACTTGCAGATCTCAGAACAGTATCAGAACCGAATTGGCGATGTCCCTCCGTTGCCCAATATATCCTGACGCAAAAAAAGTAATGGCTGGTTCAGTGAAACGTGAACGTTAGAACGAACTTCCATAATCTTCACTTGCGGACTTTGAGCAGTTAATATGATCATTTACATTACATTACATTAATACTTGTTCCATTGATGATGAATACGACACATCGAAATGATGTGGAAAGTGTCAGTGTAAAACAAAGGTATCTTTATGACATTATTAATAATTTTTTCTTACAATTACTTATTTATATCTAAAAATTCAACTATTGAGTAGaaggaattgtcgttcagaaattaatttaatttttttttacattctgcttggctatctgtcagacatttaatgctatTTGGTAGATGACGAAAGACATTTGTAACAAAATAATTCACCCCTTTCTGTACTAAAGTCAGATTTAACC
>scaffold900500:4457-4915
TGAATAATACTAAAGTATTAGTTTAGTAAGTCATAGTTGCAAAATTCTGACACGAATTATTATTTACAGAAAAATGTAAAAGCAAGTTGAAGCAGACCTCGAGAAAGATTTTGGTTTCTGGAGAAATGTAGGAAAACGCGAGGAAATACTGACGCTGCGAGTTATCTTAGAAGAAAGGCTGAAGAAAATGAAAACCTACATTTCTAACATTTGTAGATTTCGAGAATGGTTTTGACAATGTTCATTGGAACACACTTTTTGCAATTCTGACGGCAAGAGGGACAAAATGTAAGGAACGAAAAGTTGCCTACAACTTGTACAGACACCAGACTGCAGTTATAAGAGTTGGAGGGGAAGAAAGGAAAGCAAAGGTTTGTAGCCTATCACCAATGTTATTCAGTTTCTACATAGAGCAAGTTATGAAGGAAACTAAAGAAAAATTTGGAAATGGAATTAAA
>scaffold146698:1919-2188
GGGTCTGGCATGCCGGTCTTCTACTTAAGCTCCAACTTAATTAATAGGTANAACCACAACTCCCGCACATTCTACCCTTCCGCTAGCGTTCCCCAAGGCTCTGTCCTTTCCCCACNNNNNNNNNNNNNNNNNNNNNNNNNNNNNNNNNNNNNNNNNNNNNNNNNNNNNNNNNNNNNNNNNNNNNNNNNNNNNNNNNNNNNNNNNNNNNNNNNNNNNNNNNNNNNNNNNNNNNNNNNNNNTCCTATATCTCCCCTACACTGTCGATATGC
>scaffold994815:1-996
CCGAAAGTGTATCTGTGTCAGTTTCAGTTTAGGATTCAAAAGCAAGTGCACGAGGAGGTTCAAAGTTAGATGCTGTTCAGTGCTCAGAATTTACGTATNNNNNNNNNNNNNNNNNNNNNNNNNNNNNNNNNNNNNNNNNNNNNNNNNNNNNNNNNNNNNNNNNNNNNNNNNNNNNNNNNNNNNNNNNNNNNNNNNNNNNNNNNNNNNNNNNNNNNNNNNNNNNNNNNNNNNNNNNNNNNNNNNNNNNNNNNNNNNNNNNNNNNNGTGTCTCTCTTGTTCATTTCAATTCTAGTGTTTCGTTTGATAAAATGGTACTGCGTTTATGACATACGACGTCACGCATCTATGTTGAAATTACGTGTGCTCAACGATTAATATTCAGTCAAATGTTATTTACAAAAAAGAGTGGTCTTAAGTGCCTAAAGGTATTGTGTAATTAGTTCGGTGGACCTATTTCCTGTGTGATTAGGCCTACTGTGTAGTTTTATGTGATGCGTAATAATCAGTAATTGTACAGGCCACTAGCGGTCCCAATTACGGTTAATTACAAACAATAGGCAAATTATTGGGGAGATCAGGGTATAATGAGTGACGCTGCTTGGCAGCATATACGATTTCTGCCCCCTAATGTGACGGCAATTGTCGATATTTCTATCTTAAGACAGTTTGGTGTGACTTTAACTCCGAAAACTGCAGACAAATGCTATAGGTTGTGTAACTGTACGATTAGTTTTATTTTGTACCTTAANNNNNNNNNNNNNNNNNNNNNNNNNNNNNNNNNNNNNNNNNNNNNNNNNNNNNNNNNNNNNNNNNNNNNNNNNNNNNNNNTACTTCTCCGACAGCAATTACCTCTGATAATAAGGTTGTATCCTAGGTACGTACCGTAGAAATGCCTTCTTGGTTTGTTCGTGGAATGAGTAGATATCCAATCACGCAGGACCATTTTGTCCGCTCGGTGGAAGTTGTAAAAGTCCCTCTAGGAGGTATACGAGGTG
>scaffold994815:1237-2105
AATTTAGGTTCGAGATACATTTGAAACAGACGAGCAGTTTGCGTAAGAGAACGTTATGTCTGCGACCAAGCGATGCAGTGTGCTTATTTTCAGTGTTAGTTTTGAATTAGTTAGAATGAGTCTAGCAATGAATATTGGATGTGTGCGCATAAACCACGTCGTCGAATCACCTGTTGCTGAGCTTTAATAAATATGCCATGGATTTGTTCTCGTACGTCTCCGACAGCAATTATCTATGATAATAAGGTTATATCCTAGGTACGTAACCTAGAAATGTCTTCTTGGTTTTTTCGTGGAATGAGTAGATATCCAATCACGTAGGACCATTTTGTCCACTCGGTAGAAGTTGTAAAAGTCCCTCTAGGAGGTATACGAGGTGAGAGTGATCATTTAAACGGTTAGCATATAAAGCCTCCGTAGTCTGTTTTAAATAATTCCAGCCCATACTATTACTGAAAACCGGTATTAAAAAACAACCAGGCCGACCAACAAAAGACTGTCGTCGCCTACTTTCAAAATTATGAGACAAAATTTCAATTTTTTTTATTCAAAATTATTGAGTATATACATGTTGACTTACCATAAAAATTATACTGTATATTTAATTGACAGTCGCTCTTTATTCTTGTGAAACTCTCCTATGACTATCGTTGGCAAATATCTAATCTGAGCTTGGGATACGATTTGTTGCATACGGTTTAGCACTCACACATAGACATTTTTCCTTTCGTTTAGTAGAGTTTAGGAGCGTTCTCGCAGCAGTCCACGACCGTTTCTGATTCAGAATAGGCAAAAACTAATGATCCTAATTGTTATAACTGAAACACACTTTTCGCCGGAACTCTATCTGATCAAAATTGGACTTTAA
>scaffold994815:2307-2803
TTCTTAACAGACCAGCTAATTTCAGTAATATTGTAGTCCACAAACCATTGCTTCACACTTGTTACCTTGCGAAAGGGTGCATTGTCATGCTGATACACTCTATCATTGTATACGACCTTTTTCACTATTGTGCGACGCACACAATATCGTAAAATGTGTTCATAACCTTTCGTATTTAACGTTTTCTTAAGCTCAATAAGGAGACTGTACACTAACCGCGATAAAATATTCCACACTACGACACCACCACCTCCGTGCATCACTTTTGGCACTATTCATATTGGCAGTTAACGTTCTCTAGGCATTCTCCAAACACTTCCATCAGATTACCATGGTAAAACGTGATTCATCAATCCAAATCACTCGTTTCTCGTCATACACTGTGCCTTCACCGATTTGATTCATAATGATAAGGTGTGTAGAGCATGGCTAGGACTTCAACATACGTAAAGAGGAAGACGCAGTTATCAACCGTTTTTGAGAAAATAGAGTTTGA
>scaffold994815:3566-5057
GCATCAGCAGCGAGGTTCGAACCAGGGACCTCACGTGTGCGAAACTAAGCGCTAACTCTTTTTCTTATTTTTATTTTATTTTTTATTTATTTATTTATTTNNNNNNNNNNNNNNNNNNNNNNNNNNNNNNNNNNNNNNNNNNNNNNNNNNNNNNNNNNNNNNNNNNNNNNNNNNNNNNNNNNNNNNNNNNNNNNNNNNNNNNNNNNNNNNNNNNNNNNNNNNNNNNNNNNNNNNNNTCAAGAGGAACGACAGGTTTCATCCTCGCAACTGGGAAAGTGGAGGGAGTGGGGAATGTAGGATGGAAAGGAATGAAAGAAAAACCACAACTCGTGGCACAGAGAAAATAAATAAACAAAAATAAAATAATTAAAAATAAAATAAAAACAAAAGCAATAAAGTGAACAGTACAATTACCTCCCTGAATTTGATTGCTTCTCTGAGTGCACTCCAGTTTAGTGTCCTACATCATGTAACATCACTAGGGAACATCATTATAAGTGTGACAGTGATCATCATGCTTCCACAACTGCAGTGGAGGTATCGTTCGATCCAAAAAATAAGCAAATTGGATACGGTAATTTGGAAACCCCTCCAAACCTTAATATTGTTCATGCAGAAAGATTTGGAAGTCGATCTTATTGCATTCCTCGTAGTGGTGTAGGTAGTGAACCACGATCCCGCGCAACTAGTTTGTGGCATGATGTTGGGCCTCTGCGTATGGTCGGTCGTCCTGGAGGGGGAAGTGGTCAACCTGTATAAGATGTGGTCAGGAACGGTTGATGAATGCTGCCTTGTGCTTCACATAAGACCATTTGTCCGCTAATGTCGGGCGCATAAGACGATGGCTGTCCGTATCCAATCCTCCACACGTGGTAAATTTGGGTGTGGGGCAAAGGTGGATCCTGCGCAAACGTTCAGCCGTTGGCAAATTTCTGTTGACCACCACGTATCAAGACACTTTTATTGGCATCGGTAAGAACGGACTGTGAATATTTTTCCAAATTTGCTGCAAGTCATGGTTCGGGAATTTGAGAGTCACAGGGTTGTTCGGTGTCCGGAAGAGTAATGATTCATAGACCAGTTTGACACACAGTAAACGGGTACGAGGCATACACAGTCGTAACTGTCGTAATTCTAGGAGAAATTCTCTGACATGAACTGGTTCTGCGGGGAAGTGTCCAACATCAACAGGTGGATGAAAATCAGTTGGCATGTACGCAACGAtcagcgaacgtgtaagcgATCCGTTTTGGCGTCGCCACAGTTTACACATCGCAGTAACAAACAGCGCACGTTATTTACAGATCACATTTGTAAGAGTTAACCCTCCATTATTTTGTGGTAGCGTCAGCGTCTGAAATCTGACTTTAAAAATCCTCGGACGCAAAATGGAATGCCCCAAAGCTGACTGAAACCATCTGGCAAGTGGTGGAGTCATCTGGAGAATGTGAGCAACATAGTTCCATTTGGAAACGATTCTCGCGTTGACCA
>scaffold994815:5370-7849
GTATGCTCGGCTTGCCATTACCGAGTCACCTAATTGTAAGCCAGATAAATCGGTGTTCAACGCTGCGTGCAATGGCCCCACAGCAATCGATAATAAAACCGTGGATAATGGGCAATCCTGGCGTAATGAGCGATATCTTGTTGGAGGTGACCGGTGATATACAGCCTAGACGTCGTTTCCGTCACCATATTGGAAATATTCCTCAGAAACATATTGGTGAATCCCATCTGTCCCATCACCTGATTCAAGAAGAAAAGGTCTACCCTGTCGAAGGCGCGGTTTAAGTGTAACGCCAGCAAGGCACACGGCAATGAATCCAATTTAGCCACAGCAACTACAACTCTGTAGTCGATAAGACAGTTAAGAATGGATTttctctcccgaccgccttccgttgctggtcaacGACAGTGTGTATAACTGGATTCATACTGGAAGCCTAAATCCGTATCAACACTCTTTAATCAGCGTTTAATAAGGTCAGTGGTCGATATTGATCAAAGGAGGCAACGCCCTTCGTTTTTGGTAAGAACACAACCATGCCTACTTTGAACTCCGTGAGTTCACTGGTTGGCTCCAGTAATTCGTTGTTTATGGCTAATAGAATCGGTTGAACTTTGGTCCAAAAGGTGACATACACTGCCGCTGGCAGTCCATCTAAGCCTGGCGACTTGTTCTACGGGGCAAGGAAGATAGCAAACATGATTTCATCGTCATCTATTCTGCCTATTAAGAACTCAGCCGCACCTCTATGGCACGTCTTCCGCAATAAATCCAGTAATCTTTGCGACTCTATcacatcagtgtcgaaattttgcatgaggtccacgtaacCATCCAAGAAAGCACATCGAATCTCACGTTGTGTCGGTACCACCGCACCAGCAGCCTTACGAATTTAGGTGACTATTTTCGCATAACACCTTTTCTGTTCCAGTAGGACGTGGTATATTGTGGGATCTTCGTGAAAGGGTACATATCCCATACGGGCTCGAACGCCTAACCCTTAGATATGACGTCTACGCATTAATCTGATCTTTACTTGTGTCTTGTTAATCTCTGGAAGATTGCGTATCACTTTTCCGGGCTAGCCTGTAAAGAGCGTAATATTTGGTAGTAGAATTCCAAAGTGCGTCGCTGCCACCACGTCACACAGTGAATCCATCAGCATAGGGTTGTGGGGGTAATAGCGCCGTCTGGTAGAACAGGAATTAAGGGCTGCACGAAATTTGTGACGACATGCTTCATCATGTAAATGTGAGATATTCAGTTTCCAGACTGCTCTTCCCTGTACATTCCTTGTGAACCGTGTTGATAATGGAGGCATATGGTGTATGGTCTCAAAACGCGATCTGCCATAACTCCGCACTTAGAAGTTGCACACCACATCGATGAAATACATAAATTCGGCCGAGCCGACTTGCAGAATGCAACATCACATGTATTTATTCCGTCCGTTGACCGTGAAGGTGCACCCATGATTAAAGTCAGCAACAAGTTGTTGAAGTTCCAGGCAAGAATTATTATTCGGAATTtgatctgacggacgcaatacacagttGAAATCACCAACCAACATAAGTGTGTCATATCTACCAAGAAGCAAGGGCAGCACTGTTTTCTTGAAAAGGGTGGCACGGGCTTCAGGATTATCAGAGACCGAGGGGGCATAAACATAGATGACACGCATTCCGTTAACAGTTGCCGCTCTACCTCTACCATCATCAAGAATCTCAATGTCGTTTAACAGGATCCCTTCTTTACAGATGATGTCAGTACGATTTCCTCCACGTCCCTCATCCTGCACTATGGATGTACAGCGTGTTCATTTTAACTGAAGACTTTCAAATTTTGTTTGGATCCTATGGGGACATCCAATGGCACTACCCCCCCCCCCCcccccccggtcccagacccgtgcgatttTGGCGGGGGGCAACCTTGAAATTTTCAATGAGAAACCCCGGTTTTTATCGCCGATCACGATTGTACGGCAAAATCTACATACGTATCGTCTTAAACATTTTTCCGATTCGCCACATATGGCGCTGTAATCAGCGAAATCGAAATGAGTACACAACTGTCatttacaacctgcagctcaatgtccattccaagtaaacgttatgatttactggcgtgtcctactctcgcaGTATGAATGTTGGGTTTTCTGTGTGATTGAATATTAAAATGGACATTAAGCTTCATGTTGTGAATGACAGTTGTGTACTCATTTCGATTCCACCGAttacagcgccatctatggcgaaatggaaaaatgtttaagacgaaacgtgtgtagtttttgccgtacaatcgtaatctgcgataaAAATCGGGGGCCCCCACTTAAAATTTTAAAGTTGTCGCCCGCCACCAACGCACGGGGTTGGGTGGAGGGGCGAGTGTAGTATCATTGGATGTACCCCTCCGAAACAAATTAGTATTGTACCTTTTTTTAATCCGACGTGTAGTT
>scaffold994815:8573-9017
ACTTCGGCAATCGATAGGCCGAGGACGGAGGCGATACCCGACGTTGGTTTCTACCATTCACCGTAATGCCTTCAGGAGGCACATCCTTGTCGGTCTGGTCCACCGAAGCAAATGCTGGTGATTCTGGTAACGCATCAGAAGAGAGGGTAGACGATAATACTGGGGCAGAAATTTCCGACTCGGCGTGATGGAAAGGTTCATTCGCCTTATAAATTGTTGGGGTATCACGTTGCTCAAGCATTTCCGTACAAGAGAGGTCAGCATATATTACTTCGCTGTTTGGCAATTCAATATCAGTCAAGTCATCTTGTTGGGTCTCTTCTACTTGAGTGCGGCGAACTACTTGGCATACGTTCCTATGAGGCTAGACATTTGCAGGGGGGTAAGGGGTTCTGTGCTAGGCAGCTGCGCTGAACGCCGCTGAATGCATTCCGCCTTCACATA
>scaffold3074516:197-410
GTTTGTAACTTTCACGTNNNNNNNNNNNNNNNNNNNNNNNNNNNNNNNNNNNNNNNNNNNNNNNNNNNNNNNNNNNNNNNNNNNNNNNNNNNNNNNNNNNNNNNNNNNNNNNNNNGTTATTTTAAATAAATTCGTATTGTTCTTTGCTATCTGTTGTTTCTTTTTGGGAAGTGTTGGGGACGACACTTCACTCCCGAAGTAGGATGATGGCCC
>scaffold156898:1-1142
CATAACACCATCAATTAATATAGACTTTGAACAGAGGTCTGTGGCTAAGGCAGAATACACAAAATTTCTGGATGTGTACATTGAGGAAAGATTGAATTGGAANNNNNNNNNNNNNNNNNNNNNNNNNNNNNNNNNNNNNNNNNNNNNNNNNNNNNNNNNNNNNNNNNNNNNNNNNNNNNNNNNNNNNNNNNNNNNNNNNNNNNNNNNNNNNNNNNNNNNNNNNNNNNNNNNNNNNNNNNNNNNNNNNNNNNNNNNNNNNNNNNNNCGATACTCACAGTATCTTCACAATAAACAGGTTGATTTATGAAATTTGTTGTTGATAATCCAGCGGAGTTCAATAGCAANNNNNNNNNNNNNNNNNNNNNNNNNNNNNNNNNNNNNNNNNNNNNNNNNNNNNNNNNNNNNNNNNNNNNNNNNNNNNNNNNNNNNNNNNNNNNNNNNNNNNNNNNNNNNNNNNNNNNNNNNNNNNNNNNNNNNNNNNNNNNNNNNNCACTTTGACTCAGAAAGGGCTGAATTATGCTGCTACAAAAATCTTTGGTTATCTACCAAATAGcattaaatgtctgacagacagccaagcaacatttagaaacaaattaaaagaatttctgaatgacaactccttctactcaatagatgtatttttagatATAAATGAGTAATTGTAAAAAAAGTTTATTAATGTAGGCATGAAAGCTTCTAAGCAGTTGGGCAGCCATGATGATATGAACAAATaagctagtcttgactgcaaagtttattgacattttctgctacttcAAAATTTTTGGCTATGCATTTCGGCGCCTTGCCATATTCATATTCATAAATCAAAAATGACCCGCTAGTCAGTCAATTGCACATTATGTGGTACATTTCGCAACCAAATGTGGTTGTAAAATGTACCACATAATGTGCAATTGAGAGACTAGCTTTCAGTCCAGGGTTACAAACTTCTAAGCAATTACAGGGTGCTAAGCAGTGCTTTCTAAATGAAGCGGTGCAGCGTCTGAAACGCTGAGTTGTGTATTAACGTCTCTTCTGAACATAGGCCTGTATGCCAGGTTACGTTGCTCTCTCACAAGCGGCAATGAGTTTCTGGTTGAATACGAGGGCAGATCGGAAAGTAACACAAAATTTT
>scaffold156898:1524-3327
TCTCCGGACTGCTGATTTCACTTCGGCATATGCTGCAAAGTGTTGGCCTACCAGGAATTTCTTCATGGGACCAAACAGATGAAAGTCAGACGgtgccaggtacggactgtatggtggatgctggagcacctcccacccaaattcggtgagtttctcacgagcaggaaaaccaacatcgggacgggaattgtcatgaagaagtttgacaccattagcattaatgttgCAGCGTCAGTCAGGAAGGGCAAGACCCAACTAACCAAAGTTTTAATGTAGGCTGCAGCATTTACAGTGAGTCAGTTTTCACCACAGTCCACCAATAAAACGTCAAACATCGTCACAAGCACTTTCGTATCAGATTGAATCACCTTGAATTTTTTTCGTACCTGGGAATCATTATGTTTCCACTCCATAGAGAGCTGCTTGATTTCGGGTGTGTAGTGTTACGCCCACGACGATTCCTTTGAAAAAGTCAGGCCCTTCTGCGGCATAACGCGATCAGTGATCCAAGCTTGTCATCATTCGCTGNNNNNNNNNNTCGATAACTTTCGCAGGCGCACACGCCGGTCCTTCAAGTTTGCGCGGACATTCTACGGAGTTGAAACAGTTACCGGCCGCCCGGAGCGTAACGGATCACTAAGGTTCACGCGGCCCTCTTGGAAGTATTCACACCACCTGGAGTCATTGCAGCGGTCCAGACAGTCGTCACCATACGCCCCACGCATGTCCCTGTTAATTTCACTCGGTGAACGGCCTTTGGCTCATAAATATCGAACTACACTTCACTTCTCTTCACGCGAGGACGAGAGTAACATGCGCGCCATTTTTTTTNNNNNNNNNNNNNNNNNNNNNNNNNNNNNNNNNNNNNNNNNNNNNNNNNNNNNNNNNNNNNNNNNNNNNNNNNNNNNNNNNNNNNNNNNNNNNNNNNNNNNNNNNNNNNNNNNNNNNNNNNNNNNNNNNNNNNNNNNNNNNNNNNNNNNNNNNNAGCAAATAAAAACACACAAGAAGAAGTTAAAAGAGCAGACAGTAAGACGATAAAGAAGAAAAACGACAAGTAATTAAGATGTACAATTGACATATGTTTTTAAAAGAGGACCGCACACAAGCACAAATGAAAAAAAGAACACTGCACTGCACTNNNNNNNNNNNNNNNNNNNNNNNNNNNNNNNNNNNNNNNNNNNNNNNNNNNNNNNNNNNNNNNNNNNNNNNNNNNNNNNNNNNNNNNNNNNNCGGGGCAATAAGGAGGTGCGGGATGAGGGCGAGGGAGAGAGAGCGGGTGGGACACTGTGGCGGAGGCGCGGCAGCAGGCGAAGATCTGCTAGATGTGGAGAAACCAAAGGATAGGGTGGGTCCATCTTACAGAGATAGAGGATGCGGAGGTGCTGGAGGTGGAGGAGGAGGNNNNNNNNNNNNNNNNNNNNNNNNNNNNNNNNNNNNNNNNNNNNNNNNNNNNNNNNNNNNNNNNNNNNNNNNNNNNNNNNNNNNNNNNNNNNNNNNNNNNNNNNNNNNNNNNNNNNNNNNNNNNNNNNNNNNNNNNNNNNNNNNNNNNNNNNNNNNNNNNNNNNNNNNNNNNNNNNNNNNNNNNNTGTGACGGAGCGTAGGGCATTGGGGGGAGGAAGGCGGTGTCATCCACATACTGGAGCAGGTAGTGGGGGTGTTGGAGTTGAGGTATGTCTGCGGTGCATAGGAGATGTAGGAGGGGGGGAGAGGACGGAGCCCTGAGGTACGCCTGCGGAGGGATAGAAGGTGAGGGAGTGGTGGTCGTGAATAGAAATGTAGGAAGGGCGGCGGGTGAGAAAGGAA
>scaffold156898:3729-4529
ACTCATGCTTCCTACTATGAATTGAGCTGTTGAAACGTGTCAAATTGTGTCCTCGCGAGTGGTGGGATGGTATTTTCGGAGAACTGCCACACAAGTTCGACGTTCTGCATCATCTGTGCAACGATGCTGGTTCCAATGTCCACGTGAAAATTCTCACAACAGTAGACGAGGTTCTGGACTTCCACGGAGCACAGACGTCCACCAAGATCGTCATATTATAAGGGCAGCAGTGAAAGACCGTACAGCTACCAGAAGACAGATCACAGAGTTTGTGATCCCAGAAGTGTCAACACGATCTGTTGACAACAGGTTACTAGCAGTGTTTGTGGAGGGGACGCTGACCAGTGCTTGGTATGTGCAGAATGTTATAACACTCGTTCATTTGCCATTGTTTTAACAGCAACGTGATGTGCTGTCCAACAGGATGATGCTCACCCACACAATGCGCGTGAAACTCAACGTGCAAGAAGTGAAGCAATTTCCCTGGCCAGCACTTTGTCCGGTATTGTCTCCCATCGAGCATGTGTGCGATATGATGGGACGACAACTGACACCTGCGACTCGTCAACCCAcaactcttgcagaattacgtgaacagttcgagcaggcgtggaataATGTATCCCATGCCAGGATTCGCCACCTGTATCTGTAATGGATGCCAGAATTAGCGCCTCCATTACCACCCGTGGAGCCTACACCACGTACTAATATGGGTGTTTCAGCATgaatcgccacctggtatctcggtgccgcttgacctttttatctgTAAATGTAATCATTTCATGTACTCCATA
>scaffold156898:5874-6866
ATGTTGACCAGCAAATCTGTAGTTGTATCATTTATTGATTTCAAGAAAGGTTTTGACGCACAAAGTGCGACATTGTCGCGGATAAAAACAGTGATCCACNNNNNNNNNNNNNNNNNNNNNNNNNNNNNNNNNNNNNNNNNNNNNNNNNNNNNNNNNNNNNNNNNNNNNNNNNNNNNNNNNNNNNNNNNNNNNNNNNNNNNNNNNNNNNNNNNNNNNNNNNNNNNNNNNNNNNNNNNNNNNNNNNNNNAATGCTCAATGTTGTATTACATTTGACGAAGCATTATTCTGATAANNNNNNNNNNNNNNNNNNNNNNNNNNNNNNNNNNNNNNNNNNNNNNNNNNNNNNNNNNNNNNNNNNNNNNNNNNNNNNNNNNNNNNNNNNNNNNNNNNNNNNNNNNNNNNNNNNNNNNNNNNNNNNNNNNNNNNNNNNTTGACTCCTTACTCGGAGAAACAATTGCCAAATTATCAGAGATTTTGGTGTTAGAGACAAATTAGCAAATATAATTCGTGATACTTTAACAAACAATATCTGAACTGAAATTTATGGGAGAGATATCTCAGCCATTTGAAATAAAAACTGGTATAAGACAGGGAGATCGGATTTGGAATTTGGAGCTCCAAAAATGCAAAACTGAACCAATAACTCTAGGGAGGAAGTTGAATGAAATTAAACTGCTTAGCCTCTGCAGACGATTTTGCAGTACTTTCAGACAGTATAACAGACGCAATTTCTCAAATAAATCTTATAGAGATAATAATGAATAAAACTGGCCTCATGATGTCAGCAGAAAAAACCAAATTCATGACAAATATAAAAAGCATACCAAAATACATAGAAAcggaaatatgtaaaatagaaagtgttgacaactttaaatatcttgcagagaccatacaacagaatggattagaaagatctgcaatagactTAAGGATTAAGAAAATGGTCTAACTAAAAACATATACAACAAGAAGTGTATCTCTAGGAATAC
>scaffold156898:7394-8111
CCTCCGCATCGTCTATGTCCTCCGCAAGACAGACCCACCCCATCCTTGGATCTCTTCGCATCTAGCACATCCCCGCCTGCTGCCACGCCTCCGCCACACTGTCCCGCGCACTCTCCACCTCCACATCCTCCATAACCTTTATGAGGGCGGATTCGCGTGCCNNNNNNNNNNNNNNNNNNNNNNNNNNNNNNNNNNNNNNNNNNNNNNNNNNNNNNNNNNNNNNNNNNNNNNNNNNNNNNNNNNTTCCTCTCCTTGGATGATGAAATTCGGACTGATATCTACCTATCCTACCAACTGTAACTCGGCCTTGCCTCCTCCCTTTGCCCCTTGGTCAACCCCTCCTTCAGCTATCCCTCGCCCTCATCCCACCCCTCCTTCTCGCCCCAACGTCCCCCCCCCACCCGTACTGAGTCTCCTATCTCTTTCCCCTCCCCACCCTCCTGCCTGGTCCCTCGCCCTACCCCTTACTCCTCCCTCTCCCTAGCCCCAGTTTTGTAGGTCCCAGGTGTCGGCGCTGCCGGCTCCCTGGGTGGTGTTGTGTTTTAATTTCCAGTGCTGTGTTTTTTTAATGACTCTTCAGTGCAGTGCAGTGTTTTATTtattagtgcttgtgtgcagacttcttttaaaacctgtGTCAATGGGTTTTTAATTATTCGTTTTTTTTCTCCTTAATCTTCTTTCTGTCTGCTCTTTCAACTTCTTCTTGTGTATTTT
>scaffold156898:8323-9136
TTTAATGTTATAATTGTCCCCATTTTTGTCTTCTTTCAATTGTTATTGTCTCCAATTTTATCTCCCACAAAATTTGGGAAAGTCTTAATTCTCTCACCCAATTGTCAAAATTTTTATATTTATTTGTCAAACTGTTTGTGTCTCTTGGCGACAGAGCGGCGGTACTGCTGATGACGGCCCACTCCCCTATGGGGACGTGTTTAAATAAATCAGTATAAATCGCAAGTTGCACAGTAGGTTAGTATTTGAAGGCCTTCCACCGACTCACTGGCGATGTTCCTGTTTCATAATATCCAGTCCTTCACAACGACCAACCTGTCCCTGACAACCTAAGCAAGGCCAACCTCATCGCCTTCAGTATACCAGATAACCCTCATTTTCATCATTCCATGACTCCTTCTTTCCGTCGAATTGACGTGTCTGCCACTCCCCTCGCTCCCAACTTACATTTCACACCATGAACAGATTTAAACACACCCATCACAGCACACGGTATTTCAGCCGCTTTCGCCAAAAAGCATAAGAGAGCCCCGCTCTCTCAACTAATTTCTCCACAGATTACCAACTCCTCCTCCTTGTACGCCTCCTCGACCAACAATACAACAAACGCCGACCATCCCTCTTCCTTTCCCTagacaTTGAGAAGGCATTTGTCTGAGTATGGCATTCTGGCCTCCAATTTCAAACTCCACTCGTATGATCTTGCAATGGACTATATACGCTCAATTGCCTTCTTTCTCATTATGCGTCTCTCCTATATAACAACAAACAATACACCGTCCCGTATTTTCCATCCAACTGCAGAAGTACCCC
>scaffold156894:3-250
AACGTAGTAGTCAAAGGACTACCAGCCCAGGTACACGAAGATGACGTAAAAGAGGCACTGGAGGCCGAGGGATTCGTAATAAAGAACGCCTACCAGTTCAAaaaacgaatccccgGAACCAGAGCACTGAAAAGAGAACCATATTACAAAATAACAATTCCCAGGGGTACAGGAGGGGAAAGAATCTACGAAGTCAAATACATTCACTGCACAAAAGTGACAATAGAAAATTACAAATACAGAGCAG
>scaffold583098:34-481
ATATATTATCGTTTAACATTTCCAAAGATAAAAATAAGCTGGTACGCATGTGTCTGAACGAGGATATTTTTCTGGGGATCAGCAGCTCTACGAATCATTATATAATTCGGAATTTTAGTTACTAAGTGCGACCTTCCGGATAGGATGGGATAGGAATACTACCCAATAGTGCCACATGAAAATTTGTATCGGACCGGGACTCAAACACGGGAAGTTCTGTAGTAGTTGAGCAATCATGCAACTTTCCTACCACAAAAAACCCTTCGTAATGCAGCCACAGACGCTATGCTGTCATGAGGTTTTGCATTTTCCTGCGTGAAATAACCGTAGGTCCTTCGGTAAGTTGTTGGTTCTTTGAGAAAAGGTTATAGGATATTGTTCACATACCTACTAGAAGTTGGTATGGTGGAAGTAGATCGCTCCAATAATTCGTGTCCCACCAATTGC
>scaffold583098:825-1277
TTTGTCTAGTTTATGCTCTGTGTAAATCATTCGTTGTTTTACACCTTTTAGTGGTCTTTACACGGATATATTCTCTTGAAATTTCTTTACTGTTGAATTGTAGAATCATATATGTTTGCGTCTGCGTGTGTGTCTGCCAACTGACAAACACATACACACACACGCCGACGCAAACATATATGATGTACTCTGGACCTAGCCGAGTTTTGAGCATGAGTGGGACAGGGAACTAGATAGTTATTTAAAATTTAATAATTGTGATGTGGAACCAGGAGGGAGGCATGAAATGTTCTGAATTGTAACACTACGAGGACCTAACTAATTGTACCGTTCATTGGTTCGCGGAATACGTACTTGGACGTATCTGTACATACTGGTATTCAAAGTCGTCATAGATATGTAATTTTAATCTCTGATATGACTGAATTAATGCTTTTACTCACTAGCAGCAC
>scaffold583098:2020-2774
AGCGCGGGCTGGCCGCCGTCTTGTAACCGACACAACAGCTTTGTACAGTGTTGGCTTGACATTGGACCACTGCGACGAGTGTGGGNCACACATGCTACTGAATGGGCGCCCATTGACCACGAAGCATCAACGTCTCAGACTGCAATGGGCCCCTGGCGACCTGAATGGCAGAACGTACTGTNTGGACATGTCTGCGTCGACGGTTCGATCTGCGCGCTGAGGGCTGGACTGGTGATACACATGCTACTGCATGGGCGTCCAATGACCACGAAGCATCAACGTCTCAGACTGCAATGGGCCCCTGACGACCTGAATGGAAAAACGTACTGTTTTCAGACGACTCCCGCTACAACTTGTCCTACAATGGTGTCCACTTAAGTGTTAGACGCTACCGTGGTGAACAGAATAGTTTAGAATGCGTTTATGAGCGCCAGGACGGACTGAGGTCAAGTGTGATGGTTTGGGACGCAATTGGCCTATGCTATAGCATGCGATCCGGCGTCCTATGTATTGAGGAGAATCTGAAAAGTAAGTCGTACATCAGGGACGTTTCGGAGCCCAAGACAGTGGCCCCGCGTGCAGCTAGCTGTATTTTTGCTGGACCACTCCCTGTAACGTGGCGAGTAACGTGCAGGCCTTCTTCGAACGACGGCTACTGCTGCTTCCCTGGTCTGCACAGTTACTTGACATATCGCATAGTGAAAATTCCTGGCATATGGTCCTCCTACAGCCACTGCCGATGTTCTGTGGCGCA
>scaffold3362319:2-876
AAGCTAGTAATTTCCCCATCTTTTGTGTGTGTCACTTGCCGAGAAGAGTTTTGATCTCTCTTATTATTATGTTTCGTTATTAATTTCTTCCATTGATACGATTCATTAACTACTGGGTTATATAGCGACGGAGTGTGCTGGCTCAGAGTGGGAAAGGATGGGGAAGGGAAAGGATTGGGAAGTAAATCGGCCNNNNNNNNNNNNNNNNNNNNNNNNNNNNNNNNNNNNNNNNNNNNNNNNNNNNNNNNNNNNNNNNNNNGGCACTGGTGAGCTCGCCCTACTGCCGGCATGGGGAACTGCATTCGGCACACAATACAGAGCATGAGTTGATTTGGAGAAGGAGAAAAACTGTGGAGAGTAAAGTGTGAGTATAGATTGATTGGGTAACTTACAGGGCATGGTGATTGGGATGGATGTGAGTATGTGATGAAGGTACAAAATGTTTTCTATCTGGGTCACACTTATTGTATTTATGACGCGTTTTGGCAGACTGCCAGCATCAAATCAAAACCTAAACTCAATACAAAGTATTTTGCCAAATGTACATAACTGTACTATGTAACACACCAGAAACATAATAAAGTGCGACCCAGACAGAAAACATTTTGTGTATAAGTCCATTATGGTGGCGGATCTTTACAATGACTTGTCTTCAATTATCATGAAGGTATGAACTGTGAAAGGCAAGGCTCAATGTTCTCTCTTCACNNNNNNNNNNNNNNNNNNNNNNNNNNNNNNNNNNNNNNNNNNNNNNNNNNNNNNNNNNNNNNNNNNNNNNNNNNNNNNNNNNNNNNNNNNNNNNNNNNNNNNNNNNNNNNNNNNNNNNNNNNNNNNNNNNNNNGTAATGAAACAATTGGGTATGTGTAGGATTAAA
>scaffold905811:1153-1354
GTTGCAGTTTCTAGTTTTCATTCGCTATTTGCCTATGTATGTGTGAGGTTTGGTAAATATTTCTTTCCATAGTAACAATAAATTTCGGTAATATTTTACGTGTAGAATTTCGGTTTATAGTAACAGAACAATTTGTGTTGAAATCGGTTTGAGGTACAGCTAGCCAAGTGTTGACATTTAACTTTTCTCCGAAATGGAAAT
>scaffold445452:1248-1461
TTGGGGCCTTACTCCAGTTTTATGTGCTTGGTCGCTTGTGATACTTGTTCTGCATTGACTACATAACATAAAATTCTTTTAGTAAGTTAGGAATTTTTGCAGCCAACGTATTTGTCTGGAATGAAATACTGTCGGAAAAAACTGCATGAAGATCCAGTCAGATCTTGATACGTTTCAAAGGACTTGTAACTGGCAACTTGTTTCAACTAGTGC
>scaffold1888423:648-893
ATTGAAACCCGGTGCCGGCTCACAGCCTACTCCTCTCGAAAAGTACCAAGGGCTTCTGCCAGGTTTAACGTCCCCATCCGACGGCCGGATCACCACTAACAGCCCTCACATCAGGAGACACTACCGAGAGGTTTGGAATTTAATCCAGGAAATTAGCGCAAAGTCCGTCCCATTTCGTACCGCTTCGTAGAAAATCTAATTGACAACAAATTTAAAAAATAATAAATAATAAAAAAATATGACGT
>scaffold3455042:135-403
TGGAGTCCCGTCCTCCCATCGCTGTCTTCGCCTTCGCCTGTATGCCGCGTCGCCTCCCTGCTGCTCATCGCCAAGTCGCCCACGCTTCCGTCGTCGCCGAGTATCCAGCAACTGCTCCACACTACATCGTCTACACCTTTGTCGTCGCCATTCAAGACATCGCCGCTTTGGCGGCAGTTTTCATCGTCCATCACTTTTTCTTCGTCATATTTTATCATGGAACATCCAACTATTTCAATAGTCTACACGTCCCTATCTCCTGCCCCCA
>scaffold1576017:286-725
CGTCTGAATCGCAATATCATCATATTTTTTATAATAATCTATTCATTTGTTTTCTATTTTATTACTGAAAACCATTTCTTGCCTATTGAGCGCCGGCATCACTTTATAAGCGACGTATTGTCTGCCGTGTATATCATGCTCTGTTATTGTTGAGGTCTTCACTCCGAAGAATGTCTTGATGCAGTTCTCCACGCTGGTCTGTCTCTTTATCTCTGCATAACAACTACAACCTACAACCAGTTACCGTAGTCAAGCCTTAGTTTCCCTCTACAATTTTACCCCTCCCAGTTCATTACCAAGCTGACCATCCCTTGATGTTTCTGGCAGTGTCGAATTTAAAATTTTGCGTCCCTATGCACACCGTAAGTTATTCGCCGCTCCAAAAATTTGTTTTCCGTAATAACTATACAGTTTTTAAATCCCATCAATGTGCTCTAAG
>scaffold3509848:2-318
AAATGACCTTAGATGTTAATGAGGCCTTAAACCACAAAAACCCAACCCCCAAAGTACGTACCTGTTTGTTAGCGGTCCCTTTGTACAACAGAATGTAATAATGCAAAGCTTCGAGAGAAATGTAGTGCCAACGAGGTTAAAACAAAAGAATTAGAAATGAGCCTAACGAACCTGCTGGTTCTAAAAGTTAATAATTTCTGTAAAATGCTGtctcactgttatgagtggttccaatatacacttggctacaacacagccgcctacagggaaggttttccatccTTTCATTAACAACATTACTAATTGCATAGGTAAA
>scaffold3509848:653-859
TCACATGACGAATGGTGGCGTCCTCTATGCTACAGTCTATATTCGGGACACTCGTGAACCACCGACACAGTTGCCTATTTACCTCTGCAGATGGAGGGGAAACGTTAAGAGAGTATATCGACCACGGCCTCTCAGCCTAGAAGTTTTAATTAAAGTTGACAGTTTACTTACTCTTTTTCCATTTGTTCCGTTTTCATTTGACTGCC
>scaffold3509848:1179-1839
TAGGAACATTATGAGCTAGTGAAGAGGCAGCGATTATGAGCAGTTTCAGCTTGGTTTCGTTCCCGTTCTGGCCGTTGTTTGAAATGTGCGTATTTTTAAAGTCTTTAAACAATTTCTTTTCCGAGCTGTACGAAGATTCTTTATGTTTTTGAGAAATATTACGCCAATCTGCTTTACCATCGGTGAGTAAGTATTATTAGTCAGTAAGTTTAGTTGTATTTTTGTAGTAAACATAGCCTAGCAGCTGTTGATCGATAACCTGGAATCGCCGTATTTGTTTTGTTGTGTACTGTGAGGCAAAGCCGTCACTCGATGGTGGGGCAAAATCGACACCCCCCCCCCCCACAATGATAAAACTTCCCAGTTCAGTGATTCATTATACTTCATAAAATAATTAAAACTCCGAATTATTAATATTAATTTTTTCATTAAATTTACTCTAAATGGGGTTGGCATTTAACATGAAATAAACACGCTTCGGGCATTTTTTTTTTtacattttacttaacgcaaccctcCTGAGTCTGGATTCTAGAAGACCTTATGGCAATCATCCTCAGCTTTCTATGTCTGTAAAAGCCTATGCTACATGTTCCCGGCCTTCAATTTCTGAAATATAATATGAAGAAGGGAGGCAGCCTTCCGTTTATGGAGCAGCAA
>scaffold2094112:990-1524
CAAATTTTGTAGATACTTACAGAATGCCGCTTCGTCAGTATTAGTTGTTCATTGGGCCGAAATTTTATTTACTACCACATTCAACACAAAGGTCGCCTTCATACAACATAAAATGTCAGTCCAGTTTACTTGATGTACATAACATTGTGTTCTCAGTAATAGAACATAACTTCTGAAATTCAGTCGGGGAGGAAGGAAGAACAGAGTTTTTACTTATATGCAACGTGACGAAGGAACAATAAACAACAGGTATTATAAAACTTAATTTTCACAATATTTCGTCATAGCTGTAGCCAGTTCTCTAATTAGGCGTCTAGTTTCAGTCTTTTCAGATCATTATCATGCCGCTGCGTTACGTGAATACAGAGAAATTGGTTGTGAAGGTAGTTATGCCGTAGGTGTGTATTTCTTCGAATGGGTGTCAGAAATGAGTCTCTCTTGTGGCATTCATTGCAAGTGATGCGCCTGCGGTAAGACTTGTTACGACGAATTCCTCTGCATTCACGCAACGCAGGTATTGGCTTGCTAATGGAC
>scaffold2551572:733-1034
GATATTCTTCTTCTTGCTATATTCCTTGTAATGTACCTTCTACAAAATTAACATTACATTAAGACTTGTCCCATAGATCATGAATATGACACTTCATAATGATGTGGAATGTGTCAGTGTTAAAAAGGTTGCTTTGTATGACATTATTAATTACAATTTTTTTACATATACTAAATATATTAATTTATATCTAAAAATTTATCTGTTGAGTAGTAGTAGTTGTCATTCAGACATTCTTTTAATTTGTTTTTAAATGCAGTTTGTTTATCAGTCAGACATTTAATGCTATTTGGTAGATGAC
>scaffold2811056:3-279
TAAAAATTTAAGGTTTTCATTTGACTCACCCTCGTATAATAGATGAAACATAAGGTATATTTATGTGAGAACGGGGTAAATGTTTATCCGTTATGGTCTCGTTGACATAATCACCAGAGATTCACCGGAGAGATTTAAGAAAACACGGCGAACCTATAGAGCTCATAAAGAAATAACATGATATAGAGTCATCTTTGCCAACGAGAAGAAGCTAAATCATTCAGGACACCGATGGGTATAAACAATGAACTGTTGTCAACGTCTTATTTTCTCAAC
>scaffold2786489:155-573
GCANNNNNNNNNNNNNNNNNNNNNNNNNNNNNNNNNNNNNNNNNNNNNNNNNNNNNNNNNNNNNNNNNTATCTTAACACTAATTACAACTCTGAGACCTACATACTTATACCACTTTACAGAATGCACAAGATGATTGTCCCTTGGGAGAATGGTGTTGCTGATGCGGTGGAGATAGCATTATACTTATCCATGTAAACCTCTATCTATAGCCATCATCCCTATTCGAATTTTTTGTATTCCCTGATAACTGAAACACTTCTCGGACTTTCCTTGAAAAATTGTCACCTTTTCCAAGTAGCACTCATACGCTGTTGAAATCTAAAATTTGGCTGCAGTCCTTCTAGGGTTACTATTATCATATTTTTATCACTAGTGACAAACTGCACTTCAATGTGAAAATTCCGTAGATGACGTGG
>scaffold537888:240-684
AATCCTATTTTTAACCCAGTATTTCGGAACTGTTTGGCTACGTTATGAGACACTTTTCCTCTGTATTATATATAGGCATGAAAATTGTTTGTACTTGATGTCCCTCTCTTAACGTAATATATGCTGTCCGCATGTGTTCCTTCCTAATTTTTTCAAACTCGTAGTGGCTACTTCCGCTTTGTAAACATTACTTACTGCAACTTGCTTCAGAATGTCGATTTCTTTTTTTTCTTATATTGCTCACTTAATGATTATTGATTAGTGAACGAAAATAAGCCACTTTCTATACAATTGGATGCCATGCTGTAGAGTCTATATTGATATCATTAGAGGTTGGTTTCCTGTAGACGCTGTACTTGTGTACATAGTAATAATTACATCAATGAAATTAATTGATCTATTACAGTCATGCTCTACGGTGAAATTTACTTTAGGATGGAAAGC
>scaffold537888:893-1154
CGCCCTCCTTCGGTAATGCTGGAATTGATTACGGTGTTGGCCACCCTCAGCCTTGATGACAGCTTCCACTCTCGCAGGCATNNNNNNNNNNNNNNNNNNNNNNNNNNNNNNNNNNNNNNNNNNNNNNNNNNNNNNNNNNNNNNNNNNNNNNNNNNNNNNNNNNNNNNNNNNNNNNNNNNNNNNNNNNNNNNNNNNNNNNNNNNNNNNNNNNNNNNNNNNNNNNNNNNNNNNACACGCAATACAACAAGGGGCGCAAGCCCC
>scaffold480980:317-1307
AGTCTACAAGCGCTAGAAATGTAGGTTTCCCTTTCTTCagtctatcctctaagataagtcgtagtgtcaatattgcctgctgggtgcctacgtttctctggaacccaaactgatcttccccaaagtCGGCTTCAACAACCTTTTCCATTCTTCTGTAAATCATACGTATCAGAATTTTGGAGCTATGACTTATTAAACTAATGGNNNNNNNNNNNNNNNNNNNNNNNNNNNNNNNNNNNNNNNNNNNNNNNNNNNNNNNNNNNNNNNNNNNNNNNNNNNNNNNNNNNNNNNNNNNNNNNNNNNNNNNNNNNNNNNNNNNNNNNNNNNNNNNNNNNNNNNNNNNNNNNNNNNNNNNNNNNNNNNNNNNNNNNNNNNNNNNNNNNCTAGAAGAATTTTTCAGTAATTCAAACAAGTAATTTTAAACCTGCTGGCAGTTATAAAAAATACAAGCAATGATATACTGCCTTGAAAGAAACTAGAATACCTTAATATTTCGATAACTATTTGATACACACCACCATTTCCAAGACTCGGGAATATCAGTTGTAGGCTGAATTTAGTTTACTTGTAGTTCCGAGTACATCAGTATTTCGAGGGTGTTACTAACGAAATATGTTTCTGCAATTGTCAGCAAGAGTTTCCTTTTTTTCTCCAAAATTCAAACAAAAAACTTTTTCTCGTTCTTATNNNNNNNNNNNNNNNNNNNNNNNNNNNNNNNNNNNNNNNNNNNNNNNNNNNNNNNNNNNNNNNNNNNNNNNNNNNNNNNNNNNNNNNNNNNNNNNNNNNNNNNNNNNNNNNNNNNNNNNNNNNNNNNNNNNNNNNNNNNNNNNNNNNAAATAATAACCAAAACTACTGGAACATTCAGAATGACATTCTGCTTGCCAAATACAGTAGTAGGCCCAGCTGTAGCTCCAGTTCAAAGTTGTTACTTAGCAGTACAAAAAATTGGGAAGGGATAGAGTAAAAAGTCTTTGGGAAGAAACGGCCAGA
>scaffold480980:1537-1809
GGTCAACGGTTAGAGGCATGAACGCCTATCTGCTTGTGTCAATACCCTAGTGATCTCTCTGGTGTAAACACATTGCTACAATCATTCTGACCAGTACCTCAGCTGGCTCTATCGTATTATATGCTCCTGAGACCCGGCGGATATTATAATGAATGTTTTTAAATTAAGTTTATGTACGTGTTAAATGAAGATAATGAAAGATAATTCACAAAAAATTATAATTGTCTGGAGTGTCCATCACAGCGGATTTTGGGTCTTGGTGACGTATTAGT
>scaffold536949:1-451
TAGCGCCACGGACAGGGATGGCGAGTTGGAAAAAGTGGACTCCCTGCCGTTCTGCTGGGACCTGCGCCGTGCCTAATGAAACGCTGGGTGACGAGGGGAGGGGGCAGTGGGGAGGGGGCGGGGGAGCTGTCTGTGCGTTGACTGCCGTGGcTCTACACCCCCACTGCCCTCTCAGCAGCTAAAGGACACGGGAATGTGGCGCGGTTTCTACATGTGGTGAGACCTTGATGTGCTATAAATAACTACAGGGATTTTTATTTTTTTGGTATTAACTTTGGCTATTCGTCTACCTTAATGTTGCCCCATTCGAAGTAGACTGTACCAGATATTACACACGTACATCAGCACAGTGTACGAGGGGCGTTTGAGAATTCCGTGCAAAATTAAAAACTACCTTTGTGTTTGGGGTAAGCCTTTTTTTATTTTTCGACATAGTGTCCTTTAAGACAT
>scaffold838871:19-825
AGTCTCATGTATGATTTAAATCATTATTAACACTTGAAGTTAAAATGGCCCACGAGTCCTCCCCTGTGTTATACAAGGTTGAGAGTCTCACATGATCATTTCATTATTAAGACATTCCTTCATTTTCAATATACATTTTGTCTTATGCTACAAAGTTACGAATTTAGGAAATATAGTGACAACTCCTCTCAAACCATAAACTTCTTATCTGTGTCAATACTGAATGACACACAGGACCAAAGACAACAGTAAAATCTAGAAAAGTCCCATTAACTGTTTTCTTCGTGGAGTCTGTTCAACATTTCATGAAACAAATTTGCAACTGCTTTTACTGTGTCTCACCCTTATCAATAATTCATGCTATGAATTGTCTGGCAGGTTATATTTACTGAAGGACAATTCATTTGATCAATAATTACCCTTTCAAATAATTTCCCAAGTTCTGAGGTAAATGAAGTGTCTTAATTCTTTGTGAACTGGTCACATTACAATGATTTTTATAAAAtcacaaaatgtcacctcagccaactgaatACCTAATTAAATGTGTTAAGGGTTTTGCTAATTCATTTCTGCATTCTTTAAGTAATCTAGACAAGTAATTTGGGCCAATGAATGTTTTTATTTTGAACCCTAAAAAAATTTTAAAGTATACCCGTTCAGTAACACCACGTAGAAAAAATGAAATCCTCATTTTAGTTAGGTTTGTAGGTGATGTCGCATCCTTCAATTATTCCCTACAGGGTGTGGCACTTAAATCTAGTCAAATTTTAATTTGAATTTCCCACCATATCTTAGTTCCACTG
>scaffold3601451:1-485
AAAAAACTACGTTTGCTTCGTATCTCGTTAGACATGAACGTTCAAAGTATCGGCCGCACAAGAAAAGTACGTGCCCCTATGCCCGCTAGCTTCGTGACGCTGTCTTGAACAGTTCACGAAATATTTGAGGACGCAAAGTTGCTTAGCACACCCTGTATGAGGATCGATACAAAAATTTCAGGAAACCAGTCGATCCAAAATACCGTATACAGGATGATTCACGAAGATAAGCAAATATTTTAATATGTTACTCTACAACTAAAACTAAAGGAAAAAGTTTAAATAAACATAGGTCTGCAATTTTTTAGTTACTGAGTTACGGCTAATAAACGAATTGCCTGAAATTTAGTAACCTAACTTACTTTGAAGGCATTGCAAAACTGTACGATGTTACAGTAAATCACGATTTCATTTTACTTTTTTGTAATTGATCTGGTGAATCTAATAAAACATTTTCCACACATATATCTGCAGTAGTTTTCCA
>scaffold810354:443-2692
AAACAGACTGATGGCAAGACAATAAAAAGTGGTGGAAGACTAACGGACAAAGTAATTGATGAATTACAGGAatattatggaaaGGCCATTCGAAATAACTGTGATAATGTAGAGTAAATGAAAAGAGCTGTGTGAAGCACTTTCTTTCATCGAATATCAANNNNNNNNNNNNNNNNNNNNNNNNNNNNNNNNNNNNNNNNNNNNNNNNNNNNNNNNNNNNNNNNNNNNNNNNNNNNNNNNNNNNNNNNNNNNNNNNNNNNNNNNAGTCCACCTCCACCAAACAGTTGGTGTAAATACAGGCAAACTGAATTTTCTGGCACCCTGCTTGAATTTACACTTAAACAGTCTCTTCCTTTGGCAGTAATAGAGGCAATCAAACATATTTACAGAGATCTGGCAAATCCTGAGCAACTAAAGAAGTGTTTATATTGGAAGACTCAGAATGATAATTAGTACTTGAATTATGTCGTGTGGTGCCGAGTGCCTAAAAATGTTTTTGTTTGCTTTAATACTCTTAAGTTAGCAGTGTCTGATCCTGTAATAACGTTTAACGGTGGGAACTATGTAAGACTGAAGGTTCTGGAGAAGTTAGGGGTTCTATTGGACAGAACACAGCCAAAGTATTGCGCGAACTGGATGAGCTTCGTGTACGTGGAGCAGAGTTAGCTGCTCGGCAAATTACACAAGAAACAAGATAGAGAAGGAGGAGGCAAGCACTGGGCTGTTGTGTCACTGAAGACGACACAGACTATGGACCAGGGCAATTATTGTGCATAAATGAGTCAGAAATGTAAGTCTGTGTAAGTATTTGTAATAAAAAAATGTTTTAAACCACAATATCTCTGAACTACATTTTTGCCACAAATCCGTTTTCTCAAAATGTACTTATGATAGAGATATGAAATTTTCACAGCTTGCCTAGTGTGAGATTCAACACATGTGGCACTAGAATAACAAAAATATCCTAAGTTGTTTGGTTTTTATGTTCATTATTTATAAAATTCTGTCAAAAAATTGAGTGTTTGAAACAAAAAATATAACATGATTCACAATGCAATTTATCAATAATTCTAGTTCAGTATATCTACGAAAGTGCATTAAAGAATTGTGGAAAATTGGAAGTTGGTCTCTTAAAATTTTTCCTAGATAATGGGTCGCAAAATTCGATAATTCAACATTGGCAGCATTGGACATACAATGTCCCCTTAATCGGTCCTCCTTGTTCGATCCAACGATTGGGAACATTCGTATGTAGGAGCCTGCGAACAGGCGTTGACCATTCTGACGGGGCTCCATCTTCTTGATAGATGATATTGGGTGGCAAGCCTGGTATCTGAGAATATACCATACAACACTACTGATTGAACGGGTTACTATGGAGTCGGTATTGTCACTACATGTGATTATGCACCAGCGTAGTCTCAGTAGTTGGCATATCTGATGAGGGAATATAAATTCTTTGAGATGCCCTAGCATATGTTGCAATTCCCTTGTGATATCTTCTGTAGTGTTTTTCCCTCGTCTTCTGAAATTTTGAAGCTTTGAAAGGTAAACGAAGACGCTCCATATTATCGTATTCTGGTTACTAGCGGACGATGTGTTGTAGTATGGAATGTATTTGTACACCTGCATGTACAAATTACAACATGTCTTGTATTTATTCATAAAGCACAAAGAATTTCCTACGACTTGAATACACTGAATCCGTCCCAATTCTTTGACGGTATCTTTCACCTCCATCGTTTTGTCTGAACGTAGAATACACTCCAAGAGCGAGAAACAGTAATATGTTAAAAATATTTGTCAGTAATTCTCTCAACCGTTTTTCAAACCTTTTAGGAAGCAGGATATTACTTACTCTGATACACAGTCAAACAGGGCAATTCGCTGTCCTCCATGCGAAAAACTGTTCCGATTTACCAGAACGCCTGTGGTATCCTGTTGCTCTTCTCCGTTTAGGAAGATATATGTTGTTGTCGTGGTCTTCAGTCCGCAGACTGGTTTGCTGCAGCTCTCCATGCTAGTCTATTTTTTGCAAGTCTCTTCATCTCCATGCAACTACGGCAACCTACATTATCTTCAACCTCCGTAACGAATTTAAATCTTGGTCACcctattactaccccccccatcccccaagacttccctcctccgtTCTCTTAGTCAAGCTGCGCCATAAATTCCTTTTCTCTGCAATTCCATTCAGTACCTCCTCGTTAGTTATACGATCTAATCTAATCTTACACTTT
>scaffold810354:2903-3297
TTAAGTGTTTCTCTGCATAGGGACTCTCGCTAAACTTCGAGAAAACGCAGTATATacagttctgtacagtaaatggcataacaccattaattaatatagACTTCGAACGGAAGTATGTTTCTAAAGCGGAATATTCGAAATTTGTGGGTGTATGCAGTGATGAAAGATTGAAGTGGAAGAAACACGTTAATGATCTGCTGNNNNNNNNNNNNNNNNNNNNNNNNNNNNNNNNNNNNNNNNNNNNNNNNNNNNNNNNNNNNNNNNNNNNNNNNNNNNNNNNNNNNNNNNNNNNNNNNNNNNNNNNNNNNNNNNNNNNNNNNNNNNNNNNTATATCAATATATGAGCCTATTTTGCCTATTTTCATTAACTGCTTTGATATGGCATTATATTTTGG
>scaffold3199868:6-577
AAAAAAAGATAAGAAATAAGGAGGTATTATGCAGAGTCCGCGAGGAAATGAATATGTGGAAAACACTGACAAGAAGAAAGGACAGAGTGATAGGACATGTGTTAAGATACCAGCGAATAATTTTAGTAGTTCTAGAGGACATCGCAGAAGGTAAAAACTGTAGTAGAAGGGCGAGACTGGAATACATCCAATGAATAATATTGGTTGAACACAACACGAAGTTGTAAGTTAGCTAGACTCAGAGCACACCTTACCCGGTTCAAGCGACGCCAAGTCTCCGTAGCCCCACAGAGCAATACGCCAAGCACAACGCCGGTGCCAATAAGAGACAGTTGTGCAGCATGGACGCGGTGCCGTCACGTTACAGCTCGCTTGCACCAATTTCCAAGTTAGCGGCCGACACCAACCTCAGGAAATAGCGCCACGCGAACCACATCATTCCACGGCAGTGCGTCTCACACATTCCTCCATGTAACTGGCGACATAAGCTTGAGAAACCAGAGCCTGGAGTGCTTCTTCCACAAATCTCTGCCTTTCAGCCGCGAATGATAGTTTCTGTTTTGGGCAGAAA
>scaffold705645:11-385
TATTCTTCGGCTTTGGCCCCTTACGTAGCTTGCATTTATCACGAATCTCTGATCCAGCGCAAAGTCCCAAGTGACTGGGAGAAAGCGCAGGTGACTNNNNNNNNNNNNNNNNNNNNNNNNNNNNNNNNNNNNNNNNNNNNNNNNNNNNNNNNNNNNNNNNNNNNNNNNNNNNNNNNNNNNNNNNNNNNNNNNNNNNNNNNNNNNNNNNNNNNNNNNNNNNNNNNNNNNNNNNNNNNNNNNNNNNNNNNNNNNNNNNNNNNNNNNNNNNNNNNNNNNNNNNNNNNNTTGGTCCTTTTCTCGTATGATATACTGTGAACAATGGATGAAGGGCAGCAGGCAGCAGGCAGATTCCGTGTTCCTAGATTTCCGGAAAG
>scaffold424582:590-1331
TGGGGTGCACATTTAAATACTGGGATTGTGTCATTAAAGAAGCTATTGAGATAAAATTAGcaagtgaccttataaatggagacgcaggtttctgtttgaatgtagcttggaatcctgctctctccctagtttaacaacagaggggcaatttcaggtctaattgctcaccagttggcagttgatattcactatcgATAGGTTCTGATGTTTGGCATCCTTAGTGGTGGTGTGGTGTCGCTGGTGTCTCTGGTGGTGTGTATTATCTTTCCCACTATTCNNNNNNNNNNNNNNNNNNNNNNNNNNNNNNNNNNNNNNNNNNNNNNNNNNNNNNNNNNNNNNNNNNNNNNNNNNNNNNNNNNNNNNNNNNNNNNNNNNNNNNNNNNNNNNNNNNNNNNNNNNNNNNNNNNNNNNNNNNNNNNNNNNNNNNNNNNNNNNNNNNNNNNNNNNNNNNNNNNNNNNNNNNNNNNNNNNNNNNGCGCTCCGGTCGCATTCGTGCCTTGCGAATGGCAGGGTGGTTTCCTGTCGAAATATCGGCTGGTGTCGAAGATATGAAGTAGCTGCATTCCCGTAAGTTATTTGAATATTCATACGTCCGGAGAAAGTGGAATCTCACAAACCTATGTCATGTTGAAACAATATCTTCGCACTTCGGCCCCGTAAATATTATCAGTCTCCGAGACGGAAGTTTGATGTCGACTGCTCAGGTACTCTAAAATCTGCCTTACTTAAAAAACAATATTG
>scaffold710444:540-748
GTCGAGTCTGATTTTATTGATATCGAATTGACGTTACGGTGACTTTTTTTTTATCTTCCATTCTCTACTCATGATAATCGGGCGGGCTGTTGTAGGATTTTGTTCTTTGTAGAACTCCTTTTcaaccaaaTATCCCAGATAGCTGGGAGTGGGGCAAAGGGGATTCCTAATTGGGGTTGTTTGGGAGGGGACTTGCCGTTCCGACATT
>scaffold425572:44-569
AAATATTTTATCGACAAGGGCAAAACCACTGCCACTTACCGAAGTTATGTATGATTTATATACTTAGGCAAATACATATATGCGTTATTAATGTTTGGATGCATACGTTGTACGAATGTCCATGCTCCTACAAATTCCCTCCACGATCATCACTCCACTAATCAATACAACAAACATTGATAGCAAATATCGCACATAATCTGTTATTGGAACATCGTTTATTGATACGCCGCTAATATTTGGTGTTTGCCTCGATTCACCTGGCAGGTGCTCAGACCTTTGTGTCTCTTACACAGCGGGTATACAAAATTATCCAGCTGCCCTCTCTAAAAATTATAGAACATCGGAATAAAGCGATATAAGAATCCTATACGGGTAGTAGAGTTTCTGAAGATCACACGCTGCCATGGAAATCAGATCGTAGTGTTCATAACACTACTCTGTGCCATATTATCGTTTCGGGGACTCCTTAGAACACATGCTACGTGCTTTACAGGCCACACACTTTGGTCGCTATCTGAATGT
>scaffold3806664:77-297
TCGCCCACACAATACTCTGTCATTAAGAAAGGTAGTCTTCTGCAACTACCGGCAAATTATAAGAAGTTTGTTCACCCTCTCTCTCACACACATTGCAGCCCCACACACCAAGCAGATAATAGTACGCCTGCAGGGCTCTAATTTCAACTGAAGACCACCCAACTGCGAGCCAGCGTGCTAAACACTTTTCCAACACTCGGTACATTGAATCGGTCCTGAT
>scaffold2481899:280-2414
CTACCTTTCACCATTTGGGCTGTGAATTTTGATCACGCAGAGAGTTGTAGATATAGTCGATGAGAAAAATGAAATTACACCTTCAAATATAATTTGGTATATTATAAAAATGAAAATGAATTTTACAAGATAGTGCATGTAGCACTCTCAATACAATGATTATCCAACAACCCGAAGTACTTGTAAGTACAATGATAGATGGGTTCTATTTAACCCTGATCTGAACTAACACAGAAATCAAAGGTGAAACAGCAATACTGAGCTAAGAAGTGAACGTTTCGCCAACGGATCCCGATGTAGAGTGAAACAGACGCATCCTCGCCATCTCCCTAAAGTGCTGTCTCCATGGCGAGCTCTCTCGCGGCCTGTCTCGGAAGACGCACTCTCGAAAGATACTGTGCGACTTCTACAGAGAGATTACATAGGTTAATTAAACTTTATCAATCTTCCAGCTGCAACAAATACTTGAAAAGTCACGAGTACTCCTAGACCATTTTCAAATGCTGACAACAACTTTCGCAAGCTGTTTCTATATGGACACTTAAAGGAAATGTCTCAGATGTGGACACGACGAAGCTTACGTTTTTCTTCCGTTTTGTCGGTCGGCAACAAGAAAGTTTACCGAAGAGGTATAAAATCGAGTCAGTCCTCAGTTCTCCAGCAAAACGTNNNNNNNNNNNNNNNNNNNNNNACTGCCATTTAAGGGGAAGCGACCATTCAAAACCGTCTGTAGCTCATCGACTGGTGCTATGGAGACAGCTAGAAACGACCGCCGACATTTCGGTTTCAGTCAAATGTGAAGTGCACGCTGCAACACTAAACACTCTAAACTCAGCAATCGGCGAGGAAAATCATTGCGTTGTGTTTTTAAAGGACGTGAAACAATCAACACTGCAACATATTCAGAGACCATGAAAAAACTTCGCTGGGCCGTACAAACAACGTCCTGGCATGCTGACGACGGGAGTGTGTCTCCATGACAGTGTACGACCGTACACCGGTCAATCAACGCAAGAGTTGTTTACGTAATTTGGATGGGATGTCTTAAGCCATCCCTTAGTGACTCTCATCTGTTCCCTAAATTGAAGGAACACCAATGTGTAAAATGTTTCCTACTACAATGTGATGACAATCTAAGTGAAGAACGTCATGAAAACAGGCGACGAGAGACTTGCATGAGACAGGGAACCAAACAACACGTCCAAAGCATCGCAAAACGTTTCGAAATAAATAATTATTAAGTGGACAAATAATGTAATACCTGTACAACACTGCACGTTAGTTTCATTAAGCCATATTTATTTTTTATTCCCTAAAAAATACTTGTAACTTTGCTTTCTAAATGACAATGGTGTGTCCGATAGACTAAGGTATCCCAAGAAATAAGGGGTAGCACATGATATCAAAATTTTTACCCAATTACATTCGACGATATATTTGCTGTGGACGAATGGTTTTCAGGATATCGTAATAAATCAAGTGATGTAGGTAAAATTGTGGAGTCATCAGTGAGTATCAACTCCACACCGGCCGACATCAGTGTTGGTAACGTTGGTACTAGCCTGGTACCCAAAATCGCCGTTCTTCAGCGCCGCTGCCCTCAACATATCATGGAGGCTGCATAGCCCTCTGCAGTGTCAACATTAGGGCGGCCTCCCTCGTCTGACAACTCTCGGCGTTGAACCGGAACTTAGCGGTCATCACATCAAGACTACGGAGAAGGTGACGAATCTGCTACATTAATTGGACAGTACCTGGTTCTGCAATCTGGAAACAGTCTATTGTATTTTTGTACCACGACAGcacattctaccgccaaacctttacaataaagataCGTAAAAATTATACATCTTGTTTACTTAAATTGGTAATTTATTTTTTAGTGTGACAAAGAAAGGACGGCGGCCGTAGTTACGCACAGATTATCAATGGTCGGAATATTGTTGAAGTGGACACGGAATGAAAACGTAGCCTTATTTAGTCTTGGCCTCTGCAGCAGTGAAGTCGCAACCGTTCGCGTNNNNNNNNNNNNNNNNNNNNNNNNNNNNNNNNNNNNNNNNNNNNNNNNNNNNNNNNNTTTCTAAATATACACACTTTAATCTACGCTTTGAATAAATTTTATCTTGGTAGC
>scaffold304546:5-576
TGTGTCAACTGCGTCCATTTCGTCTACATGCGCGTTCTGTACTCGGGAGCCACAGCGATGAGGTTTAGACATCGCGACTGTCGTAACTGGTTGTGAGCCCGCACACTCACGTGAGGGAATGGTAAAGAAAATTACGAAACACGAGTATGTTCTACATNNNNNNNNNNNNNNNNNNNNNNNNNNNNNNNNNNNNNNNNNNNNNNNNNNNNNNNNNNNNNNNNNNNNNNNNNNNNNNNNNNNNNNNNNNNNNNNNNNNNNNNNNNNNNNNNNNNNNNNNNNNNNNNNNNNNNNNNNNNNNNNNNNNNNNNNNNNNNNNNNNNNNNNNNNNNNNNNNNNNNNNNNNNNNTGTGCTATCCTCAGTGAACCTTCTGTATTGGATTGTCTGAAGATTGTTGGGAATTGACaatatttgttgttacatatcatttggcctaggttacacattttgaaaacGAATATTAATATTAATTTTACATACCTTACATAATTTTTCAAATGATTATTTACTGTATTGGTCGTCTAACTACTACCAATTTATTTACAGGGCAAATCATCTGGAAAAAAAGAATTA
>scaffold793409:261-740
AACTTCTACAATAACCTTACAGAGATTTCTTTCCACATTGAGATACTAATCTTCTATCTTCTTTTCCTATAATCTACTAATCTTCTCCCTTGACTTCTGAACTCCAAATGTTAAATGCTCGATAAACCATACTGCACTTCAGCCACAGCTTCATCATCCGAGCATCAATCTTTAACTTCTTAGTGACTTCTTCCAGGTTCTAAATCTTCTGTGTTGTATCAGCGTCTTTACTCTGACTTGTCTTTAACTATTACTTCTTTTTACCGAGTGTCTGTCTTTTAAGTTCACCAAAAATCCCTCTATCTTTCCTGTCCAATCACTTGCTCAAACGTTACTTGGAAAACTACAGTAAAACACACTCACCAATGGCACTGTCTTTATGCGGCTATGAAGGCTTCCATCATCAATGCTGTAACCTCATCTTCAAGGCTGACTTCATTTCGAAGGCTTCCGTGATGTTGCGATGTTGAACAGCACAG
>scaffold793409:1198-1892
GAACCAAGCAGTCGGCCCACAGAGACGACAGAACGTGACGACCGAGCAACTGTCTATCCGACAGGGAACCGGTACTCCTGTCGCTACAGGTACCGCTAATGGGAGGAAAATAGAAATGCAGTTGACCTTGTGGCACCACTTGCGTCGACCACTATTGACCTCCGTACACCAACAAGGCAGTCTGCAGTGGTGTCGGGCACGACTGAGCCCCGAAGACCAGCGAATATGTGTCTGGAGAGTCCCTGACAGTGATAGGGTAGGATGTAGACACACCATTCGTCCCGACAACCAGCACTGATGGTCTGGGGTGTCATACACTATGTGATCAAAAGTATCCAAACACCCCCAAAAACACGTTTTTCATATAAGGTGCATTGTGCTGCCATCTACAGCCAGGTACTCCATATCCGCGACCTCAGTACTCACTATACATCATGAGACAGCAGAAAGGGGCGCTCCGCCCAACTCACGAACTTCGAATGTGGTNTTCCAAACTCTAAACATCCCTAGGTCCACTGTTTCTGATTTGATAGTAAAGTNNNNNNNNNNNNNNNNNNNNNNNNNNNNNNNNNNNNNNNNNNNNNNNNNNNNNNNNNNNNNNNNNNNNNNNNNNNNNNNNNNNNNNNNNNNNNNNNNNNNNNNNNNNNAGACACGTACAGCACAAAGCTTACAGGTCGGCCTCGTCTGCTGACCG
>scaffold793409:2092-2624
TCGCTTNNNNNNNNNNNNNNNNNNNNNNNNNNNNNNNNNNNNNNNNNNNNNNNNNNNNNNNNNNNNNNNNNNNNNNNNNNNNNNNNNNNNNNNNNNNNNNNNNNNNNNNNNNNNNNNNNNNNNNNNNNNNNNNNNNNNNNNNNNNNNNNCAATTGGAGAGTGGAAAATTGTTGTCTGAAGTGACGAATCATGCAATACAATGTGGTGATCCGAGGGCAGGGTGTGGGTGTGGCGAATGCCCGGTGAACGTGATCTGCCAgcgtgtgtagtGTCAACAGTTAAGTTCAGAGGCGGTGGTGTTATGGTGTGGTCGTGTTTTCCAAGGAGGGGCTTGCACCCCTAGTTGTCTAGTTGTTTTGCATGGCGCTATCATAGCACAGGCCTACATTGATGATTTAAGCACCTTCTTNNNNNNNNNNNNNNNNNNNNNNNNNNNNNNNNNNNNNNNNNNNNNNNNNNNNNNNNNNNNNNNNNNNNNNNNNNNNNNNNNNNNNNNNNNNNNNNNNNNNNNNNNNNNNNNNAAGGAATTCTT
>scaffold1552166:73-420
GGGCTGTCCTTACAGTACGACGATCTTGGCGGACGTATGTGCTGTGTGGANNNNNNNNNNNNNNNNNNNNNNNNNNNNNNNNNNNNNNNNNNNNNNNNNNNNNNNNNNNNNNNNNNNNNNNNNNNNNNNNNNNNNNNNNNNNNNNNNNNNNNNNNNNNNNNNNNNNNNNNNNNNNNNNNNNNNAGGAAACACGAGTCCGTCTCCGTGACGTGGCGCCTGGTTGCTTCACATGTGCATATCTTACTGATCCTTATGGCTGCAAACATTCACTATTAAAGGCTACACACAGATGGCGCTATAGCAGCTATGTCACTGCATTATCTGTTGACGGACGACGTTGAAATCAT
>scaffold2516702:1-394
CAAATCAAAGAAAATTCCTGCTGTCCTTAGCATATACACACACATCAAAAAAAGTGTTGCATCACCACAGTTCTAGGGGTTCGTGACCCTTGACATATAAATAGAAGAGAGATATACGAAAACAACATTTTAGTCATCTTTATTGCTCATGACAACAGGAANNNNNNNNNNNNNNNNNNNNNNNNNNNNNNNNNNNNNNNNNNNNNNNNNNNNNNNNNNNNNNNNNNNNNNNNNNNNNNNNNNNNNNNNNNNNNNNNNNNNNNNNNNNNNNNNNNNNNNNNNNNNNNGAATGGCGATTTGCCGTAGATCTCTCAGATTGGTTGGTGGACCCTTTTGTCCATAAACAGTCATTTTCAATATATCCAGGCATGTTCAATAAGGTTCATGCCTGGA
>scaffold665675:50-616
AGTGGGAAAGAAATATCTCAGGAGAGGGAGAGATTTTTGAATAAAAAGATCTGTCTGAACTTGCAGCCACAGATTCGTAAGAGAACAATCTCGTGCCGTGCCGTACCGCAGCCATTGTTGCTGCTTAATTTGTGGCCGAGATAAACAATGGGATGCGCGCTGAAACAAACGCGTGGCGCTGCGTGGCCGTTGTTGGTTGCTGGCAGAGACCGGAACAAACTACAGTTCTTAAAAATCTACTCGTACAAAATATATACCTTTGATATCGTCGCTGCTTTGCAGATAAATTACGTGCTTATCAATGGCGAATCCAACGATGTAACTACAGCTTTACTCTGCAAACAACTGTGAAGTTTATGGCAGAGGGTACTTCCCACGGTACCACTTATTAGGGCTTGATTCCGTCCCATTCATGCCTAGAGCGCGGTTAGGATGTCTTGAATGCTTTCGTGCGAGCTGGTGTTAACCTAATTTTGTTCTCGCGGTCCCTACGAGATCGATACATAGCGGCGTTTAGAACTTCTCGTTTGATGGTTATTGAAACTTTATAAGTAGATATTTGTCAC
>scaffold665675:1185-2189
CCAATTGGGGGTTTGGGTTTTTGTGGTTTAACGTCGCACCAACTGNNNNNNNNNNNNNNNNNNNNNNNNNNNNNNNNNNNNNNNNNNNNNNNNNNNNNNNNATCAAAACATTTATAAGTAGAATTTCGCGGGATGTTTGCCGTCAGGTCTTCAAGTGTCAGCATCTCTGTGACGCTTTCCCGTGGGTCAAACAAGCCCGTCACCATTCTCCTCGCCAATTNNNNNNNNNNNNNNNNNNNNNNNNNNNNNNNNNNNNNNNNNNNNNNNNNNNNNNNNNNNNNNNNNNNNNNNNNNNNNNNNNNNNNNNNNNNNNNNNNNNNNNNNNNNNNNNNNNGGGGGTTTGGGTTTTTGTGGTTAAACGTCGCACCAACTGTAATGGTCATATGGCGACGGAGCGCGCNNNNNNNNNNNNNNNNNNNNNNNNNNNNNNNNNNNNNNNNNNNNNNNNNNNNNNNNNNNNNNNNNNNNNNNNNNNNNNNNNNNNNNNNNNNNNNNNNNNNNNNNNNNNNNNNNNNNNNNNNNNNNNNNNNNNNNNNNNNNNNCCAATTCAACACCCGCTATTAATCCTATTTAGTGTGGATCCCGCACACTTGAGCAGTATTCTATGATGGGTCTTACAAGTGTCTTACAAGCTATCTCCTTTTTATGCTAGTTTCATTTCCCGAGTAAACTAGCAACGAATTGAAGTCTGAGATCTCCTTTACCAACGACTGAGTCTATGTGAGCATTCCATTTCATGACCCTACTACTGGTAGCTACATCCTGTTGTTTGCATGACTCGACTGATTACTATTGCNNNNNNNNNNNNNNNNNNNNNNNNNNNNNNNNNNNNNNNNNNNNNNNNNNNNNNNNNNNNNNNNNNNNNNNNNNNNNNNNNNNNNNNNNNNNNNNNNNNNNNNTGTTGTGATTGAGTAATATTGTAACCACACGATATTAAAAGATTTTATTTTTTGAATATCAGAGTTTTACATTTCTGAACATTTAAAGCAAGCTGCCAGTCTTTG
>scaffold2258506:1-345
CTTGTGCCACAACACTACAGTAATAGTAGTTTCTGGTAAAACTTTAGCTTTAATTATTCCTTTTTTCGTTTGTCTGTGGAGTCTCCATTCTACACTAATTACAAATAATCGGGAGTTTGCCGCATACTCACATGTACTGCACAGCAATAAGGCACCTCGCGAATGGGTCGCCCTTGTTCCGCTCTAAGACTGGTAGCATTATTGGATAGGATTTTCCGCTGCCCTGCTGGACAAAGCGACGAAGTTGGCCGACACGACGGCGACCTTGTGGCGGTGTTTTGAGGCCGGCCTTTCCGCGGTACAGAGTGGCGCGCCTGCGCCTTCACCCCCCGACGTATCAGTCG
>scaffold579511:1283-1765
CTCGCACACACAACTGCGAGGCAGAATAGAAGCACCTAGAAACAGCCTCGCTGTCAGTGCTCCCAACGACGGCGAGGATGGCGCTACCAACATTTTCTGTCGCGTGTTCAGAAGAACAAATGAATTTAACACTTTTAATCGTCAACAAACTGCGACACTTCTCTCAGAAAACATGGTTTTCCAACTGAACCTGCTCAATGATTTGGCGAATTACCAGATGTATACAATAACGAATAAATAATATCATAAACTGATCGCACACAACATAATGAAAGGGCCCTATTCCCCGCAGGCTTTCATGTCACTAGGGGCTAACCATTTTTCACACACATGTGACAANNNNNNNNNNNNNNNNNNNNNNNNNNNNNNNNNNNNNNNNNNNNNNNNNNNNNNNNNNNNNNNNNNNNNNNNNNNNNNNNNNNNNNNNNNNNNNNNNNNNNTGCGATTTAAACAGCCTGGTGTATAATCCTGAACTCTCGCTC
>scaffold60145:335-953
TCAAGCCATCAGAATGGCATAGCTTACCTTCCTGTTGGTCacgcctgattttatgtgtataggtcgcgttgtcccaacgctggctcctgttaagcgtgtcttttatgataactgttcacattatttcctcacaagtgtGGCCTGTGTTTCTAAAATGAATCCAGTTTGTCTTGATGTTGTATTTATTAAATTAAAGGCTACAGACAACAGTAATTTTTGAAACGCTTTCACAATATTAGATCTTTGTTATTAATCTCCCTCCGCTCCACGACAGGCTACGCCACTATCTCGCAATTTACAAAACTAAGATTCATATTCTAGTCCTGCTCTCATAATATTAAGAAAATTTAATGTACAGTGAAAACTTAATCAAGTGGGCAGGACTCATTCTCTCGAAAAAATGGCCGTTATTGCAGGTGACCGCCAAAGTGAGGTTATGTAATAACGAAACACTGGGTCTGTTCCTGATGCACTTTAGTGGCATGTAGCATATTAAGAGTTTTAAAACAAATTCATAGTCAGAGTAGTAGACATTTAACATCATACTGTACTTTACGTTATGGAAATAATGCACTTTACATTTTACATGCAAAATGTACCAGTGCTACTCTTCTGTCT
>scaffold60145:1307-1771
TCTGAGCTACCACTGAGCCATCCCGCTCGGTGGTAAATGATCCAAATAATTCCTGAAGTTTGTTGAGTTACTGTATTTTCCTCAAATTTTCGATGTAGATCGTCACCAAGTGGCTACAAATTTCGGAGTGGTGAGAACCCCTGTCGAAGAGTCAACAATTTTCTAGAAACATCTCCCATGTCACTCTCTTGGTCACTCTTAGTTACTTCGGACCCAAATGGGCCTTATACGAAAATTGGTCATCCATTATGGACATGTACTGATAGAAATAAATAAAATAAAAAATGGTATGTGAAATTAAAAGATGGAGCTGACCTTCATAGTACCGCTGAGGTCTCGCCTCACTGTCGCCATCTAAATAGTCATACTCTAACACATCGTCTTCAGCTTCAGCATATTATGATGTTCCTGTAGTCTCGGCTAATGGTTGATGTTCTCACAGATCTTCTTCATTGTCGAGATGC
>scaffold2000263:601-802
AGGAATGACATCGTCCAACGTAGAGTACAACCATATCGGCAGCATTTAGCTGAGGGACTACAACTCCCGCGCCCATCAAAGGATATCTCATGAATGCGTTACttcgagatgacattgctagattagaatgtccagcatgttctccagactagccctatcgaaaattcctgggaAACATTGAAAAGTGTTTATGGACGAGAC
>scaffold318953:1-558
GAGGAGAGCCTCGTAGGTGCAGGTAGGAAAGGCGGTGTGCCATGGTCAGCGCCAGAAATGGATAAAGTTATGAAGAAATTACCAAACATGGATTCAGTATTCATTTTGCGTCTAATATTAAAGTTCATATTACCCTACAATTTTATTGTAAAAGACTAAGTGTCATAAAACTAGAAATCAGTATAGTACAATGTTGACGAATCTCCTGAGCAATAAATCACTGATTTAATGTGTATGTTATGAGGCAATAAGTTTCTGATTCTGACCAGATAGGGCACTTCCATGCAGGCGCCATGATCATGTAACTGTACTTTTCATGCAAATGCTAAGATTTTTAATTCCCACTTATTAAAAAACTTCTCAGTTCAAAGCATTTCACAAGTCATTCTCAATATTTGTTTACTAACTCCTAGTTTTTATTGTTCATAGTCTTCATTTTAAATCTGTGTGGAGCTTTAAGGCATAAATATTACAGTAAATATTCCAAAATTAAGTGAAAGAATTTACAAATACATTTTAAAGTCTGACTCTGTAATTAGAGACTTTGTAAGAGTCGT
>scaffold318953:1335-1565
TGTCAAAATGAAATTGAGGTTGAAGTCTATCTACAAAATCTTTATTTGTTATTGAAATATACAGTTTAGGAATTTACTTCTTAAAAATGATTTCATATGAATGCAATCCATCATGCCTACAGCACTCATTTAAACAATTAACAAAATTTTGCATGATGGCTTGGCATGTAGATGCTAGGATGCTTGTCACTTTGCTACAGATATTTTCTTTCAATTATGCTATAGGAGTC
>scaffold318953:1788-2747
TTCAGACACGAAAAAGTCATTTATCATCATCATATAACATTTCAAATTCACTGTAACTGCATGACCGCACTTGTCCTCGAATAAGTACGGGCTAATTTTATTCCTCGAGNGGACACGAAAAAGTCATTTATCATCATCATATAACATTCCAAATTCACTGTAACTGCATGACCGCACTTGTCCTCGAATAAGTACGGGCTGATTTTATTCCTCGAGCAGACATTGTAGTCCATACAGTAACTTTTGGTGAATGAACGGGTTTCCCATGCTTCTGTTTGGGAGTCATTGCACTCCAGTAGTGGCAATTTTGCTTGTTGACGTGACCATTtaggtgaaaatgaagctcgtcagaaacgatgaTGTTAAATGGAGGGTACTTAGTTACATAATTAATGTACTGCAAACCATGTCTGACATCCTCAGGCTTGAATTCTTGCACCAATTGGATTTTGTAAGGGTGCAGTTTAAGACCTCTTTGCAGAATTCGGTGCTGTGATGGTCTGTGCACATTTAAAGAAGTTGCACGCTTAACAAATGGTGAAGTTAGGATCGTCATGAACAGACCAATTCACACTCGGCAACGATTCACTCATTTTTGATGACCTTGGTCATCCGGATTTAAGTTTGGTCAGTGTTGAACTGGTCTCAAATGTTTTGATCCATTTTTAGATAAGGGGAACATTTGGAGCATCATTTGCATTATGCAACTCACGGTCACTGCAAAATTTCTCCATGCTACAGTTGCAGAATCACAGTTTTAGTAAAGTTATCACACACATAATGTGCGGTCCATTCCCGAGAAGCGCTCTTATTGACTGAATTCCTAGCGGCCAAGCAAGTGATGAACATATCCTCCACTCGCCTCAGATTTGTTGCACATGTGCAGAGAGCTCTTCAAGTATAAACTTTCTTTTGAGACACCCTAAAAAGTATCCATTTTGTTTCAAGCAGTAGTTTCT
>scaffold318953:2978-3678
AAGTTAAATCTCTTGGCAAACTACTATTACTACATGAATTCCTTAACAAGTTTTACTATATTTAAGCACATGTGGTGCAATTCTAAACCTAGAATTAAGTTCAGTTCATCATAATTGTAAAATTGATGAATATTCCTACAACTGTGTAAATGGATTGTACATACCCATAAAAGTACTTTAAGAAAGGAATACAGCACACTGGCTTTCTAGTAAACTGGTACATTCCATGTCACAATTGTGCCATGCATGTGAATTAAGGAACATGCAGCAAACCATACAGTTATAATTACCTTCACTTAAGATGACAAAGCATGACGCATTCAGTTAGGACTTGTAGTTTCCCCATTGGTAATAAGTTAATTTAGTGTTACCACTTAAATATTATATGTTACAGTGAACTTCTAGTCTAACTACCATTACATCCAGTTAATCTGAATTACAAATATAAAGAAGTACTTTATTTTCCTCTTGTAGGTACTTTTGTCTCAAAAATGAAAGTCAGAAAAGTCAAGAAGAAAGTAAGTGTGGAAAACATTTTTGACATGGTGCCAAATGATATAGATAAAATACTTGCACTGGGTGGCATTATAACTCTAAAggagaaaaCAGTTCATGATAAATGGGAGTCAGGGAAAGTAACGAGGGAACTAGATGTTCACTATGAGACAAAAAACTTGGAAACGTAAGTTTTGATAATATA
>scaffold318953:3904-4225
TCTGAATTTTGGGCATAGCAATGATAAGGATCCAAATGATGATTCTGAGGACAATCTACCTGCCATTGNNNNNNNNNNNNNNNNNNNNNNNNNNNTTGCGTGTTTCAGTTTGTACTTCAAGAAGAACACAAAAATTCTGAATTTTGGGCATAGCAATGATGACAAGGATCCAAATGATGATTCTGAGGACAATCTACCTGCCATTGAATACATTAACTTAAATGACAAGGAGAATCAATGTCGTGATGTGCACGTAAGGCAATATTAAGTTACATCTTCTTGTAATAGCTGTTTACAAAATGCTCATCAGAATTAATCTGG
>scaffold318953:5739-6560
ATTGCTGTTTGTTTTCTTTTAAGTTTGACTGCTGTTTTTCCTTCAGCAGTCTGGTTCCCTCCAATCATTAAAACTGTTGGCAGCGTAGGAGGGTTACTATGTTACTGATGCCCGATGAGGGCCCGGTAAAGCATAGCATTTGTAGTGTCACACCTCCCCACTTGCAACATAACACAGACCATTCAGATTCATGGTTGTAATGTAGTCTTCCTGTTTATAATTTTTTACATTCATGTCTTCTTGTGCTATCGATTGGATGCTCACTTCCACAAGTATATCTCTGCTGCTGAGTGATTTCCGTGTGTCACGTAATTGAAGAAAATTCATTCTTGTACTGGTTGTTATTGTAGAGAGCAGATTCAAACTGAGTAATGGAACGAAGCAAGATAAGTAAATTAATTATGTATTCATGTTACCTACATTATTCAGTTCCAGCCAGCTTATCAGCCACATAATGCAAATGAGAGGGAAAGGTTCTACAATTTTTGTAGTTGGGACCTACAAAAATAATTCAAAGTGTAGTGACTAAAGTATTAATCATGGTGTCCAGCATTCTGGAAAACAAGGAAAACTCAGGGTATTTTTTTGTTCTGGAAACCTATGGGAAATATCAGGGAATTCTTGCATTTTGCCAAGAAACTTGGGAAAAGGCTAAATACCTTATTTGCTTATGGGCAGAGGCCTTGCCTTCTGCTTGGTTTGATGCAATGCCGCAATTACCATTCATCCTCAGCTCTCCTAAAAGGGCATATATCTGTAACCACAACATATTAGTAAGCAAAGCAATACTTACATTTGAACAGATGTAAATGTAAACCACA
>scaffold377923:8724-9026
ATCACTTGCAACACCTTCTGTAAATGGACGTTCATGCCACCTTTGTGACCGtcgttgaccttcaaagaccttactgttacacatcattggattcgtctcgacagccgctatcagaaaataagtaCCAAACTATACAATCCCATTAAAAAAAACAAAGTTGACCGTCACATCGCTGCAACGAACTCACTTAGCAACAGAAAACCAACGTCATATCATGGCCTCCATTGTCCCTTGCAACTTCTGTTCCACAAACTTTGCAGCTACTACCATACTTTCGgtgttattcttggtcGCAGTAGTTA
>scaffold3227458:47-311
GGAGGAAAGGTCAATATTTTACATAATGATAGTATAAGTCATCCTGAACAAATTGTTAGATAAACATAGATCCGCAAGTGCTTAGTTAGGGAGTAACGGCTCCTGGAAGATTTAGCACGAAAATCGGCACCTGTGCAAAAGTAAGCTACTCAGAACTGAAATGGAGAAAAATGTTAAAAGAATTTTCATGTATCTCATAGCTGATGACCTGCAAAATCGAATAaaacatgtttcagacctgtatttgcaatggtTTTGTAGAGG
>scaffold1030596:1-239
TTACAGCTGCGGGCTCCATAAAAATAAACATCGAAATATTGTTATATTCTCTCGAGGCTGCAAATGTTTCGCTCCAGATTGGTGAAATATCGCCAATCCTGTCATTACCTTCAGAAACAGGTCGTTGTGACTATAAAATTACTTAAATAATCCATGTGAAACATGGTTTTTAAATTCGATTCCTGTTTATTGATAACATACGAATAATACTTTAAAATGCGCCATCTGTAGCACCCTA
>scaffold1030596:944-1254
TTCAGAATGCAAAATTCAGTAGGTAGCAGCTAGTGACGCAGAACATTTGGAAACACAGCTTAAATATAAATAACACAAATTTATTTGATTTTTAAATTGGGGCCGCAGCTATACTATATATTCACAGTGAATATTTTTCCCTCTTAGTTGCCGCACTACGTCCACGATTGATTTCTCGAAGTACTAGCATCATCTAGAATCTTAAACTTATCGAGACATATTGACAGATGAACCGAACCTGGGTCTCCTGCTAACTACGCTATCCCAAAGCACAGCGGTTAACGCAACTGCACGGactacctaggcacgc
>scaffold1030596:1475-1838
CGTTCTGAATAGTTGTTTCATTGTAAGTGAGCAGATAGTAAAATGTTTCTCATGTGTCGTTATGCAGATTTTATGTAAGATTGCAGTAGGATTTTGAAATATAGCTGCGGTGTGGGTACGTTGATTAGAGTGAGAATTATGCGTCACTTTATTTTGTTATTTTCATCAGTATCTTAGGGCGATAAGACGTATTATCAAAATTAGTTGGGCTTTGCAGGAAACATAGTTTAATTCCATTAGGCGTGAGTTTTATCGGTTGTGTTGGGTTATGAGTCTATATGGAATAAGAGACAACAGTTGCATTTTTCACGGTCATGCAGAGTTGCTATATGAGTTCCCGAATTGTAGGGTAGACTGGCTTGA
>scaffold1030596:4166-4755
TGGATCNNNNNNNNNNNNNNNNNNNTTGGATAAATCCCTGAAACCTAGTATTAGTGTTACGAAAAAACCTTAGTAAGTCCACAAAGTGACATGTCCAGGGTATATCACTGAGGTGTGTTTACAAGAAAGAAATGGCCTGCCTTATGCAAGTACATGTTAGGCAACATATCACCCCGATGTATGGAATGTAGAGCTGTTGTGTGTACATACAACCTAATACTTCGTCATTATAAAATTAGTATTGGCTGTTGTCAAATGTAATTCATCCAAAGTTGGTGAAAGACAGTAAGCCGTCTGCTCCTTCATCTACAACTATTTAGAAGTGGGAGATCCAATTCAAAGGTAGCCTCTTCGAGAAGATCCATCTAAAGGAAGTCCCAAAACTAAGCGACAGAGGCAAACATCGAGAAAGTGCATGACACGTAGGCTACTAAAGGCCAATGACTCCAAGGGCAGACCAGAAGAATGAGTGCCTCTTCATCTGGCAGGACTTTCAAATTTTTTCCTGGTGAATCCCACACGTCTACAACTTTAATGTTTTCAAAATGTAATTGATGAGTACTTGTCACTATGAATATGCCCGGTAGAC
>scaffold1030596:4969-5298
CAAAGCTCACTTTTTGCAAACTGTTAGAAAGTAACAATCTTATGGGAAACGACGTTTCATTCGAGATGAATAAACTCATCAAAAAGATCCTCTGGTCCGAACGTATCCTACAAGTTACCAGGATAAACCTTGTAGTGCTATCTGTACTCGTTCTACTGTCTTAATTTTCTGTTATTCGCAACTTTTCCGTGAAATCGTTAGCTTTGGCAGGTTTTTCAAGCATTAAACCGTACGGATGCGACAGTTACGGTGTGGGATATTATGACTACCTACCAGGATATTACGTGATTAAACTCTACGATTTCTATGCCAGGTAAATGAGGCCTGCA
>scaffold170036:990-1457
CACGAAAAACCTAAATCAGGATGGCCGAGGGTGGGTTTGAACCatcgccctcCCGAATTCGAGTCCAGTGAGATTCTGTTCCAGACACCTATTTATACAGGGTGAGTCAGGAGGAAAGGTGCATGCTTTGAGGGATNNNNNNNNNNNNNNNNNNNNNNNNNNNNNNNNNNNNNNNNNNNNNNNNNNNNNNNNNNNNNNNNNNNNNNNNNNNNNNNNNNTGGTGATTCGCAAAAACTTCTAACAAACGTGCCCTTTTTTAACCGTTTCCAGGTAAACCAAACAAAATAACTAGGAACGGGAAAAGTGCAGGCGACAGCAAATTAAGATACTGTTATGTTATAATTTGCTTAATTGTGTACATTTCCTCACAGAAAATGCTCAAACAGTCCACCGTCAACTTCAATGCATTTTGATGCTCTTGTAGGCAGATGTTGTGTTGCCGATAGGAGCTCATCTCTGCATCCCTC
>scaffold170036:1851-2280
ATTCTGAAGAAAATGACGGTTATCTAAAACAACTGTACCGATGAGTTGGTCATGAATAATACCGCACCATACGTTGACTGAGAAACGTCGTTAAAAATTCgtttccacagtagcgtgcacattttcaTCGGTCCATACGTGCGAGTTGCGCATGTTGCTGATTTCGTTGCGGGTAAATGTTGACTCATCAGTGAAcagaatacgtggaattaatcgatcatTGGCAATTCATGTTCAGAACGTGTTGCGCAGTGGGTGCCTTCAATGCAGCTAAGTTTGCAATCTGAACACTGAACAGAACAGCATTCAGATAGCTCCACAGCGTGAAGTTACACGGATTAATATCAGGTGATCGGGACGGCCAGGCTGTAGGGaaatggcggctgataattctagcatttccgaaatggcgcttccgCAGCTGCTTAC
>scaffold170036:3225-3436
TCTTTAAACAGAGTTTTGAAAGTTTAATTTTTATTATAATCATATAAATATACAGTGTGTTCGTTTTCACTGAAGACATTGAAATATTGCAGAAACACATCGGATCAAAAAAGGTTCAATACTAATTTGTTTGTATGGGAGGGGGACATATAATGATAATACACTCGCTTCTCCCACCCAACCCCGTGCGTGGGTGGCGGTGGGGGAGGGG
>scaffold399778:1-307
AGTTCTGCTTCGACCTTTTCCCTGAGTGCGTAAGGCAAGTTGTGTGCACGAAAAAAATTGGGTTGTGCGTTCTGTCTTAGCACAACATGAGCCTGATAATCCANNNNNNNNNNNNNNNNNNNNNNNNNNNNNNNNNNNNNNNNNNNNNNNNNNNNNNNNNNNNNNNNNNNNNNNNNNNNNNNNNNNNNNNNNNNNNNNNNNNNNNNNNNNNNNNNNNNNNNNNNNNNNNNNNNNNNNNNNNNNNNNNNNNNNNNNNNGAGTACACTCGTCAAACAAATCACTGAACTGTTCACACAGCTTATCCAC
>scaffold199942:1170-1385
GTGCTCAGCTGTTGTAGCCATCTTGTCAGTCGATATGAGTAGCTGGTGGCCGCTTGACAGTCGACTCCGCTAGCGGCTGAGCCGCCAAACGTATCTTGTCTACGGTCTCTGCCACTTTGGTATCCCCCTCTGATGCCAGTACGCCAGACGAGGGATTGTTTATGCTCGATACCAGGGCCAGTGCGCGACTTCCCCACAGACGGCGTAATCGTCGC
>scaffold738293:801-1320
GCATTGTTAGGTAACGACAACTTATCCAGAATCAGTTTGAGATGTAAGGTGTTTGCTTAACCGATATTATGAATTAATCACCGTGTAGTAACTAGCACTAGTAAGCAATACCAACGTACTTTTACGTAGTTTTCTTCCAATTGCAATGTGAATATTGTGCAGTCTGACAACATAGCGTATGGGTGGTGCCACATGTGCAGATAATAAAAGCGGCTTAGCTCTGGGCGGATCCTCGATAACCATACGCCGGTGCTGTAAATGTCGGCCTTACGTATCAACACCGGGTGTAATAAAAAGTACGTGCAAAGTTAGTGCTCTTTTTTACCGTCCAGCGAATAGACGGCAGTCCCTAGTGAAAATTTCTTTGTATATACAGACTGAAGCACATTACGCAACGATAATGATAAATTTATATACATCACATAAACGTTTCAAAATTCTTATTTTCCCACGTAATCTACATATTTTTACACGGTAAAGGGGAGATATCATGTAGTGTCATCAACATGGCGATGTGTG
>scaffold3380372:1195-1400
ATTTTCTATCCATAAATCTATTTAAATTCTTTAGAGATGGCGCCTTGTTTGGAAAAAGAAACAGGGTAAGTAGGTATGCCTGATGGTTCATGGTGTTTAACCACAAGTTTTCTCTGATATCCTTGAATAGTTCCTGTTTTTTTTCTATTCTAGGAGAATAGACTGTAGCTCCTACTTACTAGTAATGTTCAAGTACTCTGATTCT
>scaffold3252452:1-975
CGAGTACAGTGCGCTACCACTGAGCCACCCCGCTCGGTACTGCTGATCATGTAGTGTTGCTGATTAGCGATGAAGCGCAGTTTCATTTAGACGGTTAGGTAACCAAACAAAACTGTTTTTCTTATAGAGGGGCATGCAGCGCTACTATATATGATTCCATGATACAGCAATAATTGCTTCTAGGAATCAATTGTTGGCGCAATGCCTATTGACCACGGAACGAATAATATTTAATGAATTTAAACAAAACTGTCCCTATAGGGCAGTAGACAATCCACAAGAAGTGCATTGAAAATCAGTGAACAGTGCAAAATTTACAGTGTGACGTGGAGTGCCCCGAAGTGGAAACCGCTGGGCCTTATTCTTTTAAAGAAGGCGGTGTTAGTGTAACAGTGAGTGCTGGGCGTTATGCTAGAACGCTACACAATTCCGTGCGGCCACAACTTGACACTATAGGGATGAACATGGCACACACGTGGCTCCAACAAGATGGAGCCACAGCCCACATGACTTTAATGATTCCGTGGCAGTTGGTCGAGAAATGTTTCCCCCAGCACGTGATGTCACGTTTCGGCCAGGTCCATTGGTCAGCATGGTCGCCAGAATTATCCGCGCGAAACTGTAGGTGAAACTAATGTTTTTGCTAAAAACTTGATTTCGTTGTTAAATGCAGAAATCGACTAGCCATCGGCACGACGGGAGAACAGGTCTGCGGTTCTGGCTTTTGCGGAAGAGGCGCANNNNNNNNNNNNNNNNNNNNNNNNNNNNNNNNNNNNNNNNNNNNNNNNNNNNNNNNNNNNNNNNNNNNNNNNNNNNNNNNNNNNNNNNNNNNNNNNNNNNNNNNNNNNNGAGCTCCTTTTTCGAGGCAGCATTTCCTGTTTTCGTGAGAATATGCCGAAGGCAATCTGTTTTTCTAGACATCTAGACGTTGTGGAATTCATCCGTTTCTGTTCTGTTTTGACATTTCTTAAGGA
>scaffold621334:95-410
ACGTCTACAGCCCTAAGTAGAGCCTTGCGCTCTTTGACCGGCCGCCGTGTCATTCTCTGCCATCTGGCGTCATGCggatgcggtatggaggaccgtgtggtcagcacggtgcgctcccggccgttacgtcaactttcctgaccgtacgagccgctacttctgaatcaagtagctcctcaattggcatcacgaggctgaGTGCACCTTGTTGGTGGCCTCCCACCAAGGAAAAATCGTTGGCAGTACCGGGAATCGAACccgggtccCCCACATGGCACTCAGCGACGCTGACAACACAGCTACGGAGGCGGACCT
>scaffold621334:1444-3299
GAAATGCCACTAGCTTGAATGAACTAACGGTTCAGTTNNNNNNNNNNNNNNNNNNNNNNNNNNNNNNNNNNNNNNNNNNNNNNNNNNNNNNNNTGTCATATTAACTAAAATATTTTGTTCACTAGCGCGAAATATCTACGCGGTCACTGAAATGCCACTAGCTTGAATTAACTAACGGTTCAGTTAAACAGTCGCAGCTGCGTTAGCAGAGCgAAGCGAAGCGTGATGCTCACCTGCCGAAGACGAACGAGTGCATCGTCACCGAAAGGCTACGACCAGGTCTGAGCTTCAGTCGGCAGATTCGACTTTCAGATGTTTGCCTGAAATCGCTCTATCTGCCAGTCTTTGCTCAGGACAATCTTGCTTGTCTTTAAGAGCCAAGCAGGGGCAGGTGTCGGTGGTTGTGTTCTCAGGGTGGCTGACCTGAGGCAAGcctcagcgccctccCCTCCCCCACAGGGACACTTCGCGAGCTTGCTGCTTTAAAATTTAGAGGGCACCGTTTCTACAAGTCTCGTTACTCGCAGCAGATTGGCAGATTTGTCCGGGAGTTCGTTTACAAGGAGCTCGCAATGGCGAGCGACGACGGCGAAATTGTCATTTAATATTACTTAAATAACAGGCAGAATTATTTACGTAATTTTCTAGGTTGGGCGGGGTACTCCCTGCGCCAGTATTTCATGAGCATAACTTGGTTACGGTAATAGAACATATCTTATTTAAGTATTTAATCGTAAAATCCACTTTCAAATAATAATACTCTTCCATTATATCTGCTATCGAGCTGAAATTCAGAACATCCGATAGCGGAAATACTGCCGGTCATTTCGTAATAGGTTTATTCTTAAAATTAATTTTacatGAAATTCACATCTGCTGTTTCCCTCGCCATGGGGCTGTGTGCACAGCACTACAGGCCGGAAAAATGACATGCTTTCATTTTCTTCAGCACCGAAAAGTACATACTATCTTGTTTTACACCTGCTGTGACAGACCGCTCGCCCACGCCACCCCAACACCTGCCACCTAACCTTTCGACTAACAAGGGCGACGTCTTCACTCGCGGCCGTCACCACCATTGGCTGTGCTAGTACTGAACGATGTGGCCAAGACCTCTCTTCCTACGGTCGTCGAAGCGAGAACGTCAGCTAGCAGACTAAAAATGTTGTTTTTCATTTCAGAGAACTGTGTTTATTCGGTTTTTTACGTTCATATTTAAACAGTCAGAGCTCGATCACCATCATTGTTTTCCTCTATCTACACGTTATCGAATAAATATACTGAAACTGTAGACACAGCACCCTCCTCCTTGCGATTAAAATTACGGTTGTATTTAATTAATTTATACCCTATCGTGGCAGCGTAGGATCCGAACCGATACTACGGCTATACATTATAGATGTAGACATTATTAAACGGACCAAAACTTTTAATCAGAAGAAGGTGAATAAAGTATTCGTTATATTGTTTGTGATGCTAAGAGAAAGGAGACGGTGAAACCCGGTTTCGACACAGAGCCTGCTCTTGAAAACCAAGGAGCGGGGCACAGAGTGCAACGTCCCAATCTGACAGATGGCTCACCGCCTACAGCGTGATTAGCGTATGGTCTATTAAGCACCGTTCATGGTGCTCGGTGACGGATACTNNNNNNNNNNNNNNNNNNNNNNNNNNNNNNNNNNNNNNNNNNNNNNNNNNNNNNNNNNNNNNNNNNNNNNNNNNNGTATGATACTTTTAATTTACGTGAAGAAAAGTGTATTATTCTGCAGTTTACGAAACTGTCCGAAGACCACCATCAGCGTATTGTAAATGACGCACGACTTTCGATGTAAGTAGTTCAGAACTAACACAGTACTTT
>scaffold279264:365-1407
ACTACAGTATCTGAACCCAACTACTTGTGTAATTCGTTTGGTNNNNNNNNNNNNNNNNNNNNNNNNNNNNNNNNNNNNNNNNNNNNNNNNNNNNNNNNNNNNNNNNNNNNNNNNNNNNNNNNNNNNNNNNNNNNNNNNNNNNNNNNNNNNNNNNNNNNNNNNNNNNNNNNNNNNNNNNNNNNNNNNNNNNNNNNNNNNNNNNNNNNNNNNNNNNNNNNNNNNNNNAACCTACCTGTGTACCTGCACACACCACAATCTGCTCGAAATAGCTTGAATCAGTGTGGCAAGATGCACATTAAAAACCTTTGCATTGCCTCACACAGTAGGGACCGAATAGAAAGGGCGCACATGGAGACACTACCATCCACACAATTTATAGAATGCGTTTATAGCCCCACATTGGCTTGAAAAGCTGTCGTTACTGATTGAAAGTTCACAAATTAAAATTACGCCGGTATGCTACCAAAACTGAGTGGGAAAGGGATGCAAAGGTATTGCCCTGCGGCTTACCCATCGGCAACCCCATGCATGATACGCTAAATCTGCTTATCCGGACATTGGCAATCGCAACGGAAAAATTCACTAGTGAGAGAAAATGAAAATCTAACAATACAAAAGATACACCTGATTCCATGCAATACTGTCTTGGAATACCTGACAGCGCAACTGAGACCTTGATATGACTGATAAAGAGCAATCACTCAGCAATTATCTACCCCACACATATTTCTGCTTCGCTAAGTGAGCCTGCTGCGTCTTACCATTTCAGATACTCGTCGTCGCCACTGGCacagggataacaaaggatgctGCTGCTGGCGCGTTGTCTCACTGAGGTCTGCATAATTCTTCGAATTATTATTGCCGTGTAATTACAGGCATTGGTGCTTGAAATTATTAAATGGTTTTCCCTCAGATGAAGGCTACCCGAACAactcagtaaggcgacggtgtcgatggtactattgtgGATTGCCAACGTGGTACATTGGCGAACCCTGCATTGGGTTGTCACACAGATTGCTTTGCCGAAATATCATGA
>scaffold279264:2767-3082
AAGGTCTACAACCTGCAGATACAAATTATCACGACGACAGTTATACAAAAACCTACTTCAAGCAAAAAGGGAATGCTCTGAGGATGGAGGAATCAATGGAGCAGATATTCAGACACATAAAGAGAAATGACGACTGGCAGTacaccagttgctggagcaagtttcgggaacgaCACCTGACATAAACAAAATAAACTTCAACTAGCTGAGAGAGAAATATAGCCCCATTGTTTTCATCATACATCGTAGTTCAGATGAAAGTATTTTAAATGATATGTGCTATTCTTCTAAGTGCAGTCGACTGCTTGGAACCAT
>scaffold279264:3457-4715
ATACTGCTTAATTTTGTTCTAACTCCACCTGCATATAATGTCATGACTGCAAGAGGACCTTAAAATGTGAAACCTATTGATGCTAAAACTTGCTACCACAAACCTAACACTATAATTCACAGCATTGTTATCATTTTATGACAGGTAAACAGATTGAATTCACTCTTCCGTCTCAAAAAAAAtaaacatgaaaagaactagtaaaacctactgcCTCGGTTTATGATAAGCGAGTTAGGAAGGTAACCACCAAAACATAGGCGTTTTTAAACTACGACAAAACCTTTTCGCGTAATTTAGGTCGCCAGCTTTTTCCTCCGAGTGCCAGAATATTGTTTTGACTCCCACATACATGGGGAGAAATGATCATCGTGATAaaacaagagaaatcagagctcgcacggaaagacttagGTGTTCATTTGTCCCGCGTGCTATCCGTGAATGGAATGGTAGAGGTATAACTTGAGACTGGTTCGAAAGGGCCGTCTGCCAAGCACTTAATTGTGAACTGCAGACTAATCGTATAGANNNNNNNNNNNNNNNNNNNNNNNNNNNNNNNNNNNNNNNNNNNNNNNNNNNNNNNNNNNNNNNNNNNNNNNNNNNNNNNNNNNNNNNNNNNNNNNNNNNNNNNNNNNNNNNNNNNNNNNNNNNNNNNNNNNNNNNNNNNNNNNNNNAGTAGATGGGGCTTTTTTGAATTGTTATTCTCTAAAAGAAGCTTTGTACTTGATAAGATCACCTCCGTTCCTGTACGCCAAGTGTTTTACAGAATTGCAAAGAATGGTTCCCAAGTTTGTTAATTTAGCAGTTGGTTTAAACTCACGAAAACCACTACTTTTCATGCAATGGATTTTATACTTCTTACTTGACCACTCATTGATGAAAGCTCGAAAGATAGATAGTGGGCTATTCGTCTCTAGATCTCTTACGTTTCTGTCGATTTCACTGTCCGCTGGGCCTATCTCCGGAACTGAACTGTGGCCTAGTTCTTGGAATTTACGCTCAATTATTTTAACATTAGATTGCCTCGGTATCTCAGGGGTAGCGTCTTCGGATACCTATCCGCTGATCCGATACCCCTTCGCTCCTGGGTTCGATTCCCGCCACTGCTTAAATTTTGaacaaaatcatcagcaatggccACCGCAGGCATGCAAGTCAACCTCATTCTGCTAACGGTCTCTTCGAAAGAGGTCGGAGGAGCGGACTGAGGAACAGGGCTTCCTCTTGCCCTTGGGGTGGGAAACTGCCCCTAAAA
>scaffold531712:2121-2627
ACCGAAAGGACGACGAACTGCACGGACTCATGAACTGGAAGAAGCAATACTTCCTCGCATGGTAGAGCTGCGACGTCACGTCAGCATAGAAGCTGTGGGGAACCACTTTTTAAACAACCACAGTCAATGCGGCACGTCGTGCTACTCGTAACAACAAACAAAATTTCTACAAAGCACCACAGTAGTAAGCGAAAACTGGGAAGATTACTTACACTCAAAACAACTGATCATGTCTGTCCCAACGCCATGAGTTATAAAAGAAGCAAGTTTTAAAACTGTTTACCCTGGCCAATTGTATGTGCTGCCAAATGATGCAGATCACAATTACACAACAGCTTCTGGAAGGGGACAATGTTTGGCGTTCCTTCGTATCTTCGACTAGGTAACGACCTAATTAGTAACACGCAAGCGTTCTTTATAGGAAAAATGAGCGTCCTTCTTGTCTGTCTGACAGAATCGAAAATCGATACATCATTATGAGGCAGAAACAACGTACACCAAAAATC
>scaffold1642267:1-646
CAGTTTTAATCTACCAGATAGTTTAGAAATAAAATTCTTTATGCGCAATAAATGGGTACAAGCCCGAGTATTTTCTATTGTAAGTACACCTGGGGATTTTAACATTAAAAGTTGGGCTCTTGTTGTTGTGGTGTTAAAAAGGGTAAGTTGCGATCAAACCAATATAGGGAGAATGTAGGCTAAAGAGAACGCCATTTGGTGTCTACTGTGTGAAAAATGTATGAAAGTGAAACACCTGTCGCCACAATATATAGCAAAACACTGCTGAATTTACTTAGAACCATGCAGTTATTATTTATAAAGGACATGTTAATCGCTGCGATAATTACCTTCGTTAAGAATTGTGACAGTCACTCTGACGATGTCGCTTTTGTCCTGTTTTCAAGGTTGATACAAACATAATTTTATAGTTTGCTAGCAATAAAATATTTGATTTTAATCCTCATAACAGCTGAAGGTTAGTTAAGTTTGTTACTGTGCCTTTTGTTTTATTCTTATTGAGGTGTAGGAATATGAATTGTTTGAAAGTGTTCCCGTATAGCGTCTCACACGTAATGGTGGTACAGATTTCAGAGTATTTGGCGTATTGAGTCGAATTAGTAAAAAAAATAAATAAAATTTTGGGCAGCTGTAGGGTGTTAGGGT
>scaffold1642267:1067-1502
GGAGGCTGAAAAGAAATGAAAGCGGAGGTCCAGATCAGAGACCTAGAACTCGCTGTAATTCTTTATAATTCTCCAACGTCTATGGCAATGTGTTATTTTAGGTGATACGGGTATTTTTCTTTACAGAGAGCTTTGAACTGAAGATATGATGTCTATTTCAATCAGTTATTTAAATGGCAGGATGGGAACAGAAAGTGTTTAATCATATGGAAATCTCCCCCAGTGCAAGGTCTGATAAAGCTACAACTGGAGACTGAATGGCACATCCATGCTTCCACACTTTCGTGATGATGATTTGCGCTTGGGGCTTGACTTACGACTTCGGTTGTGGACACTGGTGATTTAGCTTTCATGCAGACATGTTACCCAGAAACCACTGGAATGACAGGCGAAGCTGACGAGTACCTCTCAACCTTCTGATGCTGGGCCACTAAC
>scaffold2621101:286-756
AACGCGCCCTCTTTCAAACTGATTGATATGACGCTACGGTTCGCGCATATGTCTGCGAGGCATCCTCCATCCTGTCTTCTCAAGTCACACTGATCCAGTACCTTCGGAGCGTCAACGGGAGCCGCAGACACGTAATGGTACTGGAGGGCTCACTCCGGGTTGCTTGAAGATGTTTCAGCAAATCGGGTTCCAAAGTGATGGGGCGCCTGTTCATTTTGGATTGACTGTTTGCAGGCATTAATTTGGATAGGTCGTTCTCGCATCGATGCATTGGGTGTGGTGGACTGAACCCCCACGCTCACCACATTTATCGAGTCTCCATTTATTTCTGTGGGCAGCCATGAAATGTATCGCGATCTTGTGGATTCTGAAACAGTTCTAGCCACAAGTATAGTCTGCAAAGTTGCTACAGTCAAAGAAACCTCTGGTGTGTTTGAGCATGTCCCGCAGTCAATGCTCTGATGGTACAA
>scaffold2128338:6-1056
ATGCCCGATCTACAGTAAGCACAGTGACATATAATTACGGATTACTTTTTAAAATTTTTGAATTGTGAATATAGAACACGACCTGATGGGTCACATCACACCATCTGGACCATCTGGAAGATCGACATTTCATGCCAATGGGATTGCAGGACAGATCTACGTCCTCCTCGGCTCTGGCGNNNNNNNNNNNNNNNNNNNNNNNNNNNNNNNNNNNNNNNNNNNNNNNNNNNNNNNNNNNNNNNNNNCTTGTTTGAAAATTATGGACGCATTTTGGTTCGCCACAGACTGGGTTGTGCGACATCACAGTGATGCATTCGAACAAGACGTACAACGCCAAATACAGGCGTTAGGGTGTAGGGTGCTTTTGGGTATAACCACAAATCACAATTGGTGNNNNNNNNNNNNNNNNNNNNNNNNNNNNNNNNNNNNNNNNNNNNNNNNNNNNNNNNNNNNNNNNNNNNNNNNNNNNNNNNNNNNNNNNNNNNNNNNNNNNNNNNNNNNNNNNNNNNNNNNNNNNNNNNGAATGACACCCTGGGACCCGTAGCCGTACCCTTTCTTCACGACACCCCAAACGCAATTTTTCAATAAGACAATGCACCACCACATATTGTTGCACGAACacgtgccttctcGGTGTCACAGGATGTCAGTTTTTTTTCTCTGGCCCGCCAGGCCACCAGACTTGTCACCAATCGAAAATGTATAGGATATGGTGAAACGATGGGTACAGCGCTGCGTCCCAGTGCCAACTACCGCAGATGAACATTGGAAGTACGTGAATGCAGAATTAATGGCTATACCACAGGACGCCATTCGCGCCTTAtacgcgtcGATGCCAACAGGCATGGAAAAAGTAATCAAGGCCTACAGTGGACCCTGTCTCTGTCAGGCAACAAGACACATACTGAAACGAGATCTCTGAAATACTAATGAACATCTGCTGTGAAAATGAACGTCCTATCTCTAGTCTTTCAAGGTGTTCGGCTTTTCTGAACAGGAGTGTAAACGTGTCTTTTATGAAAGATATGTAGCACAATGTAAAGATTTTTT
>scaffold2441538:1-642
TCTTATGCTAGAACGACTATACCACCAGGTCCAATAGATAGTAATAATAGGTGTGCATTAAATATTTTAAAAACTGTATTCGGGTTTTTGTTATTCTGAAACAGCCATAGGTGGTGACGTTTCACGTATCTTTCAAGGTGGCTGTTNNNNNNNNNNNNNNNNNNNNNNNNNNNNNNNNNNNNNNNNNNNNNNNNNNNNNNNNNNNNNNNNNNNNNNNNNNNNNNNNNNNNNNNATATGAGGAAGCATCCGTTATGTTGGGGTCCTGTGGTGGGGTACAAGCTGTTTACAAAAATTCTACTCCTATGCAGAATATGTGCTTTGTAATACCCATGAAGCTAATCTTGTAATCAGCAAGGCAGCATCAACCAACCGCAATGCGAAAATATTTGTTTCATGTTTGCAAGGAATTtgtgcaatcttgtccaatAGCCAAACTGAGACGGCGATCCTTGATGAGGTAGTGAAGAAACGTTTACCTCTATGTTGCCTATTAGGTAGAATTTTCAGGCCCGATCTGTAAACACATCTTATGATTGCCAGAAAGACATTATTGAATGTATGAAACATACTGGAAGGTAACTCAGTAAAGAGTGAGACTACAATATGCTAGGCTCTTTGGCATAACAAGTTCTTTCCAGGT
>scaffold1118152:602-1051
GAGATGATCAAGAAATTTGTAAGATGACAAAAAGAGATGTTTACGAGCAAAATGTGTCAGAAATGTCATTTCTGTTAGTTTATTTCGTTGTATCAAATGTTCCTATAGTTTTTAAAATACCGACGCAAAGAAAATATATAGTGTAGTCAAGTCTGCACTGTCGTAGGCATTGTTTGGCAACTTTGTCATCAGACAGTCATTAGCTGGTATAGGACTGATTTACCACGCTAATTTCTAATTTTTCTGCAAAAGCTGTATCATAACAATTTCTTTAAATGAGTTCCTATACAACGAAAGCCAGTGATGAATCTTAAGGAAACATCTGTCATATACATCTCCTGGCAACCTCATATGCTTTGTGAATAACACATCACCAACAAAACATAAGAAGGTCTCAGAAAAGGTTCGAAGCAAAGATCAGTGACATGGGTTTGTATTTTGTTCATCAT
>scaffold242514:59-456
TCAAATGGCATGAAATCTCGTATGACTGAACAGCTGCAGTGTATACATACAACGTTACTGTAGGCGTTCAAACATTGGTCACTTCTAGCATATCTTGTATTTGGGTTGTTTAGCGTTTTACAAACTGAACTACAATCCACATACTTTCATTGCGAAAAGACGGATCAAGTTTGTCTGTCGCATTGGATTGTCACTGCCATTTCTGTATGGAAACTTCGATGCAGAGAGATCGTAGGGAACCTCAGGCCACGGGTCACAGCCTGTGCGCGGCCTCTGGCGACTCTCTGCATGCGCGTTGATGGTGTTTGTTGTAGGCTATCACGGGCTGTCTCTTGAGATTCCAAATAATAGTATTCACACAGTCCACCATGTTATTAATCAAATGGATCTGTAGAAT
>scaffold2106226:1213-1972
AGATAGGTAGTATACATAAGTTATTACATTAGGTATGCATTATTAAATTATTAGGCACACACCTACCAATTAAAATGAACATTAGCTGGGAATTTCCTACATTAATTAAATAGGAAGTATTGAACCGAAAAACGACAATAGAAAATCTACATGACGTTAAGGTCATTTCAGTGAAGCTTTGACGTTGTCAACGGTAGTCTTAACCGGCTGTGCTGACCTCAGATGTGAGACAGAGGGAAGATGTGCAGTCAATGTGTTGAGCTTCCCTGCTGCCGGCGATCTATCACCTGGAGATCTAAGACCTATTTCTAAAGCAGGCCTCACGATGATATCTACCTGCTGTCGTAAAAAGAGTTGTACGGCTATCCTGACAGATTCACCAGTgaagagaattttgcgagcagagcaGGAATTGAGAGGAGAAAAAAAGAAAACACAGCAAGCAGTGCAACCCACCAAACTTACGAAAAAATCTAACAAAAGACAACGGCCCTCTGCCTCAATTAGCTCAGAGAAAGAATAGACCTCTGGTGACTTCACGTACGAGGAAAGCGAAGGCAGATGACTTTCAGTTTGCGTAGCAGCTCAGATGACGCTGATGAGGGGATTGATCAGCCTAACCAAGGCCTTTCAGGCGAGGACGCGTCTCAGTGCAATAACACCTGTTTAATAGTTAATGTCAGCCAATACACCAACTTCATCTATAAGTTGTAGCCCCGAGCTACGAAATGCATCACCAAATACTATGCAGTCGGTTAA
>scaffold1443932:589-871
AATTGCCTCACGTGTTTGCTACATTTCTCTCAATCTGAACCGATTGCACCCGAGGTCGCCTCCAACTAGCTTTTCCATTATTCTGCAAATTATTCATGTTAGTCTTTTGCAAGTTTGTCGTACCAAACCAATGATGCGATAAAATTTGTACCTGTCAGCTTCTGCGAGTTTCGTCGTTCAAATTATTACATTCGTCTTTAAGTGTGTAGGTATTTCTCCAGTCTCATATATATTAGATACAAGGTGGAATAATTTTGTTGTTGATGGTTCTTCCGTAGAACT
>scaffold794566:1015-1867
AACCCCAAGGCCCCCGCCCCCCCTAAAGAAAACACTTCAGATTCACAAACGTTTTCCATGTTCAGAGCACTGCATGAAGACAGCCTTAAGGCCCACATTGGATCAAAAGGTTCCTCAGTGAAGAGTCGCCTGACATTTATAATTCCATCCAGTCAGTGTGTGAAACTGTAAGATGAATGAAGCACTGTAGTTTGGTAGTAAGATTTGAAAAAAAAAAaacattccatcaaaatgttgtaaccCGATGTAATAGTGTCTCCAAGCTGTTGCATTTATATCATTCTCAAAAAAAAATTACACTGTCATTCACTGAGTGAATACTTAATCTACAGCTGGTACATTATAAAGGTATTTCTGTGCGCTAATCGTAGATTTTTAATTTACATACATCACACCAATCTTCTGGAATGTTATGTTACTCTATTAGGTGTTATTCttaaataactgagtgagcctaatgcgagaatgcgaaactataTGGGACGGAATAACAGAATGTAGTTTGACGCTGGAAATACTGAAAGTGAGAAGGATCATCACAACAGAGGCTCAGACACACCACGGTCGTCAAACGTGTACACATCCTCATGTNNNNNNNNNNNNNNNNNNNNNNNNNNNNNNNNNNNNNNNNNNNNNNNNNNNNNNNNNNNNNNNNNNNNNNNNNNNNNNNNNNNNNNNNGTTGAAGAATGAACGTAAGGCCTTCGAAATCGCTTATGGGCAACGGCAGCAGTCCACACTATCAGCCTGCAGCGCAGGGCAGCCGAAGCGACGTCCGCGCAGGCGTAGCTGCCGTGGGGGcttttcggacaaacggcgggccgctaggAGAGGCCCGCATCTGCAAGTGTTCG
>scaffold1174957:1-212
TGGGTGAGATGTTCGCGGACGCCACGTACAAATGCGTGGGTGCGCCATCTTGTTGAAACCACGTCTGCTGACGCAATGAGAGTAGAAAATGCTCCAACAAGCCACCAGTACCTCTAACAGGTATTTCAAGTTATCTTCTGAGTTTGTATGCGTACTGTGAAGACAGAAGCTTTAGTGCGATGCATACCCGGACACATATATGACATACTAC
>scaffold1632105:29-1931
CATCTACTGTTCACGGTGGAAGCAATTTTCCATAGTTCCCATGTGGAATACTGTTGTGATTTAATTTCACAAGCTAAAATTGTGTTTCCATATTTAAAATGAGAGCAACGTCTCAGAGAATAAATTGTTAACCACATTCCAAAGTGTTAAATATAATTATTATCGCACGGGCTGTGTTAAAATAATATTTAAAAAAGGCAAAGTGAGGAGCAAGGGTTTTTGTTTCAAACGTATATTACGAACACAAGCATAGATACTTATATTGCTGTTTCAGGCatattctgagtTAAAACAATACTTTCTGCTTGTTGAGAGACTAGTAAACAGGTGCTATTATTTGAACATTTTTcatattcagcactatcatgtcatttttggtagcaatttctggtaggaactatactctcgacgtccctaccttggttcatacatgagcacttagagaaaactgctcatgagtaacacgtaaaagtcgaaaagttaaacaCAGACCAATAAACTGTAGAGAATCATATAAACAATTATTCCGGACTTGGAAATATATGAACAGCAAAACTTTAAAAAGGGATAGACCACTTTAGGATATATTTAACGTAAATAGGAAACNNNNNNNNNNNNNNNNNNNNNNNNNNNNNNNNNNNNNNNNNNNNNNNNNNNNNNNNNNNNNNNNNNNNNNNNNNNNNNNNNNNNNNNNNNNNNNNNNNNNNNNNNNNNNNNNNNNNNNNNNNNNNNNNNNNNNNNNNNNNNNNNNNAAAGATGGTTTTTGTAAATTATATCACATTTATTTATAAAACTCTTTANNNNNNNNNNNNNNNNNNNNNNNNNNNNNNNNNNNNNNNNNNNNNNNNNNNNNNNNNNNNNNNNNNNNNNNNNNNNNNNNNNNNNNNNNNNNNNNNNNNNNNNNNNNNNNNNNNNNNNNNNNNNNNNNNNNNNNNNNNNNNNNNNNNNNNNNNNNNNNNNNNNNNNNNNNNNNNNAATAGTATCAGCGACGAAACATTCGCATGCTTTTTACATAGGTTTAATCATCGTTACTCCAGAACTGAAGTACACTTTACTTATTAATATAACATTAGAAGTAATATTGATAATGATTCAGTGTAATTAATAACTTTTACCAAATAATCTGCGAGAACTCGGTATCTTCGGTAGCTTTTCAGTATAGTACTTGTGGATAGATCTTAATACAGCTTATGAATGTGAGCAACGGCATTCAAGCAGGACCTAATTTTACCAGTCCAGTGAGTCACTCTAGAGATGTTATACTTAGGCGGAATGGCTCTGCACATTTTTGCAATACTAAAGCAGACGGTATATTATGGCCACCAAACCAGAATGACGAGTAATCTCGTAGAATGAATAACAAAACAATAAAATGAGCTGGACTACACATTCTGGGAGCCAAATACTTTGAAAGTATGCAAGACGCTTAACTATCAACGAATGAACTGTATTTCTCAAACCATTCAGATTGTGGCAGGATAACATAGCTATTCTGTAAAGTAATAATAATGTTTGTTATTATATTACAGGTATtgttaCAATACAAGTGTTCTGTAATACACCCGTTGTTAAAATTCCGAAGAACCCATTTATCAGGCGAAGTACAAGTGTCGCCATATTGCAAAAAAATTAATAACAGATCTGCAAGATCGTCAGAAGGGAGTCTTTCAGTTGCGTTTCATGTTTGACGCGCACCTGATTACTACAGGACGAACCCACCAAAGAGCGAAAAGGACCACACAGTCACTTTTCACGTCGCTCTATGCAAACTGTGAAATATATGCTTAAAGAAGAACGTAAGTAGACTAAATTTATAGAACTGCTACACGATACATGTTAAACTCGACATATCCCAAAATTGAAAAGACTTCCCTGAGAACGCACGTAGTCTTAACGTTAATA
>scaffold294710:2-1887
AAGTACTTTTTTTTCTATTCCATTCCGAGAACTTTTCAAACAATCCTCGTGTTTGGCGCGATCTTGTATTTCTGCTATCCAGTTTATACATGATCACGATTTTGAGCACATTCAAAAGACTCAGAGTAAGTACCCCTGCATGCTCCCTCTGTGCGTTGGGATAGCTTAGTGGTTAAGGCATCTGCCTAGTAAGCAGGAGACCCGGGTTACTCGTAAATTCGCGGTCCCAGCACAAATTTTCTGTCACGTCATCTCGAGAAGTTTAAGATTTCATGATGAAAGCAAAAATGGTTCGGGGAGTCATATATGGGTGCAATGCCTATTTGAGCAGCTGaggtggtcagtatttaattAATGTAAAAATGTCTTGTCATCTGATTCCAACCACAATACCCTAGCTGACGCACCTCAATTCGCTGCAGTTGGTCCTAGAGAGATATCACCCACCACCACCATGCAGTGCCGCAGCACCCATGAATGGGGAATCTGAGCAAACGGTGCCTGCCGATGTCAGTGTCCTCACCTTGCCCTGATTGTCCTGGTTACAGCGGCCTCCAAGCTGTGATGCCCCGATTGTCCTGGTTACAGCGGCCTCCAAGCTGTGATCGACGCACACCTTGCTTACGCTGTTTCAAGGTTACATTTCCTGCATCAGTTATACGATTACTCACAAAACCTACCTGGAGTAGTTTCGGTTCTGTGAATATTCAATCACCAACACGGTGGCTGTCAACAGGGTGAAGTGGTGAGGCATTTTCTGTAAAAAACTTAACTATGAATACCATTACTTAATATTGCCTAGTACAACTAATTCATTTGTGTGCCTCTAAGTCGCTGTACACGGATGTTTCAGATTGCATATGTTCCTACTTGGCGTTATATGACACTTATGAATCCCTACAGCACATTGACATTAGAGTATAGAAAATTGCACTGGTAATATGTACCTGAACGGTCCTTTATATTACATATTAAACAGTTTCAAGTATCAGATAATTTTGGCATTCAAAAAATTCCGTGCACTGAGCGTATCTCGAAAAACATTTTTCTCTTATTCGAAGTCAAGAACGAGGATTAGTGTTAGTGTGCCCAGTAACCACAGCATCATTTGCAATATTTCACCCTTCTCCCGTTTTCACATCCTTTCTGAAATGTTACATATTTCTCACGCCCCTATTATCCAATCTCATAGTAATATGTCTAAATTCAAATACAAGTAAGGAAGGAATAAGTTAGAGTAgtgttttgtcgtcatcactgggtaggagaattaatgcaatttttttattgaatggaatcacgttttattcactgcctgttggggcataacaaattATAAATTTTTTTATATGGTGATTGGGACTTGCCTTTCTCTTTAGTAGTGTAAAATATTACGAGGagatgattctggtagggacgacgtatattttgcctttaatttcattacgttattctgtggcactcacttagttcatcagtgtgtttcacaagaggggcTGTGTCCTGGTCAAACGTTTAGTGGACGGAAATGGGCAATAACGGTTCAGGTAGGCGCGCGACAAAGCGGCTCCATGTCCCTGGCTCAGACCACAATGGCTGCTGCTGGCCACGCACGGCTGTAAGCTATCATGGCGTATCTGTCGAGCCATGAAATTTTTAGGCGCGATTTCGTTTCCCGCGTCCATCCTGCAAGACGCGTCTTCTTGGGATTCTTTTCGTGTAATATGGTCCTTCTAGCCATGTATCCATGCTCGTTTTCTGAACGCTCAGGTGTTTTCCACTCATTGGCTGCTGGAAAAGTGACGCAGGCGGATGCCTTGGTTAGCATTGGTAGCCTCTTGGGACTATATTCGTGGAGTAGTTAAAACGCCTGATGTGTGACTCC
>scaffold812470:1372-1654
CGAGTATGTTCAATTATAGCGAGCCGATGTTACGATCCCCAGAATCCGAATGTTTTGCTTATTAACCGTTCCTGAAATATTTGACGTTCCCTCATCTAAGAATAAACATTAGTCTAGGAAGCTGGCATCTATGCCAATATTCTTCAGCACACTCTAACAAACTGTTGTCGGCACTGTATGTCGTTCGGCATCTGATGTTGAAGAATTTGCACTTTGTAGGCATTCAATCGAAGACAGTGGTATAGTGCGCCATGCAGTGTTGCTCGGGATACATGAAGCTGC
>scaffold551768:29-869
AATTTGAAAACCTTTGACTTCCTGGTAATTCCTACTTCTTTATCAAATAACACAGAATTGCGTATTGTTGCAATTTTTTTATATCTAGTTTTCTAGTTATTAAATTTTGATGTCTTCATTGACAATATAAATATATTTTTAATTGTATTCATAGCTGCATTTAATAAACTTTTGCAATACCTGTATGACATGAACTGTAGAAAAAAAGGCATACTTATTACATCAAATCATAAAACTTGTTTGTTTTAAGAAAAATATGCGAATATGGGGTAGCATTTGGTAAGGCTTGTTGACTGACTTGCATTATATAAATGTCATTGTGACATTATATATATTGCATGACAAAATAAGAAAATGTAATTCTCTATGACACATTGTAGTGTAGGATGTGTAGTTAACAAACACCTAGGAAATGTGTTGCAAAATAGTTGTCACAAGTAGGTGACAGTCATAATTGTAAATACTGTTACTGCTTGTCACAACCATAAAATTGAACATCTTGAACATCTCAGGTGTCGCTGCTACATATTAAATAAGTGTGTGCCATACAACACTTGATGTCTGTCTGCAAATCAAACATGTTGCATTTTTTTCACAAAATGATATCCCAACAAATCCCATGTAACTTCCTGACAGATCAAAACTGTGTGCAGGGCTGGGACTTGAACCTGGGATTTTTGCCTGTTGCCGGCAAGTGCTCTACTACTGAGCTACAGCTAAACCATTTCTCTGCTATATACTTTCTTCCAGGGTTGCTAGTCCCACAGGGTATGCAGAACAACTTCTGTGAAGTTTGGAACAAAGGAGAAGAGGTACTGGTGGaagtaaaactgtTAGGTG
>scaffold271457:1138-1621
GTACGGACTCTTGTCGTTTCTTAGAACCACGTGTCCTTGCCAAATCATCCTAGATTTTGTCGCCATAGTTTTCCAAATACAGCAGAGTATTTATGGGCAACAGTCATCCGTAAATTGGCGCTGCAATTTTGACACCTTCTGAAATGAATCAATTCTTAACAAACAGAGTTAGCAGTCTACATATAGGATCTCCAAAAACGTCAGGTGTAACCACTATGCCGCTGCCTCATAATGAAACAGATACCGTTATAAACAGCTGCATAATATTTTTGATTCATTTCTTGCTCACTTTGAAATGAGATGTACAGAAACATACAGTCTTGTTTTTAAAACATGGAACTGCGTTCTCCAAGGTGCTCCATCCTATCAGACCGTACATTCTTGCATTTTCGATCTATGTGAAGAGACGGAATATCTCCATAGGGAAACAATGATCTTCAGTTAGAATATTATCAGTAACCGAGCGTCAGAAAGAGTGTTTTC
>scaffold1308449:402-835
AGTAGCTGCCATTATTATTATaaaagagagattgtgacaaaaaACAAATATTAAGAAAAAAGAAGTGTTTGGGTGAAGATATTGGTACAAGGCTATAGGCCTACATATTTAAGTTTTCAAGAAGCACTAGTGAATGAACATTATTGACTTATTATCCACACAAAGTCTGCAAACTGCAAAATTTTTTGCATATTTTGTCCCAAAATCTGTCGCAGTACTTTCTAGAGTGCCCTGCTATTTAGCCATAATTTTAAAATCCATGTGTTTTGTGTCCCACAATATAAGAAAGTGCTCCACTTTCTGAATGAACAATTACAATTTCTCGTTGGTCCAAACACATTTCTCACTTTTCAGCTCAACATTTTTGTACTGGCATTCAACACACAAAACTTCTGCAAGTTACAGAAAAACTTCCAGTAACTGGCAAACTTAG
>scaffold1308449:1137-1529
TGTTATGTATCCTTTCTGCTGGATCCTTTGCCTACACTTCATACAGCAGTGCAGCGCAGGATCCCCACAAACTCAGGCTCCATACTATACACACCAATCATCTAAGGAACGAATCCTTCAGTGCTCTCTCAAATTCTTCTCATACATATCTCCTAATCATCTTCATCTACTTCTTTTTCCCTTTCCATAATACAGTATTTCCTTCAATATTGTTTCCCTTGCATAGCCCCCCCCCCCCCAACATATTCTTCTCTTATTTCAGTCTTCCCTTCTTTGCTTAGTACTGACTTCCCATCATTCACACAGGCAGCATCTACCTTTCCTAAATGCATACAAGCTTCTACAGCTTTGCATTTCTCCTCTATACATTTCTGCTATGCTAGTTTGCACTT
>scaffold3497524:990-1226
TTGTCTCCTTTTTGTGGACAGTTGTATGGGTCATGGCAACAAAGGTATTCATCCACCTAATAAGACATCACAGGCAAAGGTGTAGCAACTTGGCGACATTAAATTGTCATGCAACTATGCAGAGTAAATATAATAAGTTGCAGCTATTCGTCAGTTTGAAAAGCAACTGATAATTTTTTGATATCTCCTCTAAAGTTCTCACTCGCTGTTCCTTCTGTATTTTCTTTCATTTATAG
>scaffold189047:570-1357
TGCACAAACGTTCAGTCAGATCTTGATAAATTTTCAGAATGGTGGAAAGATTGGCAgattactctaaatgttcagaaatagaaaactgtgctgttcagaaaaacaaagaaaaaaacatagtatcttatggttacagtattaatgaatcagattagaCTCAGTTGACTCGTAGAAGTACCCTGGCGTTACTGTCGGTAGGGACATGAAATGGATTGATCACGTAGGCTCAGTTGTGGGTAAAGCAGGTGGCAGACTTCGGTTCATAGGTAGGATACTAGNNNNNNNNNNNNNNNNNNNNNNNNNNNNNNNNNNNNNNNNNNNNNNNNNNNNNNNNNNNNNNNNNNNNNNNNNNNNNNNNNNNNNNNNNNNNNNNNNGAAAGTGCGACCAGCCTACTAAGGAGCTAGCTTACAAAACACCTGTACGACCCATTTTAGGATATTGTTCAAGTGTGTGGGATCCANNNNNNNNNNNNNNNNNNNNNNNNNNNNNNNNNNNNNNNNNNNNNNNNNNNNNNNNNNNNNNNNNNNNNNNNNNNNNNNNNNNNNNNNNNNNNNNNNNNNNNNNNNNNNNNNNNNNNNNNNNNNNNNNNNNNNNNNNNNNNNNTAGGAGTTGTGCATATGGTGACAGGCTTGTTTGACACACGGGAGAGtgtcacagagatgctgagatgccttAGTTGACAGACACTAGAACATAGACGCCAAACAACTCGGGAAAAGCTTCTTAAGAAATTTCAGTAACAAGCAATAATTGAGGAAGCTAGGACTATTCTAAAATCCCCTACGC
>scaffold25299:533-956
TTTTGTAGGAAGAAAACGATCTCTCCAAATCACAAGATGTTGATAGCGCAAATTGTAGGAGGCGCTGACGTTCCAGCCAACATCTCTCCATCACCACTGGGGATATTACAGATAGTGAAAGGAGTCGACTATATCACCTTTAATGTTAATCAGCTTGAAACTTTCCCATGTCTAGTGAGTCTATTTTCATGCCTGTGTAGACACACAGCTAATACAGTAATTGAGTCAGAAGTAGACATTTATTACGCAAAGCATCTCTGATTTATTCGTGGAGGTAGTGCATGTATCTAGACAAGCTTTAGTGGGACATGCTTTCATGAAGGGAATGTTTTCTCAGAGCAGACGAATAATGGATTTTTCTAAGAAGTGCTGGGCCTGCCGCAGGCACGAGAGGTTTTCACCATAGCTTAGACGCCATTGAAA
>scaffold2202347:229-462
CCCAACTACTCCAATTAGCTACACTTATGTGGCTTAAAATTCTTCATTCCCAGTAATCCCTGTCATGCTACTGATACTTGAGATCCTATATCCAATAAAAACGTACATAACTGTCCTTCCACAAAACTGGTCACACAATAGTCTGCCAATGATTTACCACAAGCGTACCTTGTACTTACATTTACTGGGAGCACTGCACAGTGGCCGCATCACCCTCTCCCCCGTTTAACATC
>scaffold2505745:1358-1842
AAGATTCTAGATTCTTCCCTCAAAATGTGGAGATGAATATAAAGTTTTTTTCTTTAGCACTCGAAGGGAAAGACAACCCAGCCGTGGAGATATTTCAAAAGAAAAAAAAAACAATATTCTATAATCTGCCAGGAAGTTTCAATATTCTATACTGTTTCTAGAACCCGCCCCCTTTTTTCTGGGGGGAGGGGTGGGGGAATCACTATTTATTACTGGTTGTGTTCCTGTCCTAGCGATTTATCAGTTCACGAAGAAAATCTGTGTCAGATAATCTGGTTTTATTATTACCATAGCACACCTGAATTcacgttaagtgtacgtacaatttcacaatacattcacaataAACATTCAAAAATGTCTCTGGAATTAAAAAAAAAAATTGGGCCAAATAGTTAATAAATTACAAAATTTCACAAATTATTTCCTTGCTTCTCTGGAATTTCTGGAAAATTACTGCAGATACATATCTCGAACACGTTTT
>scaffold2898604:1-420
GTGCTGTAGTTGTGGCCTTCTTCCGGGAATGACCACTTCCCACAGCATGGGCACTGCTCACTCTTCGGTTTACATTCTCAAGCAACATGAAAGTACCACTTCTTTCTGTTTTTAGAGTTGTTAGAAGAATAGTTTCTTCTGCATTTGTTCCTAGTGTTAGATTCTGCAAAGAGCCTTTCTGCTGCGAATGTGCTTCCCTTTCCTACATAATGCTTTCTTAAGCTCGGAAATAAAAATGGAAGCAGTTCGTTTTCTGCCTGAAAATCGCGTAAAGTGTTTGGTAAAACTATAAAGAAAGGGCACGTGTATGAGGCTAAAAGCGTATTTTAAAATAATTTTTACTCTGATTTACTCATTCGGCAGGATGTTTTTCCCTTTTGATATACCCCAAATTTATTAAACCGCTAGACATTCTTCTT
>scaffold211012:212-679
TTTAAGAAAAAGGCATATTTCATTAGAAGTTTTTTGTTCAGAATCACCAGAAGTATAACCCCTCAAAGCATGTACCTTTCCTCCTGACTCGCCCTGTAGACTGTCATAAAACACTATAAATTTGAAAAATTATCTTGCTGGCCACCAGTCCAAAATCATTATACACATTTACTTCTACACTGCTCACAAAAAAGCATCAAATAATCGTTAGGCTGCAATACGTTTTGTACCCTTATTTTGATCATTTAGATTATAGGAATTACATAGAAATAGTCCTTTAATTGTACAGAAACTTAAAACGAAACCAGTGGTGAACGCTTTATTGACGCAAAAAGGCAGTGTGGTCCGAAACTAAAGAAACGAAACATGTGAGGGTGTACAGTTTCAGTTCTCTATGTTCCACCTCTGCCTCATATCACAGCAGCACATCTGCTTGGTATGCTTCTGATAAACCTGTGTATTGCATT
>scaffold1695122:1-633
TCCTTTCCCCACTCCGAGCCTGCGCGCTCCGTCGTTATATGAAGTAGTAGTTAATGATACGTTAAACCCCAAACCACCTCAGACTGCCGATAAGCTTGAACAAGACAGTGGAATAAGTCTATAAAANNNNNNNNNNNNNNNNNNNNNNNNNNNNNNNNNNNNNNNNNNNNNNNNNNNNNNNNNNNNNNNNNNNNNNNNNNNNNNNNNNNNNNNNNNNNNNNNNNNNNNNNNNNNNNNNNNNNNNNNNTAATTGGTTAACCACGTTAGAGAATTTAAAGAGTGAGATGGACAGTCTGAAGTTAGATGTGGTGGGATTTAGTGAGGCGCAGTGGCAGGTGGAACAGGACTTCTGGCCAACACAAAATTAAATAGAAGTGATGCAGGAGNNNNNNNNNNNNNNNNNNNNNNNNNNNNNNNNNNNNNNNNNNNNNNNNNNNNNNNNNNNNNNNNNNNNNNNNNNNNNNNNNNNNNNNNNNNNNNNNNNNNNNNNNNNNNNNNNNNNNNNNNNNNNNNNNNNNNNNNNNNNNNNAGGGGAAAGAAATGAGAGGGGAAGACACCAGGTAGAATTTTCTGCTAGCATGTGGTTTAAAAATCATGAAGAAGGTTGTATATGTGGAAGAGACCTGGAGACA
>scaffold1695122:1276-1872
TTGTACAGACACCAGACCGCAGCTATCAGagttgaagggcatgaaagggaagcaataattgggaaaggAGTGAGGCATGGTTATACCCGAATTTATTTAATATGTACATTGAGAAGGCTGTGAAGGACACCAAGGGGAAATTTGGAATTGGAATTCTGGATGAGGGAGAATTAATAAAACCTTGAGGTTCCGATGACGTAGTAATACTATCATAGACGGCAGAGTTCTTGTAGGATCAGCTGAATGGAATGGACAAGTCCTTGAAGGAAGGCTACAGGATGAATATTAACAAAAAAACAAGGGTAATGTAATGCAGCCGAATCAAATCGAGCGACGCGGAGGGAATTAGATTATGGAATGAGATGCTAAAAGTAGTTGATGNNNNNNNNNNNNNNNNNNNNNNNNNNNNNNNNNNNNNNNNNNNNNNNNNNNNNNNNNNNNNNNNNNNNNNNNNNNNNNNNNNNNNNNNNNNNNNNNNNNNNNNNNNNNNNNNNNNNNNNNNNNNNNNNNNNNNNNTAAGATGGGTAGATGAGGTTACTAGTGAGGAGAGGTCTTAAAGAGGGGATCGGTTGATAGGACTTATTGTGAGGCATTAA
>scaffold2388297:337-544
TATACCAATGAAAAGAGGACGTTACAAAGATTTATTCATAGTGTGTGTTATCAATATAATTTAATACATTTAACAATTTGTACTAATTATTTACTTATTATAAATGTGATAAAAGTTCAATGTGGCCACTGTTGGCTACACGACGCGGTACCCAAACTCGTCCCATTCACGCGAAAGCCTATCTGCTGTTATTGAGTGGACGGCAGC
>scaffold1077962:562-840
AACCCTAGGCCCCACACTAGAACCCACATCTGATTTGATGTAACTCTTACCCTTCTAATCCATGCACCCCCACATATACCACCTTCCTAAAATACACTAAAACAACCGGTGTAGATGCCTCATAGTAGCTGGCTTCAAAGCTTGCACCAAATGCACCTCAGCCCTTGTTGACCAACACCCCCAACCAATCACACAGAGCCTCCCATCATACATAAGAAACAAACCATCTCCTGGAATGTCTAAAATCCATTCTCATCCCTCTCCCGCCAGGAATACTC
>scaffold1010961:2480-2880
TTGGACTGAAgcccaaaagattCATTACATATTCAGTTTTATACAAGGAGATGCAGCACTACGGGTAGCCAATGTGGCTGAGAAATGCCATACCTATACTCATTTTTAACAATTGTTCTTAGAAAAATTTTGGTCACTTGCAATTCAAGATAGGTTGTGTAAAGAAGTGATGAACCCTGAaccttataattacagacaaggagggttacaaaagtatttcaaaaGGTATTTAAAGAAGAGAAGATACTGGAGTAATCCGATGTCAAGTGTAGATGTATTGCAAATTATGAAAAGTAAACTACCTTCACACATCAGGGAAAAGTTGATTACagttcccaaaaatgatttggaatatttTCTATCTGTTTGGATGCTTTTGATCTCATACACAAAGAGGACA
>scaffold1040274:1-1181
GCCAATAAGACCGATTGGGCAAGCCATAAAAGTATTGTCGGCTTTACGTCGATGTACTCACTTGTTTCAGGAGCCTTCAGCAAAGGGACAATTAATTTTAAACAGATGCGTTNNNNNNNNNNNNNNNNNNNNNNNNNNNNNNNNNNNNNNNNNNNNNNNNNNNNNNNNNNNNNNNNNNNNNNNNNNNNNNNNNNNNNNNNNNNNNNNNNNNNNNNNNNNNNNNNNNNNNNNNNNNNNNNNNNNNNNNNNNNNNNNNNNNNNNNNNNNNNNNNNNNNNNNNNNNNNAATAATTTTGAGTCGGTAATGGGACAGACCGCATTCCTGAACTACATCAGGGTATCNNNNNNNNNNNNNNNNNNNNNNNNNNNNNNNNNNNNNNNNNNNNNNNNNNNNNNNNNNNNNNNNNNNNNNNNNNNNNNNNNNNNNNNNNNNNNNNNNNNNNNNNNNNNNNNNNNNNNNNNNNNTCCATACTGGCCCGCAAACAGATCCACATACTTTATATAGATACAGGTTACCGCCGGCACGCTGAGTGCAGTCGACGAAGTGAACTAACAGGTGGGTACGTTTCATCCCGAACGCGAGTCCAGTGCTGTAACCATTGCGCCACCCCGGTCGGTCACACGGTGGGAGAAGCGGAGTCCACAAGCTGAGGCCTAAGCACAAACGCGTTCCTTGCAGAACATTCAATGCACTGCTAGCGAGCATGAAAATGATGGTATTAGCAGGTCATATTTGTAACCTCTGTAACTCGGCAAATACTGAAGTTTAGCAGTTCTTGCCTCTCTGTGTCCGGTGCATTATATGCTATGGCAGTGAACAATGCCAAAAGAAGGTAATGGTCATTACGAACGAGAAATGGTTGAGGAGTTCACCCTGcagtttgacatgcgattaactgactctaATTTTGAAATAAAAATAACTCTTAGAGTAAAACAATATTGAAACTGGTCTGAGTGACTATGAGGCAACTGTGGCACCCATGTTTACCAAGGTACGACGAGCAGCTAAAATAAATAAAAGATTCACATGTTCAGAAAACAAGGTAAAGAGGTAGTCGTGCCATAATTTAAAGACGAACTTAAAACTTTTAGTTTGAGACAGGAAAATGTAGAAGAGTTGTGGCtcaagtttaaaagaatagttgagcaggcactggacagagatgtaCCTAGTACAA
>scaffold2713269:1-400
ATACGGAAAATCTTTGAAACAATAATTTCTTACAGATTACAATAATTCGTTGAGCAAAATAACATCATACCTCAAGACCAAGCGAGATTTAAAAGAAACCTTACCACATCCGACCGTATACTAAGATTACAGAGCAATGCAGCAGAAGCTTGCAACATTGCCGATGCAACAGCAGCACTTTTTCTATGTATTGAACGAGCTTATGATAAGGTGTGGCATGCCGGTCTACTTTTAAAAATGTTACACTTCAACCTCCCTTCGTAAATCGTACAGCTAATATCTTATATCATCAGAAGCAGAAAAGTACAGGTCCGAGCTGGTGATCAACTGTACGTATTTCTCGCCTAAAGCAGGAGTATCACAGGGAGCAGTCACATCTACATTATTATATTACATCTA
>scaffold2891885:794-1167
TGTATGTATGGAAATGCATGGCCACAGGTTAGTTTCACCTATGGGTGTGCGTCACGGAGAGCTGAAAAACATGAAGTGCCAAACGTTTGACAATAGGCACCAACTATCCAGCTAAATCCTTCTTAAACATGCTTCAAGAGCCAGTATGAATCTAGTGATCTGGAATATATTACAAGCCACTGCTCCTGTAAGGTCCGCGAAGACGAGTTTAGACTGATTACAGACACTGAAACAATCAGTCATGTTGCGCTCCAAACGGGAATGGGACGAGCGAAGACGTAGTAAGAGGTGGGGTTGGCACACTTGTACGGAGCCTGCGGTTCTCGCGGCCCTTTCTAGATAGACTACAGACACACCAAGACTTTTGTTTCCT
>scaffold219765:627-842
TATTTGTTCCGATGCTGGTTCTTTACGACAATATACCACCAGTCTCACCTCTGCCTTCATTGCACNNNNNNNNNNNNNNNNNNNNNNNNNNNNNNNNNNNNNNNNNNNNNNNNNNNNNNNNNNNNNNNNNNNNNNNNNNNNNNNNNNNNNNNNNNNNNNNNNNNNNNNNNNNNNNNNNNNNNNNNNNNNNNNNNNNNNNNNNNNNNNNNNATCTT
>scaffold1775216:252-545
CCTGTTGCCTACCGTGCAGGATCTGTCTGCCTGCCTGCCTGCCGCGGTCGCCAATTGGAAATCCCGCCACCCAGGTGTCGGCTCAATTCCGCGCGGCGAATGGAGCGGCGGGCGCTCTCGTTTATACTCCGGCGGCACACGTGTGCGGCCGCACAAAGCCATGCACTCGCGGGGGTGGACCGCCAGCGCCACAATGGCCGAGGGCAACGGCCGCCACGAGGCGGAGCCGCAACCAGTCTCCTGTGTCGATAAAAACGTCTCACACAATCAACAACACTGTAAAACTACCAATA
>scaffold1640472:111-616
TATTCTGCGGAAACNNNNNNNNNNNNNNNNNNNNNNNNNNNNNNNNNNNNNNNNNNNNNNNNNNNNNNNNNNNNNNNNNNNNNNNNNNNNNNNNNNNNNNNNNNNNNNNNNNNNNNNNNNNNNNNNNNNNNNNNNNNNNNNNNNNNNNNNNNNNNNNNNNNNNNNNNNNNNNNNNNNNNNNNNNGCCAGCAAATCTGCCATTGCTATATATTGTCTTGACACCGGTCATCCGATGGAGTANNNNNNNNNNNNNNNNNNNNNNNNNNNNNNNNNNNNNNNNNNNNNNNNNNNNNNNNNNNNNNNNNNNNNNNNNNNNNNNNNNNNNNNNNNNNNNNNNNNNNNNNNNNNNNNNNNNNNNNNNNNNNNNNNNNNNNNNNNNNNNNNNNNNNNNNNNNNNNNNNNNNNNNNNNTTGGTGTGTGTTGTCTTTCCCACTATGCTTAGAAAAACCGGGTATTAAATTCCGTGCACAGCGCTTTCCAATCGCATTTATGCCTTGAGAATGAC
>scaffold3018150:63-296
TAGGTGTAGATTATAAATAAGTACCGTATCTTAATGTGACAATTATTTCCAATATAGTCTTCCTTCATTTTACGTAGCAAAAGGGTTCTCTCGACTGAGCGATTTTactaatacttgcagttttctttcctgttttgaTGTTTTCTTTTCTTTCATTGGGGCGCTAGGAGCACTTTATTTCCTAGGGGGGCAATGCTCCAGTCACCCCAGCCTAGTTACAGCCCTACCCTTAT
>scaffold418346:188-498
TGGTTGTGCGGTGAATTCCGGACGCACAGCAGACGTAGGGCCGGACGGTAGAGCAGAGCGCAGCACCTCCAAATTACGGTTGCTCACTCACGCCGAACCAGCGCAACGATTCTCCAGCCGGTCTGTCCGCAGGAAGTTTGCGCGCTCCAGCAACACACAGCTCCGGGCGCACGGAACGGGGTCGCCAGTAACGGATGTGTTTTCACCAGGCACTCATTGGCGCGTCGGCAGAGTTCCAGACTGAATTCATCACCACCGTTCAATTACTTCACGAGACTTATTTGTAAAGTAAGGCTCGGTCGGTTACTGA
>scaffold1627073:24-231
TAACATTCTGACACTATTCCATAGATTCTCTTTTCACTTAATGAATCTTGCATTAACAGTTATTAACCCTGACTCATCTTCAACGCCTGTGATAGCCTTGTTGTCCCGATCACGCGTAAATTTTGTTCAGCTTCACCTTTCCATGTCTTCTGGCGGGTACTGCGTCACTGGGTCTGCTGAAATGTTAAACCTTTGGTGTATTTTTAG
>scaffold263983:1-9122
TGTGTCCACCTTCTCAGAAACTTTTTCACTCCTCCAATTCCTGTTGTTTTTCTTTTTGCAATATGGAGTGATTGTAATCGCAATACATGAGAGTTCCACATCTTTGAGCACTGACACGTTTGCTATGAAGTCAGAGCTGTAACTTACATGTCCTGGGCAAAAATATTGCGCAATAATATTGTGTTGTTCTTGGCCTTGCACTTCCGCGCAATATACTGTCAATAATATTGAGCGTGTGAGAGCTGCTTTACTTTACACCAGAAGGAAGGTCTTTGCAAAGCATAAAATACGGGCTTTTATAAAATTGAAAGAGAATTGCTGGGTAATATATACCTAGAGGAGGCAAAAAGTCAATATTCTCAAAAGCACACTAAATTTGTTCTTTTGTATGGGCCTGCCAGCATTACACAGATTTCACCTCCTTTAGGTGAATACTAACCAGCAATTCTATTGTATAGTTTTATCATTTGAATTTTCCTTTTTATACAAATAAAGATATTTCTTCTGGCAGAAGTGCTCAAGGTGAGGGGAAGGGGATAGGGGAAGGACTGGTGACGTTTAGGAACAGGGTAGAGTATGGAGAAATCTGATCCCATCCGGTAAGTCTCCCCTGACCTGGGGCCCTGGGCGACTTCTCCATTACTATTCCCTCTTCCTATAAACCTCATCAGTCCTTTTCCTTTCCCCGTTCCCTCCCCTTCAGCCCTTCTGCCAGAAGAAGGAGTCATGGACTCCGAAAGCTTGCACATTTACAACCTTCCGTTTGTGTTTTCCTACTGCCACTTAGTGAGTAAACTTTTTATCCTTCTGTGTTGTTGTTATTTCATACATAGATTATTTTCTTTGGCACTGTACACAAAAATATTTGTCAGCCTAGAATAGGTGCTGAAAGAAAGTTTACCATTTCATCAGTGTTAATTACGTAAAAAATCGAGGCTCACCAGAAAAGAAGTTAAACAATGTAAAATTTGTTCGAATCAATGTGTGTTTCATCATATATTATACAATTACCTTTGCAGTTAGCTTATTATCATATGTCGCATTATACACTGTCTATCAGAGACACAGCTGTTTAACTTGGAATATTCTAAGGAAAAAACTTTTCTACTGACCTGCAAAGTATGAACTTACAGAAATGGTTTAAAATTGCTTTCAGGTACAGAATGCATTGTTTTAAAAAAAAAActatagaaatggatagagtgtcaCAAATTTGATTCCAAATTGTATAAGTATTCATAATTAAATTTACAGGAAATTTTAAGTTACAAGTAGTTCTGTTGTACATATCTAGGATCATGTGGTCTATTTGAAAATCTTTTTTTTATTTTCGAGGTGGTATGTTGTATTTTTCTCTAATAAAAATGGCACAGTCTTAGTAATTTTTCTCTTGGCTACTTTGTAAACTGATGAAAATTTTCTATAAGTTGTGCAAATTGTTTCTTGCAGATATTTACATGATTTCTGTGACAACTATTTCTTCTGACATAATAATCTTGAGGTGATATATTGATGCTCTTAATACTCTAGACTTTTTGAATAATATCCAGGGACAATGATGGCTAACTGATAATAATAATTGGTCCAGAATCCTCCTCAAGTAGGGAGATGAGTGTTCACAGTTTGAAAAAAAAATGGACATAAGTGACTTCAGTGTTACTCTTCTGCTGCAATAATATTTTTTTTTTtatttttggcatgaatggtattatGGTTATTTATTTTTTAAAACAACAGCAAATGCCACCTATTGACATTGATTTGCTATTAAGTTTAGAACTTATTTCAGACATCAAGCCTGATATTTAAAACAAATTACTTAATATGGTTTAAGAACTGCACTAGAAGAGCATTTTAAGTCATGTGAGTATAATAGGTTGAATTCTTTTTCAGCTAAAGAATCAACCAAGTGGCTTCAGCAAGGTCCTACCTCTCACTCATTTCATCAATTGTCCTCAGAGTGTGCTACAAAGAGCTTGACAGAAAATGACTTTCAGAACTTTGAGGAAAATTTATGCAGTGGGATGAATTCAAATTTTGCAAAATCAACAGCAGATACAACATTACAAAAGTCTGATGACTCCAGTAAATTAGAATCTATGTTCAGCAACTGCTACAATGTCACGGCAAAGCAACTGCCAGCTAACTTACAGCTATTTCCGTTGCAGGATTCTTCAGTTCCACCAACATTCCCGTGCCCAACTTGTGGTAATGTCTATCGTTACAAGTCGTCCTTGGCCAGACATATAAGGCTAGAATGTGGAAAGAATCCTCAGTTTCATTGTCCATATTGTCCACATGAAACAAAACATAAAAGCAGTTTGTTGAGTCATATAGAAAGTAGACATAGGCAGGAAAAAATGTAGTTTCCTGAGTATATGGAGTTAACTGTATATATCTTTCAGAATGGCAGATTATTGTGCATAAAAatcgttgttggtacctgattgtatgagaagCACTACAGGAGCCATTCAAATTTATTTATGATAGTTTTAAAGTAGTGGGCAAAAATTATATAATAAAATATCTCCCCTGTCACCTATTGCATTTTTTAGGCAGTAAACTAAATTTGAGTTTTGGTGTAAAGGTATCAAACCTACAGTCTAGCAAGCAGTGTATCTAAAATGGCACTTCTGTTTATTTATTTAATGGGCTAGTATTTAATTACTTTTGACTCTGCATGAGCTGCACTGGAATCCCAAAATTGTTAATGTCTTTCTCTAATAAACTAAGTATTTTTTCCTAATAGAAAACACACACCATAGCAAAGCATAATTGAAAAGCCAGAGAATAGAAAAGAAGTGATGCTGAAATTAAGANTCAAAATTGTTAATGTCTTTCTTTAATACACTAAGTATTTTTTCCTAATAGAAAACACACACCATAGCAAAGCATAACTGAAAAGCCAGAGAATAGAAAAGAAGTGATGCTGAAATTAAGANNNNNNNNNNNNNNNNNNNNNNNNNNNNNNNNNNNNNNNNNNNNNNNNNNNNNNNNNNNNNNNNNNNNNNNNNNNNNNNNNNNNNNNNNNNNNNNNNNNNNNNNNNNNNNNNNNNNNNNNNNNNNNNNNNNNNNNNNNNNNNNNTTCTTGTGAACTTCAAAGCACATAGGAAACAGTAAAAAAAAAAAAAAcggtttaagctttattctcTGTTATTATATTAACTTTATTGTCAGGTTGTCAAATTTGAAATTATATAAGAATGTCACTCGATGAGTAAGCTACATTTCATTCAATGGGGAATGACATCATTTCCTCAACCTGCTGACATCCTACACCAGGAAGCCATACATGGATGGTGTGAGGAAAGAATGAGTTTGATACACACTTCGGCCAAGATTAAAGGAAGCCTTTCATAAAAAGATGGGTGTGATTTTTGTGCAAAGTTTCTTTCAGAAATTTAACAGTGGAAAGCTTTCAAGAAGCAGTTTGTTAGTAATATTAAAGACTTGCATCAGGCCATTGAGCCACACAAAATTATTGGACAACGTAGAGGATACTGAAGTCTAAATTTCAGAAAAAAAACGTTATGCACTAAAATAATTCAAGTTACTTTGGATGAAACTGAAAATACTAAATTCATTCTTATACAGTTTGTTTCACTTATTTTTCTGTTTGTACTTTGTTGTATTTCATGTTATTCGTGTCAATACATTGGGTAGTCATATATTTTGTACGTGAAATTGTTACAATATTTATGTTCTTTTGAATTACAGTACTTGTAACCTATATTTTACAATAAACTTTGAAATTCCTAATATTCTTATATAAATTATAAAAAACATTTTAAATTTGAACTCTTGATCCCCACTCTGCCCCATTTTCCCTTGGAAGACTGGTATCTATTCACAAAGCAGTAATCTCATACTTTTTTTTGTGATTTTCTTTAATATCCTGTATGTTCAGCCATGCTGCATTATGTTGGTGTTTGGAATATTGATAATATGTAAAAAATGAGACTAGCAAAGAATCACGGCCAGTATTTTTAATTTTTGTTGATTGATCCTAGTTTTAGACATTTACATGTTGCCATGATGTTGAAATTACTATAATTATTACCTTTTTCTGTTTTCTTAAATTGTTGATTATTCAGAAGTTAACTATGCACTCCTTTAAACAGCTGTCCATCAATAGGTGACAGCAGTTGTCAGCGTACATCAGTAAGTTTTCATTTTGTGTTATATGTACATGTAAATTGGTCACTAGAGTTATGTGTAATATAAACTTATTTTCTGTTTGAATTGTAAGTTCAATAATTTCATTACCCAGTGTCTGCTATTTACTTCTACAGTTTTCAAGTATTAACATAAATTGCTAATTTGCTGTTGCAATGATTTTCTCCTCAATTGTAATGGGAATTTGTTTTCTCATAATTTTTGTGTATGTGTTGCTTTTTCTTTACAAAGTTTCGATATGGAACTGTGATGTATAATGGGCTACTGCATGTTGCCACTCCCTTTTTAGGAAAATCCGTTGAGTAAGTTAGCTGTAAAGTAAAAAAAAAAAAAAAAAAAAatgttgttttacaaGTGATAAAAAGAAACTTATTCAATTGAACTTGTTGTATAAAAGTTTTAAGGACCAAATTATTTGTTGAGTTTCTACTTTCCTCCATGCTGTTTTTTTTTTTTTTTtggtattgaaatgtgataagcaAACAGTTCTAAAGACACTGCCAAGATTTAGCTAATAGTGGACTGCGTTTTACGACCTATTGTCAGTGCTACAGTGGAATTATTTACCAACCAGCATAGTTTTCTCTAAGTATTTTGAATATAGTTCTGCTGAATGTTAATTGCTTGTGACAGAGATATGTGTTAATCTTAGTTGTAAGTGGATTTAATGGAAGACTTCGAGGGAATTTTATTGTGCACTGCTAAAACCACAAacaggttggtattggttcatagcaaaacataaCAGAGAAGCTTAAAACATATCTCTTCTGCAAGCAATTAACATTCAGCAGAATTATATTCAAATTTTTTTGAAAAGCCACTGACAATAGGCACTTTAAAACTGCAGCCTGCTATTTAATAAATCTTGGCAGTTGCTTTAAAATTATTTGTTTATTTCTTGAGTAGTCATTAAAATTTTTCATTGCATGTTGTTGGGCATCAAATGACACTATCATTTCTGTTAGGTTCTGCAGCAGTATCTTTCTTTATTCAGCAACATTTTCTGTAAACAAATCTGTGTGTTAGTTTTATCACCGTTTAAAAAATCCAGATGTTAACTAAAAGTATCTGATTACACCTTATTAGAGACAAAAGTTTGAATATTCTTCCATAGATTTGATATAAATGTTTCTGGCAGCACCAAAATTTTAAGATGTGTAACTGAAAGATATCTGATTTGAAATAATCCTAATAATTTGAAATGAAAACTTTTTTTTACGTGTTACCAAACGTATTCATATGAGAACAGTTCCTTCTCCCCAATGTTCCAAGTCTGGTTTCCTGTTATTGTCTGAACTACTGACTAGTGTACAGTATTTAAATATAGTTAACATATTGCAGCCTTTCCCTCATTAACCAATTCTCTTATATTCGTAAAGAATAATATTTCGCTTAACCGTGTGGTATTTGACACAGAACTGCCACATTGCAATTGATCAAATGCATCTAACAATATCCCACCACGGCTCTTTGCTAGATAATACTGCTCTTCTATATTCATGTTTTCTACTCTGATGGAACAGACATGTTGAATAGTAAAATTGTGAAACATTTACAACTGAAGTAGTAAAATAGTCAGCACAATTGTACACCAATATTTTGCTAACTGACAGATTCGAACTGTACATTGACTGGATACATGAACTTAAAGCTTTCCCATTCATTATAAGAGACAAATAAGGTGATTAATGTTACAGTTTCAGATCAGATTTTTGCTTATAAACACTACATTTGAGATTGAAGGTTTCATTCTAATTTTGCATATTGGCTTTTTCTAACTATGTGAATGCTTTGTTTATTTCAGCTGTGTACCATTGTTAGATTTACCATTAAATTTAATATCAATTTGTTCTCACATGTTGAATGACTATCTCTGAATATATTAGCAGTAGTAAGTGCTATTCTATTTACAACATTTTTATGAGTTCTTAGTGATTCTGGATTATACTTGTATTTATTGTGTGTGTTTTTTGGGTTTCAACTCACAATAAGCATAAATCTTGAAGTACATCATTATTCACATACTGCAACAACTATATTATCTATCACTGCAACTGATACATTTGTTTTGTTTCAGACAATGAAAGATTATGGAATTCTTACTATGAAGGCTGGGCATGTCCCCCCAGCCCACAAAGATTTGGTGATATTGTGTCAGTGGTCAGTGTTGTTAATGAGGAACGAAAGAAATTTAAGTGTCCTAATTGCCTGAAAGGTTATTGCTCCAGAGGAACACTGTTACGACATTTGAAATTAGAATGTGGAAAAGACCCACAGTTCCATTGCCCTAATTGTAGTTATCAGACAAAACACAAAAGTAACCTCCAAAGGCACCTAACGACACACAGAATAAATTAGATAGATTGGTGTTATACTATGAAAAATCTTTTTTGTTAGAACTCAGCCAGCTTGACTTCATCTGTATGAGGCAAATCATGACTTATAAATATTTATGTTTGAAACACTGTTAACTGATTAAATGACAAACCAATGATGCAATAATAATGTCGGAAGACATATTGCTTAAATTTTAGAATTCATTATATAGTATTTTCTGCAACTTGTGTGATCTCTCTctctctctctgtctgtgtgtgtgtgtgtgtGTGTGTTTGAGAAGTAATACTGCTCCATTGTTTGGAGTCTTTCTCAAGTGGACTTAATGGAAGACATTGAAGGAATTTGGATGTGCACTGCTAAAATCACAATACATTGATATGGTTCATAGCAAACTGTAACAGAGAATGTTAAGAAACTTAAATGTGAACTGTTGTAATGAATACAGTGTTTTTATAAGGGAATCTCATTGGGCTCAGCAGCGCCAGGCCCGTCGAAGGCTGTAGCCGCACGGAGTTTAGTGTATTTTAGTTTTAATATCATTGGGTAAATTTAGAGGAAAACTGAGGTACACTGTGTAACAAACTACTGCTTTCATTGGGTATTTAAGACACCGTTGTTGAGAATATGGTAAGAAAGATTAGGATGCATATGGAAGCATACCAGCAACCTTTTCCCTCACTCTTTGTAAGAGTGATAAGGAAAGGCAGAGACAAATGTTGGCATTAAGTACTCTCTGCTGTACAGCATTTGATGGCGTACATATGAATGCGGATAAAAAAAAACAAGCACAGTTACTCATCATGGGTAAAATTTTGTGACGTTCATGCTGATCTTAATGCTATGGCTGAATAAATGTAGCATTTCATTGCATTGTTTCCCATCTTTGTCATTGATGAGAAATTCTCAGATAGGATGTGAAAGGGCATTAAGTGTACCGTACAAATTGCAAACATTATGGTTGTATTTCGCATACAGAGGTGGATGTACTTGATATTTGAAATTCTAGTGCACAGTAGGTTTCTTAACTGAGAACCTTGAAGCCCCTAGTCATAAAATATAATATACACAAAATAAACAAGATTCCAGTGTGGAGTGTAATTATTGCCATATTTGAAATGCTGGTATGGACTTGTGCGTTTGTTGACACTGCGTGTCTGTTGGATTCACCAGCCTGTAAAATTATATCCACTCAGAGGCCTCAGCTCCAATGACATCCTATTGTACGATTGGTTTTTTTTAGTGATACAGCGTTTTATATCTTGGCAGTGGTTGAAAATTGTTTGCTTATTATGACATAATATGTCTGTATTTGTTGCTGTTGAAGCTGTACATCCTATGTTTTGTGCATACTGTTATTTATGATATAAACTGCACACACTGTCACCAGTATTGTAATAATGTAAACAATTTGTATGAGATATTAGTGAATTGAAGTAAAATGAATTGTTTACGTGCATCTTCAAGTATCTTCAAAAGATTTATATTAATCTTTCAGACTTGGATAACCTAGACAGTGTGCAGTGAGTTATGTACAGTGTTTCTACAATCATTACGGTAAGCATAGGATTGTGGAGTGAGAATTTTGACTGCTTTAGAAAAGAGTGCTTGTATTGCACATCATTCTCAGTAAAAGTCTTTATTGTCTGCTTAAAAACAACTATTTATTTTGGGCATACCACTTGTATATTAGTAACACATACATTAGAGTTAAATAAAGTGGCAAAATTAAGTTTTAGCTTTCATATTTTTATGTATTGCTTTTCTGTGGCTTCCTTTGTCCATCGTCTCCAACCTTCTCCTTGTGATAACACAAAAAACCAATATTTTGAATCATAATTGTCATTATTATTAATTAGTTTGTGTCACCCAACCAAAGTTAGTCGTCAGCCAAAGCCAAAGCTGCAGTGNNNNNNNNNNNNNNNNNNNNNNNNNNNNNNNNNNNNNNNNNNNNNNNNNNNNNNNNNNNNNNNNNNNNNNCAGCCCGTCATTCTGATTTATTTGTCTGCATTTTTCAAAGCAAAAGCGTGTTGAGAAAAATATTGAACATAAAGCAAATAATAATTTTAGTTGTATGGATGGCATTCATTGATGTTTATTCTTAAGTCAAATGTATTATTCTACAGCACAATTCTCCCTGGATAATTTACAATTGTTTCTGTACAGTTCTACTTTTTTTTTATTTAAGCTGAAATATTGTGAATTGACTTATTTGTCCCATTACATATAGTTGCTAATAATTTCATTAGAACACAGAAGACACTTTATTTATATACAGGGTGTTGCACGAATGAGTCCCTGATTTCAAATCAGGGACACATTACACGAGTGCATCAAAATGCATTATTATTGTGTAAGCTGTAAGATTGTTCTACAGAAGTTCACAAAAGTGCGAAGTACTTCAACATCTGAAACAGATGGCGCTCTATGCAGTGCAGCCCCTACAGTATCAGCGTGCATAATTATGCCCGTCCGTCGCATGCCGCCTTTGCAATCACANNNNNNNNNNNNNNNNNNNNNNNNNNNNNNNNNNNNNNNNNNNNNNNNNNNNNNNNNNNNNNNNNNNNNNNNNNNNNNNCTTTGAAACGCCTGCCGCCCCTCA
>scaffold263983:9364-16190
CTATTTGCTTATTCATGACTCCATTCAGGTGGAAGTGTGCTTCATCAGTGAAACAGATGCGGCCAACATCAAATCCTTCATCACTACCATTGTGTGCATTGAGTTTGCAAAGCCAGCCCTCTGCTCCACTGCTCGTACAGGTATGGCCTGGTGGCANNNNNNNNNNNNNNNNNNNNNNNNNNNNNNNNNNNNNNTATTTCCGTGGAGTTTGCTGACTGATGCCAGACATCGTGGCGACATTTGCAGGAGTATGTACAGTGTGTCTGTAACCAACATTCCTTGCCCGATCATGAGCGATACTGCCTGTCCGTTGGAATTTGGCGAAGAGCGTGTGAATTTTTNNNNNNNNNNNNNNNNNNNNNNNNNNNNNNNNNNNNNNNNNNNNNNNNNNNNNNNNNNNNNNNNNNNNNNNNNNNNNNNNNTGCATCGGGTCCTTTTGACACGTTAAACCCTGTTTGAAAGCTGCACCTTGTAGCTGTAGGACTGTATTGTAACCTGTGGTATTCCAACACCAGAAAAACACCTTGTTCGATGGAATACGTGTCTGCAACCTCCTCCTATAGTTCAGTACGCTACCGACCATTCACGTTGCAGCGGTGGAACTGATCgctcggagctgtggcgCACTGTTGGTTGGCATGCCATAATGCGATTACAGTGCCATCTGTTATCAGATGTTCGAACTACTTCACACTTTTGGGAACTTCTGTATAACAATCTTGCAACTTACACAATAAAAATGCATTCTGATGCACTCATCTAACAATCTTAGCTTTCGAGTTATTAACATATGAAAGCAGGGACTTATTCACGGAACACCCTGTAAAACCAAAGTTTATCTGGTGCAATAATATTTTTACATTTATGTTAACAGCTCCGGTTGCACAACTATTTAACTACATTGTGTTCAAATAATCAGTTTCCCATTCATGAAATTTTCAATTGAGTAATAGCATCTCTGAAGTAGATCATTATGAAGCCTTTTTTCCCAGTGATTCAGGCTTCATACTTGGAATTTTCTTGCATTTTATTTTATTGTAATTCTCATACTGGGGAGTTTGAACATATAGTTTAAACAATAAACAGGGAATGTAAAATTATCTTTATTTCTAGTATTATATGAGTTAGCAAAGCAGTTTTCTTTAAATAATTCTAAATTGCTATGTAGAAAGATGATAATACCAAGAATATATAGAGAGGGAACTGATAATATTTGCTGGTATTTAAATAATGGACAATATGATTCCCCCACACCTTTCAAATGATTTTTTAAAGTGCAAGATGATGCTTGACCCCCACTCCCCCCCAAAAAAGTACCATCACATAACTGATTGGAAGTAGTAGTTGTGTGCAATTTTCCTTGTGTTTATATCAGTGGTACTAGCTAATAATATGTGTGTGAAAGGCAAAAAACTACACAATTTGTTTAGTAGGTAAGCAACATGTTTATTCAAATGGATAGTGTTATCTAGGTTTAATGACAGGAATTTCACAGAATCCACTTCTAGGTCTTGATTTTTGTGATTTATTTTAATTTCCTGAGATTTTacatgttttgttctgaattggatcataagTGTTTTTGGCATGTTCAAGGTTAATCCGTTTAGCTGAAACCATGTTTCAATATCATTTTGAGTATTGATGATGTAGACAACGATGTTTTCTGACTTGTGGTCTTTAATTAATGCAGAACTATCATCTCCAAATAAAACCAATGGGGCCAGTTATGTTGATGGGTAAATCATTAATGTTGAACAAGAGAGAAATAGGGCCTAAAACAAGGCCTTGTGGTATGCCCTTTTTTTTTTACTGATTTCCATTTGGAAGAATAATTTGTTGCATTTGTAGATACAGCACTCTTTACTTTCAATTGCATAAATATAAAGTAAGTCATTGTAAAATATTACCCCTGCTGAGTTTATGCAGTTCATAATTTAATGAATCAAATGCTTTTATGAGCTCGCAGAAGATTCCTGCCACTTTATTCCTGTTGTGTGGTGATGTACAAAATCTTATCAACAAAATGGTTATTTGTATCTACAGTGATTTCCCCCCagtggtagccaaattggttactgaTAATCTCATATTTTTCAATGAAGTTTCAAACCTGGATGGCAGCATCTATCTCAGATACTTTTGAGAGGACTGTAAGAAGAGCGTTGCGGCAATCATTTTCCATATCCTCTGTTGATCCTTTCGTAAATTTAAGTTTTATTTCTATGTGCCTTAGTACCTCCAGGAAAAATCTGCGTTCAAAAGATTGGTTAATTATTTTAGATCGAGAGACCTATTATTTTATGCACAGCTTTAAGGACTTAACGTGGATATCCTATCCCAATCTGCAGAATATTTGTTTCTCAATGCCAATTTGTTATTTTCTACACCTATTGCCGAAATTGTTTTACATTTTGCAAGACGTTCAGACATATGATCAAGCTCAAATGGACACACTTTGTTTTTATAATCTGTAACATTGACATTTGATTTCACCACATTAATGAAGAACTCATTGAAACATTTTGAAATTAGAATTGAATTTACAATATCCTCAACTGCAATCTTAAATTTTCACATTTCGTGATTGGAGACTTTAATACCTAATTCAGATTTCACAACTGACCACACTGCCTTTCATTTGTTCCGAGGTTTTCAAATAAATGTATTGTCATTTGCTTTGCTGCCTTGACAACTTTCATAAATATATTTTTGTATTGTGTAATACATTCAACAAACTCAACATTTTTACTATATCTTAGTTGTTATTTAGCTGTCTTTTTCTTAGCACTAGAGATTTTTATACCTTTATTAATCAATTTTAATTGTCTTGCCACTTTATTAAGAAAAACTCTTAAATGGAAATGTTTTGCAGGAAACACTCGGAAAGCTGTGTAAAAATGCTTCGAAATTTGCAGTGCTTAAAATATTTTGGTCAAAGTGCCAGTTTTCTTGCATAAAGAAGTTTTCAATTTTATTTAAAATTTTTATGGTATCTTCACTAAGGCAGTGCTGGTTTAAACAAATTACTTGAACGTTTTTAAACTCAGACAAAAACAATTTGCAGTTAATGTATTTTCGAACTTTTGTTACTTAGGCATTACCATTTAAACCATTTACATTACAGTGCATGTTATATCTACTCCCAGTTTATTTATAGTTTTAGGCATACTATTGTTTGGGAGGTGTTTAGGCTCTAATATCCTAATCAGCACTTAATAGTTTCCCTTATTTCATATGATGCAATAAGTATCAACAGACATTTTGCTGACTGTTTTGGGAACCTAAACTGTTTACATGTAAATATCCCTTTATCAATTTTTTGTAATTTTTATTTTGTTCGTATTGCCATCATACCTCAAATGATATTGAAATTTTGTTTTGCATCCATATTGCTATTGCTTAGTTTAATTTTTATTATTATTTTTAAATATTAGAATAGCATACTTGAGATGCATGATTCATTTATATATGTTTTGCAAAGTATCTTAAATAATTCCAACTTAATTATAACACAGAAAGATAAAAAAATCTACTCACCAAGTGACGGCAGGTGAACACAAATAAAAGTTGTGAAATATGCAAGCTTTTGGGACCAGTGGTTCCTTCTTCTGGCAGAAAGGTTGAAGAGGAGGGAAGTGGGGAAGGGAAAAGCACTGGTGAGGTTTAGGAAAGTGGAAAAGTCACCCAGAACCCTGGCGAGATTTCCCAGATGGAATGAGACTGAAAGACAGATTGNTAGAAAGGTTGAAGAGGAGGGAAGTGGGGAAGGGAAAAGCACTGGTGAGGTTTAGGAAAATGGAAGGGTAGTGGAAGAGTCTGGCGAGATTTCCCAGATGGAATGAGACTGAAAGACAGATTGTTGTACTTGCATCGGATGAGATTTGAAAACCTGAGAGCTTAAAGGTGGAAGATACGGTAATAACCAGGAAAGAGATTATTGAAAAACCAATGTAAAAGTGTCAGTAAGATCAGCAAACTAAGTGCATTCTACATAGTATGTTGGTGACAGGAGCAGAAAATGGGATATAATAAGAATTAAAAGAAAAAGAAGGAAATAACAGGGAGTGAAGAAAAGGAATAATTAAGACAactgaagttaaCATACATTTAAGCCAGGTGGGTGACAAGAACCAAGCAGTAAAGCCAGTTCCCACCTGCGAAGTTGAGAGATACTGGTGTCAGGAGAGAGAATCCAAATAACCTGTCTAGTGAAACAGGCACCAAGGTCATGACTGTCATGTTGGAGTGCATGCTCTGCAACAGGATGTTGTGTGTTGCCAGTGTAACCCTCTGACTATGCCCATTCATCCTCACAGATAACTTGGTGGTTGTCATACCAATTTACAAAGCTGAACAGTCCTTACACAATAGCTGGTACTTGGCATGTGTCTTTTCACGGGTTCTTTTCCAGCCACTTCTAATTCCTCCAGAGGCTCCTCTTATGTCATAATGAATTGTATCTCATATTAGATTCAAGCTTTCAAAAACATGCTTTTATTCTCTCTAAACTGGGGTCCCACTTTCTTTTCCTTGAATCCTACTCATCCTTGGGAATTAAGCCCAAACGCCTAACTTTGAAAGTCCCTATTTCTGGATGTAATCCCTCTCTTCGCCAGGCTGTATTGTAGTTTCAAATACAGCGATTTCTTGCACTTACCTAGCTAATATGTGGTCTATACACCTCATATGCCAATTTCCTCTCCACCAGACCGCTCTCCTTCTATAAAATCCTACACTTATCTACCCCTCATGTTTCCATAGATTGTTTCATTCACCAGGCTAACCACAAACTGCAACAAGAAGTCAAGCTTCACCTCATAAAGCAGTCCTTTCTTCTAAGCATAAAGATCCCATCCCTTTGGTACAAGGTGTCCTACAGTCCTTTCAAGAACCTCAGACCCGTCACTAGGACTAACACCTCAATCCATAGCACATCTTACCCCCTTCCAAACCACATACTACCACCTTTTACCTTCCACAAACAAGACCACCTAGGCTATCCCATAGTTGCTGGCTTCAAAGCATCCACTGATTGTATCTCTGCCTTCGTTGATCAACACCTGCAACCTATAGCACAAAGATTCCCTTCCTATATTAAAGACGCCAACCATTTCCCATATCGCCTAAAATCTGTACCCGACCCACTCCCACCGCACACCTACCTTGTCACCATTGATGCCACTCACTGTACACCAACATTCCTCAAATACGTGGTCTGTCTGTTACTGAATATTACCTTAAACAGCGCCCACCTGAATGCAACCGTATGCCATACTTCCTACTCACCTGAATCAACTTTATACTCATAAACAACTACTTTACCTTTGAGGGGCAAACATACAAACAGATCagggGTAAGGCCGTGGGGAACCATTATGGCTCCTACCTATGCCGACATATTATGGGACGCTTGGAGGGGTCCTTCTTGGGATCGGTAAGCCTTCAGCCACTTGTTTTGTTTAGGTACATTGATGATTTTTTGTCACCTGGACTCATGGTGAGGCTGACCTGTTAAATATTGCGGAATTTCTGAACAGATTTTTACATTTAAATTTCACATGGTCCTTTTCTAATAGTCATGCCACTTTCCTTGATGTTGCCTTCACTCTCACTGGGGTCAGACATGCACCTCAGTTCATATTAAACCTTTCCAACAATAAAAGTACTTACATTTTGACAGTTGCACTTTATATGTCAAACGTTCCCTCCCATACAACCTCGGGATTCGAGGCAAACGTATTTGTTTCGGCGCAGGTTCTTTGAAACAATATACCACCAGCCTTTACTGCACATAATTCCCCCGCCTGCTTAGTTCAAAAGTAGGTTTTCTGGGCCATTACTTCCAAGTCCAGTACTGCTGATCCCTCCAGAAAACAACTTAGGAGCACAAATCCTGTTACCCAGTACAGTCATGGCCATTTATGTATTAATCAGCTACTTCAAAAGGGACATGACCTCCTAAAATCTTGCCCTGTAATTGAGGTCCATTCAGTTGGATGTTTTGGATGTTTCACCTACCATGCCTTGTGGACTCTTTTTTATGTTTGTTTTTCAGTAATATCTTTCCTGCTTTTTACCATATCTTCCACCTTTAAGTTCTCAGATTTTATAACTTGTCTGGCACAGGCTTAATAATCAACCTTTTTGTCTCATCCCATGTAGTATGTCTCCCCTGACCCGGGGTTCTGGGCGACTTCTCCACAGCTCTTTCCTGTACCTAAACCTCACAAGACCTCTCTCCTACCCCATTTCCCTCCCCTTCAATCCTTCTATCAGGAGGAGGAGCCACTCTTCGAAAGCTTGTATATTTACCAACTTTTATGTGTGTTCACCTGCCGCCGTTTGGTGACTGACAATTTTTTCTTTCTGTGTTATTATTATTATTATTtgattatttccaaactCAATTAGTTGACAAATGTGATGAGTGTATTCAAGCATAGCAGTGCAAGAGATGACTGAAAGAATGTGACTATACAGTAGAGAAGATAAGTTGGCATTTATGTGTTATATGAATTCCTGTTCTTTGTATTATATAATGGATAATCTGCTACAGAATAAAAATCGGGAAATTAAAGTTTGCTACTCaccacaaagaggacgtgcagagccgcagacagatacacaaaacagataaaaacacattcATACTCGGAAGTTGGGGATCCAGGTCCTTCAACTGCAGACAAAATACACACACATTCATTCACACAGGCACAACACACACACACACACACACACACACNNNNNNNNNNNNNNNNNNNNNNNNNNNNNNNNNNNNNNNNNNNNNNNNNNNNNNNNNNNNNNNNNNNNNNNNGGCGTT
>scaffold263983:16710-17651
TGCGATGCCCACGTAGAACGCTGCACGGTGGTCGCAGGTGAGTTGGTAAANNNNNNNNNNNNNNNNNNNNNNNNNNNNNNNNNNNNNNNNNNNNNNNNNNNNNNNNNNNNNNNNNNNNNNNNNNNNNNNNNNNNNNNNNNNNNNNNNNNNNNNNNNNNNNNNNNNNNNNNNNNNNNNNNNNNNNNNNNNNNNNNNNNNNNNNNNNNNNNNGAGAGGTAGTCAAAACCATGGTGGAAGATGTGGTCAATTGCTCAGGACCCGGGTGGTACTGAGTTACAAAGGGGGTGATCTTTTGTGGCTGGCTGTTGGATATGGGTGGGGTGGAGGCTGGAAAGAAAAGGCACAGGATAACTGTTTTTGGACAAGGTTGGGAGGGTAATTACGGCCCACAAAGGCCTCAGCAAGATTTTGGCACAGCCATGGGCACCTGCATGGcaccttcctatgccaaccttttcttgggCCATCTAGAGAAATCCTTCCTAGCCACACATAATTCCAAACTCCTCACTTGGTTCAGATTCATTGATGACATCTNNNNNNNNNNNNNNNNNNNNNNNNNNNNNNNNNNNNNNNNNNNNNNNNNNNNNNNNNNNNNNNNNNNNNNNNNNNNNNNNNNNNNNNNNNNNNNNNNNNNNNNNNNNNNNNNNNNNNNNNNNNNNNNNNNNNNNNNNNNNNNNNTCCTATCCTCATTCCTACAAAAACTCAACACATTCTTCCCCTTTCGCTTCACCTAGTCCTCGTCCACCCAGCAAGTGACATTCCTTGATGTTGACATCCACCTCACAGATGGCTCCTTCTNNNNNNNNNNNNNNNNNNNNNNNNNNNNNNNNNNNNNNNNNNNNNNNNNNNNNNNNNNNNNNNNNNNNNNNNNNNNNNNNNNNNNNNNNNNNNNNNNNNNNNNNNTTAGGTCTTGCTGAGGCCTTTGCGGAGCGTAATTA
>scaffold263983:18561-23566
GATTGTTCTTTATATTATGTGTTCAAATATTAAAGGCAAATTGAGAGAAACTTGTAATTAAATGAAACTAAAACCCACAAGGATGATAGAAAATCTATTAGTTGTCAAGAAAAATTAAACATTAATGTTTNNNNNNNNNNNNNNNNNNNNNNNNNNNNNNNNNNNNNNNNNNNNNNNNNNNNNNNNNNNNNNNNNNNNNNNNNNNNNNNNNNNNNNTTATTCCTTAAGCAGAGCACCATTTTTATTTGTTACCTTTCTATTCTGTTAACCTTGCATTGATCTGGTATAAGAAAAGGGCACTATTAGTgagtatctcacaccacagttttttaagctactTAAACATTGTTTTACTTAACAATATTGATAAACAACGTATTTATGATTGACTGACGCTATGATTCAGCAAGAAAAAATGCAGAAATTAATAAAAATAATATTTAACTCGTTATCACATGGAAACTTATTACCTGGACATAAAGAACTCTAAAAAAATGGAAATTATAACGTGGTTTCAGTTCTTACTCATTGACTACAATTTCAAAAATACAATCTCCACACATTGGAATCTCATACTACAAACAGAGGAACTTCTTACACTTTTTACACACGTACTTACAATTCTTGCCTTTTGTGTGGGGACAAATAGCATTTTGACCTTGACATTTTGGGTGTTTCTCTCTTGGTTCTCACTCTGGAGCTCTTGTATGTTCCTCCGATGTGTCTCAAAGTTTTCTGGTGAGATGACAGTTTACTTCAGCACATTCAAACTGATGTTCTTTCATGAGATCAATTGCCATAGTTTTCAAAAACTGTCGTCATTTAATGTGGGACTTTTCATCTCTTGTGAAGATCACCTTGGAATTAATTCCAGCAACATTCAGAAGTGCAAAGAACACTGTTAGGGGCATCTTCTGGAGTTCCTCGATAAATCATATGAAACACAAGGCCGATCACCTGTATCGACACCACCCTTTGTCAAGTTGTATGTGGTGATCATTTCTGGTTTTCATTTATCTCCAGTTTTTCATCTAGTTTATCATCATTATGCACTgtgaaaaacattgcattttcagtgtCTCCTTCAGATTCTATATTATGTTCAATATCACTCTCGTGGTCTGACCAAAAATCACTATCATAGCGACTTTAGGTGTCTGCTTTTTGTTCAATTTCTTGAAGAAGTTGCATAATACAAGCCTCTTCTGCTTCATTCATTATTATAAACACAATAGATTACTTTAGTAATTTACGTAATATAACGTAACAGCAAAAAAGCCAAATGCAAACTAGAGNNNNNNNNNNNNNNNNNNNNNNNNNNNNNNNNNNNNNNNNNNNNNNNNNGCCGCAATTTTCAAAACTTTCTGTCTGCTGTTACAGCAGAACACACACTCACACACACTCACAGTTTGTATTAGCTAAGTCCCCAGTGGCAGCGAATATATTTGTCCATTGTTGTTACCTTTGTAATACTACAGGAAGGCAAGCAGAAGGAGGGAGGTCTTTGTTTTCTTGTATACCATGTATACAATTAAATATAAGTCATCGGGTGTAGGGTACCCCACCAGCCTAACACAGGGTTAAAACGAATGCATCCTACATATGTTATGTAACTTTCTGACATGTGTTTTATTACTTCCATTATGTTTGTGTTGCACCAAATACATGTTTACTTTGCTACCTCCAGCAGTATAAAAACGTTTATGCTGGTGAAGCTGTTCTTCTGTGTCCAGAACTATAACCACCTGTCATAGCAACCGAGGACTGGTAGATCAACAACATTAGAGGCATCACTAGCTAAGTAAATCAATCACCCCTTCTCCCTATTTCTATGTTCATCTCAACACAATTTCCATGAGTCCCACATCAGATAACAGAAGAGTGGGAAGGGAGATAAAGCAATAAATACACTTGATTCAGCAATAAACATTACCAGCTAGATGAAGGCCATCTCCAGTAGTGGCTGAAATATTGGAGTCTTTTATGTCATGATGGGAGTTACTTGGCTAAAAGAATTTCAATGAAAACAAGAAGTCATTGTTGATTTAGGCTCAGTTTAGTTAAAGCAGCACCAGGTAATTTTGACATAAACATTGTGTTTTACTTTTTTGTAAACATTAAGTGATCTTCATTTATTTGTGTTACATATATCCCATTGAAAAGGAACACCCTCAGGGATGTGGAATAAGAGAAGGCATACATTAACAGAGACAGAAGGTGTACATTAATAAGACAAGCAAATTGTAGGAACTTAATGTGAATTTTCTATTAACAATAAACATCACTACACTTCTTAATGCTATTCATGCTTATGACAGCTAAATTAAATGAAGGAAATTAGATAGAAAACTGCTACTTTGAAAAATCCTGCTGCCTCCTCAGTAATGCTAAATAGCTGCTCTTTATCTTCTGTGCTAGCTTTATATTTATTTCATTACATTAATACTGCTGTAATGCACAAAATGAGTGAACTTATATAAATGGATGAAATAACAATCAAATTACGATTGATTTCTATACTCACCACAAAGGGGAAGTATCGAGCAGCAGACAGGCACATAAGCTATACTCAAACCTTTTGGATTAAGTACTTAAACAACAGAAGAAAAACACACGGGCACTGTCGGCATAGTGAATCTATCTCAGATAAGTAGCAATCTCAGCTGAGGTTAGTGGTTGGGATACAGAAGAGGTGTGGGGCAGGGAGGGGAAAAGAAAGTATGGTATGGTTGGGAGATTATGCTGTGGTGATGCCTGTGGGAGTTTGTAGTGACGTAGCAGGGACAGGACAGAGGGCCAGTAGCTACAGAATTGGAAAACTGAGTTGTGGTGGGAGAAAGGGAGAGGAGAGAAGCGGGTACATTGCGAGGATAAGTGAGGCTGTAGTGGGAGCGGAAAAAGAGATGAGACAAGTGGAGGTCAGTGAGTAGTGAAAGTTGAGGTCATGGAGGTTGCAGGAACGAAGGACATGTTTCAGGGAGAATTCCTACCTTCACAATTCAGAATGGTATCATTGGGAAGGATCAAAGTGGCACAGGCTCAGAAGCAGTCATTGAAGTTGTGCAGATCGTGTAGTGCACCATACTCGGCAACTGGGTGGTGTACTTGTCTCTTGGACACAGTGAGGTGGGATGGACATTCCTGTGAACAGACGGCTTGTTGGTGGTCACATCTATGTAGAACAGTGCTCAGTGATTACTAGTGAGTTGGTATACTACATTGCATTGCTGCTTTCACAGATGGCTATGCCTGGGATGGGGTAGGGGATGCCTGTAACAAGACTGCAGTAAGTGGTTTTGGGAGAGTGTGTAGTGTATGTCTTGCAAATAGGTCTAAAACTCATGTGGTAGGCTGTTGGGGCAGGAGTGTATTTTGTAGGTTGGGTGGGCAGCAGAATACGACCTTTGTGGCCAGAATAGTGCGGAGGATATATTGTGGGGAGAGAAATTACAGCCTGCAAAGGCCTCAGTGAGACCATGAGCATACTTGGAGAGGGACTCCTTGCCCTGCAGATGCAATGACCACAAGTGGCTAGGCTGTGTGGACCTCTTGGTGTGGAATAGGTGTCAACTGTTAAAATTGAGGTATTGTTGGTGGTTGGTGAGTTTTATGTGGATGGAAGTACTGATAGAGCCACCTGTGACTTTGGAGGTCGATATAGAGGAAAGTGACTTGTTGGGCTGAGGAGCACCAGTTGAAACAAATTGGAGAGAAGGTGTTGAGGTTCTGGAGGAATGTGAGTAGGGTTGTTGTATCCCTTGGTCCCTATAGTGAAGATAACATCAATGAATCTGAACCAGGTGAGGGGTTTAGGATGCCTGGGAAGGATTGCTTTAGATAGCCCATGAATAGGTTGCCATAGGCTGTTACATTCACGGATNNNNNNNNNNNNNNNNNNNNNNNNNNNNNNNNNNNNNNNNNNNNNNNNNNNNNNNNNNNNNNNNNNNNNNNNNNNNNNNNTGGTTCTTCTGAGTTATTTGGCGTCTTATCTTCAAGCGTCTGCCAACTGAGGTATTTCAGCATCTCTNNNNNNNNNNNNNNNNNNNNNNNNNNNNNNNNNNNNNNNNNNNNNNNNNNNNNNNNNNNNNNNAAGTGTTGTTTCGCCACAAACCCCACCAATCAAACTGTACCCAAAAATAATATTGAGCCCTGCCTCTCAGTTTACTCCATCTAATCATGACCCATCCTAACTCCCCTCCTAATCATCCCCTGACAACTTTCCATAATTTCCTAGCCTCAAATCTTGCTTCACCACCATTCCCAGAATCCCACAACATAGAAATCAATCTCACATCTTCCAAAAAAATCTCAATGCATCACCTTAAAACTGATCACATCCTTAGAATCCTCTCTGACGACAAAGGTTCCATCACTGTTATTAAGAACCACAAGAAGTATCTTTCAGTGAGTCTCTGCCAGCTGTCAAGTAACATCTGTGCCACAATGATCCAATTCCAGAAGTCCAGCATGACCTCAAGTTCCTTCTCAAATCCATAAGTTCATTCCAGATCCTCTCCCCCGAGTCTCTTCCCCTCCTCACCCCCACCATTTCCCGGACTCCTACCTTCTACATGCTTCCAAAAATACATAAACCCAGCCACTCGGGATGCCCCAATGTGACTGTGTGCAGTGCATCCATAGATAGGATCTATCCTTGTGGACCAACACCATCAATCGATTATCCGTAGCCTATCGCCCTACAATAAAAGACACTGACCATTTCCTCTACTAACTCTTCACAGTTGCTGTCCCTTTATCATCTAGTGCCNNNNNNNNNNNNNNNNNNNNNNNNNNNNNNNNNNNNNNNNNNNNNNNNNNNNNNNNNNNNNNNNNNNNNNNNNNNNNNNNNNNNNNNNNNNNNNNNNNNNNNNNNNNNNNNNNNNNNNNNNNNNNNNNNNNNNNNNNNNNNNNNNNNNNNNNNNNNNNNNNNNNNNNNNNNNNNNNNNNNNNNNCCACTAGTCACTGTCAATGCCACCTCACTCTACACTAATCTTCCCAGTGCCCG
>scaffold263983:23789-28029
TGTTATCTTTTGCAATGTCTCACTGACTTCAGACCTACAACCATCTCCNTTTTTTAATGATACGGCGACCACCGAGATCTACACTAATCTTCCCAGTGCCCGTAGTCCTGCTGCCATTGGNTATTTGGATACAAAACCTGCAAACAAATCTGCATTACAGTCTTGGCCATCTGCAGGATACCATCTTATGCCAGTATATTCATTGGCCAGCTAGATGATCCTTCCTAACCACCCAAACGTTTCACATAGTTCAGACTTGTTTATGACTTCTTCATGATATAGGCTGTGGTAGGTGGAGCTCTGTCCACATTCTTCCAGAACCTCAACACCTTTTCACCCGGTACTCGTCAACCCTATAAGTCACCATTCTCGACGTCGGCATTCACCTCACAGATGGCTCCGTCAGTACCTCCGTACACATAAAAGCAACGAACTACCGACAATACCCTCATTCGACAGCTGCCACCCATTCTGTAGCTGTCACCCATTCCGCACCGAGATGTCACTTCGAAACAGCCTGACCACCCACGGTTGTCTCATCTGCTGTCTGTCTCTAAATATCCTGAAGCTCTCGCTGAGGCCTTCACAGATCTTAATTAGCTTCCCTCCTTGTTCAGAAACAAATCTCCCGTACCTTGTCTCCCAGTCACCAACCACCCCCCACATACCCAATAACCACCCACAAAGGACATCCCCTTTGTGATTCAGTAGCATCCACGTATGGAGCACCATAAATTACATCCTTCTCCAGGGTTTTGGCTATAGTAAGGCCGATTAAAGAATATCCCTGGCACTTCACGCATGTGGAACACAATTCGTGGAGGGGGCACTCTAGCTCCAATCTGAGCTGTGGAATCCTTAAACAGTGCTCCATTGCGACCCTTTATTACTTAAGGTTGTAGTCGTGTGCGCGACACGGCAAACGACGTGCTTGTCAGGAACGTTCTTTTAGAAGCCTGACTATACCTCTCGTCATACCCGTAATGAAAAATATACTCTCCACAATTATCTCAACTTCTTCCACGGTGGTATCTGCTGCCCATCCGACATACACAGTATGCTCGTCCGTCGCTATTCCACCCTGACTGCCAACACCCCAGCTCACAGCTCGTATCCCTGCAATAGACCAAACCCAGATGACAGACAAGGTGACACCACCACCTACTCTAGTCCTCTTATAGGCACATCCTATATCATCAAAAGCTGTGTGATCTGTGAAAGTAGCCACATAGTATATCAACTCACAATCAACCACAGTGCTGCATTCTATGTGGTCAAGACCACCAACACCCTGTCTGTCCACATGATTGCCCAAATTATTGCCTAGAAACTACTATATCTCCCAATTGCCAAACTTGCTACACATCACGATCTGTATGACTTTAATGACTGCTTCAGAACAAGTGCTACTGGATCCTTCCCACTGACAATGGCTTTTATGAACTGCACTGGCAACATATCCTTTGTTCCTGCAACCCTCATGGTGTCAGGGATAGTCTGAAAGCTCAGAGCTGCTCAATGCCTCCTCTTCATGGTGATTAGCAATCTGTCATCATGAGATTGTTACTGCATACTCGATTTTCCATTTTTGATTTTACTCTGTGATGTAATCCTTTTTCCCATTGTACGAAACAGCACGGGTGGTTTTATCTCATCGTATACTGATTTTCGTCAATAATTTTTAAGCTGAATGAAATGTATTACTTTCTACTACTTAAGCACTGTTTACTGTTTTAACATATTTGGAACTGGATAATTTTATTCTTGCGCATGAGTGACAGGAATATGTTGACATTGGGGTTCATGCACTCCTAATGCATTCCATTTTGAAAATTCATGTTTCATGCAGTAGTGGAAAAGGCCTTCCATTCTGTTTCATATGATTTTTTCTCATTTTATAGGTTCTTTCAGTGTGGAGCCGGTTTTAGATTGGACTGCTTCACAAACAAAGATAAATTTCAAGCCGTCTATAGAAGCAACAAATAAAAGAGGAGCAATGAATTTATTTGTACCAAAACAAATTTCAAGTGATGAGTCATTCCTGAACACCACTACTGCAGTCACAAAATCAGATCAGCTGCCAGTATTTAAAGTAACCTATCATAGTGAGAGTGCAGTAGGCCAATTTTGTTGCCCTAGGTGCAACAGAATATTTTGCCATATGCGTATTTTTGTAGAACATTTGGCTTTGGAATGTGTCCAGAAACCTCAGTTCCAGTGCCCTTACTGTCCTCAAACTATTACAAAAAAAGGAAACCTTAAAAGACACATAAGAGAAATACATAACTGTGTTTTGTGACTGGAGAGGGTGATCTATTTGTCTTGCTCAAGTTGTAGAGTCAGTGGAAGCATATATTTATAAATTTATATTATGTAACTTTAACCTTAATTCAGTGTCACTATATTCATATATGGTAAAAATGATAGCACCCCAAAGATTTGTCGTCATGCCTCGGAGAAGAAATAATCCTCGTACTTCACTGGTTGTTTTCTTTCATCATTGGATTTCAAGGGGTTTCATCAATTTACAATTCTTGATTGTATGTTTTAAAATCCTGGTCCTGTAACTTTGAAGTTATTATTATTGTTCTGTTAAAGCTGAGATATTACAGAAAAATATCAAGATCAACTGAACTGATGTTTTCAATGCAGTTAATTTATGTAGAAATGCTGCTATATGGTTGTTTTAGTTTTCCTTGATCTTAATTATGAGTCTTCAGTGATTAATGTGTGTTTCTGTGTGGACATTTTGGCTGCAACCAAAAGGATTGGATTAGGGAGATCATTGAAAGAAATGTTTCTTTCGTGTGTTTGACAAAACAGACAATCATTTTACACAAATATTACGAAATATGTTTAACAGTAGTATTGTTTTAGTATGTGTAAAATTGTGTAGTTTTCCATGCTAATTACTAGAACGATTGAAAGATTGCCACTGTTGAATATTTCATCAGGTGAAAAGAATGTACTAAGAATGAAGTAAATTTGATGATTTATAATACAGGAATAATGTCCTACCCTGTCAATTATTTCAGGATTACACATAGTTAGTAAATTGCCGAAGGTGTGAAAAGTTGTTTGTGTTTTACTTTCATCTAAAAGTATGGAACATATATGTGTGTTTAGTTTACTGGCACACAAGTTCAGATCTTTCGACAGAGGGTACTTACTACATTTTCAGTTCCTGATACGGGAAGCAGCAGTCTGTGTTTGGTGTTAACCATCTGAAAACTGAAACAAAACATTGCACTCATTGCAAAGTGGGTGGAACTCATCAGTAAAAAAACGCTTAGGGATCAGATGATGTTTTATAACATTTTTAATCAGTGTATTACAGACTTTTAGTGTGTCCCTAAAGGCATATAAGTTATTTTTGACTTAACTGTTTGAAGTACACTTATTAATAAGTTATTGGAAGTTTCTAAATTTTAAAATCTCTGGAGGCAAAATCATTTCAACACTAGCAGGGAGTTATTGTCCACTGTTGACCAAGTCTGTCAGCGACTCTTCCATTTTATCCTGTTTGGTATTACACTGAAACACCAGGTGGTTTGGCTCTTCTTACTGCTTCATTCACAGAATGCTGTTACTGATAAGTGTATTCTGTGTAGATGTTCCTTAAAATGTTCATGGCTAAACTTGAGTCATGCTTTACAGGTAGAGAACTTTgccttgataccattcctttattgggatactTGGATGTATCTGAGGACATTGTCGAGCCACATTTGTAACATTGATATCCATTCTCCTTCTCAGTTGCATATTTGCATAATTATAGCCACTTCTTCATATTGACTCTTTGGCCATTTCATCCGCAGTCCTTTAATACCACCGTGGGCTTTGGTCCTTATGACAAATTCGTTTTTCTGCCTATCACCTGCGTTTTTGATGCAGCTCTTCGTGCTAGCCTATCTTGTGCAAGCCTCTTCATCTCCACGTAATTACTGCAACCTACATTCTCTTGAACCTGCTTCTTACTGAATTCAAACCTTGGCCTCCCTCTTCAATTTTTACCTNNNNNNNNNNNNNNNNNNNNNNNNNNNNNNNNNNNNNNNNNNNNNNNNNNNNNNNNNNNNNNNNNNNNNNNNNNNNNNNNNNNNNNNNNNNNNNNNNNNNNNNNNNNNNNTGTCCCTTCATTACCAAATCAACAGTTCCCCGATGACTCAGAACATGCCCTATCAACCGGTCCCTTATACACACTATGTGATCAAAAGTATCCGGACACCCGCAAAAA
>scaffold263983:28296-31689
AACTTCGAATGTGGTCAGGTGATTGGGTGCCGCTTGTGTCAGAAGTCTGTATGCAAGATTTCCAGACTCCTAAACATCCTTTGGTCCTCTGTTTCTGATGTGATAATAATGTGGAAATGTGAAGGGACATGTACAGCAAGAAAGCGTACAGNNNNNNNNNNNNNNNNNNNNNNNNNNNNNNNNNNNNNNNNNNNNNNNNNNNNNNNNNNNNNNNNNNNNNNNNNNNNNNNNNNNNNNNNNNNNNNNNNNNNNCACATCACGCGGCTCAATGCCAAACTACACCTCGCTTGGTGTAAAGAGGGAAACATTGGACGATTGAACAGTGGAAAAACGTTGTGTGNNNNNNNNNNNNNNNNNNNNNNNNNNNNNNNNNNNNNNNNNNNNNNNNNNNNNNNNNNNNNNNNNNNNNNNNNNNNNNNNNNNNNNNNNNNNNNNNNNNNNNNNNNNNNNNNNNNNNNNNNNNNNNNNNNNNNNNNNNNGGGGGCTTGCACCCTTTGTTGTTTGCATGGCACTATCACAGCACAGGCCTTCATTAATGTTTTAAGCACCNTCGTCATTTGAAGAGGGTCGTAACGTGTAACAGGCATGCACCTATCCAGACCATCACACAGGATTTCCAAAGTGCATCAGGATCNNNNNNNNNNNNNNNCGTAATTCGGGGATGGCAATTGCACCTTTCAACGCAATCGAGCACCTGTTCATAATGCTCGGTCTGTGGCATAGTGGTTACATGACAGTAACAACCCTGTAATAGACTGGGCTGCACAGAGTCCTGACTTGAATCCTATAGAACACCNNNNNNNNNNNNNNNNNNNNNNNNNNNNNNNNNNNNNNNNNNNNNNNNNNNNNNNNNNNNNNNNNNNNNNNNNNNNNNNNNNNNNNNNNNNAAAGTCATTTTCTCCCAGGTGTCCAGATATTTTTGATCACGTAGTGTATATAATATATATATATGTATGGGTGCAATTGGTCTACCCACTGGGAGCGATTGTTTACCCATCCAGTGCATTCCTGTTAGGGTTTCAGTTATCAGTTGTGAGGCTTTTGATATTTATTGCATTCTTTCTATTGTTTCCCAATTTTGGTAGGTACTTAGCCCTCATGTACTTCCAATGCAGATAAAATGGTGGTTCATGTTCTCCTACAAACAGTACATCAGTGGGTGTTTGCTCGTTGGTCATTGTGGCTCCTGTACATATTATGAGGACTTTATGTTGTATTTGGCCCAGTTACCACAAGGAACCCTCCCCCTCTGAATGAACCGTGGATCTTGCCACAGTGGGACGGCTTGTTTGCCTCAGTGACACAGGTAGCTGTGTCGTAGGTGCAACCATATTGGAGGGGTATCCGTGGAGAGGCCAGACAAACGCTTGGTTCCTGATGAGCGGCAGCAGACTTTCCAGTAGTTAGAGGCAACAGTCTGAGTGACTGACTGACTTTGCCTTGTAACATTAGCCAACATGACTTTGCTGTCTTGGTACTGCGAATGTCTGGAAGCAAGGGGAAACTGCATCTGTTATTTTTTTCTGAGGACATGTAGCTCTACTGTATGACTTAATAATGATGCTATTCCCTTAGGTAAAATATTCCAGAGGTTTAATAGTCTGCCCCATTCGGCCTTTTGGTCGGGGACTACTCAAGAGGATGTCATCAGCAACAACAGAACTGGCTTTCTATGTATCAGAGCTTTGAATGTAGTTCCCTTAAGGACACCTGGACAAGTTGACATCATTTAAAGTACATAACAGCACTAGGTTGTACATGCTAGTATCCTTCCTTGTGCTTGAGATATCATAAAGAAATATTTTCCTCAATGCATATGATTCATTCCCAAAAATAACTGCACCTGTTTGATTACTTTGCTTTTTTTTTctttcttgcagttatcatttgaatttagaggtacaaattacatttcacttacaTTTTGCTTGAAAAATATTGTATGCAGATACACATTTTTTTAACACAGTATGCAAAACATATTATTGGACTCATATCTACAATAAAAATTAAATTGGGTGCTGCATTAATTTATTAAAAAAAAGTTTAATATATGATAAACTTTTTATGTCTCTTTTTGTGATTTTTTTTNNNNNNNNNNNNNNNNNNNNNNNGAATATTGAAAAATATAAGTTTTGGGAGAATGTAGTTAAGGAGTTTCTTCAGAGTTAAAACTGCCCTCCCCATAGTAATAACACTTCTGCTTCTCATCATCTTCTCTCTTCCTTTTTTCCAGCCTTCTGATAGATTCTGGCCTCATTAGAGAATGTCTTGACATGTTTTTCTGCTTCAATAACCTGTTTGTTGTCAATGTTTTGAAATGCAGTAATCATGTTCATTCCTGGtaccatacctaatctctccaACACTTCAACACATTTCAATGATCCATTGTAGAAACAAATCACTGCATCCATGACACCAAATTTGATTGTTTCAAAACCCAAAAGAAACATTTTTAGGAATTCTTTCCCACAAGCAATGATTGAAACTTTTATTGGGATTTTGAGCAAGTCCACGTAAACACCTGCTTAGATTGTGAGACTTCAATTTCTCCCAGTGTATAGAACATTCAAATAacttacgGGAATGCAGCCGGTTTACGTCTTTGACAGCAGCCGATATTTCGAAAGGAGTTATCCGATGGAGTATAATAGTGCGGAGATTCTGGCGTGCACttctattggaatagtgtcattaaagaagccattgggataaaattggcaaGTGACCTTATTAATAGAGACAGATGTTTTCGTTTGAATGTCGCTTTGAATCCTTCTCTCTCCCTTGTTCTTAAACAAAGGGACAATTTCAGGTCTAATTGCTCACCTGTTGGCTGttgatattccctatcgataggttctgatgtttgccgtctttggtggtgtgatgtcgctGGTGTCTGCGGTGGTGGGTCTTTCCAGCTATGCTTTGGAAAACCGGGTATTAAATTGCGTgcacagtgCTTTCCAATTTCATTTTTGCCTTGAGAATGACAAGGTGGTCTGCTCACGAACTAACGGCTGCTGTGGAAGATGTAAACCGGTTGTGTTCCCGTAAGTTATTTGAATACCTGCTTCGAAGGTTACTATCACCAAGATCCCTGAAAATAGGTTTGATCACTTCTGTAACAGCTTAAGCTAATGATTGCTCACGAGTGTAAGAATCACGTATTACCAAAGCTTTTGAAAGCCACACCACGAATCACAACCTTTAAAGCAGTGTTTAACCCCTGGATCAGTATAATGTATTTCAACTTTTCAAAATTCTCTAGCAGATGCAGATGACAGGCAAAGAGACTATGTGTATTTTGTCTCACTAGGATCTCCTTATGATATCTAGGAGGTGTTTCTGAAGCTCATTGATGCTTTTCACTCCTATTTGGCTTCT
>scaffold1813252:2483-2801
AATTACCGTATGTCACTTTAATTCTGTTTCCTTTTGCATTACCCAAAAAATTAACAGTCAGATTTTGAATAATTAGAAAAATAGTCAGATTTTCCTTATCAACAATTTTATCACATCTTGTTAATCATTTAATGAGGTTATATTTAGCAATCCAATCAGAATCTTTAGCATTAACATTACCAGTCACCACCCCACATATCATAGCATATAAACAATGTTACAAGTGTATGAGCACATTATCAACTTGGAAGACGGCAGTGTTTGGCAACAATACGGTAGTCGTAGTAAGAAATTCATCATCGATGATGCAGAGATATT
>scaffold1813252:3140-3361
TTCTCTAAGAAGACGTTAAAAAATGCAGGTAAACTCGCGTCCGCTTGCCTCAGTCTAGCGTTCACCTTCAAACGGTCAGTTTATCCTACTCGAGACTTTACGCTAAGTAAACTATCGCCTGTTCACATTATACCTGATATCAACTTTGAGAGTGCTTCAGATATCCTCATGATGCTTACGAGTGTATCATGATGTATTCTGGCGTAAATGTTTTTGAATTT
>scaffold3037298:26-314
CAGTTACCCATCTCAAAGGCAAAGGAAGTAGGAGGTAAAATTGAAAGATATTTGAAGCAAGCAGATTTTAGACAAAAGGTGATAGAGGCAAATGCAAGTTATCAGAGACACAGGCAGGCAGCAAGGGCCGCCTGCTCTATGGCGNNNNNNNNNNNNNNNNNNNNNNNNNNNNNNNNNNNNNNNNNNNNNNNNNNNNNNNNNNNNNNNNNNNNNNNNNNNNNNNNNNNNNNNNNNNNNNNNNNNNNNNNNNNNNNNNNNNNNNACAGCCGAAGTCCCGAGTATCGGATA
>scaffold391722:35-1629
CGTATCAGTCGGTGTCTCGACGCGAAAAAGCCGCCCCCAAGAAACACGCCTGCGAGCCCACAACTGGGAAATGGCTGCTGAGTCACGGATTCCTTTCTGCCACCATTTGGGGGCCAGATAAGAAGCCACTGTCACGCACATACCTGCGTCCACTTACGTCTCAGGAATGCAGACGCGGCCCTGTCGTTTTCGAGTTATCTCTCGCGCCATTTTTCTTGAAAGCTCTCTGCCGCTGCACCTGATTTCCCAAACGTCATGTATCACTGACATGGCTGACTGTCCTTAGCACTGTAAACACGTTAGGTTTTTTTCCTATTCCAATTGCTAATGCGGCGAGAGAAGAATAAATAAAAGGCTCGAGAGTATCTCTACTTGTCCATATTGTATGGATTATGAGGTCTGCTACGGTAGATGTATTTATAAAATGACTAGTGCTTCACTTTTTTACCAGTATTTATTGGCACGACGCGTTTCGGTAGCTAGCTTTCATCAGGTGCTACAGAGTTACATATGCTTAATTTTTAATTATAAATTCCCAGATTTTTGCTGGTTGTGACATTAAGGTTATGTGCTTTACGATGTCCCTACCCAAAAGATGATTATTTTAGAGTACACTGTAATCAATGTTTTAAATTTGGTAATCGCAGTGATACTTTTACTCATTTTTGCTGAGTTTATCATTATCTGAAACAAAGAGCACAGGTACATCTACAACACCACGCTTTTACANNNNNNNNNNNNNNNNNNNNNNNNNNNNNNNNNNNNTAGTACTAGGATTCTAGAGATTTTGTAAGCAGGCTTTCGAGGAGATAACTGCCGACTATCTTCCAGAATCTGCCAGTTCACGTTTTCAGCCTCCCCATGACGCTCTTCTCAAAGCTCTTCCAAGCAGATGGAATGGGAAATATTTGGACGTCACACGCGAAATGAACATGTTGTGAACTGTATACCGGTACTTTGAAGACAACAATACACTTTGCTTCTACATATCTGTGTGAGAAAGTTTTTGTCACTAACAGAAAGCGGCAATGACGATCACCNNNNNNNNNNNNNNNNNNNNNNNNNNNNNNNNNNNNNNNNNNNNNNNNNNNNNNNNNNNNNNNNNNNNNNNNNNNNNNNNNNNNNNNNNNNNNNNNNNNNNNNNNNNNNNNNNNNNNNNNNNNNNNNCTCTTTTCCAACAATTATTTATTGCACGTAATGAGAATTACTCAGACAAAAGAATGAATGTTTCGTTTGCATACCCTATTTTCCCATGTAATCTCTGTCCGATCCTGTGGCCTTCCTCCAGCGCGAAACGAGGGCATGTATGGCCTGTTGGTTTCGGGCTCAAAATAGTGAACCCACGTTTCATCAACTCTCACAATCTGGAATAAGGCCTTCCCCACAGCTTCAAAATGTTGCAACAAATCAGAAACAAATGTTTTTTCTTCGAGATTTGAGATCCGCCGTTAGACACATCGGGATCCATATTGCACACACTTAAGTATCCAAGAGTGCGGATAATGGTATCCGCACTTTCTTTGCTGATTAACAAATTTTGCGACACTACCTAGTCGTAATGTGTCGAATAATAACATCACCTCGCTGCAACATG
>scaffold848713:40-435
CAGTATTAACAATATTTTTGTCAGTCTCAAATCTATGGCAGGACTACAATTTGTGATTTCTTGCGACAAGTTTCGCAATGACATCAACAGATATTGCTTCTTCGCCAAAAGATAAGATTTTGCGTCATCACTTGCTCAAAAACGAACACGTTACAAAAACGCGCGCAGCACCAATCATTACCGCAAAATCTCTACACTGTTATCCACGGTTGTTTACAAATTAATTTTCAACATAACCAAAGGATTACTGGCGCGTCTCCTTAAATATGCGTTGACAACAGTAGAGAATCAAGAGTGGGAAGAGAGACGCATGGCGACGTTATTTTAAACGTTTCCGGCAGCGGGAAGAGGCGAGAAAGCCGTCCCTGTAATCATCCCTGCTCTGTCGCTCAACA
>scaffold848713:3814-8047
AGGTAATTTGGCCACCTACGCAACATGTGACGCCGAGGCGAAATCCGCCCACGCGTTTATACTCCTTGTGACCCGGACCACCACAGCGTCTCTGATAACAAGAAATGTATTCCGCGAATTACGTGCAGATTTATCATTCGACACAATACCGATGTCCCTCGGTTACTCCTGAATGAAAGTACGTTAAATCATTTTGTTCAACATACTGACGGGAATATTTACAGGTATTTACGTTAGGTAGCACATTGTGTCACTATCTCATACGCTTTATTTATGCAGAACGTCATCACGTTTCGTAATTATATTTATTATTCTCCCACGAGACTGTGCGAGCTCACAGGCAGCTACGACAGACGCGATGTCTAGAACTCAGAGTATAGAACGCGCGTGTAGACGTAATTCAGCCGCTCAGTCTGCGGCCATTGTATTTACGCGACCGTTGGGCCACAACAACGACTGCCTCGACGCGTTATTGCAAGCGAGTCTCCACCGTCATGGCTGCTGCCCCTATAATCGACATCAAGTTTGCTATTGGTCAGAATTAATTAATAGCGATTATTTGTTTCCAAAGATTACGGTAAGCAGTTTGTCTGGATACATTATAACTGCACACAGATATGGTTACCGTTACGCCATAGGCATTTAATCAGACCACACAGATCTAACATTACCGTATTTGAAGGCGTATCGTCGTGAGTCCGGGATTTATTCGCCTTGTAGTGGCCGTAGAAATGTATTTTGCAAGTAATGGTGCATCTGCAGTTAATAACGGTTGAGAAAATTCTATACCAGCTTAATCTCCCCGTATAAAGTAAACAAGCCTCCAGAACGTTCGCCCTGCCTTAGGAACGTAATCCGATTCGTGTAGACAGTTAACAAATTAAACAGCACGTCAAACATTTACTCGAGATTCCATTACCACATCTCGCAAGATTTCAGACTAATTTACTACTTTACTACTTTGGGCCATTGCTATCCGATTGTCACTTGTTTTTAACATTTTTGCTTTCTAGCGCTATTTCGAAGCTAATCGTAGCAATACGTAACATAATTTTGTCACACATTAATAAATCTCACTCCATATCACACGTCAGTTTCATTTCTAGTGCACACATGTTGCCAAACGATAAGTCTCTCCCTATCGATAATGCGTTTATCTGTCGTTCAAGTCGAGTTGGCCGTGTTCTCGCGCTGGATGGCATTGTTTTAGAAACATGGGAAGACCGGCGCAGTTCTAGTGATTCATTTTCTACTCAAATGTTATGTATACATCATTATACGACTCCCAATTACGTATGACGCAAATGATCGGCAAAGGCGCTCGTACGCCAGCGTATCAAATTGGGAATTACGAATAACGATTCTGATCCGCACATTGACACTGAATTAATTGGGCGAACATTTTGGAATTAAGTGTCAACGCAGAGGAAGTTATTGTAGAGGCCGATTTTGTTATTCTCGCATTGGTTTTCCGTTCTCCGCTGAGCTACCCTTATACGCCCCTGGAATGTGGGCAGTTTGAATTTAACCGTCTCGTGAGTATCTCTCAAAACTAAACCAAATTGCAATAACTACTAGCCACAGTTGGCAGTGATTAACGTTTTAGACGCTTTCACTTCTGTGCGATAAGTTACTTCACTACCGTTGTGAAAACTGATACAAGAGTCAAGAGAAACCCGCAGTCCAATCTGCGTCATCCACGTCACAGCCGCAAGAAGGGCAGTATGCTCGATACGAAGCACCTGAAGAAATGTAGCAAATCCCAAAAAATAGCCACTGGATGAGTATCCAGTCTCACATACATTTCGTATAAAACGAATTTTATGTTTACAATAATGAGACCGGACAGGCAAAACAAAATGCACCCNNNNNNNNNNNNNNNNNNNNNNNNNNNNNNNNNNNNNNNNNNNNNNNNNNNNNNNNNNNNNNNNNAACTTGCAGCCTTTCTTTTATTACGCCTGAAATGTTCAAATTGTTTATCAGTACGGAATCCTGACGGCGGTTCGTTCTTACACAAAGATGGAGCAAACAACTTAAACGAGGCAGCAGTTCAGCGATTAAAAGGCAGTGACGCACCCAGACATTTGTATTGTAATCAGATCTGTCACTGGAGAGATTCTGTAATTAACTGTAGCTGGATGAggaagatACCTGCACGAACTGTGAAACAGGAAATTGCGGTACGTGCATGTGATTTCCATAATCACACAGAATTAATTCTGCGCGTCGTTCCGACATTAACCACAGGGTTCATAGACGTGGAGGCTAGTCTCGTTGTTCCCGCCTCCCAGACATCTCTGTTGTTTGGCACAGCGAGCGATTGTCGCGGCTTTATTGGTGTTAAACGTCCGGAACTGAGCATAACGTCCTCGCTGATAATTCCGTTTTTCTGAAATCACGATAANNNNNNNNNNNNNNNNNNNNNNNNNNNNNNNNNNNNNNNNNNNNNNNNNNNNNNNNNNNATTTTCCCGTGTCTCCCGGCGTTTTAAGGAAGTCCCCATTGTTTCAAAGAGTGCACGATAAGCAACAGAACGGGGGGAGAACGGAAAGCGAATATCAGAAAAATCACAATTAAGTGTTGATACCTAGTAAGCCATTTTATGTCTCATATATAATATAACAAACTTTTCTGAAAAATTTAATGACCTTTCAAACAACGAACGCAATCCAATAGAAAAGAATCACTCAGATGAGAAATATGACAAAGAATAAAATAAAATTCATAATTTTTTGAAAGTATTACATTTGTAAAATGGACATACGTTGAAATTTAAGACATTTATATTGCAATACCAATTTGCGTTCTACGGAAATTTTTGTGGTTCCATATATATCAAATTCTTAATCACCACATCCCACCCCCGTCAATATTGTCACGTTTTAACAATGTAATAATCTGGCCACCTTAATTGATGTACGAATAGTGGGCATATAATGTAATCTCACTGGTTCTACGATAAAAAGAATAAAAAATATTTCGTCAAAATCCAGTCGGTATCTTCACATGACATGCCCTCTCCAAAATTGTATGTGCGAGGCATATGTTCTCAGTGAATTACTTTTTTATCCAGTAAGGCGGAAATAGAATATCGTGAAAGCTATTCGATTTCGTTTTGGTAGGAAGCTAGCTAAACAGCGTGTCAAACCTTAACTCGAGCTTCAATTACCATTCCCGAcaAGATTTCAGTATAACTAACAATAATTTATTTTCTCCTGGGAGCCATTGTTCACCAATTGTAATTTCTTTTTACATTTTTGCTGTCTAGCGAGATTTtatagctTATCATAGCGAACAACGCATAACATCGTTTTGGCACACGTTAAAAAAATCTCACTCCATATTAACGCGTGAAGTTTCATGTCTAGCACAAGCATCTTACGAAACAATAACTCTTTCCCTTGCGATATTTCGTTTATCTGCCATTCACATCAACTCGGCCGAGAGCTCGAGTTGGCTGACATTTTTTACAAACACGGGATGACCAACGCACTTCTAGCTGTTATTTTTCTCTTCAAATATTATACATACACGATACATATCGGGATGGTTCCTGTCAAAGGGCACGGCCCATTTCCTCCCCTATACTTTCCCTTCCCCCATCCCTTCCCCACTGCAAGCCTGCGCGCTCCGCCGCGATGTGACCATTGCAATTGGTGCGACGTTAAACCACAAAAACCCaAACCCCAAACTGTAACGCAGTCCAAAATAATTTGTTCTCACATCCAGTTTTCACGGAATTAACTCACCGCAGGGAAAATTAATGTGGAGGGTGATTTTGTTATTCCTGTAGGCAGATGGTGTTTTAGCTCTCTGAAAGTAAAGAAAGTTGCAAAATATGACAAACACGTAACTACTAGGTACACTCGACTTTCATTAACGTATCAGACTCTTACTGTCCTGAGCGNNNNNNNNNNNNNNNNNNNNNNNNNNNNNNNNNNNNNNNNNNNNNNNNNNNNNNNNNNNNNNNNNNNNNNNNNNNNNNNNNNNNNNTAGTCTTGACATTGTGAAAACTTTGTAAGGAGATATCCGCATTCTAATTGGGGCCATCCAGAGACACACTCGCAAAAAGTGGTACTGGGCTCGACACGAAGTGCTTAAATAAATTGTAGCATATACCACGCTCTTCCATAAAATAGgtaaactttcatcgagtctcccatacatttcaattagaaggaatgaaaacgaatgctgctacgtcactttaaatttgcgTTTATAACAAAGATAT
>scaffold864659:945-1181
AGAATCAGATTATAAATAGACAGTCTTGAAATCAATCAGAAAAGAAATTGACCTCAACACATCATAAATCTTTCGAAATGTAAGTATAATTTGTTTCATCAAAATATTATGAGTCTGAAATACAAAGTTGTTGAGCTTACTGTATGTCTAGATTCTCAAGAAATAAGTATTTGTGTGTGAACATCATGTAACCTCATGAATAGAGATATTGAACATCAGAGAGTATAGACTAACAT
>scaffold3607621:306-574
AGGTGAGTATGGCGAGATGCACGACCCCAAAAGCACTTGCATTTCCTCATGCATTAGGGATCAAACAGAAAAGGCGTACGTAACGACATTACTGTCTACAAATTAATTTATAAAAATGCTTATTTTATACCTATATTCTCCCATATGTACTTCAAAAGCTATTATTACAATTCACGACAGCCCACAATACACAACGGATATGACTGAATGTTTACAAATTAGAATTACGTCGGTACACCACCAAAACTGAAAGGGAAAAGAATTCAGA
>scaffold265547:1761-2026
CGTATGAGTTCACAGAGCATATCTGTACTACCAGCGTGTTGATCGAACAACGATGGGGGACCCGTTCCATCTTTTATGNNNNNNNNNNNNNNNNNNNNNNNNNNCATTATCTCTTTGAATTTAAGCCACATCTGGTAGACGTTCTCATAATTCGTGTGGAACATATGGAAGGCGTCAAGCGAAAACTTACGGCATTTTTAACAAGATATACCTTGGGTTTCTTTTTGATGGATTTGGATGTTACATTCTTCAATCTCGCTACAAG
>scaffold265547:2239-2494
GCATATTGAGGGTTTAACTGGTAGGTCATTTAGCGACAGAGCGCGCAGGATCGGAGTGGGGAAAGGatggggaagtgaaaggatagggaAGGAAACCGGTCGAGTCCTTTGAAAGGAACCATCTCGGTATTCACGTGCACTGGTTTAGGGAATTACGGAAAACCTAAATCTTGATGGCCAGGAGTCGGTTTGAACTACCGCCCTCCCGAATATCAGTCCAGTGCGTTACCATAGAGCCACCTCGCTCGGTGCCAG
>scaffold3384667:3-356
TCTTGTGCGCCCTATTCTTGAGCATTGCTCAAGTGTTTGGTATCCTCGTCAGGTTGGGTTGACGGCGGGCATCGAAGCAGTTCAACCGCGTGCTGCTAGATTTGAGACTGGTTCGATCAACACGGAAGTTGTACAGATATGCTCCGCGATCACAAATGGGAATCTCTGGAGGGTCGAAGGCGTTCATTTCGCGNNNNNNNNNNNNNNNNNNNNNNNNNNNNNNNNNNNNNNNNNNNNNNNNNNNNNNNNNNNNNNNNNNNNNNNNNNNNNNNNNNNNNNNNNNNNNNNNNNNNNNNNNNNNNNNNNNNNNNNNNNNNNNNNNNNNNNNNNNNNNNNNNNNNNNNNNNNNNNNT
>scaffold2958873:710-1257
CAATGCTGTACAAAGACTGTCAGCGGTGAAACGTGTATATGACAAACTTTCTCATCAAAGGGTTCTATCCGTTCGTCGGAAAGACAGCATTGAATGTTCAGTAACCACTTATTTATAAATTATTTGGATACTAATTAATTCTATGTTATAGCTGCTCCCATCATTCTTGCTTCTCTCCCTTCCATGCTCCGACTTAAAATGCTGAAACCGAACCTCATTTTAAAGTGTTCGAACCTACAACAAAGTGGCCGCACCGCCAGCACAAACAGTCTGCGCCAGCTTTTGTCAGATATCCCAAAAATCTGGCTGCGCCAGTGGAGACTCACAGAATCCGACCTCTACACAACGAGGAAATTACTATTCCCAATTCCTTTTTTAATAATCAAGATATATGTGGNNNNNNNNNNNNNNNNNNNNNNNNNNNNNNNNNNNNNNNNNNNNNNNNCAGCGGAACAGGCTCAGATGAAAATTATTCAGTTTCAGACGGAGCAGTACTAACAACTGAAAGGGGTGTGTGTAATTAATAATTTTTTGTCGTCTAACTATC
>scaffold3579430:1101-1447
CTGTGACAAAGTGAGGAAAAAGTTGTTGGAAAATAGTTTCATATTTTGATAAATTTTCTCAAAAGTCCGCTGACATGCTTTTATACAGTTTTCACAAAAGCCCAAGACAACCTAGGCCAGATATTTCCATCTTGTAAGGGACGTGGGCGAAATTGGAAACTTTGGAAATGAAAAGATCGCGGGTCGCACAGGGGCATAGGGTGTGTCCGAGATATGATGGATCCGTCGGGAGGGGGAGGGAGGGGGGTGGCTTGTGAGCGGGGGGGGGGGGGGGGGCNNNNNNNNNNNNNNNNNNNNNNNNNNNNNNNNNGCGAAAAAAGCGTATTTACTTATTAAAAAATCACGG
>scaffold419279:43-281
CCTCAGCAGCTGCGGTCGCAAAATTAATGGACATAGGATTCCAACTCGTTTCACATTCCCCCTGTTCTCCAGACTNNNNNNNNNNNNNNNNNNNNNNNNNNNNNNNNNNNNNNNNNNNNNNNNNNNNNNNNNNNNNNNNNNNNNNNNNNNNNNNNNNNNNNNNNNNNNNNNNNNNNNNNNNNNNNNNNNNTCGTAAGTAGTTTTAATTTTTGCACGGAATTTTCAAACGCCTCTCGAA
>scaffold419279:1307-1581
TTTAATAACAACATTCGAAAAATGTTGAGGAAACAGAGAGTCTACCACTCACGTAAAACAAAAAAAAAAAGACAACACAGAAATGACGGCAGACAACGGTTAGTAGAGGTTCGTGCGTATTTGAAAAGTTCGATGCGCGACGCAAACAACTACCACAGTAAACAGTTCCGCGAAAGTTCCTGCCGAAATTCCCAGCAAATTCAAATCCTACGTAAAACCGAAAAGCTGGTCGAGAGTTTTGATTTAGTCACCCGTCGACCAGTCTGGTGTGACT
>scaffold419279:2339-2710
TATGTGATAAAAAGTATCCGGTCACTTGGCTGAAAATGACAAGTTCGTGGCGCCCCCATCGGTAATACTGGAATTCAATATGGCGTTGGTCCTCCCTTAGCCATGATGATAGCTTCCATTCTCGCAAGCATACGTTCNTCCTTCCTTAGCCATGATGATAGCTTCCATTCTCGCAAGCATACGTTCAGTCAGGTGCTGTAAGGTTTCTTAGGGAATCTCAGCCCATCCTTCCAGGAGTGCTGCACTGAGGACAAGTATCGATGTCGGTCAGTGAGGCctggcacgaagtcggcgttccaaaacatcccaaaggttttctacaggATTCAAGTTAAGCTTCTGTCCATTACGGCGATGTTATTGTCGTGTAA
>scaffold419279:3504-3838
CTGTCAACAAACGAGGTCGGTCTGTATGCTTTCGTGCTGTACGCGTCCCTTCAcgtttccacttcactaccacaagagaaacaaaggacctggggatatttAGGAGTATGGAAATCTTGCGTACACACTTCTAACACAAGTGACACCCAATCACCTGACGACGTTCGAAGTCCATAAGTCCCGCGAAGCGCACCATTTTGCTCTCTCTATGTCTAATGACTCTGTGGTCGCGGTTTCTGAGTACCTGGCAGAAGGTGGCAGCACAATGTACCTGATATGAAGTACGTATGTTTTgggggtgtccggatacttttggtcacataGTGTACGTCAC
>scaffold188407:933-1149
TCCAAATGAAAGTCATTTATATATGTGCGGTCCAAAAGGGTGTTTATGACTAATACTTTTTATAATTCCTCGTGTAGAGGTATTTGGTAGTAAGACGTTAACGAAAAATTGTGCTGCCACAATTCATGCTACCTTAGTAAATCTGATTTACATTGCTCTTTTTCCATAATATATTGGTTCGTATATATCAATAATATGCTCTAAAACTCAGTTAAC
>scaffold2193788:64-304
TAAACAATCTTCGAGCCAGTCACATATGTGAGGGCGTATTCCATATGATCTAACCTTCGTTAGCAGTCTACAGTGTGGCNNNNNNNNNNNNNNNNNNNNNNNNNNNNNNNNNNNNNNNNNNNNNNNNNNNNNNNNNNNNNNNNNNNNNNNNNNNNNNNNNNNNNNNNNNNNNNNNNNNNNNNNNNNNNNNNNNNNNNNNNNNNNNNNNNNNNNNNNNNNNNGACCTCAGAATATGCTGGA
>scaffold96215:1-2825
GAGCGACATGAAATGGAATGATTACATAAGGACGGTTGTAGGGAAGGCGAATAGTCGACTTCGATCTACTGGGAGGATTTTAGGCAAGTGTACTTCGTCTGTAATGGAGACGGCGTACGAAACTCTTGTCCGGCCCATACTTGAGTATTGCTCGTGTGTTTTGGATCCTCATCAGGTTGGGTTAATGCAGGGCATCGAAGCAGTTNNNNNNNNNNNNNNNNNNNNNNNNNNNNNNNNNNNNNNNNNNNNNNNNNNNNNNNNNNNNNNNNNNNNNNNNNNNNNNNNNNNNNNNNNNNNNNNNNNNNNNNNNNNNNNNNNNNNNNNNNNNNNNNNNNNNNNNCATATCATACGGTGGCTTGTAGAGTACGGATGTAGATCCAAATGTTGAATGTCGCGTGAAATCGCTGTGATGCCAAACTGGCATCCTTTTGCAAGTGCACAGGAACCGTTGGATCGCTGGGAGAGGGAGAGTGAAGACATTATTCCAGGAACTGGCACCACAGAGTGGGGCACATCGGACTCCCTGATTTGCGGGGTGAATTGCGAAAAAACCAAGCAATGTAATTAAAAAAGTTTTTATTTCTGAAAACTACGTCCAATGCAATTTTATTTGGGTCTGAACATTAGGTCATCGAGGTGACGACTTTGGAGAGCCACGCACATATTTAGTCCTTCCAAAAAGGTTCACGAATATTCATCTCAGCACGTCTTGCGTTATCTCAACGATGGCATCTGTAACTGCGTTCTTATGAGTTACCAAAGTCTGGTCGAAATTTGTAAACCGCAGCTTTGAAATATCACCAAAGAAAAAAATCACACAGGTCCAAATTCGGGGTGCGACGGGGCTGTGAAACATTGACTTATAAGGTTATCAGACGGCAGGGGAAACCGTCTTAGCCGGATTTCACGTGAACAACGGGCGGTATGAGCTGTGACACCATCCTGTAACGCATCTGTGTCATATTGATGATCATACTCTTCCATTTTGGGTAGTAAATAGTTCTCCAGGATGTTACAATCACGGTCAGTGTTTACAGTAACAGTCAATGCTCGAGATTCAAAGAAGTGGACCCCAATAATGCCTGTGGAGGACACAACGCACCAAAATATCAATTGAGGGCTATGAATAGGTCTTTGGTGAAGTTCACGAGGGATGCCAGTCGTCCAGTAACGAAAATTTTGCTTATTAACTGTGCCAGAGACGTGAAAAAGCGTTTCACTGGTAGGCCCAGAATAGTGTCAGGTGCACAGAGGTTAAAATTGCAGTCAAAGCATCTCTACGTTTCACCCAGTCTAGGGGTCTCAATTCTTGAACGACCCTCATCTTGTAGGGGTGAAAGTGAAAGTCAGAGTGTAAAATACGCCATACAGTTCTGGACGATATTCCAACGGCGGCATGTTTTTGTGCAGATAGCTATGGAGACTGTTCAATGAACGCTCTCACTGCCATGATGTTTTCAGGAGTCCTTTGAGGTCGGCCAGCTGGTTTTCTAGAAAGTGTAGACCCTGTCGGCCGTACACTAGTAATCCATTTCCTGATGGTTTTAGCACCAGGAATACTATCATGACAAGTCAAAGCAAACCGCATATGAAATGCCCTCTGTGTCACCAGCACACTATCAATCTTTTTAAACAACACTTCTACGAGAGATCCTCGACGCTCACCAGACCACTTCATGGTGACTACTGACAATGGCGTCGCTTCCCCCACCTGACACCTCTACTCCCACTCCGCTCATTCACCAACCCGCTCTATAGTGATTGATTGAAACTAGGGAGTCCATTCTGCCCCAACCCGTATTTACGAATGCTGGGCATGGTAATGCAAAACACAGTTGAGGCGGGAAAGCTACACTATGTGATCAAAAGTATCCGAacacctggctgaaaatgacttacaagttcgcggcgCCCCCCATCGGTATTGCTGGAATTCAGTATGGTGTTGTCCGACCCTTAGCTTTGAGGACAGCTTCCACTCTCGCAGGCATACGTGCAATCAGGTGCTGGNNNNNNNNNNNNNNNNNNNNNNNNNNNNNNNNNNNNNNNNNNNNNNNNNNNNNNNNNNNNNNNNNNNNNNNNNNNNNNNNNNNNNNNNNNNNNNNNNNTTGTTGTTGTCGTGTAACCATTCATCCACAGGCCGTGAACTATGAACAGGTCGTCGATCGTGTTGAAAGATGCAATCGCCAGCCCCGAGTTTCTCTTCAACAGTGGGAAGCAAGAAGGTGATTAAAACATCAatgtaggcctgtgctgtgatagtgacaggCAAAACTACGAGGGTTGCAAGACCCGTCCATGAAAAAAGGACCACAGCATAACACAACCGCCTCCGAATTTTACTGTTGGtactacacaccctaccatcggatcgctacattaggtaccgtgcttctgttctccacacaacgcttttgcactgtgcaatcatccaatgtttccgctccttacagcaagcgaggcgtcgtttggcattgaccttcgtgatgTGTCGCTTATGGGCAGTCGCTCGACCATCAAATCCAAGTATGCTCTCCTCCAGCCGAACTGTCGTAATACTTGGATGCACTTAGGAATTCCTGTGTGatggtctggatagatgcctgcctattacacgttacgaccctcttcacctgttgccggtctctgtcaacagatgtctgcctgtacgcttttgtgctgtacgtgtcccttcacgttTCCACTTCACTGTCACAGCAGTAACAGTGAACATAGGAATGTTTCGGAGTGTGGAAATGTCGTGTACAGACTTCTGACCCAAGTGACACCGAATCACCTGACCATGTTCGAAATCCGTGAGTTC
>scaffold96215:3325-3929
ACGGCTGGAAATGAAAATAAGTACGCCCCCTTAGAGTATTCCAATTCACTCAAGATTTATTACTGAAACAGTCTGTATGGAGTACATGAAACCCTTACAGGTCAATAGCTCAAGCGATACCGAGGTANAATCAACCCAATCTTACAGATGACGAATAATATCTTCGGATACAGTATTCCACGCCTGCTCGACCTGTTCAGGTAGTTCTCCAAAAGTTGTGGGTTGGCGTATCAGTTGTCGTCCCACAATATCCGAACCTGCTGGATTGGAGATAAGTCCGGAGACCGCGCTGGCCAGGGACGTTGCTGTACGTCTTGCAGAGCACATTGTGCTTCACACGCTGTGTGTGGGCGAGCATCATCCTGTTGGAACAACAAATCACTTTCCTGTTGCAAAGTATGGCAAAAGAGAACGGTTCTACGAGACAGCGCACACCACGTCTTCATCGTACGCGCAAACGACCATCACTTGCGTGGAGGCAGAATCTGCTTTCATAGCTAAGACCACGGGCTGCCATTCGACGTGATCTTCTGATGCCACCATTCGAGCCGTGCATATCGATTCTGTGGCTTTAGTAGAAGACGGGATAGAGGCGTGTGTCCCC
>scaffold96215:5277-5703
CGGATAACTAATGAGGATGTATTGAATCAAATTGGGGAGAAGAGGAATTTATGNNNNNNNNNNNNNNNNNNNNNNNNNNNNNNNNNNNNNNNNNNNNNNNNNNNNNNNNNNNNNNNNNNNNNNNNNNNNNNNNNNNNNNNNNNNNNNNNNNNNNNNNNNNNNNNNNNNNNNNNNNNNNNNNNNNNNNNNNNNNNNNNNNACCGATTGATAGGATACGTTGTGAGACATGAAGGAATTGATAATTTGATAATGGAAGGACGTGTGGGAGGTAAAAATTGTAGAgggagaccaaggtttgaattcagtaagcagggtcaagaggatgtaggttgcagaagttatgcggagatgaggaggcttgctcagaataggctagcatggagagctgcatcaaaccagtcttCTGACTGGAGACCACATCAACAT
>scaffold96215:6444-8034
ATAAACCAAAGTTTAAAATGTTCACTCTGTCTCGCAATCCTACTGAAGCAAGCGACTACTCATGAATTTTTCTGCCCACCACGCGCTGCCTGACATGTACAAGGTCGAGCACGTCATCTGTTCTTATCAGTCTTCGGGACATTTTCACTCGGCGTTCAGTGGCGTGGGAGAGAAACGCGCACATTGTAGCACCTTCTACGTGTCTTCCTATCTGGCCTCGAGGATACAAAAGAAAAGCACACACCTTCCGTTCGACCCTAAACTGCCTTCCACCGACGGTTCGCTATCTTGGCAGGAAAGAGCCATTTGTTATACGTGTGTGCTGTTCTTTGTTAATTAATCCTGGTAGGAAGTTGATTATATTTTTATATCCTTGCAGGAAGGAGCTAATTTTAACGTATCTGTATGTTGTTATGATGTTTTCCCTGGTGTGAATCACGTTGCATTCTTTGATCACTGATAAACTGTAACCCTGAGTAACTTTACTTCTGCTACACTGTCTTTATCTGACATTTTTCTTTTTGTAATCGCTATTCCGACTGGTTTGATGCGGCCGACCACGACACCCTCTCCTGCGCCAAACTCTTCATTTCAGAGTAGCGTTCAGACCTAACGTCTTCAATTATTTGTTGGATGTATTCCAGTCTCTGccttcccctacagttgttaccctctacagtTCCCTCTAGTCCCATTGAGGTAATTGCATCATATCCTAACACATCTCCTATCATCCTGTCCCTTCTTCTAGTAAGTGTTNNNNNNNNNNNNNNNNNNNNNNNNNNNNNNNNNNNNNNNNNNNNNNNNNNNNNNNNNNNNNNNNNNNNNNNNNNNNNNNNNNNNNNNNNNNNNNNNNNNNNNNNNNNNNNNNNNNNNNNNNNNNNNNNNNNNNNNNNNNNNNNNNNNNNNNNNNNNNNNNNNNNNCCTACTTAGAACATCCTCGTTTCTTATCTTCCCGACTCACCTTATTTTCAGCATTCTTCTGTAGCACCACATCTCaaacgcttcaattttcttcttctccggttttccgacagtcaatgtttCGCTTCCATATTGCACTGTCCATCAAATGTATGTTCTCAGAAATTTCCTTTACAGGTTGAGAGGTCTAAGTTTCACACTAGATGACTTCGTTTGGCAATGAATGCCCTCTTTCCGGTGCTAGCCTACTTCTTACATCCTCCTTGTTTCGCAATTTTGCTTCCCAAGTAGCAGAACTCCTTCACTTCGTCTAATNNNNNNNNNNNNNNNNNNNNNNNNNNNNNNNNNNNNNNNNNNNNNNNNNNNNNNNNNNNNNNNNNNNNNNNNNNNNNNNNNNNCAACTTCTCTTTTACTTCTTTCATAGCTTCTTCTATATACAGGTTGAATAGTAGCTGATATAGACTGCATCCTTATCTTACATCTTTTTTAATCCGAGCCATTCTATCTTgatcttccactcgaattgacccttcctgactcttgtacatattgtatATTATCCGGTTTCCCTATAGCTTATATTAACTTTTCTGAGATTGTCAAACATCTTGGACCATTTTACATTGTGGAATGCTTTTATCTGACTATCACTGTTATATTATTAAG
>scaffold96215:8281-9868
CCTTACGTTGACTGATGTCATTTCTGGAAACTGCTCCACTGCTACTGCTTTAATTTCAAATTTCTTCTAGGAAAATTTAGATCATTTGAAAAACGTATTCGAGACGTCATTTAGTTTTCATTAGTTATTATTGTTATCATTAGTTTACATCACTGGGCGCACCTAAAACTTTTATGGTATCTCCCGAAATGTATCAGAAAACCGAAAGAACTTTTCGTCGTGTGTGAAATATACCAGCGGCAAGACACAGTCTGTACCTTCATTGTGTGATAGCGATGGTAATGATACCGACGACAGCGACACAGAGGTCGAACTACTGAACACTATTTTCCGTAATTCCGTGATACCATAAATATTCTGGAATTTGAGTCAAGAACAGCTACTGACATCAATAATACTACTGTAGAGACTCTTGGTGAAGCTAAGAAACTGAAGTCCCTTAATAAAGGAAAATCTTCCGGACCAGACTGTATATCAATTAGGTTCCTGTCAGAGTTTACTGATTCAATAGTCACATTTTAGCAGTTATTTACAGTCGATCACTGGACGAAAGATCTGTAACTGAAGACTGGAAAGTTGCACAGGTCACTCCATTACGCAAGAAAGGTAATCGAAGTAATCCGCTGAATTATAGGCCACTTTCATTGAAATTAATTTGTAGTAGGGTTTGGAACATGTACTGTATTCCAatatcatgaaatacctcgacgaaaaagacttattGACAAGTAGTCAGCACGGATTTAGAAAAGAATGGCTATTGTGAAACGCAGCTGGCGCTATATTCACACGAAGTAATGAGTAATATTGACAGAGACTATCGGGTTGATTCCATACTTCTAGATTTCCAAAAGGTTTTTGACACTGTCCTTCATAAAAGGCTTCTAATCAAACTCAACATATGGAATATCGTCCCAACGGTGCGAATGGATTCATGATTTCCTGTCAGAaaggtcacagttcgtagtaactGACGGGAAGATATCAAGTGAAAACGAAGTTATACCTGGGAGTCGCCAATGAGATGTTATGAGTCCACTATTATTACTCTATATAAATGATGTAGGCGACAATCTGAGCAGCCATCTTAAATTAATTCCAGATGATGTGGTCGTTTACCGCGTAGTAGAGTCGGAAGATGGTCAAAACGAGCTACAAAACGACTTGGACATAGTATCTGCGTGGTGTGACAAGCGGCTGATGACCCTGAACGAAGAAAAGTGTGAGGTGGTCCGAATGAGTACcaAAAGAAATCTCTTAAATTTTGGTTACACAATAAATCACTCTAGTGTATAGACAGTCGATTCAACGAAATACCTAGAAGTTACAATTACAAACAATGTAAACCGAATCAATCACAATCAACATGTTGTTGCAACCTCGAACCAAAGACTGCGTCTTATTGGAAGAACACTTAGAAGGTACAACAAATCTTCCAAAGAGACTACGTACACTACGCTTCTCCGCCCTCTTCTTCAGTATTATTGCGCCGTATGGGACCCATACCAAACGGGACTAACAGAAGACACAGAAAAACTCAAAAGAAGGGTAGCTCGTTTTGTATTATCGCGTAATTGGGGAGAGAGT
>scaffold1532852:145-395
TAATATCAGGTGCATCGTGCTGCCACCTACTGCCAGGTACTCCATNNNNNNNNNNNNNNNNNNNNNNNNNNNNNNNNNNNNNNNNNNNNNNNNNNNNNNNNNNNNNNNNNNNNNNNNNNNNNNNNNNNNNNNNNNNNNNNNNNNNNNNNNNNNNNNNNNNNNNNTGTACAACTAGAAAGAGTACAGGCCGAACTCGTCTGTTGACAAACAGAGACTGCTGACAGTTGAAAAAGGTCGTAACCTGTAATAG
>scaffold220211:807-1384
AGGGTTATGGGAATGAAGGATATGTTTGCAGGGAGAACTCCCACCTTCGTAGTTCAGAAAAGCTGGTGTCTGTGGGAAGGTTCCAAATGGCATGGTCTGTGAAGCAGTCGTTGACGTTGCACAGACTGTGCTGTGATGTGTGATGAGCAACTAGGTGGTCTAATTACTTATAGGCAACAGTTCAGCGATTGCCAGTCGTAAGGTCAGACATATTGTTGGTTGTCGTGCCCACACAGAACACTGCACAGTGGTTGCAGGTGAGTTGGTAAAccatatgactgctttcacaggtggctgtgcctttaatgggataggaaatacctgtgacaggactGGAGTAGGTACCATCAAAGGTTCGGCAACCTGTGAAAGCAGTCATGTGGTTTACCGACTCACTTGCAACCCCTGTGTAGTGTTCTATGTAGGCATGGCAACCAACAAACTGTCTGTCCGCATGAATATTTCAATCTTTCCCAATGACACAAGCTTTTCTGGACAATGCTGGTGGGAGCTCTGCCGGCAGCATATCCTTCATTCCACTAACCCTACTGAACTCAATCTTCGATAGTTCCTGCCT
>scaffold220211:2442-2870
ACCTTCAGCTACAGTTCACCACAAGAGATGATCTCACAAAACCTCTTAATATCGACACCAGTCATATGTTAATGAAAATACCTTTCTATCTTTATTATTACAATAAACTTCCATTCGGCCATGTAAGCACTAACAACTTTTTAGTGTATAAGATATCGGATGCTATGAGTGGATTATCATAGTTTGAAGTTAAGTAATTCAGAGGCTTGATCAGTGCAGTGAGTGATGAGGACGTCGCTCCCATAGTTCATTGCTCCAGCACACACACGCTTTACATTCATGTGGTTGTGACACGTGATGGGTGGAAACTTCCCAGAGCAATGACCAGGGAGATGCAAGCATCAAAAGGGCAACGATGGTCCATGCGTGCATTCTGGTGGACATCACGTTCCTGCGCNNNNNNNNNNNNNNAGGAGATGCAAGCATCA
>scaffold220211:3098-4507
ACTGTGCCGCTTGACACCAGGGGATGCCATTACTACAAGCATAGTTAGGTGCAGAAGATTCTGCCTCAGATGGAAGAGAAGATTAGCAGATAGTTAGACGACTGGTGCGAACAATGGGACTGCAGTCTCACCAAATAATAAAGTCATGTGTGAAGCTCAGAGCTCACTGAGGATGAAGATAGCCAGTTCGATTCCAGACAAGCTCACACCACACCGCCGCCACCTGACCTGTTGTGACAAGCCAACCCTGCAAATATGCAGAGAGAAGGTTCGCACAATGTATAACACCGCGACATTGCATTGCTATAAGTCACTGGGCCACTGCCAATAACACAGCATGGAAGACAGAATTATCCGTGGCTAATGCGGTCCGCTATCACACAGGAACACCTCCAGCCCAGCCCGCAGTCCAACTGATGCCTCAGCATACGTCACATTGGAATGTCATTATGCCACATTTCTTGTGAGCAGTCTGTCAACATCTCCAGCACCAAAGAAAACAGACGATATATAACAAAGAAGCTGCAAGAATGTAAACTGTGTTAAATATCAATAAATACCTAGTGGAACAATTGCTGTTTCACTCACCCTACACCCCATGAGCCTAAAAAAGAACCCACTGCCCCACCTTCTCAAGTAATTTTTACCTGAACTCAAGTAGCCTTAACCACTCGAGCCATTCCTGACTGAAGTAACAACATACCAAACTCAGTTTACCCTAATCTACGCAATACACAACAAACCACCCAGAATACATAGTTGGTTACCAGCATTATTTTGTATACATACACAGCATTGTTGGATAAGTAAATGATTAGAGTTGCAATTGTCTGCAACAAGCAGAATGTCCACCAAAGTGCTTTAGTGTTGTTACCAGACCTGGTAGATTATACTTGTATAAGGGCATAAACAATGACAGATGTTGAGTGACCACTTTGACAGACATGAGGAAGCTGTGTACTCATATGAGACAGAGTTATCAGCACCTGACAGGTTTTGGAAGAGGCTTCATTGTGAGTCATTTGGCCAGCTGGTAAAATCATGACATATCCATATTTGTAGGGCATTCAGAGGGGACAGTGGGCAGATATAGGATGACATGGAAATTTGAGGGGACACACATTTGTTGTCAAGTTCCAGACAGCCACATTTTACCACAAGGGATGATCTCACAAAACCCTTAATACCTACACCTATCATATGAGAACAAGTAATGGCCTCCTGCAAAATTCTGTGCCATCCTGCACCACAGGTCAGAGACTAGCAGCAGCTGACTAGAGAATTACTGTACCGTGCATAAGCTGCCAGTAACACCACAACACAGGCGTTTGCATTCGGAGTTGTGATGTGACCAGGAAGCATTCACTGCTGATTGAAGGCAACACATTGTGCCCAGCAGTGAATTGCAG
>scaffold220211:6012-6334
CTTTTCAATTACAGGCCACATATCCTCTGGATACACATTGTGTGTCTTTAATGTGGTGGTTCCCACTGCCTTCTGCATCCTCATGCTGTTGTTTTTTTGTTGATTCTACCACCAGAAAGCAAAAGGAATAGTTTCCCACTCCATGAGCAAGAGGGTTGCTTGGACCTCTGTCTGCTCCTGCACCATCTTTGTCAAGGCCATTGGCAGAATGAGGTTCCCTCTTTATACCAGAGGTCTTAGGTTTACATTGCTGATGACTTTCATTCAAAGTTTAAGCAGTGGTGGTATTCGAAACTCAGACCAAGGACATTTTGATTGCTAG
>scaffold220211:6842-7433
ACATTTTATTCCTGGCAAACAGAGGTGGAGGTTAGGTGACAGAGCATGCTGAAAATCCAAGGTAAGACCTCGATTTGATTCTGCGACCTCTCAGTTCCCAGTCAAGTGCTTTAACTACTAGACCACCAGGCCTGATGGTGTATGATGAAATAAAATAAGTAATTCAGAGCATTAAGGGAGATAAAATTTTAACTGTGATGGGAGACTGGAATTCAATAGTACGAAAAGGAAGGGAAGAAAAAATATTAGGTAAATATGGTTTGTGGAGGAAAGGAATGGAATAGGAAACCCTCCAGGTAGGATTTTGCTATTCATTGCTATCATTTGGTTCAAGAACCACGAAAAAAGATTGTGTACATGGAAGGGACCTGGATATGCAGGAATGTTTCAGAGATATTACATTGTCACACATAACGAAAACCAGGTGAACACTGGTCTAGGCTGAACAAAGATTTATTGATAACTTAAGTAACACATACAAGAGCACAGAGTGAACTCACTGAACAAGGAAGACTACACAGTTTATATACACTCTCAGAAATATCTGGAACATTACACAGTATATACAGGGTGAATCAAAAAGGACTTTGA
>scaffold220211:8036-8267
TGAAGAATTGAAGTCGGCAACAACAGTTCAGNNNNNNNNNNNNNNNNNNNNNNNNNNNNNNNNNNNNNNNNNNNNNNNNNNNNNNNNNNNNNNNNNNNNNNNNNNNNNNNNNNNNNNNNNNNNNNNNNNNNNNNNNNNNNNNNNNNNNNNNNNNNNNNNNNNNNNNNNNNNNNNNNNNNNNNNNNNNNNNNNNNNNNNNNNNNNNNNNNNNNCCCTCCCAGTAGTCCTACA
>scaffold220211:8503-8813
AATAAAAGACACTAATGAAATTGCTCGCTAGAACTTCTGTGTAGATATGTTAAATCGGGTAGATGAGGATGAACATTTTTTGGACaaaaTAATCTTTTCCAACTAGTCAACTTTTCACTTAAATAACAGGGTTAACACACACAACTGTAGGATTTATGGCAGTGAAAATCCGTATCAAGCATTGCAACATGTTTGTGATGGCCCAAAGTGAACTATTTTGTGCACTGAGCAAGAACGAAGTGTACGGCCCCTTTTTTTccgtgaggtaaccatcaacgGGATAATGTGTCTGGACATTTTACAACAATTT
>scaffold220211:9089-9331
TAGGAAAAACAGATGCTGCCTACAGGAATATTACGACAGACTTCTGGAGAAAAGAAAGATACCTGTATGGATATTACGAGCTCAGATGGGAAGTCAATAGTACTAAGCAAAGAAGGAAAGGCTGAAAGATCGAAAGGATATTTTGAGGGGCTATACAAAAGAAATAAATTTGAAGACAGTATTACGGAAAGGGAAGAGGAATTGTGTGACGACAAGGGGGAGATACATTACTGCAAGAAGAA
>scaffold220211:11160-11631
AGAGTAGAAGCTTTTGAAATTTGGTGCTATATAAGAATGCTGAAGATTAGATAGATAGATtgtattactagtgacaaagtACTGGATCAAACTGGGGAGGAATGAAATTTATGGCATATCCTGGCTAAAAGAAGTGATCAGGTGATAGTACGTGTCTTCAAAATTAAGGTGTATCAGTTTAGAAATGGAGAACAGTGAGTAGGGTAAAATTGTAAAGGGGTAGCAAGCTGTGACTACAGTAAGTAAGTTCAAACTGATGTAGGTTATATTAGTTATGTAGAGATGAAGAAGTTTCTCAAGATAGGCTAGTGTGGAGACCTGCACCAAACCAGTTTTCAGACTGAAGATGATGATGACGACGACAACGACGACAACAACAACAACAATATTGTCAATGTGATCTTTAAATTAGAACATCTNAACAACATTGTCAATGTGATCTTTAAATTAGAACATCTTTGCCTCTTCACC
>scaffold220211:12491-12896
AACTGTATGAAGTACTACAGACGACAAATGTCCTGTAGATGATTCTTCAAAGATCTTAGAGTTCTTACATCCACTTCCCTGTTATTTGTTGTTAATAATAAAAAAGTAGATTCAAATGTATCATTTTTAAAGAATCACAATACAAGTCAAGATCATTTGTACACATAGTAAATAGCTACATTCAACAACCGAAGATTCCTGTGAGCTGCATGATAAGAATGTTGATTGGAAATAGACCTTATTCGTACAACATATAGATGACTTACAGGATACACATGAGTGAGATCATTTAGATTTTTAGCTAATGCTAGGGTATAAATTCACAACAAACAGGTATTACTGTCAAAGTGGCAGTATGCTCCTAACTATACTATGTAAAATAAGTACAAATATGTTATATCAGTT
>scaffold220211:13207-13457
GGGATGTACTTTCAGAAAGTGGAAAGAACCTACGATTCCCCTACAATGTCCAAACTGTCAGTGTCTAGATCATTAAGATGAGTAACAGTTCTGAATCACATCTGATATACCTACCTGTCTAGGTCACAATATGCCTGTAGAAGCAGAACAATTTTTTCATATTTCGTAAACTTTGGTAACACTATTTGTGGAGTACACTGACAAAATGACTGACTACTACTATGCCACCCTCCTTTCTTGCTTAACTTCT
>scaffold220211:14403-16395
CAAATCGCAAACATTACAGTAAACTCCTGATTATTTGTGTGCGAGTTATTCGGTTTGTGGATTATTCAGACTGTATTACAATGACAGAGTCCTTTGCCAAACATTTTATAAAAGCTGTGACTACGCCCAAACTTTTATAAAAGACTTGATACAAGTACCCCAGCACACTGTCAAAGATTTTATAAAATTGTTTTTTATAAAAGGTATTTGACAAATTTCTTTTACAGAGTATTACAGGCCTTTGTGCAGCAAAAAGAACAATGTATTACGTACTAAGCTTTCTGCATTTGAATTGCCAGCAATAAACAACACACTGCATGACAGAGTACCATTTCCAGTGTTGTCAGCTTGCCTGTTCTATGAAAACTGAAAATAAGCTCAGCTTTGTTGTGTATCTATGAAGGTTTTCACAGCATGCCAATGCTATAAAATCTTCATGGGTTTCTTGGCACTTAATATTGTACTGTAAACATGTTTACGGTGCGATATTATGTGGCAAGAAACCTGTGAAGGTTTTATAGTATCGGTTTTCCGGTTATAATCAGCATGTAATTGTGAAGTTTGTAGAAAGAGATATCTGAGGGAGGAGAGGAGGGAGTGGGAGGAGGTAGTGTTGACATTAAAATGAAAATTGGAATTAACTGAAAGATTAGAGAAGCAAGAAATTGCTGCAAAACTAAATGCTGTTTATGGGACTGGAATGCAAAGACATTACAAAGAATAAGCAGAAATTACACGTTTACGTCAGGAACTGCGATTCTTATTCTGGATCATTGGCACAAAAAAGCAGAACAAAACCTACATTTTATGAATTTAATGGTGCTCTTTTTGGAATAAAAACAACCAGATGATGTCATTCTTTTAAGTGTGATGTTTGCCGGAAAGGCTCTAGGGTTACAGGCAGAATTTAATGCCTCAACTGGCTGGATAACCAGACTGAAACAACATTGTGGGATTTGTGATGTTGCCATGCAAGTCGTGGCAGCTGAATTCTTCTGGGATGAGTTCCAAACATTTGTGGAAGAGAATCTCCCAATAGACCAAATTTATAATGCAGATGAAAGTGGACTGTACTGGATATTTCTACCAACCAAAACCCTTGATTTTAAGAATAAGGTTAGTGCTTCTGGACACAAGTCTTCTCAAGAACCCATGTTGCAATTGTGTGTGCTGGTAATGCTTCTGGAAACCACCGACACCATTAGTGATTTGGGGGTTGATGTTATAATGTCTCTGATGGTTGCTAGAGTGAACCGTGTAACTGTGAGAATTGACTATCCACACCACAAGAATTAAACATTTTTTTACAAGTAAGAACCCATTATTTAACCTTCTTAAGGGTGTCAGATATTTAATAACCCGAGTCTAACCTAAAGAGCTTTCATGTGGCTATTACCTGATAGATTTGTATTTTTATAAGTTACAAAATATTCATTTAagtaatgGGCAACACCGTGTTGTATGTGATTGAGGGTTGTTGACCAGTTTGGCTTCCAAGTGCTTAATCAAACTCAAGAGCTTAGATGGGTACTTTAACCCACACACTGGCGCACAGAGTGCACCACATGTTAAAAAAATCTCTATTAAATATAAATGGTGGGTATCACTGTGTTGTTCTCTTGTGTATTCCTTCACTGTTGTTCTGTCTTTTCCTGTGAACAGTCGATTCTATCTGTGATTCTTAGAAGTGGAGTTATTTCATATTTCTTCAGTGTATGTGTAATTGGTACGCCATACTCCTGGTGAAGTCCCAATACCGTTAAGCATAAATATCTTTTCAAATGTGCTATACAAATCAGTAACATTATAATATTTTTTgtgtcacatattttataattaattcgaCATAAAAACTATAAAATGGATGTAAGAAACACAAAAACTTTCACGGCGCACAGAGCACGTAATGAATGGAAGTGCGTCCGCACGAGGGTTAATCATATTTACTGTTTTCAAAGCTCTTGTATATACTGTAAATGATTCAGTTGTGGA
>scaffold220211:16633-17919
AATAAAATATTCAGATCATGTTAAGGGGGAAACCTGCATACAATGAATGCAGTGCAAAATGTGGGCCCTTGGAAAAAGTTCTGATAGCTGGACATATCAGTACATATGTGATTTTTGGGTCTTGGAAAACACTTCATTGAAAATTGTTTCTAACGTTCCATATCCCCATCCCATAACCCCCACCATTTTACTTTCTTCAGTTTTCTTAAAATGATTTATACATTTTACTTCTGAATGAAATAAATTTGTGAAGTGGTTGAAACAGATAATTCTTCAATAAATCTATGTTAAAACTCTTGATTTTATATAATTTCTTAGGAGTTACTTAAAACAAAACAGTGTTGCACAACCACCTCCTTTCCTCTACACTACTTGATACAGAGAGTGATCTCATTTACAAAATACCATTTTGAACCATTACACTCTGATAATTCTTTTTCTTGATTTTAGCAAAACTGCACATAATTATTGCAATGTGGCTCTTGATCTTAAGAGGTTATTCTTTTGCAGCTCTTTCTTCTTTTTCTGTCAGTACTGCATTAATGAAATTATTTTAGACACTATTGTAAGGGGAAGTATAACATTTGCATGTTAATTCATTATTTTTAGGTTCAATTAAAATACAATTAAATTAATGACCACATAatattggattttagcaaatgagtactaaatcatTGTATAAGTCTTCCATCATTTCTTTTACTCCTCCCAGGGTCTCGAACAAACAAACATATTGTTCTGTTGAGGTTCTGTCACACTAAGTGGTCATCCCACAGCTGATTCTGCCTAGTNAAAATGAGTACTAAATCATTGTATAAGTTTTCCATCATTTCTTTTACTCCTCCCAGGGTCTCGAACAAACAAACATATTGTTCTGTTGAGGCTCTGTCACACTAAGTGGTCATCCCACAGCTGATTCTGCCTAGTaacactcagaacaaccatttttacacatgttgttgttctaatggctttgtttctgATTTATGCCCGATGCTTATGCATTGTATACTATTCTCCTTTCACTTTCTGCACAATGCACAATTTTATGAGCACTCGCCTTAGTCGGAACCAATGTTTCTGGACAGTAAGTTGTTATTGGTAGGACAAAAACCAACTGTTACAGAGCCAAATTATAGTCCTTGACTCATCATTGTTAGTGCTATCAGATATTCATTTATGAGCCAATCTGTGGTGGTTCAGGGACTGGCCATCAATGTGATTTCTCTActatcatgaccaaagcctttgaatacatcttatTTAGCTAGCATAAATAACTC
>scaffold2964804:86-330
GAGGGTTGATGCTAACAAGACTGTGAACATGTTGCTCAAAGGAAAACTGTCAATAAGTAGTAATCCTTGCATTAGAATAGNNNNNNNNNNNNNNNNNNNNNNNNNNNNNNNNNNNNNNNNNNNNNNNNNNNNNNNNNNNNNNNNNNNNNNNNNNNNNNNNNNNNNNNNNNNNNNNNNNNNNNNNNNNNNNNNNNNNNNNNNNNNAACTTTAACAGGTAAGACCTGTTCAAATTCTCTGAAGTAA
>scaffold617015:67-351
ACAGGGTGAGTCACTAACTATTGCCACCAAGAATATCTCtgaaaCAACAATAGACAATGGAAAAACGGCCTTCGCTGGTATGGCTGTAAGGCAAGGGCTCATAAATGTAAATATTTACAAACTTTCTAAAACGAAAGCGAATGTGTTCTTTATCAGAAATTTTGTCTTTTTTGAGTGGCGACCATATATTATTTCGTACACAATCAATAATATACAAAatcacgtaaacaatggcattgGTCGCATCACGATATGTCACTTACATCCGGAGATATTGAGAAGTG
>scaffold228790:3828-4119
ACGAAGAACGTTGTGTTATTAAGTTTACGGTATTACTCTAAGAAGGAAGTTATGGTGTAACAACGTTCATTTATTTCTCAACATCAGTCACTGCATACAATATGGTCACTTTGATCGGAAATGTAAAAAGTTAATGCTATTTTTTTTTCATTTATATCTCAAGACCAAACAATGAACACATTACACACACACACATTTCACACAAATAATCAGCTGACATGAGAAATGTCACGTTAATGTTTCCTTTCCATTTTGTGTACCGAAACATAGCTTTCACTACTCTGAGAAACT
>scaffold2796156:1517-2015
AAAAGTTTGACAACAGCAAAATATCCTAGGCGTAATCTTATAAGTAAAATAGGAAAAAGGCCAACGGTTCTACCACCTACTCCACTACTCCTAGCACATTAATGGTAATATCATTATCCATTACATTAGGCGCGGTCAGGATAATTTATGTTATCTCTGGTCAAGGAAGTTACTATTGTTTACATTGGACGAGTCCAATTTGCGTCACAACGAATATGCTAATTCGTACTTTTTAAAACAGATAAAGTTGTAAGCAGTGGGGGAGATGATATAGTGTGACACGGCAAAGATTGATACACCAGTCCTTACACCCACGCTGGACAGTCCACGTTGAAACACTAACGTAATTTACAGTGTGGTCTCGAATGCCTCTATGCACCATAGCTGGTTTCTGCTGTTCTATAACGTCTGCAAGGCGGCCAATCATCCTGTACTGATACCACTCAGGTGGCTGGCATATACCGAGGTTTTCGTGGTAGTAGAGGCCTGACTGCTTGA
>scaffold2074386:1947-2649
atcggaAGAGGTCTCGAAACAATACAACGTCCAAACACTAAATTATCCAACACCCTTATAATTAATAACAAGGAACAGCATGTTTGTAAACAAGTTGCGATACCACGGTATTTACTGCCATTTCCAATGCGCAGTAATCATATAGTGCTGAAAGGAACGCGGGTCTGGATCGTATGCTCCTCCCACTATGTACTGAAGNNNNNNNNNNNNNNNNNNNNNNNNNNNNNNNNNNNNNNNNNNNNNNNNNNNNNNNNNNNNNNNNNNNNNNNNNNNNNNNNNNNNNNNNTGCTCTTGACTGCAGGAGACAAGTCTATGGCTAAATTTATCTCTTTGAGGACAAAATCCGCACTGTTTCTTCGCTCGTAGACCAATGCGAAAAAGGTGTTCATTGGTTGGTATTAAACTATAAACGACCTTGTTCAACGATGACGCCACCTCCATTGATAAAAACAAGAAGGCTAATATTACAGTACACTGTCTTGCAGAGCGTCATCGTCGATTTGCGCTCAACAGGGGAAAGGTTGAATCGGTCCCCCCAGCGAAGANNNNNNNNNNNNNNNNNNNNNNNNNNNNNNNNNNNNNNNNNNNNNNTGTAAAGTTCCCATATGTGTTTTAATTTGAAGTTTATTCGGCCAATATCAATATGGAGGGTTAAACTAATCGACCAGAGACAAGTAAGCAGCCGAGCCATGATTTAATAAA
>scaffold2292666:557-823
TTCAACATTTGCTTGAAACAATGCGCGTTAACACGTATAATCTTTACAAAATCATATTTCACAAAATAGAAGTAAATAAGTTGTCGTACCATCTTATCCTTCTCGTCATCGAAATGCAGATGTGGAGTTTCGGTGAAGTGATTAAAACGCAGCGGAACGGAACAGAACACACGTTTGACAAGGCCAACATGTGGACGTTCTACATCATTTTCGCTGTATCTGCACTGCAGTAGTCCAATATCAAATCTCACAGTAATCACGTTATC
>scaffold1686353:474-891
CCAACGTTATTTTGAATGTCTACTGCACGAAAGTACCGACCATTTCTAATTTGTTCTATTGCTGTTATATGATATAATTCACAAGGTGTCTGTGGCGCTATGTAGTTATGCCCTGTTCTGCTATTTTGCCGTTATGCGGGAATAAAAGAGCACCGTTCTAACTTCATTTTACTTCTCCACTGCCATCTACGAACGCTGTTTTCAAATCAAGTTGCAGCCTATCTTTTATTACGCCTGAAATTTTTAAATTCATTATCAGTACGGAATACTGTTATataaagattaagcaaacagcttacaggaggcggCAGTTTAGCGACTAACAAGCAGTGATGCAGCCAGACAATTGTATTGTAATCTCATCTGGCACCGGAGAAATTCTGTAATTAACTGTAGGTGGAAGAGACAGACACCTGC
>scaffold1686353:5076-5299
TTCCGTGCGCGTCCGTTCGGCATTCACACTCGCCTAGTCTGGGGTTTATTGGTTTATTTAATGTAGAGTGACTTTGCGCAGGTGGTTCAATTTTCTGTGAAAAACGTACTCAGAACACTTTTAATACGTTGGCTATCGTTTGAAACTCGGCGGGTAACAATCGCCAGAAAGATATATTTTTGCCGCTTTCCTCGTGCAACGACAAGCGGTTCGCGATATCTCG
>scaffold3192345:3-315
CGACTACCGGCAGAATAGTGTCCGAGAGTCGGCGCGCCGGTCGGCCGGCAGATGCGGTATCGGCGGCCGGGAGCTGAGCCGCGCGACCCGCGGACGCCTCGCGGGCGTCTTTCGTGACACACCCTGTATTTGTCGGCGCAATACTAGCAACAGAGCCAGTTCTGTGTGAGGCTGGGNNNNNNNNNNNNNNNNNNNNNNNNNNNNNNNNNNNNNNNNNNNNNNNNNNNNNNNNNNNNNNNNNNNNNNNNNNNNNNNNNNNNNNNNNNNNNNNNNNNNNNNNNNNNNNNNNNNNNNNNATTTTTCTCTATAGAC
>scaffold2227945:3405-3879
GTGGATGATACAGTACTTCCCAGTCCCATCGACCGATTAGAGCAGCCACAGCTTGCGCTGTATACGCCCGCACATTGACGTGCAAAATGATGGGTGGGTTGCGCAGAAagtgtcgccgcttctttcgcaaagctggtcgcacgtgatgctccaaaaacgaacagtaatactgtgcattgacggtatgccgtggaggaacGTAATGAGTTTGGTAAACACCATCACAGTCGTATACGATAATCACCATAACTTTCACCATACTGGGCCTCTTTCGACTTTCGCGGCGACCCATAATGACACTATTCGTTGGATNNNNNNNNNNNNNNNNNNNNNNNNNNNNNNNNNNNNNNNNNNNNNNNNNNNNNNNNNNNNNNNNNNNNNNNNNNNNNNNNNNNNNNNNNNNNNNNNNNNNNNNNNNNCTCGTACGACGTGGTCCATGTCACATCCAGTGTTACGATAGACCGCTCGCTCACA
>scaffold2227945:5859-6118
TCGGTGGCTCAGCGGCAGCGTGCCGGTTACGGGTCGAAAGGTCTCGGGTTCGGTCCCCGGTCAATCCTAGGATTTTAACCAAACATATACCACTGCTTTCAACTCTAGCAAGGTTTGTTTATGTGAAAAATGCCGAGGCGCACCGTGGTTCGAATTCCACGTTAAactgTAGGTCCCCCAATTTCTGGCTAGGTAAGTCAGTTCCAAGGTCGGAGGAAGGCAACGGCaaaccacctccaatagggccatgcctggtaaA
>scaffold2471385:741-1259
GTTAAAGTAATTACAGCTGAATATCGTGTGTATTGCATGCAGTATCTATGCTTGCTGGCCCGCTGTATCTCGATCCACCAATAAGAGCGTTGCGCCTTAAAACATTGATCTAGGTTAAGCGGGAACCTAAGAGTAATTTTTTTTTCGAAAAGCGAACAATGGCCAGAAAAGTTTGAGAACATATAGTCAACCTTCTCCATCGACCTCTTTTTGAAGAAAAATGAGTGAACGCGCTTCCTTCCGCCCGCTACTTCTTTGCCTCTCAAGTGCATATAACGATAACTGCTTACAACATTTATCGATATAAGACAAAGTGGTGGAGAAAATATAAACATATCTTGACCATAGGTTATCAAACTTTTCTGGCCCATAGCTCCCTTTTCGAAGAAAAAATTGCTTAACGCCCACTTGCCTTTTTTTTCAGAGAAAGGAAATGAGACATAATCCCGCACTATAAGTAAATAACATAACGTTTTTCAACCAGCTTTCCTCATAACACAGTTTTGGAACAATAGTTT
>scaffold1264263:47-409
TAGCAAGGAACATATAGTCTTGTTGTCGTTGTGATCTTCAGTCCTAAGACTGGTTTGATGCAACTCTCCANNNNNNNNNNNNNNNNNNNNNNNNNNNNNNNNNNNNNNNNNNNNNNNNNNNNNNNNNNNNNNNNNNNNNNNNNNNNNNNNNNNNNNNNNNNNNNNNNNNNNNNNNNNNNNNNNNNNNNNNNNNNNNNNNNNNNNNNNNNNNNNNNNNNNNATTTCTTTTCTCCCCAATACGATTCAATATTTCTTCGTTAATTACCAGATCAGCATTCTCCTCCAGCACTACATTTGGAAAGCTATTTTCTTCTTTTCTGCACTGCTTATTGTCCACATTTCACTACCGTATAAGGCTATCC
>scaffold142504:5-515
TTAGCAGAAGGCACGCACAGAGTACCCCCTCTGCGCATGCACGGATCCCAGGCAAAATAGAACTGTTGTCTATTTCCGCGCGGCGTTAACGCGTCTGCTAATTTCCTTAGTCCCACCGGTTCTACCGCCAGGGgcagcaccgtttccaccagtagcttaagcgaaagtctgtcgtgtataggcggctacACACGTAACTCCATGCTTGACAATCACAATTGCCCAAGCGCTATGCGCAAGCATGCTTGAACGTGTATAGGATATATTTGCTCAAGNNNNNNNNNNNNNNNNNNNNNNNNNNNNNNNNNNNNNNNNGTATTACTCTACACATCAAGTTTCGTTTTTTTTCGTAATAGAAGCAAAGACGTGCATCACACCTGCATTCGACTTATGTCTCGTATAAACTGATGCTTGTACAAGCAGGCTTGAGCCGTGTGTAGNGTGCAAGCTTGCCCAAGGAGTCACGCCTATGCATGCTTGAGTGTCTGTATGAAGAATAGAGAGGCTTNT
>scaffold142504:1157-4143
ATATATCCTCATTTCACTGAGTAAATTACTATGGGAATAAGATTCACTTTTCTTTANNNNNNNNNNNNNNNNNNNNNNNNNNNNNNNNNNNNNNNNNNNNNNNNNNNNNNNNNNNNNNNNNNNNNNNNNNNNNNNNNNNNNNNNNNNNNNNNNNNNNNNNGTATTACTCTACACATCAAGTTTCGGGCTCCTCCGTACAAGTGTGCCAACCCCCGCGGAGGCAGCACTAGACAGACGGTTCAGCCAAATACACTAAAGTGACCAGAGTCTAAACAACCCGCAGTTGATTTGTTTTTTCTTGATAGTGCTTTTGGATTATCGTACATTACTGTCATTTCAGAAATACACGTCAAGCAGCAAGGGTCCTTCCAAAGCCCATGAATTACAAAACATATGGAAGAGGAGAAAGAAGTTTCCATGACAGTGCTGGGCGGAATCTTGCGTAAGTCAGGAATATAGTTAGCGTAGCAAAATTTAAAATAAATCTATAGATTTTGCTGAGTGCAGTGGCTGTCGTGTGTTATTAGCGTTNTATATGGAAGAGGAGAAAGAAGTTTACATGACAGTGCTGGGCGGAATCTTGCGTAAGTCACGAATATAGTTAGCGTAGCAAAATTTAAAATAAATCTGTAGATTTTGCTGAGTGCAGTGGCTGTCGTGTGTTATTAGCGTTCTTTGATGGAAGCGTTACTATCGCTAGTGACATCTGAATACCTGCAAATCTTCTAACAACCAGACCAATAGTAGTAGATACCTTTCGCTTGAGAAAAAACCATTGTTCTGGAGAAATGTGCAATAATTTGTCCAACAGACATGCGATCATTCAGCACAGTTTCAGGATAAAGCTTTCTAGATATTGTGCAGACACTGCTAAAAAAGAGAACACACTACACCACTGCAAATGCAAGAGACGTGCTTCCACATCTACCAGCAATATCTCGAAATGTAACAAAAATAGTAGACGCATATCGTGCGGTTGTGTTCCCTGGTGCTCCAGAATATGGAAGACGGTGCGTGCACATATACAGCTGACATGTGGACGGATGTGTATACAAAACCCATTATTTGACTCTTGCTACGCAATCAGCTAACGAGTCTTCAAGTGGAAAATTCGGGGTTGGTCCGTTGTTGAGGTTGCAAAGTGATGCAAATATACAGCAAGAAATTGAAACCAACGTTAGCAAGTTACGATTATTTACAAGACATCATTAGAGGGTTACGTTCCATATCGAGCAGGGGCAAATGTTATAAAGGCACTTGCCAAATATCGTCGCCTTCCGCGCAACAAACACTGCTTTAGCACTGTTCTACGTTGCACATCCCAAGATTGAAAATAAATTGTTACAAGAATACGAAACCCCAGGATCTACCCTTTCAAAACGTGCAAATAGTCTTTGCATTGTGGGGTATAAGGACGAAATCAAtttccacttatttgttgatgggaaacCGTATGAGACAGTAAGTTGTGGAGTGGTGGTGGTCAATAGCAAAACCTTGAAAGTGGCATGACAAGTTCTGTGTATACGGGCCTCTTTCGTCTGTAGTGACAGGGTAATTAGTAGAGCTGGGCTTGTAAACACAAGTAAACNNNNNNNNNNNNNNNNNNNNNNNNNNNNNNNNNNNNNNNNNNNNNNNNNNNNNNNNNNNNNNNNNNNNNNNNNNNNNNNGTAATTGAATATCTGTGGAAAATGTCAATTATCTCCTTATGGAGCACTGCAGTAGCATTATACGTTTCAGATGGATTTCTGTAACATCAATCGCTATCATAAATCTCtaacttctgaactgctcaccccagaaataaattcatccagaagatcgttatagcgttacaAGAATGGAAACATTTCTTTGTGTACGTGAAGCAAGACAGCTTTCAGTAAACTTCGTATTTCAGTGTTGCCTGTATTTGCGCTCTTTCATTACTTTAGTTTTTAATTTTAACAAATTATTATGTACTTAACAGAGAATATAGCGGCTGTATCGTAATCCTGTGATGTAATGTTGATATTGTTGCAGATACTTAGAAATACCGGTGGCTCCTAATCCTTTCAGGCGTGTCGTCCCCACGTACAAAAGTCTGATTTGTGCGAATCCTCAACTTATAAAAAAGTCTACTTNNNNNNNNNNNNNNNNNNNNNNNNNNNNNNNNNNNNNNNNNNNNNNNNNNNNNNNNNNNNNNNNNNNNNNNNNNNNNNNATTGTGGGGTGCAAAGACTAATTCCATGCAAGTGGATAATAACCCTAAAGGTTTTATAAAGTTTACATTTCAGCTGTGTTGTTGCATCCACAGCACTTTTAAGCTTTTAGTAAAATGGGCAGCTCTAATTTGCAATGTTAAAGTATTTTACAGTTGTCTGTTAACCTCTGGAGCTCGCCTGCAGCGTCTTCATTGTGGGTTGTCGATGCCAGCGCATGCGAATACGAAATACATGCTGTGGTGCTAGGCTGGTGTTTAccgttgcacgatgcctgtctcagcttcgtattcaacccacgtctacttaaaaaaaataaactgaaggacatttaaaaagaaTCAGTATTACAAAGAAATCTTTCGACAGCCACTTTCCTACACATGATGAATACATATCACACAACTGATAAATGCAAGGAGCTGGAGGCACTAGTTCACTCGTAACCATTTATTCGNNNNNNNNNNNNNNNNNNNNNNNNNNNNNNNNNNNNNNNNNNNNNNNNNNNNNNNNNNNNNNNNNNNNNNNNNNNNNNNNNNNNNNNNNNNNNNNNNNNNNNNNNNNNNNNNNTGCGTATTTCTGGAAGCTAAAGAAAAACCGCGCATATGTTcgttgaacggaatttaaaatacgaaaactaggaaatacgacacCTAAGCTAAACAGCGGTTGATTCGAACCTGGTGTCTTCACAGTTCGCTTCTTTCAGCCAATCACAGCACAGGACGGCTGACATCACGTTTAATTCAGTCTGGTCTCATAAATATTAACAACGAAATCCCTTGT
>scaffold142504:4830-5670
GGGCAATCAATTTCGAGACAGAAAGTACATTTTAATCAGTTATAATTTAAATCGGCCAGTTTAATGTATAGCTTAAATGAAAATCAGAACCANNNNNNNNNNNNNNNNNNNNNNNNNNNNNNNNNNNNNNNNNNNNNNNNNNNNNNNNNNNNNNNNNNNNNNNNNNNNNNNNNNNNNNNNNNNNNNNNNCACTTTACCACATAATGAAAGTACCGTCTGCTTTTCCATGAGGTCAAAATAGCAGGCTTAAACCACTCTCCGGAAATCAGTATGCCTACAAGACTCGCTGTAACAAGAATTTTTTACTGTCTGTAAGCTCCACCATGTGTGTTTCCGTTCTCATGGGCGACAACTTGCAACAGTCACAGGTTGCACAATAATTGTTGTCGCTAACTCTGGTTGTAGATGTCTTGCATTTATCAATTATAGTCCTCGCACTTCATTCGGTATCCAAAACATGGAACATTTTCTCGTTTTGTAAAACATAATGAATCCCTTTAATGGTTCTACCAAAGCGCTGCAAGCTTCTGGTATCAAGAGAAATACTGAAGGGAAATGAACTCTCATTAAACTTCTGTATGAATCGCAAGTATGCTAGTCAAAAACAGAATGCAGATCGTCAATATATTTCCAACAGTCCCTCCAGTTGGTACTGATGTTACCGATTCTTAGCAACTGCAATTAAGATACATTAAAACTCTTGTTTCGGAATTCTGATTAAATTCTGGAAAAGGAATGTGTCCAGCATTGGTTAAAGAGATAATGTTCCTGTAGCAATTTCCTTACTAAAAAATTATAGTTTTCAAAAGGAAATCCACGTCCAGGTAAAAGAAGCTTGTT
>scaffold2277288:1892-2094
TTGAAGCGGCGTTGATATCTTGCTTCCATGTTGGACATTTCCTGGTGGAATCTTTCACCGTGTTCGTCACTCAAGGCTCCAATATGAGATGTCAATGAAAGAAATCCACATTTAGTGACATTCGGAAACAGAGAAGCTAGAAGGCTGTTAGCAACTTGTCCACAATTTCTGCATAGTTATCTGCTCTGTGGTTCCCAAGAAA
>scaffold2345648:89-352
AGGATAGGACAGTTCCGTGGCTGAGAGGAACATTTAGAATGATTTCATTCTGAGCNNNNNNNNNNNNNNNNNNNNNNNNNNNNNNNNNNNNNNNNNNNNNNNNNNNNNNNNNNNNNNNNNNNNNNNNNNNNNNNNNNNNNNNNNNNNNNNNNNNNNNNNNNNNNNNNNNNNNNNNNNNNNNNNNNNNNNGTAACAGCCTGGGTAACATAGGTTCTAAGCGGACACCATAAAAGTTAACTGCCTCTGCCTTGTGCTAACATCTC
>scaffold245263:1-2602
TCATTTACTATTTCTGTATCTACAGCTCCTTGTTTTCTTTTAGACCTGTTGTGCAAACCGCGCTGTTTCTTTAACAGTTTCTTAACAGAGATTGTGTACCANNNNNNNNNNNNNNNNNNNNNNNNNNNNNNNNNNNNNNNNNNNNNNNNNNNNNNNNNNNNNNNNNNNNNCTTCTTCTTCTGCCATGCACGGATTAAGACTATCGACCTGTTTTGACCTCAGTTCCATCTTTTAAGTGGACGTCCCATGTACCTCTTCCATTTCGGTTTATATTGAAAGGCCAGCTTTGGGATTCTTTAACTCCAATTCTTTCTAGATGTTCCCTCCAATTTTCTTTGAGTTCTTCTATTTTGTCATTTATTCTAAAAATATTAAATTCTTGTCTTCATTACGAATCCTGTCAAACTTAGTGCGACCTTTCACTGCTCGTACAAATTTCATTTCAACAGCCTGAACTTGGCTATAATTTTTCCTCTTCATAAGCCAGGATTCGCTGGCGTACAAGAGGACACGTACAGCCATCACCTTGCAAAATTTCATTTTTGCGCCTCTTCGTGTATTTTTTAATGTCCTCCTTATAGTGCCACATACGCTATGATACCGCTGTAATTTAATATCTACATCCTTATCTACGTTAAAAGTGATATAACTCCCTTAGTAATTAACGTGCTGAATTTGTTACAAAACCTGACCTTCAACTACAGTTCTGGTTCTTACTGCGTTCTGAAGGCTATTTTCTTAGTTTCATTTATTACTATATCAAATTTGTGATTTTTTTCAATTAAGATTAAAACATGAATTGATTTCTGTAGTCAATCTTCAGAATTTGCCATGAATATAATGTCAGCGTATAATAGTATCTTAAAACATTTGTTCTTGTGTAGATGGATCCCTTTGGCGCTCTTTCTCTCCATTTTAGATGGCATCGTCTACATTAAAAAGAGTAGGCGATAAAGTACACCCTTCTCATACACCTTTGTTTATTAAAATCTTTTCCTAAGTATTACGTGGGTTGTCAAGTATAAGTGCCATTGTAGAACCTTTCTAACTGATTTGTGTATCCATCTCCATTTTGATCAATGACTACACTTTTTTCGTGAACCAGTCCTCTGATATTTTAGCATTTAACCAAGAAGTATTGTTCAAATGTAAAATTCTCATTTTAAGCAATAATCATCCGAGTCTGATAAGCTCTATATTAAATACATCAGGCCCTGCAGTTTTGTTTTTTTAATTACATCTTCGATTTTTtgtaaggtaattaaatctgtgcgacaatcGCTTGGATAAAAAAAGAGCGAATATCATAATGCACAATAGAATAATAAGAGGAAAAAACATCTTTATCACGTTCGTCGATTTCCGAAAATCGTACGACTCGGTTGACAGAAAAACTCTATTCAATATACGCAGTGAGTTCGGAGCAGACAATAAAACAGTCGCAATCGTCGATGAAACGGTTAACTACACTCACTCAAAAGTAAAGTTCCGAGGCGAAGCGTCCAGACCTTTCAAAATCAGAACAGGATTAAGACAAGGagatgGATTGTCTCCCCTTCTGTTCTATTGTATAATGCTTTAGACAATGAGAGATTTACTGCAAGAGCATGGAAAATGTAAATGGCATTTCATTTAACAAAGAACATGTACAACAAGAAGTCGGTTTCCATTAACGCTAAAATCAGACACTATAACTCACTGATCAAACCAGAGTGTCTGTAGGCATCTGAATGTTTAGCAATGAACACTAACAAGGAAATGGATGATATAGCAAAGAACGAGAGGAAAATCATGAGAAGAGTTCTTTGACCGAGACTGGAAAGTGGGATTTGGAAGCTTAGAAGTAACAAAGAAGTGTATGCGAATACTAAGAAAGTCGGAGATACTGTGACGTAAAGAAGAGTAAGCTTCTACACCCATTTGAAAAGAATGAATGTTGAAAGTTTGACAAAGGAAAAGTTCATGTTTTTTGATGATAACCTCAAAACTCAAATACCATGGTTCAAATAAGTCAAATCAGATTTAGTAGACATGGGTATTAGAGAAGAAGACATCACAAACAGAGACCTCATGAGAAATTAAATCCAACATTTTGAAGGTTTTGAAGTGAAAAGGAGAAGAAATGGAGGAGCAAGGTGGACAGAAGAGTGAAGAGAGCAACATGGAGAGAGGATGAAAATATACTGGCAGAAGAGGAATGAGGATGAACGTGATAGGAGAAATGTACATTGAAATATATATGTTTCACGTGGTGCCTAGAGGGCCAAAATCTTAATTTAAAAAAGCAGAATGTAATAGGTATATATGTTGCAATTTACAAACGCAACAAGAGGAACATTTAAAATTTGCGCCTACACCGCGATTCGAACAAGGCACTTCCTCCTTTCTACGCAGTTGGTGTTGACTGCTAAACCATCTCAACTTCTTGTGTTCAAGCTCTCTGCTCTAGATAATGCCACAAGAGAACCGCTATTGATCCAAGTTTGTAATGTTGTAACACTAATGGGGGAAATACGAGTGCCATGTATAGCACTAATCCCATGATACGGGTACCACGTAAGACACTAAGCAATAAGTGCAACCCCTGTCGGGATTCTAATT
>scaffold1041512:2305-2621
GTTTTGTTTGTAAATAAAATGCACACTATGTGTGCTTTCTTACAGACATATATCTTTTCTTTCTTTCTCCCTGCTGTTGGTTGTAGAAACTAAAGCTTTAATGGCATACTGTGTATGCTTTTTTTGTAAATATATGTATATTTTTTCTCTCTGCTGATGGTTTTTTTGTTAAATAAAAGAAATACATGCAGACTACGGGTGCGTTTTTCGTAAACATTATATATATTTTTAATTGCATTCTGTGTTTTTTGTATATTTTTTCTCTCTGATGCTAACATAAAAAGGAAGTAGAGTTATATATATATATATATATATA
>scaffold1202943:1300-1798
TGTACTGCACAGACCAATATACTGAAGGATAAACTGTAACACCTAAAAGTAGGAACCCACAACTATCATAGACTTGAGCAGTGTAAAATTGTCACATAATTAAACATTTGAATGTATGCTTGAAAATGGCATTTAGTCAAGGGGGGGGGGGGNNNNNNNNNNNNNNNNNNNNNNNNNNNNNNNNNNNNNNNNNNNNNNNNNNNNNNNNNNNNNNNNNNNNNNNNNNNNNNNNNNNNNNNNNNNNNNNNNNNNNNNNNNNNNNNNNNNNNNNNNNNNNNNNNNNNNNNNNNNNNNNNNNNNNNNNNNNNNNNNNNNNNNNNNNNNNNNNNNNNNNNNNCAAAATGAGATCGTTGTGCACATCAAAATGTCATTATAAAGCAATTCAGTGAATTAAGAAAATACAAGGGGTGTTCACATGAAAAGGTACAAAACGTCTTAACAACCAAACTGGTTGACATttgaATACGCCGCTGTGGAATAACATAGTGTGACATCTAG
>scaffold1170494:1008-1349
TCATAGGTAGAGTAACACAATATGATCCTATCTCACACAGGTGCATTAGTGGAGCTGGCTAGAAGTACAGGTAGAGAGTGGCAAAGGAAGGAATCTCTCATGAGCAGAACTCAGGATCAGATTCTATTGGCTGCCAATGGAATTGCTATAGCAGTGGCATGCTGTGTGTGTAGTGCCAACCTCTAAGCATAATTTTTGCTTAGGGGTTGGTTGTTTACATGCAGTACCAATACAGCACTGTCCTCCTTTGTGTATGATCAATATCCCCTGTCAGTACTGTTTCACGTGGGTTCCACACACATGAACAGTATTCAAATATGGGTTGTACATGTGTTTTATAA
>scaffold46718:1-515
AGAACCATCAGCAGGGAACGTTATGCTGACTTTTGGACGGGAATGGCGTCATTTTGGATCATTACATGCCTAGAGAGACCACTGTCACCAGTGCATCATACGNNNNNNNNNNNNNNNNNNNNNNNNNNNNNNNNNNNNNNNNNNNNNNNNNNNNNNNNNNNNNNNNNNNNNNNNNNNNNNNNNNNNNNNNNNNNNNNNNNNNNNNNNNNNNNNNNNNNNNNNNNNNNNNNNNNNNNNNNNNNNNNNNNNNNNNNNNNNNNNNNNAGTGGCCTGGAATCAAATGAAAGCGACGTGGATTGCTGTCAGCAGGCAACATGACAATGCAAGACCCCACACTGCCCGTACAACATTTNNNNNNNNNNNNNNNNNNNNNNNNNNNNNNNNNNNNNNNNNNNNNNNNNNNNNNNNNNNNNNNNNNNNNNNNNNNNNNNNNNNNNNNNNNNNNNNNNNNNNNNNNNNNNNNNNNNNNNNNCCAACAATCACAGACCTGCATTTTTAGTGTCTGCCTCATCGT
>scaffold46718:720-1704
ACGCTACATGGTGCAAGAGTGGTTGCGCAGACTACGAAAAGAATCTTTTTCTAAAGGAATTTATGCActttgtaagcgctggcggacttgcattgagcgtgggggagattaTGTTGAAAAGTGATACATTTTTCTACCACTTCTGCACAATAAATAATATTCAAAAACATATTTAAGGTTTTCATTTTACTCGCCCTCGTAAAAAGGGTGTAAGACAAGGATGCAGTCTATCTCCACTATCAttcaaCCTGTATATAGAAGAAGCTATGGCGAAAAAAAGAGGTTTGGGAGTGGGATTAAAGTTCAGGGTGAAAGTTTATCAATGATAAGATTCGCTGATGTCATTGCAATGAAAATGAGAAATATTTGTAGAAGGTATTAAATGGAATGAATAATCTAATGCACAACGAATATGGATTGAGAATAAACCCAAGTAAGACAAAAGTAATGAGGAGTAGTACACATGAGATTAGCGATTTTCTTGACATCAAAATTGGGGATAACGAAGTAGAGGAAGTGTAGGAATTCTACTACCTCAGAAGCAAAATTATGCAAGACATTTGAAGCAAGGAGGATATAAGAATGCCTGCACAGGCAAAGAGGACATTCGTTGCCAAATGAAGTCTTCTAGTGGCAAACATAGACCTCAATCTGAGTTTAGGGTACAGCATTGTATGGAAGCGAATCATGGACTGTCAGAAAACAGGAAaagaagaaaattgaagcatttGGGATGTGGTTCTATAGAAGAATGTTGAAAATTGGGTGGGTCGATAAGAAACGATGACGTTCTAAAGAGAGTTAACGAGGAAAGAAACATGTGAAAAACACTGAGCAGAAGAAGGAACAGGATGATAGGACATGCGTTAGGACATCAGGGAATAACCTCcatgggactacagggaactgtggagggtaaaaactgtaggGGAAGGCAGAACGGTACTCTGCAGAGAGGTCATCGTGGCGGGCCGCATCAAAATA
>scaffold46718:1989-2383
GTGGTTGTGCAGTAGTCATGACACAGTACACCCTTTGTTGCAGCTATTGCCGCTTTGCTGGGACTTACGTTAAATTGCACAGAGAAAAGAAGGAAGCTTGCTTCTGCAACCCGAGTCTTCGCATTACAACAATATTTTGACTGTTATAATTGTGATGTGAAGTTTAACGTCATTGTGTCACTAATATGTGATTGGCGAATTTTAAGCCACGTAGTTCTTTCCATCTCCAAGGATGCACTTAAAAAGCCGACACAAGTATGAAGAAAGTCCATACTCTTGTCCACAAGAAAGCAGAACACCTTGAAAGACTAGAGACAGGAAATACATATTCACAGGACATGTTCAGAAGTATTTTCGGAAAAAATCGTTACCATTTCACACACCTCAGTTCAGC
>scaffold58786:1014-1627
CCAGATCATGCTGAGAAACTGAGCAGCTAGACCAGATAATCTAGAAGACTCTTATACCTACTGTCTTAAAAATTCTTGGAGATGAGGTAACTGAACGGTTTGAAAGGGGTGAATATTTGAACGACAAGCCTGTCAACAGAAAAGTAATATGAGTGCAAGGGATGTGGTAAGAGTGTGTATGCCTTTGTCAGACTACTCCACGCTTGCAGCGCTGCTGTGGAGGATGTGAGCGCTTGTTGTGTTCGCGGTATGTCTCGGACAGAGGAAACTAGGAATACCACGGGGTacccaaaaaaaaaaaaaaacataatagctctgccgtggGCGGAGCTTGTGCAGTACAAGTTCTCGCCGCTAGGCTGCTTGTAGCGCTATTCATTGCCAGTTCAGTGccaacttgttcgctgatctggcttggtctgttcccctgaagtgatagtttttgttagtgctgttttgtgctcgtctcgtttttcacgatggcaagtttgagtgaacaacgtgcggctgtgaaattttgcttcctgctcggtaaaaacgccgctgaaacagttgtattgttgaacacagcttacaaagacGACGCTATGGGACCCCACTGTACAAGTGGTTT
>scaffold58786:1919-2585
GAAACTGATCCAgatttcatgtcaaagatcattacgggtgacgagtcttggtgctaATGGGAACGATTCAGAAACCAAACAATAAACCAGCCAATGGCACATGTCATTGTGACCCCGACCAAAAACAAGTCGTCAGGTCAGATCAAACATCAAAACAATGCTGATTTGTCTTTGTTTTATGTGAGGGGGATTGTCCATTCTGAGTTCGTTCCAccagggcagacggtaaatcaagcTTTTTATCTTCAAGTGTTGAGAATACTATGGAACAGCATTCGTCAAAAAAGACCTGATNNNNNNNNNNNNNNNNNNNNNNNNNNNNNNNNNNNNNNNNNNNNNNNNNNNNNNNNNNNNNNNNNNNNNNNNNNNNNNNNNNNNNNNNNNNNNNNNNNNNNNNNNNNNNNNNNNNNNNNNNNNNNNNNNNNNNNNNNNNNNNNNNNGACAACGCGCCTGCACACACGACAACCTATGTCACCCAGTTTTTGGCAAAAAAATGGCATGGTTTTGCTACCACACgcaccgtactcacccgatctggccctgtgtgattttttcttatttccccgcctgaaaaggggggtgaaagttctccgatttgacaaagttGATGATGTCAAGAAAAAAAACAAAGAGCTGCCAGCCATCACTGAAGATGAGTACAAAAAA
>scaffold844470:1-556
ACCTCTAACGCAGTACAGCAGTGAACCGCCCCCAATGTGAGGTTGGTATGGGACACTATGTTGCCACCGTGGATGCACATCGAGGTGCTCCCGAGGAGCTAACAAAACTGGCTGGAGCACCGCTCCAGTGGTCAGTCGCAGTTAAGCTTCGTCCGGTGTCAGCAGTAAACTCCTAGGTCAGCTCTCGCGACTAGGGTAGCCGTAGTCCTACCATCCCATTTCGCTACGCCAGGTTTCCGGTTCAGACGGAACCACCGCGATTAATATTTCCAGTACGTTTCTGCCAAAAGCAACGGCATCAGCCCTATTTCGCAGTACACCAGCGATCATTTCAGGATCGCGTACGTGATTAACGCGCCCTCCCCGTGGGACGTGCCGGTTTTTGGACGGTTGATGTGGAGTGGTGGAGAGTGCTGCCGCCTGTTAAAACTGGTGTCGGCTCTCTATGTGTCTATCATCGCACCTCTCTCATACATGTATTTAGATTTGAGATTTCAATTTCTCCCTATGTATAGAATGGTTAAATAACTTACGGGAATGCAGCGAGTTCATATC
>scaffold1454152:1121-1825
TGTTTTTGACACGAATGCGTTACGCCTTGTACAAGAAGCCGGAAAGACTACCAGCACGTGTCGAAATTGTACAGCGGGGATATCTCATGAGAATGCTGAACTACGCCCCGTGACTTTGCCGGTTGATTTTATCGGGATCCCACGACATTATGCGAATATGGAATCGATGGGCGCCGAAGGGCTGTATGCATAATCCCAGTTACTCCACGCGAATAGCGGTTGAGAGAACAGCCATACAATTATCTCAGACGAGAAGTCTCCCACAGACTCGTAACGTGACTTGCgccagagaatggacttatttgcagcttcacaagatgcatgtggaCAGCACAACAGCCTCTGGATCATTACGATCTGACAACACAATCTCCCTCGAAGAGTCCCACTTCTGTGTACAGCATAACAATTGACATATTCGAGGGTGGATGCTCAAGGAGATGAGATGTTGTCATATTGCATTCATCATCGTCATACAGGTCCAGCACCTGGAGTTTTGGTAGGCCTACAGGAGGCCACTAGGTACACGGCAAGATCACCTCTGCTCCCCAAAGCCAGTAAATTTCGCAGCAGCCGTCACATTTCCACTGTGTTAAGGCTGGTGTGTGTGTGCCATGTATTGTTCAGGCGTTCGTGACGTATATTGCCACACGTGGCACATCACATATTGACTGTTCCACTCCTGATCAGCCTCGACACTGATG
>scaffold1454152:2400-2687
GAGGGAGGAGACAAGAGAGGGTCGAGAGATGTATAACAGAAAATCGTTGTTGAGTCTGTGAAGGACAAATATGTTGGTGAGATACCATAAATGTGACATATATATACGAGGGTCGGTCGAATTGTTTGTAGCCTAACAAATAACGAAAGACAGAAATTTCATAATaccaatttatttttcaatataaaacccgtgtacacTAATACACTTCTGGGCACGCCCAGATAACTTCCAATGTAGCGTTCCCAGCATGAGTCATAGCATCATCATTGTCAAATCGCCGTCCT
>scaffold378428:2614-4027
GCCAGGTCTTCCTCTTGCATACTCTCTTCAACTCTCTGCAGCCATGTCTTTCTTTGGCAACCTCTTCTTCTGCGTCTCTCTGGGCAGTATTCCAGTATCTTCttgGGCCATCTTTTTCTTCCATTCTTCGTGAACGGCCATACCAAACCAATTGTCGATTCTTAATCCTCTCAGCTATGGTGTATGGACATTGAATCCTTCTCTTACGTCATCAATTCTGACATGCAGTACGTCGCAGACGGTCTATTTCCATACTCTCTGTTCTGTTTGTAATATGCCAGCATTCTGCTCCAtATGTTGTAGTTGGTTCAACCACTGACCTATATATTTTTAGTTTTGTTTTATTCCTTACTTTAGATGACCATAACAGGGAATTTagacttcttaTTGCTCCCCAGCTAAGGTTGCTCTCTTCCTTATATCATTCACATTCGCCGTCTGCTGTTAGAATAGAGCCGAGATACCAGTACCCTTTTTGCATCTGATAGTTTCCCCATCAATAACCAAATATATTGATGGCTCTCCAACTGCGACATATTCGGTTTTTTTCATGTTTATCTTCAAACTTCCTTCTTCTACAGTAGCTTTTAGCTTGCGTACCATCTATGATATATCATCCTCATCATTTCCTATCACCACCTGATCATCGACAAACTTTAATGTGAAGAGGTAATTCTTCGCTACTTTTATTCCCTTTCTTGAACACTGTCTCATCGACTTCCTTAATATTTTCTTAAGGTAGATCTTGAAAAGTAGAAGGAGAGGCAGCATCACTGTTTTAATAATTTACTTTGTGTGAAAGGCTCTGAAATAGTCATGCCTAATTTTGCTTGGCATCTAGCTGCTGCATATATGTTGTAAACTGCcctgacataggtcttatTTACATTGCTTTTCTGCAATGCTTCAAACATATTTTTGAGGGGCACCGTATCACAAGCCTTCCCTAAAGCTGTCTGTCTGTACTAAGGTTTCTTTCTAAGCACTTCTCCATTAGTTGTTATAATATAAAAATGTTGTCTAGGCCTGATCTTCCTGATCTAAAACCGCTTTGTTCCTCTATGTCGTTTACCATTTCTGCAATTCTATTCTTTAGTACCCGGCCATACAATTTTCCTAGCGAACTTGACACATTATGCCTCTGTAATTTGTACAATTATGCTTGTAACCTTTTTTATAAATTGAACTAATAATTCCTATATTGCATTCATCTTGGGTATCTTCCCCTTCAATCATACGGTTGTTAAAAAGTTTAACAATAGCTTCCAATAGAATGCTTGGCTCATACTTGACCAATTCAATAGGAATGCCTCCAGGTTCTGGAGCTTTCCGTTTTTTGCCACATTCAGTGCTTGTTATGCTTCTACAGATATCTCATTAACTTCCCCTTCTTCAATAGAATTGTAAATACTG
>scaffold378428:4239-4697
ATAGCCGTTTGGNNNNNNNNNNNNNNNNNNNNNNNNNNNNNNNNNNNNNNNNNNNNNNNNNNNNNNNNNNNNNNNNNNNNNNNNNNNNNNNNNNNNNNNNNNNNNNNNNNNNNNNNNNNNNNNNNNNNNNNNNNNNNNNNNNNNNNNNNNNNNNNNNNCAGTGTGGTAAGTTGTGAGCAGAAAATCAGGTATCATTAATTGCGCAACGGGAATATTTTACGAACTCATTATTCAGAATCACAGGGAACTGAATTTAATATTATCACTCGTTATTAAACCAGCTGTTGAACAGTTCCGTTCGAATGAGTCAGTGAATTTGGCAAAACGTTATCGAAAGAATGTTCAAAACACAGTACGTCATAGCATTATTGTAAGTAAAAATACAACGCAGTATTCCGTTCCAGTATCAGAAATGTCGAGAATAATGTCGGAATCACACAAAATTCACTTTTTTGATA
>scaffold378428:5203-5430
tcctccttgcttcgtccgactTGCGTAATTTCGCTTCAAAGGTAACCGAATTACGTTTATCTACTTCTACATCAACATCCGTACTCCGCAATCCACCATACGGTGTACCAAACCAAGTCAATTTGCTTCCTGttccactcgcaaatagagcgtggaAAAGACGAATGTTTAAATGCGTCTGTAGGAGCCCTAATCTCTCTTATCTTGTCCTTGCGGTCCCTACGCGG
>scaffold378428:5780-6409
TGCCGTACGCGGTCTGCCATACGGACAAACTGCACTTGCCTAAAATCCTCCAAATGCAACGAAGTCAGCTATTCGCCTTCCCTACAACCGTCCCCATATGGTTATTCCATTTCATGTCGCTCTGCAACGTTACGCATAgatatttaatcgACGAAACCGACTCAAGTAACACATCACTAACATAATAATCAAACTTTCCAGTATCGGTTTTCCTATTCATCCGCATTACCTTGCATTCTTCTACATTCAGAGAAAGCTGCCATTTATCAAACCAAACAGAAACACTTTCTCGCTAATCTCGTTTCTGCTACTCCAAATTACTTTCGTCTTTCTTTGGGTTTTTCTCAACCCATAGTCGGTGCTCATTGCATTTTTCATTCCATTTAATATCTCCTGCAATTCTTCCTCACTTtCACCGAGAATGGCAATGTCATCAACGAATCTTATCATTGACATGCTTTCACATTGAATTTTAATCCCACCACTGAACCGTTCTTTTATTTCCATCATTGATTCTTCTATATGCAGGTTCAATAGTATTGGAAGTAGACTGCATCCTTGTCTTACACCCTCTTTAATTCTATCTTGATTTCCACTCTAATTGCTTCCACTCTAATTGACCATTCATA
>scaffold378428:7143-7426
CTAGACTTTCCTTTTATTCTTGGCCTTGGCTTCAAACTTGCCAACTGCAATGGCATATGATATTATAGAAGATATGGGGTGAAATGTTCAAATTGGAGTCAGTTTTAAAAGATAAAATTCCACTTTTATTTATATCACGTTCTCATCAAGAAAATTCTCCTGACCATACAAATGTTTTTACATGAAATATACAATTCATAATACAATAAAAAAGGTAAACTGGCCAATGCATGTCTGAACTAACTGTAATTAATGTTACAACAGGAAATGTATGGGATTACGC
>scaffold331997:2-581
CAGTGCGGAACCGTATCGAATGCCTTCCTGAAGTCAAGGAATACGTCATCAACCTGACCGCCAATATATACACTGCTCTGTATCTCATGAACAGATAGAGTGAGCTGAGTCTCACATGATCTCTGTTTGCGGAGTCCACGTTGATTTTTATAGAGGAGATTTTCGATCTCGAAAAACGTCATAATATGAGGACACAAAACGTGCTCCATAATTCTACAACACATTGACGTCAGCGCTATAGGCCTATAATTATTTGCAACCCCTATCCTACGACCCTTCTTGAAAATAGGAATTACCTGCTTTATTTTCAGTCGCTAGATACCTAACTATGCTCCAGCGATGTATGATAAACTGTTGCTAGAAGGGAATCAAGTTGTTTCCCGTAATATCTATAGAATATTACAGGAATATGATCTGGTTCGGATGCTTTTCCAGTACTAAGCGATTGTAGTTATGTTTAAATTCCGATATCTCTTATGTCAATATGAGCGATTTCTCTGTTAGTACGATGATTGAAGGAAAGGCCCGTATTACGATTTTTTGCCGTGAAACAGTTTTGGAACACAATTCAATATTTCG
>scaffold3110375:1170-1459
TAATTAATCTGTAGAAACTATTTCTAAAACTTGGCATGTCGTTATCTTAGTTTACAGTAATTGAAGAGAAACAAATAAATTCTAGTATTTAATGGTTCCTTTAATTCACTTTTATACTCTAAGGGAACCGATGCATTTCCTAAGGGTGATATCCATCATAAAAACAATCAAAGCATAAAAATATGACTAAACCGGTACATCGTTTCCCATTTTCGTACAGAGAAATAAACTCTNNNNNNNNNNNNNNNNNNNNNNNNNNNNNNNNNTGGTTCGTTTAATTCACTTTTAT
>scaffold180589:25-519
CTTTTTGAATAACCCTGTTTATTAGTAAATGTGCGTGAGTCAGCTCTAAAATGCCCAGGAGCTTAATTTCGTCTAGTGATGCACGAATCACTATAGATGGATATCTAGGCCTCATCCAATTAAATACCGCAAAGTAAGATTTTGAGTTCCAATAAATAACATAATATATAATATACTTAATTTTATCCGTTGTTGAGAGTATTATTTCCATGCCTGTTCTCCTTTTTGGAAAAATGGCAATAAAAAAACCGCCTTTCACCCACAAATCGTCTTTTACATATAATATATTTCTCTTATGTAACCAGAAACTGAAATAAAAGTGATAAAAACTGAATATTTTGACAGTTCTCAAAATTTGAAAGAATTGATACTTTTTGACTAACTGTCGCGTTCTTAGNNNNNNNNNNNNNNNNNNNNNNNNNNNNNNNNNTACACAAGAAGCTGAGATATTTTGAAATAACTGAAAGTGTCGGTAACTTTCGAAGTTTTATGAG
>scaffold180589:1071-1606
ATTCTTGACTGCGGAGAAAGACACCACGGTGAAAATCCATAAACATTTGGGCGTATTGTGAGGTAATAATGCAACTGATACGACTGTTGCTGGAACGGGTAAAGAGAGCTGAACGTCAGAAAATTGGAGAATCTGAGGTCCAAGACTACCCACGTTCGTGATGGACTGTCAAAGCCATTGCTTTCGACTAGGTGAATCTCGTGGATCGCATTTTCTTACAGATATACCTTGAAGTGAACAGACTGCTATCGATCACTCTTCGTGCATTGAAAGCATAGCTACGGGAACAGGACAAGAGATACCAGggaatagatggttatatacaaaactggcgtaaggcagaagaacgtaaTGGAGACGATGTAGAGAAATAGAACGAAACAGAAATGCTGACTAAGATCGTCAAAAAATTCTAAGGATAAATGTGTTCTGAATAAAATATGTGGGGCTTTATGTATTGAAGAACTCACGTAATTCACAGAAAGACCATAATTAAAACCCCATAATAATAATTGTTTTTTCATCAGTCTACCCA
>scaffold3216225:37-339
CTAGGGAATACTCCTGGATTTTCGTTTTTAAAGGTATATCTGTAGGAACATGAAATGGAATGAACGATTAGGTTTCGTAGTGGGTAAAGCTGTTGATAGATTTCGATTCATTGGTAGGATACTGGGGAAATGAAATCAGCCTACNNNNNNNNNNNNNNNNNNNNNNNNNNNNNNNNNNNNNNNNNNNNNNNNNNNNNNNNNNNNNNNNNNNNNNNNNNNNNNNNNNNNNNNNNNNNNNNNNNNNNNNNNNNNNNNNNNNNNNNNNNGTTCAGCAACCAGTATTAAGTGATGAAGCTAGGAAA
>scaffold3358402:1-821
CAGGAAAATTTGAGTCTCATTTCGAATAGGTATCCAAGTCATCCAATTATAGTTGGTGGAGACTTCAATCTACCCTCCATAGACTGGGTAAAATACGTGTTTAAAGCCGGTGGCAGAGATAAAGCATCCTCCGAAATTGTATTAAGTGTTTTCTTCGAAAACTATTTTCAGCGATTAGTTCAGGAGCCCACGCGAATTGTAAATGGTTGAGAAAATATACTGTATCTCTTAGCAACAAACCATCCTGAAAAATCAGATACCTTCAATGGAATTAGTGACCAGGAAGTCGTTGTAGCGATATTGAAGAATGTAACATCCAAATCCATCAAAATTAAACGAAAGATATGTCTATTTAAAGCAGAAGCATGTCAGATTTAAAAGAAGGATTAATGTCGAAGATTGTCGACAGTCCACAGCACCCCGAAATTTAGTATGGACTTCAATGCGAAGTGCTTGTAATAGTTTCCACAATGAAACTCTGTCCCGAAAGCTATATAAAAACCAAAGACGTTCTGGTCGTTTGTTGAACATGCCAGGAAATAAGAGAATCGAAAAGTTTGAAAGGTCGTGCTGTAGAGTAGACATATGTTAATAATTAAGTGGTTCTATAGAAGAATTTTGAAAAAAAAGATAAGAAATAAGGAGGTACTATGCAGAGTCGGCGAGGAAATGAATATGTGGAAAACACTGACAAGAAGAAGGAACAGAGTGATAGGACATGTGTTAAGACACCAGGGAATAATTTTAGTGGTACTAGAGGACATCGCAGAAGGTAAAAACTGTAGTAGAAGGGCGAGACTGGAATACATCCATTGAATAA
>scaffold601404:470-843
AACGTCTGGCAGTGTTAACTATCTGGGGGCCCTACAATAAATTGGCAAATTCAGCATGCAAACTTTCCCAAAGACGTTCCGGCTGGGGGCAGATAACATCTGTTGTCGAGGGGCGGCCAGATTTTCTTTCTGCCGGCAGNNNNNNNNNNNNNNNNNNNNNNNNNNNNNNNNNNNNNNNNNNNNNNNNNNNNNNNNNNNNNNNNNNNNNNNNNNNNNNNNNNNNNNNNNNNNNNNNNNNNNNNNNNGCCGACCACCCTGTATATAAACGCACTTAAAAATGGGAATTACTTTCCGTAGTGCAACAAATAAATAAAATAAAATCGTGACTGGCAACAAAATTGTATTATTTACAAACATAGTATTCGAGAAATGT
>scaffold127595:658-899
TTTGCTCTTCTAGCATATCTGCGAACATAGGTGGCTGTAATTTCATCGGAAGCATAGAGTGAAAAAACAAATTTTACGAAATTAATACAAGAAAACTTTAATATGAAATAAAAATCAAACAAGAATCCAGATATAAACAGCCAGTTCGAAAGTGCAAATTTTTTAACAGCTGTGAAATCATAATCTTCTGGTTAGCAACATTCAGTAGCGTTTTGCATATTGATTCACCCCGTGATTGTAT
>scaffold127595:1155-1605
TGCACTTGTCGGTGACGAGAAGCCGACCCCAATGATCCACGTGTTCCCACGCTCATCTTACGCGCACATCGCGGTGGCGGGGAGTTAGTACCGTTGTTCGTAATGGACGCCACCAGGCCAAATTGATCGTGTGGAGACGATTGCATANNNNNNNNNNNNNNNNNNNNNNNNNNNNNNNNNNNNNNNNNNNNNNNNGCTGACTGTTCCAATGACGTCGCTATAGTGTGCGTCGATTCAGAAAGCGACTTCCCGGGCTGACAACCATTCTTGCGCATTTTCTAAGCACTCCATTTTTGCTTTCTCTACCTATAAATTAAAGTGGTGACGAAATGAAGAAAAAAACTTCCTCTTCTTAAAGTAATTACGTTCTTCTCTTGAATAATCGAAGTCAGTGGAGGAGAAAAACAGAAAAAGAATCATCTTCTTGAGATGAGATTTATAAAAGTATCC
>scaffold1424228:87-2362
ACTTGTATCCTCAGTTTGCATTTAGAGTCTTAAAGGCTGTATGCTCCTGTTTAAAGGCATTGGTTGCTTTCACAATTTTAGTATAATTGTGAAGATTAGTGTAACGCAATGGTTTAATTGTAAAGAGCAAATTATACAATCCTTTAGTTCCAGNNNNNNNNNNNNNNNNNNNNNNNNNNNNNNNNNNNTAGTAATAGGCCTACATTCTCCGCTGTAATTAACTTTTGTATCTTGCTTCCTTTTCTTCTTTACCTGCAACTGGACACAGCATTTTTCTCATCACTTTCAGGTTCTTCTTCCTTGATGTCATTAGCAAGTGTATCATCTGTTGTAGTGGCGACCATATTTGTTTTACTGATCTGTAGTGTTGGTATGGGAGGCCACCTCTATTTACGGAAATTAAATGCTTCATTGGTTGAGAAACAGGTTAAAACGTTTCCTCCAGCACAGACGTGGCTGTAGCTTCTCTTTTGTGAACAGATGTCAACTTCATTGCAATGTTTCGTTGAGCTTTCAGGACCTGCTATTTAAGGATAATCTTCTTTATAACAGATTTTCGAAGCGTATTGGTGACTGGTCTCTGACCATCTGAGCTAAAAATATACAGGTGTGTGAATTTATAACCTGCTATTCAAATTCTGCATGAAGCGGGCGATTTCAAAGTGTTAAATGCTGATGTTTAACTTGAATCTGTCTCCCTTCTGTACAATTATTTATTTATATATTAATCAAAGAGGGTGGTCGTTGCCATTGAGTGAGAAAGCAATGGTTTCTATATCAGGGCTAACAGACTGTAAAACTACTTTACCATTATATGGTAATAAGTACATTATGTAAAAAGTAAGCTGTTTAATTAATTATTTCATGGCTGAATGCTGTCAATTCTGAAAATGAGAGATAATATTGAGGAGTTAATTCGTGTTTCAATATATGCCTATATTAACCACATATTAGTCTAAAATAGGATCACATACATTTGTGATGTGTTTTAATTTGAGGGTCTAAAACGCTTTGAGTTACACTAATCAACTCTAAAACGTTTTCAATTCTGCAGCCATAGAGACACTTAAGTTATTACTGAGTTCTCAAAAGTCATTTATGTGATTTTGCATTGTTTGGAACACCAGGGCAACATACTCTTTACATACAGCGTCAGTCCTCTGCAGTTTTGATTTATCAGAATCTACATTTTCTTTCGCATGTTCCAATAAATGCTCATGAAGCCATGAAGAGGATTACCTTCTGTTATTAACTTTTGAGCTTTGTTCATTACTGAATGTAATTATTACTTGTATATTAATAATGCCTATTCCATTGAGAAATGTAACACGAAAGTTACTCGGGTTGTATAACTTATTCACCTTGACGTGAGGCTGACATAACATCGACAAAGCTTTGTAATTATGATTTCTAACAATGTTAATTAGGCACTAAATGGAGAAATACATTGTCAAAAGTAGTGCCACATGCTTGTTTTCAAGAATCCAGTGGTATCAACATTAATTTTCAGAAAATTTCGTGTCCTATGTAGTGGAACGCACCCAATCTAGCTAATTTTGGCGCAGTCNNNNNNNNNNNNNNNNNNNNNNNNNNNNNNNNNNNNNNNNNNNNNNNNNNNNNNNNNNNNNNNNNNNNNNNNNNNNNNNNNNNNNNNNNNNNNNNNNNNNNNNNNNNNNNNNNNNNNNNNNNNNNNCTGGTGCAGAACGGATTATATAACGTGATGGGACTGGAAGGAGGCAGCCAATAACCCGTTGCAGGGGCAGAAGAGCTTCTGTATTTTTCTATAACAACATTTCAGTNNNNNNNNNNNNNNNNNNNNNNNNNNNNNNNNNNNNNNNNNNNNNNNNNNNNNNNNNNNNNNNNNNNNNNNNNNNNNNNNNNNNNNNNNNNNNNNNNNNNNNNNNNNNNNNNNNNNNNNNNNNNNNNNNNNNNNNNNNNNNNNNNNNNNNNNNNNNTAGTAATGCAATTTCACGCTAAGAAGATGTATACATGTAACTGGCAAAGTGGCAACGTGATGTAATAATGGCCCCTGNNNNNNNNNNNNNNNNNNNNNNNNNNNNNNNNNNNNNNNNNNNNNNNNNNNNNNNNNNNNNNNNNNNNNNNNNNNNNNNNNNNNNNNNNNNNNNNNNNNNNNNNNNNNNNNNNNNNNNNTATTTGATATGTGCTTTTCAGCAATCGTCATAATCAATCTCCAGTGTTTAATTAATCTTGAGCATCATCCTGAGTCAATCACAACTTTGCTTATTTAAATGTATTTTGAGCCAGGCTATAATTT
>scaffold322623:279-489
TCGAATCGACACTCGACAGTAATCACAACTGTGTACTGTTTCAGACTTTGTGCCGAGCCCTTTTCAGTAATGTTTATATCTTCATCGGGAAAGAGATCGTATCTCTCTGTCTACCTTCCGAATTAAAAGAAAAAAGTGGGCTGTGGCATGGACACGGCCGTGTTTTATACGTGAATACGTTTATGTAACGGGTAATATTTTTTAAATAAA
>scaffold322623:815-1541
TTTATTCTAACGCGTTATTATATTCACTCTCACTACTTTAAACTAATGTTTTACATACAATCGATAGATTTTNNNNNNNNNNNNNNNNNNNNNNNNNNNNNNNNNNNNNNNNNNNNNNNNNNNNNNNNNNNNNNNNNNNNNNNNNNNNNNNNNNNNNNNNNNNNNNNNNNNNNNNNNNNNNNNNNNNNNNNNNNNNNNNNNNNNNNNNNNNNNNNNNNNNNNNNNNNNNGCAGCAAATTACTCGCCCCTCAGCGTACGGTAGTCATTTTGCGGAAACCGCACTTGGATCGCTGTTCGGCCTGCCAAGACCATTTAGTACCCTACTGTACAAGTGAATAGAAAAAAAcaaataaataagcggaacagcaactgAATTACAATATTTATTGCAAAATATAGGCCCATATGCTCTTCATTTAGTTCGAAGCGTGTCGAGTAACATTTCGCTTTCTTTCACCCATTCTCCTATTTTTATTGTATTCGAAGTTCGTCGTTACAGAAAATGTACTTTATTGAATACATTACTTGAGCCGTTAGAATACAACAGCTGACCAAAACTGATGGTATACGGGACATGGCTACCAATCTGACGATTTAGTGAGATTTGCTTTTGGTTTGGTTTACCGCCTTGTGAAGATTAGTGTAATTATCGACCGTTAATCTAAACACACGATATTTGATATTGAAAATCAAATATTCTGTCGATATAATGATACAGTGGATGCG
>scaffold611357:485-761
AGCGACTCGGCTGCTTAAATATAAAGTGTTTGAACAATAAGCACACCTAACCAAAACAAGTATCAGTTAAAAACTTTGTTAGTAACTTACAGGGGCTCATCTATGCAATGATTCGAGAACATAAACCAATTTTCATCGGAGGCCAGTTTCAAGTTACGATCTTAATAGTGACGTTAATAACGAGCTCAGCTTGTTAAAGACTACAAATGCTCGTCAGGTGAATCAGCTTTAATTAGAGGCGAGCTTAGTTAATTGCCTTACTAGTCAAGTATGTAA
>scaffold1189944:5421-5632
CACACCTCCAACTTTAAAAAATGCCCCACCTTCCTCAAGATCCTGCAGTAAATACACAGGCGCCGGATTGATAAGTCAGACTCGGGAACTGCTGAAGAGCAGGCTTTCCGTCTCGAGGAAACAAAATTCCCGCGCCTGCCCAAAGAAAAGGTTGCAGCACCACCACCAGCTCAGCCGGCGCCTGCACAGGTGCCGGAGAATACAGATCGGA
>scaffold1616965:1-387
TTAATCGCAATTAAATGCGATCATTAATCTCTAATATGTAAATGATGGGGTTGGATTAAAACTTTCTTCACAGTTACCCTTCACTATCATGTCCTATATAAATCGTAGAATGAAAACTTCTCATGCGCATGAGCTGAAAATCTTAAAGTTTATGACAACCGTCCAAAGATGTGAATGTGTTGTCACAGTAGCTTCTTTGCTGTGATGAAGTGGCGGCGGATGGTGCAATATCTCTGGTCCTCTTGACTGCCGCTAGCTTCCACTGTCGCCGCAAATGACGTCCAAATTCGTAGTAATTAATTTAGAGCTATAAAGCTTGCTTTCTTGATCTCTAAAAGCTTAGGATGCTAAACAGAAACCACTAACAGTTCTGGAATGTACGTAAC
>scaffold829207:2263-2627
CGTACTCCCGAAAATTAGCACTAAACAGCACCTTAGTACAAAATTAATTTTTACTCCGTCTCTTAGTCTTAAAAATATTTTTGTCAGCCTCAAAGCAATGACAGGAGTGCGATTTGCGATTTCTTTCGACAATTTCCGCAATGGCATCCACACATATTGCATCTCCGCCAAAAGATAAGATTTTGCGTCATCACTTGCTCCAAATCGAACACGTTACAAAAGCATACGCAAAACTAATCATTTGCCACAAATGCCTACACTGTAATCCACGGCAGGTTAAAAATTCTTTTTCAACACAACCAAAGGAATACTGGCGTGTCTCCTTAAATATGCGTTGACAACAATAGAGAATCGAGAGTGGGAA
>scaffold2682306:440-675
AGAAGGCCAAGCATTGAATGCAGTAAGCATGTTCAAATCCATGCAGATGCAGAAGCTATCTCAGGGCAGTTTAGCAATTGCTGTACCTGAAATTCATGTTATGATTAGAGCCGGTCATGTAGTCCTTCAGAATCGCTCGTAGGTAGTAGCCTTCACGCCGCATAATCGCAGCCACAAGGTACAATGTGGGTAGCAGCCAGCGACTGACGGCAGGCCCAGCGAGCCTGCGAGTTTC
>scaffold118960:38-279
AAGAAGAAGAAGACACAAGAAAGATAAGGTCAATGTTACTATATTGATATACTTCTGGACACGTTATCCGTGTGAGTATAAATGAACAAGGTGATGAAATATTTTAAATCAAGTTTCTGAACCTTTGAAAGGTTTCTTGTATACGTACTATTACTTTTTGTGAAACTTTCAAAGTTGCAGGACAAGGCCACATATTTGGATTCTGTAATCCGTCAGAGGAGGAAATGTAATTTTGTTTTAT
>scaffold118960:5711-6788
GCCAAGTTATTCTCTCAGTTTGAATGTCTACGATGAGGAGAGAAACTTGAGTGATCCAGACTTCATTCTTATTTTACGCTCAAACTGCACGTTTGATTCCCAATTCAAAATGCTATCTAGTCAGTCGCGTCTACAAGTCGTACAAGTTTCTAAACGTTTTTCTGAATGGACCTTTTACATGCCACAAACGAAATATTTTTCGACAGTGAAAAATAATTCCTTACCTTGGTTAATGGGAAAATACGCCAGCTACATATTCAGCAACTTAGGCTCCGCCAATTACCAGCTTTCTCATTCATGCGTGGTGCCAATATGATAGAGCTGGTAAATATGCGACCGTAACAGTAAATACGGCAGCATGTTAAAAACAAGTTTGGAGAGAATTCGTGTAGTATAGACATGTTTTTACACTACAAAGATCAAAAACAGAAGTAAATTAGCACATTTTCCTTTGTGTTATTTTTTTTAAGGAAGTGCTTGCTATCAAAGGACTGACAATGCAAGGCACCGAAACTATGCTTCAGTGGAAAAATAAAAAAGTTCTATTATGGGGAGAGGCCTTCCCACGAACCGTGGAGCTTGTTGCGGTGGGCTGGCTTGCATGCGTCCTTGAAACAGGTGGGTGCAACTAAATTGGAGGGGTATCTGTGGGGAGGCCAGACCAACACATGGTttctgaagaggggcagcagcctttccagtAGTTACAGGGACAACAATCTGGGCGATTTACTGACCTGGCCTTGTGACATTAGCCAATTTGGTTTTGCTATATCGGTACTGCGAATGACCGAAAGCAAGGCGAGCCTACAGCCATTACTCTTTTCCCGAGGAGCTCTACTGTATGGTTCTATGATGATGGGATCCTCTTTGACAGAGAGAGGAAAAAATTAAGAGAGAGATCAAGTCGTATGCAAGTGTGGCACCGTCAATCCGACATCACAGAAGATGACCGCATCTGCGAAGATAGATTAAATGTAACGTATTGCCAATACATAGGGAAAGACGTCCACTGGTCAACAATTACACTATTGGCGAGAAATTGCTGGGGACAGTACCTAAGAGTAAATATCCAGC
>scaffold1867056:72-955
TGTTTTGTTTGCAAGGGGGGAGGGGGTGGGGAGTGGCAGTCTGATTGTTGCACCTCAGTGCCCAATATCGTTAAGATGGCCCTGAGCTATACTTTCGCGAATTGATTACGACAAATAACAGTCGAAAAGATATAAAAACAAAATATTCAATGAAACTCAACTGAACATTGCCATTGCAAACAATACCGAATAGGAATCGCAGTATGGTTACATTTACAGAAAAAGGTCATGTAAATGAGCCTAGCAGTGGTACAACATGTGGAGACGATACGGGATCTCTCACCTAGCGAACACGAGTGCAATCTTCAGCTGTCGCCCCCAGCGCTTCCGCGTCGCGGCCCACCCCCCAACTCTCCGCCCCCGCTGGACACCATGAGGGCGAGGCAGCCGCAGCTCGGGCACTCGCTGGCCAGCCGCCCCCACAGCCCTCCAGAGGCCTCACCTTCCCAGTCGCTGGGGAGGCGGACGTCCAGACAGCCCCAGTCGCTGGCCAGGTGCCCCACGGCTCCTCTGGGTGGCTGCCGCCGCCCAGTACAGAGGGCAGACCCAGCGCCGCGACACCGGCACCTGCTCCAGCACGTGCTCGTCGACGGCGTCGCGGCGCTTGTCGTACTCTGTGGGGGCGGCTCCAGCATCCTCCAGATGTCGCTTCTTCTGGATGGCGCTCCTCTCCGCCTGGGCTGCGCGGCCGCTTGGCAGTTTTCCTGGAGCAGCTGCCGCTAACGAGCTGTGTGAGTGGGCCCATCGCGCTGTGTAGAAAGGAGAACAGTTATTTTAGATTAAACTAGAAACACAAACAAACCTGTAAAACGTCCGCTAAACACCGTTACTAGTAATACTTGAGTAGCTTGTTGCTGAGAAACCTTTAATTAAAACAGCGCAA
>scaffold1805412:1-1942
TCAAAAGCTGTAGTTCTAGGCACTGACATTTACTCTTAAAAACCCAAAACAGACTCCTAGCATGCTGAACACCCTTTCGAGGCTAAAATTCTTCCTCATTGGTCGGCGATGAAAAGCGCAGGACACAAAGCGGAAGTGTCGAGTAGGAAGAATGAAGCACTCGTTTGAATTTAAACTAGATCAGAGCCGGGGCCAAAACACTATCCTTGCATCAAAAGGATCTAATTTAACACTGAAAAAAGTTTACAATACAAACAACGGCAATTTCTAAATGCAGAAGACACTGTTCCATTTCATAACGGGACATGGACCATACCCGTACATCTGCACAAAATAGGCAAACGTCAGTCTGACAGATGTGAATGTGGAGAGATCGGTANNNNNNNNNNNNNNNNNNNNNNNNNNNNNNNNNNNNNNNNNNNNNNNNNNNNNNNNNNNNNNNNNNNNNNNNNNNNNNNACACATTGTGTTACTGCGTCCTCTGAATAGAGATATTAGGGGCAAAATCGATCTAGGTGTGGATCTCCTGCTTGCATTAAGAAACCCACATTCCTGGGCAGCTATGCATAATATTGCCAACAAAATATCCGACAGAGAGATTCAAAGATTCAGAGCACGACGGGTACAAACAGCCGATTAGTGTCTAATGCGTTAGACTCGTGTATTAAACAGTGTCCTTTACATCTTCAATTACGGCTTGTAATCAGAATATGCCTTGTTGTATATCTATACAGACTAGTTGGCAAGTAATAAGTATTGTAGTTTTATACGTTTTGCTAATAACTTAGCGTCTGGTAATCCATATGAGAGGAGCTACTCGCGTTCTACCGAGTCCCACTGAAGGTACAAGAATAATGAGAATTATTAACAGGGAGGACAGGCAGTGTTGTGGCTCCAGATTTACCGAGACCAGCATAGCGTTATTCATACAGGTTATTAGAGGCATTTTTAATTGGTGATGGTGTATTTACGTAATATTTCGGGTAGACTTTTAGATTGTTGAGTCTTAGAATTTTTTTTTCTTTCTTTAATCATTTATCTTTTTTCCTTATTTTATAATTTTTGTTCTTCTTATTATTTCTTTAGTTATTATTAATGTAAAACAAGCAAAAATGTTCCTAAATTTTCTAACCATAATGCCGTATTTGCTTATATTGTACCATAACAACATGAGTTTGTAAGACCTGTTGCAGGCAACGTGAGAACAGGTCATGTAATTAATAGCCTCAATGAATGAATTTTCAGAAACAAAGTTCCAAACGTGCTTCGATGACAAAGTAGTGCAGCTTAGCGGCGATGGAAGCGATGCTCCCAGGACGACCTCTAGGACCAGAGTGTCCAGCTACTGTCCTTCCCACTGCCAGACTTTAGGAAGACTGAAAATTTATGTGGCCAGTAGCCAANNNNNNNNNNNNNNNNNNNNNNNNNNNNNNNNNNNNNNNNNNNNNNNNNNNNNNNNNNNNNNNNNNNNNNNNNNNNNNNNNNNNNNNNNNNNNAGAGGTGACAGATATTTCACATTTGGTGTGGGACAAAGAGAAATTTAGAGCCGCCATTGCAAAACCCCATCCTCCGAAGGTAACAGGACAGAGAACGATTCCAAACAGTACATGAAACCTAACTGACTGACAGACAAAGATGAACAGACGTTGCATGAAAGCCCGCTTCCGTTTCCCATGTGTTCACAGCCGAGGATTATTGCCGTTAGGCCGGCTGTACAAAATCTTGGCTGACTGAACACCTGCAGATGCAGAGTAGCTGGTCCGACTCTTCTCACACAAAATCCACATTCTGGAGAGCACATCCGAAGCCTTTCCTTAGATGTGCTAGAGAACAGCCATCACCAAAAGAATTAACTGAAAATGAAACGAGAAGAAATAAAAGACCCGTACCAATAGCGATATCATCACGCATTACAGATAGAGAAAATAAAGATCGATCCTTC
>scaffold1805412:2461-4357
CCTGTACGTCATCATCAGGGTACAGAAGTTGCGGCCCTAAGTTCGAGCGCTACGCAGGCGGAACTTGAGTAGATTTTCGCTTACAAATTTCGACGTTATCGTTTCCGGCCTGGGGCCTGTTGCCTCAAATTCATTCATTTAGCCTTCTCGTTCATCTCATAAAGTTTCTAACTCCATCACTGAATCATCTTATATAGTAGCGCGCCTGCTCAGACGAGTCAAGGTGGGTCACATTTTATCTGAGTGGGTAGTTGTCCATAAGAGGATTCCCTTCCCCGACACCTCGAAAAGGTAAATAGAAGAAAAATCATAAAAAATATTTTTTAGAGTTAAAAACTACTATACAAATAAAAATTATTCATAAAATATTGTTTATACAGGGTGAATAAAAATTAGCGCACTCGGACTTCGCAGCAATACAAAAATGTCTCTCACAAAATTTCTTCCTGGTCATATTTTCGGTACTAAATGGACTTTAAAAACTGGCGAAATGGCAAAAATTTTATGACATGTACGGTAACTACCTTCATTCTTCAGTCAGAAGCAGTGCTGTGTCGTTAGAATTTTGGGTTAGAATGCAGGAGGTCGGGGGCTCGATGAAGGGTCTAGACGTGCTTTTTTTATTTGCTAATTTCAGTCTGCGCGGTACGGTACTATCGTCTTCATCGTCACGCAGCGATTACAGCCGCTCTTCTACAAAACAGCTGAACTTACATAATACGAACACAGNNNNNNNNNNNNNNNNNNNNNNNNNNNNNNNNNNNNNNNNNNNNNNNNNNNNNNNNNNNNNNNNNNNNNNNNNNNNNNNNNNNNNNNNNNNNNNNNNNNNNNNNNNNNNNNNNNNNNNNNNNNNNNNNNNNNNNNGCATTGTTGATCTCTTAAAGAAGAATTTTGAACGTCGTGTAATTGTGTAATCGAATTTTTTCGCACCACTTCATCTATTAGATTCGAAACCGATTTCCTGTGTACATCGGTCCCATCGATTAGTACCAACTATTATTCTTGGCACTTTCATATCCATCACGTTTCATTAGGGCATTACGTCACCAATAGCTACGTGCTTTCCTAATAATTTCCAAACTCTTACTATTTGTATTTTTTATCGTCACCACATATTGCCCTAAGGAAATGTGATGGAGATGAACGTTGCAAGAATAATAGTTTGGGGAGGGTACACAGAAAATCGGTTTCGAATCTAGTAGATCAAGTGATGCGAAACAATTTGCTTGCGCGACTGCATGACGTGCAAAAGGCTTCTTTAATACATGAACAATGGAAACGAGTGTGCTTTCATTTTTGTGTTCGTATTACGTAAGTTCAACNNNNNTATTGCGCTAACATCACAGCACTGCTTCAAAATGCTGAACGAACGTAGTTAACGTACATGTTATAAAATTGTTGCCATATTGCCAGTTTTTATCGTCCATTACTACCGACTGTATGCCTAGGACTATAATTAGTGAGAGACATTTTAGTATTGCTAGAACGCAAGGAGTCGCGCTGCGAAGTCCGAATGCGCCAATTTTTCCTCGCCCTGTGTAATTAAGTGCTGTTCGATGAAAGAAAATTATAATAATAATATAAATCACTTGCACAGCGCAAAATGCCTGGCGCGCATCGTCTCGCGGAACGAATGTGTTAAATGAAACATCTAAAACTAGTTTACTGCCATTGTCGTAGTAGTGATGCGAAATAGCGATATGATTGAATCAATCTTGCAAAATTGTTGATCTCTGGAGTTAGGCATTTTTTCTATTCTTAATTTTCAAAAAGCTTTACAACTTTCCCTTAATTTTTGACCTATTCATTCTGTCTCTTCAAAAGTTACAAAAATACGTTTCTGTCGCTTATTAATGTATATCCATGAAAAACATTTTAGCAAAATCTTACAGTTTC
>scaffold1964556:990-2506
CGCTCGATAATGTGACTACATCACTCTTTCCATAATATGATTTTATTGAACAAACAGGGGGGGAGGGGGGCGTTGAGAACAGGCGTGGAGAGAAATGATCCTGGTACAAGATAACTACATATGGACTTAGCGACACACTGTACCTCGTCGGTTTATTTACCCAAGAGTTTTTATAGATTCATTACATTAAAAAGCCATTCATTGACAATTACCATCACTCCTATCAATGTATTAGATATATTAACAGTACAAGTCAGTAAAAAAACTTCCGGGAATCCAGCTGGTTGACGTCCTCGACAGTAGCCGATATTTtgacaagagacccccccccctgccattcccaaagcacaaaagcAATTGGAAAGCGCTGTGTACGCAGATTTTCCAAACCATAGGCGGAAAGACAATTCACACCAACGCCACAGACACCAGCCCCACCAGAACAGCAAGGATGACAAGCATCAGAACGTATCGATAGTGAATGTTAAGTGCCAACAGGTAAGCGATTATACCTGAAATGATCCCTCTGTTTTTTAACAAGGGAGAGAGCAGGACTCCAAGTGACATTCAAACAAAAACCTCTGACTCTATTTATTAGGTTATTAATTCATATTATCTCAACAGCTTCTTAAATGACGCTATCCCAACAGTTAGAAGTGCACACCTGAATCTCTATACTATTATACTCATCAGAATGACCGGTGACAATAAAGTGGAGTAGAATAATAAGGAATTTCTGGCGTGCAGTAACTATTGGGATAGTGTTATTAAAGAAGCCGTTGAGAAAAAAGGAGGAAGTGATCTTATAAATAGAGATGGAAGCTTTTGTTTGAATGTCGCTCAGACTCCTGCTCTATCTGTTGTTGAAAAATAGAGGGACAATTCTAGGTCTAATTGTTCACCTGTTGGCAGTTAACATTCACTGTCTATAAGCACAGATATTTCTCAGCCTTGGTGGTGTGGCAGCGTTGTTATCTGCATTGCTGATATGTGTCGTCTTTCTGATTATGTTCTCGAAAACCGAGGTACTAAACTTTGCGTGTACAGCGCTTTCCAATATTATTTGTCCTTTGAAAATGGCAGAGTGGTCTCCTTTCGAAATATCGGCTGCTGTCGAAGACGCCAACCGCCTACATTCCTGTAAGTTACTTGAACATTCTATACGCAGGGAGAAATTGAAGTCTGAGCACAAATTATGTTTAATGCAACGAACGGTAGCACAGTGACAGTTTACTTAACTCACGAAGGAAATTTACTTAACCACTGGTACAGTCCCAAACATAGTATGCATGCGGCACAACTCACATGCGGCCATTACAGAAGCTGTGTGAAACTCCGTTAATTGTGTAAACTGTGCCCATGCGTAAAGCTATAATGAAATTCATTACGCACTGCACAACAGGCTGTGAACAAGGACCTGCTGGGGTAAACTGACTAGCTGGCTAATGACGTAATATACCTATCTCACAATAGTCTATCTCAAGTTTTTGCACAGAGCCATACTATTATTATGTAC
>scaffold2014664:280-1333
CTAGTTATTACTACGACGGGTGACTGCTTGGGATCGTTTTCGTGAACTGCATTGTATTTGTAGAAGTCCTTTTCCTCTAGAAAACATGTTCCACATAATACGATTCCACGTAGTGAATACAATTCATCTACAATCGTCAACGTGTTTAATCCATACTGTTCCAGTGGGATTGGTAAGTATCTAATGAATGCATTAAGCTTACCGTAGAGATTATTTTTACAAATTAAATAAGGACGTACATAAATCTAGGAAAGCAGAAATATTTCTGCAGGATAAAAATAATGACTGAACTCCGTAAGAATGTAAGACATGCGTACGAAAATATTTCGCAGCACGTAGAACGTTTTCTATCTCTATTGTTTTGTGCTATTATCGGAACTGTTAAAGAATAATTTGACTTCTTCTGGTTTGATTTGAATAATAATTTATAATTTTCTGTTTTCGTGTCACAAACAGTCGAGAAATGATTTCCTGCCAAGTTCTGTAATTCGCTACTCTGTCGCGTAAACAATTACTTCCTTCAGCAAACGAGTGAGTTGAGGCCGACGTTATTCTGTCAGGTTCTCCCTTCGTTTCAGAATTTGTTGATTCTTATTTTTTACGATGTCGCGCGGTTTGTTGTACAGAAAGTGGCTCGTGCCTCAATGAATGTAAGATACATCTTTTCTGATGGAATACACGCATGGGTGGTGAGTTTCAGCATTTGTTTATAAATTTTTACCCGCGGGTTATACCGCGGGCCGCAGATAGTTGATAATATACTTCCATATCCTATAAATATCGTACCTTCAATATCCAGCATATTCTGATCCATTCATTTCGACACTTGTATCTGATACAAGAAGATCTTGTAAATGTTGGAGACAACTATGTGTCACGCTGTTTTATATGACTTCGATGTTCTTTTAATATAACATAACGTTGAAGCAAAGAATTTCATTGTTACTTTGGGTATGTGCTCTTCGACATATCCGATTTATTTCGTGAGTGTATTAGTATCATTGTCTAGCTACAGTGTGACACATTGTGTTTTATTACAGTGCAGCTGTACAG
>scaffold2014664:1912-2932
GGCATTAAAGTTTGTAGATATAACAACGATCGCATCGTTGCGTTCTGTCTACTTTGTGAACGAAGTTAGCTTCTAATGTGTTACTGGTACACAATCCTAATTTGAGATTTGCTTTCTTAAAAGCATAATATATTTTGTCCGAAACATGTCCCCAGCTTCGAAGCACTGCCAAGTTATCCTTCTTTCTTTTTTCATTTTTGTCAGCGTGATTGCATCTTTAATGTTTTTCTTATCGTTTTTTTTtggtagtttccttttgtacaatttgtTGACTAGCTATGGGTTGTAAACATTATATAGTTCCTCAAAGGTGTTTTATTTTCGGTACGCCGTATCTTCCTTAATACTTCACCTAAATTAATGACTGAGACAACATTTTGAAGATACTGTTCTCCGCTGTGGGTTAAAAATAAACAAACACTAATGTTTTCGTTAAAAACCGTTTTTAAAACATTTTTATAAAAACCTTACTTCATACACGTCGACCTAAAGAAGGCCATCTACTGACAACCTGTTTAACTAAGATGCACGACTTCTGTTGGCCCTTTGTACATTCTTTACGTTAGCATAGACTATCACGCGAGTAAATCGAATTTAATTGTCTGAATGTGATACCTCCGTTAATACTTCTTTAAAATTAACAAATGATACACCATTTTGAAGGTAATGTTCTCCGTTATTGACGAAAAACAAACAAATAAGCGAGAGTTCATGATTCCGACAAAAAAATTAAAAGCATTTTACAAATCGGACGCGCACTCAGTGGTTACTTTGTGTTGTTTTTTGGTGTGTGTATGTGTGTGTGTGTGTTTGTGTTTGAGTATTCCATACTGTTAGCATTACACCTTCAATTCATTTGTTTACTTATTTTATGTGTGTGTTTGTGTGGGGGGAGGGAGACAGATGTCAGAGAGTGGATGAGGAAGGGAGGGTCTTAGGTGGGGAGATGGTATTGTTGTATTACTTTTCTGATAATCTGTCAGGATGTTGTTCTTCTATTGTATCAATTAATGTAAAGAG
>scaffold2014664:3173-3441
GTGAGTTATTTGTCATATGTACTTGGTCATTTAAGAGATTTTCTTTTTTGCTTTGGTTTTTTGTGTGTGGTAATTTTCTTAAATGTGTTTCTTAGTATTTATTCTCAATATTTTCATGCTTTCTTctctggaggttggtttgtgatcatTTTCTCTGAATTGCTCTGCAAATGTGGAGTGATTGGTTCCAATTTTCCAGGCTCTTTTTACCGAATATCGAATGTACTACTAGTTTGACCCACTTACCTGCCACCACATGTTGTACATT
>scaffold455771:2230-2496
CAAATATTTCGAAGAGTCTGAGTGAAAAATATATTTGCTGGACAGATTACGTTCGGTAGATTTTAGGCCCAATATTGCTGTGCAGNNNNNNNNNNNNNNNNNNNNNNNNNNNNNNNNNNNNNNNNNNNNNNNNNNNNNNNNNNNNTTATGTTTGACGAGTTAATAGCTGCGCGGCTCATGTTTCTCTATTGTATGTAGTTTATGAAGTAATTTACACTGCAGAGCCAAAAAACTGGTGTAACGATGCGTATGCAAACACAGAGACG
>scaffold3337919:123-454
GTCATTTTTCTCAGGTGCTATTCCAGAATGGAACGGTAGAGATATAGACTGAAAGTGGGTCTAAGAACNNNNNNNNNNNNNNNNNNNNNNNNNNNNNNNNNNNNNNNNNNNNNNNNNNNNNNNNNNNNNNNATTACCTAATGTTGTCTTCGCGGTCCCTATGAATTCTACCCGTAGGAGCTTCTAGGATATCCTAGCTTTTTCAATTAACTCTGGTTGCTTAAAGTTTTGTAAATAGATTTTCTGGGGATACTTGGCATCTATTATCAAGTGTCTGCCGTCGCAGGTTTTTCAGCATCTCTGATGATACGAGATCGAAGCTGTACGTGAAA
>scaffold51470:39-397
ATGGTGTATCAATAAGGATGGCGCAAACTTACACGTTTGTACGTACACGACAATAGAAGCAAAAGTGTCCCAGTAAACATGGGtccgcaaacgagccgtttgcgagataattacgaatgtttggttccaaggaaccacaTTTTGTTTACAGACCAAGCGGGATTCACAGGTGATGGTGTTTTCAATTATCGTAATACACATTCGTGCTGTGAAATAAACCCACATGCTGTTCATGagtcaccacatcagcaacgtatCACACTGAAAGGGTGGTTAGTGGTACTAGGTGATCAACTCATTGGACCACACATTCATCCACCAAAACATACTGGACGGAATTACCTTCGGTTTCTGCGGC
>scaffold51470:707-1370
CTGATCTAAATCCTTTGGATATTTCTGCCTGGGGTCATCTCAAAAGCGTCGTGTACAGCACACCCGTTaacacggttgaagcacttgaccggagggtcgtatacgcatgccacgaatttcgaaatgatccaggggttttcgaaagaaTTCGTAATTCATTGCATAGACGGGCACAGTATTGTAGTCAGATGCTAGGAAGATACCTCAAACACCTCCTTTAGCAGTTGACCCATACGTGAAATGTGAACGAAATACTATGTAAAACCCAACACTAACGTTTAAATTTCGCATTAATGTTTACTAACTGGAATAATATTTACAATAAAGTCAGTGAAATGTGAACTaaatgcgatgtacaacctaatagtaacgtgtaaaTTTCACATTATTGTGTAATAACTAGGACGATGTGTACAATGACGGCAGTGGCGGCTTGGAANNNNNNNNNNNNNNNNNNNNNNNNNNNNNNNNNNNNNNNNNNNNNNNNNNNNNNNNNNNNNNNNNNNNNNNNNNNNNNNNNNNNNNNNNNNNNNNNNNNNNNNNNNNNNNNNNNNNNNNNNNNNNNNNNNNNNNNNNNNNNNNNNNNNNNNNNNNNNNNNNNNNNNNNNNNNNNNNGTGTGGTTCTATTGTCGTCTACGTTCGACCGTGTAAGTTTGCGCCATC
>scaffold51470:2736-4267
AAGACTAGACATAGGACGTTCATATTGACGGAGCATGTACATTCGTATGTATGGAGAAATGATGACCGTTAGAACCGCGAATTCCAGGTCAACATCGATATCGTGGCGCCACACCACCTACGGGTAAAACGTGCCTCCGGCTCTCGTTGGCGGTATAAACGAAAGCAGTGGATCAGTGTGCCGTAAGCAGGCGTCCGGGATGCCTCGCAGACGTATGCGCGAACTGTACCATCAAATCAGTGAGTTTGAAAGAgggcgcattattggcttgagagaATGCGATGCAACCATCCGGGAAATTGCTGCTCATGTGGGACGAATTGTTTCGGTGGTGCAACGGGTGTGTGCAAAATGGTTCACCGTAGGGCGTAGAACACGAGATAGGTCAAGTCGCACCACACAGACCACACTTCGGGACGATAGTCACTTCACCCGAATGGCATTGTAGGACACATCTGCGTCCTTATCGGCTCTGGCGCAACAGTGTAACACATGGTACACTATCAGGGGTGACAGCTTGTCGCCGTTGAGTACGGCATGGGTTACGTGCGTGTCGTCCACCTCTCCTGCTACCTTTCACTAATGTCCGCAAACGTGCTAGACGCCAATGGTGTATGGAACGGCTCACTTCAGACAGCAATGGCATCACATAGTGTTTTCGGACGAATCCAGGTTctgtttgtttgaaaatgatggtcgcattttggttcgctgcagacagggggggggggggggccatcacagtgactgcattcacacaaggcatacagcGCCAACTCCATGTCTTGTGGTGTGCGTGCTATTGGGTACAACCGCAAATCACAGTTGGTGCATGTCTGNNNNNNNNNNNNNNNNNNNNNNNNNNNNNNNNNNNNNNNNNNNNNNNNNNNNNNNNNNNNNNNNNNNNNNNNNNNNNNNNNNNNNNNNNNNNNNNNNNNNNNNNNNNNNNNNNNNNNNNNNNNNNNNNNNNNNNNNNNNNNNNNNNNNNNNNATCCTGCGTTCCATGGCAATACTCTTTCTGAACGACACCCCAGACGTCATTTTTCAGCAAGacaatgcacgaccacatgttcctGCACGAACACTTGCCTCTATGGTGTAACAGGATGTCAGCCTTTTCTCCTGGCCCGCCAGATCACCAGAATTTTTGCCAATCGCAAATGTGTGCATCGCTGTGTCCCACTGCCAACTGCCTCAATGAAGTATGGAACCAGGTGAGTGCAGCAAGCATGGCTATACCACAAGACGCCATTCGCGGCTGATACACGTCGATGGCATACGCATGGAACAAGTTGTCAGAGCCCAGTGCGGACTCTGTACATGCTAGGCAACAGGACACGTGCTGAACCTAGGTGACTGAAATGCTAATAATTTCTTCagaacatactaatgaacatgtcctgtGAATGTGAATTTCCTCTTTCCCGTCTTTCAAGGTGTTCTATTTTTTTCGGAGCATGAGAGTACAACATGAAGTGATTATCAAACGAGTCTGCGTTGATACAGTTTGTCAATGTCGCGTCGGCCGTTA
>scaffold51470:4601-5313
CTCGTCAAAACTGGCGTCAAATGTTATTCACAGATGAGACCCTCATCTTCCTTCACACAGACAAGCGTCGGAGACGGTTTTGGGGGCAGCCTGGTCAGCCTCAACGTCTCAGCACACCGTCCAGAGAGTGCAGTAATGTGGTGGTTCCCTGATGTTTTGGGTGGCGTTATGTGGGGCCACCGTACACCTCTGGTGGTCGTATAAAGCTGTCAAACGGCTATACGGTACTGGGATGACACCCTCCGACGTATAGTGCAACCATATCGGAACCATTTCGGTGAGGGATTCATCTCCCTGGAGGACAATTCCCGCGCTCATCGATCACATCTGGTGAATGCGTTCCTTCGAGATAACAACATTCCTAGATTAGGATGGCCATTATGTTCTCCAGACATGAACCCTATCGAACATGCCTGGGATACattgaaatggactgtttatgGACGAGACAAACCACAAACCAATCTGAGATATGTGCGCCGTTAAGGAGTGGGACAATCTGCTTCAACAGCGCCTTGATGAACTAGTGGACAGTATTACTCGAAGAATACAGGCATGCATCAGTGCAAGAGGACGTGTTACNNNNNNNNGCTGTTGTCAAGAGCAATAAAGAGGAGTGAGATGTTATTTTTGTATATCTCTATTTCATTTCTATACCTAGGCTCATGAATCCCTAGAACCGTGCTGATGCAACACTTTTTTGACGTGTGTA
>scaffold51470:6011-6397
AATACGAGAGGTGTCAAATGAAAAGGTACGAAACGTCTTAACAACGAAACTGGTTGacattTGAATATGCCACTTTGGGACAACGTAGTACGACATCTAGGGACGAAAATTTCAAGGCTGTGCCCTCAGCAGGCAAGGTGATGCTCAccatcttattcgacgttcgaggtccgatactcatcgaattcctcgagcacggaaaaactattaccagtggcgtgtactgtgagacactccgtagcctacgcaagtccatcaagagcaaccggcctgggctgctcatgaaggGAGTAATTCTGCTCCATGATAACGCTCGTCAACACGTCTCCACGGTCACACAAAGTTCAAGTAGGAGCCGCTTGAGCATCCGCCCCACAGCCCGGACA
>scaffold2650522:1-668
AGAAAGGAATGAAAATCTGAGGGCACCAACTGAGGACTGTAGAGAGGATGAGGTACTATCTCCCAACCCAATATTTCAATGGTTTCTTGGGTCAGATGGGCGGTGTGACGGCGACCATGGTTGTCTATCAATATCATACCTTTTCTTTGAGANNNNNNNNNNNNNNNNNNNNNNNNNNNNNNNNNNNNNNNNNNNNNNNNNNNNNNNNNNNNNNNNNNNNNNNNNNNNNNNNNNNNNNNNNNNNNNNNNNNNNNNNNNNNNNNNNNNNNNNNNAACTCTATGCTTTCTGGTTCTAATTCGTGAACCCATTTCACAACTTTTCAAATCTTGTTTACAAAAGGGTCACGTTTCGTTTAAAAGCATTATTTCAAGCCTGTATACACTGAGTTTTGTTTCCTTGTGTTGTTGTGTTAACTCTTATTGTTAACCCACCATAACCAAGAAACCATTGAAAAATTGGGTTGGGAGATAGTACCTCATCCTCCCTACAGTCCTCAGTTGGTCCCTCAAATTTTCATTCCTTTCTGTTTACCCAAGTCATTACGTTGTGTTAACCTACCTCCTACTAGTTTTACTGTATTTGAGCTTTTTACTGGTAATGTTATGAACTGTTCCAACACTTAGAGTAACTGCTTCTGCTATATGTTCAGCTGTAATACGGACGTCT
>scaffold286228:1-563
AATTGACGATACGGTCCCATACCCTGGCGAATACAGGGTGTACCAAATGAATCAACCTATGTGGCACGTCTACATTTTTGAAATTAATAAACGTATACAATGAATTTTGTTTTTTTGATGAACAGGAAACTGAAAAACTTTTTTTTAATACCTTTTCATATGTGTTCAATATGCCCTCTTGAGATGGACAGCATATGTTAATGCGGTTTTCAAATTCTTCCCACACTGCAGCAANNNNNNNNNNNNNNNNNNNNNNNNNNNNNNNNNNNNNNNNNNNNNNNNNNNNNNNNNNNNNNNNNNNNNNNNNNNNNNNNNNNNNNNNNNNNNNNNNNNNNNNNNNNNNNNNNNNNNNNNNNNATTTGATTTTAAAATTCCAGACGCGAGTGTGGCGGTGCCCCATCCTGTTGGTAAATGAGGTCGTTCGANNNNNNNNNNNNNNNNNNNNNNNNNNNNNNNNNNNNNNNNNNNNNNNNNNNNNNNNNNNNNNNNNNNNNNNNNNNNNNTTTAAATTTTCGAGAGTCCCTCTCATGTTCTATAACTTCATGTGGTTCTTCAATATCCA
>scaffold157188:770-1068
CCGCGACGTCTTCGTAGTCATCATCACAGTCCATTTCCGAATGCCGGGTCGTCATAACCGAATGTCCTGCAGCCATTGCCGGGTCCGTTGTAGTTGGGGGGCCGGANNNNNNNNNNNNNNNNNNNNNNNNNNNNNNNNNNNNNNNNNNNNNNNNNNNNNNNNNNNNNNNNNNNNNNNNNNNNCCCCACGACAGCCACAGCGAACCCACACAGCGAGAAAGTTGCCACCCTGACGTTCACGAGATTTTTTTTATTTATTTTGTACATATTTTTTTAGCCTGTTACGTATAATTAAAACA
>scaffold109014:1498-1738
AAAGCAAAATATCGTACTGTATCACACACAAATAACGATTCTGTCTGATATCTGAATAAAATAAGATACCATATGTATATTGTTTATgatatctcaactgatgctctaattgttttGAGCAGTGTATATTCATCTCTGCACTTAGCTTTTCAGTAACGCTTTTACTTTTGAATGACGTATTATATTTTACAAAATTTCTGCTGCAAATACTTTATTAATCGTTATATTTTACATGCGACG
>scaffold242305:549-754
ATACACGGCTATTACACACTCATTGGGGATGGGTTATTTAGACCCAGTCAGCAATTGGCATTTGAATTCTAACAAAATTATATTTTAACCACACGAAATTGTTGTCGGATTGTCTACATTGGCTCACTGTTGTAAAAATAGGTACAAGTATAATAACTACGCCATTGGTCACATTTTGTGTGTCCCATTTAGTGCGTCAAAATGG
>scaffold242305:1098-1426
CTGCTCACCGGTCGCCGTGTCATCCTCTGCCATCCGGCACCATGCTTCCGTAACCGTAGGAGCCGCTACTTCTCAATCAAGTAGCTcctcAATTGACATAACGAAGCTAAGCACAGGCTGTTCCAGTCCTCCCATCAATGGAAAATCCCTTGGGAGTATCGGGAATTGAGCCTGGGTCCCCATCATGGCAGTCAGCTACGGAGTCAGACAAGATATACATTATACTGTTTTTTTTcaaggttactattattattattgggCCGTGTTGCAGTCTAGTAGCTGGAACTCTGGGCTGTCACTGCTATGGTCTGGGGTTCGAAACTCAGTT
>scaffold242305:1666-2511
ACAAACCGAGATCAATGTAGTTTTTCAAACTTAAATTTTGTAATAAGTACTGTGTGCAATAAATATTTGCTCTAATGGATGTCCTTCTGCAAAAAAAAAAAAAAAaatagatagaaaaactatttTGAAGTACTGCCATGTATGTAAAATTTTTCTTCAATATAAAATTTTTAATAATTTTTATGCTGTGATAATTACATTACATAAATTTTTATATGTTCCAATGTCAGTTTTTCTACGTAAAAAGCCATGTAAAACACGTATTGTGAAGTACCACGTAATAACAATAAATCATTTTTGTAAATCGTCGATGTAACTGACACTCACAAGATGTGTGTTTCTGTCTGAAACACAATAAGACGGTAAAACAAGACATTGTCAGATATACTCTCGAGGTATATTTATGTGGAACAGAGATATTGGGCCACAATACCTTCTGGCATAACATCGCATATAGCACAACGAAGGAAGAGGTTGAAATGACAATGGACACACTGTTCCCATTTCAACCATATGATACCCCACATGGCTGCGTATAGGGGACAGTCAAATGAAAACCACACACCCGCTGTAGCGGAACCGTGGAATGGCTCCATTCCAAAGCAATCACCACACAAGTTGAGACATTTACACCGCGGGGGAACGAGATGATCAATTGGTGTTTCGTAGATCACGGCCGGATTTTGATGGATCAACTAAGACTCCCACTTTTGCACCTCCAGATCCAACTGAAACCGACATCCAGGAGTAAGAATGAGAGTGTCCAGGGCGAGGATGCAATCATCACTTGTGAGGGCACATAAGAAGATAGAAACCGGCTTTAGCTGTTACTGAGAAATTTGCTG
>scaffold3697503:1-586
ATTTACCTTAGATCACTCTCGTGGTGGACACTACCGTAGTCCACAATATGTTGCAATATTTCTGTATGTTGACTGAAATGTCTCTATCCATACCACAACTGAATTCCAGAAAATTGTGATGAATCAGTAGCAGATCGTCTACTTTCCGCTAATCCAAGCATGACCTTCACACCGCTAGAAGATCTCCGGTTATTTGTCTTTCCTTATAAGCACACTGCCATTTAGACAGTGCCAAATAGCTAATTCATTGGACTCTGGNNNNNNNNNNNNNNNNNNNNNNNNNNNNNNNNNNNNNNCCGAGTCTTGTGGAGCACACTGTACGCACATCAGTGTATGCTTGTTCTTTTGCAGTTTTTGAGAACTTTTTCAGGTGGTAACATGAATGTCACAAAATTGGTGAAATATAATCGATTTTGTCCAATCTGTATTTCTCCTTGATAAAATGTGACACTCCTTTGATGTTCCATATTGCCTCACTATCATTGCCTGCTGATTCACAGTGTTATGAAAGTCTCCTGTACATCATCATAAATAAAACAACATGCGACCCAGATAGAAAAGATTTTGTGTGAAAGTGCATTATGG
>scaffold3697503:962-1164
ACTGAGCGGGGTAGCGCAGGGGCTAGCACACTGGACTCGCATNNNNNNNNNNNNNNNNNNNNNNNNNNNNNNNNNNNNNNNNNNNNNNNNNNNNNNNNNNNNNNNNNNNNNNNNNNNNNNNNNNNNCCTGTCACAGCGTGCTCTTAAGACAGTTGTCTAAACAGGGAAGTTGTTTGTAGATTCCAAGTGCCTTCTTCATGTT
>scaffold29351:1-639
ACATGGAGATGAACACGCTTGCACAAAATGGGCTATCATCGCGGCGGCATCAAATCAGTCTTTGGACTGAAGACCACAACACCAATTGCGGGCCTGCTAGACGGTGGATGCTGCAAATGTTGGTCACAATGTATCGATGCAGTGTCTCTGATTTCAGCAGTGCACTGTGCAACATGTCAACAGCCATGGATCAGGTTCTGGATGGGCGCCTGCTACAGACGCACATCACGATCCAACAGCGATGGGCGACAGAATATCATCCAGTGGCGTAATATCATGTTGTACCTGCTGTGGTACCAAAGGCCACTGGGAACTGTCTGCTTGCAGCAGGATTGGAGTGGTATGTACACATTTTCAGGCTACCACTGACAACACGACTGCGCCAAGCACGGAAATTCAGATATCGTCAAAGGGTCAACTGGACGCGTACGGAACAGAGTTGGTGAGCGGACACTCAGGTCGCAACCCAAGCTCCATGATGTGATATGCCTTTAGTTGCAAAATATCGTCAAAGAGGGTGTATGCTCCGAGTTACTTAACCCACTGCCTGCTACAGTAAACGGGTTTTTGTCCCCGTGCAACTTCCATTTCTTCGACAGGATGGTGATGTGCTTTTCTCCAGAGGTATGTGCGTACAC
>scaffold29351:1713-2645
CCGACATCGATACCGCTGCTCAGTGCAACACACCGTGAAGAATGGGCTGCCATTCGCCAAGAAACCTTCCAgcacgTGACTGAAAATACCAGCGAGAGTGGAAGCTGTCATCAAGGTTAAGTGTAAGTACAGTCATTGATTTGTTGAATTTAATTATGTGTGTTTCCTACAACATGGACCTAGAACCGTTCTAATCGTTCCACATATTCTAGAAAAGTTGTTTATTTTATGACCAATATTTTTGTTGTTGTAACGTGTTACTTGGCGACCAATGAATATAAAACACGAATTTGTTGTAAGGTAGTACCACAGATGCCTTCTTTATGTAATAGTATCTTTGCTGAGAAAAGCTAACACACTTGATTTTCTTTTCCATTTTTCACAGTTATAGATTACAGCAAGTATACTGTAGATCGTTCTCAGAGGAGGTTGGCCTCATCGTCACCTAAAGGGGCGTTTACACGGGCCATATAAATTGCATATTGCCACAAAAATTGTTCGGAAATATTGCCCGTCAACATTGGCGGCCACACGAATTGTAGCCACATGTCCGGCAACATTACTGGCCACTGTTGACGGCAATGTTCACGGCCATACATTTTAGGGCCAGAAGTGTTTAGATGGGCTACAGTACAGTCACAAAATGTCCGAAAGCGAAATTGTGGAAGTGACTGCTGCTTTCCTTATTTGGCATTCCACAGGGAAGTAATTCACAAATGAAAAGAAAAatctggcaatctacatggattcttttaaccatgccttatctagcttgtcatgtatgaatttttttattatacatttttaaagtagaggaaCGGCAACGAAAACCTTCACTAGTGCCCTGATGCTGGACATGTAACTACTCCAGAATGCACCATAATGTCGAAACACGATTTCAGATATATCGTAATTGCAATTGCTAAGAACCA
>scaffold29351:3322-4592
GActgtctctaCTCTACATACTCGTAAGCTCTCAAACTTTCCAACTACAGCAGTACAGACAGTGAGAGAAAGAGGAAGCAAGGGGGAGAACAAgagggatgcattaattgacaaggacagagacagaTGTGGCCACCTCAGGTGGGCAACACCGGCAACACCTCGGCCATATCTCAGCAACTGCCCGGTCTGTCAGCCATATTGTCAGGCCACACAGAAATGTTGCTACGTATTGCTGGACATTGCAGCATTGTTGGCGGCTACGCTATTGCGGCCACACATTGTCGTAAAATGTGTAGCCCGTGTAAACGCCCCTTAAGAGAATTTAGCGCCCTTTGTCGACGTAGTTCTTACATTTTTTAATTAAGAGTTTTAGGCAATATTACATTCAATACGGTATAAAAAAGGGATACATTGCAATCTGTGCGAGTATTCGCGGAAATTTATAAGCCTCGAGCACTTGAACATTAATTTTCCATGTAATCTCAATTATGTGCGAAGTATTTGGTATCCAGAGGTGTAAACCTTCTTTTTTCCGCACCATGACATATCGCAAGAGTCCTTCATGCTTCACGCGAGACGTTATTCCCCTCTTCgtctaacaataaagtttttccccgTTGTGCCGCTTCAAAATGATGGAAGGACAGAATTTCCTTGGAGGCAGGTCGAGACTATGGGCCGAATGTCAGACAATATCCCAACAATGAATGTTCAGGAGACCGAATGTGGTGACAGCAGTGCGGAACGGATCATCTCTGTATGAAACACAGCTGACATTGACTCTTTGTTTCCAATAGATCGGCAAAGCGTCTCTTGATTTCCGCTGAATGTGCCTCCAGTAAAGCATTGACCTGAAGTAGAAAGGCCCACCCATGTAATTCAGTGTCAATCCAGAAAAGGACGTTGAACTTTTCACGGCCCGTTGAGTTTTCCAATTTTCTTCTGTCTGCCAGGGCTCTGTCTCTCTTATCCGATTACGGCGTACTAAGGGTCATCTGAGTTATGCTTCCGTTCACAATAGAGTCACACAATGCTTCTCCACCCCTTCCCCCCCCCcttctccgttctcacaacgatcgaaAAAAAGTTGAGGCGAAAGAATGCGGTCCGTTTCATGATAATCGGGGAACGTTTTAGTAGCTCACAAAAAGAAACAGATATCGAAATTTCCATTCATGCTAGACCACATTTTTCTTGTCGTTCACCAGCCGTAGTGGCGACTTTTGCGATTCAATCACTTGATTCATTCCGTAAACGTGTCAGCTGG
>scaffold155430:1-1429
CCCCCTACGTACAGATCTCAAAGGGACCGAGAAGACAAGATTAATTACATCTCGTAGCGGGTAATCTTCCTCCCTTGCCCTATCTGTGATTGGAACGACAGAAAACCCCAATAAACGGTACTCTCGGAAGTACCCTCTGCCGTACATTCACAGTAGTTTGCACAGTATAGATGTAGATGTAGCCCCCCTCCNNNNNNNNNNNNNNNCGATTCATTATAATGTTGTGTATCCTGTGGCTTAAAGAGTTGACGTGGTATTTTCATCCCCTCCCCATTCCCAGTCCCTGTGAATGAGATTTGCTGAGATTTTGGCAGACCACTCCTCCATTTTGAATTCCCCTATCTACTTGACGTCACCTAATCTGTACGAACTAGAAGCAAATTCTTGGAATATTGCCTCAGTTTTGATCTTTCGGCTGAACAAAAGGAATAGAGAGCATTACTATCTTTAAAAAGAAACAGTGTTGTACCTGTTAAGGTTCTTGGATGTAGATTCGTTTCCTGACGGTTCCCGAGAACATTCTCGATTCTTCAAAGTCCTCAaagtcctcacttaagcacatctcttcttccCAGACACTGCAGAAGTGTGGATGAGAATGCTGCTCCGTGTTGAGAGACCGTAGTTCACAGTGTGGGAACAGGGTCACTACTGAGGTtcttcctccttcgaaataaacgcgtcgattacaaacgcgtcgattacaaacgcgtcgattacaaacgcgtcgattacaattgcgtgattcaGTTTATAACGGTGTTAGGTAACTGTTATTCTCTTTGTGTCGTAACTCGCTAGAACAGTGTGCTATGTACTATGTANNNNNNNNNNNNNNNNNNNNNNNNNNNNNNNNNNNNNNNNNNNNNNNNNNNNNNNNNNNNNNNNNNNNNNNNNNNNNNNNNNNNNNNNNNNNNNNNNNNNNNNNNNNNNNNNNNNNNNNNNNNNNNNNNNNNNNNNNGAGGTCTCGTAGTACGTCACGATGCTTGTTCTTCGTCGTGTCGTTTGTTGTTCCGAACGCGCGGCAGAGTTAAGTTGGTAGCGGCCTCCTCGCANNNNNNNNNNNNNNNNNNNNNNNNNNNNNNNNNNNNNNNNNNNNNNNNNNNNNNNNNNNNNNNNNNNNNNNNNNNNNNNNNNNNNNNNNNNNNNNNNNNNNNNNNNNNNNNNNNNNNNNNNNCAGCGCGCCGCCCTGAGGCGACCTCCATTCTGCATCTAGTTACTGTGAGCGAGCTGGCGCGGGAGGTCTATAGTTTATCGCTGCGGTATTAGCGAGTTATTTTCTGCAACCTTCACATCATAAAGGTATGGGACACTTACTTTATTATTATTGCGCGTTTTGAAGTGATTTTCTTCGTGGCATCGAGGATAATGTGAAAAAAGATCCGTTTTTGGTTTTTACTCTGTAAATATACTCGCGACAGCATCTGT
>scaffold2026129:636-991
TAGAATAAACAGGAGATACACTATGTACCACTCTACTAAGTTTTGGGAGTTTACCTTCCTTGAAATTAAGTCATTGGAGATAATATTCCGAAAATTACTAAAAACGTCTTCTATAAGTGAAATATCATTAATTTAGAATAAAGAAGTTATAACTCTACATGTTTCTTTTTNNNNNNNNNNNNNNNNNNNNNNNNNNNNNNNNNNNNNNNNNNATACTCAATTCTGAAGGGATCATACTCTGCACGCAGTTGTACTATTGCCATATCCCTCTCTGGGCGAGTGGGTCATCTTCATGCCTCTAAAAAGTGGTGTCGGAAATATGGCAATACGTTGCTTTTTGGTAATATTAATTTTC
>scaffold2021934:1287-2069
TGTGTTTCCTCATTTGTTTCTCAATCAGTCGTTTTAGGGCCAGAATAGCCTCCATGGCTGCAACTCTTGGATTGAAACTGGATTTATCTTCACTTAATGTATCTTCTATTCTTCTCACAGGTCTCTTTAGTATGATTCTGAAAAATATCTTAGAAGCATGTGACAGAAAGCAGAGAGTTCTATATTGCTCACATTTTGTGGCTGTTGTTTTTTCTTCCATCATATCCATACTGGTGTGTATCGCTGGTAACAAACAACTAGAGTCCGTTGCACATACGAAGGCGGCTGGTGGNNNNNNNNNNNNNNNNNNNNNNNCGCATAAGATTCAGCGCTGATTTACATGTTACTTTAGATGTAGTGACGGTGCGTAGTCACATTTCTTCTCATTGTGGGTGGCTTGTAGCAAATACGTCCAATACTACTTTAACAACCAACAGGGATTGTTTCCCGAGCGTGTGAATGTTCCTATGGAGAGTTAAAAGCAGAAAGAGTGGCtctgtgtggtgtttgccgcagcgttgccagttacatgggtaggtagcggcaggagcGCCTGAGGTGGGACAGAGAAAACATTGGCAACACCGCAAAATATTCTCCGTCTCTCTCtgcgcagtacgcgtgacGTTGCCGCCTCCTTGTCAGCTCTCTACTCTAACATTACCGTACCGGAAAAAACCTCGTGACAGAGCCGAGTGAGTGGAACAGTCCTATTTCCAAATAGTACACGTAGCACGTGCCTTTGACATTCTCACTGTTATGCAGCTATTTTCAGTGCAGTA
>scaffold544402:76-500
TCAGCCCATTTCACTGTCCATTCAATGTGATTTATATTTTCTGTATAGGTCATTTATAGACTGTATTTCTGTATGTTTAAGACAGCCTACAGGCTATGCAATTGTATTTGTTCACGCTAGATGCACATTTCATTGTATAGTCTATTTTGTTACAATACATTAAGAATTAATTGTTCTCCTAGTTTTACTTCACGTAGACAAAAGATTACGCACAGTCATTTCCATAAATATGAACCTGCACCGTTAGATTCCCATCCATTTGTCTAGAGAATAGACAAGTCACAAGAAGGGGTTTAAAACTTCCATGTTAAAAGAGCCTTGTCAGGTAATAAGCCTATGGTATGACTTCTTTTGTCGCATAATTAATTAAAATTAAATTGTTTCAAATTTAAATCTAAAATGTTTAATGGAGGGCTATTAAATA
>scaffold544402:1835-2625
CGCGCACGCCTCCCCCATACCTGTGACGTGATGTGCCGTGAAGTGCGCCAGCAACCGCGCGTTGTATTCTTCACATTCTTCATCCTGTGCCTGAAAAGGCAACTGCTGCTTGTACTACAGCCTGGGTAGCAGCAGGTCTTGTTGCCATTACTGAATTGTGAAAGTCCATCATCGTTTTGAGGCCCTCCATCAATTGCGTTATTTGTTGGATCTGTAACTGAACAATTGCATTTAGCGAGGCGCCTGCCATTTTTCAACACACACTTAAAAGCACAGTTCAAATGAAAATAACACCAGAAATTCTTACACAGCCTCGACGCCGGTGATGTGTACTCCTTAATTGACCGAGAGAGGAGCACTCAGACAAATGATTTCTATAACAAAAACTGATATGAATTATTTAACAAGAACCACACTTGGTGTCTGAGTAGCACTTAACTTTTGATGCTGATGATGAACGGCACATAACATACACAAAGACAGCTACAGATTCTTGTGTTTTGCAGGATAGTTCTGTAAACAGTATTCTGGGACTAATGTATCAACTAGCCGACTCGTAGCTCTCTGACTGACAGCTGCACACACAACAGACTTTGGCGGCGGCTGCCGCAACATGTATTCGTAAGGGGTGCGTGAGCCGCGCTCGGTAAGGGGCGTGTCTATGCTGCGGTGGATCATTGGTTCTCGCCGCGACGCTGGCTCCACGGCTGGCGAGGCAGCGAATTTTTGCTGCCAACTGCTGGAAGATTACACTCGTCCCACATGTGATATCGATCTATGATATCACATA
>scaffold544402:2839-3050
AATGAAACGAACCAAAGTCattattccagaaaccagtacctgtatgtaagaactattgacactgactgttgatacacttgtgccactgtgacacaaggtggtgaatggctgtctcataaaaTTTCCAGGACTGCGATGTGAACCAGTTCCACACGTCGTCGTCCGAGGTGAACTGTTTGCCCCTCAGATCCTTTTAAGGGGATAGGGTGAT
>scaffold2988547:3-243
CTGCAGGCTGCGCTGTTCGTCGCCATACTAAGCGACAACATGATTTCATTTACTGAGCTACCGAATTATTCATTCAGCTGTTGATCATATATTTTTTTCTATCAGCATGGCTGTGAATGTGTAACTGTAATCGAGTAACTCCGCTTTCTAAATGTTAGGTGACGNNNNNNNNNNNNNNNNNNNNNNNNNNNNNNNNNNNNNNNNNNNNNNNNNNNNNNNNNNNNNACCCGACGCCTTTAC
>scaffold2503653:779-2227
CTTTCATTATTTGCCTTCTTGAATTCATAATTTTACATTTTGTCTACCGTACTTGGATTCTACCCAGTGCTGATATAAAATACAAGAGTAATTGAAGCAGGTTTTTATGCTTCATGATATCATTTTTAAAAACATTTATAAACTGTGCGGCACTGTCTACAAAAAATGTATTACAGGCAAAGATCGAGACCAGAGCCTTTTACCTTCGATTAAGTCTCTACTCTGATTCTCTTTACGTCCAGATCAATTAATGCAATTCACTCCCATGTATTACCAGACAGTCAAGAGTATTAGCCACACCATCAAATTATCGGGACATTGTGTCAATTGCATAAGGGCAAGCACATCCGACTCGTCTGAAAGCTGTCTAATGGATTATCGCTGATAGCTCATCTTTGTACTGTGCAATATATACTTCAATAATGCACACGTATGCATTTAAATAGTGTCATTGACCAGTTCATTTTCAACGTATTGAAGACATCATTCACTTACACAGGTCATATACTTTGTGGATAACGGACTTATTGAATATTTATGCAATATAATATACCACAGTATTTTTGTTTAACAGCGTAAGGGCGTGAATATTTAGATGAAATGTGTATCCTTACGATATGGCTGGGCGATACGGCATTCAACATGTACGTGGACACAGTTTATGCGTGAAATCTGCCGCGAAGAAGAAAATTATCATAAATTGCAACTTTCTATTACGACCAGTCTCATCCTTTAACCTCCTGATACCCAGAGTTTGttcttccaaaaatatgtgtgaatatgagtttgatgtATTTCTTTACGTCTAAATTAAACGAGAAAAATGTCTAAAAACTATTTGTAAGTGCAGTTTTCATAAGAAAAATGAAGTACAAAATACTGTACTTCATGAAAACAGGGGTCATGAAttCCACAAAAGTACATTAAAATGAATTTGTTTTGGATATATGTTATCCTTTAACATCGAAGAAAGTAACCGTACACTTTTAAAACTGATAAGCAGTGCTGCAAAGCGTTATTTTAGACGTGCATAGAAGAAAGTGCCTGTCGCGCAGGGAACGGATCGTCGACATTTTGAAATAAGCTGTTTTGAGAAGCCAAACAGGGGTGGAAAGCATCAATGAGCTTCACAAACGTACCCTAGATATCAGGACGTCCTAGCGAGACCAAAGACAGATAGTCTTTTTACCTGACGTCTGCTAGAGAATTTTGAAAAGTTGAAGTACAGTATACTGTaccagggatctcaggagGATAAATAGCCTCAAGCCACAGAGACAAATATGGAAAAACAAATCAAGTTTACTCGAAGATTTGACAGGAGTCATATGTGTGTGTGTCTTCACACGACACACAAACACTTTGGTTAGTAAAGGTCGGTGAACAAGCTGTGTTACACAATTATTGTATGTGAATGAAGTTTTTGAAAACACTGCAAAGTGAAAGCA
>scaffold1084829:3261-3777
GTTAATGCGTTTAAACGATCTTCATCAAATACAGAAGGTGAGAGAGTCAGTAAGGTCAAAACAATTCTTCTTAATACCAGAAAACAATTTTGTTCACGTGATATGTCCAATGGTATTATGCCAATACCGGGCGCAAATGTTTCTCGCTTCCTCCGCAGCTGTTACCCCTCTATTGATCTCACACTTAAGAATATGTCGGAAATGTCCTGATTTCTCCACTTGGAACTCCATTTTCTACCGTCCACAGCTCCACTCACAATTTCCAAATGAGAAAATGAAATGCAATTAGAAATAGCAACTGCGAACCACAACGTATGGCAACCGATAAATCACCAGCACCAACACGAATACAAAAACGGAGCAACCTAATACATTTACGCTATAACTCAGAAAACGGTCTTGTGAGTTAACACTTCTGTCAACGTCGTTAATTCAGTACGTAGTGATATGTTACACGCGAGTACTTTACCTCATATTACGCATCAGAATTCTGCTCGCGAGAATATTTGAAGTACG
>scaffold163355:209-422
CCGCACGCGCTAGAAGCGGACGCCAAGGTGTGAAATGTTGGGGCTGGATGTCTTACATGGGTGCAGCGACTTAAGAATGAATCCCAAGTAAGTTCAACTCAGCAATCTATGAACACTTACTTGAAAATTTAATCCTCCCTGCAGCTCGACTAGGTACCGCGAAGGACGGCTCACTTACCAACATGATCATCATCCATCACACACTAGCATTCA
>scaffold552688:2174-2718
GTAACTATGCAAGACTGTCATTAACACCTCTAAGACTCCATAGCTTGGTGTTTGTAACATCACTGCAATGGCGAAATGCCGTCGTGGTCGATTGCAGCTTCTGTGAACGCCGTCAGGTGTCGCCCCCCGGAACTGCAATTGACTGTGGCTAGTCTCAAGCCTTGACCACTCGCATCAAAGTCTTGGCAGCGTTCGGATGTCCGGCTCTGtctatagttagtctctcgtgtctgaggttgagcttatattaactcagtcacagtttattatctatttgagatttattctcacaaaccTCTCTGTAAAGTACCTAATTCTGAAAGCAATTGCGTAAGGGCTATGTTTGTAATTTATTCGTACTGAAGTACGCATTTgtctattacgttttgtagtatatattatcctaatttttctctctcgcattttctctcttaagataggactagtccacatccatctaaatgggatTAAGGGAGGGAGAGTTAGACGTTGTACTAACGTCACTAGTGATCCTAGTAGACTATTCAAGTCCACACACTCACTG
>scaffold780247:1200-1557
catcgataccccccacaatgtgtgtgcaagtatgccgctaagctctttgcatcgctacaCAATAACAGACATAGCTGTAGTACACAACGAGCTTTCACCAGGGCACATCGACAGGGCGGACAACAGAACCGTATTTATCCGGGGACAGGACTACTGCAAGTTGATGGAACAGGAGGTCGCGCGAAGAAGGGATGGATCGGACAAACACGCTGGGATGTCAGGAGGATTTTAATGTAAGACCTAGACTTTTTTGTCTAACGTTTTTAGTGTGTTTTAGTTAAATGTagattcttgttttTTTAAAAACCTTGAATATAAGGAACGTGCTTCTGGAAACGCGTCGTTCTTGACATGTGA
>scaffold456483:1216-1936
ATGACTTCCAGGCTAATGTTGCTGGTCTCCCTGTTTTCAAACGATTCGTAACAAGACGAGAGCTGGGGGCTCTGAAAAAGCGTCGCGTAACAGGAATATTCAGTTCTATAATAAATCTGAACAGCTTTTTTTTATTAAGGGTTGTTTGCGGCGTATGTTTAACGGCGGAATGCCTGCTTCAACAAGGAGACTACCAATTGTACTCGTGCAGTAAGCTCCATTCACAGGAGGAACTCTAGTGAGTTTGATGGTCGATTTCAGAGGAAGTGCTTCCGAGGGAGCATATGCAGTTAAATTTGCGCATAGAGTTTGTGGTCGAACAACAGTCCTAAAACGAGAAAGTCCTCTTGCGCTTCCAGTCGTTGGTTATCTAGATATAAAATGGGGGTGTAGGGAAGGGAAAGGGATACGGCAGAAGTGCAAGGCCCGCGATTTTGCAGTCAAAATACTTCACACATGTTTCCGGACACATACGCATCTCTTCTGAATGATAGATGAGGGTAGCGCTTAAGATTGACGCTTAGGATGACTATTTTGCTGTATACGTTGGTTAATTACAGCAGTACCATCCCTGACAAGTATTTGTACATTGGATAAGAAATTTGTAATAAAAATTTGTAGACTGCCTCTAAACCCCCAACAGTGCAACGTGGCTAACAGGCGGTGTAGCTAGGATGTGTCATAGACATTTTGTATGTGGAGGAAGACCGCTACCAACTG
>scaffold480518:34-333
CTGTGCCACCGAGGTGCACTACCATCTGAATTACCCACGCACGACTCACGGACCACCTAACNNNNNNNNNNNNNNNNNNNNNNNNNNNNNNNNNNNNNNNNNNNNNNNNNNNNNNNNNNNNNNNNNNNNNNNNNNNNNNNNNNNNNNNNNNNNNNNNNNNNNNNNNNNNNNNNNNNNNNNNNNNNNNNNNNNNNNNNNNNNNNNNNNNNNNNNNNNNNNNAGCTCTGATGGTAGAGTGCTAGCCTGAGAAAGGCTAATAAGGTCCCAGGTTCTAGGTCCCGGCCCAGCACACAGTTTTA
>scaffold480518:1181-2039
ACAAGGGTAATGGAATGTAATAAAACTAAATCAGGGATGCTGAGGGAATTGGATTGGGAATTAATGTACTAAAAGTAGTAAGTGTATTATATTACCTGAGAAGTAGAATAACTGACGATGATCAAAAAAGGTAATGCAGACTGGCAATAGGAAGGAAAGCATTTTTGAAAAAGATGCATTTGTTAACATCAAATACAAATTTATATGTGACGAACTGCTTTCGTATGGTTTTTGTCTGGAGTGTGTTCTTGTATCGAAGTGAAATGTCGACGATAAAGAGTTCAGATAAGAAGAGAATAGATGCTATCGAAATGTGGTACTACAGTACAATGCTGAAAATTAGATGGGTACATCGGGCCAATAATGAGGAGATATTTAATCAAATTCAAACTAGGGAGAAAAGAAATTTATGGTACACAGTGACCAAAAAAAGGGATCGGTTGGTAGGACATGTTCTAGGCATCAATCAATCGTCAATTTGGAAATGGAGGGAAGTGATGGGGGTAAAGATTGCAGAGGGAGACTAAGGATTCACAACAATAAACAGGTGCAAGTGGCTCTATGATGTGTGAAGCAGTAGTTACACCGACATAAAGAGACCTGCACACAGTAGACTAGGATGGAGAGCTGCATCAAACCAATTTCCGGGCTGCAGACCACCTCAACAACTACTGCAATGTACGATAGACTGGTTGCTCAATCTGCACTTGACTCAGTTCGAGATTAATGAAGACGAATTAAGTCTTTGTTGAACGTTGCATAATCTGCACTTGACTCGGAGAGTTTGAGATTAATGAAGACAAATTAAGTGATGGTTGGACGTTCCTTACACATGAAAGCCTAAATATCCGATAGAAG
>scaffold480518:2732-4244
AAAAATATGAACAAGCAGCGAAGGAATAGCATTCTACGAGtcggagtgtggaaatgtcagaagtctgaatgttgtaggggaactagaacatctgaaaacggaaaccgaacgcctcaatctaggtatagtaggggtcagcgaagtgtaatggaaagaggataGGGATTTCTGCTAAGATGAATATCGGGCCATAACAACAGCAGCAGAATATGGTATAACGGGAGTAGGATTGGTTATGAATAGGTAGGTAGGGCAGAAAGTGAGCTACTGTGAACAGTTCAGCGANNNNNNNNNNNNNNNNNNNNNNNNNNNNNNNNNNNNNNNNNNNAGAGAAGAATACGGGCTCGACACTAGCAATGCGAGAGGGAAAAGGCTTCTTGAGTTGTACAATAAGTTTCAGTTAATAAGAGGAAATACATCGTTCAAGAATCAGAATATGCGGAGGTATACTTGGAAAAGGCCGGGAGGCACGGGAAGACaccAACTGGATTGCATCATGGTGAGACTGAGATTTCGAAAGATACTAGATTGCAAAGCGTACCcaggagcaaatatagactcagatcacaatttagtaacgatgaagagtaggctgaagtttaagagagacatcaggaagaatgaatgtgtaaagaagtgcgacacTGAATTACTGAGAAATTATGAGGTGAAGTTGAAGTTCTCTGAAGATGTAGAGAAAGCCATAGTGGGTAGTTCAATTCAAGAGGAATGCACGTCTCGGAAAAAGGGCAAATACGGATGTTGGCGAGACAAATgttggtgcaaggaagggaactgcgaaGAAACCTCGGTTAACCGAAGATATACTTTAGTTGATCGACGGAAGTAGGTAACACAAAAACGTTCAAGTGCAGACAGGAATACAGCACTNNNNNNNNNNNNNNNNNNNNNNNNNNNNNNNNNNNNNNNNNNNNNNNNNNNNNNNNNNNNNNNNNNNNNNNNNNNNNNNNNNNNNNNNNNNNNNNNNNNNNNNNNNNNNAGATATACTTTAGTTGATCGACGGAAGAAGGTAACACAAAAACGTTCAAGTGCAGACAGGAATACAGCACTatacgctactgaggaatgaaatcaactggaagtgcaaggaagctaaagcgaagtggctagaggagaatgtgaaggggactggtagctgggaggactgatgcagcatacagaaaagtcaaagcaaccttcggcgagattaaaagcaaaggaggctacatcaagagtgcaGAAGTAATCTCGCTGATAAATGCAAAGGAGAGATCGGATAGGTGGAAAGAGTACACTGAAAGGCCTCTACGAAGGGGAGGNNNNNNNNNNNNNNNNNNNNNNNNNNNNNNNNNNNNNNNNNNNNNNNNNNNNNNNNNNNNNNNNNNNNNNNNNNNNNNNNNNNNNNNNNNNNNNNNNNNNNNGTGTAGACTAGAATAGTAAGTCTACTTAGGATTTGTCTCACAGAGGCCTATCTTCCCGTAGAGAGTGCATGTGAATTTGTGAGAAGTATTA
>scaffold480518:4931-5472
CTGGATATGACATATTCGTCACAAATTAAACGAGTCTCAGATTATACGAAACGGCAAGACATGATAAAATAAATTGTTCAAACAAcaagggatacaattaccttcactgacttcatTTCATATTTCTGCAGAGGATAAGTGAAAGAACAACGCAGACTGAGAAAGGTATTGAGGAAGACTGAGCAATACGAAAAAAGGTTAGTGAAGCGAGAGCACAACCTAGGATAAGAGAAAGATGGACACGCAAATCGGCTCTTAGAAGGGGAAATTTCAGCAATGCGCTTTATCCGATATAGGGAAATCATAGCTAAGTTTGGACGATCCGATGGAGAAATGAGCTTCGTTCTTCTGAATCAGCATTCATTATTTCAACCACTGTGTCAGCTCACTCTTTAAATTAAATGCGGTATGTCATAAAAGCAGAGCCCCGTTGACAACAGTTGTGTGATATGTAACACATTTCGTAGACCTTGCGCATCAACTATTAGTTTTTTAACCAGCAACACGTCTGACCCTAAGTAAGAAAAGTATAGCTGACGAA
>scaffold3453081:55-526
TAGTCGTCATACTTAACCGTCGGTTAATGTCTTTAACCCCACCCTGAATCCTGTTAGGTTAGCCAGAATTTATACTCGTAACCGGCTGTTAACCTGAGTTCGTACAACCGGCCCTAAGAGTAGTACAGGAAGCACATGAAAGTTTCTAATAAACTTNNNNNNNNNNNNNNNNNNNNNNNNNNNNNNNNNNNNNNNNNNNNNNNNNNNNNNNNNNNNNNNNTTGGCCACAATGGATCTAACCTATCATAATACTGGAGCTGGCGGAATAATACAGCGACCTATTACTCTATAACATAATTCGCACATATCTTTATGAAACGTTATTTAATCCCAGACGGCATTATTTGAAGTGTTAGTTTACTATAATGTTATTCAGGTGTGGAATATATCTACTCTGACAATAATATTATTTGTTTTGAGAAATAAAAGTTTTCTTTTGATTCTTTATATTATTTAAACTCTGGAGACCTT
>scaffold518674:11-682
AATCCGCAAGACTTCAACAATAGGTGCTGCAGCACAACCACCATTAATAACAACTACAATTCTAGCAGCAACAACTGACCCAGCAACAACAGTTTCAACTAATGAATTGCAACAACACCAGCAACACCATAATGTACGACTACAGCTGCGTAAATGTAGCCAGAACATCAGCCCTTGCTGCGACACTACCAGATTGGCACTTGATTCAGTAGCAGCAGTGTGGACCCCTCAATAAACGGCTCTGTGTTGACTCTCCTCTTGTCCAGGTCCCTATGTTCGTCATATACTGGGTTCGGACCCCGGCCCTACTGATGGAATAGTGCAGCCGAACGCTCTCAGGCTCAACCACCGACCCCCAATGCTGTGCTCACACGGCTGAGTGTCAACAATCAGTTGGGTGTATCAAATGAAGGAACAAAGATTTTCGTGGACAGCTTAGATAAGAACGAATAATTGCTGTATATATATGGAATCATAAACTACTCGCGACAAGGCGACGATGAAAATTTGTGGTGGGACCAGGAATCGAACCTGGGTCTCCTNNNNNNNNNNNNNNNNNNNNNNNNNNNNNNNNNNNNNNNNNNNNNNNNNGCAACGTCACCCTGCCTTTTCTTCACGAAATTAAACATACATAGATGTATGCGGTCTTCTCTAAGTATGAAGCACACGCC
>scaffold518674:2524-3833
AATTTGGTAGAGGTACCTGTTTTCAAAGACAGTAATTTCCTTTGTTATATACCTTCTTTCTCCACATGTGTGGCATTATTAGAAGTACTGACATCAGTCTGGCAGTCGACAGATAATTGATGCAATGAAGAGTATGTATCCTATTGCAAGTATCAAACGGTTCACGAAGAAACACCATTCGAATCCTGAACTTACGGAGCCGATTCGAGTCACAATGGTAGTGTTTCGCTCCCAGACTGTGTCCTCACATGTTGCTATTCCGAGGTCACGCAGCCCAGTAGAACCGTACATTGCTCCGGTCATTGAATGTAGATATTTCTTGCGTTTCCATCATCGGGCGAGGCAATGTAGAAGTCGTACTTCTTGCAGCCGGTGCCTTGTCAACATCCAGCAGAGTCGTGCACGACTGTAACACATCCGAACTGATTGAATTATTCTGGTCAACACAGCCACAGATAGGTCGTGCGCGGTGTCAAAGAACTACAACGTGCATCAGTGTACGCCATGGCGGGGCAGGTGGCTTTAACTCACAGCTCGCTTACTCGCCTACTGTACGACACTCCCATACTCCCGTGAAATCCCCGCCTCTAACTTCAAAGCATTCCTAACATCCACCAGTCGATTTACAAGATTATTCACTGAACCCCTCTCTCCCTCGCAGAGCCGGGCTTCGTTAGGAATAGTTTCAATCAGCAGACAGATCGCGAGCCATCTCTGTCGCGAGAGGTCCCTCGCAACGACCACCTCCCCTACTTGTGCAGCTGACCTTTTGACTTAAAGTAGCTAACTTCGTGCACTCTGGTTTAAATATTTATTTAAAGAGACGTCGAGTTTATTGTTATTGTTGCCAATAAATTGTAATCTTAACGACAGCGTTCAAACTTTTAACAGCCCTTCTTGGTTTGGACCCACTTAGCCGTGTGATTAACAGCTACTTGGCGCTCGCCTCCGCCACACAGCTGATACGACAATAATTAACGACTCTCCTCACGCCCAGCAGCTGTGGCGGAATTCCTCAGTGGATTCCTTCAGTGGAATGCGCGATCGGTGATTCCTAATAACGATGACATGAACGACATGATCTCTGGACGCGAAACATAGTGGTGGCGGCCATTTATGAGGCACGGTTTCAACTATATGTCGCCCGCTATCGATCTACCGCCAAGACAGAGACGATGGTCCAGGAGAAGTCGCCCTCTTCACCAATTATGTGAGCATCACACCCCAAAAATGAATAATATGCCATGACGTCGGCAGCTTTCAAGCGATAGCGGTCAAGTTATCGTCTGCAGTCGGCCAACTAACGATC
>scaffold518674:4457-4692
AGGGTTGCCCAGAAAGTAATGCACCACATTTTTTTTTCAACCGAAAATGATGGTGAGAATACGAAACGATTTGTATCCATTATTTCTACTTTTATGAGTGCGCACTAAATTTCTGGCTCTTCCGACAGATAGCGTAGCGGCAGGAACGTTTCAAAATGGTGTCTCTAAGTAATGTACGTTACACCGAACGTGCTGTCAGTGAATTTTTCACTGCAGAGAAAGAAACTGTGGGGAA
>scaffold518674:5648-6487
TAATAGGTGATGAAACTCCGTTTCACCATTATGAGCCCGAAACCAACAGGGCATAGACGCCCTTGTTTCGCGTTGGAGGAAAGTCATAGACCGGGATTTCGTGGAAAAATAGGATGTATAGATGAAACATAATTGTTTCGTGTGTGTAATTCTCATTATGTTCAATAAATAattgttgaagaaaaaatggtgcattacttTCTGGGCAACCCGATGTAGCGGTGTGATGTGCTAGTCCATAGACGAGAATCATAATTGGCACCAGCCCCCAACCGGTACCTTGGAGGACCCATGAATACTCGCGTCATGTGGCGCAAAGGAAATTGGCTTGTGGTCAACTTTAACAGCACACCCCATGGCAGAACTACAAACCGACAGACGCGCCCAATACGCGCTTTCTTAAGGCCTGCAAGAAAGAACACTGGAGGAGTTTTTGTGAACAACTGTCCTGTCGGACGGTTTTGGACCGTGGTTAATTCGCTCACATGGAAACCAGAAACGCCCAGGCGGCTGCAGAAGTGGATAGTCAAGTTTGCCGAAATTGTTGCACCTCCTACTGGCGTGCCTGAACCTACAGACTGGTGCCGCTGACGATCTTCGAGACAATTTAACTACTCCATTCCCCCTCACTGATCTCAAAAGGTGTCTGCTGTCCTGCACGGACACGTCGCCTGGCTATTACCAGATTCGTTATTCAGTGATTCGCGTTTTGTCAGAAAATGCAGAATTTTTTGTTGTGGGCAATTTCAATGACATCTGGAGGAGGATGGTGGTTACAACCTCACGACTTACGCCCGAGGATGAAATACGGTTCTCGCAATGGTAAAAGTACTTACGAT
>scaffold394996:306-715
TATGCAACAGGAGAAGCTACACTGGCATACAACAGACACTTCACCCAGGGCCACATCATACGGCGAGCTGTAACTTGCCTGGTCAGTGTTCAGTACCAAATTCGTACAGGAGTATGCGACATCTCATTACTGTACTATGCTATACCTGTGATTACTCAAGTATTTGATACATAGTAGTGTTAGTCTGTTTATTTACATTTGCCATTTGTAACTATCATACTTATTAAACATTACTTGAGCTCAGTTAAAGGGCTTCAGTGGCATCAACACGCCAAAGTTTACAACCCATTTTATATGCAAGTTGTGAAATTATACAGCATAAAACTCTGCATACACATTTCATTACAGTTTACACACTTAATTTTGATTTTACANNNNNNNNNNNNNNNNCTTAAATGGCTTCAGTGGC
>scaffold394996:1094-1385
GCATTTAAATATTTCATCTCTACAACAAAACTTTCAAGTTTAATTGCTTTCATAAAAAAATTTACAAATGTTTGTCAAGTAAAGTTATTGTTCGGCGTAACATGTTAATTCATAAATTGTCTTTGTTTATCCAGAATGTGTTGTCACACTTATAACAGTTAATATTTAATTCCTCACTGTAAATTTGTAGATGTGTTAATGGCAATAATGAACGATTTTACAGGGATTCGGTAAAAGTACAGCACCATTAAATGTGGGCCATACATGTACAAGGTGCAGCCCAAAAGGAAC
>scaffold394995:1575-3081
GGTCCTTCATTCGAATCTCTCTGCTAGTGCTTTTCTTTCCCAACATAACTCCAGCGACAGATTAATTATGACTGTGCAAACTGTCAGTATATAAGGAATCATTTATTGTTATCGTAATATTCACGCTGAAAATTAGGGTTGTTCTCCAAGATTTCGGAAGAGTGCATAAAAATTCAATCACTCGAACACCTTCAGTTATTCTCCACCAGTTTTCGCTGATAAGCTTCGATAGTGTGGTACGTCGAGAAACTGTGTGACGACCGCGAAACATTTATGAACGTACTCCAAGTTAGTATTGTAGCAGAAACATTGAAAAACCCATGTTGATGCAAGAACTCTGCGTCCATTACATGTCCTGTACGTACCCATAATTATTGTTTTACATGTTTCTTCGGCCCGTATCATCCACATTCGTGCGGTGCTCAATACGTGACAGAAATGTAGGAACAAAAATATCAATAAAGAGGCTATACTTTTGTGATTGAAAACGATCTTGTCTCCTTTTTATTTCCAATGTCCTTTCGTATAAAATAAGTTTTCCAATTTTTGAGGATAAATATTATGCAAATACATAATAAATGCATCATGAAAACAGATAATTTGGACAGTCATAAAAACTCTGTCGCTCGAGTTCCGTGGAAAAAAAAatagtagcaacagcgatcttcgaaccAGGAATCTCAAGTTGACGAACCTAAGCGCTTACTCAGCTACGAACTCCTACCCAACTAGCGATCACACAGTGATATGTATAGGCAGAGGCATGCCTAAAATTTTCAAACCCGATTTTCTTGAAAACGGTTCAGAGTGACGCCTTTCCCTGTACATACACTGCCGAAAATAAAAATTAGTGCACCCTGTTAGAGTTTTCCAATTCATTTCAAATTTATGGTTGAAACAGCCCTTTTGGAGTACATGAAATGATTAAATTTACAGATCAATATATCAAGCGGAACCGAAGTACCAGCTGTCGATCCATACTGAAACACAAGGATTAGTACGCCGTGTAGCCTCCATGGGCGGCAATGCAGGCGCTGATTGTGGCAGCCGTTCGATCATACAGATGGCGAATACTAACTTGGGATTCATTATTTCACGTCTGCGCCACCTGTCACGCAGTTCTGCAAGAGTTGTGGGTTAACGAGTCACACGTGTCATTTTTCGTCCCATCATATCCCACCCGTGCTCGATTACAGACAAATATGGACACCGTGCTGGCCAGTGAAGTGGCCACATGTCTTAAGAACACGTTGAGTTTCACGCGAACTGTGTgggcgaggataatcctgttggaacagCACATCACCTCCGTGTTGCAAGAACGGAAAAGAACGACTCTTAGAACATTCTGCACGTATCGAAAACGAATCAATGTCCCCTCCATAAACACCAACAGTGAACNAATAATCCTGTTGGAACAGCACATCACCTCCGTGTTGCAAGAACGGAAAAGAACGACTCTTAGAACATTCTGCACGTACCGAAAACGAATCAATGTCCCCTCCA
>scaffold1973575:421-697
TTGTTTCAGAAAAATGGCTACAGTGACCGACAAATAAGATGCGCCTTGAAGCAGAAGGCTACACCACAGCCAANNNNNNNNNNNNNNNNNNNNNNNNNNNNNNNNNNNNNNNNNNNNNNNNNNNNNNNNNNNNNNNNNNNNNNNNNNNNNNNNNNNNNNNNNNNATCGGAAACCTGGGGTTTATCACATACCATGTGAATGCGGAAAAGCCTAGGTCGCGCAAACCATTTGCACAGTTGAAGTAAGGTGCACTGAACACAAAAGAAACAACTTAGC
>scaffold2643558:305-662
AGATTTTTATGTCACACTGAATTAGAATTATTGCTTCTCAGAAAAGACTAATTGCCAGGACTTCTCGGATCAATTAATTTAGGTAGAATATGCATATTTATGTAACCTGCAGCGTGATTAAAAATCACAGTAGCCTTAAGTAACCTGCTGCTGTCAGGTATAAAACCAAATGTTGCTCTAGCACAAGCCAAAGCATTGTTTTTGCAGTCACAGGCTTTCACAATCAACTTCGGTGTGAATAAAGTAAAACTGAACCAAATTACTGTCCACAATAAAATCGGTCCTTGCATCAACATTGTGCACACATATACATACAATATTGACAGGAGATTCTACTTTCCTTAACTAAGCTAATCC
>scaffold3848029:245-627
ACTGGGCAATATTTAAAATGCCGTGGATTGGCAGACGAAGGAGGGGAGTGGTTTTTAACACGTTTGCAATACAGAAAGAACGAATTCGATCACATTATGACGTTACAATGCGCGGCGGACTTTAATCAATAATGTACTTAAAGTACTTAAAGCCCTTGAACAAGAATATCATAGTTAACTGACTTTATTAGTAAGTACTTATATTTTCACACCTACTTGAAAAATGTATTGCAAATCCCTGAAGGAGAAGGTTTTTTATTCACAAGTGATGTGATCATCATTGCAGGAATGTATGATTGATAATAAATACAGACCAAACGGAACACATGCGTGACAGTAAAGGGTGTCCAAACAGTCGTTCCAGTGCACAGTTCAACCCCTC
>scaffold873079:27-497
AAGTGAAGGAGACCCTTTTCTAAACAAAATTTTAATGTTTGATGAAACTTGGGTTCACTATTGCGAACCAAAGTACGAAGACAAAGCATGAAATGGAAGGACACTATCTCACCTGTCGGAAAGAAATTCAGAGCGCATCAGCAGCAAAAGTCATGTTGACCACATTTTGGGACGCTCAAGGTTTGTCTTTCTTGATCATTTGCAATATTAGCGTAATGTATACAGTGCCTATAAATCAAACATGCTTATGAACAAAGTAAAGCCAGCAATGAGAGAAAAGCGTCGCCAATTTCCGAAAACAAAAAAAAAtcgtgacaatggtaaacgacaactCTCGTCGTAACACCGCGCAATGCCCCAAGGATCCACTGAAAAATTTGAGTGGTAGGGTGTTGCCTCAGCCTCCAGATTTGGCTCACTCGGATTTTCATTTCTTTGGTACACTCAAGGAAACTTTACGTGGCAAAACG
>scaffold873079:730-1029
ACAGCTTAATCTGTCAAAACCTGCCAAGAATTAATGAAAATTCTTACTGAAGCTGGCGACTGATTTTTGTTATTGGACAATATTTGAAGTCACAGCTGTTGATTATCAACAAAAATGAACAAAATTATATAAAAACTAAATTATCTTTTGGACTAGTGTACTAGTATTGATAGAGTTTATacggtaatttgtctctttaattcataaatgtgCGTCGTACAATTCACAACTAATTAAAATTAAGTACACTGAGACGAAGCCGACCTGAAGGCCACTGGTACAATGCAATATCGGTACAC
>scaffold873079:1612-2097
TGGCTGATAATTTATCGCAACTTGAGAATTCACTgctgctgagaaaaAGTCGTTTAATTCTTCTAGAGAGGCTTGAGTTTCTGTATCATATTTTGTCTTTCTAATGCCAAGGCTGCGCAGCTATTTCCACAGTGCTGTAGGATTCGGTATGTTGGATACAACAGAGCAGGCATGCCTGATTTTGGTATTGCGCACGTTTTGCTTCGCTCAATTACGTAGTTTTTTATAAAACTCATTTCACGTTCAGAAAGCAGAAACGGAACAGTGAATTTTTTTCAACTAATGTGGAAACTTCAAGTGGACACACAATCGTTAAATACTATATTGAAGTTATAAACAAACAATTTTTATGTGTCAGATTTTCTCAGCCTATCGCAATGACGGCAACTTAAAATTATCGAAGTACCGAACTCCTTCATATTGTTTCATTTTTACATCAATTTGTCTCTTTCAATCATTGAAATTACCTTGTAAAAGCCTTTGTC
>scaffold873079:2367-2636
AAANNNNNNNNNNNNNNNNNNNNNNNNNNNNNNNNNNNNNNNNNNNNNNNNNNNNNNNNNNNNNNNNNNNNNNNNNNNNNNNNNNNNNNNNNNNNNNNNNNNNNNNNNNNNNNNNNNNNNNNNNNNNNNNNNNNNNNNGGCTACCACGAGCGTCTACATAAACGCAATGTCCATCTTGTGTCATGGTGGTAAAAGTGTATTAACAGTTACGGTGATTACGTCTGAAATAATAAATAACTTACTTTTATCATCATTGTTCTCATTTAACT
>scaffold873079:3321-3954
AAAACAATAAAGAAAAGAATACCTGGAAAAAATGTAGCAACGTTTTCACTACGAGAAGTAACTTAAACATCACAATACTGTCAAGATGACAGAAGGCATGCAATGTGTAGTGGACAGCCAAGAGTATTCCGGCACCATTCATTCGTACACGAACAGATAGCTGGAGCAAATGGCAATAACCATACTCATATTATCAGCACACAATGAGGTGACAAAAGTCATGGGGTATTGATGTACACAGGTGCAGGTGCCGGTGGTATTGCGTACACGAGGAATAAAAGGCCGGTGCACTGGCAGAGCAGTTATTTATACTCAGTGGATTCATGTGAAAATGTTTCCGACATGATTATGGTCGCACGACGGGTTCTGCCAGATTTTGAACGCGGAATGGTAGTTGTAGATAGACGCATGAAATATTCCACTTCGGAAATTATGCGAAGTTCAATATTCCGAAATCGACAGTGTCAAGAGTGTACCGCGANNNNNNNNNNNNNNNNNNNNNNNNNNCTAAAACTCAATGTGGGACGTAGGACGAATGTATCCGTTAGGACAATGTAGCGTAATTTGGCGTTAGTGGGCTGCGGCAGCAGACGACCGACTCGAGTGCCATTGCTAACAGGCGCCTCAACGCCA
>scaffold1972953:2737-2977
ACATGAAATGATTACATTTATAGATCAATAGCTCAAGAGGAACCGAGGTACCAGGTGTCGATCAATGCAGGAACACCCATGTTATAACGTGGTGTACATTCCATGGGTGGCAATGCATCCACTGATTCTGGCATCCATTCGATCATACTAAGGTGTCGCGGTCTTCTACATCACACACGCAGCCGCGAGATTTGGATGTGGCGCGAACGGCTATCAACCAAAGACCGCTGTGTCCTCTGA
>scaffold253338:1-1291
GCTGTAGGTGGTGTGGCAGTGTTGATGTATATTTACTTCATAGCGTGTTGTAGTTCACGACGTTAATCTGTAGACCTAATTACTTGTATATGAGTACATGTGGACAATGTGGTGGCATATTCTGCGAAACTAAAGGGGCTGTTGGTGGAAGTATCGCTGTAACGGCAGGTCGGTACAGCTCGGTCGTTAAGAGCGCTACCTGGCAAGAACAACGTTCAGGATTTGAGTCCGGGTCTAATACATAGTTTTAATCTGGTTGGTTGTTTCATAACAGCACACAGCCTGCTGCTGGAGATTCCTCATATTAATGTAACAGGATACATGCTAAATTTAAAAGTAAGTTGTCTGAACCTGATGGAGCAAAATGCTTTTAAAATGTTTTGTAAATAACATTATTTTCGCCAGCAGCTGCCAGATGGTTTATTGGAAAATAACATTATCGCGATTTCGGTCTTTCCAATGGGTAAATATAACTCAGAGCACGTCTCTATTAAAAACATTTTTCTGACATAAAACGTAAAAAACTAAATTAAAAGTATGTGACTGCAGCAGAGGCGAATATTTTCCCAATAGCAAATATCGCTGCTCAGTTTCAGGTCCTGGCTCGCAAAAAAGAAACTATTGGAAAAGTTATTGGCTGTAATGTATCCGAAAAAGATTCATCAAATCAACCACCTATAAACGAATGCTTTTGGATCACAGCCTGCGGGTACCGGTGTACAGCTACCTTACATGATACTTCCCAGCTCAAGACGGTAGAAAGCGGACATAACTTAAGGAATGTGACGTCATAAGGCAAGAGTAAATTGCTTTAGCGTCCACTATTACTATATTATGTCTATTTGTATATTGGTAAAGGAATGACAAGAACAGTTAATCATCTTTTTAAATATAAGAAttggttttattcttttgtgttttaatgcaactctaattaggaaaattcaatatacagaagtgtgattatggacaagaacgcgtacggccGCCATTGCAGAGAAACGAGAGAGTCGGGATTGGTAGGAATAGGCAGTCGTCCATGTGAGAGTGCCGGNNNNNNNNNNNNNNNNNNNNNNNNNNNNNNNNNNNNNNNNNNNNNNNNNNNNNNNNNNNNNNNNNNNNNNNNNNNNNNNNNNNNNNNNNNNNNNNNNNNNNNNNNNNNNNNNNNNNNNNNNNNNNNNNNNNNNNNNNNNNNNNNNNNNNNNNNNNNNNNNNNNNNNNNNNNNNNTGAGTGATATTTTGTAGACGTTTTATTGTGATGTAGTACTGTTATTCTTAGGAAAGAAAGAT
>scaffold997119:351-637
TGCGAAGATCTGTCTTGACCCACTGGGGCGCCATTGGATAGCGACACGATAAACAAAACCTAACAAACGAAATAAACGTTTGTGCCTTCTTCCTTTCCAGAAGAGAAAGTATAACTGCTTTTCGCGANNNNNNNNNNNNNNNNNNNNNNNNNNNNNNNNNNNNNNNNNNNNNNNNNNNNNNNNNNNNNNNNNNNNNNNNNNNNNNNNNNNNNNNNNNNNNNNNNNNNNNNNNNNNNNNNNNNNNNNNNNNNNNNNNNNNNNNNNNNNNNNNNNNNNNNNNCATTTC
>scaffold33534:663-880
GAGGCAACAAGGATTCCTCAATTTGGTAATGGGGGGAAGGGTTAAAATTGTAGATGGAGACCAAGGTCTACAGCAAATTCAGGAGGATGTTTGTTGCAGTAGTTATGCAGAGATGAAGAGACTTGGACGGAATAGGATAGCTGTGTCAAATCAGTCTTCGGACTGAAGACCAGAGCAACAACAACAACATTATCATCAAAATTGACTACAAATATTG
>scaffold1469885:4313-5008
CCACTTCCATCCGTGATGTATCCTATGGCACCTACGAATGACATTAATAGGTGGATTCCAGCCAGCCGTACAATTGCAGAGGATGTAGAAGATCCAGCCCCATTGGAGGCAGCTATTCCCTCGAGCTTTGAAATACAAAGGTTGGTCTTTCTGCAGCAGTAGGAAGAGCAGAATATATATTGTCACTGTTTCCTGGAGGAGAATTAATGAGTAAAAGGCACATGAACCAAGATTTTTTATATGGAAGAGGAGAAGTTATTCTTCCCATATCCATTCCCACTAGGAATACCCTGGCGTTTCTTCCATTTTGTGAACAACCATTTGAAGTCCCAGGGCGAGAGTTTAACATCACATATTGGATCGCAATCAATGATATTGTAAATGGTGACTGACTTGAAATCATCATTTTTCTTTTTATAACTTGCCAGTGGCACATCTGCAAATACCCCAATATCCAATCCACTAGGTATTTGTTTCAATATCTTAATTGCCTCCTCTAAATTAATTGGAGTGTCAGGAGTCATACAATGGGGCCCTCCCATAGCACAGAAAGTCCTTTTTCCGTATAGCGTATCTACACTGACATCAGCATTGACAGACTTGTGAGATAGTGTGTACAACAAACCCCAAGACTGAAGCAGTTCGAGAAGATCCTTTGAACCTTACTTTTTATATACTGTTGCACCGAGAGCTAT
>scaffold1157541:7-365
AGCAGCTGGCAGCAGAAAGTGTAGGGGAGGAGGCAAAAGGCTATGGACAATGTAAGCGAGCCAATACATTCGTAACTTGTGCAAAAATAAATTGAATTTCTTTCTTTTGATTTTTCTGTTCCTAGAGAATTTGGTTAATGCATGCTACTAAAGGTATTCCATTATTTTCTGGTGGTGGAGTTCACTTTATTCAAAATTGTCTCTAACAAATTAATGGTTGACTGCAAAACCTTAAAGCCTATGTTGAACACAGTAACAGTTTAGACAACTGCGGTGCACAAATGTTGATATAGTGAACATGACAATCCTAGACGTTTTTGTTATGTAAGAGCAAAAATGGTAATTTGCTCGCTAGCTG
>scaffold1157541:2799-3134
AGACAGACGGGGTGGTTGAGGGGAGAAGGAAGGCAGGAGGGAGGGTACATTCGGCTTGGTGGCAGGTGTGAAGGATAGGAATGTTAGAGGGAGAGGCAGCAGGTGTGGATGCAGAAATATGACACATGGGCACTGGAGCTGGTGAGTTCATGCAGCACACAACGTGTGCATGGGGGGGGGGGGGGGGTGGGNNNNNNNNNNNNNNNNNNNNNNNNNNNNNNNNNNNNNNTGAGAGGGCTGAAGGGTTATTGAACAGAGAGGGGGAGGCTGGTGGTGTGGAGGCAGAGAGTTAATGGAGATTTAGGCCAGGGGTATTGTGGGAGCAAAGGATATGT
>scaffold1264676:1-398
AAAGCACTGGCACTCACAAAATATTAGTAACAGACAGCTGGCAAAACCTGAAATTGATAGCAGCAAGATTTTTTGGAGAAAATATATAAGTCTATCAAAGGGATAAAACAATGGGAAATGGGGGTGGACTATTTGTTGCAGAGGACAAGAAGCTCGAATCCACAGACATAGGGATGGAAATAAACGCCAGAGAAAAAATTGACTCATAAATCATATTCCCCAATCACTATGTCATCACTGATAGTGACTTTAATCATCTGTCAATCAATTGAGATAATTACNNNNNNNNNNNNNNNNNNNNNNNNNNNNNNNNNNNNNNNNNNNNNNNNNNNNNNNNNNNNNNNNNNNNNNNNNNNNNNNNNNNNNNNNNNNNNNNNNNNNNAGAAACCATGGTAAC
>scaffold738162:9-608
TGCATTTCTTTTGGAGTGACCCTCGTAGTATGACCAATCCTCTCGTTGAAGATTGCATGGCTTGTCTAAAATCCTGTTCACTGCAGCAGTTCTTCTGTGATGTTTGACAACTGCAGACTTCACTGTTATCTCCATATCACGACGACAATGTTGTAAAAAAGTGCTGTGACAAAAGAACATTTCTTTTACATAGAAAACAAAATCAAACTCAACCATTTTACAGTAAAATGTTTTTGTTTATTGCCAATATAGTTTGTATTTAGTAGTCTTTGTTTTCTTGGCCACACAAATAGGACACAGTCACACAGGGCCAAATAGACTCGCAATTATAGTCACTATTCTACATTTACATGTATATTCCGCAAGCCACTTTACAGTGTGCGTCTTTCGGAGTATAGATGTCGATATAGATGAAGAATACTGACTAACTGCAAGTGTATTAAGTTTGGTTTGCCATTCATCAGTTATTTTATAATAATTTAGTAAATTTCTATATTTCCACCATTCTTTTTGTTGTTTTCGCACGCGCACAGTTAATGAGGCTGGTACATGCTGCTGGAATAGCAATTAGTGCTTTTTCTGTATTTTCGTAATTTTTA
>scaffold743948:525-1037
GGCAGAAGCCTACTGTGTATTTTGCGAAGAGCGTGGGCACTGGGCACAAGATTGCGAAAAGGTGAAGGATATTGACGACCGTCTGAAGATTTTGAGTTCCAGATATACGTGCTTTCGTTGCCTCATTCAGGGTCACACAGTAAAAGACTGTAGAAAGAAAGGAAAAGCGTTTTGTCTATTTTGCAAGANNNNNNNNNNNNNNNNNNNNNNNNNNNNNNNNNNNNNNNNNNNNNNNNNNNNNNNNNNNNNNNNNNNNNNNNNNNNNNNNTCACATGTGTCAGTAAACTTACACGCTGCGTTTTATATGGTGGCAGCCAATCTAGCTTCATCAGCAAATCATTAATTGACAGTTTAAAACTGGAAGTTGTTGCAAATCACCCACTGGCAGTCGATGACTTTGAGTGTTCATTCACTACGTCACACTAACGTCGTCTGGTTCGCCTAAACTTGAGAAGCGCTTGGAACGATGCTCACATTACAATGAATGCATTTGAGAGCTTTCTTTCTTTTTC
>scaffold205967:1979-2481
TCGTTTAGTACAGACTTTGCAGGAACAATTGCTGGCGAGTTTATCTGTTATCTGAAATGCTCGTTTCAGGCTTCTCATTCTCTACTGACGATTGGCTACAATCATGGTGCATTGTAGAGAGTAGTACAACTGCTTTTTATTCGCATGTATGAAACCAACATAATGTCCCTCTCGACCCCAAATATGGTTGAAAGTACTTATCTGCTAGCATTTGGCTGCTTTTCCTTCGGAGTCAGCTCAAAATCTTCATTCTGTGAGTTCCTACTAATGTTAGATTTCTCTTGAGAAGTTCTAGGGCCCTTGTGTAGCCCATAAAGGTATTACCGGTGGTAATGTTTCCCCCAGTTTTTTCAATAGTTCCAACAAGGCTCAACAGAACGTAAACAAAGTTTTTTTTTTGCTCGTGGTCCATTTTCCGGCATACCTGTGTTCATTTTTTCAGCACTAACGTATGCTGCGTTTACGTCATGTAGCAACCACAATTTTGTTCCGTACTTCCCTC
>scaffold1448054:243-907
CGGTTAACGACTTATACAAATCTTGTCTAAGACAAAATAAGAACTTAGAAATACTCTTTACAGTGCCACAAACGTATATGTTCTGGTCAAGTTGTGGTGATGGCGTCGGTTATGACGTGTACATCTCACGACGACATCCTTAGTGTTCTGTAACTGTCACCAGAACAGATAAGTTTGTGATGCTATGGCACTGTTGGCGGAACCAATGGCACAAAATTCACTTTGCCATTTGCGCAACACAACCCAGCGGCTTAATTTTTTTATTTCAATGCTGGCAAACTGAGTTGATAGATTCAGTAGTAACTAACTGGTGGGTACTTCAGTCAATTGAAACATCGTAACTGAAAGCAGCTCGATTCAAAATTGCAAGATTGTTAGCTGAATGACTTGCTGCATGGGTTTATGATATCCGAATCCTTCCAACTTCATTCCGCTCTTCACGTTCCTGTGCAGTGCGATTATGCTGAAAATTAGATTGCTTTATAGCATTTCGATTTATTCGACAAAAATTGCTCCGCCCGCCTCTTAAATATGTCGTTGCTACAAAATGTTCCGTTCATATGGTCCCTTATGATCGGCGGAGTATACAAAAATTACGATGTTCGCGGTTGACTGAATTTTCCGACTGTCTTGTGTAATTGTCCCGAACTTATTTGGACTATTA
>scaffold1448054:2216-2489
TTATTTATTCACTGCTGCTATCATTATTGACCAGCCACCTAAGTAATATGGTGGGTCGTTCTTGGCTTGTTAACCGCTGCATAGGGCTGCCACGTGGAGGTGGGACATACATTATTGCAGTAAAATGTTACAATTTCGTTACAGTAATTATGATTACAGCATTGGTTGACAAAAGTACATGAAATAAGAATAAGGACATAGATAATTACATAAACGAAAATATTAAAAGATATGACATTGGTATCCTGAATTTTAGTGGATGCAACAATATTT
>scaffold3415428:1285-1650
GTTTCTTGTCCTATCAAATCTTGGATGGGCAGTAATATGAAGCTGCGAAGCACGTATTGAGGCAAAGAGTGAGTTGAAAAACCATTCTTGTTCAGTCCTTGAGAACATGCCTACTAAATTTTATAATTTTCTTGCACTTGTAGTTATTAATTACTAGAACCTTAAGACTTCATTTAAGACTATATGTACCTTAATAGTAATAAAAAAAAAACATGATCTTTGTGTGACCTATCATTCCCAAATATTTGTTGGTGCGGCCCTGAAACACTCTGTATAAGCATTGATGAATAATTGTGCATACAGTAATATGCACGTAATAGCATGACCACGTTTGGCATCACTGTTAGATGAATCAAGTGTAAGTA
>scaffold102264:25-313
GTGCGCTCTCCATATAAATACTCTTGTCGCTCTATCCCGCACGTGGTTGATCAGTGCTGATTGGATGACGCCGTGATATCAGCGTCGCTGGTGGCCGCCTCCGAAGTTTTGCTGCCAACCtcgaaatatgccacggcgggtgtggtgccgaactacGACACCACAGATATCACTACAGTTACATCGGCGTTCGTGTTGGAGAATTCTCCTATCGTGCAATAGCGGCTCGGGTGCAGCGTAACAGTAGCACAACGATGCGAGTGTGGAAGCAGTGGACGGACAAGAACT
>scaffold102264:1345-1576
ACGACGTACACTATGTGATCAAAAGTAATCGGACACCCCAAAAacatacgtttctcatatcaggtgcattGTGCTGCCGCCAACTGCGACCTCAATAGTCCTTAGACATCATCAGAGCAGAAAGGGGCACTCCACAGAACTCACCGACTTCGAACATGGTCAGGTGGCGGGGTGTCACTTGTGTCACAACTCTGTACGCGATATTTCCACGCTCCTAAACATCCCTAGGTC
>scaffold102264:2162-2483
ATGGCGATTGCATTTTTCAACACGCTCGAGCACAAGTTCATAATGCACGGCCTATGGCGGAATTGTTACACGACAATAACATCCCTGTAATAGACTGacctgcacattgacttgaatcccatagaacacgtttgggatgttttggaacgccgtcttcgtgccaggcgtcaccgaccgacatcgatacctcTCCGCAGTTCATCACTCCGTGAAGAATGGGCTGCCATTCCCCAATAAACTTTTCAGCACTTGGTTTAACGTATGCTTGCCAGAGTGGTAGCTGTCATCAACGCTAAGGGTGGGCCAACACCGTATTGAATT
>scaffold102264:3928-5255
TGCTATGCATGCACGGAACTGCAATCGTAAAGCTGTAATGGTGGGAAATACAAAATGAACATACTTCCTGGACATACCTCGTATACTTAGTTTCATTGAATTCTGATTATGTCTTCATGCTAGTGAATTTTTTACAAACATGAGTTTAATTAGGGCAATACTATTACCTCTTATTTCACGTTTCTTGCATAGGGCAAATGGTTCAGCGAAAGAGTCATCACTATCTATGGAAGTGCAACGCATGAGATGCTACTCGGAAGTCTAGTCACCAGTGAAGTCAAAAGCGAAGTGTCCAGCACAGCCACCAGATAAGAAGTGAATACGGGATTCTTTCTTCCACCATCCTAGCCTCGCTTTTCCGTGTCAAACATTCAGCCCTAGTCATTCCGCCAATTGTGGCTTGATCCCTGAATTATTGGGTGTTGTCCGCTTATTTTGCTGCCAATGATCTTAGATGGGCAGAGCCATTCTGCGCTAGTTTAAGAATTCCTTTTACGGTAACACTCGTGAGTGAGAGAAAGCTATGttttTACATCTTTCAGTCTCCCTCACCCACTCTTGCTGTAGCGGCTCTTAAGACTGCCTTGTCGTAAACGCCAGCCCAGTGTTTACCTGCTATGTCCGACACAGCTGCCTGCTTATCTATGTCCTATCTTTGCAGATCTGTGATACCTGATAAGCGTGACTGAGAACATCCAAATTTCTGCCAGTTATAAACATGTCCTAGGCTCTCTGATGGAATGATGCCCTCGCTTCCTTCCTCACTGCACTAGGCTATATAGTTAAAATGAATCCTGTGTCGGCCCTCGGCAACAATGACTGCGCTCCGCCGTGGCTCGCCTCTACAGGCTCCACACTAAAAAGCTTCTGGCTCTCTCTCTGCCATCCCAGACCACTGGTACAAACTTGCAATGTTTGTACTAAGAATCAACCTAAATTTAATAAGCAATTACCAATGATGTCCTTTTTGTAATTTATACTGCGTAAATGTTAAGTAAAGAGCATGAGACGGTCCTTACAACCAACTCTCGCAAATAGCATGAACATCTCAGAGTTTCTCTGATTAAATAGGATTCAGTCTATTTCCGCTACTATTCAACCTATATGTAGAAGAAGCTATGACAGAAAAAAAGATAGATTTCAGGATGAAAGTATATGAATGATAAGATTCGCTGATGACACTGCTATTCTCAGTGAAAGTgtggaagaattgtaggaggtattaaatggaatgaacaatctaatgagcaacgactatagattgagaatAAACCGAAGAAAGACGAAAGTAATCAGTAGTAGCAGAAATGAGATTAAGAATGAACTA
>scaffold102264:6341-7489
GTTCTATAGCTTTGAGACATTTTAGAAATGACATCAGGTAACATCGTTTGCTGCTGCTAAATTTATTCAGTAAGTATTGCTTGTAATTTTACTGTAGTCCTAGAACAAAATTTTGACCAGCATTATATTAATTCGTGACGGTTCTGGTACAAATACTCGAAAATAGTCTCTGACCGAAACACTTTACTTCATAAAGACTAATTATAAGAAAAGGTTAGGCATTACATGAAGTCATTTACTATTATAACGTTTGTCGACATTTATTCTCTTTTCTACCAGCACACAATTCGCAACTAACAATAGAAGCAACAATTCCCTACGTGAGTGGAACGTTTCGTATTTTTAAAACTAATGTTCCTGTCACCAGAGATGACTTACATAGATATACAAAAGCGAAGCAACTCAGTTCTAAAAAAATTTCATTTCCGTCGCCGAAGTTGTAATGGAAGCGCCATTTGCTTATCGTTTACAAAATACACGGGTCAGCAGAGAGGGACGTCTAGGGCAAGAGGAAATGATGCTTCCACGAACAGATGAAGCGGGTATATTGCAAGCGGACTTGAAACTACGTTGTGCGTGTGGTTTCTAAAACAGGAACCAATTTTACGTCCAACTGCCAAGGGAAATGAAAAAGCACTGATGCTTGGCCTTTATCAAATTGTCTCTTTCCCTTACGACCAATACGGGCAATATTATGTCTTGAGATGAAACGTAGTTATTAATACATTAGATGGATAGTTAATTGCTGCAGTTTTACTCGCGACAATAGTATAAGTACAGGGTCGATTTGCAGGAAAACGCACGTGTCCGAACACTTTCTTTCGCATGAGTACGCGCATAGGCAACGAACGAACCGTTTTTTTCTTTCTTTGCGACAGAGTTTCACTGTAGCATGGTATTGTTTTAATTCCTCATCCAGGGAATGATTTTCATTGACTTTTTGACACAGCATGGCTCTGTTGTAAAAACGTGATACTTTTGTACTGTGGTTGAATTTGACATAGCGCGAAGACGTACATGTAATGTTATATGACTCGTATGAAAATGTACCATCGTTAGCTAAAAGAAAACGCAATAATCAGCTAGGTGTAAGCTTAGCTCTAAGTTCCATTGGATTGCTGCGTTATTATTTTTGAATAAATATCTGG
>scaffold2675022:5207-5797
CTGGCCCGACTCCTGGGCAAACTATTGGCCCAACTCCTGTCCCAACTCCTTGCCCATCATGTGGCCCATCTTCTGGCTCATTACCTTTCCCATCTGCTGGCCTATAACCTGGTCCATCACCTGGCCACTGTCCTGGCCCAACTCTTGGCCCACCTACTTTTCCAACTCCTGCCCCAACTCCAGGCCCAACTCCAGGACCAACTCATAGCCCAACTCCTGGCCCAAGTCTTGGCCCATGTTCTGGCCCTAAACCTTGTCCATAATCTGGCCTATCACCTGGCTCATCACTTAACCACCACCCTTCCCATCACTTTGCCCATTACCAGGCCCACTATTTGGCCCATCGCTTGGTCGATCTTCCATTACCTGGCCCATCACCTGGCCCATGTCATGTGCCAATTCCTTGCACAATGTCTGGCTCAACTCCTGGCCCAACTCCTTTTCCCAATAGGTGACCCAACTGCTCTGCCAACTGTATGTTCAGTTGTAAAACCCACTCGTAGCCCAACTACTGACCCTAGTTGTGGCCCAACTACTGGCTCCAATGCAGGTCCTTTTGTTGGCCCTACTGCTGCCGAACTGCTGGCCTA
>scaffold2675022:12164-12420
GAGCCAGCAGTATGGCCAGCAGTGGGACCAGCAGTTAGGCCAACAGTTGGGCCACCGCTTGTGTAATGAGTTGAGCCAGGAATGGACGAGGAGTCAGGTCAAGGGTGGTTCAGGAGTTTGGTCAGTAGTTGAGTTAGCAGTTGGGCCAGGAGTTGGGTTAGAAGTGGCGCCAGGAGATGGGTCAGGATTAGGACTGGAGTTGGGCCAGGAGTTGGGCCAGGAGGTAGGCCAGGAGTTGGGCCAGGACATAGGCCAG
>scaffold855276:1-425
CTTCCTGAAGGTGTTTTTCTGGATTGTAGCCTTGTAAGTGAAACGTGGACGATAGGGGGTCCAGACAGGAAGAGAAGCTTTTGAAATATGGTGCTACAGGAGAATGCTTNNNNNNNNNNNNNNNNNNNNNNNNNNNNNNNNNNNNNNNNNNNNNNNNNNNNNNNNNNNNNNNNNNNNNNNNNNNNNNNNNNNNNNNNNNNNNNNNNNNNNNNNNNNNNNNNNNNNNNNNNNNNNNNNNNNNNNNNNNNNNNNNNNNNNNNNNNNNNNATTCTCGAAGTTCACAGTGCACTCGTCAAATGGTAGTACGGGAAAATCCCCAATGCATCGCTACCTCTTAGATGCTGTGCCCATCTCTCGTACGCCGACTATAACACCACGTCAAactcacttaaatcatgataacctgccattgtagCAGCAGTAA
>scaffold855276:1278-2018
TATTGGAGTACAGTTCCGAACTAATTGTGGCCCGTTCTTCCAGAAAATCGACCATCAGGACACTCTTGCGATCCCAAAAGACCGTAGCTATGACTTTCCCAGCCGGGCGCAACTCCTTGAACTTCTTTGCTCAAGGCGACGTTCTGTGGCGCCACTGTTGCGATTTTTCTTTTGTTTCTGGAGAGAAATGGTGTCACCACATATCGTCACCTGTAACAATTGAGTCCAGAAATCCTTCCGTTTTGGCGCCGCGTTCTCGAAGAAACTACTGGGCACAGTCGACGCGTTGCTGTTTGTGGTCTTCCGACAACATGTGTGGGACCCACCGCGCACAAACCTTGTGGTCCCCCTATTTTTCGGTCAAAATTCTGTCTATCGAGGATTCGGAAACCTCaggaacctgaagagccagttcccgaaccgTGATCCTCCCTTCTTCGTGCAAAATGCGCTCAGTATTGCGAGCACCTCATCAGAGATTGATGACCGTTCACTTCGATGTTCGCCGTGGATGTCGACCATCCGAAGATTCTCTACATCATTTGCGGACATGTTGGACACTATCCACATTTCGCCGTAAATTTACGATAGTTGGCGACGAATTTCACTAGGTTGCAATTTCTCTACTTCCAGGAATCTAATAACAGATCGAATTTCATACCTAGCAGTGATGGAAAAGACAGGTTCCATCGCGCTTGGCTGACAAACCGGTACTGCTGGACCCAGCGATGTGTTCAAGG
>scaffold1982585:3-960
TTTTGATAGAATGTGTTACGATATCTCACGTTTAATTGCCAGAAAGCCAAAAGAATCATCTTCAGATTTTCATGCCAGTAGTTAGGGTACGTAAAGGTCTACTGTCTCGAGAAAGAAAAGTGTATTTGTCAAAAAAATTTTCAGACGAACCATCTCTGTAACATGCTGTTGTTGCAAAAGAGTACCGGTAACCTAACAACATTAATTACAAGACTGATGTAACGTTCTTTGGTACTGTTATATTACAAGATGTAATTAATCTCTTCATTATTATACAAAGTAGGAGAGTTAGAAACGTTAATTTTAATGTAAGTTTTTCGTGGTGTTATACAATTTTATGTACTGTGTACTACATTGATTATATTTGTGTGTATTTTTGGTGATGCTGTGTATACTCAGTGTGACAATATACTAGAGATTGGACTCTGTATGTGTTTCTAGTTAGTAAAAGAATTTTTGCTAAGAGTGCGGGAGATTAATTTAAAAATGTAAATCAACATATTTTGCAAGTGTTGAATGAGTCTAAATGAAAATGCGAGGAACAATATTGTGTGATATGTTTTGTGATGAACAGTGCAAGTTTTGTTATTTTTATCTGATACAAGTGTAGTCATTAATTAATTAACGATGGACCAGAGTGTGAATTTAATTCATATGGGAGAGGAATGTAGAATGTAGACATTAAAGTTAAATTATCGTAGTTGTAATCGAATGGACCTCATACGTGAACAACTAACAGACGTGAGAAAGTTCATATGGGCCAGTGTCCACCAGCAAGCAAGACCAGCGACTGTCGGGCATTGGCCTGCAGTATCCAGGGCATCCTACAGCAGCAATGCCTGAAGCACGTGTATGAGCCTCACCATACTTCCACATCACGTGAGGTCATCAAAGGGGACATGCAAATGTCACCAAAGGCAATGAATGAGGGAGTTAAACGACTATAGTCACGTTGTG
>scaffold3219126:108-410
CTCTGATGTGTTTGTAAGTTCATTATGCTAGACAGGTTACATTACATGTCCACGTGCAATTCCCACATGCCTANNNNNNNNNNNNNNNNNNNNNNNNNNNNNNNNNNNNNNNNNNNNNNNNNNNNNNNNNNNNNNNNNNNNNNNNNNNNNNNNNNNNNNCACAAACAACTCTGTGTTACGACTGTCGGTCAGTGCCGCAGAATACTGTCAACATGTGTGAGAATAACGTTTAACATTGTTTTCTCCAAAATGATGTTCCCCTTTGGGTAATGTGATCCTATTAAGAAGCGAAGCAGTTTAGT
>scaffold3219126:1175-1472
GAACTAGGGAAGAAACAGAAATAGACTATCTATGAAACTCTAATTAAAAGTTCCTTGTATGGGGGCAGAAACATTGAGAGTTACAGAGAACAAGAAGAGAAAGCTGGAAGCCCTAATGGGTGTGTTCAGACCACCATTGGGAATATACAAAAGGAAGGAAATATATAACAAAGAGGTTAGATTACAAATGGGCATAGAAGGATTCTTAACAACCAACAGTAAACAGAAACCATTAATATGGTATGGTCATGTCCAATGGATGGATGAATCCAGGCTACATAAGAAGACTATGCTGTG
>scaffold3614368:1-568
CATTCTGCGCATACTGGAGATGGGTTGTTCCGGAAGGAACAGGTCCAGATGAATGATTCCCTAAATTGGACAGACAGAACAAGTAACAAATTCTGAGGAACTGTCGTTCCAGCATTTCTGGCTGCCGTCTCCTTCCAGCAGTTCTACCCAAGGTCCCATTCCAGGTGTTCTGGCCGCCATCTCGTTCCAGCAGTTCTAGCCACAGTCTCGTTTCGGGTGTTCCAGCTACTGTCTCGTTCCAGCAGTTCTGCCATCTCGTTCTGGGCCTTCTGGCCCCCACCTAGTTCCAGCAGTTCTAGTCGCCCTCTAGTTCCAGGCATGCCAGCAGGTGTCCCTTTCCAGCAGTTTTAACCGCCGTCTCGTTCCAGGGGTTCCGTCCCCCATCTCGTTCCAGCAGTTCTAGCTGCCGTCTCGTTCATGGCGTTCCTGCCGCCGTTTCGTTCCAGCATTTCTAACTGCCATCTCGTTATGGGCGTTCTGGCCGCTGTCTCGTTCCAGCACTTCTAGTCACCGCCTCGTTTCGGGCGTTGCAGCAGATGTCTTGTTCCAGCAGTTATAACCAGCGTC
>scaffold1108882:1430-2212
TTGATAATTTTTTTATGAAATCATTGTCTGTTAAGGCTGTAAAGTTTTCTAATTTATTTCCTTTTCAATTGTGACTATTATATCATTATCAAGCAACATTACGATATCTGTATCAAGTCCATCTTTAATGGACAAGGTTTTCATTAGAAAAATACATTGTGGTCTTGACCCATACACAAACAAAACTGTGTCGATAATAATGAAAGAAAAAAGCTAGTGACTGTGCTAAGAATTAGGTACTTTGCTGATGGTGAACTAGCCGCAGTATCGTTTCCTCTCTCTAAGTATTTGTAGCAGTATATATGGATTTAATGTTGGTGGTTTCAATTTACTATGAAGGAATTTCAGAGCTTAGTGCTGAAAACTCTGATTTGTTATATCTTTATTGAACTTTTCCATTTCAATAATGTATCTCATAAATGCTGTACTAGATGGCATTTTTATGTTGCTGTACATTAATTAAAAAACTATGTCTTAACCACCTAAAGGTTTATTGTGAAAAATCCTTACACATTTCAATACAACACTATTTTCAAAGGAAAAACGTAATAGAATATGTACACAGTATCACATCAAGTTTACTTCAGGTGACATAAGCTTTCATTTTGATTTAATTTGAATGGGTACATGTATTGTTTTTATTGTCATTAAATTTTTTTAATGTTTGCTAAAATGTAATTTGTGGTGTATCTTCTNNNNNNNNNNNNNNNNNNNNNNNNNNNNNNNNTCAACATCTGGCTAAAGTCTAGTGCACATATGAAGGTAGCTAGTGAGGTGATGTG
>scaffold1199134:99-907
TGAGTTACTAAATTTTGTGAACAGTCTTTCAGTTAATCTCAAATACCAGAATGGGACGGGCACCTTGTGCCCATATCGTCTTGAAACGCTTCCATGTCCTCCTAGTTTCACTTCCTTGATGTTTTCGGGTTATTCAAGTTGATCGTCCTTTACCTTCTCTATCTGTAACACATGTCGCTGTTGCGACTGGGCTTTCATTTCCTCTCGTTTAGACTTGATTTAACTTCTTGGGCTATGGACGTGCCTCTTCCGAGTCTAAGTAGGCCTGGCAGCACGATCGAGGAATGCGGGATTTCTTGTGTGAAGTGCTAGGTATTTTACAAAGTTTACCCAGAAAGTAATGCACCATATTTTCTCAGCTGGAAACAATGGTGCTAAGACGAAACCTTACGTATGCGTTTTTTGAAATTTCCTGGGTCTGCGCGCAAAAATTCTGGCTCTTCCGACAGATAGCATACCGTTTCAAAATAGCGCCTTTAAGTGATGCACGTTACAAGCAACGTGCCGTCATTGAATTTATTACTGCAGGGAAAGGAActgtggggaatatttacaaacgtttgcgcaaAGTCTAGGGAGCATCTGCTGTCGACAGGAGTACCGTTAGAAGCTGGGCACAGAGGGTGACGTCACCAGAAGGCGGTTCGGCGGAGCTTCAATATTTGCAGCTCTCGGGGAGACCATCCACGGCTGTCACACCTAACATGTTGCAGTGAACTGATGTATTCATTCGCGAGGAAAATTTCAGTACGACTCTGCTTTGGTTGGTTGCGTTCTGTGGTTTAACGTCTCATCAACAGCTAATTTA
>scaffold1199134:1126-1751
CGACTCTGCAGTTAGCGCTGAATCTGCCAATCAGCAAAAGAACTGTGGATAGCACCATCCGCACCCTTGGATACTAAAAAGTGTGTGGGAGATGGGTCCTGCAGTCTCTAACGGTGATCAAAAATACCAGGATCACAAATATCATAGAAAAAACATTTGTTCTCATCTGTTGCAACGTTTTGAAGCTGAGGGGGAGGTCTTCTTGTGCTGGATTGTGACAGGTGATGAAACCGGGTTCACCATTTTGAGCCTGAAATCAACTGGTCATTCACACTCTTGTTTCACGTTGAGGAAGGACATAGAAGGGGATGGAGATTACATGGAAAAATAGCGTGTGTAGTTGAATCATCATTCGTTCATGTGTGTAATTCTTATTATATGCAACAATTAATTGTTGAAGAGAAAAAAATGTGGTGCAATATTTTGTGGTCTACCCTCGTACACAAGGAGTCGAACTCTTTTGTGTTACTGCCGGATGAGCCGCAGTCATCTCTGCTTTGAACATACTCGTAAGAGGCGGAAGTCGGTGAGCCCATCTCTGTTTCTCCATACCTCTTCAGCTTTGGCTGCCAGTCTGCGAGTTTCTTCTCTGTCATTTTACCTTCAGGGAACGGGGGTTTCTCAA
>scaffold1714898:49-290
CGTGCAGAGAGATTTCTGTTGCTTGGCGGTATAGCACTGCCGTGCCAGCTTCCGTACCTATGTTGATACAAGAATCATAACCTGTTCCATTCCCGATGTTTTCCGATGCCACTTCTTGCAGAAGAGCAATGCCTATCCCCGCCGCCCGTAAATACTGGCGGAGTTCCAATTAATTTGATTTTGAAGGCTATGCGATTTATATTGACCTTTGATATTTTGTAAGTTTGCATTACTTTGATTT
>scaffold2696068:990-1495
TAGATTCCTATCAGCTGATAAGAGCCTAANNNNNNNNNNNNNNAACCAGCCATAACACTTTCTTCTTTTACTATCAGCTACAGGATATTTAGCTCTTCTTAACTTTGTACAATCAGGATGGTATCGTCTGCGTATCTAAGGTTATTGTTTTTATAGCGGTTATTTTCACTCCAGTTTCTTCTTCATCCAACACAGCATTCTTGATAATGTGCTCTGAATACAGATCGATAAATAAGGTAACAACGTACGGAATTGCAGTAATCCTTTCTGAATCGTGACCCATTTAGTTCTCCATATAGGGCTGTCACCGTGGCTCCTTGGCCAGAGTAAAATTTACGTATGCAATAACTGAGATAGTAAGGTCCCCTCTTGTTATGAGTCTTTCCACTAATTTTTTGTAGACTAGACAGTCAAAAGCTTCAGCGTAATGTGTGAAGCATTCTCCATAATCCATCAGGTTGCCAATTTGATCTCTAGCCCCACTTTCTTGGTCTATATACTGATG
>scaffold63989:1-1547
CTTGGTGTTGCATTTACGGTGGCCAGCAGTGTACTTAACGAAGTGCCGAATCTGAGAAAGGAAGATCAGCCTAATTATCGAATAACGACAGTGGCAAGTGGACTATCAGACGTGAGTTTTGATAAACTGAATGATGTTTAGCTTTGATGAGTAAATAAAATACGAACTGTTTTAGATTGAACATTGCGAGGGAACTGAATTTTGACGAAGTTTTGGTTCGAATAAATGGGCCACGTCTGCCATCAATAAACGTTTCCGAGCGTACATTGCTAAACCACATAAATACGCAGCGTTGCTTTGTTAATCCAACGTTAAGTCCATTCCAGAACTGTTAGTGGTTTCTGTTTAGTATCCAAAGCTTTTAGATATTAAGAAAGCAAGCTTTATAGTTTTAAATTAATTACTACGAATTTGGACGTCATTTGCGGCGACAGTGGAAGCTAGCAGCAGTCAAGAGGACCAGAGATTTTACAGCATCCGCCGCCACTTCAGCTCAGCAAAGAAGGTACTGTGACAACACATTCACATCTTTGGACAGTTCTCATAAAGTTTAATATTTTCAGCTCACACGCACTAGAAGTTTTCATTCTCAGATTTGTATAGGACCTGACAGTGAAGGGCAACTGTGAAGAATGTTTTAATCCATCCCCATCGGTTACATATTAGAGATTAATGAGCGCATTTAATTGCGATTAAATACATTAATATGTATTAGGGGCCTTTTACGCAATCAGCACAATTCGAATGAGTCAACAAACGTTTGCTAATGTTCCAGTACAGACTCGTAACTGAATGCAATAGTTCCATTGCTACTTAGAATACCACAACTAATAAACGTCCTGATACTGCCAAATAGATTAAGTTTCCTCTTCTTATAACAGTATAATCATATCCAATGTCTTTATTTATATTTGTATTGTAGTGAATGTATGTGTGTGTGTtctgcaagcttctttcaatctcttttaggaatagtgagacggcaaagtaaacgttagTATGTGGCGTGGTCTGCCAAGGAAGATAATGACGTTTTTATTTTCATTAATGGAAGTTGTAGTCCCCATAAGATTTACTGTTAGGAAGCAAGTCTCACGGCATTGGATCACATTTCTATATAGTATTTAATGAAAAAATTATGTTGTTGTTGTAGTCTTCAGTCCNNNNNNNNNNNNNNNNNNNNNNNNNNNNNNNNNNNNNNNNNNNNNNNNNNNNNNNNNNNNNNNNNNNNNNNNNNNNNNNNNNNNNNNNNNNNNNNNNNNNNNNNNNNNNNNNNNNNNNAAACAATTCCTTGATGTTTCAGAACGTGTCATGTCAACGGCTCCTTTCTTTTAGTCAATCTGTTCCATAAATTACTCTCCTCCCGAATTCGATTTAGTACCTCCNNNNNNNNNNNNNNNNNNNNNNNNNNNNNNNNNNNNNNNNNNNNNNNNNNNNNNNNNNNNNNNNNNNNNNNNNNNNNNNNNNNNNNNNNNNNNNNNNNNNNNNNNNNNNNNTGGACTCTCCTGTAGCACCACATTTCAAAATCTTCTAGTCTCTTCTTATC
>scaffold63989:3239-3575
TGAAACTCTCAACAACCTCTGGTTCTTTTAACTtatccaagtcccattccttaatttcctacctttctgcaatttcttcagtTTTAATGAGCAGTTCATAACCACCAAATTATGATCAGAGTCCACATCTGCTCATGGAAACGTTTTACNNNNNNNNNNNNNNNNNNNNNNNNNNNNNNNNNNNNNNNNNNNNNNNNNNNNNNNNNNNNNNNNNNNNNNNNNNNNNNNNNNNNNNNNNNNNNNNNNNNNNNNNNNNNNNNNNNNNNNNNNNNNNNNNNNNNNNNNNNNCTCCGTAGGTCGCTTCCATGTATACAGACTCCTTTCTAGAATCTTAAA
>scaffold188433:1034-1319
TACCATGAACTAAAATATACAACTTTACTACCGGCACAAAATTCGTGCGTGGTGCCTACTTGAAATGTTTGTCTATATCTAGACGTATATATATCCCAATGTTTGGCGTTTTCTTTTTGTATATTAACGTGGTATATCCAAATTTATGCATTAGATTGCCTACTAATGTGTTATCTGGCGAGCCTATTGTGGTGTTCCATGCATGACTTCTGCGTCGTTAGAAAAGATAGCAGGCACATTTTAGTTCATGGTATAAGTATATGGGTACGCAACTTAGTATGGTCC
>scaffold1016874:196-2293
CCTTGTTCCTCTCGTTATGCAGCGTGAAACGAAGGGTTGATTTGCTATTGTAATTTACTTCGTTGCGTTTATGTGATATATCGTGATATTCGTCACTTGCATGAACCATCAGTCAAGTGTGGTCGATGGTAATTTTTGTTACATTATCCTAATCTTCGTACGTGTAGTGGTAAATTTCTTCCGTATCTATCCCGATGTAAGCGTGGAAATGATGATGATTATTTGTGTTCCATGAATTTACCTTTTACAATCCGTTGCGCAGGTCTCAGTTTTATGAGCTCCGTAGAGGTGCCATATATCATTAGTATGATGTGCATTAAGTTAAAACTATNNNNNNNCGCCAATATCAATCATATGTCCTGCACCTCGCTATTACATTCCCTTTTTATGTGCTATAATTTCATAAATCTATCTGTAAATGTAAGCTCCAGTAGGCAACCAGAATCTAAAACAAACTTACAAGAGCAATGTTACGAGTAGGAATTAACTTTCATCTGTTCTCTAGTAGCGCTATAGGAAACAGCTGTTTCAACGTCATTACCTGACCATAGGTCTCATGCAGTCACAGAGGAATACCCCCTGCCCCACACCGCCTGTATGTGGCCACTGCGCGGTGCAACATTCGAGTAGCTATTCGCCTGACCGATGGCATGGCNNNNNNNNNNNNNNNNNNNNNNGGAGTCGGAAACATACAAATTTACAGCTGAATACGTATCAGTAGAGAAACGATTTTAAAGTGCAGCAGCTTTAAAAAAATATAGTTGTTTTCACACTGGCAAGTCAATATATGCATTTGGGGACTTCTAGNNNNNACCTCCGTTTTCGTCCGCGTATTAGACAGAACTTTTTTTCTATTCTTGAACGAGATTTAAAGATTTTGTTTACTCCGTAGTCAGTACTGGATAATACATATTAAAATATTGTTTATGGAAGGCAACAGTAATTACTCATTCCCATAGAAACAACGGCAAACCTCAGTATGAATAGCAACCTGCAGCTGTGAAATCAAAATGTAAACAATGATGATGCGACATAGTCGCAGCCACTAACAATCCAGCAATCCGCTTTTAAGTTTGAAAACATAGTTTTATTTCAGTCAGGATTGCAATATTGAGGTTATTACTTTCGGGTCGTGATCCCCATCCTCAGACCTGAGGAACCTTACATGTAACTTACTGCCACGAAagattgctatgatatattacatgtcaatcctgacacaggcATAGTCAAAAAATAATACCAAACTGGTTTCGTCAAATATAAAATAATTGTCAGACGTAAAACTTAAGACAGCCCGACGACCCATGTTGCTTATGATGTAACAGTTGATATCTACATTCAATTAGTGCTGGCGTGAACTTAACGATTACTCTCTATCGACTGGGTTCTGTGTTATTGGACATGTTAGTATTATACCAGAACGGATTTTTCAGGACATGATCATGCCCAAGGTTAAGAAGTACAACTTGTGAGCACTTTCAGAGGAATTCAAGATTCAGTTTATGGAAACTAATTGCATCATTCTGTGACGTGCCGCCTGCGAAGTAAATATTGCAGTTGATGACAAATATCAAANNNNNNNNNNNNNNNNNNNNNNNNNNNNNNNNNNNNNNNNNNNNNNNNNNATACACACAACGGTCAACACCTGATAGAGCCCTCTGAGAAGTTACGTACACGCAATTTATGAGAACGTTTTACAGAAAATAAAAGAGGAGGTCGACAAACAGGAACCTGGATTCTTTTTATATTAAATTACTGATGAGCTGTGAAGATATATTTTTGAATCCATTATCTGGTGAATAGGTGAAACCTAAGTTTTTCAATATGTACNNNNNNNNNNNNNNNNNNNNNNNNNNNGCCATGTGGCATTTATTGCACATGGCCTACTCAATGTATCAGGGAGAATTGTTGTTGCGTTGTGAAGTGATCAATCCTAGAATCCTAGGATTGGTTTGAAACAGTACAGGAAAACTGCGCCGCCATACTATGCAAGGTCCTAGCTGAAGTGTTTTGCCATTTCCTTCCTCTGATCTGAAAATCTCAAGTATGCAACTGTTTCGTGTTGATGACTGTGATGATTGCGTGTACAGTTAG
>scaffold2035032:43-264
TTAATATATGACAACTTTCATCTAAACTTTCAACCAGCTCAAAATAGTTACTGTTACGTAGCAAATTTAGATTTCGACTGACTTGGCAAAGTNNNNNNNNNNNNNNNNNNNNNNNNNNNNNNNNNNNNNNNNNNNNNNNNNNNNNNNNNNNNNNNNNNNNNNNNNNNNNNNNNNNNNNNNNNNNNNNNNNNNNNNNNNNNNNNNNNNNNNATTAGAGGTTG
>scaffold1310697:962-1798
GAGGGTCGTTGAAGCAGCTACAGAAAGCTTCAACCGCAAAGACTACTGCGgactagtcctactggacatagcaaaagctttcgattcagtatggcacaccggattattacataAACTGTACTCCCTAGGCTTCCCGGACAGATAGTTAAACTCGTAAAAAGCTACCTCTCCGACAGGATTTTTCCCGTTAAGATAGAGACAAAATTGTCTAGCAAAAGAAGAATTATACCAGGAGTGCCCCAAGGATCGGTCCTAGGACCGGTACTACACAACCGGTACACTGCATATATTCCTACAGCACAATACGCCGATGATACAGCATTTCTCTCCTGCTCTACGAATAGGAAGCTGGCTACTAGACGTCTGCAAACCGCCCTTGACATGAcgccaaactgggcaaagaaatgGCGTATTTCTGTCAACAGCGAGAAAACCCAAGCCATAATGTCCACCAGACGTCGTCCACCGAGGAGACCCATCCAACTGCAAGGACAAGACCTCCCATGGAGAAACACTGCCAAGTACCTCGGCCTCACACTGGATCGGCGCCTGACATGGAGCTGTCACATTGAGGAAGTTGGCAGTAAAGCTTGCGGCAGGATGAAACTCTTATAGGCCATCCTAAACTCCGAGAGCAGCCTCGATGCCAAACTAGGTGTATGGCTCTATCCAAGTCTAATTAGGCCGATACTGGAATACCCACGCCCTGTCTGGGGCTATGCAGCCAGATCGACGATGGAACGATCCCAAAAACTGCAAAACAGAGCACTCAGAAGGGCTCTCCATGTCCCTTGGCGGTTCCCAACAGCAGATGTCCATGCTGCTGCAGACGTAGA
>scaffold716746:1-1357
TGGGCGTGAGTTTTTTAGAGTGGGATCGAACGACGTTAAAAGCAAACCGTACAGTGGGTATTCAGCGACTATGTGAGGCAGGTTAAGCGATAGAAAGCTCATATTACTTATTGCTGTACGATAAAATTCGTTGTCCGTAAGGTACGCCTACGATGCACGTGGTAATATGAAAAAAGTGGAACATTACGGAAATGGATGTAGCACATACCTCCAACGGCGTATTAGAGCTACACCCGTAGGAATGAACTAAAATCTATAAGCTGGTATCAGATCACTTGATACACTACCAGACATTACGTGTTCACACATACAGGTTGAAANNNNNNNNNNNNNNNNNNNNNNNNNNNNNNNNNNNNNNNNNNNNNNNNNNNNNNNNNNNNNNNNNNNNNNNNTACAGTTTACAAAGTTATCTTTGGTTAAATCTGTGAAATTCGCCTACTCTTCTCCTTTATAATTAACTCTAATCAAATCAAAATGCGGACCCCCAAGAATAGTCTTCGTAAATTAACTGGTTGAGTGAGATCTCTCTTCCTCCCGAGTTCCTTGCATCTGACTGCGTATTGTCGACCGCGATCTAAATGTAATTTAGATTTCCGTAGCTAAATAAACAAATTCCCCCCATACTGTCCAGAACTGAGAGTCAGAAATATAGAAATTTTGTTACATACCTCGGACCTCCGAACAGTTCTCAGCTTCACTGCTTACAGCTTCATATCACATATATATATATTTTCTACAAGATTTCAATTTTGCAAACATGATTTTTAATTTTAATTAATAAAAGAAAATTTAAAATGAAAGGTTTCAAGATTTACGTGGGACAGGAGGTGGTCATCTGAACTGAGCAACACAGTTAAGTTGGTTGTTGAACAAATAAAAAATGTTTATTTTTGAAGAATACAGACTGCCTATCCAGCCAAGGATTAATTACATTCATAAAAACTATTCAGGAGAACGGGACGGTCGCGTTAATTCTGATTGTCTTGCAACAGGCCATGCTAACAAACAATGCAAATACGCTGCCGCTATGTACCAAACAAAATCCATCTCCTTTACCTTAAATATGTCCTCTTCAGCACTGTGCTTGCATTTCACTGTATACTTACATCTCAGTGCTAAAttgttaatttttctctgctcaaaaggatataatacaaaatctcacacacagcctgcctACACCTGATGCGTCACCGAGAACAGCTCACGATCAGATTCTCTCGCAGCTACGCGCGAGCGGCCCTGCCAAAGACACTTTCCTATTATACAACAACCTGACAGTCACCTTACAGCTCAAACACATTCTgttacatttttctacattattatctgtagctgacaaatgacacgcctctt
>scaffold716746:1586-2023
ATATCAATTAAGAGACACCAGTTGGTTTCCGTTCGGATTGTTTACTGCCCAGCTATTATACTTGCTGTACCTGTAAGGCAGCTTAATTCTCAACAGTTACCACTAGTTTGTTCCAGTCACCAGACTGTGCTACAGTGTTCTGTCTTCACTCATAAAACTCTCCACAGTGAGGCTGATCGCTGCTGCTGTATACGGAAACTTCGCTACGCAAGGAAATTATTGCGTGCCCCAGATCTGCCTGGGTGAACGGACTTGCATTTAACCGCCTACATTAACAAAAGAAATATATTGCACGTGTAGACAGAGAGACCTCTTACTACTCGATTACAGCTTAGGCGATCAATCACTGGAACCAGTGACAGCTCTAAAATATCTGTCAAAGTGCTTCCGTGTTGATATGAAGTGGAACGATTGCAGAAAAGCAATTGTTTGGAAGA
>scaffold279555:149-754
AAGAAGCTGATGACTGAAGAAATTTTCAGTATTTGACCAGCAATGTGAGGAGAGATACGTATGTATAGATCCTGTCCACCACGAAGTGTGCCATGTCCTGGGTCAAATCCCAAGCCTCTCTGCAGTAGTGCCTCATGCGGTGAAAGCATACGACATGGTTGATGGTGTGTTCACTTCAGCGGCGGTGTGATATTGTTTGAGACGCTGGCAGCGTTCTCCCATCCAACACACACTCGTCCACAAAAACGCAACACCACAATACAATGCACAAGCAGTCGCCTGTCACACAATACAAACAAGCCACTACAGGTCGGTTTCAGACTTGAGCAAACCGTCCCACTACGATCCTACCAAGATAGCAATGGAAACGTCCGACGCTGCCACATGCACAACGTATTTACGGACTCGGGAAAGTCTCATCACGGCCTTGAGAGTCGAGCAAGCTCATTCACTGATCAAAGCAATGGACTCGCATTCGAGTGGACTAGGGTTCAAATTTCCGCTCCACTATCCTGATTTTGGTTTTCCGTGTGTTCCCAAAATCATTTCAGACAAATATCGGGATGGTTCCTTCAAAAAGGATATGGCCGATTTTATTAACCATT
>scaffold57082:882-1206
AAATGGCATGGTTTTGCTACAACATGCACCATACTTATCTAATCTGGCCCCATGTGATTTTTTCTTGTTCCCAGGCATGAAAAGGGGCATGAAAGGTCTCCGATTtgacaacgttgatgatgtcaagaAAAAAGAACAAAGGAAGAGCTGTCAGCCAACACTGAACAGGAGTACAAAAAATGTTTGGAACAGTGGAAGTGCCAGTGGGAGAAATCTATTAGTTGTAAAGGAAGGTATTTCGAAGGGGATAAGGTTGTTTTGTAAAAAAATTAAAACTAAACAGTTTTAAAAAATAATTCCGGTTTTTTTGGGTACCCCCTCGTA
>scaffold57082:1436-1975
GGGGGGGTGGGTTTTTGTTGTTTAATGTATCATTAACAGCTAAGGTCATTTAACGACGGAGCGCTTAGGctcggagagGAGAAAGGATGGGAAGTGAAAGGACAGGGAAGGAAAGCGGGCGTGCCCTTTGAAAGGAACTATTACGTCGCCGTATGGGGANNNNNNNNNNNNNNNNNNNNNNNNNNNNNNNNNNNNNNNNNNNNNNNNNAAATGCGAGTCCAGTGCATTATCATTGAGCCACCTCGCTCGGTTTTGGCCATTTTAATTTGCCATATGGTAGTGGAAGACCTAGGCGTTCTGGAGTGGTCAGCCAAACAACAATATGGATAAATAAATTGAGAGTTTTTATCGAATTTAGTTTCTCGTCAAAATTTCGCCTCTGGTAAGGGAAGGCGAGATAAGAACTGAACTAAGAGAACTTGTGGATGGCACTTTTGCTCTTCTCTCGCCTTGGGACATGGCGATGACTTGGACTTGAGACCCTGGAGTTTTTGTGGGGTGTACTCCATGAAACGATCCTGCACTGCAGCAACCGTCAC
>scaffold2260575:18-438
TAGACAGAGGCACGTTGCAGAGAGTTGAAACCAACTTCCGAGAGTGCCTCGAGAAGTGCATCACTGAAAACGGCCGTCGCCTGGGAGATGATGTTTCCGAGCATTAATTTTGTTAAATGGCAGNNNNNNNNNNNNNNNNNNNNNNNNNNNNNNNNNNNNNNNNNNNNNNACAAACCTTTCTGAATATTGCAGCTGTTCGATGCGCAAGAGGCTCGAGGCTTGTAGATCACATGCTAGGCAGTGTCTGGGAGAGGGCTCAGGTGTCCCGACCTCGCTGCCGTGCGGCATTCCGTAGCTCTCGACACGAGCGAGAGAGACGTACACCCTGCTCTTGGACAACGCAATATCGTAAAGTTTCTCATCCGTGAGAATTTAAAGCAACTGAAATTCATCTCCGGTTAGTCCCACAGTTCAGGGAAA
>scaffold185979:246-1106
AGGCAATATTACAGAGTGGTTGCGGAGATCTGCACCCATCTTACCTTGGTACTCACACTGGTAACGATCGGCAATGGTGTGAATACAGAGGTAATTGAGATGACATATCACGTTGCAGATACCTTGCAAGGTTAGCAAAATGTCTTTCAAGAATCTCAGAAAATTCTGGTCTTACGTAAAATCGCAAAGCGGATCGAAAGTTTCGATTcagtcgctcgtCGACCAGTCCAGCCTGACTAAAGAAGACAGAAAATAAAAGCTGAAGTCTTCAATGTCATGTTAAAATATGTATACCACTATTTCACCACTGTACAAAGTTCCGAATGGAGGACGTAGATATAGGCGTCCCAGGCGTAGGAAAGCAGCTAAAGGAGTTGAAAACAAATAAGTCGCCATGCCCAGATGAAATCCCCGTAAGTTTTTATGGAGAGTATTCTTCGGGATCGGTCCCTTACCTAGCCTGTATTTATCGCAAAATTCTGACCCGGCGTAAAGTCCCAAGTGACTGGAAGAAATCGCAAATGACTCCCGTGTATGACTTGGGTAAGTGAACGGACTCAAATATATCCTTAACGTCAGTTTGTTGCAGAATTCTTGAGCATATTCTTAGATCAAATGTACTGAGTTTTCTAGAGAGAGAGAAGCTTCTGTCTCAAAATCAGCAGTGATTTAGAAAGTATCGCTCATGTGAAACTCAGCTGGTCCTTTTCTCATTCGATATCATGCGAATCACGGATGAAGGGAAACAAGCAGAGTCCGTGTTCCTAAATTTCCGGAAAGCGTTCGACACGACACACAGCTGTCTCTGAATGTAGAAATTTAAGGTAATGCGGATGACAAGGAAAATAAATCCTGTAATC
>scaffold12182:1009-1283
AAAAGACTGGCATAGACTACAGGGAGAGTAGCGTCACAGTTTGAATTCGATAAATGTTTCAAAGTAGCTGACTCATACAAGGCAGGAATAAAGACGAGACTTCATCTAAGTTGTTCGAATATCTAGGATTACATGATCCATCCATGTATTGTCTAATATTTGTTCATATTATCTAAGGTTACGTGTTCCGTTCGTGACTAAAATAGGAACGTGCTATTACAGTTTAGTTATACAGGAATAAAACAGGACTGAGATATTTCTATGTGTTACCCTT
>scaffold578601:2198-2429
TGAGCTGCTGGCCTCTTGTATGAATATAAAACACAGTCAATTAAAACGTGGCACACTATAATCTGTGTACCACAAGCACCACACAATGAGGGATCCTCTCGTCAGAGCAAAAACCCTTGGGTCAGAGGACTGTGGCCGATACGAAGACGAGTGAGAAGAATGTCATCTCATCTATGGGGTTGGAAGGAGGTACCCCAAGGTCGAGTCGTGGACTTGACGAGACACAGCTTA
>scaffold605044:441-906
CTGCCGCCTGCCTTCTTGGTGTCACAGGATGTCAGCCTTTCGCCCAggcctgccggatcactagataggccaCAGATGAAGTTTGAATCCCATTACATGGGGAGCTAATGGAAATGATTACATTACAACTGGAACAACATTTCTTACTGAAGCATTTCACATTATCTCGAAAATAGCTCATTTGTAGAAACAAGTTAACAGGAACGTTATTGCTTCTTCTACTAAATACTTACATCTCTTCACTCTTCAATATTATGAAGGATATTCTCTTTACATTTCCTACTCCAGGTATGAAAAATGTCGGTAAATAATGGGCAGTTGTCCAAACATGAATCTACCTGTAGTAGAACTGCACTAATGTCTCAAGATAGGCTTCAACAGCACTGATGGCGCACTTGAAAAACCTGGACATCGACGACCAGAAAGCCCATTGCAGTGAAATGCAGTCTGCCTACACGAATTCGC
>scaffold1693140:834-1089
GAAAGTATTTCATGCAGTGAATTCTATTCTTGACGTCGTCGGCGAATCCGTTTTCTGGGGATTACGATCACATTGTGACGTACGACAGCAATGATTTCTTGGGTTCCAACAGAACGCGGTCGTCCTGTTTTCTTAACATTTGAACACAGCCTGTGGTCTCAAACTTCCGGGTCAACTTTCGAACTGATGATTcggttggagCAGCATTACGTCCGACTGTCACGCTATTCACAAACGGTTACTGTGGGACAGTTT
>scaffold2082657:52-430
GAGGTGAGCTACAGTGTAGGAGAGGGCGGTGTTGGAAACTCTCAGGAGGGGAGGGGAGTATTGAATGGGAGAGGAGGAGGCGAANNNNNNNNNNNNNNNNNNNNNNNNNNNNNNNNNNNNNNNNNNNNNNNNNNNNNNNNNNNNNNNNNNNNNNNNNNNNNNNNNNNNNNNNNNNNNNNNNNNNNNNNNNNNNNNNNNNNNNNNNNNNNNNGTCGTACAGGGTGGCTGAGAAGTCGTCCTATAAGATATAGGAGGAGGGTCAGGCACTGGGGGGGTGGTATCCTGGTCCAGGGAGGGTTGGGGGCGACGGCCAGAGGCGCTGGGTAGTGGCTGCCTGGGCGGCGGCGGGGACGGCTGTGGAGGTGACGGCGAAGGTGA
>scaffold3084558:1317-2247
AATTTGTANNNNNNNNNNNNNNNNNNNNNNNNNNNNNNNNNNNNNNNNNNNNNNNNNNNNNNNNNNNNNNNNNNNNNNNNNNNNNNNNNNNNNNNNNNNNNNNNNNNNNNNNNNNNNNNNNNNNNNNNNNNNNNNNGTATCAAGAGTTCCTGGCACTTGGCTGTGTTCTCAATAAGGATTACTATTTGGAAGTTATGCGGCGTTCAAACCTCACTGCTTGTTCGTAATTCTTTTGTTCAGACAACAGCGTGCTATTTCCTCAGCCTCCGTATTCGCCGGTGAATTTTTTCTATTCCCGAAGCTGAAGCGAACGATGAAAGGACTTGGTTCTGCAACCGCTGATAAAATCGGAAGAGTGAGTTCCATTAGGAGCTGCAAACATCTGAAAAAGCGATGGCAGAAGTGTGTGATACCCGAGCGGACGACACTGATGTTCATTTGTAAATGTAGATTCTTTAAGAAAAACTAAAATTCCCGTTTTTAGCACACATTTATTAACTTCACTTGTATAAATGTAACGTTGTAACGGAATCTTTGCATTCAATTTTCATCCAGTTTCAGATGTTCGATCTATTTCAAACTTCGCACAACTCTGCAAACTACTACATAGTGCGAGGTCGGGGGTACTTCGCACTGAAGCACATGTTAGGGTTTCTGTACCGACTTTCTATCTGATAGAGCTCATTATCTACATCTAAAAACTACCTGCAAACCTCTACAAGGTGCTTGGCGGAGGATACTTTCCATTCTTTCGCAGCAATAAGAGCGAAAAAGTTACAAATGAAATTTCAACTTGAAAACTAAGAAAACACACTTCTGTAGTTATATGAACTGAAACGTTAAAAACAAACTTTAAATATAAAGAGTTTGTTCAGTAGCAATAGGATATCCCACGATTCAACATAAACAAAGTTTTTAAAAAAAGAATAA
>scaffold3043065:110-489
CTGTTAAAGCTCCAGCACTACGCCATTCCTATTAACCTCGCCCATCTGGTCGCCTCCGTCCTTTCACGCCATCCCTCCTACATTGTTGTCCACTCCCAGAACTCCTGAATTTTTTCCTACCACTGGAGTTCCTCAGGGCTCCACCCTTTCCCCGCTCATCTACCTCCTTTACATGGCCGACATGCCCTAACCAAGCCCCTCAACCCCTCCTTCAGTACGCTGATGACACCGCCTTCCCCACCCTGTNNNNNNNNNNNNNNNNNNNNNNNNNNNNNNNNNNNNNNNNNNNNNNNNNNNNNNNNNNNNNNNNNNNNNNNNNNNNNCTCGCTCTACCATGAACCTATCTGCCTCTCTCCTACCCTCAAGTACCTAGGCCTTA
>scaffold545002:192-578
TCCATTCTTAGACAATATGGTATCAACTATAAAGCCAGAAGTATAAATTATTCACCTTATGTGAAGCAGACTGGAGTATGCAGCACTGACGGACCAATGCAAGAGGCTAATATTCNNNNNNNNNNNNNNNNNNNNNNNNNNNNNNNNNNNNNNNNNNNNNNNNNNNNNNNNNNNNNNNNNNNNNNNNNNNNNNNNNNNNNNNNNNNNNNNNNNNNNNNNNNNNNNNNNNNNNNNNNNNNNNNNNNNNNNNNNNNNNNNNNNNNNNNNNNNNCTCATTGTAACAGCTGTTAATTAATTTGTATGTAGAAGAGCCAACGAGGGAAGGAAACGACTATCTGTGTATGAAATTTGTTGTCAAAGACGCAAAATGAACACAGGACAGTTCA
>scaffold3808555:527-829
AGAGAGGGAATGTAATGGCTGCTGATGTGTTNATGTAATGGATGCTGATGTGTTACAACCAATGTAACTATTATTTAAAGTATAGTGAATGGGGGAAAATCTTTTTTTTTATCAATTGCTTGCAAACGAGGTGCCATCAGGTTGGCTGGCTGCCGGGTGTGATACTTGGGACCCTAATAGGTGATTTTACATAGTTGGTACCTTTGTCCCAGAGACCTCCTTTCCAGTCACATATTAAATGAAAGATGGTACAGTAAGTCTTAAAATTGGTATCATGTTTTCTGATATTGTTTCGTGGAATA
>scaffold145268:990-3490
TTATCGAGATCATCCACAAACAACTCACTCCTAGTGGAATTTAGGAACACCTAGCACAGACGAAACCAGGAATAGAAAAAAAAGGAAAGCATCAGGAAGAATCGAACTACATCAGCGGACACAGCTTCGTCCAAAGAAACCCATAAACAACCAGCGAAAAGAAGAAAAATAAAATAAAAAAGGCCAACATGCAAATTCAGGCGCGAAAGCGCACAGCTGACCCACTCAGGATTTTCGCAGACNNNNNNNNNNNNNNNNNNNNNNNNNNNNNNNNNNNNNNNNNNNNNNNNNNNNNNNNNNNNNNNNNNNNNNNNNNNNNNNNNNNNNNNNNNNNNNNNNNNNGTTTCCCCTAGCTATTAGGCGAATGCCGGGACCTCCATCTCCTTCCCTGTCCAGCATGAGCACAATCATATTAACAGTGACCCAAACTTAAAAAATAAATAGTGCCGAAACAGAAACACCTACAGCAATTGGCTGAAAACGGCTTGGCCCTCCTGCAGCCCACCAACTCGGTTAGAGAGGGATTGAAAGATTAAAAAAAATAATGTGTAGAGTGTCTTTTATAACGATGGGCAAGTTGGAACGGTTCCTGTACGGAATATTCTCAAAAGGTTGTCAGAAATTAAAACTGAAGTTTCTCCTGACAACAAAGCATCGTAATGCCATCGAGGATTATCTGGGGCCTGTGGCGGGGATGCATTACCGTATACGCTGTTTGCACGATGTATCACGGCGTTCCTTCCGGGTCGGAATGAGACTGTGGATATGCACCGCACAGGTCGGGTCTAAATTCCTCAAGAACCATAGACCGTTCATGGACTGTCCGGGAATTATCTGTAGAGGTCGATCTTATTGAACAAATGTCTTGCCATGAAGAAAATTGTGTCCCATTGGGGACAACAGCGACTTACCAAAATGCAGAAATTGTATCTGGCTGACTTCCACCTGGGCAGATATTGCAACTAAAGAGACGCATTTCTGCAGCGTATTGTCGCGCAATAGGAAGCAGCGTCGCTGTTATTGACACAAAAATCCTTGCCAATGATTCACGACGCCTTCCGACATTTGCCGAAAGGAAATAGACTTTGCTGGTGGCGATATTGAAGGAATGTAATGCAACTGTACCTGATAGATCATTAAATAGTGATGTCTATCAATGTTGTCACTAGTTTACTTACAACAGTCGTAGTAGAAACCGAATTCTCTTCATGCCACTGAAATAGGTGCCACAGTAGAATGCTATAACTGGGATTGTGGATAATGAACTACAATGTCTTCCCGGATTAGTAATCTTTATTTCCATTGTACGCTTCTAAATAAGCACATTTTAAGCATATGTGTCTAGATGATAAAACTGACATTCGTAACATCCATCACTAAAATACGTCACAATAACTTACTGTCAATAATTACGCTTCACTAGGAAAGTAGCCATTCACGTGTCACACTGACAAACTTTTATAAAGTATATATTAAGTAAAGAGCCAACTGAGTCCAATTTTTGTAATATGCTGGCAACAGCATTAGGAAATCAAAGAATCACGAAATCATATACAATGCATGCCATGNGATTAAGTAAAGAGCCAACAGAGTCCAATTTTCGTAATATGCTGGCAACATAGCATATGGCAGAAGGAAATCAAAGAATCACGAAATCATATACAATGCATGCCATGAACGTGACGTAACTCTTTGAAGATTATAACACACAATCCTAACAGCTAACGCGTATAGTTGATCATAGGTGCAGTAGAATTACCCATAGAGACCATGCAGAAAGGAAACTCGTAAATGTACAATAACCTTTTATTGTGTCGAATTATCTTTCCTAATGTTGCTACGTTTCCATATTTGAGAGCGAGCTCGACAAAATGGCACAGGTATTCAATAAAACCAATGTTAGTATTAGTTTTCACACTAATACTAAGATAATTCGGCACAATTCGACAAAAGTAACGCGTTTGCGAAATCTGTGGTTTATAGAAGCGATTACGGCACGTGCAGTACATGTTATGTCGGACAAACGGGACGGGCATTCAAGGACAGATACAAGGAACACATTAGACAAACCGAGAGTAGCAATTCAGTAAACATCTGAGCGATAGCAAACATGAAGTTAGAAATATAGACTCAGCCCTAAAAATTGTCCATACGTTACGTAAAAGAAAACAATGAACTTACTAGAAGAAATGGAAATATACAGTTATTTTAAAAATCATTCAGATGACCTGCTAAACGACCAGAAAGATCTAAAAAAACAAAACCAGAGATTTCTAGATAACTTTCAATCGATACTACATGCTAATAAAAGTTAATAGTCACAAAGCTGTTCCAGAGAGTACAAGTGcacccCCCCCCCCCCACCAACCACTCTCGCCCTTCTCAAGACACCTTATGTACATAAATGAATAGTTTGGATCAGCTGCGAATCTCATATGTAACAGGCGCCCATCATTATATATAAAACAAGAACTCTGTTATCTCACTGTATGTACGAATA
>scaffold491609:1125-1430
ttcCAATCCTCGTGCATTGGGAGTAGAGAGAGCTTGTCACGCCAGGCTAGTCCCAGCTGGCAACGGGAATCTTGTTAAGGGACTGATGATTTCGCTGTACAGTCCCTTAACCTCCAACCAACCAACAAAACATCACAAAGGGGATGAAGTTCAGAACTGGATAATTCATTACGATGAAGATTACAGATTAGCCGCTGCATTAGTGATGAAATAGGTCCGAATCGGGAGTATTAGACAAGTCCAGTAAACATTAGAGAAGTCATGAGAATGAAAAAACTCGTTAGGGAACAGATACGAAACATCAC
>scaffold491609:2019-2346
gcgacggtacatgtgtGCGGGCGCGCCTTGTCTTGATGGAATATGGCTTTTTTCTTTGCTAAACCTCGCCTTTTTCATTTATCTTGTTGCAATTTGTCCTGGAGGTTAGCATAGTATCCTACAGTAATTGTTTGCCCAATGGGGAGATAATCTACAAACAGAATNNNNNNNNNNNNNNNNNNNNNNNNNNNNNNNNNNNNNNNNNNNNNNNNNNNNNNNNNNNNNNNNNNNNNNNNNNNNNNNNNNNNNTTATCCTAGAACACTGATGCCGTGACCTTTCCAATCGAAATAATTGTCTTTGCTTTCTTTGGTGGCGAAGAATCAGCA
>scaffold996251:224-1750
AGAAAAAATTTCAAAAAATTACTTGCAATATTTATACAGATATTTGTTCCTGAATATTTAAAAATATAAATTGTGGGAAAACGCAGTTATAGAGTTTGAGGTATTTGCAGGTTTCTTCAAAGTTAAAACTGTCCTGGCCCATATTTATCACACCGCTGCTTTATATAGCAGAGTTTTGCCTTTAACAGCCATTGAGTGAAAATGTGTGCGGAACCGGGGATCGAACCTGGGATTCCCCATTTTCTAGATgggtcgcttttacccgctaagctataccgtcacaCATCCCCGCCGACTCACATTTACACTCTTATCGCATGAAGAGTTTTCCTATCTAACCTAAGCGTAATAACTTCCTACATNNNNNNNNNNNNNNNNNNNNNNNNNNNNNNNNNNNNNNNNNNNNNNNNNNNNNNNNNNNNNNNNNNNNNNNNNNNNNNNNNNNNNNNNNNNNNNNNNNNNNNNNNNNNNNNNNNNNNNNNNNNNNNNNNNNNNNNNNNNNNNNNGCCAATCCCATTTATTAAAGTTCAAGTAAGTATCTACTTACCTGTCTCACTGATGCCCACCTCGGCTAGGTTCTGAGTATATCNNNNNNNNNNNNNNNNNNCTCATGCTTCTCATCATCTTCTCTCTTCCTTTTTCCAGCCCTCTGACAGACTCTTTAGAGAAAGTCTAAGGATGTTTTTTTGCTTCATCAACCCGTGTGTTGTCAATATTTTTAAATGCATTAATCATGTTCGTTCCTTGCTCCATCTCTTTTTACTGATACATTGTTGAAACAAATCACTGCATTCATGATACCAAATTTCATTGATTCAAAACCCATAAAACATTTTTGTAAATTCTTTCCCACAAGCAATGACTGAAAGTTTCATTAGGATTTTGAGTCCATGTAACATATGCTTAGAAGGATACTAACGAACATTCGAAAAATCCTAAAAATCCATCAGAAAGAGAAAAAATTATATGTAGTTCCTCGATGTCAGATACAGAAGTAAAACGGAGTCATACCCCACCCACGCCTCAATGACACTTTTAAAGCGGTAATTAAAGGCATTTAAAAGTCCAAAAATGCAGAAATATTATCTTGGTGTAATGTATGAACTGTTCCGAACCTAGTAAAACCAAAAACATAACATCGATTTTTTTAACCCTACATTCGTCCAGGTTCACTTAAATCAGCCAATAGCGATCGCCATGCAGCACTTGCTGATCGGCTTACCAAATGATTCGGAATGCCTGGAACTCCCAGACAAGCTGGCTCTCCATCGAGACGGCACTGTGCCCTGGGATACGGTAGCTGTAGTATGCAGGAAGCTGTTTCAGAACCCTTCCAGATGGAATATTTCTTAGTGAAATGCAATCGAAGTCTGATGACGGGACTGACCCAGATGTGACTACTCGAACTGGCCTTTAGTTGTGGGTGTAAACTAGGTAGCTTGCTGTCTTCGGGTTGAATCAAACATTCATTTTTTACTTATACTTTTTGTTCTTCCCTCTCATTTTTACAACCTTGCATTGAGCTC
>scaffold1606054:46-1549
AGGTGTCGCCATTTAGTGGCCTTTTCTTATTTCTGTATTAGTGTAATTTTTCATGCCTTCTTCGTGAATCGTAGTGTGTCTTAATTTTTTATAATGTCTTTATTCTAGACCAAGTGTCTATGTGGACTGTTGATTCGATATAGACACTAATTACTGTTCATTTTAATCTCATTGAACTCTGTCTTTTTGTATAGTCTCTATTCCTCACTTTCAGAATGTTTATTTACCTCGCGCAATGGTATATTTTAGTCTACATCTGACTCTTAAGATTAAGACATTTTCACAACAGTCAATTTCACTTGTTCACTATATTTACTGTGTTCTCTGGATTCCAATTTGTCGTTTTATGATTGTCTCTAATACGCGTGCGATGTTGCAATGTTCGCGATCATGCGTAAGTATTTGCTTAGTTTTGCCTTCTAATAGCCGCGGTCACTTCTTGTTTTCGTCGCTACTTCACTCAAGTCTTGATTGCTGTAGTCTTCTTTTTATATAAATATTCATCTTATTTTACGAAGACATTAAAAAAACGCCCATAACACGATTAGTTTAGTTAATTCTGATTATTATTGAACTTCAATATTGACACCAATACAACGTCACAGCATTAAACCACGTATCTCAATACAAACTTTATAAATATTCACTCAATGTCCTTCCTATCATGTCTTCCACCATCAACTATGACCTATAAACCAAAATACACTTCTTATGCTCTTACTCTTCGTAAATTATACTTTTTTCGTTCTTAACTATCAGACCCTATTCTCCACGCGGCCGGATTTCGTGCGTCTGTTCTGTCCGTTATCTGGCTCGACACTCTCCTTCGTTGTCCCAGATGTTTCCTGACACCGCAATGCTTTCGTAACTTGATCCTTTAAGTGAAACTTACTTCTCTCCTCTTTAGTTTTGCTACTTAATTAACTTTCTAAAAAACAACGTTATTATCTGTGACATTAATATTAACGGAGGTTTTCCTGAATCAGTTGTTGTCGCTAATTATACAAATTATTCCATAAGTCATTCTCATTTTATAGAGGGGTACGCAGCTACATCGTATGCTATTAATTAAAGATTTTCTCCTTAACTTCTCTTAATAGGCATTGTGCCCACAACTGATTCCATGAAGCAATTTTTGCTATGTCAGGGAATCATAAACTTCTCGCGACAAGGCGACGAATGAAAATTTGtgCTGAGACCGGGCGTCGAAGTTACTAAGGCTAGTAAGCGGGAGACTCGGTTTCCACTCCCGGTCCCAGCACAAACTTTCATTCGAGGCCTTGTCGAGAGAGGTTTGATTCCATGATATAGCGAAAACTGCTTCATCGAACCAGTTGTGGGCGCAATGCCTATCAAGAGCAGCTAAAGAGAAAATATTTAAGAAATACTCTCTTAGTGTAAGGTAACCTTCAAACACATACTTACGCGTAAACCGTAAGAGATGACGGCGAGATTGTGCAATGGGCAAAAAGGGATCCATGTCTAAGTAATGAAATTACAAAC
>scaffold1606054:3243-3796
CGAACCGAGCAAAATCTTTCAAATAACCGTTAAGACGAAAATGCATCGTTGTAAAGATCGATAGCCAATCACTGCGAGCGCTCAGAAGTGGCACCGATTAAACTACCTTGGCACAGCCGTTACTACTTCTGAAGAATAGCGCAGTTATTCATTATACCCGAAAATAATTGTTTGTTGATCATTCAAAGATAGACAAATTTTAATTTAACCAACTACGGTTCGTTACGTTGCATGGGAATTTTCTACGTTGTAAAGACGGTAAAGCTCGAACATTTAATATATAGCTTTAAAATTACCATAACACCATTAATTGGGTATGATAATAACCTCTACTGCAAAAAAGAAAAATCATCGCAGTAATTAGTGGACATGTGGTACTGTAAGGTTGAATATTATTAACAGGCTTCGTGTTTTAATTTTTCCTACTGTATGAAGAACATGGACGAATTGTTATTCTATCGATTACAGTAGTTCAGTAAGTGTAAACGAAGAGAAACTACGAGTAAGAAAGAACAGACATTAAATTTTAGACAATATAATCTTTAAAATCATA
>scaffold417919:620-910
AATTTCTTTACACGGCATAACCATTTTGATTATTTCTCTTTTcctaaaagttataaatacaccCTCTGTGAATTACATGTCTGGTACATTATTTGAATGAAAGTTGGTACTTCCACCTCTTTTGTACACACTGAAGTTTAAAAATATATTCCCTCTCCCCCCACCAAATAATTCTTGATTCCATTGCCGCTGTAATTTTANNNNNNNNNNNNNNNNNNNNNNNNNNNNNNNNNNNNNNNNNNNNNNNNNNNNNNNNNNNNNNNNNNNNNNNNNNNNNNNNNNNCTGCCTG
>scaffold2001829:1761-2223
CACCTCTACGGCATACTACATCGAGGCTGTGAGAAACGTTTTCCCCCTGCTTAAAGCTTGGTTACTGAAGACATCAAAAGGTAACAAAAtttgcccccactagggatagattcgaaccaccacacaagacagagccccccccccccccccctgctgccacacTCGCACTGCAGCAGCTAGTGAAGCAGATATCACTTCTCTTGGATGACTGTAGTGTTGACGATGACCGATAATTTGCAAAACATGAAATTAGCTCCTGCTTATACATGAAAGGGCCTTCCTGCACTCTAAAATTTCAGTTTACCACTTAAACATCACGTCGTAGGTAAGAAACCTGCAGAACGTTTATTTGGAACGATAAAATATTAAGTGAATTTAGAAGCAGTGTTATGTGCAAACCAGGAAGTAATTCGATGACACATAGTTGCCAGACATCAAGTGCGATGTTGCCAAATCCAAATT
>scaffold12624:1-882
CGTCAGTGTGCAGGAGACCTTGCCACCAAGGTGATGCGACACCTTTTTTTAAAAAAAGAGCAATATTTCCCACTTCTGCTACTCAACTAGGCAATGGGTTGGGTTGTTTTACGGTTTAACGTCGCTTTTTAACTGCTGTGGTGACATAGCGACGGACCATGCAGGCTCGGAGGAGGTGAAGGATGGCGAAAGAGTAAGGATANNNNNNNNNNNNNNNNNNNNNNNNNNNNNNNNNNNNNNNNNNNNNNTAGGCAATCCGCCCCAGTCGATTCCTGAAAGCAATATTCTTCATCAAGCAATCGTAAACTTTTCGAGGCAAGGCGACGAATGAAAATTTGTGCTGGAATCAGGAATTGAACCTGGGTGTCCGCTTACTAGACAGGTGCACTAGCCACTTCGCTATCCCAAATCACAATTGTTACATGCAACAACACGGACTACTCGCTCCACACAACCTTCCAAATTCACCCTGTGTTTCTTCTCGAAATTAAACATGCGAAGATGTATGTTACCTTCTCGAAGTATGAAGCACAGACCTCATACCTGTCTTCACGGTCTCTGCCCCTTAGCCCCGGAATGGTGTTAAAATAATCATTTCCTTTTTCAGTGCCTAGTTGAGCAGCAAAAGGTGAAAATATATAATTAGAACATGTATATCGAGAAGAAAGACAGGGTTACATTGGAAATATGTCTGAGGAGGGGGGCGCGCCTGAGAACTGGTTggaCCAACTGGTAGTATAAAAATGGTACCTTCCACACCATGATATAGATATTTCTTTATTGTTCCTTTCGCTATCGATTTCGAGGCACCAAGAGCCTCATCTTCAGGCATTTGAGCCAACGGTAGTTCCAATCGCATCCGCAAGTACATGGTGTCTCAG
>scaffold12624:1147-1398
CAGTGTGCATGTTCCCACAATACGCAGATTAGTGAAGAAATTGAAAGAGGCTGGATCTATGTTACACAAAGAAAGGCCTAGAGAAGCTAGTGGTTTAACGGANNNNNNNNNNNNNNNNNNNNNNNNNNNNNNNNNNNNNNNNNNNNNNNNNNNNNNNNNNNNNNNNNNNNNNNNNNNNNNNNNNNNNNNNNNNNNNNNNNNNNATAGGGGAGGCCCTGGAAGAAAGTCCGAGAAAATCTCTGCGCCTTTTG
>scaffold12624:2411-2944
TTGGAAAATAAACTGTCGCATAATCAACAGACGTCCCATTAGAAAATACATTTATTGGGACCATAGAGTAAGATTCTAGAGGTCTATGAAAAGGCCCCTGAATGGCGATGGGATTTGATTTTACACAGTATTCACACTGCACATTTCAGCTGTCTTTTTACGCTAGACCGAGCGAGGTAGCGCAGTGTCTAGCACACTGGACTCGCATNNNNNNNNNNNNNNNNNNNNNNNNNNNNNNNNNNNNNNNNNNNNNNNNNNNNNNNNNNNNNNNNNNNNNNNNNNNNNNNNNNNNNNNNNNNNNNNNNNNNNNNNNNNNNNNNNNNNNNNNNNNNNNNNNNNNNNNNNNNNNNNNNNNNNNNNNNNNNNNNNTTTACGCTAGCTTTATTACCGCAGACGATGACATCCTAGGGCAGTGTCGAGAGAAAGCATGCGAACGGCCGGCCTCAGCCTGCGTATAGGCCAGAAGAGTGAGACAAACTTCTTACAGCTACACTGGCAGAACGGAGACTTTCTTTTAACAACAATTACATTCA
>scaffold12624:4138-4686
TAACGTTATTCACTTGGATCTTGTGACTCGTTTCTATCTCCATCTATACCCTGCAAACCTCTGTACGGCATATGGTACTTCTCAAAGAAACATTCACTGGGCGTTTTCTCCGTTNNNNNNNNNNNNNNGCAATGCAACTACGTTTAACGTAACGTTATTCACTTGGATCTTGTGACTCGTTTCTATCTCCATCTATACTCTGCAAACCTCTGTACGGCATATGGTACTTCTCAAAGAAACGTTCACTGGGCGTTTTCTCCGTTTCATTCGCGGATAGAGCGCAGGAAGAAAGATTGCTTGAATGTTTCGGAAGTAGCTGTAATAAAACTGATCTCATCTTCCCGGTCCGTACGAGATCTATACGTAGGTGGTTGCATCGTATTCCTAGCTTCTTCGCGTAATGCTTGTTTCTGAAACATTTAAGTACTTTCTCGCGGGGTGCATGGAGTCTGCCTTGAAGCGTCTGCCACCTCAGATTTTCCAGCCTCTGTGACACTACCCTTTGCGTGAGACAAGCCAGTCACCATATCTGCTGCCCTTCTTTGNTC
>scaffold12624:4918-5352
ccctgttagtcctatttggtgtgtccacacacaCCTTAGGAGGACTCTAAGAGAGTATAAATTTCCTAGCTATCTCCTTTATAAGCTATTTACATTTCCCCAGAATCCTACCNNNNNNNNNNNNNNNNNNNNNNNNNNNNNNNNNNNNNNNNNNNNNNNNNNNNNNNNNNNNNNNNNNNNNNNNNNNNNNNNNNNNNNNNNNNNNNNNNNNNNNNNNNNNNNNNNNNNNNNNNNNNNNNNNNNNNNNNNNNNNNNNNNCGAGACACATGTGATCATTCCATTTCATGTCCGTAAAGACAACAAGGAGAAAGCATGAGTCGATTGATTCCAATTGTGATTCATCAATACTGTAACAAAAAGTACTTCTCTTCCTGTTTGAGAATCACACAGTTCCTAATTTCTGAACATTTAGACTAGGCTGCCAATCTTTACGC
>scaffold12624:6803-7159
ACTTCCTGGAAAACTGCTGCAGAATCACGTCTGGTACATGTTTTATTAGATTCACCAGGTCAATAACAACAAAAGAAACGGAAATCGTGCTTTAGTGTAACCTCGTACAGTTTTGCAATGGCNNNNNNNNNNNNNNNNNNNNNNNNNNNNNNNNNNNNNNNNNNNNNNNNNNNNNNNNNNNNNNNNNNNNNNNNNNNNNNNNNACCATGAACAACAAGGGTCCCAACATTTTTCCCGGGGGCACTCTGGAAATTACTTCTCCATCTGTCGATGACTCACCATCCAAGATAACTTGCTGTGTTCTGCCTGTTAAGAATTCCTCAATCCAGTCACTAATTTTGTTTGTAACCCAACAA
>scaffold2711561:407-870
TATATGTCGACAAAATACGATGCTGGTGTTGCCACAAGTGTTTCCGAGCCCTGCATCCAGATGACTGCGTTGAACTTCTGGCTGCAGACAAACTCCTGCCTGTTTCAATGTTCACCAAATGACATCGTTAATTTAGAATGCAGTGCGCACGCAACGACGACATTAGATCGTGGATTAACGGAAACGAGGTGGATGGTCGGATTCGCGGCGAACGACTGCTGAAACACGCACTGAGGCACAAAATACGCTGCTCGTAGCAATAATGTGTGGGAGGGAACATTCATCTGGGATTTCATGGCATCTGTGGTGTAATCGAAGGCCCCTTGACAACTAATCTCAATTCGATGGAACACAACTGGGACGCTGTCGGTCAGTACCTCCGCGCTTACAAACCACCTGCTGATAATTTGTGTGAATTCCGTGGTCTGTGCCTGTCAGCTGGTGACATATACCTCCTCAAACG
>scaffold1934408:46-272
TTCTCTTTCTTTCATTAGTTGCATTTTTATACTTTCTCCTCTAATCGATTAAANNNNNNNNNNNNNNNNNNNNNNNNNNNNNNNNNNNNNNNNNNNNNNNNNNNNNNNNNNNNNNNNNNNNNNNNNNNNNNNNNNNNNNNNNNNNNNNNNNNNNNNNNNNNNNNNNNNNNNNNNNNNNNNNNNNNNNNNNNNNNNNNNNNNNNNNNNNNNNNNNNNNNNNNNNTTC
>scaffold639537:265-488
CTACTTAGGGAGTACTTGCGAAATTCATTCATAATTTCATCGTTAGTAGTTGCATGTCAGTGACACCAGTGTTAACTTTCCTAAATAGCTAGCTGAATTGTTTGGGACACTTCATTATACGAATTGAAAGTACTTAAATGCAATAACTTTTCTTGTACAGCGTCACATGGCAATGTTTCACACAACAGTAGAATGAATGACTATAGCTTAAATGACAATAAAG
>scaffold639537:840-1094
TCATTGGTAGACCGATTGTCCGCAAAAGGCGAAGGTCCCAGGTTCGAGTCCCGACCCAGCACACAGTtttaatctgaCAGGAAGTTTTAAGCTTAATCAGTTTACTAATCAGTCTATAAACTCTAAGTTGGCCAATGTTATTGCAAATTCTCTTGCAGTTATAAATACATTTATTAGAATGTCCTAGGAGACTACATGAGGTATCTTTTGATACATCAGGTTGTGATCGTGTGGGCTCAACTCTCTATATTATA
>scaffold639537:1363-2299
CAACCCTCTAGATAATATTTCTGAATGTATCTCCCACTTTAGTAGACGTAAGTTGTTTTGCTGTGGACGTGAGGTCTAGTGTGGTTAACGCTTTCTTGATCTGTGCTACCTGAGAGTTGCTGGCTGAAACGGCACTTTGGCCATAAAATTATTTATTACTGAGTGCAATAACTCCAGATGCTGTAACTTTCACAAGCAGCCACCCGTCCTCCAATCCCCCCCCCCACTGTGTACCAGCCACAATAGCAAGCTGGACAGGGGCTCAATATATGACCGGCATGCACAATGCAAGTGAGGGAACTGGCTATTTACTTGGAAACTCGCTCATCAACTTTGTTTTTGGCCTCTCGTCTAACATTAACGCTCGTGGAAAAGAGGGTTTCCTTTTTAGCATCACAATGCTCTGCTGATGGTTGGCGGAAATGGAACATAAATAGAAGTTTCTTTAAAAGCTTAGCTGGGCCCTGGCATTCCTGATATACAACACCTTTTTCACTAACAGTTTTACAAGTCTGCCTGGATTGGGATGGTTCTGAAAACTTGCAGCACTAAATTCCTTAGTGTCATAAAAGAACTGTGTCTGGCTTTCTCTGCAGAGCATAGACATTAAAGGAAATCTTGTAAGAACCTAATGGAATGTGGGAGATAATAATCGAGAGAAATTCCAAAGTATTCCAACTATTTTTTCGAGACAAACATCTAAGTCATGTTAGAGTGGGGAGATTTTTCCACTCAGAGTGACACAGCACGCCCTCCTTGGTACTGTGTTGGCTGGCTTCAATAAGTGGTGGGGGGGGGgggactgagttgaactggaaagtacacAGAACGAGCAGAGAACACTTCATTCTACTGTTTCCTTTGTCTTGTACTTCACTTCGACCACTTCTCGGCTCGATTACGCTTCCAGACTATGATGCAAAGGTACAGTTTTAT
>scaffold1608433:162-671
AAGTCGCGGGAAGTTTGCNNNNNNNNNNNNNNNNNNNNNNNNNNNNNNNNNNNNNNNNNNNNNNNNNNNNNNNNNNNNNNNNNNNNNNNNNNNNNNNNNNNNNNNNNNNNNNNNNNNNNNNNNNNNNNNNNNNNNNAGAAGGTACCTCAATTTATAGGTGCGCCTAGTGTCTTCAGAGTTTTCCAAGTGGACTTGGAAGTTTGGTTGCGGGTGTTTGTTTTGTGTGTCCTCGTCAACTGTCATCATGTGGGATACTTATTCATAGAGAACTTGTGGACCTGAACTACAAAGTTATGAGGTCCGGCTCCATGGTTGGTAGCAGCCCTTTGATCACAACTTTTAACGGTCTGATTGGGCAGACCTCGTGGGTATAGAACTGCAAGTTCTCGGTTTTAAGTAGCTTGCAGAGGTTCTGAAAGTCTTCTACCTCCGTCAGTTGGTAGGTTATTCTGCCCCCCTTTGAATATGATTTTAGGTCGCCCTTCAGTGTGGGTTTAATCTTCTCCAGG
>scaffold1044793:109-521
AGTGCCCAGGGCACATTTTAATGTGTGGGAGGTAGTGACGTGATAGGAGGTATCACATGGAAAGAAAAAAAAAGAATAATTATCAAAGTGTTGTCTGCATGGTGACGTCATGGGGCGGGGGTATTANNNNNNNNNNNNNNNNNNNNNNNNNNNNNNNNNNNNNNNNNNNATACCCCATACGTGCCTTATCTCTGTACGAGGGGGAGGGGGTGTTATCAGTGTAATATGACACCGCATACNNNNNNNNNNNNNNNNNNNNNNNNNNNNNNNNNNNNNNNNNNNNNNNNNNNNNNNNNNNNNCCTCTCCAGCAATCTTAGTTTGCGTCTTAGTGATTTAAATTTATTTATTAGACTAAAAAGAAGGGAAATAACAGTGAGCTCGGTATAAAAATATTAAACTGTTGACACTATC
>scaffold3744519:8-283
GCCGCTTCTTTTATTATGGAGTCCCAATACGCGGTGGAAGCTATGGAAAGTTCGAGAATTTTATCTCCATTGTCGCGGCTTGAAAACCTAGAGAATTTTATTCAGTTATGCCGTCGCGAAAGACATGAAACATCAGTTTTATCCAGTAGGATTTTCGCGAAATATGAAAATAAAGAGTAAGGTTTCAATGATGTTAAAGTGGTTGGGAAACATTGATCTGGAGTCATTGACTAGGGTTTCGTCTTTGCTCGTACTGGCTTATAAAGTATTATCGT
>scaffold24616:1-328
CAATATCATAGAGTAGGAGAGTGTTAACGAGAAGTCGATGCTATGCATGCAGCAACCGAAAAGACGAACTTTGAGGTTTCTACTTCAGACTTACTAGAAGACGACATCCGTCTCTCATTGCCGACCAATTTATGTGACAATGATGGTTTGTGTCTGGGAGGGTGACGTGCCTGAGGTAGTCAAGACGGTGTGACGCGACACTGTGCCTGAGGTGGCGTTGTGGTTAGCGCACCGGTCTAGCTAGGAGGAGATCCGGGTAAGTCTCCCGGCGTCGGCACAAATTTTCATCTGTCACGTCGATCTGTATAATCATTCGTTTGATAGGCC
>scaffold1962929:260-519
ATAAGGTCACATGCTAATTTTATCTCGGTGGCTTCTTTAATGACACTATACCAATAGTTAGGTGTGCACGCCAGAATCTCCGTACTGTTATACTCCATCGGATGANNNNNNNNNNNNNNNNNNNNNNNNNNNNNNNNNNNNNNNNNNNNNNNNNNNNNNNNNNNNNNNNNNNNNNNNNNNNNNNNNNNNNNNNNNNNNGACAATGTCCGGCGATATACAGAGATTCTATATACAGAGATTCTAGTATTCACATCCAACC
>scaffold390766:1100-2131
CGGTTGCGTGCTAGCCCACCATCGTGAAGGTTTTGGGTTCGAAACTCAGTAGTAGGAATTTTTTCCGTCGCTTAATATTACCACCTTTTTAAGTTTATTTCATGGTAAGAGAATGGGGTAAGGATTTTGAGTGCAGTATCATAGTACAATTATAATAACTATTTTCATTTCTTAACTTCATTTTACACTTGATCAATTTCATATGAACAGCGAGGATAGTGTTACGAAACTAAAAAATGATGCCATCTCTACCTGTCTGTTCATCGTTCTTAAAGGAAGGAAAGGAAGCAACCAACAGAAAGGAGTTTGCAAAATAATTCAGAATGCAATTGTAATGCAGAAGCAATTAATCATTCTTTGGAACTTACATGAAAGCGTAATAACAACACGGCATTAAGATAAAATTAAGATTGATCCTACTTACACATTTTTACATCATAGTATTTCAGCCCCAATTAAGTACGTAATAGAAGAAAAGATGCGTTCGACGACACCTGGATCAACTACATACCGTATTGTATAGACATAATTTTCCGGTGGCACGAACTCATGACTTCAAGGAACAGAAAAACTTCAATGTGTGATGCTGTTCAAAATAAATACGATGATGCTGTGAAGTACCTCACGAATGTTTTTATGCTGTTTGAAAATTGGCAAAAGAGGTACCGTTACCTGGAAACCTGTACAGTTTGGACCAATTCCAGTAACAACTACAGCAGTTGTGATTCAGAATTATCTTCTGAATGAAAAACGTTTCCACTGCAGTAAGTTTACTGTAAGAGGCAATCACCACGCAGATAATTTTCTTGCTATACTTGTTGGCTAAATGAGTTGGTAGATAGGCCTATATAAATTCCACAATCTGCAAAACATCGGAAACACTAGATACTTTTCATAATGTCTAAAATAGAAATGTCCGTTTGTGTTTTAATATCGTCTGCCGTTCACAATTATCTACCTCAGGCTAGTTAAATGCATATCTTTTGTAATGCTTTTATGTCTGGAGCATATACTATTTTTCATACAAGAAA
>scaffold98804:5-1186
GGAGCCTAAGAGATCATCCGTTCGAATGAAAGGAAGGAGAAACTCAAGCGGACGGTGTCAAAACAATATGCTTCACCTTGGGCCATTGTTGTTTGTTTNNNNNNNNNNNNNNNNNNNNNNNNNNNNNNNNNNNNNNNNNNNNNNNNNNNNNNNNNNNNNNNNNNNNNNNNNNNNNNNNNNNNNNNNNNNNNNNNNNNNNNNNNNNNNNNNNNNNNNNNNNNNNNNNNNNNNNNNNNNNNNNNNNNNNNNNNNNNNNNNNNNNNNNNNNNNNNNNNNNNNNNNNNNNNNNNNNAGGCGCCTTATTTTGTTTACTATGTTTGTCTGGAAATAATTACCGTTATCAAGTGGATTTTTACCCGAAATTACGAATATTACNNNNNNNNNNNNNNNNNNNNNNNNNNNNNNNNNNNNNNNNNNNNNNNNNNNNNNNNNNNNNNNNNNNNNNNNNNNNNNNNNNNNNNNNNNNNNNNNNNNNNNNNNNNNNNNNNNNNNNNNNNNNNNNNNNNNNGTATGTGAGTTTCAGCGGAAGACGACATTCGAACTTCTGTAAGAATAATTGCTTTCAtattctcaagCTTTTATAGAATAATAAACGTCAGTAGCAACATAAGTTTCACGTGTATACATTACAATAAGATCACGACAACAACGCTTCACACAGCAAANNNNNNNNNNNNNNNNNNNNNCTGAAGCTTCTATAGAACATAAACATCAGTAACGACATAAGTTTTGCATATTTACATTACAATAAGATCACGACAACAATGCATGACACAGCAAACATCACACTTAAGTTCCCATAATTACACTGTAAGATGGAAATTGTTTCCCGAAATGCTTTGTAAGATGAATTAAATAAAAATCGTGACCAGTACGATGAAATGTTTTGTATACTGTATAAAAAGCTAATCCACTCCTTGTTATAACTAGGCGTCGAGAACATGCATTGTATGTGTAGAGTATGGATTTCTGTGCACTGTGGAAGTATGACGTAACTTCGCTGTCTTAACGGAAAAAATGTGGTGCAAAATTGAATAAAAGCGTAGGAAATACGAAGCCTACATTTTACGTCGAATGCAACTGTTGATTGCTTCTTTTTCAGAATTCCTCATTTCTGTGGAAGGTGATTTGAGAAACCTACGGCACTATAAAGCAACACTAGCCCGTAGTATAATACACAG
>scaffold3589590:598-1779
ACTCTAAATTTACACTAATATAATGTAATGAGCGTAAATTGATGACCTGATATCATTTTATTGTTCGGTTGGCGATAAGTCACAACCTCCAAGAGTCTGAAAGCCAATGTGCACAGCAATTTACAAGGTATGATCACACAGTTGTTCGACTAATTGTTGACTATTGTTTCTTACGACGTTTACCACACACTACGTTAACAAAAGATTCTGAAAAAAATTCAAAGGTAAGCTGCGCTATTTGTAACGAATGGTAAAACTTGTGATGCCTCAGGTACATTCATAAAAACTGTTATCGGTGACGTTGCATGAACGGCGTTGTGCGATGAGGAGGGCCTTACCAATACAATTTCGAGAGCCCATATTGCAAAACCGAGACGAGAAACATACTATTTGGTCAAACATACATCTCGCGTAAATTCCGCCATCCCGAAATTTGGCCAACTTGGACTCACACAGGAAGGTAACGATAGTGTTTCTTCCTGCGTACGATACCCGAGTAGAACAGGAATGAAAGCAAACGATAGTGGTGCACTACGCCCAATATGCCACACACCGTACGGTGGCTTTTGGAGTAGAATTGCAAATGTAGATAGTTCCGCCATTCATGAGGATCCTTCTNNNNNNNNNNNNNNNNNNNNNNNNNNNNNNNNNNNNNNNNNNNNNNNNNNNNNNNNNNNNNNNNNNNNNNNNNNNNNNNNNNNNNNNNNNNNNNNNNNNNTACATACACCAACGAAATTAGTCAATTTTTCATATAAATTTTCCTTAAAGGTTCACCGTAAATGGAAAAACGCAAAAATACTGCGTCAAAACTAATTTCATCCTAAACAAGAATATGTCTCAATGCAGTTTGTGAACCACCTCATTTGCTCACATTACATGAACCAACTCTCACGTCAACACTCATTTGTCCATTGATGTGGGTGGGTGCCTGTATTGATGTTGTTGGGAACGGTAAAGTTTTTGCCACTTCTATATCGTTTATTTACGTTAAATGAAACCAAGAGCCTGTGGACTGTAGAAGAGAAGAGAGGGGAAGAGAGAAATGGTTTCTTCCATCCTCTTTCCTCTCCTTAGGTATACGTAGTTCTCGTTCAACGACACCGTGTGATATTCTTGAGCGACTCCAACTTTACGTTTAAGTTCTGTGAAAATTTTTGAACATTATAATTCGCAGTCAGAGC
>scaffold2014881:71-918
GTCCATGGGGAGGTCCAGCTTTgacatccagacaccatgcatcgcgatacagatagagtcaacagcatgcagcatagactcgtcaaattggcatcgagtgctattcacagatgagACTCACATCTGCCTTCAACCACACAATCGTCGGAGACGGGTTTGAAGGCAGCCTGGTCAGTCTGAATGTCTGAAAGACACCGTCCTGCGAGTGCAGCAATGTGGTGTTTCCCTGTTGTTTTGGGGTGGAATTATGTTGGGCCATCTTACGCCACTCATGGTCGTAGAATGCAATCACGGCTATAAGGCACAGGGATGACATCGTCCGAAGTATAATGCAACAATATCGGCAGCATTTCGTCCAGGGATTCTTCATGGACGACAATTCACGCGCACATTTGGTGAATGGATTCCTTCGAGATAACGACGTTGCTAGGTTATAATGGCCAGCATGTTCTCCAGCCATGAACCCTACCGAACAATGCTGGGATATATTGAAAAGAACTGTTTACGGACGAGACCCACCAGCAATCTGAAAGATCTACGCCGAATCGCCATTGCGGAGTGGGACAATCTGGACGAACACTGCCTTCACGATCTGGTGGATAGTATGACTCGACCAATACAGTCATGCATCAGTGCAAGAGGACATGTTACCAGGTATTAGGGGTANNNNNNNNNNNNNNNNNNNNNNNNNNNNNNNNNNNNNNNNNNNNNNGCAGTTCTATGTCAAGGGTAATAAATGCCTAGAATCATGGTGATGCAACACTTTTTTATGTGTATATGGGTGTATGTATGTGTGGATTTGAGATGTTCATTTTAATTGGCATCAAATAACAGTTAATTGTTGAGT
>scaffold1232325:14-329
ACACTAACTGGGCGCCTACTGTTGTGGCGACGGCTCTTTTCGCGGCAGCGGCTGGCGCGTAACTGATACTCATTTATCTTAAAAGTCTGACAGGCAGTTAAAGAAAAATTTTGAAAATGCATAAATAAGCAGACAATTCAACACAAAATAAACTAGCCTAACTATCCCACCAGCAAGTANNNNNNNNNNNNNNNNNNNNNNNNNNNNNNNNNNNNNNNNNNNNNNNNNNNNNNNNNNNNNNNNNNNNNNNNNNNNNNNNNNNNNNNNNNNNNNNNNNNNNNNNNNNNNNNNNNNNNNNNNNNNNNNNNNNCTCTC
>scaffold1232325:800-3458
AAGGAAGGCTAGCAAGTGACTCCCACAGTTACTTACTCAAACAATTACAAACAGGAATTTAAATACTGATTCGAAGACCGATTAAGCTCAAAGAATGCAATGTACAAACGAAGAAAAAGAAGAAGATAACAATATCTTCAGACCACAGAAACACTTAACACTAACCTAACGTACATGAATAAACAATATTTAACCAATACCAAGCACAGTTCTCAGTCGACCCCTACGCACCAAATACATTTGCGTGCGTACAAAATAAATTTGCCTCACAAACTGAACATGACATTACACCCCTTATTAGAATAAAGCAACACAAAGACACACTAAGCGTGAAACTTTACCCCTTTATGATATTCTATAAATCTCTTACTCACCCCACACAACAAACCCAGATAGCAACTAAATATTGCAATAGTAATGGAAGCACAATTGAATAAAATAGTAAACACACCTGAAATATAACTCATACCCAGCAAATATCAAACATTCATGGTATACAGTTGTAAGAAAATGAAAGGTTAATACAAACAAACAATATGCAAAGTGTCACTTTACCTCGTTTCGCAGGAAACAAATCTTTATAACTGTACAATAATTCACATACTTCATCTTTTTCAGCTTCATTAATCCCCTTTGCTTCTGTAACCTTAGTACTTATTTCTTCCAAAACATCAGTTTCTCCATTACCTCGCTACGTAAGCTAATCTGACAATTAAGTTCGTCCCACTAAGATGATTTTTAAATCTGATTTTCTTCCTTCCACCCCCAGCATTTAACTCCAGCATCCTACTTTTACAATCTATGTTTGCCTCATGTTTACTCATAAAATCCATTCCTAAAACTATGTTTACACAGATGCCACGTATGACAAAGAAATTCTGTACACAGTGTGTTTGGAGAGGAAAGGTCAATATTTTACATAGTGATAGTATACCGGTAAGTAATTCTCAACAAAATTTTTTATATAAAAGTAGATCCGCAAATGCTTCGTTAGGGAGTTATGGGACATAAGCACATATGAAACAGAAAATAAAACTACTGCAACCTAGACTGTAATGTATCTTATTGGCACCAGTAAGGAATAGAAGCGGAGTAGAGACCAATGGTATATGATTCTATCCAAGTGGGCAGCAAATGGGGAAATCCACAAAATAGGCTATTTTGACTAAGGGTAGTTTGTGGCGGCGCAGGGACTGGGGACGAGCTATATGGAAACCGGGAAACTGGCCGTCTCCTCGTGTGCTGCTGTCACGAGCGTCTACAGAAAGTGGTGTANNNNNNNNNNNNNNNNNNNNNNNNNNNNNNNNNNNNNNNNNNNNNNNNNNNNNNNNNNNNNNNNNNNNNNNNNNNNNNNNNNNNNNNAGTGCTTCGCAACAGACAGCAATGCGTAATTCCTGTAAACACAACGACATCGTCCATTACGTCTGGAGTGGGCACAGGATCATTGAAGTTTGACCGTGGAACAGTGGAAACGGTCCTCGTTTGCTGATGATATTCCTCGTATATTCACTAAAATGATGGTACACTATGGTCGTGAAGAAAGNNNNNNNNNNNNNNNNNNNNNNNNNNNNNNNNNNNNNNNNNNNNNNNNNNNNNNNNNNNNNNAACCTAGCCGAAATAGACCGACCCTCTACACGGAGAGAAGTGGCTGTCATTAACTAGAGCTTTGAAGTGACACTGGACACACCCTCGGTCCTGTTCCACTGGGCAAGTACCACCAGAACTGTGAAAAGAGAAAGCATCTGGTTTCGACGGACGGAGGACAGTACCGAATAACTAACCCCTGGACACAATGGCAACTGGCTGGTTTGGAAGGCACTGAATAGGCTTCGAAAGGGTGTGGGGAAAACGGTGGCTAGGCTAAGGAAATGGGGCTTCAGTACGGATGACACCAATGGTGGCTGCGGTCAACAGCAAACAACAGGGCGCGGACTTCAGACTTTTGATAGGGGATGGTCTCCTGTGAACCACCACGAATACATTAGATGATGCCAAGTTTTGGGCACTTACAATATGACGCATGACAGTGCCAAGAATGACACCTGTTATAACCCATAACTATGTACAAACTTATTTGTAATGAAAGGTTTTTAAGGTTGAAATTATCATCAGAAAAGGGGAGAAAAGATTCTGAAAATACACACAAAAGGTGCAAGAATGGAGCTGATGAAATTATTGTAATTCGATTTAAACCAGCTACATTGCATGATACCTGCTTCCTACTCGTCATTGGCAACGTGAAATATCGTATGTGTTCAACAAGAAATTACATTGTTAGTGACTATTGCAAGTACGAGTACCGAGGGAAGATGGGTGCAGGTATCCAACACATCGCTGGGATTATAACAGACGTCCTCTGACCTATTTAGGACGTGGAAACATTGTTCAAACACAATACATTGGACATGAATCGAAATTATTGGGCATAAGTACGTAATAGGATGTCTAGGATTCTGCAGAAACCCTGggacccaagcacaatcctaaaatagggaagcaggcacgcaccttagtgctgccttacacaggcattagcccaagagttgtagttgtatctcttctgttacaggaaggaacagaagaagaattgaacagtcaaacaatttacaaaatgcaaagtaaatggattgctttacaagattaaagtgatgcaattgT
>scaffold619816:1323-1620
CGTCATTAAAGTTGTACGTTACCTTCAAAATGAAGTCTCAGTCATTAATTTCGCAAAAGTATTATCGCAGATATGGCGTCCCGACAAATAAACAGCGTTCATAAATAATATATAAAGTTGTTTTTTTTAATGTTTTTAACGGAAGCGTTAGTTTTCATTATTTTTCGTCATTGGCAGTGAAAGGTATCTTCCAAATTATGTTTCAGTGACTAATTTTGATGAAGTATTACGTCAGCTATGGCGTACCGACAAAATACACATTTGAGGAACGTTGATTTAATTCGTTTATTCGCGTTA
>scaffold619816:2129-2649
AAAACGTTAATGTTCGACTGTTTGTTAATTTTTCGTCATTAGCGGTGAACATTTCTTCAAAATGACGTATCAATTATTAATTTAGATGAAGTATTAAGGGAGGTGTGGCGTACAAAAAAACACCTTTGAGAAATAATGTATAGAAATAACAATGTGAGATCTATTTAGGATGAGAGTCCACATAGTTTTTAATTAATTTTCCACTATATTCGATTTATTATAACAACAGAATTAATTATCTGATTTATTTCACAGAATATTTTCCTGTGGTAGATTTCTATTTTCTCTTTTGTTCACATCCCATAAAGGATAGCAATGTAATTTAGATTGTGTTTCTTTAGTTATGATATGTGTGTGAGTTCTAAAACTCCCTTCCCTGAATTTAAGTGCTCTAGTAGGACCGTTTCTAAATAATACACAACTTCGAATTAAATTTATATTAATACCTAGAAAATATTATTTATTTTACCGAATGAATGTCCGCCACGGACACAGTGAATATCTGGGGGTAAAGAAAACT
>scaffold619816:3678-4450
ACAGTTATCTCAAAAACAGGTGTCAGCGAGTCATctgtgggtcggagaagtcatcatggaaacatgtgctctctggagtccCGCAGGGCTCCGTCCTTGGTCCATTGCTTTTCTCTCTATATATCAAGACATTTCATCTGTGCTTCGCTCTTGTAACTATCTCCTATATGCTGACGATATCCAATTGTATTTAAGTGCCAACCCCTAGAGCATGTGTGCTGCCATATCAGGTATGAACGACGATCTAAATTCAGTATCANNNNNNNNNNNNNNNNNNNNNNNNNNNNNNNNNNNNNNNNNNNNNNNNNNNNNNNNNNNNNNNNNNNNNNNNNNNNNNNNCTACTTAACGATATCAATTTGCTTTTTCAAAACACAATGAAAGATCTTGGCATAATTTTGGATGAGCTTATAAactgggaagaacaaactgtagcatcatgcaggaaatctcTCTCCTGCTTACATGCAATCAAGAAGTTTAGAAAAATATTTCCAGCGCAAATTAAACAAAAATTGGTCCAGTCCTTAGTGCTACCAAATCTATACTTCTACAGTGTAGTTCAACATGGGACACATAGTGAAAACCCACGGTGCCTAGAGCTAACTATGAACGCTTGTGCAAGACATGTGTGCACCATTCGACTGTTTGATCATATCACCCCTTCCTATATTCAGTTGAGTTGGATGCGACCGGACAAGTGGCGTGATTTTCACACACTCTGTGTGAAACCAGTGTTTCTTAAACACTGGTCACCTCAATACCACTCATCGC
>scaffold619816:4775-5724
TCATCTCCTGTGCTATTCTCAGCCTAACTCTTACTGTAGCCAGTCAGCTACTTCTCCACATTGATTTCTTTTATACNNNNNNNNNNNNNNNNNNNNNNNNNNNNNNNNNNNNNNNNNNNNNNNNNNNNNNNNNNNNNNNNNNNNNNNNNNNNNNNNNNNNNNNNNNNNNNNNNNNNNNNNNNNNNNNNNNNNNNNNNNNNNNNNNNNNNNNNNNNNNNNNNNNNATAGTATCACCCCTCGTTTCTGTTAGATGTCACTATTGAACTCTCGACAGAAACACATTGAGGAAATTGTCTGAGGTTAATAACACTGACATTTCTTATATACCATATATTGTCACTATTATTATTGTAATTATTAATATTATTATTACTGTTAATACCTACATTACTATTAGAATTATGATTTAAGTGGCCCTTTTTGTTCAATATTTAATGTTGATTCAATGTGCATCTGTACGTTGTTTAACGTTAACTAGACTGACATTTCTTCAATATTGTATACTCATTATCGCACATACTGTCACTATGTTTACTATTATTATTATTGTTTTTATTTGCAATGATGTCTTGCTTCATGAATTTACATGGCTCATTTTTATATAAAATGTAATGTACACTGGTGGAGTATGTCTGGTTAGATGTAAGACAGGGCCTGAAGgccctaacttgccatgtaaaataaatgcataaataaataaataaatttgTTTGGCTTTAAGAATCATATAATAAAAGGAGAACGATATGACTTTTTACAAGGAATCATTCAAGGGAGATAGAAGGCAAAAGAAGTCAAGGCAGAAGACTGAATGGTTGGACTATCTCAAAAAGTGGTTTAATTGCAGTTCCAGTGAGCTTTTCAGTGCTACTAGATCTAAAAACTGGATGGCTTTGATGATCGCCAAGCGTCTTCGAGGAGACGGCACATAAAGAAGAAGGACATTATG
>scaffold619816:6471-6822
ACTATTATTATACTGTAGATGAACATTAATAATTTATTTATTAATACTAAAACCAGAAATTAAAAATGATTACGTTAAAAGCATGATTCCTAGAACTTGGTCATAGCTACAACAACATGTGTGCTGTGTGGAGACTGGTATACAAACTTTCGAATAATAATGTATAACGAGATACAGTCATTACTACAGAAGAAGACTTTGATTTTCATATAAAATGCATAATACTTTAAACAATGTTTGAATATGGTAATTGGTGAGTTTATTAACAGGCATGGTAAGTATAACGTCCATACAACTTTTATAAAACACATATTTTGTTACTGAGAAATAATATGTTGACAATATTGTGGT
>scaffold3805927:204-787
GCATACAAGTGTAACCTGTGCTTCCTTCTAACTAATGTTAACAGTTCTTTGTTCGAGATATGTGAGATATACATTACGGTAAAAAGGGGCTGACGCAGACAGAAATATTCCATAGAATACCCAGGATGTAGTTGAGAAGTAATTGTAGGATCGTAGACACTCAACTTGCTGTTGTATACACTGGATTAGACTGTACCATTGTTACACGAAAACCACCAACCCACGCCCAAAATGAGACGAATTTTTTTTAAATTTGTAACTTGAAGCAGGTCTGTAAGCTAGCTCGACAAATATAGTCAAAATTGATAATTCGTGTATTGTATATCTGCTAAATATGTAAATCTAGTTATGTTCCTGAAATGAATACAAGGCAGTTTTCCAGCTTTATGAATCACACCATCTATATTGTTAGCTCGCCCAGTGTCTAGCATGCACAGTTGGAGTTTTTTGCGTCTTTCGGAAATGATGATGCACGAAAGGAAACTACTGTGATACATAACTTTCTTCTTCTCTAGTTTCACTTTTCCTACTTTGTGAACTTTGGTAGTTCTTGCATTAAAGGGAACGGAGATTGCTAACCTCA
>scaffold69236:811-1630
TAACAAGTAGAAAGTGTTTGTGTCTGTCGATTAAAGTTATTGCCGTGACATGCCTGCATTTTCTTCACAATGATGGTGGTGCCGCAGAAGCAATAGGTTTTTGCTTNNNNNNNNNNNNNNNNNNNNNNNNNNNNNNNNNNNNNNNNNNNNNNNNNNNNNNNNNNNNNNNNNNNNNNCCTACTGCTTGTAATCGGTGGCCAGTATGTTTTACCAGCCTGAAGATTTGTAAATGAAATATCATTTTCTAAAAGGAGCTTATTTATTGATCCCCGACCTCGTATTAACTAAATAAAGTTTAGTTATGTTGGTAATGAAGTTAATGGCAGAAAATTCGCTACTTCACACTTTATCGATGAAGCCACAGTAGTTTNNNNNNNNNNNNNNNNNNNNNNNNNNNNNNNNNNNNNNNNNNNNNNNNNNNTCACGTAATTACGATCGGTGGTTTCAACTTTTGGGAATTATTTCTGTTCTCAGATGAATGTTACACCAACACAATTGTCTTCGTGGAACTTTTAAAATGAGCTTTTAGATCCATGGCTACTGCCGTGAAAACAATCACTTGATAACATTAAAATTTCGGAATTTGCTGATTTAAGTTTTAATACTCAACTTTCGCCGCGATTGTAAATACCTGCAACAGTTGCTCAGTATACGATGGCCTCCCTTGCAGTTTGGCATACTTATTTTCTTTACCATACGCTTCAAAATATGCAGTGAACAAACAGCAGCTCTTTCACATATATGCATTTGGTGTGTAAAAAAAAaaaaaaaaaaaaaaaattgtgtagcgttcacacCTCTGGTAGGCCATATCGAAGT
>scaffold69236:1971-2520
TACTAAAGCATGTCCTCACTCTTTGACAGTCCCATGATCATTCAGTGACAGGTGATTTTGGTTCCTGTTACAATAAACAGTTTCTGCTGGTACTTAGCATCAGTTGATTTAAGGTCAACAGATGTTTGTTCCATTCCAGTTACTGTGTGCTTGTGAATTATGTTGAAGTGCGGAACCGTTGCCAAAATAAGTTTGGAAAATTGTGATACAGCAGCCTGCGAGTTATTGTTGATAGTGATGTGAAATTTTACTGTATGACACCAGCAAAAAAGTCCCTCACAGCTTCTTGGTGAATCCATGGGGTTGTTTGCCAGACATGAACGTGAGCAACAGACAAATCCTACTCATCGAAGATGCCCTTGTTCCAGGTTCCATTTGTAGTGTTCCTTTGCCCACCTTCTTAAAATGCCATGATGCTGGAATTTGTACAGGTGTTTGACACACTTAAAGGTAAAATTGATCATGTGGAGGCATGTCTGTTACATCATAGAGAACCTACCATGTGGTTGGGTTGGGTTTTGTGGTTTTAACGCCTCATTAACAGCTCNG
>scaffold69236:2752-3040
GGGTAGCAATCATCAGCTAGTGTTGTTGGCTGTGGACTGCCACAGAGGTAGATGTTCAATGTTTTCTCATGATAGTGGTTGAATGTTAGTGGTGTTGCAGCAATGTAACTTCCCATAATGTGACAGTGCTTGTGTAGTGTAAGCTTTAAATGACTTTCCAAGGTTTGGTAGGCAGCCGTGTGCCCCCTATAACAGAGAAATATTGCAATTCCATTCTGGAGCAAAGGGGCAAATAAGTGTGAAGTGATTTCTTCACACTAAGAGAAGCCGACGTACTTTCTGTATGTT
>scaffold69236:3248-4574
tGGCCGAAAGCCTAGTTCAGCAGCTGAATGAGGTAATATTTAATTAATATATATTTGTAAGTACTTGTATCATTTACTTGATTTTGTATTAGGTACCCCTACACCACACACCATATGGTGGCTTCAGGAGTTCAGATTTTAGTGAGGTTGTGTAAACATAGGTTGTCTCTTATGGTTATTACCCTATTTTCTATGTTACTTGACCTTAGGGCAGAGTAGAAAATAAGGTAATAACCAGAATACTGTTTTTACATTTAATTTTAATAAAATTAGTACTTTTAAACACACTTGCAATTCACAGAACTGTGTAAAATATCCCACTGATAGCACAAATGTGCTGAAACATGTGTGGGCGATTATGAATAGTTGTGTGTTTAATATGTGGATCTGAATTCTTGTAATTTAGTCTGACAGATGTACAGTACAGTTTCAAAAACAGAAAGATTAAAACATTTAGTCAGTATAATCATACGTAACATTTTGTTGTTTGCAGTGGACGGGTATAAACTTAACTGCTATGAAATTCACAATAATGAAATACTGTGATACAGATTGTCAAAAATTTTGAAGAGTTGAAAATTTGAGTCTTTGGAATGAATATACTTTCCTGGAAGTATTTCATACAGAAACTGAATTTTGCAATTGTGATAAGAGGAAATTCTACTGTTACTGAAAATATGCAAGCTTCAAAATGTCTTATTGCTTTATGCCAAACATTTTTGGCAATTTTGTGCATTCACAAAGCATATTAAAGTTAAGAAAGTTTGTTTGCAACTATATGTCGCAAACTAAATGATAATGTGACTACCCCTCCAAAGGGGTGTTTTGGGTATTACAGTCTACACATTTGCTATATTAAACACAATCTAAAGTTCTGAGAAAAATTAAGTTGGTTTGATTTGCTGCTGCGACTTATCAATAACACTTATATCACAGTAGACTTTTTGGAAACTTGATTGGTGGGAACATGAAAAGTCCTAAAATTTCTAACAGGTAAGTGTTTATGCAGTTGTAANGGAAAAATTAAGTTTGTTTTGATTTGCTGCTGCGACTTATCAATAACACTTATATCACAGTAGACTTTTTGGAAACTTTATTGGTGGGAACATGAAGTCCTAAAATTTCTAACAGGTAAGTGTTTATGCAGTTGTAAGCCTTGTGAAGTTGTCCTCTTGCATGAGGAGTGGTACTTTGCTTCTAATACTACAGCATTTTTCAGGCCTAAGTGTTGCTGAAACCTATACTCCATGGATTTCCTATTCATGTAAAGCCCATTGCACACTGAACTGTTTGCATGGTGTTAACACTAAATGGCTTGATGCCTGA
>scaffold2338070:1-479
CATCTCCTTTTTCACTCAAGAGTTCACTAAGCTCTTTCATGCATGTCTCACCATGAGCTGCTTTATGTGGAATGGAGGTTTCTACAAACAGCTGGAAGGCGTCTCCACGGGCAGTCTACTGAGCCCAATGGTTGCCAATTTCTACATGGAACAATTCAAGGGACATGCACTGGACTTGGTACCTTGAAAACATAAGGCGTGGTAGATACATTGATGACATCTTCATTGATGGAGCCATGGTCAGATGTGCCAAGTCTCACGATTTAGGTGGGAGACTCCCGATTTTTCATTCTTCCTCCCGATCACCCGATTGTCAAGGCTGATCTCCCGATTTTGAGGGTAGTTTCAGTAATTTTGTATTTNNNNNNNNNNNNNNNNNNNNNNNNNNNNNNNNNNNNNNNNNNNNNNNNNNNNNNNNCAAGTTGTGGTCTTTCTTCAAAATAAGGCGAAAAGCAGTTCAAAGTTTTGTGATTGTAGA
>scaffold497182:1133-1947
CTGTTTATTTATTATTTATCTATTTCCTTCCTTAAACATTCTCAATTGAATGCGTTAAGTAGGTCGTACATTGCATCCAGTACATTAAAAATGTCTTTACGTAATAGTATACATATCTCTCTCTCTCTCCACCACTCGTTAAACATATACTAACAGGAGGAGACGCAATCGCCGACCCATTTTCAAAATTTCTCGTGAGACGCTACACATCTCGCGATATACGGTATAACTCGCGATTTTCGGTGTATCTCCCCATACACTCCAATAACAAAATGGCGCAACGTTTATATTTAACCTGTTTGTTTGTTTTGTATGTAACATGCTCGATTACGTTGTTCGTAATACTACATGTTATGCATGTGTATCTGTggatgactgtaactgtgtatctgtactgcgtgtgacgatgatgatgatgagtgaagggagagggtgaaacccggtgccggcacgtagcctactcctgtcgaatagcACCACGGGGGACGCCTGGCCTAACGTCCCCATTCGACGGACGGATCACCATCAACAGTGTCACNNNNNNNNNNNNNNNNNNNNNNNNNNNNNNNNNNNNNNNNNNNNNNNNNNNNNNNNNNNNNNNNNNNNNNNNNNNNNNNNNNNNNNNNNNNNNNNNNNNNNNNNNNNNNNNNNNNNNCGTTGAAAGTTATGTTTTTATTTGTGTTTTGGTGCATCCATTGTCTTGAAAACAATGTGAGTGCACGATAGAATATTGTAACAGCTTATTTTTGTTTTCACTACTTAACGCACGTACGATTATTCCAAATTTTCTAATAACTGCCGCTCATGCCTTTGC
>scaffold497182:2160-2841
ACAATATTATTCTCAGATTTATTTTGCATCTAAAATGTACAACCTTTTAACAACTTATTCGTAAACAAACTGTTTTCAACATCTGTTTAGAATAAAACAAACCCACTGAAGATGGCGGTACTTCGCCCATACTAGTTTGGGAATAAATATCAAATAAGTGTTTTGCATCAAGGTGAACCTACAATCCTAATTATTCATGGGATGGTTTATCAACATGTCGTGAGTAACATGGGCGTGTTACAGAGATGTCCAGAGAATACTGCAAGGACGAATCAGACGCAAAACTCCACAACTTCGGCAAATAAACAGGATGCTACACCATGCACGGCCGCATTTTGCGGATGGTTTCAGTGAATATCTTACAAAAAATCTATGCGAAATGTATCCGTCATCCACTCTACAGTCGAGATATAGTGAGGTGTGACTTTCTTCCGTTCCCTAAACTGAGGAAACAACTTCGTGGAAGGCATTTTCCACCTTCAGTAATTTTAATAGGCAACAGTGAACGGCTAAATATTTTTGTGTCATCGTATTCTCGTCCTATTGTAAGTGTCGAAGGTTATTTTCTTGTAGCGAAATGCGCACTGCGTTAGTCAAGTAGAGAGATTCTGAATGCGCAGCGGTATCTGCTCAACTGCCAGCATTATAGTAACACATTGTTTATTCTCCACACGTAGTGAA
>scaffold838557:2627-3076
ACATTTCAAAAATGTCAGAGTAGCAATGTACTGTGAGCAAAAACATGTTTCCTTTTATCACAACAGATCAAAAGGAAGTCACTTTATATGGGAACACAAATGCAGATATGTAAATTGGTGTCAGTTTAAATTGTGTCTAATCGTGCGAGTGATCAAACTCTTGGGGACATCAAGGAAAAAAGTTTGAAACCTGAAAGAGCAAACTGATAAATTATATAAGACTATGTCTATATAAAAAAAGAGTATTATTTAAGGGGTACACACTTGCTAACACCTAGAACATGGTACTGAATGATGAAGTAAGATAGCCCTTCATTAAATTGAAAATATAAAATTCATATCATACCTTCCCTTGGTATACACTGATGACACCTTCCCCAATCTGTTGATCACTTGAAGTTGTTGTCCCAGAGGTAAGGCGAGAGAACACATTTTCTTCACGACTGTTG
>scaffold838557:4360-4653
TTTCAAAATACTACACTGTGTCTTTTTTTTAAATTTAAGTGGGGGGGGGGGGCGGCATATGAAAGTCACTGACTGTACAAAGGGATAACTTCCAACATTATTTTTTAATGTTTTCTTTAAACAGTCTTTTACAAATCAGAAATGGTGATATTACTTTGTTACACATTGATGTTAACAGAATATGCAGAAGACATGATGAGTGCAACCTACTCAAAATAGTATGGGGGTTTAGTGAAAAGAATTCAAATTGTTATTAGCTTAATATGTGAACATCAATATATATCTTTTCTCCA
>scaffold838557:11189-11715
AAAGATGTTTATATTTGAAAATTGCTTTTTTTTTTTTTTTTTTTTTTTTAAAAAAGCAATGTTTGAATGCTTGAACGAGTACCAAAGCAGAATCTTAGTCAAAGACTTCTCAAAAAACCCAAAGAAATTCTGGTCTCATGGAAAGGCTGCTAGTGGCACCTGAGTTAGTGTTCAGACATTCACGGATGACACAAGAACCAAAATTGAAGGTAGCACAGCAAACACAGAAATGCTACAAAAGAAAACTGAGTCCTGACCCATTTTAACTCTTGAGCCACTGCAAAGATGAGAGGTACAGATATTAGCATCAATTACACTGATAAACAGCTAATGTTGCTAAAATTGATAATGCCCCCAGAGCCTAATATAATCTTCACAATATTCTATACAGAATTTGGAGCTGTGTTCTACATCTATACTCTGCAAACCACTATTAAGTTTATAGTAGAGGATACTTCCCAAGGTACCACTTATGGAGGCTTTTTTCCCCGTTCCAttcacagatagagcacaggaagaacaattg
>scaffold838557:12386-13054
ACGGATCATTGCTGGATACTGTTAAGAATAAGCAACACTATACTCATTAATAACTTTAGTTTATTTCTATAATTAATCCACATATCAATCACTAACATCTGTATTCTTTTCCCATACGCCACAAATACATAACATCTCACACTACAAACTAGCTATCCTGAATTATTTGTCCCGTATTAACAATCAGCTACACTCGCACCGTGACTGCCCTTACGCAACTTGATCCCCGCATGCCCAATTGCTCAGTGCTGGATGGAACAAAAGTCAGCAACAACAACCATCAGCCACCTAAAACCTTCAACATACTTGCACTGCACTGGCCTTGAAGCCAGAGATGTTTACTCTTGTGCGAGCATGTGCAATGACTCTGGTGTGAATAGCAGCAAAACAACGAATGTAAGGTACTATCACTGTACATTCTGAAACTTCTTAAGTAGATTTTTATGGGATACTTGGCATCTATCCACAAGCATCTGCCACTGCAGGTTGTCCAGAATCTCCTTTGGGTCAAACAAGCCTGTCACCACACATGCTACCCTACTTTGTACAAATACAATATTCCCTCTTAGCCCCTCTTTTAGCCACAATATACAATACAAGTCCCAAACAAAAAGCTGTGTCCAGTAGTTAGAAATATCACACATCACATCTATCTACAAAAATACTAG
>scaffold460897:78-1421
CAAACATTACGTTACATGTCCTAACGTAGCCATCGCTGTCATTGCCTCTGGATCCCTCGATCGTATCTGTTTCCTGCGAGACCTCCAACGATGAGGAGTACTGTTTGCAAAAGTGTCAAAACGGTGACATGAAACGAGGAAACGACGTGCTGTTGTTATGTAAGAGTGGTGAGTGGTGCTTAAACCTAAAAACGATGCACCTAGTAGTGCAGACATGTGCATCACGTCCTTCCCCTCTGACAGGATTGCGTGTGTTCAGAAAATTCAGACAAAAGTCGATGATGATTGCGAAACGGATAATTTACAACACGAAGTGAAATTTGGACCCCCACAAGCGTCTAAGAGACGACGAAAACTCAAATCAATTAACGAGAAAAGACTTAAGGCAATGAGTCAAACGCTCAGCTACACAGATAACGATATTTACACTCATGTTCAGAAAAAAACCGACACCTTGAAAGACTAGAGAAGGGAACATGTCCCTTAGTATGTTCAGAAATAATGATTAGCATTTTAATCGTGGCGGCCACCAGGTTCGAGGTCAACATCGATATCACGGCGCAACACCACCTACCGGTAAAatgtggctgcggctctcgttgtcgctataaaccgagggtactggatcagtgtgacttgagcagacgtgcaggatgcCTCTAAGATGTGTGGTCAAACCATTTGGTCAAATAAGTCAGTTTTAAAAAGGGCGCATTATTGTCATGTGAGAATGTGATGCATCCATCCCATCTCGTGGGACGAAATGTTTCGGCTGTAGCACGGGTGTGTGCAGCATGGTCTAAGGAAGGCCGTAGAACACGACGAGATAGGTCAGGTCGCACCACCCAGACCACCCTCCTGCAAGATCGACACCTTAACCGAATGGTATTGGAGGACAGATCAGTGTCCTCCTCCGCTCTGTGTCAACAGTGTAACACATCGTACACTATCAGGGGTGACTGTCGCTGTTTAGCCGCGGCACGGGTTACGTGCGCGTCGTCCACTTCTCCGCCTACATTCGACTACAATTTGCACTCAATAATGTCTTATGGAATAAATTACTGTGGTAATTCATCACTTAGAAAGAAAGTATTAATTGCCCAAAAGCgagaagtaagaataatatgtggcgttcacccacaatcatcttgtaggaacctattcaaAGAATGAGACCTTTTAAACGCATATATTCGCTGATGACATTCGTCATAAACAACCCCTCACATTTTGAGAACGATAGCGATGTTCATACGTACAACACTACAGGATAAAGCGGCCTGTATTATCCACTATTAAAACTGTCTTCAGCTCAGAAAGAGGTTCAATATGCAGCAACAAAG
>scaffold460897:3113-3446
AATGCCTGACAGGTACCAAAGCAAGTTTTGAATGTAGCTTAAATTCTTTCCTTCAGGACAACTTTTATTCCACAGATGAATTTTTATTGAAAAAATGGTAAACAAAAAATATTGCGACTAAAGAGTAGATGCATGAGTAGTACGGATAAATAACATATTCAATGATTATTATTGTTATATTTAGGCCTTTGTGCCGTTTGGGGaattgtaaacggCCAGCATGTAACCATACACAAGAACTAACCGTGTGTACATATCCTGTATTCTGACTCGTTCCACATCAATTCGATAAAAATATCGTTCAAATGATGTATGTAACAGGTAAATAACTAA
>scaffold460897:4616-5081
cCCCTGATCCCTGTTCGGCGTAAATAATATTAACTTTAATACGTGAAGAAAGACAAGGTGTCCATGGAGATTTAACCTGCTGTCCGTTTGTTATAAATTGTATGCCAAAATAATGACAAACCGAATACAAAACATAACTCAATATATCTTATCCGAGACTCAAAATGGATACCTCCAGGGCAGTTCATGGATGGATTGTGTATTTACAGTGGTTCTAACCTTTGAAAAGTGAAGAGAATACAGTATCGCAGTCTACATAGCCTTAATCGATTATGTAAAAGCATTTGACATAGTGGATAGAGAAATTTTATGGAATATATTGACCAAAAGAGGATTTCCTAGCCATATTGTTAGAGCAATGAAAAGTTTATATGCGAACACAGCCATCGAGGTGAAGAATAGACACCAAATCTCTAAGAATCGAATTCTCATTGATCAGGGGGTGAGACAAGGGTGTCCACTATC
>scaffold460897:7218-7491
ACCTGCTGCATCCTCGTAAGGTTCGTGAAGCTTCTACATACACTCGTTGCGTGTGTAGAGTGATCTGTTCGCTGTGTTGTTGTTTAATTGTTGTTTCAGGCAACGTGTAAACAGAAGTGCCGTACACCTCTTGACTTTTTCTCTAACACGCCAATCAAGACTTGACAGTCCTGAGTGCTGTCTGTAGTCGTGAAGTTATGCTGGGTGCTTACCACTTCTGAGCCAGGACCTGCGTCTTCAGCATATATGGTTACCATTGTGTTTTTAGTTGCT
>scaffold49025:3746-5548
TGCTCTACATGCAAAAATGCTGCATGTGCAAGAACGTTGCACATGTAAGATTGTTGCCTGGGCACGAGTGCTGCATGTACAAGAGCACAACTTGTGCAAGAGTGCTgcatgtgcatgaaatcTGCACATACGATAGTGCTCAATGCAAGGGACATAAATGTGCAAGATTGCTGCATGAGCAAGTGTACTACACCTAAAATGCTTCTGTGCATGTGAGACTGCTGCATGTACACAAGCACTGCTCATAAAAGAGTGCTACACTGTCATGACTGGTGCACAGGGAAAAGTGCTGCACGTGCATGAGTGCTCTATGTGCAAAAGCATTGCATGTCTGTGAGTGCTGCTCATGCTAGAGTGCTGCAAGTGCAAGAGTGTCTCATGTGCTAGAGTGCTGCATGTGCAAGAGTGCTGTACTTGCAATAGTGCTGCTCATGCAAGAGtgttgCATGTGCAAGGGTGTTTCATGTGCTAGAGATCTACACATGCAAGAGTGTTGCACGATCAAGAGTTCTGCNNNNNNNNNNNNNNNNNNNNNNNNNNNNNNNNNNNNNNNNNNNNNNNNNNNNNNNNNNNNNNNNNNNNNNNNNNNNNNNNNNNNNNNNNNNNNNNNNNNNNNNNNNNNNNNNNNNTCATGCAATAGTGCTGCATGTGCATGAGTGCTGCATGTGCAAGAGCGATGCACATGCATGAGTGCTGCAAGGACAAGAGAGCTGCACATGCATGAGAGCTGCACATACAAGACTGCTGCATGGACAAGAGTGCTNNNNNNNNNNNNNNNNNNNNNNNNNNNNNNNNNNNNNNNNNNNNNNNNNNNNNNNNNNNNNNNNNNNNNNNNNNNNNNNNNNNNNNNNNNNNNNNNNNNNNNNNNNNNNNNNNNNNNNNGTACGTACAAGAGTGTTGCATGTGCAAGACTGCTACACTTGCAAATGTGCNNNNNNNNNNNNNNNNNNNNNNNNNNNNNNNNNNNNNNNNNNNNNNNNNNNNNNNNNNNNNNNNNNNNNNNNNNNNNNNNNNNNNNNNNNNNNNNNNNNNNNNNNNNTGTATGTGAATAGTGGTGCACATGAAAAAATTGTTGCACATGCAATAGTGCAGCACGTGCTAGTGTGTTGCACGTGAAAGTGTGTCTCATTTGCTAGAGTGCTGCATGTGTGAGGGTGCTGCATATGCAAGAATGCTGCAAATGCATGGTGCACCATGTCCAAGAGTGATGTATGTGCTAGAGTGCTGCAGAAGAAAGAGGTCTCCATGTGCAATAGTGCTACATGTGCAAGAGTGATGCACATGCAAAAGTGCTGCACGTGCAAGAGAGCTCACATGCAAGGCTGCTGTATTTGCAAGAGTGCTGTATATGCAAGAGTGATGCACATGCAAGTCTTCTACATGTGAAAATGGGTTGCATGTGCAATAGGGCTGCACATGCAATAGTGCTGCATGTGCATGTGCATGTATGATGCACATGCACGAGTGTCTCATGTGCTAGAGTGCTACATATGTGAGAGGGAGCTGCACGTGCAAGAATGCTGCAAATGCCTAAGTTCTGCATGTGCAAGAGTGTAGCATGTGCAAGATTGATGCACATGCAAGTTTTTTTCAATTGCAATACTGATGCATTTTCAGGAGTTCAGCATGTGGTCGAGTTCTGCACTTGGAAGAGTGCTGCAAGTGCAAAAGTTCTACATGTGCAAGAGTGCTGCATGTGCAAGAGTGTTGGACATGCTTGAAAGCTGTAAATGCAAGAGtgctgcacgTGCAAGAGTGCTGTACGTTGAAGTGTTCCACATCCTAGTGTGCTGCACAGGCAA
>scaffold1906166:61-398
ATTCTCATAGTGGAATACCAGCTGTGAAATATGCTTGGCACAAACCTGAACAATATTCAGAGCACTTTCAAGTCTTTAAGAAGCTGCTAATTCCCCAATTAGAGCATGTCTACTCCCTGACAGANNNNNNNNNNNNNNNNNNNNNNNNNNNNNNNNNNNNNNNNNNNNNNNNNNNNNNNNNNNNNNNNNNNNNNNNNNNNNNNNNNNNNNNNNNNNNNNNNNNNNNNNNNNNNNNNNNNNNNNNNNNNNNNNNNNNNNNNNNNNNNNNNNNNNNNAAACACGTGCAATGTGGAATATGATGTATGCAGGAGGGGAAGAAAGATTTTTTAACTTGAAA
>scaffold211311:143-368
CATCAGTTAATGCTGGTTGCTAAAACATTTTAAGTAGATTTTCTCGGGATACGTGGCTTTTATTTTCTAGTGTCGCCTACTCAGGTTTCTAAGCATCTCCGTGACACTATCCCGTGAGTCAaacaaacaaacctgttaccatacgtgctgcccttctttgtatacgttcagtatccccttttagTCCTATTTGGAGTCGATACCAGACACGTCAGCAGTATTCAA
>scaffold211311:1303-1803
GGTCATTCTGTTCGATATACCTCATTATGTTTGATGTCAGAATTTGTGCTAGTATACTACAGCAAACAAGGTCGAAGATATGGGAGGGCGGTTTTGTTGATCACTCGGCCCAACTTGTATACAGGTGTAACCTGTGATTTGTTCCGACTACTGGGAACAGATCTTTGCTCAATTAATCTTCGGTACATTACGGTAAAAAAAGGGATAACTCAGTTCCAAATTCTGTGTAGAATCTGATAGGGATTCCATCTGGCCCTGGaGCTTTGTTCGTATTTGGTGATTTTAGGTGTTCCTCAAGACCACTGACACTAATATCTATGCAAATCATCTTTGCAGCAGCGCGAGGTTTAAATTCGGGCAATACTGCTGTACTTTCTTTTGTTAAAGATCATTTAAAGATCATTTTAAAATTTCTGCTTTTGTTTTACTATCCTCAATTTTTCTGTTCCTGTGTCATCCACgagtgtttgaacactaactttgatgccactgacagcttt
>scaffold211311:2846-3402
AAGGGTCAAACTGTGACCTTCCGAGGGTCGGAGTGGGCCTTTCGGAGAATTGCCACAAACGTTGGACGTAATGCATCAGTTTTGCTACGATGCTAGTTTCAATGGTCACGTGAACATTCTCACACCTGTAGACGATGTTCTGGGCGTTAACGCAGCACAGACGTCCGCCAAGACCGTCGTATTGTAAAGGTATCAGTGGCAGATCGAACAGCTAACACAGAACAGGTAAAAGTGTTTGTGAAGCGAGAAGTGTCAACAAGAAATGGTGCCAACCAGTTACAAGCAGTGGGACTACGGGCACGCACACCTctagcccgtcttccactcatgctacaggatcgacgagcacgGGTCGTCTGGTGCCATCAGAGGATCACTGGAAATTTGGAATGACCGGCCGCTGTCTTCGGCAATGAAAGCAGATTCTGACAGCATGCAAGTGATGGTCGTTTGCGCGGACGACGTACACATTGAGACCGGTGTCTCATATAGTGCTTTCCTCCATGACATAGTGGCCTTATGGTCTGAGGTGGGATAAGCTACAACTCTCGTTCAC
>scaffold211311:4289-4553
ACCACCTACTTTTATGACGACCCTTTGTGGGTGTGGAAGTCAAATTTCGCGGGTCCAGCTTCGTTActtttgcctctaggatgcattctataccatagtgtaagcaacatggcgaatatcgagagaatcaAGAACCGTTCCGAGATTGAATATCTGTATTTGAAGGGAATGTCGCCCAAGTAAATTGCGAAGGACATGCGGAAGACACTTACGGACAGTGCTGCGTCTTATGCAAAAGTGAAAGATTGGGTGTCGGGCTTCAAA
>scaffold211311:4814-7218
CAGCACATTGAAACCACATGTGGAGTTCTTCTTCATAAGGACAACACACCGGCGCACAAAGCCCTCGCAACATTGGAAACtctgcgtgactgcgggttctaattgttacgtcatccgccatattctccagatttggttccgtCAGACTTTTTATTTTCCCACAGCTACAAAAGGATCTTAAAGGACGGCGATTCGACAATGATGATGCAGTGATTGATGCTGtgaacgctTGGTTGAACTATAAATCGAAGCCCTTAATGGTAATCCCACATAATTTTGAGATATAGGACCAGCTGCTATTTTCAAAATTTATTTATTGCGTTTCCGTCTTAATTGCTTATAACTGTCATGTGGTGACTACTTTTGGACTGTACCGTCCGTTATCAAATTTTTGCCTCTGCCTACATTGAAGAACAATTTTCATTAGTTAGATGTTAAAATGACACAAAAATTACAGACTCATCTTGTCTTACGAAGAATATTTACATGGCACTGACATACCTCATTCAATATTGTTATTGTAACATTTTTGTATCTGTCGCTGACAATTTGTCATAAGAATTACAAAATTACGTATATCAAGCCCTTTAATTTAAATGGTTTGCAGAAGTTATCTGAGCGTACCTCGCAAGTGTATTAGTGTACACGGATATTATATTGAAAAATAaattggtattatcagatttctgtctttctttatttgttaggctagaaacttTTCGATCGAACGTCGTATTCCCATGTAAGAGATGACCGAAACATCCTGTTCTGATTGCGTTAAGTAAATAAAAAATTGATGCGTTCAGGAAATGATAACAGATGAATATCTCGACAGCCAAGTTCAAAATCTCACTAAACAGGAATTTTTGTCTGAAATGTTAACAAGGTATGTTAATGGACTTTCATTCTCTCGCTATACATGGAGTTTCAGGAGGAACAGTAAATATTTTAGGATACGAATTGCAGAAAAAAATGTCCCATGTAACATCTGTCCAATTTTTATTGTGGAGATAGATATTGCTGTTAGTGTGTAACACAAAAAAACTTAAAGGGAAGGCAAATGAGGACGTTCAAAACTGATATTCAAAACTTTCACCACCAACTTCAATGCGCCTTTGATTTCTTTCGATAACTTGTGCTCTTCTGAGGCCGTCTTCGCGTTGTTCGATAACGACTGTAATATTCATAATCCGAACGATCAAATCGGCTCTTGTGTTTACTttttgtttgtagacttcgcctTTCAACCATCGCCGCAGGCAAAAATCCAATGGGGTAAGGTCCGGAGACCTTGGTGGCcaagaaacgtgcccatatctaccgatccatcttcctaggaatgttaggtttagatgatgtgtcacctgacgactAGAATATGCAGCAGCCCCATCATGCAGGAAGAACATACTCACTTTTGTAATCAAAGGAATTTCTTAAAATAATGCTGGAAGCTGATTTTCATGAAAGTGTAAATTACGGGATCCTGTAAGACGATGCGGTAATATGGCAGGACCAGTCAATTGTCTATCGAATCACACCACACATTTACAGAGAGGTGTTCTTCAAACTTTGTCTCCGCAATGGCATGTGCGTTTTCTTCAGACCAATGACGTGAGTTACGAATTTTATTGATGCCGTCACGAGTGAAAGTGTCTTCATCACAGAAGAGAAAATATGGTGTTACTTGGCGATTTTCAATTATCGAGCAATACAATTCCAATCGTCTATATTCATCTGCTGGTCGAAATTTTTGAATGAACTGTAAAAGGTATGGATGGAACCCGTACATAAGCAACTTTCGCCATACTCTTATAAGTGGAACACCGATACGTGGTGAATTCTTACATGTGCGTGTTCCAGCAGTACGTTCTTGCGATTGAGTAATGTCTTCTACTTCATCCACAGTGTGTTCATTTGCACGTTAAGATGAGATATGACTGCTGGGCACTCTGCCGGTATTACACAGTGTATTGAATCTAATCTAATAGTCTGCCGCTAGGAAATAAAATGCCGTATTCTGCACAAGCAGCACCAGCGTTTCGATTACAAAACCCATACACAAATAGCATATCGGCATACTCAGCAtgtgtaaatacgTGCGGCATGTGTACGCAATACAGTAGAGTGGACATGGCCAATAAATCAGAATGACAGTTGAAAAATCCAATGTAAACTAAAGCACaacttcacAACTATAACAACACCACTCTACTGCTGACAATCGATAAATACGCCCACAGCAACCGGAGTACCAACACACGAAACAGAAATATGTTGAACTCAGCTGTATCTTTGTATACAATAAAATCGGACACATGTTATGTGGTATTTTTATTGCAGTTCGTCTATACTAACACCTCCTAAAATATTCACTATTCCTCCTCAAACACCCTGTATACTA
>scaffold1957064:39-317
AGCTCCGCTTGACATCTTCAAAGTGCTGAGGTCGTTCTAGTACTGGTGAGTCTGCCGACTGACGGGTCGGACGTCGGAGAGCGACATAAATAGCgtgtaaaaggggcgtggtctgcagagattatccttgtcaaagataaaacTTAATTATCGAATGTCGTCTGTCAAATATTAAAACTTGTCTATCGATGAAGAGCAACTGTCCATATATAATTAAGTTCAATGGTTTCGTCTTTTATGTTAAAATTATCGCTATGTTTATGTATTTCAATGATTAC
>scaffold1957064:1322-2188
TGTACCGGGCAATAGTCATCGAAGAAACAGGGGAAGTAATAATTGTGAGCGCTTCTCGCGTACGTTATAAACGCCGCGATTTTGCAGTGACATGGTATTTTGATGTCACCATAAAAAAATAAACTTGATTGACATACTGAAAACAGCATCTTTCATGGCACAGTCCAGCAGCAAACCACGCGTAACGCAGCGTGTCGCTGAATACTTGCGAGGATAGCTGGTCATGTATAAAGGAATGTAGTCTGATGCAAGCTTCGCGGGAAGTGATTTCTTCTTCTTTCTCGATGAGGTAAGAACAGTTTTGAAATTTCTTTATCACATGTTTTACCTGATGTTAGGAGCTGGTTGGGGCTGTCATTGGGGCTGGTGTTGTTCGTGCCGACAGCGCCACCAAGGTCAAATTAAACTCACTGTATGCgagtattcgtgtttgCACCTCATGGGCCATTCACAACCCAAAGAGTGCTAGATAATGCGCTTGTTTTAAATCGTTACGTCCCATGTTGATGTTGTGCACTTGTTAATACAAAATAACCTATATGATGTTGCGGTTACTTTTGACGTCAGTAGTGTACGCATTGCCAAGGAGCACAAAAATATTTGTCGCTGGGTGGATAGAACCCGCGACTATTTCAATACCAATCCGATCACTTACCGCTAAGCCAAAGGCAGCTTCCTCATCACACTCTCATAGGGACAATTGGTAACATATATGTGTTGACAGATCCATATCAAAAGTCGTTCTATTTCGCAAATGCTTGGCCATCTGTGGGTCCCGCTTGGGTCACTTTCATGTCCCACCACGCCCTACATGTTCCACAAATTTGGACGAATTCTGTGATGACGAGTAGGCGTCCTCTCCTTGT
>scaffold707482:1-4816
[truncated: 1,255,468 more chars]
