# Supplementary material for: B chromosomes of multiple species have intense evolutionary dynamics and accumulated genes related to important biological processes
Source: BMC Genomics. 2020 Sep 23;21:656. doi: 10.1186/s12864-020-07072-1 (PMC7509943; doi:10.1186/s12864-020-07072-1)
Supplement: Supplementary file 4 — Additional file 4: Supplementary Datasets (Excel files may include multiple sheets for respective species). Dataset 1. A complete list of B blocks detected in A. mexicanus, A. correntinus and A. flavolineata. Dataset 2. Genes integrity percentage of the B blocks of A. mexicanus and A. correntinus. Dataset 3. A complete list of B-linked CDS with significant Log base 2 ratio in A. mexicanus, A correntinus and A. flavolineata. Dataset 4. List of B exclusive sequences detected in A. mexicanus, A. correntinus and A. flavolineata. Dataset 5. qPCR GDR ratio experiment CT values of representative B blocks in 0B, 1B and 2B of A. mexicanus. Dataset 6. Methylated B blocks and CpG Islands detected in A. mexicanus. Dataset 7. A complete list of enriched GO terms in all studied species. Dataset 8. Fasta sequences of the B blocks (A. mexicanus). Dataset 9. Fasta sequences of the B blocks (A. correntinus). Dataset 10. Fasta sequences of the B blocks (A. flavolineata). Dataset 11. Fasta sequences of B exclusive sequences (A. mexicanus). Dataset 12. Fasta sequences of B exclusive sequences (A. correntinus). Dataset 13. Fasta sequences of B exclusive sequences (A. flavolineata). [file 12864_2020_7072_MOESM4_ESM.zip › Dataset-13-A.flavolineata-exclusive-blocks.fasta]

>scaffold62873:60-816
TTTCACTATTTCTGTTACAGGTTAAATGTTACAGCTTGTGTTTGGAAACATGATTAAACAAATTGANNNNNNNNNNNNNNNNNNNNNNNNNNNNNNNNNNNNNNNNNNNNNNNNNNNNNNNNNNNNNNNNNNNNNNNNNNNNNNNNNNNNNNNNNTGCCTATACTAGATTCTTTGACTCTTTAGTGTGTTAGATGTTTTGCTTTACATTAAAAAGCTTCGACACGTTGGGAGCATGTCTTGTACCCAACAGGCGCGTTTTATTACATGTACATGAAGATAAAGGTTACTGAAATTACCTAAAATTAATGAGCTTAAAAAAGAGTAATTTCTTTACGATATTCTACTTACCTTAAAAAATCTTACTTTAAACAATTGGAATCATTTCGGAGTTTAGCAAGGTTGTTAAGTATGTAACAACATCAGTACTGAAATTTTCAAATTTGCGTCATGGTTTCCGCAACTCAATTAAATTACAAAACGAATCAAAAACAGCAGAACTGTTCACTTATGTTATTACAGCTACTGTTGTTGTCACCCCATCACCCCTCAAACAACATATTACTTATATAATATAATACTTCTTCTACCATATTCTGTATATGTTGCACTATTTATTTCAAATAAGGTGACCGAATGCTTAATGAATAAAGGAGAGTCCCCCctcccataaatgtgaggcagccatattccAGCAATTCAACTGAGAAAGGATCGGCTGCACGTCTATAAAAAAGTATCAGTCAAACACATGACTT
>scaffold62873:4375-5542
GTCGCATTGTCACTGTTCATGGGGGGAGGTTGTTTACATCTTTGTGCGTCTTCAGTGACATCTATGGACAATCCAAGGAACTGTGTTTTTAATGCTATACACACATTCAACGTCAGTGTGCAGGAGTTTCTTGCCACCAAGGTGATGCCACACCGTTTTTGGTGTGTGTACTTCTCGATGAGCAGTCCACCGCAGTTTCTTGTCGTCACAACTAGATGTAACAATATTGTAAATAGCAGATGCACTATCGACGACTCAGTTGTCACAGGGTAGTGTTAAGTGGCGAACTGTGTCAACATTGTAATGACACAATTCGCAATGGAGCAATGAGAAGTGATTCCATTGTACTGGGTAAAACAGACACGGCGACATTTAACTCCATTGCAAATGCTTACGGCAACAATCGTTTATTCCGTGCTTGAGTGTCTgtgtggttgaaacggtttaatgaaGGCAGGTGTAGTTTGAGGTCAGCGCATCGAAGCAAAAGTTCGTCCGACGGAAACAATGACAAAATTCGGGACGTTTCCAAATCGGATCTTTCATGCCGAACCATTTCTGAAGAGCTGAACAACTATAAATCACGTACGCAAGATATTCCCCATAACGTTTTGAAGAAGTATGTGCCAAGTTTGTCGCGCACACTTTGGCTGCCGAACTACAACAGGGTATGTGTACGTCTCCCGCAACTTGACTGAAACAACAAAGGTGGACAATTCTCCTCAGGAAATCAGCATCATGTGTTACGATATTTTGTGTTATGGATACGAACCTGTCAGACAACGACAAAGTGGAGAATGGATATGTGTTGCTTTAACAAGACTGAAGAACCTGGGAACCTCAAAATTTTAAGCGCTTTCTTTGACGCTCATAGTATTATCCACAGGGAATTTGTTCACGCCGGCCCCACTGATAATTCCCAGGGTTATACGGCCTCTCATGGATCGATTCAACAAGAGAATTTAGACGGATTTCTTAATGCTGCACAACAATACGCCCGTCCACAATTGTTTGTAAAATAATAAATAAATAGAAAATGAATTTAAAACGTACGCCAGTGTCTGCCTACACAGAAAATTACAAATCTCAGCCACCTCCATATTCACCCGTTTTAGTGGCAAATGAACATTTATTTTATTCCCAAAAATAATAATTTACGTCAAGGCA
>scaffold62873:6371-6874
CCTTTGTGCCATCTGTGGAATTGTAAATGGCCAGCATATAGCCATACACAAGAACTGATCATCGGGTATTCTGACCCGTTCCACATCATTTCGATAAAAATANNNNNNNNNNNNNNNNNNNNNNNNNNNNNNNNNNNNNNNNNNNNNNNNNNNNNNNNNNNNNNNNNNNNNNNNNNNNNNNNNNNNNNNNNNNNNNNNNNGCTATAGAACATGTAAGTAACTAATTATGTAGGATATTTGGGCACTTAAAGTCACCATCTTAGCTTTTCTTTATTTTTTTATTATCCAGtctcgaaacattttcctactgatggggtgtggcagttgagttggagcaaatacggcaccgTTGTAATGTTAATTACTGGTTGAGAAGGGCCTATAGCTTTCCGATAGGTGCCGCATTTCCATCTGCCCTTAGCAAGTAGTATGGAGCGCCCAGCTCATCTCAGGCCTCGTTACGAGACCATCTGCCAGCTATTTCGCAGCCCGCCCGATCCGTC
>scaffold19356:776-1092
TCTAGTGCATATTGTGTGTCTCAACACGCAGTGGGCTCGTCGTAGAAGCGCATCCAGTGACTTTACGTAGCTCAGGCGCCATCATGTTACTAGGCACAAGCGTTCGTCTGCAGCATACAACTCCATGTGATTCAAGTGAACTGAACTATCAGCTAGCAACCAACAGACTATACCAAGAACATTTGTAACTGTAACACGTATCGATNATATAGAATTCACGTGGCATATTACAGTGTACGGTTCTCTAGTGCATACTGTGTGTCTCAACACGCAGTGGGCTCGTCGCAGAAGCGCATCCAGTGACTATACGTAGCTC
>scaffold682764:1-1900
GTGGTTTGCAGAGTATGGATGTAGATGTAGATGTAGATACAAATACAGGGTACGCTGGCTGTATAATACACAAAGCAGTTTGGTTATTTTATGATAAAATTAAGCTAACCATGCCAAATGGGCAACCAAAGTTCATTTAGTATGCAACAAAGCAAATCGTAATGAATCAGTCTCGTAAGCTTTTGAGATTATGTAACAAAGCTTAGCAATGCAAACAATGACAAATTATTGTACATATGAATGAAATTTTGAATAGTTATTAATATATAAAACACTACTATTAAAGCTTGAAGAACAATTAATCTTTGAAAGCAAAATTAACGGTAACTGATTATCATTGTAACTGCTACTGCTCATAAATGACGCGACAGTGTAACCTCAGGACAATGGATACGTAGAATTTTGAATATCTGGTAAAGTGACTGAAATTGCACATTACTCTTTTCATAAATACCGTTAAATAGCTTCAGAATTAATGACAGCACTGATGACTGATCAACAACTCCGTAACAACGCCGTTTCTCAAATCGCAAGCAATTACAAGAAAATGACAGTACACAAAATACACTATATGTAAAATTATTGAAATTGATAATTAATTCAAATAGCCAAATATTCTGTTAAGCTGACAACATCTAATAAAAGTGGCTATTATTTTAATAAAATTATTATTGTTTTAATAGTCCTCAGATATGGTTGTTATTCTTACGATAGGTTTAAGACCCAAGCACAGGTTAATGACTTTGCGCCAACGACTTGGCTTATAGTTTAGAAATAGAAATAATTATTAAAATTGTGGAACAATTTTGAAACCACTGGGTCTGTATTACAATGGTTCTATCTAAAGTGATGGAGCAGTCTTATTTCAATCCACAGCCGATGTGATGTGTCGGGATTGTTGGCAGTTCTTCCAGTCACATCGGTTATAAATTAGCCAGCAAACATTTCTTGATGACCATATATCTGTGTACTTCCGTGCCCATTTGCCTCACTTAATATTTCTGGCTACCAACATTAATTTCACAAGGCACGCCAGCTGCTATACTGCTATACTCGCTCTGCATGACGACTTTATTCGACTGGTTGCTACTATGTCTCACTCCCCTACTCGCTACATCGCACACCACATATGATATTTCAAAGATAAACGTAACTTCCCTACTGACATGACCCAGTATTTACAAAGATACGTACACAAACAAGTTAAATTAATAAAATTCACACAATGCAAACAATAAACCAAAAGAAATACATGGATTAGTTTTAAATCATTTGCTGTATACACATATACAATGAAACAAAGATGACATAAAGAACCGCAGTGTCACTACCTGGGAAAGAGATAGCATAGAAAACACTGGGCGACTCATCTTAGAATATTGCTCACATGTGTTGGACCGATACCAAATTCAACTAAGAGAGGATATTGAAAGTATGAGAGTTGCCCAGAAAGTAATACATAACATTTTTTCTTCTACAATTATTTATTGCACATAATAGGAATTAGATACACGAAAGAATGATGTTTCATCTTCACACCCTGTGAATTGGTCTGTTTGTTTGTTAAATTTAATCCTGGCAGATGGAGAAGCCAATTGTTAATCTGCTGCTGTTGAAACATTTCATGAAGCTTCATCCCCGAAGTTCGAATAATAAAACGTCTCATTATTTTAATTAAATGATTATAAATAAGGCTAGGAGAATAAATGTGAGTCAGCCAGAAATAATAACGATGGTAACTAGCAGACATGAAGGTAGTGGAAATNNNNNNNNNNNNNNNNNNNNNNNNNNNNNNNNNNNNNNNNNNNNNNNNNNNNNNNNNNNNNNNNNNNNNNNNNNNNNNNNNNNNNNNNNNNNNNNNNNNNNNNNNNNNNNNNNNNNNNNNNNNNNNNNNNNNNC
>scaffold155751:3384-4418
GGATGTTATTGTTAATTATTACTTGCGAATGATAATGATTTTAATAATAAGATCAAATACTTGTAGGTTATGACCGCTGTTAACAGGTGATAGTCTTAACGAAAGGATGCGAAAGTTGCGAAATACAAACCCGCTAACTGCGACGAGTAAGTATCAGATCAGACAACTTCTGTGAGTACTTTTAAGTTTTGAAACAAATCCGTCAGATTTAAATGAAGTATCACTAAGCTTGAATTAAAAAGTTGCGATGTCAAATTCGTTTAATGGTCACGTGTAAACTTATTTCAAAACATCTGGGATGTACTGGAAGACTACTCCGATTATCGCAACATGTTTAGTAACCTATAGCTGCGATGTGTGAGGACGGCTGAGGGTATAAACGACCCATGAACTTCGAGTTCATTTAGAGACGGCGCGCGCAAGCTCGGATTGCGGAATGTATGGGGACCGAAAATTGGTCGTGCCTTTTCAAGGGAATCATCCCGGAATTCTCCTTGAACGATTTAGAGAAATCACGGAAGGCTTAAATTTGGACTGCCGGACTGGGAATTGAATCACTGCCCTCCTGAATGCGAGCCCTCTGTTAGTAACCACTGCGCCAGCTCACATCGTTTCTAGGAGTGTTAAGCTACTAAATATATGTGAGATTTCTTTCGTACGACAACGACTGATAGAATCAGAAACGATTGTTTACGTTACGTATTACTTAACTGAAGTTCTGAGTGTGAAGACGGTGATGATTTTTCTCCAGAACAGGACCATGTTGTTTCAATTTGATGTCTACATATATTTAGATCGAGTAAATTCGCTAAGATAAATAATTTATTCTAACACCTACTGTCCTACATTTCTATCTGATATTACTTGCGAAAAGTTTCGCAGAGAGCAACTGCAACAAGTAGGACGGTCGTTTAAAATTTATGATCTACCTAGTAACGCTTTACAACTTACAGTAATCCTCATTCACTACTTACTtcaggggtttaataaattatttcatATTCATTGTAACTCTTTCTTTTATGTAAACGCAT
>scaffold155751:4649-4978
GTTATCATACTCTGAATCATTTACGTAACTATTTCCGTTGTCTTATTTTAAATTCCTAATTTGTTTTCGGCAAATGCGTTTGGGAAGCAGTGTTATATAAAAGAGGAATGCCAAACAGTCGTCATCGTGCTTACCATACCGCACAAGTACCAACCGTAAGAAAATTACGAGGAACCCTGGTGCATGATTTTTTTATATAGACAATTACTGCAAGTTCCCAAGCTCTCATAATTATCAGACCCATTCCTCAATACTATTCACTCAGGTTATGCAAAAGATGTCGGTCACTCGTGGATCACCAACTTCTTTCAAAAAATTGGAGATAAATA
>scaffold155751:5456-5670
ATATACCGCTGAGAAAAATTATGCAAATGTAATTTATTTACGTTGCTGATATATCTAACCCTGTCATTGCCTTATGATGATTCAGTGGTGATTATATAGCAAACAAGAATAGATTTACATCCATACCTAGTAGGTTTAGTTACGTGTTCTACACCGGCGGAGACCAAGGCTGGTATAAGTATCATCATTAAGCAATGCTGTTGCTTCTCATTTT
>scaffold155751:7288-9294
AAAGGTATTTTAGTGATGTGGCTGCGTTAATTCAGTGTCGGAGATGGAAGAATGTTTCATGAATAATTGATGTTTATTTGCATGCAGGCCATGCGGCCAGCTCAAAGTGTCTTACGAATTTTGCACTGATTCAAAAATTTCATAGCTAGGTTTAAACTTAATTTGTTATTTTGATAAAGGACTACCGTTATATTACTGGATGAATGTATCTAACTAGCTCAGTGTTAGCTTTATGAAGTAGCTGTACGAGAAACGCGGGTTACATGGTATGAGTCTCATAGGCCAGGGCGTTCGGGAGGATTTCGGTATCAGGTCGTGACAAGTAACACTAGATTTGGTCGTTAAGCGAATTTACGAATCGGCAGCTAATTAATTCACTGTCAAAAATAGTATTTTGAGAGATCAATTAGTGTTTCAGTATGATGGTAAACCAATTTCCAACACTGCATTATACACAAACACTTGGTTAATTCATCCTATAACAAACATTACAATTAGTAGGGGTAGGGGGAGGGGATACTAGTCTGTGACAGGCTGTTACGCCAGCAACCAAGACCTCATTCGACTAAGGGAACGCCTGTTCATCGCCATCGAGCTACTTTCGCTGAGCTTGAAGAGGGGACATTGTCAATAAATTTTTAGCCGTATCGGCGATATTCACACTTGTCCAGCACGCCTCATGGCCTATTGATTGTAGTCGCAGGCCCACCGTTGGTACCATATGTCCCTGCAGCGACCACAGGGTAGCGCTGTGAACAGTCACATGTGGTACTCAGACATACCGGCCAATCACAGCCGTCACGTGACTGTATCATTTCTTTCGGCATTAGTATACCAGAATATGTTCCCACACGACCGCTCAGTCTTCAATAAGTCTTCATTCAATCTTCAGTCAACGGTATACTTTAGCGGTCCTAGTGTGTACTTCAGTGTTTTGCGTACCATCATATGCTCCAACGTTATAGACTACGTAGCCAGCTCGCCTCGAACCAGTAACCTTATAATACGCCACGGTAGGTATATATGTACAGACTAACATAAAAAACGACGACTCACTTCAAGAATAGTACGTTACAAGGCTTGGACAAAATTATATAAACACCATGCGATAGACTACAGTTTGTTGCATNNNNNNNNNNNNNNNNNNNAGATCGGTGAAATTCGTGATTGTCAGACTTCGAAAGAGGGCATATCGTTGAAGCTCGGTTATCGGGAGCGCCTGTGACGAAAACAGCTGAACTGTNNNNNNNNNNNNNNNNNNNNNNNNNNNNNNNNNNNNNNNNNNNNNNNNNNNNNNNNNNNNNNNNNNNNNNNNNNNNNNNNNNNNNNNNNNNNNNNNNNNNNNNNNNNNNNNNNNGAAGCGACAGTTCCACGCTAATGGAGACATACATAAAACGTGGTAAGCGAAGAGGAATAATGGGCGAAAGCCAAAGTTAACTGACAGAGNNNNNNNNNNNNNNNNNNNNNNNNNNNNNNNNNNNNNNNNNNNNNNNNNNNNNNNNNNNNNNNNNNNNNNNNNNNNNNNNNNNNNNNNNNNNNNNNNNNNNNNNNNNNNNNNNNNNNNNNNCACAGAAATACCGCGGCAAAAGCAACAGCGGAACTCAAAACTCAGCTGATTAATACTGTTTTGACAAAACCAGTATGGCGGGAGCTCCACAAAGCTAACATTCACGGTAGGGCTGCAATCGCAGAACCCCGTATAATAAGTGAAGAAGTGGTGACACGACCATAATACCTGGACACTTGATTTTTGGAAGAACGTGGTATGGTCCGATGAATCATCGTTCCCATTGTTTCCTACTAACGGCCGAATGCACGTATGGAGAACCGTAAAAAAAGTCTAAGATCCGGACTGCCTGCTTCCTACTGTCAAGCATAGCGAAAGTTCCGTTACGACTTGGGCTGCTACATAGTGCTATTCAGCTTGTTCCTCTCAGTCACATCATTGGCCGGATGACAACGGATGAATACCTCTATAGCCTCAATGACGAAGTTCTTACTGCGTT
>scaffold11470:990-1274
TTTCACCGCAGAAAAGAACATGCTTCCAATTGAGAGACACTCTACACGTACATTGTCGCCGGATATACCGGATACCCTGATCCGCGTGGACCTAAGACTCAAAGCTATCCACAAAATCAAAGTTCTGGCATCACTGAGATACCCAATAAAATGAAAGATATTGCAATGATAAAAGCAACAGAGGATATCATAGTGAATGGATGCAGCTATTTATGATGCCAAAGCCACCATTAAGTTAGCGATTATTGTCGCCGTTGTGGAACAACAACAGTCGCACTTAATAC
>scaffold30163:3744-4070
ACCAAACAATAAGTGTCCCCTTGGAAATAGTACGTTTAACTGTCGTTCCCGTAAACTCTGCCGTGCTCTTGATTTCGATGACATTTTTTACAAACAGTGATGAAAAGCTGTTGCTTTTCTCCTATATTATACATACACGATTTTACGACTCCCAATGAAGTAGATGGCAAATGATCAGCAAAATCGCTAAAACGGCAGTGCGTAAAATTGGAAATTACGAGATACGATTCTGATCCGCATGTTGACACTCATGTAATTCAGCGCACCTTTTGAGATTAACGGTGAACGCATCGAAAATCAATGTATTGTCTCATCCATTACTCCGG
>scaffold30163:4620-5259
GTCACGTCTCCACTGCCGTCTACGACCGCTGCTTTAAACCAAAGNNNNNNNNNNNNNNNNNNNNNNNNNNNNNNNNNNNNNNNNNNNNNNNNNNGTAGACGAGCACAGTTTTTTTATTTAATTCAGCCTCACAGATGCCGTCTACGACTGTCCCACAGTTGTTTCTCTATTTCTGTGCGCGTCCGTTCGGCATTCACACTCGCGTTGCCTGGGGTTGATTCTTCTTATTCGATGTAGAGAGACTTTGTCGCAGGTGATACATTCAACATCGATCATACTAATTTTCCATTAATCAAATGTAATTTTAATATTTAATCACGTTTAATTTTCCGTAAAAAACGTACTCAGAACAGATTTAATGCGCACAGATAGTTGGCTATCGTTTTGAACTCGGCAGTTAACAATCGCCAGAAAGAGTTTTTTTTGTCGGTAAGTGTGGATTGGCCTCCAGTATCTGTAAACACTGCGTTGAAAACTTATGTCTGTAGATTGGCAGCTAGAAAGCGTGTGCAACCGCCAAAAGCAATCTGCACCTGGCTGTACTGACTGTGACCTTTGGTGGCTCTTGTTGCTTCTACGAATGTATGGCTTGACTTAAATTGTCTAAAATATTAATTCGAGGTCACAGGCAAAGGCGTT
>scaffold82655:1-563
GGTTTGGAGAGCTATAGAACGCTTGAAATGTCTCTGATATATCCGTTACTCAAGTGATAATGACTAGTACCCTTTCGAAGTCACTAAGCTCGTTTGACCGGCCCAAGCGGCTGTTGCTGCTCTCTACTAACAACTCAATACTCCGTGCCTCCAGAATGGCGGGTATGGCTCTCGTGACATCCAGAGTAGCAATCCACATTACAGGGTGTCGCGATACTTTTGATATGAAAGTGTAGTATCAGAATGGGGCCTATTGCTGCTAAGCAGGAGCAAATTAGCTCCTTTACCTTCAGACCATCCAAACGTATTCCACAGATAAGAAATTGATAGTTGGGAGAATAAAGCAATGATACGACACGTAACATATCTCTCACTTTACACGATTTCTCAAATCAGTGCTTCAAAGTGTCANCTTTATTTACGAACGGCAGGAAAGTCTTCTAGGCTGCCGACAGTTGACTAAAAATTCGTTACATTCATTTCCCATCATATACCGCACGATGTTACCAACATCGGCACACGTTGCAAAGGCCCGCGCACCCGTAACTTACCTTTTACCGTC
>scaffold601404:1-908
ACTTCTAGGACTTGTAGAGGGGAGTGAGTACATTCGAGATTGAATAAGAACCGATGTCCGGAAACGTATCGTTTCCGTTCTACGACAGTNNNNNNNNNNNNNNNNNNNNNNNNNNNNNNNNNNNNNNNNNNNNNNNNNNNNNNNNNNNNNNNNNNNNNNNNNNNNNNNNNNNNNNNNNNNNNNNNNNNNNNNNNNNNNNNNNNNNNNNNNNNNNNNNNNNNNNNNNNNNNNNNNNNNNNNNNNNNNNNNNNNNNNNNNNNNNNNNNNNNNNNNTGGCTAGCACACGGTACTCCCATTCTTGAGGGCGGTGTTTCGATCCCACCCCCGGCCATCCAGNNNNNNNNNNNNNNNNNNNNNNNNNNNNNNNNNNNNNNNNNNNNNNNNNNNNNNNNNNNNNNNNNNNNNNNNNNNNNNNNNNNNNNNNNNNNNNNNNNNNNNNNNNNNNNNNNNNNNNNNNNNNNNNNNNNGAAACGTCTGGCAGTGTTAACTATCTGGGGGCCCTACAATAAATTGGCAAATTCAGCATGCAAACTTTCCCAAAGACGTTCCGGCTGGGGGCAGATAACATCTGTTGTCGAGGGGCGGCCAGATTTTCTTTCTGCCGGCAGNNNNNNNNNNNNNNNNNNNNNNNNNNNNNNNNNNNNNNNNNNNNNNNNNNNNNNNNNNNNNNNNNNNNNNNNNNNNNNNNNNNNNNNNNNNNNNNNNNNNNNNNNNGCCGACCACCCTGTATATAAACGCACTTAAAAATGGGAATTACTTTCCGTAGTGCAACAAATAAATAAAATAAAATCGTGACTGGCAACAAAATTGTATTATTTACAAACATAGTATTCGAGAAATGTGCTGAAATCGAAAGGCAACACTGCCTGATTCGATTACCGCGATCTAAACATCACCGGGTCGATTG
>scaffold601404:1141-1603
TGTATTCTTCCACTCAGGGTCAGTTCACTAGGTTCTCTTGAAAGTGTGACTTAGGATAAGTAATCAATAAATCTTCGTTCTGTTTAAACTAGTGTTCATAGAGAATCTAGCTACGTCTAAAGACATCTGGTTGTCGTTATCTACGTGACAATATGGACGTCGACACTGGTACTCATAGACAGTCAAGTCCGTTTCTCCGAATAAATTTATCTTGATTTAACCATTTATATACACATTTTAACAATAAACTGAAAATTATTTTAAAATTTAACATTACCTTCTAATAATTCATTAGCACGCTCGAAAGTGGCAATGAGACGAAACGTATCAATAAAGCATAGTAGGGAAATATGGAAAAAGTTTACAATATATCACTCTTTGATTTAATTTATGCTATGTGCCCATCGGAAAGAAAGTTATTGAAACTTAAAGTATTGTCCAAAATTATGCGTGCTTGACATG
>scaffold601404:1878-2088
ATAATGAAATGTAAACAATGTGATATGGCTGATATAACTGGCGCATCTGTGTGAAATCCTAGCTAGAGACCAGGCAGTCAGAGACAAAGCTGTCAGTGAGACAGGCACTGCAGCTCTACAAGTATAGACGGACAGAGGCTGTGAAAAGAGAAGTTAGCGTGCAGGCTTGTCACCAGTAAAACCAGGCCAGGTGACATAAAACGTATAACA
>scaffold786657:9-1156
GAGGCGATGACGACGTCGGGGGTCATAGGCCCGTGCACGCCATGGTATATATTTTCATTTACAAAACCAACCCGTTACCAACTGCTTTTCTAAATTAGTGAGACATCTACGTTTTGGAATATTACAGCTCCATCTATCACNNNNNNNNNNNNNNNNNNNNNNNNNNNNNNNNNNNNNNNNNNNNNNNNNNNNNNNNNNNNNNNNNNNNNNNNNNNNNNNNNNNNNNNNNTAAATGAAATGGGCATATTCCGTTACGTACTATACGAGTATGCAATAAAATGGGGCAACTATTCAAAAAAAGCAATTTAAATCACTTGTATCTATGGCAGCGCCATCTAGTGGACGAACTCTAGCGCCATCGGTTACCCCCCTTCAAGNNNNNNCGCTGTATACCAATGTAGGGTGTTGATGACAAATGACGAGGTGTGTGGTACGTGCTTGAAAATGGCTAACGGCCAGAATAAGCTGATAGTGAGTTGAATGACAGTAATAGGCTGGCAGCCAAGGTCGAAAACGGAACTGTCCTGTGTTAAAAGTGAATACATTACCCATATTGAAAGTGTTGTTAACCGCTTACTAGTTTCTGGACATTCACACAACGAATGTGATCAAGATTTGCACATCATTGAACATAAAAAAAcagcgagacgaaaatttgtccttaggAGATGATGAATTATGAATGCATTGATCTTAATTTACTATACCTGTATTACTGCAAAAATGTGTCTGGGATATGGGTACCGCAAGTACTCCATTATGAAAAGGCAAACACCAAAACTATTGTTTATGACAGAAGAAGGTATTTTACCTTATCAAAACTGCATATGAAGAAACACCGAACGGGTAGAAATCACATTCAGCTTCCTACGTTTGAGTAGATTGTTGGAAAGCTAAACTAGAAGCGCAAATCAGAATGAAGCCCCAAGGGAACTTTTGCAGTTTGTTCCACCAATATACCGTCAGTTTTATCGAAACTTATACAATCATACTAAGACCAGAGATCCAACATGATGAAGGGACAAAGGACCGGCAACAATTTTCTAAACCTTTATTTTTAGGAATTCCTTCGCTGTTGCAACCAATTATATAATCTGGCAGCTCGTTTCAGGCTTTTCAGACCATTTAAGCGAATGATTGCACTACG
>scaffold786657:1451-1831
CACATAACATTTTCTCGAGAATGATTTGAAAACTCCGAAACAGTTCGCCAAATTTCGCAGTTTCTTGCCGCTACGACGGATTTCTAAAAATAAACACCTTAGAGCCTTTAGATCCCAGCACTTTTGCGGATAATGAAGGTGACTTCTGAAGTGGTTTGGGTAGCAACGTCTATGGCACAGAACAACTAATTACAAGGTTAAATTGGTAGCCCATCATTCCATTTTGTTTTTTAAAACGTATCTAAGACGATAAAATAATCTTCAAGTTTTCATAACAGTAAAAGCACATTTGGTGTGCATACTCTGAATATTTACAATTTCGCATTTTTAAGTAACAGGTTTAAAGTCCTAAATACAGGCTGTGTTTCTGGATTTGGTAC
>scaffold252760:1310-1536
TCACTTATACAATCAGGCTATGGGGACATTTAATGTCATTGCTATATCCATATCCATCGACAATGTGAACACACTACACGAGCGTATCTATTATGCGAGAGCCAAGACAGACAGATATGTTCGCACGAGTTCGTATTTCTGTCTGAAGGAAGTGTAAGAATAAGCGGTAAGCACATTGACCACTCTCAGTGGCAACGCACTGGACTCGCATTCGGGAGGGCGTTGG
>scaffold463642:1-1015
TTCTGCTGGGTCTTAATACTATGCCTTTTTGATCCTCTGTTGTGCTCACGTCACCTTTTCTCAAAATTACCCATTCCTCTTCTTTCACACTTCTTCTCTTGTTAATTGCTGGGTAATGTCGCTTCGGCGACCTCTAGTTCTTTCAATATATATAGGTTCTATCTCCTTCATTTACTTCCTTTCTGCGAGTTCTTCAGTTGTAATCTGCATTCATGACTAATAAATTAGTAGCCAAAGGTGATATCAATGATTTTAAAAACGTTAATTGATAAATTATGGTCGGAGTCGATGTCTGTCCCTGGAAGGTTTTCACAGTTTAGATACTGGTTTCGAAACCTCTCTCTCCAGGTCTCGTCCTTCTTTCATGATTCTTAAACCAGGTGTTCACAATGAACAAAACTTTTTCTACTGTCAGAGTAAGTCATCATAATATATCACTGCACCGCACTGTTATGAGATAGATGGGCTAAAAGAATTTCTTTTATTGCGGTTTAACGTCGCTTGAATTGCAAGGTTCATTACGCGGCGGAGCGCGGAGGCTCGGAGCAGTGAAAGAATAGGGAAAGGGGAAGGATAGGGAAGGAAATCAGCCGTTCCCTTTATGAANNNTGTCTGAGCTATCCCGCTCGGTAAAAGAAATTTATAAAGTCACTAATAACTTGTGAAAACAAAAAATGAATACAAAATGTCCTATTATGTAAATTATACAAAAGAATTTGTTTGGGAGAGAACacctttggaattgaattttatgaaagcatattattttgaaagttaatagtattagaatatGATCTTATATGTTTAACTACTTGTGTTTGGGAGAGAACAAATTTGGAATTGAATTTTATGAAAGcatattattttgaaagttaatagtATTAGAATAGGATCTTATATGTTTAATTACTTGTGTAAATAGAGGCATTTAGATCAGCTGCTTGGACTGAGATAATTCAGGTGAATGAAATGTAGCTATAAAAATGTAACAAATTGATGGAGTGTTGCTCTTCC
>scaffold463642:1511-2887
TTCGAGAAGTCGACATACATCTACGTAAGTTTAAATCGAGCGGAAAGACAGGGCGACATTGAAGGCTTGTGTGGGGAGGGAGGCGTACGTGGGTTAGTGCGTGCAGTTGCGGTAACGACTGTGGTCAGGACACCGTAGTGGTTAATTCAACTTCCTAGTAAGCAGGAGACTCGGGTCCTATTCCCAGTCCCAGCACAAGTTTTCATTCGTCGTCTTGTCTACTAGGCGTTTACGATTCTCTGATGAAACAGTTGCTTCGAAGGATCAAACGTGGGCCACGCCTAATATAGCAGTCAATGGAActtaTGAATTATTTATGAAACATAATCTATAAGAAAAGTATTAAGGTTGTTAAATCCAAAGATATTACAATCGGAAGACGACAGTTAGACATGTATTGagtgtttgctgtcgaaattcGTCTGACAAAAAGAGCGGAGAATTCCGCAGAATCAAATCATTACCTGATTAGATGTTTTAATTTTTGCTATTAGTTCTGCGATGTCCTCGTCAGTCAACATCATTCTCATTTGTTTTTCATTTGTTGGCTAATAGGGACTTGACCATGAACGTCCTGTCAGaccaaacaatcaatcgattagtttatacgAGTTTCATTAGTTTCATTCCTTAGTTCTCTTATTTTTATTCCTAGAACTTGAATGTTATCAGTCCGGATAACTCTCATGTAAATTTTTAGCCGTATACATATTACTTCAAACTCAAATACGCCGCACAAAGAAGACATCAAACTTCAAATGGTTTAGAAAAGTTCGACAGTTAAGTCTATAACGATGATTGGAGATGCAGAATTGCAAAAAACTTTATTTAATAACGTATACAGTCTTTTTCGTTGCATTTCAATTGAATTTTTTAAAATTGTGGTACTGGGAACCTTGTCATCGGTATGACCGATAAACTGCTAAACAATACGGAATATTTTGCATATTTCCCTTTTACTAAAAAAAatgttttacctatttcgataattggtgTACATGTTGTACGTTATACATTGTTATCTAAATATTTAATATTTCGTTCAACTGCTGGGATAGACATAGCCCACTTCGATTCATCTAAGCGTTGCTGCATTAAAGAATCTTAAACTTCTCGTAGACAGGNGGTGCGTTAGCCACTACGCCACGTTGACCACTGTGCTCAGAATAGCTGGATGCTAGATATATCTTCTTTCGTTTCATTCAGTTCATTATTAGAAATTTTCTGCCACTAACTTCCTACAAATTTTGTTGCAAGTTTATTGGTACTATAACTTGTGAATATTTACTATGGAGGTTTATTGCATTTCAAGTGCTTTCAGAAGCATAGCGATTATTTCAGACAAAAATTGACAATGTCTCCAATTCTCAGGACTG
>scaffold18269:15-1856
ACGGTTAGTAACGACGACTCTACACGTGCCCCGTTCCTTGTTGATTTCATTGGTTTACCCGGAAAAGATAAAGAAAAGGGCTTATGTTTATTAGAAGTTTGTTGTTCAGAATCACCTCTATAATCAGCATGTATCTTTCGTCCTTACTCACCCTGTATGTGGTATCTGAGCCAAATACCTGGTGCATAGAAGGCTAACCACCACACACCGTATGGCGGCTTGCGGAGTACGGATGTAGATATAGATTTCCACTGCACTGCTGGCTATTGCTCCAAATTGAACTTTGATGCTAAAAGTATCTTTACTTCCAATTTAGTAGTTTGCTGTGGGAAACAACCAGAAGCGTATTTCTGCCTTTCAAATGAGCTCTCTAATACTGTAAACACTTTCATATAGCCTATTCAGGATCAAACAGAAATATGTCTTTCTTTTATTTTTTATTTCTTTTTTCTTTTTTTTTTATAGATGGGCATGCAGCTATACTATATATATTCATTAAATATTTTCCTTAGCTACTTTCTTATAGGCACTGCGCCCACAACTGATTCACAAAGAAAATTTTGCTTCTCGCGACAGGGCGACGAATGAAAATTTGTGCTGGGACcaggaatCGAACCCGGACCCGAAAAAATAAGACTAAAGAAAATCATTGTAAGCCGTTCCGGGGCTTAGAGGCTGATAATGAGAAGAAGATTACGAGGTCCAAGCTTCATACTTTGAGAAGGTAGAAAACAATTATGTATGTAAATTTTAGAGAAGAAAGACAGAGTGACAGTGGAAATTTGTGTGGGGAGGAAGGCGTGCCTAGGTAGTCCGTGcagttgcgttaaacactgtgccttggcattgcgtagtggttaacacacctgactaGTAAGTGGGAGACCCGGGTTCAATTCCCAGTATCGGCATAAATTTTCATTCGTCGCCCTGTCGCAAGAAGTTTACGATTCCATGATATAGCAAGAACTGTTTCAGGAATTAGTTTTGGGCTCTATGCCTAGAAGAAAGCAGTTAAGGAAAACGTTTAATAAATACATAAATATGATTACTGATAATTGGTGTATCAATTAGTCATTAGCATTATCTCTCCTACAGGGAGGTCTCACTACTATTGGTACACTACTAAAGAATAGAAGAGTAGTGCTTCAACAGTTTCTGCCACACACAGATCGTGCAGCTGGCTCTAGCACTTGTCACTACCTAAATTATGTAACTCTTGTGTCTCATGTTACTAAAAAGAACAAGTCTGTGTTGTTACTTAGAACGGTGCATGACAACGGACTGACTATGAAGGGACAAGGTAACCTTCGATAATGTTAGACTATAACATGGCGTGTGGAGCGGTAGATACTGTTGACTAATTATGTCGCACGTAGAACGCATTCCGAGTGACAATGGCTTCGCCGTAATACATATCCTACTCTCCGTATTAGTAAATGTCCTTTAATTAAATTTACGTTTTAACGTTTTTAAATTTCCTTAAATATACGTAAAGATTATTACTTAATTTTTAAAAGAATATACAGCTACATCTATACTCTGCAAACCACTGTGCAGNNNNNNNNNNNNNNNNNNNNNNNNNNNNNNNNNNNNNNNNNAGATGTTACAGAATACTCCTAGCTTCCTCAAGTACTGCTGGTTGATATTTTGTAAGCAGGTTTTCGTGAATTGTTTGCGCGGTGCCTGGAATGCGCAAACCTGTGACAGGACGGTAATATCGTGGCGTGTGCAATGAGGTGTGGTtccgaccacagcgtggaagTGCACAGCCCTTCGCTACAAGGGCACTCATTACCCAGGACCGCCGAGTGACAATGAAAGGAATTGCTGCCGCTGTT
>scaffold537888:26-892
CGCGCAGTCGACTACCGTCAGATTAGTGTCAGAGTCGGCGCGGCGGTCGTCCGGCAGATGCGGTGTTGGGAGCCGGGAGCCGTGCTGCGCGACCCGCGGACACATAGCGGGCGTCTTTCGTGAGACACCCTGTATATACGCCCGAGCCACTGAACTTGGAACGTGGTTTATTTGTGTCATGTTTTCGTTGAAATCTGAGAAATTGCTAGTGCTAAATCCTATTTTTAACCCAGTATTTCGGAACTGTTTGGCTACGTTATGAGACACTTTTCCTCTGTATTATATATAGGCATGAAAATTGTTTGTACTTGATGTCCCTCTCTTAACGTAATATATGCTGTCCGCATGTGTTCCTTCCTAATTTTTTCAAACTCGTAGTGGCTACTTCCGCTTTGTAAACATTACTTACTGCAACTTGCTTCAGAATGTCGATTTCTTTTTTTTCTTATATTGCTCACTTAATGATTATTGATTAGTGAACGAAAATAAGCCACTTTCTATACAATTGGATGCCATGCTGTAGAGTCTATATTGATATCATTAGAGGTTGGTTTCCTGTAGACGCTGTACTTGTGTACATAGTAATAATTACATCAATGAAATTAATTGATCTATTACAGTCATGCTCTACGGTGAAATTTACTTTAGGATGGAAAGCTCTAAGCTTCTCAGCGTCGTCATTGAGCTCATTTACATTCCCCTTTAACAATACAATGGTATCAACATATCGATAATACTTGTGATTGGCTCGCAGCGTGCATTTAAGTCAGTGAATGACATATTTTACAAAATTTCTGCCGTACAGATTTTATTATTCGTGATCATACATTATGTGATCCAAAGTATCCTGACGACTGGCTAAAAAT
>scaffold189047:1358-1587
ACCGAGCGGAGTAGCGCAGTGGCTAGCACTCTGGACTCGCATNNNNNNNNNNNNNNNNNNNNNNNNNNNNNNNNNNNNNNNNNNNNNNNNNNNNNNNNNNNNNNNNNNNNNNNNNNNNNNNNNNNNNNNNNNNNNNNNNNNNNNNNNNNNNNNNNNNNNNNNNNNNNNNNNNNNNNNNNNNNNNNATCCCCTACGCATCGATCTCGTAAGCACCTTGAAGACAAGATTA
>scaffold273676:1-288
TACAAGCAAAGTCATATTCCAATTTATACAGATACCTTTCAAAGCCACCTACTCCCACAACCAAATCCACTCCGTGTTTAACCGTCTCGGCTTCCTAGTCTAAGTCCTTTCTAGTTCTCACCTACACAAATTACCTCCAAACCCTTCTCATGGCGCGACAGCACTACAACATCTTGTTCCACAACATACGTTCCCTCCCAACATATAAACCCCTCTTTATGCATACCTTACCTCAGCATAGCATCCATGCCTTCGTTGTAACCCTATCACACCTCCCCTACATCCTC
>scaffold273676:533-1102
CCCGCTGAACCCCGGTGGTGGCATCAGTTCATACACTCCCCCCACGGTGACGTACTCCCCATGCCACAACACACCCGCCTGGAAAGTAACACCACTTCTGATGTCATCTCAGCATCTCCCAACCTCCTTGAATGCGTCACTGCAGCTGGCCTCGGTCCAGTTGGAAGTGATCACCTTCCCATCCTGCTCACCATCCACTATACATTACCTCAACCCCTTCCACACCATCGTAATATCTGTCCCAAACTCATCCAAGATACTCCCGCACTGAATGGAATGCCTACCGGAAATCCATTAACACCTACCTCGGAGTCCAACCGCTGAACTACCAACAACCTGATACCACGTCCTTCCTACAGCACACCTTGTCAGACTCTATTTCCTCCCACATTCCTGTCACGGCTTTTTATCCTCGCCGCCCAATCCTCCTCCCCCCCCCctctccacacacacaagtcatacttCTCCTCAGAGAGTCCGATCGCTTATACTATTCCCTCCTGCAGACACGGGACCGAGATACACTCCACTCCACCCCACCccaccggcaaagaaagtgacacgtcttt
>scaffold273676:1728-2104
TAAACAATAGAAAATCCGCCATTTTCGTCTCCCTAGACCTCGTAAAAGACTATGACCGTGTTTGGTATTCTAGTCTCCTCTTTAAACTCCAAACCTATGGACTTCTAATTAACTACGACCACCTAATTGGATCCCTTCTAACTACTCTTTCGTCGTTTTTTACCGTTAACGATACTAATTCCTGTTCGTTCTATCCTGCTGCAGGTGTGTTCCAAGGTTCTGTCCTTTCCTTTATCTCCTGTAAACTGCCGACATGCCAAAGCCGCCATCCCCGGTCCATCTCCTCCACTATGCTGATGGCACTGCCTTCCTCGCCCTCCACTCAACACTCCAGAAACCCCAACGCTCTCTCCAACTCCATATTAACCCCTTTATC
>scaffold273676:2562-3653
CCCACACGGATCCTTTAACGTCTCATGTTCCGAACTGCTGCTGCCAACTTCCGCACGTTGACAACTATGATACCACACTATGGACCTCGTATTGCATTGCCATCTTAACAATTTGCATTCGATATATAGAATGAAGACTGATAACCTCGAGCGTTAGTCCCTTTTAGCCTCACCTAAAATTTGTTCTTGAATGACATATGGGTAAAACCTTGAAGAGATAAAAGCAAGGGCATTTCACTTGTTTATGACAAGTATTACAGTTCAGGTTTCGAACATTTCTTGCTGTAGGAAAAAGTTAATAGCCATCGCTACTTCCTAGGTTTTGTACTGAGCTTAATCGTATTGTCGAGTCTCTGTTTTAATAAATAATAATGCAGTGGCATTTTGCAATTATGCCAAAGAGAATTTGTCCCGAAAAACATCGAATTTGGAGGTATGAAGGTAGCAAATTAGCCATTTGTCATGCATTGAAATTTTTTCTTTTTTTctttctagaggcatatgttaaatcttAGGGAAACTGAATATATTTATTGCACAGACTCATTCTACAGGTCACAGGTTCTAGTACTACATTTTCCTGTTTAAGTTGTTTAAAATAAGCATTATGGGTTGTAGATCAGTGTAATATGGAGGCAATGATATAGACTGTGATATATAGATATAGTCTGTGATCAAAAGTATACGGACACCTAAGTGAAAATGACAAGTTCGTGGCGCCCTCCATCGGTAATGCTGGGtttcaatatagtgttggcccacccttagccttgatgacagcttcctctctcGCAGGTATACGTCCAGTCTGATGCTGGAAGGGTTCTTGCGGAATGGCAGCCCATTTTTCACGGAGTGCTGCACTGNNNNNNNNNNNNNNNNNNNNNNNNNNNNNNNNNNNNNNNNNNNNNNNNNNNNNNNNNNNNNNNNNNNNNNNNNNNNNNNNNNNNNNNNNNNNNNNNNNNNNNNNNNNNNNNNNNNNNNNNNNNNNNNNNNNNNNNNNNNNNNNNNNNNNNNNNNNNNNNNNNNNGTTTATAAACAGGGCCGGGATCGTGTTGAAAGATGCAATCGTCATTCCCGAATTGCTCTTC
>scaffold532356:1-207
CCTGAGCTGTTAATGAGGCGTTAAAGCACAAAACCCAACCAATAGAATGGGCATTGTACATCAATTTATTCTGATACAATCCAAACTGCCTAAATCGCGAGACATAAACCAGGTTACTTTGTGAAAGTGTGTTTGGCCACCACACTGTTACTGTAAAGTCCTCCCTGGTTGTATTTGTGCTATCACCCTCACGCAGGCTGGGAATC
>scaffold532356:440-682
GGGAGTTTGTACCAAACAGTGATAGCTCGGGGGTGATCGAGAACGCTCTTTCTGCATTGCGGCAGCGACAGCGGAGACGATACGCTCGCAGCTACGACCAGCTCATCACCCACGGTAATGTGGTCGCATAGCGATACTAGGTTATGCAGCCTCTTTCAAGGCGACATGATAAATTAGTTGGGCTCAGTAGGGAGCGTAGTACAGTCTCATTAGCCGTGAGTTTGATCGGTGGGATTGAGTTA
>scaffold532356:4166-4438
ACTGGAAGTATCGAAATCCTCCCTTGTTCTTTTACTTGCCACAGGTGTAGAGGGGGTTTGTAAACCCTTGTCATCTCTGCTACAGATGTAGAAGGGGTCTGTGAACTCCTCTCACCTTGTGGCTGTCCTGGTCTTAAGGTCTTGGGCTGTAGTCCCTTCATAACCCTCCATTTGGATTTAGGAAGCCATGCAGTCCCTTCCTTTTCCCTTTGTTCCCTGAACAGCCTCCTTCTCTGTGCCCCAGATAAGGGTTTAACCTTAATCTGGTTTAA
>scaffold532356:5556-7241
AGGCATTTGTGCCATTTAGGAGAATGTAAAAGACCAGCATGTAGCCATACGCAGTAATTAATTATGAATCCTGTATTCTAATTCGTTCCACATCATTTACATAAAAATATCGTTGACATGTTCTATGGAACATGTAACTAACTAACCTTCTCCATGACAGGCGTTACGTTCAGTTATAACGATCGTCGATCTTCCGCCGCTGGTTAGAAGATCACTGTATATGAAATTAAATAGTGAGGGATTCAATGACGATTTTCGCATCTGTCGATCGTCAGTGTTGTATGATAGCCTCGACTGTATTAAGAAAATACATATAAAGCCGAGTGTACGAACAGTGGCAGGTAAACTGTCAGTTTACAGCGTTTATGTGCGGTCCAGGGAGAAAGTCTTTTGGACGGCGGACCTGCCACTTCCTTTACAAGTCACCGACGCTGAAGACGTCTTTTAGTTTCGACGTGAGACTGCTATGGTTTGGTTATACAGGACCTCTAAAAATTTTACTGTTAATGTACTGTGAGTAATGAGATACACTCAGTGGAATTTGAATATGAGAAGGTGGTATGGAATAACACGTATCTTAAGTAATATAAAGTATTTATAATGAAAATTCTGAGATTTCTCACATTTTTGCATTTAATATTATAGTGATTTACGTATTATGTTGAACAAATGTTCCTGATATGAATTTCAGATTACCGTTCTCTTACACTGGGTGAAGTCTCGCTGCGACCTTATATTCTAATGTACGTTCGCGTTACTGTATAACATTTCCCGTCTCTTGCAAGGTTCCCGCTAGCAGCATGCGTATTGCGACTCCAACAAGAAAAATATCGTTCATAATGGGGAGCAAGATCATTACATTAACTTTAATGCAAATTGCAGCACGCAAAGATATAACGCAGACGCGTATAATTCACAATAAGTAGAAGCCAAATGTTTTTTTCAAAAGGTGTCGTACGCCTGGTTACACTATCGTCGTCCTCTCTGTGGTCTAAATGACCGGTATTACACCGAAGCGTCAGTTTAATTGACCTCTGGGTTTGTATTAAAAATCTTGCAGAAATCGCTGCTAAGACAAGTATGCGCTGGACAGAGACGGGTTGCATGCAACGACGAGAGCGTGCAATGCCAGTCAGTGTGGTAATAGCGTGTGGTGACCGCACATTAGTCCACATGGCCCCAACGGAACGCATAACTTCGTCCACAGTAAAGTCTGAATTCGCAATTCGGCGCTATGTACTGCCTTCAAGACTTGAATTACACGAGATTTATTTTATTCTTCAAGGTCAGATCGCTCGCGATAGGGTATCCATAGTGAAAATCAAAAACGTTGTATTTGTAACAGTTAGCTACATCTTACATCTATTTCCCTTCTTAGTCTTTGTTCCAACTTTGACATGTGTCATAGTGTAGTACCAGATTTCCAATATCTCTCTCTCTCTATTGTCGTTTCGTCGATTTCGAGTTTCCGTGACCCCCATGAACTAAAGCGCGCCCATTTCTTCTGTCCTGCACTGTATCCCGAATATTTTACAGGCTGGGATTCGTTACTTCCGTGGTGTCGTAGATCCATCTAATCCTTTGCAGCCCTCTTTTCCTCGGCCTTCGATCTTCCGTAGCATTAGAGCGTTCTCCAGGAAACCATGTCTTCTCATTGTTGTATACCCTCCTGCAGTGTCCGATGG
>scaffold532356:7774-8851
TTTCAGAGTCATACCTTCCAAGAGTCAATCTGGTTTCGTTGTTATAATACACCTACTCATTCTCTTTGCCACCTCAGTTCCAAGGAGTCTATTCTACGACGTTCAGCAGGTGTCACATTCATACATCATTTAATTTTAAGGACCATAGCCCTTACTACACGGGTCTTTTTTACTAATTTAGTGTCTCTATTCCTTAGAAACTTGTCAAGATGCACATTGCCTTTTTAAAAAGGAACAATCGTCTCTTGATCTCTTGGCCCTCAGATTTCTACCGATGACGGACTGTAGCAAAGACAGCTGAATATATCAAGTACCTACCTTGTTCGCCTCCTTCTAGCCATGAAGTGATAGGTGTATTTGCATGCCCTCGTCGTAAAAGGCGGACGTCAGTGTTTTCATCCTACAGTTGACGTGTTTCGCTGCCCCGAGGTCAGATAGGTCTTGCTGGTTGCAGCAACTACTTAAATATCTGCAACCAGAAATACCTATTTGTAGGGTAGCGAAACACTTCGAGAATTGGCTGAAAGCATAGGCGGCTGCCTTTTATGACGAGAGTATTGGAATGTTGGTATCACATTACGGCAGAAGCCTAAGTCGTAGCAGCGACTACTTACAGAAGTATCTGGAAGGTACAGCAAAATGTTGCAAACACAACAGTTTTTATTTTCACGTTGGATTCCATTGCGCGACCTATCGGGCCTTGAAAACATATTACCCTCGTATATGCTATTGTTTCAGCTTCTGTACTCCACATACCACAAACGTCGCTAACTCTAATGGAGACACGACGCCGTCACTGGAGTTTTGAGTGATAAAACGTAGTTGGGTTGGGTTTTTGTGGTTTAATGTCGCACCAACTGCNNNNNNNNNNNNNNNNNNNNNNNNNNNNNNNNNNNNNNNNNNNNNNNNNNNNNNNNNNNNNNNNNNNNNNNNNNNNNNNNNNNNNNNNNNNAACGTAGTTCAAGTAAAGCAAATTACATATACTTTAGCTGCCGATGCCGCATAAAATCCACCTATTTCGGTGAATTATCAGACGCCTAAATGGGCTAGGGGTGATTCCACAATTTCAGATCTTTT
>scaffold855276:269-1481
TTCTCGAAGTTCACAGTGCACTCGTCAAATGGTAGTACGGGAAAATCCCCAATGCATCGCTACCTCTTAGATGCTGTGCCCATCTCTCGTACGCCGACTATAACACCACGTCAAactcacttaaatcatgataacctgccattgtagCAGCAGTAAGCTATGTAACACCAGCGCCAGACATGTTGTGTTATATAGGTGTTGCCGACCGCAGCGCCGTACTCTTTACATATTTCTGTGTTTCCATATCCATGCCTATACCAGTATATATGGCTCTTAATTGAACCCGTTTCTCGGTTGTTTTCGTTTTTCAACTTACTCAAACACATTCACTCCGTTAATAAACAGCAGAAGGAATATCATAAAAATACACTTCGAGTCAAACCGCCAAAGTTAGTTACTGAATAATAAATGGACATCTACACTCCGCCTACTGAGATTCTATGGATGCTCCAACTACGCAACAATGGACGACCAGCCTTGCCATTTTCGAACATTGCCACTACGTGAGACTGGGCACAAGTGTAGACTTTCAGACATCCACCAGTATCCCTGACCAGAGATATACGAGGGTTGTTTCAAAAATAGGGTTAGCACATTTTTTAAAAGGCAAAACAACTTCTATTGTACAAATCCAATACATCGTACGAAAGCTCGTTTATTTTCCTACTTTTCGACATAATCGCCACTTTTTCTACCTGCATTTGCTGACGAATAATCAACTATTGGAAACGCTCTGCATATCCCTCCACCGCCAACCCGTTGAGGTGCCTAGTCATCTCTTTTTTCACTTCTTAGCCAGTGTTGAAGCACTCTCCACGCTTGTGTAAATAGTTAGTGGCTGAATCAGGACTGTCTCCGGCGTGGGGGAGGATAGTCCAGCCAAACTTCCTGATTAATTCCTgtgtttggtgtgaggtgtacacaCACGCATTGTTGAGGTGAAACCTTGCTCCTTTCGTTAGTCTTCCCCTTTGGCAACTTTGGGTACCACGTCTGAACTCCTGCAGTGTATTGGAGTACAGTTCCGAACTAATTGTGGCCCGTTCTTCCAGAAAATCGACCATCAGGACACTCTTGCGATCCCAAAAGACCGTAGCTATGACTTTCCCAGCCGGGCGCAACTCCTTGAACTTCTTTGCTCAAGGCGACGTTCTGTGGCGCCACTGTTGCGATTTTTCTTTTGTTTCTGGAGAGAAATGGTGTCACCACATA
>scaffold855276:1709-2787
CCTTCTTCGTGCAAAATGCGCTCAGTATTGCGAGCACCTCATCAGAGATTGATGACCGTTCACTTCGATGTTCGCCGTGGATGTCGACCATCCGAAGATTCTCTACATCATTTGCGGACATGTTGGACACTATCCACATTTCGCCGTAAATTTACGATAGTTGGCGACGAATTTCACTAGGTTGCAATTTCTCTACTTCCAGGAATCTAATAACAGATCGAATTTCATACCTAGCAGTGATGGAAAAGACAGGTTCCATCGCGCTTGGCTGACAAACCGGTACTGCTGGACCCAGCGATGTGTTCAAGGTCCGGGTGTAGTGGGTGNTACCCTTCCATAGTTACAGCGTTGACAACCTTATTTTCTAATCATCCGTCTATGATGTATTTTGCTACGCCAGGACACATAGGTCTCGCTGGTTGCAGCAGTTACACCCTCCTTTGGCAAAAATATTGGAAAGCTGGTACCACACTACTACGACAAATTTAGAGGCTATGTAGACAATTAGCTGCAAGACAAAGCTAAGTGTTGCAAGTATAACATTTTGGTTTTAGCTACGGTTCCCACTTCACGACCCATCGCATCTTAAAAAGAAATCCTTGTGCACTCTCTCTGTGGCATACCGACTGGACGCTCTTAACTTTCCTTGTCATCTGCTGGTAACTTCTTCCATTTTTAATGTCGTCTAGCATtcccagacgttttcttcctctccctctcttctctgcaattTTCCCTTCTACTCGTCTCCTTCGTAGGCACTTTTTCATAACATGTTTCTCAACCACGCTGTTTTTCTCTTCCTTAGCAGTTTTATTTCCTCACCTACTCTCCTAAGTACGTCTTCATTTCTCATTCTCTAAGTCCATTTCACTGTCAGCATTTTCCTCCACAACCATATTTCAAAACTCACCTAGAATTTTTCTTCTTTGTTTTTAAGTGTCCATGCTTCACAGCACTATAGTACAACATGCCAGATAAAGCACTTGACGAATCTCTTTCTCAAATGTAATAGTATCCTTTTTGCAGTCAACAAACCTTTCGATTTTTCGAAAGCTCTTTTACGTACAGCTATTCC
>scaffold994815:1539-1845
TAGATATCCAATCACGTAGGACCATTTTGTCCACTCGGTAGAAGTTGTAAAAGTCCCTCTAGGAGGTATACGAGGTGAGAGTGATCATTTAAACGGTTAGCATATAAAGCCTCCGTAGTCTGTTTTAAATAATTCCAGCCCATACTATTACTGAAAACCGGTATTAAAAAACAACCAGGCCGACCAACAAAAGACTGTCGTCGCCTACTTTCAAAATTATGAGACAAAATTTCAATTTTTTTTATTCAAAATTATTGAGTATATACATGTTGACTTACCATAAAAATTATACTGTATATTTAATTG
>scaffold994815:2106-4090
TGGGGGTTTGTCCATCCTCCACCTTTATGACAACTTGAACTATGCTAGCGACAATTTCAGTGAGATGTCTGAATGTCTGTGGCAGCGTATTATTTCTCAAGAGCCGCATCCAGAGTTGGTGGTGGCGTTGGGTGCCGCGATCTGAAGGGAAGTCAACGTTCTAACTGATCCCAAAAGTGTTCCGCTTGGAACAGGTCAAGATTCTTAACAGACCAGCTAATTTCAGTAATATTGTAGTCCACAAACCATTGCTTCACACTTGTTACCTTGCGAAAGGGTGCATTGTCATGCTGATACACTCTATCATTGTATACGACCTTTTTCACTATTGTGCGACGCACACAATATCGTAAAATGTGTTCATAACCTTTCGTATTTAACGTTTTCTTAAGCTCAATAAGGAGACTGTACACTAACCGCGATAAAATATTCCACACTACGACACCACCACCTCCGTGCATCACTTTTGGCACTATTCATATTGGCAGTTAACGTTCTCTAGGCATTCTCCAAACACTTCCATCAGATTACCATGGTAAAACGTGATTCATCAATCCAAATCACTCGTTTCTCGTCATACACTGTGCCTTCACCGATTTGATTCATAATGATAAGGTGTGTAGAGCATGGCTAGGACTTCAACATACGTAAAGAGGAAGACGCAGTTATCAACCGTTTTTGAGAAAATAGAGTTTGACAAATTTAGACATGACTATATGTATTACTGTGTGACTAGTGATAAGTAGCTGAGTGAGTAAGTGATTAATTTCTTAAACGTAGAATCCCTGGCTCGAAACCCTCTGCTGGTCCTTTTTTTTCACATAACTCCAGAGGCAGGTTTATTATGACTGTCCAAAATGTCAACATTTAGTGTTTCGTTTACGATATTTTTTGTAGTATTATATAATATTTATACTGAAAAATAGGAAAACATAATTTGTTCATAAGGATACTGGAAGGAGAAACGGATTCACGACCATTTTGAAACGCATCTGTGTAGCCTTTTTACTGATATTATTGCACCTACTTTTGTAACACGTGTGGAGCACTGTACGGATGAGGATGATACTAATGATAGAAACATGTAAAATAATAGTCGTTGTTACACACACAAGATGTAATTAACGTCGAGTTCTTGTATGAGCATGGTTTATTCAATGTGTCTACTGCAAATCAAACTTGGCTTATATATTCATAAACGGTTCTCGGTAACCACATGTTTTTGCGGCGTACCACGCGAATCGAAGCGTATCACCGAATATTGGTTCAGACAACTAGTAGTGTACGACTGATTGAATTTTTATGCGATCTTCTCTAGAAACTATCTCTCTATTATGCTCGATAATGTACGAGGAATTCTGTAGCCGCTTTATAAGGTTTTACACCTGCCTGACGAAATTAACGTCGTACGGCTGCATAGTCATAATAGATCTGTCGCTCGAGTTACGTGGGGAAAGAAAGCATCAGCAGCGAGGTTCGAACCAGGGACCTCACGTGTGCGAAACTAAGCGCTAACTCTTTTTCTTATTTTTATTTTATTTTTTATTTATTTATTTATTTNNNNNNNNNNNNNNNNNNNNNNNNNNNNNNNNNNNNNNNNNNNNNNNNNNNNNNNNNNNNNNNNNNNNNNNNNNNNNNNNNNNNNNNNNNNNNNNNNNNNNNNNNNNNNNNNNNNNNNNNNNNNNNNNNNNNNNNNTCAAGAGGAACGACAGGTTTCATCCTCGCAACTGGGAAAGTGGAGGGAGTGGGGAATGTAGGATGGAAAGGAATGAAAGAAAAACCACAACTCGTGGCACAGAGAAAATAAATAAACAAAAATAAAATAATTAAAAATAAAATAAAAACAAAAGCAATAAAGTGAACAGTACAATTACCTCCCTGAATTTGATTGCTTCTCTGAGTGCACTCCAGTTTAGTGTCCTACATCATGTAACATCACTAGGGAACATCATTATAAGTGTGACAGTGATCATCATGCTTCCAC
>scaffold994815:4388-5608
ATGTCGGGCGCATAAGACGATGGCTGTCCGTATCCAATCCTCCACACGTGGTAAATTTGGGTGTGGGGCAAAGGTGGATCCTGCGCAAACGTTCAGCCGTTGGCAAATTTCTGTTGACCACCACGTATCAAGACACTTTTATTGGCATCGGTAAGAACGGACTGTGAATATTTTTCCAAATTTGCTGCAAGTCATGGTTCGGGAATTTGAGAGTCACAGGGTTGTTCGGTGTCCGGAAGAGTAATGATTCATAGACCAGTTTGACACACAGTAAACGGGTACGAGGCATACACAGTCGTAACTGTCGTAATTCTAGGAGAAATTCTCTGACATGAACTGGTTCTGCGGGGAAGTGTCCAACATCAACAGGTGGATGAAAATCAGTTGGCATGTACGCAACGAtcagcgaacgtgtaagcgATCCGTTTTGGCGTCGCCACAGTTTACACATCGCAGTAACAAACAGCGCACGTTATTTACAGATCACATTTGTAAGAGTTAACCCTCCATTATTTTGTGGTAGCGTCAGCGTCTGAAATCTGACTTTAAAAATCCTCGGACGCAAAATGGAATGCCCCAAAGCTGACTGAAACCATCTGGCAAGTGGTGGAGTCATCTGGAGAATGTGAGCAACATAGTTCCATTTGGAAACGATTCTCGCGTTGACCAGCAATACCTTCTAGATCACATCAAGTTCCCGTAAGATGTTCGTAGTCAGACATCcacgaagtcgctgcaggatggtgCGGTAGTTCGTTGTATAATTTGACGAACTGTGGCATGCAATGTGAGTCCCAGCAAACGTATCGAATCACTGACTTGTAGAAATAATGGGCCAACAATACTAATGCCGACATATACGTATAAAATTTCCGATTTTTCCTTGTTTATCTTGGCACCCGTCGCCATTGAGTACGACAAGGCCACTTCTAACGCTGCGTGAACTTCTCCAACGGTGGACACTATACAAAATGTGTTCAGCGTATGCTCGGCTTGCCATTACCGAGTCACCTAATTGTAAGCCAGATAAATCGGTGTTCAACGCTGCGTGCAATGGCCCCACAGCAATCGATAATAAAACCGTGGATAATGGGCAATCCTGGCGTAATGAGCGATATCTTGTTGGAGGTGACCGGTGATATACAGCCTAGACGTCGTTTCCGTCACCATATTGGAAATATTCCTCAGAAACATATTGGTGAATCCCATCTGTCCCATCA
>scaffold324299:508-992
GACCGTGTAAGTTTGCGCCATCCTTTTTGGTACACCCTGTAAATTCGATGTGCTACATGTAAGGCGAATTAGCTGACCAAGGAACCAAACGATCATACTTGCCGTTTGTACGCTTTGCCGCTCAATAATGCAGTCTTCCCAACTGTTGTCACCATGGTAGCGTATAACACTTACGCGGACATTAGTGTAGGACAAGTTCAAATGAGAGTGTCGAAACCACTAGATTTTGATACTTAACACGCTAGTGATTGCGGCGTGCCCAATTCAATCTGAGGATTTGGTGCTTTCTTGTCAATGGAAGGGAACGCAATTACATGCGAGCCATCAGTCCAGGCCTCAGCAGTCAGCGCCGAACCGTCGACGCAGACATACCCGCACATATTGCAGTGCCCCAACGTCGTGTCAACACTGTGGTACTACACACTCTAATTCAGGATACATATGGACCTGGATTCCATTTCAAAGATGAGGATGGTAATGATTA
>scaffold324299:1209-1958
TGCCTATTGTAGTTTTGTGGAACTTGAGTGAGGTATCATACATCGATACCACACCAGAGCGTGATTGCACAGTTGGCAGCAGAAGTTACGGAGATGAGCGGTCGCGACGCNNNNNNNNNNNNNNNNNNNNNNNNNNNNNNNNNNNNNNNNNNNNNNNNNNNNNNNNNNNNNNNNNNNNNNNNNNNNNNNNNNNNNNNNNNNNNNNNNNNNNNNNNNNNNNNNNNNNNNNCTTTAAACTCGTTATTACGCTACAGCCATCGGAAGACACGCTACAGTGGAGGTTTAGAAAGTGCTTCGTTTATTTTATTGTGTAATACTGGGTGCAGTCTCCAGGATCTGCTTCNNNNNNNNNNNNNNNNNNNNNNNNNNGAAACAGGAAAACTATTTATTCTTCTTCCTTGCTGGATACAGCAGATGTTCGCAAAAAACAACACTTGAACTCCCATCGGAGTCGTAGGTTAGCGCTAGCTTACCGCAACGAGGTCCATGTTACACTTAATGGTCGCGGCATGTCCACACAAATGCCTCAGGAGGATTTCAAATATTTTCTTCACGGAGGGTACCACAGCTGTGAATCTATTGAAGTTATTTTCATGGTTGCACCTTGGCTGTATCTTTTTTAGCAAATTTTATTTAACATATTTCGCACAACTGACCAATTTCGACTTCATAAGCCAGTTTCAAGTGCCACAGTCAGTGAGGTCGACAATTGGTCGAAATGTGTGTATTTATAtataaggtccattcgg
>scaffold324299:2457-3279
AAAGTGTAGCAAACTGTGAGCCCAGTATGTGCCTCATAGACCGCAACCAGCACAGGAGGCATGCCAATTGGGACTCTCTTCCGAACATCTGCTACACTATGCCAAGGAAGGGAATGAGTCCCTGTTATGAGTGGTCGCAGGAGACGAGACCCGATGACATCACTTCGAACGCGAGTAAAAATATGATGTCCCCAGTGGAAGCACGAATGTTCGCCGCCACCCAAAAACTCCAAGGCCGTCCGCACGAGTCCGGGAAAGGGTGTGCTCAGCTTCTTCTTTGACCAAAAGTTCCTCTTCTTATGGACTTTCTGCATTGAGAGCAACTCACAAACCTTGACCACCCCTCCGAAAGTGATTAAATCGAAACGGCTAGGACAGCTCACCCGAGGGATCATTCTGCCCCACGACAAGGCCCCATACAGCAAACGCAGTCAAGGAGCTCCTGCAGTTATGCTAATGGGAGGTCCTCATCCTCCATTCAGCCCCAACCTGTCTTCCTGTGATTATGCCATTTTTGGTGAGCTAAAGAAGGCTCTGAGGGGCAAAAGATTCACCTCGGACGACGACGATTAGCATTACGATAGCAACTGGTTCTCAACGCACCAGAAATTTTACCAGACACGGCATTGTGTCGCATTGGGTAAAGTGTCTCAACAATGCTCGGCAATACTTTCGAAATAACGGTACACGTTTTCATTTTATAGACCCAAGCTCGTTTCTTTTTGTATGGCCCTTATATGTAGGACGCTGATGCACTGAAAGCGCACACATATTTTTGTGAACGTCAAAATATGTAAAACGTAGTTTTTACTGAGTGCAGTA
>scaffold174976:1-242
ACAAAAAACGAAAATACATGTGTTTTGCATAAGGCGGAGTCTGCACAACCCAATGTAAGCCTTATTTAAAATTAGACCTGATTCCGACCAGTAGGTGTTACGGTTTTCGAGTAATTCCAATTTGCGTATATGGTTCACAATTTTTTTCCCATTTCCGAAATTCAAAAACTAGATACAAGTGACTGAAAAACAATAAAAGTGATAATTTTTACTCACGTAACAGTAAGGAACATATACACAA
>scaffold174976:686-1333
TTATTGTGAGCTGTAATGACTGGCGTTTCGAGTATGGATCGTAGGAACTGACCCATGTTTCATCCACAGTAATGATATGGCTAAGAAAACCTCTCCATCGCCTTCATAGTGTTGTGATAGTGGGTATGAACTTTGAAAACATCGTCGCAGCACTACATTATACCGTCCGCTAGATGATGCTGTGTCCTTTTCGCAAGTGCACATGCGCGTAATGTGAGAAGGGAGAGTCCATTTGTTCTGAGCTAAGGTAGGTGTATGTATCGTTACGTCGAGGGAGTATAATGGATGACACTTCAGTTCTCCGCGCTATATGCACCTTATCCTTTCCTGCAAAATGGTTGGTGGTTTCTGCAGAAAGATATATTAACTGATTCCGTTGTGTTGCGTCTTTATACCAGTATTGCTACCATTAAAGTTTCAACCCTTGAAAATGAAGCAGCATATTCCGATTGCTTATGTGTTTGCATCGATAACAACAAGTACTGGAGGTCACTTATCACAGATCATCAATGTCCAACTGATTTGGAAAGAGAACATGTAACAAACTTTTTCTAGTTTCATACACTAACGTCGCATAGCATATTCTCAGGTGACTCATCATTGAGGAAAATTTTGTTTGCTGGGCAGAAAAACCCTGTAATACGGAT
>scaffold330930:2264-2768
GGCTGCCTGTCGGTTACGGAGCGACCCTTCTCTACACGCACCACAAAACGTTACTCCGATAAACTCGCGCGGAACAAGAGTCCGCAGTTTCTTTTATGGTATATNNNNNNNNNNNNNNNNNNNNNNNNNNNNNNNNNNNNNNNNNNNNNNNNNNNNNNNNNNNNNNNNNNNNNNNNNNNNNNNNNNNNNNNNNNNNNNNNAGTGAGTTTAATTGAGCCATATCGTATAGAAACTCAACATTTAGAAGTATTCAGTTTGATTAATACTTATAGAAAAGAATTCACAGTATAAAACTATTTGCTTAactccaaaaacttgagtcaggaaaaattccagacactagcattagatatacaagaaaaatgaAGATGAGAACGTTGATAAATGCAAGTTTTTGTACATTTTGCACACAGACGTTTTCAACATGATATCAGGTCTTTTTAAAAGTGGCATGCCGACTTGAACATTGACAGTGTTTAGCCAACATAAGGTATCCTCTGGCCT
>scaffold996251:13-382
ACTGAAGACCACAACAACACAACAACAACCTGCTGAAATTGTCACTTGACTCATATCTTCAATAAGAATTAAATCGTTACCTTAGTTAATTTATTAAAAAAATTAATAATATGTTACTTTTTGTAATTATTAATTTTTTTATCAAATATATTTTTGCTGTAACTGAATTCATATTTCACCCACTATACCAACCACATCATTACACACAACCAGAAAAAATTTCAAAAAATTACTTGCAATATTTATACAGATATTTGTTCCTGAATATTTAAAAATATAAATTGTGGGAAAACGCAGTTATAGAGTTTGAGGTATTTGCAGGTTTCTTCAAAGTTAAAACTGTCCTGGCCCATATTTATCACACCGCTG
>scaffold996251:731-1152
CCAATCCCATTTATTAAAGTTCAAGTAAGTATCTACTTACCTGTCTCACTGATGCCCACCTCGGCTAGGTTCTGAGTATATCNNNNNNNNNNNNNNNNNNCTCATGCTTCTCATCATCTTCTCTCTTCCTTTTTCCAGCCCTCTGACAGACTCTTTAGAGAAAGTCTAAGGATGTTTTTTTGCTTCATCAACCCGTGTGTTGTCAATATTTTTAAATGCATTAATCATGTTCGTTCCTTGCTCCATCTCTTTTTACTGATACATTGTTGAAACAAATCACTGCATTCATGATACCAAATTTCATTGATTCAAAACCCATAAAACATTTTTGTAAATTCTTTCCCACAAGCAATGACTGAAAGTTTCATTAGGATTTTGAGTCCATGTAACATATGCTTAGAAGGATACTAACGAACATTCG
>scaffold481166:805-1696
ACCGGTCTANAGGCCTCAACTGATACCAAGGATTTATTAGACAACAAATAGCTTGCAGGTAAATTTAAAATATACATTTGTACCGCTTGTTTAAATTTGTAAGAAAGATAATTTTAGAGCGTTATTTATTTCTTTGAAAAAATGTCTGTCGTGTTCTTGACACGTATCTTTTCAACAGATATGGCGCCACATTTCTTTACGCCAGTAAGATTATGCACTTCAGTACTCAGAGCTTCGATAATAATATGCGAAATCTCTATAATCTTTCAAACCACTTTTAATAATAAGATACAAGTTGTAGTTTGTTAAATACGTATGTGCAGAAACATACAGAGATTGTGTTGTAGAGTCGTATTACTCCCTGATTCACCGTACAGCGATAAATCCTACTGTTTACTTCTACAACCACTTGGCTTCTAACAACATCCACAATATTCTGTCTGAAACAACTGTACATTTAAGTAGTGTTGCATGACGGTAGAAACTGATGATTAGAGGTTTTCTGAAATAGTAAAAAATCAAAAGAAAAAAGTATTAAATGGATGATACTCTCTTTCGTTACTCACCGCCGGATGCACAGCTTGTGACAATTCGTCGTGTACGCATTGCAATATCCCTATGGCGTTAGAAGAACTCCATGCCGTGTGGTACTCACCTGAAATAAAAGGAGAAATCCAAATTATTATATTAATTGTAAACTGTCTCAAAGGAAACAGTAGAGCCATAGAAATTTTCCCAAAACAGTAGAAATCTGATTATCCGGATTAACCACCCAATAGAAACATCTGCCAGTTACCTATCAGGCAATTTCACTTGTTTTGTTTTTTAATTTCCTTGTTCTTTAGCTTTAATAACAAATATATATTTTTTGATCCTTTATCATAGATAAGG
>scaffold481166:3251-3590
CAGCTGTGAAAGTTTTACTAATTTTATGGTATTAACTTCGCCATTCGTAATGAAAAGAGATGATTAACTTACAATAAATGCTGACGACAGTAGCTGCCTGACTCAACACTTTGGTCGACGACTTAATTTCTTAGTATTTCTTTGTTTCCTTTATGATCAGTCTTCAGAGCTGTGAAATTTTTGCTATAGTTATAGCAAAACAGAGTTTCAAATATAAGGTTTTGAAGTATACAGATCATCAATTACATTATGGAAGAACCCATGTTTAAATTCAATGTCGAATTGAATTTATTGTCTCAGCTGCCTCACAAGCAGATGTTCCACTATGCACGAGTAAAT
>scaffold481166:4828-6155
ATTGCATTTGTTCTAAAACAACGTATTTTAATGGGAAAACCCCTGAAGAACGTTTAATAAAGAAGTCGACTCACAATGAGATATTTGAAACAATGTGATGTTATTCTGAACAATAAGAGCAGGCCTATAGTGGGTAGAGTGCATGCAGTACGGAATAGCACATCTATACTAATATATAATNNNNNGAATGTTGGCGAAACGCATAGGCTACCTTTAAAAGTGCTTAGTAGAAGAAACAGCAGTAAACAAATACACTGTCGAAAATAAAAACTAGTACAATCTCTTAGAGTTTTCCAATTCAAACTATATTTATTGTTGAAACAGTCCATATTACGTACACAAAATAATTACGTTTACAGATCAACAGCTCAAGCGGTACCGAAATATGACTGGAAGGTCGACGTTGAAACATCCACGTTAGTGTAGCCTCCATGGGCGGCATTACAGGCACTGATTCTGGCGTCGATTCGAAGATACAGATGGCGAATACTGTCTTGCGATACATTATTCCACGCCTGCTCGAGCTGTTGACGTAGTTCTGCAAGAGTTAGGGTTGACGATCGCACGATTCAGTTGTCGTCCCATCACTTCGCAGACGCGGTCGATTGGAGACAATTCCGGAGAGTGTTCTGGCGAGGGAGGTAGCTGCACGTCTAGAACAACACGTTGAGTCTCACACGCAGTGTGTGGGCCAGCATTATCCTGTTGCAACAAAACTTCACCTTCGTCATGCAAGAATGGCAAAAGAACGTGTCATACAACGTTGGGAACGTACCAAGCACTGGCCACTGTCCCCTCCACATATATCATAGGTAAACGACAGTTACACCGTATCGTAGCCCGGACCATAAATCTTTGGGTGGATCCAGTGTGTCTTGGGCGAATGCACCCTACGAGACACCGCTCGCAAGGTCTATGTCGTACACACAAACGACCGTCACTTGCGTGCAGACAGAATCGGTTTTCATCGTTGAAGACCATGACCTGCCATTCCATCTTCCAAGTGATCGTATGAGGGCACCAGTCGAGCCGTGCGCGTCGATGCTGTGGCACGAGTGTAAGGCGGGCTAAAGAATGTGCCTGTCCATAGTGCCACTGTTAGTAACCGGTTGGGAACAGTTCGTGTTGACACTTCTGAGCTGACACACTATCTTATCTGTGCTGTGGCAGCTGTACGATCTGCCACTACTGCCGCTCTTACTGTACGACGATCGTGGCAGACTCCTGGTCTGTGCGGACGTCCAGAACCTCGTGTATGGGTGTGAGAACGTTCACGTGACACTTGCAACCACCATCTTTGTTCAACTGATGCAGCACGTCGAACTTG
>scaffold214256:1-285
GGCAGCACCAGTCCCGAAAATTTTGGATAGCACCTCGTGTAGTATCTAAGGCCAGCGGTGTTCTCAAATTCCCTTAGTATCATTAGATTTGATTCGACTCTGTTCCATTTCCCTTGTTTCGTTTTTGATAATGTCCATCTTGTAACCTTCTTTCAAGACACTGTCCAGTCTATTGAACTGATTTTCCAGATCCTTTTCTGTCTCTGACAAGACCTACAACATCTTCGGGAAACCTCTAAGTTTTAATTTCTTCTCTCTGAATTTTGATTCNNNNNNNNNNTCCA
>scaffold214256:3576-3977
AGTGGCGAGCTTTACGGTGACGTCAACCTGGACTCCAAAGACGAAGCACAGAAGCAGCCTTCCATATTTCTGAGGCTCCTCGCTTCGTGCCTGTAGTTTGTACGTATGTACAATAAACCTACATTTATTGCATTTGTAGACTTGGAGAAAGCTTTTGACAATGTTGATTGNNNNNNNNNNNNNNNNNNNNNNNNNNNNNNNNNNNNNNNNNNNNNNNNNNNNNNNNNNNNNNNNNNNNNNNNNNNNNNNNNNNNNNNNNNNNNNNNNNNNNNNNNNNNNNNNNNNNNNNNNNNNNNNNNNGGTAAGAGCGTAGTGCGGGCTGTGTCAGTGTGAGTGGGGGAGAACAAAGGGAACAATAGTACTCACAGTGTAGGAGCGGGAGTTCGTTGTGAAAAGTAACT
>scaffold690711:115-444
AGTGCTTGTCTGTTCTGCAGTTCCCTCTAACTATTCGGCACAAGTCTTTCGATGAAGTTTGGTAAGTGCAGCTGCTGATCTGTTCTGTGATTTTCTTTTTGTTTCTATTTTTACCAAACTAANNNNNNNNNNNNNNNNNNAAGTCTAAAACGCTTAAATAATACACACATAATAAAGTGTTGCATCTTAGTCGCAAGGGCTTGTTAAGACCACGGATTTGTAACTTTATTTAAAACAATGAAAATTTTACGTTTATTCATTGAATAAAATTTGTTGAGATATTCCAGACCGAGCGGAGTAGCGCAGTGGCTAGCATACTGGACTCGCAT
>scaffold46718:1705-2715
TCGGACTGATGACAAAAAAAGTGATCACAAGATACATTTGTGCTGAGACTATCGATTTTGGACCGCTACGTCCATCATCACATGGGTTCTCAGTACCTCAGTATGAGGTGACCACTTAAATGAGCGAAAACTTGTATGCTTTTTACAGGGCAACGAATCAGTTTCAGTAAGAAATAGCCGTTTTCTGAGGTGACCATTTCGGCAGGTTTCACTGTAACTAGGACAGATTTGTTGGTAGTTATTCTAATCCTTTCGCACTTGTTTGCTATGTGGTGGACCATTGAGTGGTTGTGCAGTAGTCATGACACAGTACACCCTTTGTTGCAGCTATTGCCGCTTTGCTGGGACTTACGTTAAATTGCACAGAGAAAAGAAGGAAGCTTGCTTCTGCAACCCGAGTCTTCGCATTACAACAATATTTTGACTGTTATAATTGTGATGTGAAGTTTAACGTCATTGTGTCACTAATATGTGATTGGCGAATTTTAAGCCACGTAGTTCTTTCCATCTCCAAGGATGCACTTAAAAAGCCGACACAAGTATGAAGAAAGTCCATACTCTTGTCCACAAGAAAGCAGAACACCTTGAAAGACTAGAGACAGGAAATACATATTCACAGGACATGTTCAGAAGTATTTTCGGAAAAAATCGTTACCATTTCACACACCTCAGTTCAGCATTTGCCCTGTTGCCTAACAGACACAGCGTCTGCCATGGGCCATGATAACTTGTTCCATGCGTGATGGCATCGACgcGTGTAAGGCAGTAATGGCTTCCAATGGTACAACTATCCATGCTCCATTCACCTAGTTTTAAAGTTCATCTGTGGTGGTTGGCATTGGAACACATCATATCCCACACAAGTCGAGGGATCTGGTGGGCCACGGCAAAACGCCCACATCCTGTGACACCAAGAAAGCACGTGTTCGTGCAGCAACATCTGGTCATTTGTTGTCTTGCTGAAAAATGGCGTCTCATGTGTCGTACAGAAATGGATGTGATTCATGTGG
>scaffold916953:232-778
GTATCTTAAATGATTTCCAAGATAATGGGTCACAAAATTCGATAAATTAACATTGGCAGCATAGAACACACAATGTCCCCTTAACCATTATGAACATAGTACCGCTAAATCGGGTTGAATAGGTAGTACCTTCCAACGGTAGATGCGTTGTCTATATCTGCAAAGCCTAAGGTTTGTGACATGGTGATCTCTCCGANNNNNNNNNNNNNNTTCGCTTCATGATCTAACTCCAGTGTGTCATGTATGACAACAAGATGTTCAGTATAAATTTAGTGATGAAATGAAGGTTTCTCTTAAAAATATTTACAAGAACACTATACAACGGTTAATAGGGTAAACATTAATAAAACAAACAAACTGCATGGGCGGATTTCTGACTGGAAATGGAGGGAAAAACGTCCTATTAACATGTATCCGGAAATGCATCGTTTAGACGTAAAATAAGTTTGAAGTCTGTATCACTCTCATGTTTCTCTCTTCACAGTACGCATAAAAACTGAGACAATAACTTGATATTCCTGCCAGAGGGACTGGTGGAGTTGTTGG
>scaffold216218:1598-2231
GAACATCAGCATTAGGCCGATAAATCGCAGTCCGGTACTTTGTCAAAGGCACAAGACTGTCACAGTCGCAACCTGTGACTCAACGAGCTATATACTAGTGACAAACTGCGATTTCACAAATAGTCACTCTGTATTGCTCCGTACGGTATTTGGTCGCAGGAAGCCTCTATGACAAACTGCGATTCTGTCNNNNNNNNNNNNNNNNNNNNNNNNNNNNNNNNNNNNNNNNNNNNNNNNNNNNNNNNNNNNNNNNNNNNNNNNNNNNNNNNNNNNNNNNNNNNNNNNNNNNNNNNNNNNNNNNNNNNNNNNNNNNNNNNNNNNNNNACTACCATCAGATGGTGCTACGATCGCCTATTAGTGTTTTCCCACTTCGATCGGTATGCGTGTTAGGTTAGGTTGGAAAGTGATAATTTGGTTGAGTTTGCGTAATCGACGGATTTGAATAAGAAAGTTTGTAGTAGAGATTAACCTGTGGCGAAACGCTACTGCAATTTACGCGGGCCATATTTCACGCACTTTGCCATATGTAACTCAATATTCGTTATAAAAATTAAAACTACCGACGTAAATAAAATTAGAAAACCTCTAGTACATAATAAACAAGCCACCGCCGAAAATTTTGATACATACTGT
>scaffold216218:3580-4043
TATATGAACTAGGAAAATGCAAAGGGCAGATACTAAACAGAACTTTTACCGGTTAGTATGAAAGGTGTTAATGTGGGTTTGAGTTGACGAAGCCATCGAATGTGATTTCATGAGAGTAACAGTATTTTTTTCCGTGCGTATTTTCCAAATGTTGTAATTCGATGAGTCTTTTCTGTCTGTCCTTTTGTTGACGTACCGTTTCAGAGCAGACGACTTAAATCTGTACTACGAAGTTATGAANNNNNNNNNNNNNNNNNGAACTTTTACCGGTTAGTATGAAAGGTGTTAATGTGGGTTTGAGTTGACGAAGCCATCGAATGTGATTTCATGAGAGTAACAGTATTTTTTTCCGTGCGTATTTTCCAAATGTTGTAATTCGATGAGTCTTTTCTGTCTGTCCTTTTGTTGtttcagagcagacgacttaaatctgtacTACGAAGTTATGAACTTTAAATCTGCG
>scaffold216218:4674-4965
CCCTAAGGGGAGCGGGCCAGCAGTGGCATAAACGCTGCTCTAAGGTCGTTGCTTACATATTTTGACTTGAAGATTTAAAGAAACACATGACATGGTGATTAGAAATACAGACTTTACAATAAATGAGGGCTTAATGGAATACTTTACACAGTTAAAAAGAGGACATCTATGGTGTCATTAAAANNNNNNNNNNNNNNNNNNNNNGCAGGCAACAAAATGACAATTAAATTGGAGTACTAAAACACACAATACCGCACTAGACTTGGTAAAATAACTAAAAACACATTACTG
>scaffold216218:5304-5508
GGGGCGAGGGAAGGGTGTGGGGCTGGGGACAACCAGGGGGGAGGGGGAGGCAGAAAAGACGGGCGGCAGGAGTGGCAGGGAGAGGATGGGAGAGGAGATTGAANNNNNNNNNNNNNNNNNNNNNNNNNNNNNNNNNNNNNNNNNNNNNNNNNNNNNNNNNNNNNNNNNNNNNNNNNNNNNNNNNNNNNNNNNNNNNNNNNNAGA
>scaffold216218:6151-7080
TTATTTTTATTTTATTTTTCATTACCGGAAGCGGACGTTTCACATTTTCTAATAGTATCCATATAACCTCTTGTTCTAAAAAGTGCAATAATAAGGAGGTATGACACAGTTGGACTGATATTTGCATAATGTGTCAGGCAAATGATTAACATTTCAGAGTTACTATGCATACGTTTCCTGAGCAGCGCCTTCTGCACTGCTGCACAAATGGTGTATTGGGAAATTGAACATAACATATGGTTATTTGCTAGGGCTATATCGTGGGTGAGATGTCACTAATGTTCATTGATCACAGGTGACGAAATTTGAAGTACTTACACAGATTAAACGAGGGAGAATCATCGCCATTCATGAAGGAGAATTCTCCTACCATGCAAGAGCGGTTCATCTGCAGCCTAACTGAAGCACTGCGAAGCAAGTGTGGAAGCAATGGATTGGGGAGAACCGGACCACTCGGAAATCCGGTGGTACACGTCGAAATGTGACATCAGAGCCTAGAGGAAAGCGTTGGCCGCATATTGGTCCACTGCCACAGGTCTATCACTTACTGCTTCGTCAATTCGTCTACGTCTGCTGCAGTGTGGACTGCgtccgagagctccagtctacatgatcccatgatctcctctttaaattgtgtcaccatgttggatgcggtcgtcttagatgccatgccgatgaacgataccttcttgagcgcagcattttccgatttcgtacaggacGACACCCGGATTGTGGACTGGGTAGCGGATCCGTATCATGGACAATTCCAGCTCCTANATTGTGTCACCATGTTGGATGCGGTCGTCTTAGATGCCATGCCGATGAACGATACCTTCTTGAGCGCAGCATTTTCCGATTTCGTACAGGACGACACCCGGActgggtagcggatccgtatcatggacaattacagcttctccgaa
>scaffold216218:8721-10251
CGGCAAACCAACACTTCTAGCATTTATTGATGGAGAGACAGTTTTGACAGTGTACAGTGGAATGcacttctaaatcctgaaggtagcagggataaaatacagggagtgaaaggTTATTTACAGCCTGTAACAAACACCAGACAGCGCTTATCACTGTTGAAGGTAAGGAAAGTAAGGACAAATTTGGAAAGGAAATTAAAGTTGTGGGTGAATAAATAAAAACGTTGAAGTTTCCTGGTGGAATTATTGCCTTGAGAGACTATAAATAGTTGATGACTTTTATTATTTAGGCAGTGAAATAACTTCCGATGGTCGAAGGGAGGAGAATATAAAATCTAGGCTGGCAAGAGCATGGAAAGCGTTTCTCAAAAAGAGAAATTAGTTAAAAAAGATTAAAAATTTCAGTGTTAAGAAGTCCTTTATGAAGACACTCGTCTGGAGTGTAGAATTGTACGGTACTGAAACTTGGACGATTCTACCAATGTTCGTCACCACGCCTGTCCGATTCACAGATGACAAAGGGGAACTTGGTATATCCTTACTGTTGTCATGGGAATATACCAGTACTGCCGAATCACCACACACCCTTCAGTTATGATCCCCATAACGAATGGTAGTAAGAAGCTCTTTCAAGTTATCGTATGTTTAACTCAGGTGCACAGAATAGTGGACAGGCATATATGTTACTATTGTTCAGCGGAATTACTTCAGGCTTGTTTTAGATAAGGTAATAAACAGTCTACAATAGGGAATGTTGAACTGTCCAATCAAACCTTCTACATCACTGTAGTACACTAATGAGTCTTTTGAGGAAAATATTGGGTGAATGTCAAGTCACTTTACCGGTAGAACATAGCAGATGTACGAGCGGACAACAAAAGTTTTTAAAGAAGTATGGTCCCAGTCGAGGTGTACAGGCTAAATTATTTAGATTTAGGCCCCATTGGCTGCTTCAAACTCAATGTCATCCGTCACCTGCACAGAATGTGTGTCATCACATTCGACTTTGTCTAATGTCTGTGGAGGCTGTGATACGGGTATACCTGAGCCATGTGAAATGGAAGAAATCGCTCAGCTCTCCTTGTCCGCCTTGTTGAAACAAGTGACCTTacaagagcagaagtagcagtcgctgaatGATTCTGTTACTCCTGCCTGACCATAGCGGTGTCAAACGAGTTGTTCCTTCCTGCCGCTCACCGTCGTAAGTTCATATACACGCACATCACACACTTTCTGTGGAGCCTTTCTACATGTACATGTAAATCTACACTCTGTAAACTACCATAAAGTGTACGGCAGAGCATACTTCCTAAGGTACCGTTTATTGGGGCCTTTTACATTCTATTCACAGATAGAGCGTGGGAAGAACGATTGCTTGAATGCTTCagtacgaaccgtaatcaatctaaccctgtcttcgcggtccctatgagatacatacgtagagggctgTAGAATATTTCTAGCGTCTCCAGTTAATGGTGGTTCCTGAAAATTCTTAAGTAGATTTTCTCGGGATATCTGGCG
>scaffold216218:10608-11488
TTTCTCGGGATATCTGGCGTCTATTTTcaagtgtcagccaactcagggttctaagcacctctgtgacactgtcctatgtgtcaaacaagcctgtcaccatacgcactgttcttctttgtatacgttcaaTACCGCCTTTTAGTTCTATTTGGTGTTAATCCCAGACATTTGAGCTGTATTCTAAAATTGATGATACAAGTGTTTTGTGAACTGTCTCTTTAGCGCGATGATCGCATTTCCCCACTATTCTACCAATGAATCGAAATCTGCCACCTGATTTACCTACTATCGAGCCTATGTGGTGATTCCATTTCATGCCCCTGCTGGTAGTTACACGCAGGTACTTGTATGAGTCGACTCATTTTAATACTGATGCTGTAATCATAAGATACTATGTTTTTTTcattttttgattctcacagttataagTTTGAACATTTAGAGTGAGCGGCCAGTCTTTGCACCACTCGGAAACCTTATTAAGATTTCACTGAATACACTATGTGATCAAAAGTATCCGCACACCCCCAAAAatacacgtttctcacatcaggtgcattgtgCTGCCACCCACTGCCAGGTACTTCATATCCTCCACCTCAGAAGACATTAGACATCGTGAGAGAGCAGAATGGGATGCTGCGCAGGATTCACGGACTTCGAAGATGTTACTTGTGTCAGAAGCCTGTATGCTAGATTTCCACACTCCTAAACATCCttaggtcgactgtttctgatgtgacattgaagtggaagcgagaagagacacgtacagcaAGAGAGCGTACAGGCCGATCTCATCTGTTGGCAGACACAGACTTCCGGCAGTTCAAGACAGTCATAACGTGTAATAGGCAAGCATCTATCCAGACCATCACAC
>scaffold121546:63-283
ATGCCACTTTTGTTTTTCTTCTTCTGTCAGAAGTGATTNNNNNNNNNNNNNNNNNNNNNNNNNNNNNNNNNNNNNNNNNNNNNNNNNNNNNNNNNNNNNNNNNNNNNNNNNNNNNNNNNNNNNNNNNNNNNNNNNNNNNNNNNNNNNNNNNNNNNNNNNNNNNNNNNNNNNNNNNNNNNNNNNNNNNNNNNNNNNNNNNNNNNNNNNNNNNNNNNNNNNN
>scaffold544946:595-857
CTTTCACCTAATAGATTCCCACTTTTCCTGCACGATTTNNNNNNNNNNNNNNNNNNNNNNNNNNNNNNNNNNNNNNNNNNNNNNNNNNNNNNNNNNNNNNNNNNNNNNNNNNNNNNNNNNNNNNNNNNNTAGGCTGAAGAAAAAGCTGTAAATTCTTGGTTCTTGCAGCATCCAAATGATAAAGTTTTTTCACCTTGGGAACTTTTCAACTGGCCAGTGGAAAACGTTCCTGGAGTGCTTTTTTTATTTGTAATTCAGATAG
>scaffold342867:108-368
CAATAATGGAAAATCCGGTACGGAATAACAATGTANNNNNNNNNNNNNNNNNNNNNNNNNNNNNNNNNNNNNNNNNNNNNNNNNNNNNNNNNNNNNNNNNNNNNNNNNNNNNNNNNNNNNNNNNNNNNNNNNNNNNNNNNNNNNNNNNNNNNNNNNNNNNNNNNNNNNNNNNNNNNNNNNNNNNNNNNNNNNNNNNNNNNNNNNNNNNNNNNNNNNNNNNNNNNNNCGGTAACTGTCAGATGACGTGAGGGATCAGCTGT
>scaffold798963:371-789
TAACTCAAGTATGACCTGTTAAATAATTGTTTTGTAGGTTATTCCGCATAACAGTACGATGCCTTCCTTACCATCTTTTAATTTTTTTCGTTATCCTGGCGGATTGTGGTATGAGTAGGAGGATTCTTGGGACATCTGCGTCATATTTGACAGAAAGTAGATATACATTGCGTGCTGAAGCACCTAGGAAGACGTCTACGTGTGTTAGATTTTCTTCAGACAAGAATACACACACTATTTTAATTTATGGCTCAGCTGTCTCGACAAGCAAACAAAGCGAAATATTTCACTGCGTTACACGATAAACTATGAGGCAGCCTTTTTATGGAAAGCAGCTGACGTGTAGGAACTTACTCCAAACGTTCTGCTTCATACTCTGCAGATACAAGCATGTCTCAACTTTTTCTCCGTATTGTGC
>scaffold76674:1-303
TTTTGTGTTCGTCCTGCTAAGAGAGACGGACACAAAAGATATCACATCGAACCTTATGGCTTTAAACATTCCCTATTAAAGGGTACACACAGACTGAGTAGCTGTGTCACTGGGCTATCTGTTGGTTGACGACATTGAAACTATTATCAGTACATTCAGTATCCGCCAGGTGGCATTTGATGTCATCGGATCAAAATCGACGCCGTCTTTCTAGGTATACAATTTTTTTTTCGGTTGTGTATAACGAGCATTTTCCACCTCGAACTGCCTCGTTTTCGGATTACTGCTTCTGCATGATAACG
>scaffold76674:3454-4093
GAAAAATTCAGGGATATTTCAGACGGTAGCCTGAAATCCATATTCTTCATCTTCATTGGTGTCTTCATAGGGTCCTCCCAGGCAGGCACCTTGAAGCTTTATGAAGATAGCTACTTCTCAATGACTGCTCATCTAGTTTAAATTAATGCACTTACATCATAACTTTACCTTATAAAGGGAAATAAAGAACATAATTAATTACCCAACTTTCATTTCGAGGTGAGGTACTGTTACCTGAAGTTGTCACCATTGTTTCTACTGCTTCGAATTACTCCTTCTTTCCTTTATTTTTTGTTTTGTGTAAAACCATGCCATTGTAAAATACCAATACATTCAACATGCAGGATATTGTATTTTTACATATTCTAATCTTTCATTaccatatttctcttactcctcTGTATTTCCACTACCAAAGCAAATACGAATATTCATATTTTCTTCAGATAACTTTTTCTGTGACTGTCGTTTATATAGATTATTTTTATAATTTGTTTTATTGGACCTTCAGAGTTAGCTCTCTGTTTTTGCAGCTACAACAAATGTTTACATTGGATATTACATTGTACTGATAACGTACATAAGTGATTGATTATATATTTAAGTTCTGCCATAACGATAACTGTGAGATTTCAACAT
>scaffold76674:4804-5292
CGCTTATGCTCAATACGTTTATGCTTATGCTCAATACGCTGGTACTACCCGGTCCTCTTGGGCTGACCAATATAAGACAAGCCACAACTGCAAGGGATGCGGTAGNNNNNNNNNNNNNNNNNNNNNNNNNNNNNNNNNNNNNNNNNNNNNNNNNNNNNNNNNNNNNNNNNNNNNNNNNNNNNNNNNNNNNNNNNNNNNNNNNNNNNNNNNNNNTCGCCTGACGAGATCATCCTTAACAACCCCAAGAGGGCCCTAGTCTTAGACGGTGGATGGAAAACACACCTCACACCATCTTTCTGCAGAATACGACCAATCTTGTTGGAAATGCTACCTGCAtaaggcaaaaaggccatagacttaggttccacctcatcgtttTCATTCCTCATCTGATTAACAGTAGGTTGGTATCATATGCTGGTACCCTTGTACAAGGTGTCATATTACACTGACATGTGTCTCATAACCCCCATGACGTCACTTGGTGG
>scaffold76674:6343-7929
GCGGTGGGCACCAGTGGTGGCAGAGAGGTGCGTGTTAGGCGCTGTGCAGGACGACTCTGAAACTTTCGCTCACGGCCTGAGCAGCGAGCCAAGCTAGGCGAGCCTCCCAGCGACTGAAATTTTTCCCTGTGGTGACCATTTGAGCCCGTTCAGTGGGAAATTGAAGAATGCATCACAATAGCACATGGCAGGAATATCGCAATAATTTTAGGGCATCATCATGTCTATGCTTACATTAAAATACGCCCAGTGCGAAAAAAAATATATTTATCGCTATGGCGAGCGAAAGAAATTGCACCCACGCATCACTTTGGTTGGCGACACAATAGTGTTATTTCGATTTCAAAAACTTTATTTTCAATTCCCCCAAAGGGGGGTGGGCCACCAACAGCATCTTACTCCACTCTTTTGCTGATACAAAGTATGCACATACATGACAGGAGACTTAAAAACATATAGATGAAATTAAAAGAAAAGACTTAACAAAAAAAAgaacgaggaaaaattgaagcagatgAAAACAATCAGAGAAAGTCACTGGTAGACCTAAAAAGCATTAAAAAGCAGTGAAACGTTAAAATATGCAAAATAAACCATGCTGAAAAGCACTAAAAAACGTTTTAGTAAAGCACCTTAGCACTCAACACTACACTAAACACTATTTAAAAAGGAAGACACACATATCACTTCACTGCAAAAAAGGGGGGGgcaccgtcgacagctgggacctgcaaaACCAGAGCCAAGGGAGAGGGTAGGGTAGAGGGCGGGAGGAGGGCACAGCCAGAGGAGGGAGATGCAGGAGGAAGGAGCTCAGCACAGGGATGGGAGAAAGAGGGTGTTGCTGGGGTGGCGGATGAGGGGTGGGATGGGGTGGGATGAGAAGCTGACCAAGGGGGCAAAGGGAGGGGTGAGAAAGGAAGCCAAGGCCGAGTTCACAGCTGGTAGGACAGGTAGATTTCTGGCCAAAGTTCGTCACACGGTAGGAGGAGGCGAGGAAAACCGCCCTTGTATACGACATGGAGGGTGCGGAGGTGGAGGGTGGAGGCGACACTGTGGCAAAGCCATGGCAGCGGGTGGGGGTCAGTAAAGATCTAGTTTGCGGAGGGTACAGAGGATGAGGAGGTGTAGGAGTTGGAGAAGGAGGTGGGGGAAGGAGATAAGGTCATAAAGGAGCCGCGTAGGGGATGGGAGGCTGATGCGGAACCTGAGGCGGACTGCATGGTGCTCAAGGATTTGGAGGGATCGATAAAACTTGGTCACGTCACATGTGGAAACGTGCCCAGATAGAAGAACTGTTGGAGGGACCAGATGGAACTGTCCGGACCGCTGTTCTACGCACCCCAGAGGGCAAACACCTTATTCGTCCCATTCAACTGGTCGTCCCCCTTGAAGCTGCTCAGGGTGGGGAGGACGTGAATGACTGAAAGTGTCTCTGGACCTTGATGTGTACAGGGTGAGTCACTAACAAGAATAACACAGAAGGTATGGTAGGAGCTGCAAAGTTTGTAGGACAAACGTGGCGTGGGACAACAGGGGCCACAATATGACGTTGGTTTTTTGTTGCCNNNNNNNNNNNNNNNNNT
>scaffold166160:6-752
CTCTCTCTTCCTCTCTCCCAAGACGTCTCTCTGGGCCTGTCTTCTTCTTTGTTATGCATTGCTTGACACAAATGTACCAAGGGTGGGCAACCAAGACTGGGACAAAATTTTTCTTTACTTTTTATTACTCCATTTTAATTTTTATTTGATCTTTTTTCAAAGTAGTCCCCTTCGTCTTGATGGCACTTTTTTGTAGCGTCTCTGGCATTCTCGAAAACATGGTGCATGCCTTTGTTATGTCAGTTTTCTTGAGCACTGATTCAGATCTGGAGCTTATCTGCTAGGTATCTCAGTAACCTCGTATCACTAGGCGCAGGACCAAGGTTGTATGTCTGGTGCGTTAAACAGGTAATTAGTTTCTTGAATGACATTTTGCACTCTGCTGAACTTATGTAGGNNNNNNNNNNNNNNNNNNNNNNNNNNNNNNNNNNNCCTGTGAGCTGTTATAATAGTAAAAACATAAACATCTCAGTGGATTTTGTTATTGATAAAAACGGATCCGGGTAGGTAGATTTTCCAACCTACATAAgttcagcagagtgcaaaatgtcattcaagtagttTATTGCTAAAGGTAATTAGTTATTTAGATAGTTGAACCATATTTTTATCGTGTCGAAACACAGGATATGTATGCATGGTTAGTTCTTGTGTATGGGTACATGCTGCCCATTTACAATTCCACAAATGACACTAACGCCTAAGTCTAACAGTGATAAAAATTTTCTTTCGGTTGTCTTCCACAG
>scaffold166160:981-1281
TTTTTTTACCAGTTTTTCAGTAAAAAGTCATCTATGGAATAGAAGCAGTTGTCCTCATGGAAAGATTTGAAGCAGATTTGCTTTGCTGCCTGTCAGGCATTTTATATTATTGGGCAAGTGATCAAATACCTTTGTTGCTTCATATTGAACGCCTTTCTTAGCCGCGGACAGCGTTAATAATGAATACAATAAGGTCGCTTTTTCCTCTAGTGACGTACGGGTGAACATCACTATTCTTCTGAAATTGTGAGGGCTTGTTTGTTGTGGCATCGCACCCCTGGAGCCGCAGCGGTTAGTCAG
>scaffold166160:2462-2903
GACAACACTAAAACACTCGTGTTACAGTCCTCACCTGGCTCCATGTAACTATCATCTCTTTGGGNNNNNNNNNNNNNNNNNNNNNNNNNNNNNNNNNNNNNNNNNNNNNNNNNNNNNNNNNNNNNNNNNNNNNNNNNNNNNNNNNNNNNNNNNNNNNNNNNNNNNNNNNNNNNNNNNNNNNNNNNNNNNNNNNNNNNNNNNNNNNNNNNNNNNNNNNNNGTTTCTTTTGGAGTGATCCTCATACATATTTCAAAGACTGAAATTATTCAAATTTAATACAGATAATGctatatagaaatatgtttgtaagtatttttgggctgtctccgtaattctcttgcttcCCGATAGTCGAGTCTCATACGAAACCTGGCACGTGGTCAAATTTATAAAGGTACATTGTCATTTAATGTATAGAAGCAAGTAATCTATACTACGTAG
>scaffold166160:3330-4057
TTTCGTCGATATGAACAACCAAAAAATTACAACATTCTACTCTGTTTACTGACTCCTGCTCGTGTGCGACAGTGCTTTCGTGATTTCGCCCGACTCACTAAAGTCATCTGTCTTTCCGACACTCTTTTCATTATTCAACACAACTTTTTGCGTTCTGTTTGATAACAGTTCTTTGCGAATCCATCGATGTTGAACTTAGCGTAAAAGCGCACACCGCGAATTGCGACTTGGTGCCCCGTCTTGTCATGATCAAGTTACCACCCAGTCCAATAAAGTTCTGGTTGTTTCCTTGCAATGTGCTTCATCAATTTAGCCAGCCTCACGTGTAATGTGCTGTAATAGTAGTGGGAACGGAAGCTACATGCTGGTAAACCATCCAAATACAATGAACGTGATCGCCTCAGCTTCCCCACCGATTGCACGATTTTAGTTCAGCGATGTAGAATTTGTTTTTAGCACTGTGATTGCTTCTTTTCCTTCACGAACATAACGATGCAGTCATGCCTCTTCACCGGTGATCGCAAAAAACCGAATCCCCTTCATCGGCAAAGAGACGCAGCACCTTACGGCTTGTGATATGGGTAAAGCGCGTAGGGTCTACACAATCGAGCATTAGTACCAACCTACCGTTATCAGAAAACGTCCGCCTATGTATATAATACAGGGTGTCTCACGGATGACGCCCGCGAGGTGTCCGCGGGTCGCGCAGCGTATTTGCCGGNCTTAC
>scaffold166160:5120-5539
GTCGAGGCGCCCCCGCAGCCGACTACCGTCAGAATAGTGTCCGAGTGTCGGCGTGGTGGCCGGACGGCAGATGCGGTGTCGACGGCCGGGAGCCGTGCTGCGCGACCCGCGGTAACCTCGCGGGCGTCTTTCGTGTGACACCCTGTAGATAAAACCGCGCTCTTTTCGAATATTCATAGTACCCACACACGCAGCTCCCAAGAAAGCTACAGGAAAAATGTCTTGAGTTTTCTTTTGAGGAAAATGTCAGCCGATACGAATTTaaaatgacatcttgcagccagatgagactcAATCATAAAACGTAGGTTCCCATCTCTAAGCTCATCCTCAACGTCTAAAATATTATCCACAACCCATTTGTGCCTACTAGCTCGATACTGCATTCGTCAAGTGGCAATTCATACGCGAAAAAGAAA
>scaffold166160:6639-6854
CAGTGTCGGAAGCACCAGGGACTTCGAACGTGGTCTGGTTGAAAGGTTACTTTTTCAACGCATCTGAGAATTGTTTTACGCAACGGTACCCGCCTGGGTATTTGAAAACGCATCTGACAATTAAATTGTATGAATACTAATAAATCTGAGACAACATAGTAGAAAGATTCCNATGTGTCGGTAATTCTTTTGAGGTCTGCTTTCCTACACCTGCG
>scaffold110867:900-1636
AATAAGGACGTACATGCAGATATAGACCAGTGACCTACCTCGCTTTTGGTAGCCGTCGTCCATACTAAATGAGGCATTGCCTATGTAGCGTTGCTGTGCGAGCAGAATCACACCACTGCGCGACCAAAGTAATTGTTGCTTCTTGGTTGTTTTCCAATGTACGGACTAACTGCGTTACATCAGTCACACGCTCAATCGTGGTGCTAATTGCCAGCGCTATCTCCCCATCACACATATCATAGCTGTATTATACTTCATCAAGAGATTAGCAACCGTGCAAAATATCCTTCGGGATTAAGGAATTTATTACACATATCTTTTTGGAACACCTGTGAATATATAGAGTGATTCTGTGATGCTGATACTGTGGTGTCGACTCTCTCTCTGTCGGCGTTACGCGTCCTAGTGTTTTGATCCATATGCTGGCGCCCTCTCGCGTTGCCACGGCCGTCGAGTCTATGCGGTTTTGGAAACGAAAGCGAGCGGTTCTACTCCACGCGTCCGGCACGTAATCAGTGTGGGGAGCATCAAGAACACAGTTCTTTGTATTGTCCATAGATGTCACTCATCCCACACAAAGATGTACACTACTCCCCATGAACAGAGCCAATGCGACGGAGTAGCAAGGGCGACTAAAGCAGCTGATGAAAGCTCGGAGGAACCCTGAGAGGAAGACGACCATGCTGGATCATGATTTTCGTTCAGCCACAGGACGTCGTGTTTGGACTCAATCTTC
>scaffold110867:1969-3031
GATTTACTGGACAGTATGCCTCGACGAATACAGGCANNNNNNNNNNNNNNNNNNNNNNNNNNNNNNNNNNNNNNNNNNNNNNNNNNNNNNNNNNNNNNNNNNNNNNNNNNNNNNNNNNCCAGAATCGCGGTGATGCAAGACTTTTTTGGTGTGTGTATAACAGTGCTGTGTGTTTTGGTTGATGCACTTCTTGAACGCCATATTTTGCCGAAAGGTATTATTATTTTTTATTTAGTTGTGCGTGCTAAATTACAGTTACACAAGGTTCCGTGGAGCCGACTGACATATTTCAAATATTTAAGAAATCTATATCGGAGCGAAAAATATACCTTCTATTCCATATCATAACTTGGTTATTTTTTAAAAATGACATCAGGCAGATGGCGTCCGTTTACATCAATGCATTGATACAAACGTGTCTTGAAGTTGCTGTGTACTCGCCTTCCTATGTTCTCATCAATAGCTGAAACTTGGCCTCCTTCGGCATGCTTTGGTACGTTAACAGTCACCGCTACTTCAATACACGGTCTTTTAGATAACCGCAAAGGTAAACGTCAGGTATACTAAGGTTAGGAGACCCAGCTCTAACTCGCCGAAACGCTGTATCACAAACCCAATCATTTGACGAACTACTGCCACACTTTATAATTTTTTGAATGTTGGGGTCCACAATCGTGCAGTATTTGTtgaatgaaatgaaaaatgaaaaatcatttttccgcctgcGATTGTAAAACATGATTTTATACTTATGCCACTGTTCGAATTTCGGCCATAAGCCATTATCAAGTGGACAATTTGTTTCAGTACGACTCAAAAACTAAAATTTCTGGCGTAAGCCAACGTTGTCGTGCTCATTTTCGTACTTAAATATTATCCCTTGCGCTTAACGCCACTAAAATAACTCATTTCAGCGCCCTAAACGGCCTACCAGGCGCTAAAAGTAGTCAGGTTTTTTTTCTTATGAAGCTTCCCAGCCAAACTATCAATTTTTTCGCCAAGTGACGTAGCACAAGGCACGATATTTAAGTACGAAAATAAGCAAGACAACGTTAGCTTAAA
>scaffold110867:4383-5112
TTGTCTTAACTGTGGTTCAACGAAGCCGTCCTAGATAGACACATATCGTTCTGAAATCACAGTCACTGTTTGTTCATTGTCACTTTAGAAGAAATACGGGCCCACAATTCCGAAAACACCTACTCCACCACACCAAACCGTCACTTTAGGAGACAGCAACGGCTTTTCATGCCATTCCTTCGGCTTCACTGGTGAACAATATCGAATATCCTGTTTGTTAACGAAGCCGGTAAGATGAAAATGTGCTTCGTCAGTCATTAGTAAATTATTCACACTGTCTGGGTATTCCTGAATCAAACCGCTCTTGGCTGTGCATTAAGCAAGTCTTGATTCCTTGTCTGGCTCGGTAATTTGTCGCACCCATTGCAGTTTGTAAGGGTGAAATGTTATTTCTTTTAGCATTCGACCTAAACGTCTTCTACTGACACCTAAAATGCTTGATTGCTGGTTTGCCGAGCACCTAGGAATGCTCTCAAAACCTTCTCGAAGTATCTGCAGGTTCTCTGGCGCCCGGATCGTACGTGCAGCTCCATGCTTCACGTATAACACACTACCAGCTTCTTCAAATTTCTTCACCTCAGCTAGTATGGTAGCCCTAGAGGTGTGTGACCACGTCGACCAACACCGAACTGCCATCTAAAAACACGCTGGACTTCCGTAACTAAATTTGTTTTGTAAGAACTACGAGCACAGTGGACACGCTGTTGTACGGTCCAACACTCCATGGCG
>scaffold26053:1-2087
CGAGCCATTGTATCTTTACTTTTCGAAATGCCCTGGTATTATGACGTCAACGTCAACTGAAATGATATATCACCTACTAGTGCTCAATGTTTTCACACACTGTGATAGAGGCACATACTGTATATGGGGCAATTTACTCGCGTTCCTTGTTGTAGGTCAAATATTGAGTTTTCAGTGTAATTATCTGTACGTTTTGTTGCAAGGTATGTCCCTTTTTAGAACAGAGGGGCGTGTACGATATGGGGGACAGGAGACATTGGGAATGATGATAAGAGTCCCCAACATTGTCTCTGTCCTGAAGGTGGTGATTCGTGGTGTGCCTTTAAAATAGCTCCGGTAGCAAGTGACTCTTACACTCATAAGCATTCATTACCACAACGAGTTATGGAAGAGATCAAACCTATTTTCAGGGAAACTGGCGACAGTAACCTTCAAAGTAAGTGTTTGCACGGACTCACTCAAAATCGCAATGAAACTTTACTTTTTGCTTATGGGAAGGAATTGCCAAAAATGTTTTGTGGTTTTTGAAATAATGACATTTGGTGTCACAGATGCAGTGATTAGTATCAACAATGGATCAATGAAAAGAGTTACGTGTTGGAGAGATTAGGTATAGTACCAGGAACGAACATAATTACTGCATTTCAAAGAGTTAACAACAAATGGGTTATTCAAGCAGAAAAACATGTCAAACATTCTTTAAAGAGACAAGAATGTATCAGAGGACTGACAAAAGGAAGACAGAAGAAGTGTGATGAAAATCGGGCGGAACAGTTTTAACATTGAAGTACCCCTGTAAGTACCTCAAACACATTAACTTCGTTTTCCCGAAATTTTTAGAAATTTTTTGTGGTTGTGTATAATGAAGTGCTTGGTATAGTGGGTGAAATATAAATTCATTTACTTTGTTTGACAAAAAAAAAataatcatcataaaatgtaacataAAAAGTTTACAATGTATTAATTGTTTAATAGTAAGCAACCAATTTATTTTTTATGGTAGATATGAGTCAAGTGATACGTTTCGCATATTGCATTAAAATATTATATATCTGCATGCATTATTTTTCAAGAATAGTGTACCGATATCTANNNNNNNNNNNNNNNNNNNNNNNNNNNNNNNNNNNNNNNNNNNNNNNNNNNNNNNNNNNNNNNNNNNNNNNNNNNNNNNNNNNATTGTATATCTGCATGCATTATTTTTCAAGAACAGTGTACCGATATCTAGCNNNNNNNNNNNNNNNNNNNNNNNNNNNNNNNNNNNNNNNNNNNNNNNNNNNNNNNNNNNNNNNNNNNNNNNNNNNNNNNNNNNNNNNNNNNNNNNNNNNNNNNNNNNNNNNNNNNNNNNNNNNNNNNNNNNNNNNNNNNNNAAATTAATCATACATGTGCACTACTTTTGGGAAGGAATCTTTAGTGTTGAGGAAAAATTTCATTATGATGACTCAAGCACAAGGAAAGATATTAGcttgtataacctagtgctgttatgtactttaaacggtGTGTCAACTTTTCCAGGTGTTCTTAACCATATCTTTTGGCACTTTTCATTCACTCATAGGTTGAGCATGCAATAATTAATTTCTCGCCTCTTTCGATCTCTGGTACACCTTCTTCTTCTTCTCATAGATAATTTTATATATTGTAGCATAACAGAATTCACATCTTCCTGTCTATCAAACAAACTGTTCTCAAAATAAAACTTTGATTTTTACTGTGCCTTAAATATCACTGAATTTAATCTTTTATAAACATCCGTTTACTCTGCTCGTAGTGTGAACATACCTTGTGTTGTGGAGCGCGAACATGCTTAACAATTAATCCTCTTTATCTTTACTCACAACTTCACAGTACACATACTGCTTCTCCATTATTGCATCCATTGTTCCAAATTTTTATTTATGATGAGTTTAAGTTTATGATACCTTTGAAATAATGTTGTTTTAGTTCAGATACACTATTAATATTGTGTTAACCTATTTTACATATTCGAGTCCCATAACTTCTTTTAACTATTGTGCAATTTTGTGATTTCTTAACTACTATCTAAATAGTTTTCCGATTTTTCTATAAACATCACTAACAA
>scaffold87740:535-1602
TCTGGACTCTGTTTCAGACTTTTCTATGGTATCCTTAAATCGTATCCGGTTTCCGGTGTATTTCTGGATTACATTAAATAAACACGGTCTTGCATTACTCCAACCTAGTCTAGTACCATCTAACGACATCAATATCAAAAGAAAAGTTAACTCTTAACATGAACCCTTAGAGCTTGGTGTCTCTTTTAATACTTTTGTGTGAATCACATTACTGTAGTCGCTTACTTACCAGAACCGCTCAAGCAGTCCACTGAATGAAACAAAAACCCACGTAGATTTTTAAAGCTCCTTAAAAACGCTCGGTTTATTTCTTGGAACCATGCCAGAGATATGTATTTGTGACTCATGAGAGTTTATATTACGTGGGAAAAGCCCTGAGAAGTTTTATTGGTCAACTGCCCCTTAATATTACTTTGCAGATGAAAGTAGTCTATCAGCATTCCTTAGTAGGTGGAGTCCGCGATGCTGTTGTGGATCGTAGTAAAACTATGTCTGCTTTAAAATTTGGGATTCATTTAAATGCTGCCATTATTACGGTTACAGTGCCGTCAAAATACCTCTTCTACGCTAACCTAAAATTTCACGACACTCGTCTATGAAACAAATTCTACTCACCATGTCGCCATGGATGCAACAGTTATGTCACGGGTGTAGATTGACTGCAAGTGTGGATATTGTTTAATAATTTGTAACATCACCCATCGTCGTGCGCCTTCATATTGCATTTTCAAACCAAATTGTTTAATGTTGTTAGCCTGACACTAGGTTAAAAATTTAATAAATTAAATATTTTTCAAAATACGACCAAGTAGAAAAATATCTCTAACGCGAACAACCACATACGCTTCGCCCGTAATGATCGTCGATACTATTCCTTCATACTTGAAAACTGATGACGTGTTGCATAATGTCTAGAAACAAAATTTTTTGGAACACGATAGGTAACCAGTTTGATGAACGTTTTAAACTAACAGTTAAGGCCACTCAACACCTAAGTAAGGAACTTCCAGTACTTAGAAACAATATTAGATGTATATTTCTATTATGGTACAGATTCAGTGAAGGAT
>scaffold57082:1071-1326
CAGTGGAAGTGCCAGTGGGAGAAATCTATTAGTTGTAAAGGAAGGTATTTCGAAGGGGATAAGGTTGTTTTGTAAAAAAATTAAAACTAAACAGTTTTAAAAAATAATTCCGGTTTTTTTGGGTACCCCCTCGTAGTCTGGGTGGTGCATGCGTTTCTCTACTCAAGCCCTGGAAGGTGGTTTAAAAACAGCAAAGCAATTTATCCTGTTCATTTGTGGGAAGACAGCATTGAGAAGAGCTCTGCATTTTCTTCT
>scaffold833057:5-751
AATCGTAATACCCTTTCTCTTTCATTACCACCTAATAGGTCACCATTTTTCCTAATCCTTGAAGTCGAACCTGCAATCCCTTCCGTATCCCCACACATTATAGGGAGAGTAGTTCCACTAGTTGCCTTCTTTAGGTGCGTGTCCGTGGTGGATAGATATTAGGTAATATACATTTAATTACTTGTGTTTAATTTGTTACTTTAAGCATTTAAATTAATGCGTTCCGCAATTTCAATTTTCAAATAGGGAAGGGGGTATTATACTGTTAATCCCACAGAGGCGCGGATGAAATCGATATTCACCAATTCGTAGTTCTTTAATCGCCAATGGTGCCATAGCGCGGTATCAGTCTTGCTGTACCCACAGCGAAGCTGGCAGCAGTCTCTACTTGTACAGCTCTGATAACGTGACCTTTTGGGTGTCTGTCAGCGCACTATTGCCAGACACTGACCCTCATGCAGCTCCATACTTTGTAAAATTTTCTGCATAGGTAAAAATCAATACACTTATGTTTTGTGGTGAAATATTGATTTACGTTACTCAGTCGTAACGTTCTGTGTGCTGTTGTTTTGCTACGTATGTAAACTAATTTACTTTTTTTAAAACAGACAGTCTCCGCTGATCCAACATGCGCAGTCTGGCTCCTTTCCCAATAGCTACCTCAGTAGCTGCCTTTGCTTGGAATTGTGCCAAATGTAGTTTAGTGAATGGTTCTGATTAACCCTAGTTTCATCCGGACTGACACA
>scaffold833057:1912-3158
ATACGCAGAGAATTCATCGTCGACAAAAAATTGTTTCTGGCGGCtctgtgtatttgcgttcagttaCATATTGCCTAACAATGCTTTCACGTATTTTTTTCACCACTTTTCACCACTTATGCATCTTACACATCTGGTTTGGGTACTAACTATTGTCATAAAATTCTTAGATTGTCCGCTTAAGAAAGTCTTTATCGAAGTAGTTTATTTTGGCTGAAGAGAATTCGACATTGTAGCGGATGTTGCCCTCATTGTTGGAGATTTTTACCTTACGACACATTCACTTATTAGCTCTTAAACCAATACCACGAGTTGTAGTACAAATAGGTTGTACGTTNCTAACATACCTCTGCATGACTCCTTATTATCACTATTGATTAGATATACCCTCTNAGTAAGGTTCTCTCGTACAAACCTTTTTTGCTAACATACCACTGCATGACTCCTTATTATCACTATTGATTAGATATACCCTCTGTAATTCTTTCCTAGCGGGTGTGCATGTAGGTGCTAACACTTTAAACAGAAGTGCCTATAAGATATTTTTAATATTTACAGTCATTGTGGATTCTGTACTTGTTTTGATACCGAAACTCAGTTAACTTTGTCAGTCGCGTTCTTCGAACTGTGAAAGTTTATCTTGTGGGTGTTGTTTGTAAACGTGACCCACGTAGCAGAGGGCAAATATACTGAAGAGCCAAAGAAACTGGTACACgtgcctaatatcgtgtagggccctggcgtgcatgCAGAAGTGCCGCAACACGACATGGCATGAACTCGACTTTTGTATGAAGTAGTGCATCCTGCAGGGCTGTTCGTAAATTAGTAAGAGGACGAGGGGTTGGAAATCTTTTCTCAGCAGTTCGTTGCAAGGCATCCCAAATATGCTCAATAATGTTCATCTCTGAGGAGTTTGGTGACCAGCGGTAGTGTATAAACTCTGAAGAGTGTTCCTGAAGCCACTCTGTAACAATTTTACATGTTTGGGGTATCGCATTGACCTGCTGGAATTGCCGAAGTACGTCTGAATGCACAATGGACATGAATTGATGCAGGTGATCAGCCAGGAtgcgtacatacgtgtcacCTGTCAGACTTGTATCTATACATATCAAGTGTCCCATATCACTCATAATTCACACGCACCACACCATTACATAGCCTCAGCTTCAACAGTCACCTGCCACATGCGGGGTCCATGGATTCATGGATTCGTTCCATACCCATACATTTCCATCCGCTC
>scaffold342013:3232-3458
TCTTAAGTAGTGGGCGTGCGACCATAGTTGTTGTATCATGAATCACAATGTAGCAACAACACTATCGCGACTTTGGTCTTACGATTATTTTCAGTTCGTAAATATTTCTCAGAGCAATTGAAAATGGTCCATAAACGGACATCGTGATAGTGTCGTCTTCTAGTAAGACGTACGGCTAATGAGCGTGCATGAGCGTTTGGGTGGTTTAAACGCTCCAAAGGTCAGA
>scaffold95903:558-821
ACACGAGACATCCTGAGGCATCAAGAATTAGTCAGTTTGGTAAGAGAAGAACCTTTGGGAGGAGGTGACATTGCAAAGGGATAGCAAGGCTACACTCCTGTAAGGAGGTTCAAATGGATGTAAGTTTCTGTAGTTATGCAGAGATGAATAGACTTCTTTAGGACAGACTAACATGGAGAGGTTCATCAAACTTCGAACTGATGACGTCAACAAACAACAATAATAGAGCTACACGTATTGTTGTTGTAATATATTTGCTTGGT
>scaffold95903:1320-1986
TGTCCGTCTGGACAAACAATGTGAACGGGTGAAGGTAATGTTTAAACAAAGGAACAATACACCACTATTCTACACAGATGACATTCCTGTCGTCTTTCAACCATGAAATCAATGGCGGCTGTGACCGTGTGAGCCGTGTGTGCCGCTGTATTAGTCTAACTTTCATGTTCAATGAGAACATTCAGCTATGTCATAGAGAAGATACCAGGACGACTCCGTGCAGTGGAGGACAATAGGACGAATGGAGGCAATCTGAGTTGACAGGTGGCTTAATGTGCACGAGTCTGTTGTTTCGGGGATGTGTCACCAGGTTTTAGAGTCTGAAAATGTATCCCGACAACCAGGTAAAGGATGTCCAAGAGTAACATCCAACAGAGAGGATCGTTATTTGGGCGAAACGGTACAACCGTAGGAGCGCTCAGGAACACCTGCATCGAGGCAAATGGTGTACTGTAGTTTTAGGCAGATAAGACTTTCCCGTCAGCAACCGCTTGTATTTCTGCCTCTGAGAGGTCGTGAAGGCAGCAACATGTCCGCTGGATAACCGAGCAGTTCCTCTTTACGGAAGTGTTCAAATATGTTCTTGAAATGACACACTACTAATTCGCATCTGGCGAGAACCGGGTACATGATTTCGGGCTTCAAACATTAGGGTAAGGGAGACAT
>scaffold95903:2222-3154
ATAATAGTGTTGGGAGGCGTAATGTTAACCACTACAACACCTCTTTATGAAGTTGTTCGGTTAAACCGTCAAGGTTTGACGCCCGTCAGCTATCGTGGCGAGATCTTGACACCTTACGTGAGGCTGTTTCAAGGTGCTCTGCGCCCATACTACGTTCAGATGGTTGATAATGTTCGCCCTCTCAGAGAGCAGCTTGTTAATGTTCTCTGGGAAACTAAAGATATTGCTCGAATGGACTGACCTACTTACTCGCCCGACTTAAATCTGATACGGCATGTTTGGGATCCCTAGGGACACTAACTGCCTCACTTTCACACCAATCACTCTGCATGACGTATATACTGCTCTACAGGAGGAATGGTTGTTCATACCGCAAGTTCCGATTGATGACATTATTCACAGCATCCGACGTCGTTATCAGGCCTGCATTGCTGCTAGAGGCGATCACACACCCTATTGAAGCAACCCGTGTATTACTTTTTGTTAATTATCGATTTTGCAGCAAAGCAGATGTTTGTTTGCGCTTTTCTTTCATCAGAAATTGATAACTAATAAATATTACAATGTTTAATTTCGTTATGTTTCGTTGCTTTTCTACACCTGACAATATTTTATTCTAAAATGAGCACAGGAGGAAGAATTTTCCGTTTGTTGCATTAATTTTGGACAATAGTGTACATGACCATCAGCATGACACTAGTGTGCACCATTTTAGCAGATACTCTGTATGTGAATCTGTTTTGCTCATTGCAATTCCATGTTTTAGCTTATTTGCATGATGTGCGGTTTTAGGCGTATTTACGACTATGGAGATTATCCAATTTTTCTTTGACTTTTAGATGTCTGTCAAACATTATATGAATAACATAAATGCTGTTAAACACGAATAGCAGAAAATTCTTTGTATTGGTCATATTTTCGGTCACTGTTGG
>scaffold853310:1-1254
TTCCTGCACTAGTGTGGATGGCCGTGACTTTATTTGGTGGTGACGACCCTGGATGCTTCCACTGGAGACTCTGGTTCGAGGTGATGACAACCTGACTCATCACCGGCCACTACTCGTGCCAGGAACACATTCCCTTCCCTAGTGTagctcaGCAGATGAGAAAGACAGTGGGCCATTCGACAAGCTTCCTGACCAATTTGGTCAAACTGACCTCACTTTTGAAGCAGCTTTCGCACTGTCTGTCGTGTTGTGATATATTTTGCCACTTGTGAGAATGCCTACCAATACAGACAGAGAATGTCTTGCCTTGACTGTAGCATTTTGTATACAaaacacacacacaaaaattatcttcactatcttgtAAGCAGCCGTTTTGAACAGTTAAATTTGTTTGTCAAACATGGCGTCAATCAAAATTTCTGTCAAGCACAGTCTATGTTTGGCAAACACGTCAAACAAAGCTACACATGGTAAAATAATTTGACAAATACAATATGGTTGACAAATTGTGTGATCGTTTATGGAGCACTTTAAGATGGCGGTTGTCGTGCAGTTTCTGACGCTGTGTGGTTATTATGATGCTGGTcaaggtgttgcagtataccacatgcccatCTTGAAGTAAACAGATGGAAATTCTAAAAAATTTAACTAAAAGCTATAGTGTTATGAAGCTTAAACAGGATTTAACATAACAAAACTGCATGGCTAGGAGAGTAAAAGATTTTGTGAAACCCAAGGGTATTTTCTTATTGCAATCCAAAACTTGCAACATTCTTAATCACAACTGTTGATTTTGGATAAAAAAagtgttgatggtaaaaaagattttgtgctcataatagtttatggagataaaattaaaaaaaaatagttttaagaaatttatgcatcctTCTAAGGGATCCTTATTGTGCAATCGAAGTGTGCAGAGCTACATTCCAAAAATTGTATTGTGGCTGGAAGCAGTGGTACACATTGTTTGTGCATTGTACTACTNGATCCTCATTGCGCAATCGAAGTGTGCAGAGCTACATTCCAAAAATTGTATTTTGGCTGGAAGCAGTGGTACACATTGTTTGTGCATTGTACTACTCGCCAAAACTTTAAACATATGCTGACTGGCTGTGATATTCCTCAGTTGACAATGACCGATGATAGTACAATGAAACCTACAAAAGACAGTATTACAACAGTTGTGGGTAACCTGGTTTCCACTTTGGTAGACGTCAATTCTATTCAGGACCANA
>scaffold583755:2199-2498
CAGTGTGGtgCTCCAGAGTGTACATCATCGGCTAACGACGCCCGTACGTCCCTGAAGCAGTTGTGCTACGCCTTGACCCTTGCAAGGGACATGCAGTGTTCGCNNNNNNNNNNNNNNNNNNNNNNNNNNNNNNNNNNNNNNNNNNNNNNNNNNNNNNNNNNNNNNNNNNNNNNNNNNNNNNNNNNNNNNNNNNNNNNNNNNNNNNNNNNNNNNNNGAGTGCCCCCTACACCTTCCGCTGTCAGACGAACCACACCTGCTTGCTCTTCTTTTGACACCTCGATGTCACTGTTTGCAATGC
>scaffold583755:2714-3498
CTAGCGACGGGCTGTGCACTTCCACGCTCTGgtgggaaccactcctcgttgcacacgctacaatattaccatcctgtcaccggtttacgcattccaggctccggctcgtttcttttTGAATGCCCTTTATACATTAATTGTAACCGTTGCTGCACAAGCGAATCAAATGGATTGTAGACTATATAAGAATAATGTATTGCTCGAAAGTGCAAGGCGAAGACCGGCACGATACGATTGCGCAATATTTTTGCATGAGACATGTCAGTTAGCGTAGTGGCTCCAAGGCGAACTTATCGTCGCCTGACGACGTAGATTGCAATCACACGTGAAAAAAAAAAAAAAAAaacgggaacgtaccttgggAGATTATAAACCTAACATTTTGCGCGATGCTTTCCCCTCTCGGGGAGTGGTAGCGAGTTTCTCTCGCCAAGCGATCTAACAATGAAAACGCTCTAAATGAAATTAATTGAAACGACCACAAGGACAGGAATCGGAGGTGTACCCACTTTGATTTGCGATATCTCACGTTTGAGATTCTTTAATTAGAGAGATGTAATTAATTAAAGTTTTCCAGTAGTATAATTAAAGCAATCAGAGAGAGAATTATGCCATTTTATtctgCTCTAGAAGGACTGCCGATTGATGTATTTCGTTACGTTAAACTAATTGAATTCAATTTTGTTGCTGGTAGTTTTGAGTTACTCTTTAGGGTATATGTTCGTTTCCCTTTGAGGAGGCCTCAGAGCCTCAGGAGTGCCTTGGCTCTCGGGCACAAAGGCAG
>scaffold125744:9-392
AGTAATCCAGCGAAAACATAATTGGAGAGAACATGTGTTACGTATGCCAGGTCAGAGGATCCCACGACAAGCAATGGAATACAATGCCATCGGAAGAAGGACTGTGGGAAGCCCGAGGAAGAGATGGTGAGGCTGGAATAGGCCATTAAGGCCTAATCCTGGATTGACAGAAGAAGAAGAAGACCGTCAGAGAAGCATCTCAAGAGTATGGAAGGCTGTGAGTCAAGTACGCTACGTTAGCTATGTTTGGCTATCGTTATTGTCTGCGGTGTATAAATNGGCTGAGAGTAGGGCATTAGATGATAAAGAAGAAGAAAAACAGTGGCAAATGACACACAAAATGTTTTGCAGCAATAATTAGGATATGATGGGTTAAATGAAAG
>scaffold125744:758-1469
GTCCGGGAGACTTATGAAATTGAAACGTCGACACAGAGGTACAAATCTCAAAGATGGAAAGCCACAACATCTGACTGACAAGGAGGTACACAATCAGCAAATATAGTATGGCAGATCGATAAGGGAGAACACAGGAGATCTGAAGGCAATTCAGAAGGCAGTACGGGCAATATTTTTTCACAAGTCGTTAACTGATGAGAAGCCTGTGCATGAACTGTGTGATTTATCCTGGTCCAAATGTAAGCAAGCAAAAGGCAGAAAATAAAACCTATTCACTTAAACAGTCTTCCTCAAGAAGTCATTTTAATCACAAAGCGAACATTCGGTTGTTAGCTCATCCAGATTTAATAAAGAAATGCACACATGGTGGAACACAAAACCCGAATGAGGGCTGTAATAGCCTCGTTTGGAAGCGATGCCCACAGACAACGCTTTGCTCATCTACTATTATTAAAATGGCTGCTTATGATGCTTGTCTGGTATTGAAGGATGGTAATACACCCTTAGAGACTAGTATTTGAGGCAGCTGAAGAAAATTGGTAATGCATGTATTGCTAGGTCTCAAATTACTGTGAAGGATTTGCCAAAAGGGGACGCCAGAAGGCTGAGACTGGAAGAAAAGAACTACATGAACACCAAGAATACCAAATGCATGGCTATAGCCAACATTAAGTTATTTGCTTATGGTCTAAATGCTAACAAAATCTTTGG
>scaffold125744:1758-3288
CCAAAATGTGAAAGTGATAAGCAAAGTAATATTTGAGAAAATGTGCCTTATGTGACAGATTGTGTTCTAAGATTATTCCGCAACGTCACGATCAAATAATTTGCCCAAAAAAAAAattgaaaaaatccagagtatagccaATAACATAATGACAACATGTGCAAACTTTGGTTCATTTACCTCTAGAAGTTATGCTAGATTATATGTAGCCGTGTATTTTCTCATATGTCCGCCTTTAAACGGCTGGACTGATTTGGAAGAAATTTCGAATGGGGTTAACTCTAATTCAGCGGCGACCGCTCCCTATGTGCTGGGGAGCTGCAGCACAGACTGCTAATTCAGCTCATAAATGGTTTTTGTCTGTTTTTGAAATGGACGCGTTTGAACAGAAGAAGTCGTTTGGCACAGTGTTATTCTCGCTTTGAACGTACCGCATTTGCCGTCACATCGTTCAGAACAGGGCTGGCCAAATTGTAATATCCCACTACAGAAGCGGGAACGATTTCCTAAATGCACGCTAATGATGGCTATTCTTTCTCGTAAAATTAAACTTGACATTTAATTTTCACCGTTGCTATGGTATATCTGGTCGTCATTAGTGGAGCATGAGACGTTGCTTTTAACTTAAAAAGCTATTCCTTGGACAGGAGCGAACACCAGCGGAGCGGCTTATTCTCTGATCGCTTAGTTTGGCTGGGTGTTGAACGAGTTTTCGTAAGGACAAGAACATCTCTTATCTATTATTTAATATCCTTGCAGTGAGTTTGTCTATGTAATGAACCTATCAGATTAACAATATATGTATTTGTTCTCGCTTCACAATGTTTAATTCCAGTAGCTTGCGCCCCTTCATTCAAAGCTATTTGTGTATTACAAAAAGAGAAATAATTGTTTACTTGCATTATTCCAAAGTAATAATGAATAGTAAATTACGGGAATGCAGCCGGTTCACAACTTCGATTGTGTCATTAAAGAAGCGATTGAGATAAAATTAGCAANNNNNNNNNNNNNNNNNNNNNNNNNNNNNNNNNNNNNNNNNNNNNNNNNNNNNNNNNNNNNNNNNNNNNNNNNNNNNNNNNNNNNNNNNNNNNNNNNNNNNNNNNNNNNNNNNNNNNNNNNNNNNNNNNNNNNNNNNNNNNNNNNNNNNNNNNNNNNNNNNNNNNNNNNNNNNNNNNNNNNNNNNNNNNNNNNATAGTAAATTAATTCATCAAAATATTTAAATGCATATACACGGTGTATCAGAATGAATCATCCGATTTCGAATGTCTATATTTCTGACACTAATAAACGTATACAATGAATTTGGTTTTTTGATCAACAGGAAACTCAAAAGTTTTTTCTTCAACATGTCTCCACTGAGATGCACGGCATATGTCAATGCGGTATTCAAATTGTTTCCacactgcagcgagccggtcttgggttacagcttccacagctgctgttATGCGATCTCGCAGTTCATTAATTGTTGTTGCCAACGGAGGTACATAAACAGAGTCTTTTATACACCCCCACAAGAAATAATCA
>scaffold125744:5435-5743
TTGAGATGTTAAGTTTCAAAGAGGGTATACATTACTTTGGGACACCGTGTATATAGATATTTCATAAGTAATTTGAGAAAGAAAAATATTCTTTTCATTTTGGTCGCTACGGCGCTTAAACTCAATACTTCAAAACTAGGGATAAGATCAACGTATGAGGAAATGTTACTGTTAGACTTGAATAATTTCGAAAATAATCTGATAAAAGAAAAATAGAAACGTTAGCCGAAAGTTTTTTCGGCCCTGCACCGCTGCTCATGCGCGGTCAAAATCAAGATAGTAGTAATCATTGGTTCAAAGATAATCCT
>scaffold125744:5954-6461
AAAATCGTACAAATTAAGGAAACTGCTGCAGGGCAGAGGTGTGAGAAAACGGCGCCCCGCTCCTGCCCAGTGTCCTGAGCGCAAAGGGGGGGGGAAGAGGAAGAGAGAGGTATGTTGTCACCGGACGCCATTACGAGCGCGGAATCGCAAAAATCAAACCTATGAGAAAATGAACTGAATATGGAGGACCTGGAGCAGTTCCCGGAATTCAAGGCAGTCAGCTGTGAAGGATGTACGACCGACTACATTTTCGTAGCAGACAATGTTTCAGGAGTTTTCAGACAGATTCGAAGATTTGGTACGAATGCAAATTGATTTAGAGTTATTCGTCAGACCGTTCTCACTTGCGGCCTCTGATGCACCCCATTCCATCCAACTTTAGCTCATAACTGCAATGGAAGACCCGTCGCAACGACCTTTATATCGATCGTGTAATTTACACTACTGTGCTGCAATAGTGCAGCTATTTCTTTGTATTTTAAAATAGTCTTAGCTGGTAAAATACTT
>scaffold615422:1-1397
GAAGTTATGACAATCTACTCGCTCGACGCGCAAGGCGCAACTTATTGACACAGATGTGATACGCTCATCGCTGTAATAATTCTAACGACGTGGTGTTCTTACACTTCAATCATTTCTACGTGCTCGAATAGTTATGTTCACACGAAATGAACCGGGAGTTACATTGCAATGAAATTCGACGTATACTGCATCCTAACTATTGTATTGCTTCTATTTGACGATGTAAACACCAAACTGAAGGTACGCAGACGGCTACAGTTGGGGACACTGGCTCTTCGGAACGTGGGCATGCCCAATGCTCTGTTCTTGGACTCTGAATTATTCGGCGCGGGAAATCCTTTTTCTTCCCATTGTACCTGACATGATCCACACCATAACGTATATCGTGAATATGTTCTGTGGCACAAGCAACCAACTATTGTGAAACTTCATAGCTCCGGCTTCTGAGTCTGAATGCAGAGGGATTTTGCTTCCGCCGNGGAGTCGTTTTTCCACGCTCCATATAGATGTAACTAACTTAATAGGCTAGCAACACCTGCATCCTGTGACGTAATACGTGCAGTTGCAGTGATAGAAACGCACAGTGAAGGTTGTTCTCTAGGTATCCAAACGTTTTTAAGATTAGCTGCCCTAATGGATGCTCTCAAGGGCTACGCTTCTCCCCCTGGTATTAAGGAGTCACTTCATAAGCCGCCTAGCCGACGATATCACAGGCTACAGCACCCCGAGTTGTGCGCTGCACCCACAAGATTCTTTATGAGGGTACTTGAGCCCCGAAGCAGCCACGTAGAGCGCATGCTGCTGATGAAAGACCAACCAAATCCAGCATCGTCACCTCAACGGGGTGTGTGGTCACCCCTGACAGGAATACATGGCACTGAGCGGGGTGGCTCAGTGGTAGCACATTGGACTCGCATTCGGGAGGGCGGTGCTTCTAACCCACCCCCGACCATCTTGGTATAGGGTTTCTGTGCTCTTCCCAGATCACTCCAGGTGAACACTGGGATTCTTCCTTTCATAAAGGGCACGGCCGAGGTCGTTCCCTATCGTATCCCTGCTCCGAGATTGCGCGGTGAAATGGTAGTCATGCAGACTGAGTGCGGGATGTGGATGTTCAGAATTTCTTTTCCCTACGTTGTCCCACACATGTTCTATCAGATTTAAGTTGGGCGAAGAAGCCGACCCATACACATCAGAATGCTGTGCTCTATTAGGGGTAGTACCAACCACGAGAACCATGTCTCCAACAAAAAGATTGAAAGTCGCCGATGGAATGGTGGTTATTTATATGCANNNNNNNNNNNNNNNNNNNNNNNNNNNNNNNNNNNNNNNNNNNNNNNNNNNNNNNNNNNNNNNNNNNNNNNNNNNNNNNNNNNNNNNNNNNNNNNNNNNNNNA
>scaffold615422:3051-4345
GAAGCATGTTCCTAGCAGGCTCTATCTGTAAATGGAACGGGAAAAAGCCACAATAAGTGGCTCCTAGGAAAGTACCCCTGCCACATACTAAAAAGTGGTTTGCAGAGTATAGAAGTAGATGTAGAAACATCACCTAGAAATAACATCACATAAACTACAAATGTGTCGGAGTGATACTTGACAGCCATTTTTGCCAGGTTTGCAGGATAACTTCATGATGTCCTTGTCGTTAACATCTTGCCTCCCCACATCATTATTGACCCACCTCCAAATACGTACATTTTCACGTTGCTAGACGGCTAGAATATTGTACCGGGTTCTCGCCAGATGCGAATCCCTTGTCAGGTATGTGTGGACACATCTTTGGGCACATTTATGCTGCATTGCCACTGCTCGCTGCTCACCAGCACGGCCCAAAACTTAATCTGTGATTGGTTACTTCAAGGTCACTTATCGCTGCCCACTGAGCTGCTTGCTATGACCTTCGCCAGGCAAGGATATCAAACGTGTTTGTATTTGCACTAGCGACAATCACCGGGCGTCCTTAACTTGCGCTGTGATTGGCTGCTTCAAGGTCAGCCTAGCCGAACTGAACGAAACATTGCCTGCATCAGCACCGCCGACAGTTGACAGCTGCACTGGAACATGGCATAGCGAATTTTCGCTGCGATCTTCTCTAATGATTGTAAAAAACCTATTTCGTCAAAAAATGTAGTTCTTCACATCTTACAGATTCAATTTATCAGCTTCACGGTGAGCTTCCTGTCTTTTTGTTGATGATCGTAGTTCGTAGTTCATTCGAAATTAAGTAATCGACTGAGAATGTGTGCAGTGCAAAATGTTGTCGCTGGGTAGTTTACGTTTGGTTCACTTTACACCATACATCGTTGCATATGAAATGTAGCTGAGATTCCGAACTTTATTTTAAGGTTTGGAGGATACTTATATGTTTCATCATTCTCGAGAAAATGGATTGTATGTGTAGAGCACCTTCTCCCATTTGAGTGTGCCGCAGTTTGATGGAACTGTACTGTTCATTACGTCCATTATATTTCATGAACAGATCAAGATATCGAAACCATTTAGTGAAAAATGACAGCACACAATGTGGGGACCATTCTACCTTGTGATTATTATCCAAAACGTTGTTGTGTACCGCGATAGAGAGGAATACGTTTTCTTTTTGAAGGTCGATGATGTATTATTAAACTAGGATTGTCTCCATTAGAAACAAAGTAAGGGATGAATTACTGCATCATACCTTCGTAGCTCAGGGAAGTGACTTTGGATACTA
>scaffold615422:4935-5610
ATGGATTGCCGGTAAACCGGAGACAAAGAGAATTTCAAGCGTTTGAGATATGGTACTGTAGAATAATGTTGAAAATTCGGTGCGCCGATAAGAAACGAGGACGTTCTAAGCACATTCGGCTAGGAAAGGCACTTGTCGAAAGCACTAACCAGAAGAAGGGACAGGATGAAAGGACATGTCTGGGATCCCCACAGAGTTGCGTTAACGGAAGACATTGAAGAGGTTCAAGGGCATGTTGCTAGATACGTTACACCCGAGGAGTACATATATGCCCCGAGAACTCAAATGGTATCCCCTGGAGGGTCGAAGAAGTTCTTTCCGCGAGACGCTATTACGAAAGTTAAGAGATTCTGCATTTGAGGCAGACTGCAAAGAGTTTTTACTTTCGTACATGTAATTTAGGGATAGCGAAGATAAAATAAGAGAGATTAGGGCGCGTACGGAACTATTTAGACAGTCGTTTTTCCCTCATTATAGTAGCGAGTGGAACAGGAAATACACTGGCTTTATGTGGGCCATGGTACCCTCCGCCACACACCGTACCGCGCCTTCCGGGCTACgtatatagctgcagacgaaataatttcaaattttgtcttAATTTTGGAGACACGTGTTGATGATTGGGTGTATCTACTCCAATTAATGTCGTTTGTTCATTGTCATCCCACCAGT
>scaffold878036:217-1328
TGATGGGACGGTGTGAATCGGCCTTTACTCTTGCTTCTGTTTTCGCTTCTTCTTCTTTAAGTCTTTTAGGCAGCAACCCTGGCTGTTGAGATGTCTTCGTGAAATTTTGCAAAGTTTAACTCTCACAATACTTCCTCCAGTATGAGACCCTCGTAGTATTCAGCACCCATTCATTCACAAGCTGACTAGTGAACCAAGAATTTAGTCCGAGGTCTGTTATATGTGACCCGCTTATGGGGGGCGGGGGGGGGGGTCCTGACGTAGAGTGTCTTGGGCACAAAGTGGAAAGGACACCCACAGCTCCCCACCCCCGCCCCTGCAAATACCCTATTCTGGAGCCATCAGTGGCGAAAGACAGATAAATAAGATAACCGCATAGGGGGAGCAAGTGAATAGTTTGTGTGTTAGTTGGTTAGCTACATGTTCGTTACAGTATTCGAACGATTTTTTCCTGGAATAATGTGGAACGACTCATGTTACAGGATGTGTGGGATGAGCAAAAATTCCGGCGCTGTTTACAATATGCACATTATCTCTATGTGGTAAAATTTATTTAGGAATGAACGCTCATATTCAAAGAATGACGAATTGGTAACGGAAATAAAATAGTTCTTTCTATTTACTCTAATGGGCACCGTGTATTTTTGTCTAAATTTTATATACTCTTCCACTAACTTAGACATCCTCAGAGAGTAATTTCACTATCTATTACAATTTTTTCGAATTTTTATACTCTTCATCAATGTATTTCTGTGGTCTAACGTATCCCGTATGGCTATAATTTATGAATATTTTTTTCTTTCTCTCCTCCTTTCCCTTTCTCACAGTATACAGTGTAGACACTAAGGGTAAATTATTGTACTGGTAATCGAGTGAACCAGAGACATGAACAGTTAGCAGACGTAGGAATGTTAACACAGGCCAGAGTCCACCAGCACCAAAATCAGCGACAGTCAGTCATTCACCCGTGGTATCCAGGACTTCTTACAACAGCATTGCATGAAGCTCACGTGTATGAGCCACACCACAGACAGATATCCCCGAGTCACATGAGACCACCGAACGGAACATGCAGATCACACCAAAGGCACTGTCCAAGAGAGTTGAATGA
>scaffold878036:1744-2102
TTAGAAGGAAGATGCTGTGAGGTTAGTTTAGAAGTTGTACCTAGATTATGGTGGAAAACGAATGGATTGTGGTCTCACTTTTAAGTCATCCGTGATATTCTGGAGTCGTTGATCGGAACTGGAGGTCGCCGCCACTGAGGCTCGCCATTCATGCTAGGGCGAGGACATCTCTTTCCGTGTGCCACCGCCGGAGCTGCGGCCTGTGGAAGGAAGCATGAAGAAGCGGTCGCAGAATGCCAAGGGAAGTGGCCGTACCGACAGATCTTTGGTTCGACATCGACGGCCCCCTAGATAAAATCCCTGTTACGAGCCGCTGCCCAGAATGCGCTACCTCGCCACCAAGGAAGAGGACCGCTGA
>scaffold376666:4289-4900
TGTTGCTTCAATTTATTGCTAATACTTTACCAATAGAGCTGGCTTTGAACAGCATAACCTCGGTGCGGCGAACGTGAGGGAAATTTGCCGGAAACTCTTAATTCCATCCATTTTAGTTGTCACTTAGGTAAGCTCGTGCAGTTTAGTGACAATATGGTAATGCACGGTATTTATGTTGGAAGTGAAATTCCTCTTTACTAAAAAGTGTAAGAACAGCTGGTAAGAAGAGTGTCAATTATTGGTCCACTCACCGTACTTTCAAAAAGACTGTCCAGTTAGAAGTGAGAAGAAACTGGACTCGCTTTCGGGAAGAGAGCGGTTGAAATACCCGTTCGGCCATCAATATTAAGGTTTTTCTGCGATTTCCCAAAATCAATGAAGACAAATGGCAGGAACGGTTCTTAGTACAGGGCAGGGCTGATTTATATCCCTATCCTTGGCCACTCCAAACATGTGCTCTGTCTGTAATAACCTCGTCGTCGACCAGAAGTTAAATTCCCTTTACTCCGGGTATTTTTACAGATAAATTTGATGTCTGCTTGCACATTAGTAACTACAGTTATGTCAATTCTCTGTAAACTGCATCCCACTAAACCTAAGCATTTCTTCTT
>scaffold791147:475-1720
AAGAGATACCAGTGTTGCAGTTCAACTACAGCTGAAGGTAAATTATTAATAAGTAAGAAGAAAAGAAGCAACCACGATTTACAACATGGTGAAATAACCCACAATAGTTCCCCAGCCAGATTTTAACTAATTTTTTTATATATTTGACAAGGTAAGGTCTCCAAGATGGCACCGGCATTTTTTAACCATCTATGCAGTTGTGTAGGTTAGGATCCCATGCATTAAACCCTTATGCCATTCACTTTGGTGGGCCATCATTTGCAAGTAATCAGCGTAAAAAGCATTTTTGCGATATACCTTATTCTAGAACATTAAAAATAGCTGTTAAGTTTTGCTGTAGCATATAAAGATACAAATCGAAAATATCATAAAGGGAAGAAAAAAATTAACGAAATATTTAAAATGACATGGCAGTGTACTAGAAATGAAATATATAAATATACATACATTGAAGCTAATTAATTGAACAAAACTAATGGCCAGTCATTCTGAGGAAAAAAAacaggatttgaacccaaaactgtctagACAGCAGCCAATAATCTTCACAACTACACTACAGCAACAATTAAATGATATGTTGCTATTATTTTTAATGTTCTATTAAATCGAAAAACATTCTTTTTCCATACATTACCTACCAGGGTTAAAGGCTTCAAGGTGTAATATTTGGGACCCTAATGTACACAAATGTGGTTTAAAAAAGTTGTTCCCCTCTCTGGGGACCTCTCCTTGTGAGAGTGTAAACCTATGTTGGCCCACAGCTCTCTTTTAGAAGAAAAAATACTCAGTGCCCCACTCCTTTTTCCATAGCAAATCAGACACAATTCTAATCTATAAACAAACAAAACACACACACACATTCATTCACACAGGCACAACTAACACCCACATGTGGTTAATGTCGGAGCTGTAACACCTCTGAGCTTAGTAGCAATCTCAGTTGAGGTGGGTGTTGGGGGTAAAGGTGATGTGTGGGGTGGATAAGGATAGCAGGGTAAGGGTGGGGGAAGAAGCTGTGCCACCTGCAGGACTGTGTAGTGGCTCGGCAGGGATAGAACAGTGTGCCAGTGGCTGCGGTGTAGGAAGGCTGGGCTTGAGTGGGAGAAAGGGAGAGGAGAGAAGCAGAGAAAGGGTAAAGGACTAGCAAGTGCCTAGGGAGGATATGAGAGATTGAATGGGAGTAAGTAACGGAATGAGAGAGACGGAGGGCAGGAACTAGCAAAGGTTGAGTCCAGGATGGTT
>scaffold96215:2834-4890
CAAATGATATGAAATACGTGTGTTTTTGGGGGTGTCCGGATACTTTTCATCACATAGTGTTTGGAAACGCCCTGGTCCTACTAGCACACAGACGGTGTTCTATGGTCAACATGGTACGAAGGTGTTGTTGTTTATGGTGGCCTATGATGTTAATGGTTTGATCTTTCACCATGCTGCACCTCGGGGTTGGATGGTAAATGGAGCAACATAAACATCTTCCAACGGTCAGAAGAAAGAGACAACATCTGCTGGCATGGACGCCGTGAAGGAGCTCCTGCTTAACTGGCTTTTGGGGGAGTCGGTGCTATTACGACCTATTCACCAAATTAGAGAAGCATGTCACAGCAAAAGCTGCTACTCGAGGGAAGACAGCATCCATGCCTTGGGCGGACCTTGCGAGACACTGACAGGGATGGACCAACTGACATTGTCGACGCCTACCTTATGTGTGGAGGAAGGTGGCATATTGTGGGAAAGGGAGGACATTATACACGGCTGGAAATGAAAATAAGTACGCCCCCTTAGAGTATTCCAATTCACTCAAGATTTATTACTGAAACAGTCTGTATGGAGTACATGAAACCCTTACAGGTCAATAGCTCAAGCGATACCGAGGTANAATCAACCCAATCTTACAGATGACGAATAATATCTTCGGATACAGTATTCCACGCCTGCTCGACCTGTTCAGGTAGTTCTCCAAAAGTTGTGGGTTGGCGTATCAGTTGTCGTCCCACAATATCCGAACCTGCTGGATTGGAGATAAGTCCGGAGACCGCGCTGGCCAGGGACGTTGCTGTACGTCTTGCAGAGCACATTGTGCTTCACACGCTGTGTGTGGGCGAGCATCATCCTGTTGGAACAACAAATCACTTTCCTGTTGCAAAGTATGGCAAAAGAGAACGGTTCTACGAGACAGCGCACACCACGTCTTCATCGTACGCGCAAACGACCATCACTTGCGTGGAGGCAGAATCTGCTTTCATAGCTAAGACCACGGGCTGCCATTCGACGTGATCTTCTGATGCCACCATTCGAGCCGTGCATATCGATTCTGTGGCTTTAGTAGAAGACGGGATAGAGGCGTGTGTCCCCGTAGATCCACTGCTAGTAGGCTGGAAACATTTAATGTTGACTCTCCTGGTCTCACAAACCCTGATATCAGTGCTGTGGTAGCTGTACGTTTTGCCATTTCTACTGTCACAACACTACGATCGCTGCGGACGTCTGTGCTGNCATGTTGACTCTCCTGGTCTCACAAACCCTGGTATCAGTGCTGTGGTAGCTGTACGTTTTGCCACTTCTACTGTCACAACACTACGATCGCTGCGGACGTCTGTGCTGCGTGGACATCCAGAACATTATCTACAGTTGTGAGAATGTTCAGGTGATCATTTCAACCAGCATCGTTGCACAATTGTTGGACCACGTCCAATTTGTGCGGCAATTCTCCGAAAGGACTATCCTTGTATTTGGAGGGCCAGAATTTGACCCCTTTCAAACTCAGTTGGCTGTAGGAAGCACGAGCGCGTTTCCGCGGCATGACTCCTGTTTGCTTCACACGTTGAAACCACAGGGTGTCTTATGGCTGTAAACATTCTATGTCACTGCGCTGTCTGTTGGCGGACGACGTTGAAACCATTGTCAGTAGATGTACTATACACAAGGTGTCATTTGCTGTCGTCGCATCAAAATCGATCTCGTCTATGCAGGTATACTATTTTTTTCCGGCATTGTACTTGCGGCATGGGGAATTGTGGACCATTTCAGTAAAGCGTAATACTAATTAAAACAGTATTGCCACTACACTTTATGCAACCCTCGTAACACCTCAACAGTTTGAAACGCTAATATGTGTGGAACCTTATGCACTAATTCTCACTGAAATGTAGTGGCACCAGCTTCACGGGCTATACTGGCCTGCACATTGCTAATACTGTGACTCGCTGACAGAACTGTACTTTTTTTTACTCCAACGGACTATCTGACAGCGATTAGTTAGGCGCTACAACTATAAACACTCTGTCGAAATTTCATAAATCTATGTACCGACTCC
>scaffold96215:5704-6597
GAGAAAAGGTGTTTCAACATAACACATATTATGAAAGAAAAGTGATTACAATTTTTCTTTCAGTTCTGGTATTTACCGGTTTTTATTATTATATGTGCTGGTAGTGATTCTTCCATGATTAAACGGTACAACGCAAAACATTAAAAAAACGGTAAAATGAAATGGGAAATTACGTCGATAGACCTAATGGCAAAGTTGCGGAGCCATGAATGATGTGCCATCAGAACCTGACCTTTTCCGAAGGAAGAAAGTCTCTCGAAGTTGACAACTTCCCCACATATAACTTGAGCGAATTACACGACTGAAAGTTTGCCGTATCCAGATTCGTGCAGTTCAGTTATCGACTAAAGGTATTCTAAGATTGCATGCGACTCAATTACGGAACTACCTATGACTTGCGATGCTGATGGTGGTATTGCCCTGTGTCATCGTCTCGCGATGTGCGCCACTAGTGAATGGAACGCCGGCTACGCCCTAGTTCCAGGATCGAACCTCATCACAGGTGGCGTGCAACAGAGAGTCCGTTTCCGCCGATGTCGCCGCCCTAAGTGTATCCTTCAAACTTCGTACTTGTTCAAACGTTTCCACCAACACTATTTCTCCGTAATTCTACCACTAGCTCTCTCTCTCTCTTCACTTAAAAGAGCTTGACGTGGGAGACCATTCGAAGCAATACTCAGCCAATACAATATCAGAAGTGCGAGTCTTAGGTTCTTCAAACTCGGAACAACAATACCACCATAAACCAAAGTTTAAAATGTTCACTCTGTCTCGCAATCCTACTGAAGCAAGCGACTACTCATGAATTTTTCTGCCCACCACGCGCTGCCTGACATGTACAAGGTCGAGCACGTCATCTGTTCTTATCAGTCTTCGGGACATTTTCACTCGGC
>scaffold96215:8035-8826
CTTTCGGACGCCATAAATTTTATTAATTGGTTAACTGAAATTCGTGTTACTTTCGTTTTATTTAGAATATTTTTCACCATTGTTGCACTTGGGTAACTAAGCTGACTGCTAATGGTCAGAGATGAACGACAATGCGAAATGTGCTCTCTGTCTTAAACTGTTAATCTTCACAATTTAGCAATCAATGTTCAAGTACACTTTTATCTAATTCAAGTGTAGATAGCATATTTATCTGTCACGGACATGCCTTACGTTGACTGATGTCATTTCTGGAAACTGCTCCACTGCTACTGCTTTAATTTCAAATTTCTTCTAGGAAAATTTAGATCATTTGAAAAACGTATTCGAGACGTCATTTAGTTTTCATTAGTTATTATTGTTATCATTAGTTTACATCACTGGGCGCACCTAAAACTTTTATGGTATCTCCCGAAATGTATCAGAAAACCGAAAGAACTTTTCGTCGTGTGTGAAATATACCAGCGGCAAGACACAGTCTGTACCTTCATTGTGTGATAGCGATGGTAATGATACCGACGACAGCGACACAGAGGTCGAACTACTGAACACTATTTTCCGTAATTCCGTGATACCATAAATATTCTGGAATTTGAGTCAAGAACAGCTACTGACATCAATAATACTACTGTAGAGACTCTTGGTGAAGCTAAGAAACTGAAGTCCCTTAATAAAGGAAAATCTTCCGGACCAGACTGTATATCAATTAGGTTCCTGTCAGAGTTTACTGATTCAATAGTCACATTTTAGCAGTTATTTACAGTCGATCACTG
>scaffold96215:9276-9662
CGAAGTTATACCTGGGAGTCGCCAATGAGATGTTATGAGTCCACTATTATTACTCTATATAAATGATGTAGGCGACAATCTGAGCAGCCATCTTAAATTAATTCCAGATGATGTGGTCGTTTACCGCGTAGTAGAGTCGGAAGATGGTCAAAACGAGCTACAAAACGACTTGGACATAGTATCTGCGTGGTGTGACAAGCGGCTGATGACCCTGAACGAAGAAAAGTGTGAGGTGGTCCGAATGAGTACcaAAAGAAATCTCTTAAATTTTGGTTACACAATAAATCACTCTAGTGTATAGACAGTCGATTCAACGAAATACCTAGAAGTTACAATTACAAACAATGTAAACCGAATCAATCACAATCAACATGTTGTTGCAACCT
>scaffold96215:9869-10811
NNNNNNNNNNNNNNNNNNNNNNNNNNNNNNNNNNNNNNNNNNTTGAATGGCAGAATACTATTTTGACTCCCACATACATGTAGACAGTATGGTAAGAAAAAGTAGTAAAACAACATAAAACTCAAGTCAGTTCGACGTAAAATTCCATCCAGCCTCTACTTATGTCCGCACGTCTCAAATATCACCCATGAGCGGAGAAACTAAAGACATTCGATAAAAATAGGGGGAAAGCGAAGAAAACACCGTAAGGACAAAATTTAGGAACACACTAAAATCGGCTCCCTCAATTTTTTACATACAAGTCGGACATATCACAGAAATTTAAAAGCCGCACTACATTCTAAGCATTGTGACCTAAATTAGATAAATCAGCAAGTAAGTTATCTGCTGCCCTCTTGTCTGAACATAAAACACAGTCTACTAAAACGTGGCGCACCGTGATCTGTGCACCACAAGCATCACACAGCGGGGGGTCCTCTCGCTGGAGCAAGAAGTAATGGGTCACAGGACAGTGGCCGATACGAAGACGACTGAGCAGAACCTCATCTTGTCTGCGGAGTTGATATCAGGTACCGCAAGGTCGAGTCGTGGAGTTGACAAGATGCAGCTTAAAGTCTGTCACGTCCAGCCACCTTATCTGCTATCGACGCATGACGATGGACCTCAACTGCGAGCTAACTGCATGTGGAGGAATGGCACACTGAACTACCTGACCAGCAGTACATGCTTTGTTGGCTGCTACATCTGCCAGTTTGTTCCACCTTAACTCCCATCTGCCTGGAACCCAACAGAAAAACCACTTCCCTCCCCAACCTCTGTAGGTGGAGGAGGGAGTCTTGGATATTCTAGACCAACTTGTGTTTTGGGCAAAATCGTTGTAGAAGGTGAAGGGCACTCAGAGGATTGGAACAAACGATAAATTTAGTAGACAGACCAAGAGGA
>scaffold96215:11695-12128
AAATTTTGTTGAGGAAGNNNNNNNNNNNNNNNNNNNNNNNNNNNNNNNNNNNNNNNNNNNNNNNNNNNNNNNNNNNNNNNNNNNNNNNNNNNNNNNNNNNNNNNNNNNNNNNNNNNNNNNNNNNNNNNNNNNNNNNNNNNNTCGACCTCCTCTACCCACTTGTAAATATTTGAACGATTCATACAAAATTCACCATTAACTTTGAACATTCTACAGTATATATTAACTGGTTTCTCGCCTTCAGCAAGNNNNNNNNNNNNNNNNNNNNNNNNNNNNNNNNNNNNNNNNNNNNNNCATACATCAGCTGATCAGGGTGCATTCCAGTGATGCCAACTTAAAGCCATAAGAGTACCAAAGATTCCCTACCAACAGTTTTTCCCCAGAACATTTTGTCTCCTTAATTATTGAATGACCCTCGTATTTTGTTACTTAT
>scaffold156898:3328-4048
CATATTTTAAAACATGTTGTCTGAAAAACCAAGCTCCCTCAAACATCTCTTTCGTCCCTAAGTTGTATACACATATCCTCATTTCTTTATCGCAAACAAACTATACCTGGTAGGCTAGCTTGTAATAACGAATGATCCTATATAGAGCGAAGGACACTGCCAGAAAAAAATATGTTGTACACCTGGAAATATGACGCCGATATAGATCCGATAATGGCAAATGCCATCTGGGGGATAGTAAATGTTCTGATAATGGTTTCAACGTCGTCTGACAACACATAGTGCTGTGAAACAGCAGCTAGAGCGCCATTTGTGTACCCTTCCATAGGGAATGTTTACAGCCATAAGGGCCAGTGTGATATCAATGTGTGAAGCAAACAGGCGCCACGCCACAGAGATGCACTCATGCTTCCTACTATGAATTGAGCTGTTGAAACGTGTCAAATTGTGTCCTCGCGAGTGGTGGGATGGTATTTTCGGAGAACTGCCACACAAGTTCGACGTTCTGCATCATCTGTGCAACGATGCTGGTTCCAATGTCCACGTGAAAATTCTCACAACAGTAGACGAGGTTCTGGACTTCCACGGAGCACAGACGTCCACCAAGATCGTCATATTATAAGGGCAGCAGTGAAAGACCGTACAGCTACCAGAAGACAGATCACAGAGTTTGTGATCCCAGAAGTGTCAACACGATCTGTTGACAACAGGTTACTAGCA
>scaffold156898:4379-5967
TGTAATGGATGCCAGAATTAGCGCCTCCATTACCACCCGTGGAGCCTACACCACGTACTAATATGGGTGTTTCAGCATgaatcgccacctggtatctcggtgccgcttgacctttttatctgTAAATGTAATCATTTCATGTACTCCATATAGACAATGAATCTTGAGTGAATTCTAGAACTCTAAGAGGGTTTACGTATTGTGATTTGCGGCAGTGTNNNNNNNNNNNNNNNNNNNNNNNNNNNNNNNNNNNNNNNNNNNNNNNNNNNNNNNNNNNNNNNNNNNNNNNNNNNNNNNNNNNNNNNNNNNNNNNNNNNNNNNNNNNNNNNNNNNNNNNNNNNNNNNNNNNNNNNNNCTATGCCTGCAGTGAAGTAAAGCCATGCCCGGCTTGCTGTGTACTTGATCTCATTACGTTATTGTGAGTTGCCTGTGATCCTAGGTTATATTTGGCTTTCAGAGCACTGGTTTTTGGCACGGTTGCTGATAATAGTTATCATGATTCGTTATACATCTGCTTATGGATGTCATTTTCGACGTAACGCTAGTATATATATTCTTACCTAAACTGATTGTTTTAATAACATGATGTTACAGTCGTCGTGAAGAACAAAATTTTTCCAAGAATTTAAAAATAGTGGAAATAGTGACAGTTAATTAAACACTGGAAACAAACTAGAAAATAACACAAGCGTGAAAGGAACGTGGTACTGTTGAAAGATTATAAGGGCAGTAACATTAATTCCTGAGGGGCGGCCTACTATAAATTTAAAGCGATGCACCATTATCAATTTTCAGCATCTAAAATGTATAATGTCGAAAAATATAAGATTGAATAAATTACAAACGAAGCATCTTTTTTAATTTAGCAGAAAAAAATATTTAGTGGGCGAACGATTATTGAAAAAACATATCGTGAAATCGGTTTTCAATTATAAAAGTCGTGGGGCAGAAAATGAACGTGGTGGTTGACAAGGGAGAGTGGCTTGTGGTATACTGTAAATATTACTACACTTGCAACTGAACAAATTGCGAAGGAAAACAAGAACAAATTTGCAATAGAAATTAGATATAAGGGAGAAGGAAAGAAAGAACTTTTAGTTTTGTTGATGACATCTCAATTTTGTCGCAGACGGTAAGACCAGATGAACGGAATGGACAGTGTAGGTTATTACGAGAACGTCAGATAATAAACAGAGCTACTGAAATGGGCAGAACCAAAAATTATACAAGACCTACATTTGCTTTTTGAGAACATCTGGAAAATGGAAAAaattccaaatgaatggaaaattgcgttaatccacccaCTACATAAAACGGTGATTAACAAAATGTCAACAATTACATAGGAGTATCACTTCTTCCAGTGGCATACAAAATATTATCAAAATTTCTGCTTGACAGATTTGAAGAAACTCTAGACAAACAATTGGCAGAATATCAGGGTGACTTTAGAAAACAAATTTTTAAGTTAAAATCTATAATTCTCCACAAAATGTTGACCAGCAAATCTGTAGTTGTATCATTTATTGATTTCAAGAAAGGTTTTGACGCACAAAGTGCGACATTGTCGCGGATAAAAACAGTG
>scaffold156898:6993-7393
TGACAGCTTAACATTTAACTACAAGCTGGATAAACTAGACGTTTTTGAAAGACGGTTTCACAGAAAAGTGCTTTACTGTACAGTTTTGTAACGATATCGCAACTTAGTTGCGACACCTACCGACCCTATCGCTGACTTGTCCTCCACTGCCACATCACTTGGCGCCAAGTAGCAGCAACATTGGAAGTTGTGCTCTCTAACGTTTTATAAGTTACAAATGTTTCACTTCTGACGAAACGATCTTCGATTATGTATTTGACTGTGGCTATATTAAGGCAATAATTACCAAATAAAATTCCACAGCAGTATTTTATGACATTAAGATATGTATAAATGATCTCAGATACGTGTAACATACGTTTTCCCTCTTAAAATGTAGCATTATGCACAGTAGGTCTCC
>scaffold241593:1-1476
GTTCTGAGACATGATGGAATTGTTAATTTGGTAATGGAGGGGTGTGGCAGGTAAAAGTTGTAGAGGGAGACGAAGGTTTGAATTCAGTAAGNNNNNNNNNNNNNNNNNNNNNNNNNNNNNNNNNNNNNNNNNNNNTCTGAATGGATTCCATGTTATTGCTTCTCTAATGATAGAAGCAAAGAATTGAGAAGAAATTATGCTGCACGTTGATATCTCACCGAGACTAATGTTTTGGCAGTGTAAATCGAAGAGTTTAAAACTCTTGAAAGGGTTCCTGTTTACCTTCCGACAGGGAAGGTGGTTAGAATCGTTCAATGCAGCAACAGATCATCATATGTTACATTCAAACACAATTTCGCTCTCAGATGAAAATATTGTGGAATGCAGGAATTGCACTTACTCCAAGTACTGTTACAAAAGCTTCATTACGGTTACTTAGTGCAAGGGGTGGCCCTCTATTACAGAAATAAGTTGAGCTGCATGTATGAACATTTAAACACCAGACGTAATACGATATTTGGTAACAAGAATACCCCTAATTGTGTCGATACCTAGATAATATGGAAACAAAAGTTTTGATACCGACACTGTCGCAAGACATTGATCGTTCTTTGCACATTTTCTTGAAATTAAATGGACCTGTTTAGAATATGCTGCGAAATGCTGGACTTGTGCTACATCTACATGAGCCAACTTAACTATTTACGTGTTTAATTGATTTTATACTTGAGGACTAAtgaAGCATGGGTCGCAAAAACCTTGTAAGTTACATGGAGAACTATATAATAAAACCACAAAAACGGATCAGAAGACGACATATGAATATCTTACCAATGAAACAGGCAGGCATGCTATGAAATAAATCTCATTGATAGTTGCTGCATATTTGTCTTTATCAACAATGTAACCCGCCTCCGTAACCGAGGTCCTAACGCTCCGTTTTGCGGAGGCGCTCATCACGGAGGTTCGTTGGTTCGAATCCAGTTGTGAACAAATTTTCATCGCCAGTATTAAGTCGACAGGGGAGGAGTGGTGGTGGCGTAAAGTGCCTGATCACCAGACTTTGCGTCAATGTCCTGGATTNTTGGAGCTATCCGCGGGAGTAGGCTATATGCCGACACCAGGTTTCACTCTCTCCCTTCCTTACAGTCTTCCATCCCAAGAACAGAACCGCGACACTACATTGTATACGCACTCATCAGTCATGCGCACTTGAGACTTTCAGGTCGGAGGAAGGCAACGGCAAACCATCTCCACTATGACCTTGCTTAGTACGGCAGTGCAGGATTCCTGTACTGTTCCAAACCAATCCTAGGGACCTAGGATTGACCGCTACAGAAGACAGGAACAACAATATTAAGATGGTTTAAGGCAATATACGAGGGTTGGAACTTAAATAGTGGCAACATTGCTGTNNNNNNNNNNNTGGGCTCGCCCATCCCACGTTACCAGCATGAATACAATCGAGAAAAACG
>scaffold241593:1805-3326
TCAACGGGTTCTACGCAACGCTGGCGACTACTTTGAAGGACAGTAACAGGTGCAAACACATAAATCTTTTGTATCGTTTATGAATAAATAGTTGCCACTTATTGAAGTTCCAGCCCTCGTATAAGTAACATTCCGTGTAACAACGTTGTATGTGCAGTGATGGACAACGTTGTGAAATGAACAAGTAACAAACTAGTAATACTCGTTTTAAAAGAACTTTAATTTAATGTTTATTCCGTAATAGCAAGTATTAGACATTCGCCAAAACACTAAGTTGTAAATGTTACAATGTGACAGCGATTGTAATACAAATAAAATGATCATTCTAAGTGAAAAAAATCATTAAAATTCTTATGTTACTGAAGTATTACAAATAAACTACAGGTTCCCATTTTTAAGAAAAATTTAGTTTTCATAACATTCTCTGTACTGCGGTAAAAGAAACTCGGATATGTGCAAGATGTCCTGCTTTTTAGCAGACTTGATAGGAAGAAGCTTACAATAGGCGGTTTGAAAATCTGAAATCTCTGTTAGTGCAGGCAGGATATTCCGACCACCTCTTCCTGTGCTACGTTTGTTTAAGGGGTGTGACTTCCAAGATTCCAATATCTTATGAGATATCCTTACCTGTATATATGTAGGATTGTCACTAATCATCTGTATCTACAAGACAGTGAATGGATTGCTAGGTCCTGACTGAACTAGAACCTCAAACCAGTCAAACTGATATTTATGATAGGAGTTTTCTCATCCTTTTCAATGAGAGAAAACTGGGATGACTAGTAAAAATTCTTTGGTCAATCTGTGTAAGGTAACTTGAAAACACTAACAACTGAAACATTGCAAGCATTATGAAGTTAATGTTTTTTCCTACAAATCTGTCTGGTCATACTATTACAAGATGGGACAAATGAAGGTGGCCGAGAGCACAGAGTTCCAGGGTACAAAGGAACACAGCAGAGGAAAGGAAATACATTACTAACAAACTATAGCCTCTTGGCATCTTTGGGCCCTGGTCAGAAAAGTTTCTGAAGGCGGATTTAAGCTCGAATTGCTGCTATCTCATTCGAAATGTTCTGCAGCAGTTCTTGAAGACAATGAGGGTTGTAGCGATAAGCGTTGGACTTGACGGCTCCCCACGCAAAGTAATCGCACACAGACAGATGAGGTGACCTGGGTGGCCAATCAGGGCCGCGACCAGACTGACCTCTGCTGACAACTCTGTCCACATGATGGATGTGATATGATGGTGTCTCGTGATGCGTCTGGTTGATTTGGTAGCACTCTGAATCATTTTCTGATGAACTGCAGCCACATTTTCTGGTGTGCAGACACGTTTCAGACTGTTTTTTTGATTTGTTCAAATTATATCTGTCTGACGTCTTTTTCGGACTAAGCGTTGCATGCCACTCTTTACTGGCACTTTGACACCACTAAACTTCTCAGCAAAcaatTGACCACAATCTATCCACGATTTCGTTGTCACGTAACTTTCCACAATGAATACCCGCTGCTCCACTG
>scaffold241593:4449-5401
TTAAAGTACAGTAATGATTTTAAGCCAGGCTTGNNNNNNNNNNNNNNNNNNNNNNNNNNNNNNNNNNNNNNNNNNNNNNNNNNNNNNNNNNNNNNNNNNNNNNNNNNNNNNNNNNNNNNNNNNNNNNNNNNNNNNNNNNNNNNNNNNNNNNNNNNNNNNNNNNNNNNNNNNNNNNNNNNNNNNNNNNNNNNNNNNNNNNNNNNGAATTTAAGGAAGTAGGCCTATTGCAAAAGCAGTCTACTAATTTGATGTGAGTAACATATTGTCCGTATCAGAGTTGATGTAAACTGGGAAACATGTTCGATAGCNTTTTTTTTTTAGACGCGAGTGGAGCCCCTCCACGCTCGCACTAGCATGGTGACCNNNNTACGTGAAAAGAGGTATTTTATTTAGTAATTGTTGTTCGCGTGGCACAGGGTCAATTTCAATTAAAATTTGAGGTATTTTACTAAAAGAGAGAAATTAGTAGTTTCATATCATGACAAACAGATCTAGATATTGTGAGTAAAAAAAATAATAGAGATCGTAACAGTAGGTAATGTGCACAGTGAGTAAAGTTTAAATATATTCGTGTCATTACCACTACAGCGCCCTTTGCACTGCTCCACTCACACTGACAAAGCCCGCACTACGCTCTGAACCGGCATGGATCACGTGGCGAGCGTCACGGGGTGTGGTTATATGCATACAGTCACGTCCAATCGTATCCACTCCTCCCGGCCACTTTTATTTGCCCCACCCTATAGCTTTAGTTTTTTTGCATCCTTTTAATGGTCCGAAGCTGTCCTTTATGCATTTGAGAAAACACGCTGCTGTTCCTGTGGACTCCCTGTAGGTCACTGACTCAAGCCACATAAACATAGTAGCTTGTAGGTAGCATCATCATGCAGTTGTCATTCGCATATTATCTTTAATAAAACACAGACAATGTTTCAGGTTTTGCCAGAATACC
>scaffold241593:7526-8199
CCCCTTGCGCACATTTCATTCAGTTTCCCGGCGCTTGAGGTTCCGTGCTGTGCGCCAGCCTGCAAGGCTATTGGAACCGTCTTCCGCCGAGTGGGGCTGTTGCagacatggtgagttgttgctgacagggccgcctgagtatGTCGTCGAAGAAGTTTCTGAAGTATGTAGAACTTTTAAAGTTAACTTGGAGATTTTGCGGTTCTGTCGGTTCTTGCAGGCGGTGTCCACAGATCTCAAGTTCCTCTAAAGTGTTCAGAAAAAGTCCTTTTAGCGCATTATGTACAATTTTACAATGTGTGTGTATTGGCCTGCTGAGTGATTANNNNNNNNNNNNNNNNNNNNNNNNNNNNNNNNNNNNNNTGGCAGTTGTGGGTGAGTTGTTGCTGACAGGGCCGCCTGAGTATGTCGTCGAAGaagtttctgaagtatgtagaactttcaaagttaacatgaagagtttgcggttctgtcggttcttgcaggcgttgtcgacagatctcaagttcctctaaagtggtcagaaaaagtccttttagcgcattatgtacaattttacaatgtgtGTGTATTGGCCTGCTGAGTGATTAGATTCGGTCAAGTGGTCTCCATATGCTGTATTATTTTACATTGCGGTATGCTCTTTAAAACGAATCTCAAATGTTCTATCAGT
>scaffold387981:1314-1524
TTTCAATTTCGNNNNNNNNNNNNNNNNNNNNNNNNNNNNNNNNNNNNNNNNNNNNNNNNNNNNNNNNNNNNNNNNNNNNNNNNNNNNNNNNNNNNNNNNNNNNNNNNNNNNNNNNNNNNNNNNNNNNNNNNNNNNNTTATCTGAAACAGAGAAACAATTGCAGAAACATTCCTGTGTAACTGCACAGGGTAAAGACAGTAGCATCCTACC
>scaffold387981:3836-4052
AAGACATTCATCTCGTTAGCCTCTCCCAAAATGTAGCACCATGTTTGGCGGGATTTTCGAAGATAAATCGGCTTGCGTNNNNNNNNNNNNNNNNNNNNNNNNNNNNNNNNNNNNNNNNNNNNNNNNNNNNNNNNNNNNNNNNNNNNNNNNNNNNNNNNNNNNNNNNNNNNNNNNNNNNNNNNNNNNNNNNNNNNNNNNNNNNNNNNNNNNNNNNNC
>scaffold926600:1-808
TTTGTGGCCGTCCTACTAAGAGGGCGTGTTACAACAAGAAGAATCTGACAGAGCATTTGAAGAACCTCAGTCGAGAGAAGGTCCCTTGGGTAGATGGAATTCAGTCAGAATTGTTGACAACCTCTGGGAGAGCCAATCAAGACAAAACTATATCAACTGGTATGCAANNNNNNNNNNNNNNNNNNNNNNNNNNNNNNNNNNNNNNNNNNNNNNNNNNNNNNNNNNNNNNNNNNNNNNNNNNNNNNNNGATGTGTATGACAGGATATATACCTTCGGACTTTCCACTTGAAAAGAAGGTAGCTGCTGACAAGTATGAATATTATCCNNNNNNNNNNNNNNNNNNNNNNNNNNNNNNNNNNNNNNNNNNNNNNNNNNNNNNNNNNNNNNNNNNNNNNNNNNNNNNNNNNNNNNNNNNNNNNNNNNNNNNNNNNNNNNNNNNNNNNNNNNNNNNNNNNNNNNNNNNNNNNNNNNNNNNNNNNNNNNNNNNNNNGACAATTGGTTTGATAAGTAATGGTTGCAAAATGTTGACTCGAATTATTTACAGAAgaatggaaaaactagtataagctgaactcggggaagatcagtttgggttccagagaaatgtagtaacacgcgagGCAATACTGACTTACGACTTACCCTAGAAGATAGATTTACGAAAGACAAACCTACATTTCTAGCATTTGTGGATTTACAGAACGCATTTGACTATGCTGAGTGGAACATACTCTTTGAAACTCCGAAAGTAGCAAGAATAAAATACAGGGAATGGAATGTTATCTATAACTTGTACAGAAATCAGAT
>scaffold713190:14-2350
AGGTCCATGGTTCGAGGGAAGGAATTTCAGCATAGTGTATTAAAATATTACGTATCTGCATGCATTATTTTTCAAGAAAATTGTACCGATATCTagcaAAATGTAATTGAAATGTAATATGCACCTCTAACGTCAAATGATAATAACTGCAAGGAAAACAAACATAAATGAATCAAACATGTGCAGTTATTTTGGAGAAGATTCCTTTGTATTGAGGAAAAACGTTTCATTGTGATGACTCAAGTACGAGGAAAGATATTAGCCTGTATAACCTAGTGCTGTTATGTACTTTAAACGGTGCGCCAAGTTGTACAGGTGTCCTTAACGACGCTTCATTACTTTTGTTCAAGGACATATCCGGAGCCTCGTGTACTTAACTGCAATTGCTACCAGAACTGAGTTTATTGCTTGTAACAACGGCTCGTTTCACACACTTTCAATTTAAATAGTACCTTGAAACCATTGTAGACAAGCTTCATTTAATTCTACATGATTTAATTATAAAATAGGCTTCGAAGACGGTTATTGCTAAATCCCAGAGTTTACAGTTACACTTTGCAGCTGTTCTCGCAGTTCGTGTTTGTTAGCACCTCCTCATTAGCTTGGTCTGAATCTACGTCACATTGTAATCGAATCTGTCAAGTTCGTATCCCGCCACTTCTGGACATCCAAATTATTTGAAATGTTGCACATGTACTAACAATCTGATGACAATACAATATCTGATGCTGAAATTGATTTAATTGATATTCGTGACAGTAAAAATGTAGCAGAAAATTACAGTTAACTACTCGCGATTTACCGACGTGAGTAAAACGTGAAGAAAGGCTAGTATTTGTGATTATTCAATCAGACATGTTTGGTCGCTGGTGCCACTACAGACAGCGCTTAACCTTTTTTGTGAATAATATATACCTGAAAGAGGAAATAGTCTTTTGCAGCAAAAAGAACTAAAATGTAGCAAATGGAGTTACAGTTTTAAAAACTAAAAGACATGCTCTCGACCTAGTTTTCGTACCGACCCTATCTCTATGAACAACTAGCGATAAAACGTTTTTGAAACTGGTATCAAGCAATCTATGTATTTTTTACTATTACAATTTCTTGCTCAATGCATTTAGTTTTTTGTTCAAGCTTGAACCAAGAACAAAGTTACACAGAATTGTGGGACATACTATAGTAGTTGAGCAACATCTTTATAGCTAATTTTTTGTTTTGTTTTTGGATATTTAATTCGTGAAGGGTCTGTTCTTTAGATTTTTGTACTACAATTTTATTAGTCTTTACAAGATATTTTTCGCTGTAGTTTAGAACGTTTCTGTGAAATGATTTGATTGTTCAGGATAACCTTCGCGGATATTTTGTCATAATCTTTTGTAAGAAATATACCAATATTTGGTAATTTCTCTTTTCTCAAGAAACTCTGTATTATGTAGTGATTCTGTCAAAAACCAAATAGCTTCAGCCCAGAAAGTTGCATCTTATCTTAGAGAAAAATAACATTGAACTTGCGGCGGTGAATCCTAATATTTCTGTATTTCTGTATTTGTCTTTGCGAATGATTGTAATTATTTAAAACTGTTCCGTTACTACGGCGGTTAAGATTTCTTTTCAAATCGTTTGAACAGTTTAGAGCGTTTCCGTGAAAAACGTTTGTTGTTCAGGTAAACCGTCGCGGATATTTTGTCATAATTTTTTGTAAAAAATATACCAATATTTTGTAATGTCTCTTTTTGAAAGGTACTCTGTATTATGTAGTGATACTGTCAAAAACCGAATAGCTTCTACCCAGAAAGTTGCACCTTGTCTTAGAGCAAAATAACATTGAACATGCGGCGCTCTATCCATATATTTCTGTTTGCTTCTTGTGTTTGTGCTTGCGAATGATTGTAATTATTTAAAACTGTTCCGTTActgcggcgGTTAAGATTTATTTTCAAATCGCTTAAACCCTGTTTTATTTTAGCAACTGACTGCGATTGACTTCTCATTTAATTATATTTTCGTCCTTAAAAGCTGTGTTGGAGGATGATGATGTAATTCAACAGAAATTAACCTAACACAAAAACTGCTGTTACTCGAGTTCACTCCCGTAACGAAAAGTTATCAAAAAATCACATCCCCCGAGCTTTTATAAAAAGACTATAACTTCCTATAATTCTGGTTAGTGCGATTCCTCAACTTCGATTTGTCACTTTATTAGGCTGGTAACTGTTCTCGTCTGATAAAGTTCCTTCCGTATTGGGAATTTTAAACTGAGTTGTGCAGCTGTCAGCGTCTGTCTCGTAACTTGCTTGTAGCTGTGAAAAAACAAATCACAAGGCCTATTTCCCAAT
>scaffold22162:604-3160
AACCTCCATGAACTTCAAATGGAGTGACATGCATCAAAGCGATAAAAATCACTTGATTTTCAGCTCCGGACCTCGCAAAGTTCTTTTCGAGTCCCCTAAGTACAACTTGTGGCGACCCCCGAATGACGATTGCAGTTCCTGAATGTGATGTCGGGCGATAGCCAACAGGCGTTCGAGCATGCGAGTCAATGTAGTGATACATAGTGTGACTGCCAGGCAAAGCCACAGTCATATTATGATCAGTGATTATTAGATCGTCGCTAAAGTGTTCATGAGTAACAGTATCTCATCCATTACTCTTATCTCGGTCTTCAGCCAAGCAGTGATGATCAATATCAAATATTGCTTCGCTACCTCATTGCTGTTGGAGCAGTTGATCGATATTTCTTCTCCATTGAGACCAGAAAAGCAGAGAACAGCTCGACCAATTGTTGCTGTGTTGATTTCACCAATCGTCTCATTCGCCCTACGCATATCACAACCCAAACTGTTGTCACTTATTTCTGTAAATGGCGTGTGCACCCGACAAAATGGTGTCGACCTCACGCTTCCACCACGAGATGATGGCCTTCAAGAGCAACAGCTGCAGCCACCAGTCACACATTACCACCTCAAGTTTGCCTGACGTGTGGAACCTTGAAGACATCTCCAACGGTCTCTTCTGCTCCTACTCTCGCCCCCTAACTCAGTCTTTCCTGACGGCAACTGCTCTGCCATTGCAATGACTCCAGCATCTATAAGACTGTTTAGCAGCTTCTGGAACACTTCCTCCACGATTTGTGGGAAGTGACATATGACCCCTTTTTGAGTTGCTTGAATTACTCCATGATACCTTTGGATGTTGATAACCGCGTGGAATAACGTAACTAGACGCTTTTCTGTGAATGACAAGTTAGTGTCGACAAATGGCACTTCTAACAATCCCATATTGTTGCACTTTGCTTGAGAAGGAATGTGATGACCTATCAATGATTGATAGCATATTGTGCATAATTGTCCACAATCGTCATCGACAGACACGTTGTTATAAGGCAGCAGCTTAGGATTTCTACTTTCATCTACACGGCATACCAAAAGAATTGGAAACATTTGTCGATCCTAAACACAGCTACATTCGGTCGGGAAAGTGTGAATTTCTGCCAAAAATTTCCTTCCTATTCTATTGGATAATTGCTCTTGTGGACGATATTTTTCGTTGACAGTCCGTGCCACGCCTCCTCTGCCTTCAACATCGCCTGAAGCCTTTCGACGTCTACCAGCTGTCTTCGCTGGTCGGCCACTGTTACGCACCTCTGATGCTCGAGACATTACAGAAAAATTTCGAGTTTTGGTATACTCGTCACGTATCGTCGAAACTACACACAAAGTTTTTTACTTCTGGTATTGCTATTTGCAGAATTTTTGCTGGGAATGTGAGCTGTTCACGATTAAGAATATTCCACGTTGATAGCTGACACCAAACTAAAATCTAGAGAGAGAGAGAGAGAcagacagatagcagctCTTGAGTGCTCTTCTATCTAGTCAACTGTGTTTGCTTTCTGCGCATCTGCTCCCGCATTTCTCAATTTTTCGATAAACATTTCTCATAGTCTCTGGTCTTTTTATGCATCAGAATGAGCAACGCAGATTTTGCAATTACACCTCCATCACGTTCTAACAGCATGTAGTCCTAAAATGTCCTAAATTTATTTCTTTAATCAAAGAAACGATCCTAATACTCAAATATCAGACCATAGTATTGTCATGGGCAATAATGCGTTCAGAACAAACGTTTCACTTGGATCAGTGAACTTAGGTGACATCGGCCCTGACTGCTACTTGCATGGTTGATCATCTAGGGAATGCTTGCTGCTATAACATCCGGGATTTGTGCAGCCCTTGTGATAGATTGGGCTGAGTTTTTGTCGTTTAATGTCTCAGCGACAGCTTGGTCAGTAGCGGGCAATGTTGGTTACGGGCGCAAAATGATTAATGACCCACTTAGGGGAGAGGGGAGGGTGGAGGGGTGGCGGAGGGGGTTGTTTTATGACCCTCTTAAGTGCTTTTTGGCAGTTGTAAGTGCTTTTTGAGAGATTTATGGCCCTTTTAGGGTGGAAGGTGGTGGGGGAGTGGGAACACAGATGTGCGTAAGCGTTTAATGACAGATTTATGGCCCTTTTAGGGTGAGAGAGGGGGGGGacgcggtgttgccaagttgtgcagaagatttatggCCCTTTCAGGGTGTGAGGGTGAGGGCGAGGGAGCAATAAGGATGCAGATATGCTTCAAGATGATTCGACTGTGTTATTTATTACATCACTCTAAAAAACATGTTGAGCCCTGCATTGGACAGGGATGGGGAATACAAGATCACTCTTAAAGTGTGTTCAAACATGTTTAGACTTGTTGAGTCCTGCAGGACAGGAAGCAGATGTGCTTTTCAAGGTCACTCTAAaggcatgttgagacctgcatgggaccAGATGTGCTTTTCAAGGTCACCCTTAAAACGTGTTGAGACGTGCAGGACAGGAAGCAGGTGTGCTTTATTAGTCAACAAATAACTGAATT
>scaffold133404:1366-1567
GAAGNNNNNNNNNNNNNNNNNNNNNNNNNNNNNNNNNNNNNNNNNNNNNNNNNNNNNNNNNNNNNNNNNNNNNNNNNNNNNNNNNNNNNNNNNNNNNNNNNNNNNNNNNNNNNNNNNNNNNNNNNNNNNNNNNNNNNNNNNNNNNNNNNNNNNNNNNNNNNNNNNNNNGAGAGAAGTAAAGTTGCGTTACACGTGGATGTT
>scaffold133404:2528-2830
GAAGTCTGTTGATCAGTAACCTGACGCCAACCACCTGTCTTACCCTTGTCGCCAAACATTAGCAATGCAAATTTATTCTATCAGCGAGATTTAAACCATCTACCTCCCTGTCGAGCGTCACTGTGTATTCGCCTCGGACACGAAGGTGGGATTTTGTGGTTTAAAATAAGGAGAATGACGATAAGTGTTCTGAAGGATGATGATTATGAGAAAACGAAAACACTGTGAGGGTTATAAAAGCAATCAAGATTGAATTTGACGCATGTGGCCTCTGCACGGTGTACGTGCGGCAAAAGGTAAGT
>scaffold1016874:2139-2622
CCTAGGATTGGTTTGAAACAGTACAGGAAAACTGCGCCGCCATACTATGCAAGGTCCTAGCTGAAGTGTTTTGCCATTTCCTTCCTCTGATCTGAAAATCTCAAGTATGCAACTGTTTCGTGTTGATGACTGTGATGATTGCGTGTACAGTTAGTGTCGGGGTTGTGTTGTTTGGNNNNNNNNNNNNNNNNNNNNNNNNNNNNNNNNNNNNNNNNNNNNNNNNNNNNNNNNNNNNNTCAGGGAGAATTACTGCAGGGTAAATGACTCCATTGCTGGTCTGAAGAAGGTTGTAGCAAAGACTCCCAGTCATCAAGTTTTGTATCAAAAAATGACACGGCTCCACAGTTTCCAGTCATCCCAAGACGGGGTACTTTCACAAAATGCGAAATTTTTTTCTGCGAAAAGTTTATGAAACAATTTGTATGAATCTTAGACTCAATGGACGCAGCAGCCATCAACCAAGTCAAACAATTAGTCAAGAAC
>scaffold1016874:3223-3427
GTACCGCGTGGCGTGGTGAAACCAAATACTCCCAGCCTTGTCAGCAGTGTACGGTACGAGGAGGCAACACACACTGTCCCGTTACGATGGGGCGTGAAGAGCAACCTGTGAATCATTGCCGTGGCAGCCTTTTGGCCTGCGAGTTGCCGACAGGTTTCCCTGAATTTGAAATTGCGACGAAGGTGCGCACAACCACTCGGCACC
>scaffold436741:2181-2516
CGAATCTGAGGAATATTAAATTATGGCGCAACTGTATGAAAAGTAGGAATCAATTGATAAGACATTTCGTGAGGCTTCAAGGAATAGTTAATGTAGGATAGTGATGTGGGAGGGAGAGGGGGAAGAGAATAAAAATAATAATGGGAGTTCAAGACTTGACCACAGTTAGCAGTTTCAAATCGATATTGGTTGCAGTAACAATGCTGCTAAgaagatacttgtactgcgtagaccagagtgGGGAGCTGCATTAAACTAGCCTTCGGCATGAAGACTAATGAATCCCTTTGTTGTTCACATCTTGTTTCCGCAGTAGTTAAATCAGTTTTTCAGTA
>scaffold419766:266-924
TGAAGGATGTACGTTCGAATATGACTGGAGACAATTGTCAGAAATATATATATTTTTTAATTTAGACCTGTGCATGTGATATTGGTCACCTTAATCCGTTACAAGTCCTGCAGTTGTAGGCTCTTTGCCGTTCCACATACTTCCAAACGATTCATATGTATATATATCTATATACGTACATTTTATATATATATATATATATATATatatatatatatatattaataatgaaGAATATACACATATCATAAAAAGGGTTGATTCACCTTGGTGGCAACGTCTCCTGCACAATGACGTTGAATGTGTGTGTTGNNNNNNNNNNNNNNNNNNNNNNNNNNNNNNNNNNNNNNNNNNNNNNNNNNNNNNNNNNNNNNNNNNNNNNNNNNNNNNNNNNNNNNNNNNNNNNNNNNNNNNNNNNNNNNNNNNNNNNNNNNNNNNNNNNNNNNNNNNNNNNNNNNNNNNNNNNNNNNNNNNNNNNNNNNNCAGAAGTCACACGACCCGCACCCCCCATGAGCAGTGCCAATGTGACGGAGTGGGTAAGACGACCGCTCAGTTCCCGTCATAACACCAGGAGAGACGGACGCTGCTAGTGTTGACAGTAGATCTGCCACGCGTAGGCCAATTCCGAAGTTTGATCGCATCCACATTGTTACATGTT
>scaffold419766:2807-3225
AGGGGACTGAAATATTTTGTATTTCTCTATTCCATTTCTATGTCTAGGGTCATGAACCCCTAGAATCGTGGTGATGGAACATTGTTTTCCATGTGTTTGTACTAATGTGGCTACACATTGAATGTTTACATAGACCATATTTACATCTTAAATATGAAAAAATACATATATCTAAAAATGAAAATACATATATCTAAAAGATCGAAATAGATATATCTAAAAAATGAAAATATGTATTGAAATAAAAACACATTAATTTATTCTGACAAATACATGATTTTTCTGTAAGAATATAATTACTTCTATTTAAGAatttCTCTATAGTAGGAGTGAGTTTTTAAGGACAAACATCTGAAACCTACATTTGAAACCACTTTTAGTATTTTTCTTTTTTTTCTTTTTTCTCTTTTCTTTTGGC
>scaffold419766:3556-4649
TATGACGTCAGTGATTGAAAATTTCCGAAATATGTCAACTTAGTGACTTCAGCATTTTTCCCCTTGATGCTGCAGTGAGCTGACGTATTGAAATATTTAATTTTCAACTTTATTGTTCAGTCGACCACTACTACAGAGATTTCTAATGCTCTGAGCGGCACGCTAGTGGTTGGTTTTAAATGACGTCGCTGTGAATTGAGCCACTTCCTATACTCAGCTTCCGTACCTCTTTGACAGCTCAGTGGAAGAGCGCGTAAGAAAGGACGTAGCATTCAAAACATTGATCCTGTTCGTCCTCGTTCGACGCCTGTGACGGTCTTCGGAAGTGCCTGATGAAATTTACACAGAATTCATCCTACGCTTCACAAGCACTCCCCAGTTTTTACGGTGATGGGATAAATTTTTGTACAATCGTACCACTAAACTGTTCATGGTCGTTGCAATATTGCCTTCTCTGTGCCTTTAATGTTCCGTCTGCCCCGAATTGATTACAAGTAAGTCCATTCATTTAATGTCTTATAGGTGCATGTCGGAATTAGACATTAACGTCACATTAACGAAGAGGTCGTATACACACGGAGCTCCCAAGCTCGGATTGGGGAAGGAAATCGGCTGTAACTTTTCGAGTGAACCATCCCCCTATTTCCCGAAAGCCATTTATAGAAATCACAGAAAACTTATCTCTGTTTGATTTGAGACTCCAACCCTCCCGAATGCGAGTTCAGTCTTAACCGTCATGCTCAAAAAATCTTCCACGCAGGAGAATTGTGCAGATATACTACAATTTGAGCGCCGCACAAACTCCCATATTCAGACTGTAGATGTAGGCATCCCAGGCGTAGAAAAGCAGCTAGAAGAGTCGAAAATAAATAAATCGACAGGTCCTGATGGAATCCTCATAAGGTTTTATAGAGAGTTTTCTTCGGCCTTGGCCCCTTACCTGGATTGTATTTATCGCAAATCTCTGCACAAGCGGTAAGTCCCAAGTAACTGGAAGAAAGCGCAAGTGGCTCCCGTGTATAACAAGGGCAAACGAACAGACCCACTAGATTATAGAACAGAACCCTTAACGTCGGTTTGTTGCCTAATTCTT
>scaffold419766:5340-5878
TCGTGGCGGCGCTGGATGCTTCCACTGGAGACTCTGTCGTTTTTATTCTGTTTCGAAGTATGACACAATGTCTCATCTTCGGCCACCACTGGTGCAAGGAACGCATTCCCTTCCCTAGCGTAGTGCAGCAGATGNNNNNNNNNNNGGTGTGAACTCTTTGGACGCTCGATCGTACCACGACAGCTATGGCGTCCAGGCTCTGGCACGTTTCGTTTTGAACGCCCCCTACACATATTCGATATGTCAGATAATGTGGACAACAATCTCCCGTTATTTCTTGATGATGCTGTACTGTATGGGAAAGTTTCCCCACGGAAGGATTGTAGGAGAGTACCGCAGGACTTGGACATGTGTGATAAATGGCAGCTCTCTCTGAAAGTAGAAAACGTAAGGTAACGCACATGAATAGGTAAACCAGTTTTGTAATATTCAATTACAGTAAAAGCGGTGTGTCACTTGAATCGGTGGCATCGATTAAATATCTAGGCATAACATTGAAATGGAATGACCACACAGGGACGGTTGTAGGGTAGGCGAA
>scaffold313049:3435-5669
CAAGCTCTCCAGACAAGCATACGTAAAACACCACAACACCACAACACCACGGTTTTTTTATTTAATTACCTTGCAAGCACATGCAGGTAATCAGAGCATGATCCAAGTGCTCCTGAAAACACATCACTCTCTTAGCCACTCTAGTCCTGGACTTACCTACAGTTATAGCCTGCAACGGAGAGCCTGCATTTAAGTTCTACAAATTTACTGTACAAAGACTATCATCAGTGGAAAGTGTATATGAGAAACTTTCTTATCAAAGGACTGTATGTGTTTGCCGGAAAGACAGCATTGGAAGTTAAGTAATCACTTATTTAAATAAATTCTTTGGATACTAatgaatttTATGTTATAGGTGCTCCCATCATCCTTGCTATTCTCCCTTCGATATCAGATGCTCAAAACGAACCTCATTTTGAAGTGTACAAACGTAcaacaaagtggccGCACCGCCGGTCTCAAAAGTAATAAATTGTAATAGTTTCCATTTACTTCTACTTCAGGACATACTAGAAGATCCGCACGATGATTCATACTATTCATTCGCTGACGGTAGAGTGATGAGGACTGGGAAGTGATGACACAAAATTCCAAGAATTTTATCATCCCACTTACAACAGTTCAGAGTAGAAATAGGGAAGTTATCCACCTTGGCATGCAATGGGTTTTACAGCTCTGTTCTCCTATTCTCAGGAGAGTATAATATCAAAATAAATCAGAAGGAAATTGTTGACATTTTCCTTTCTCTGTTATCTTCTGCTTTGATGCAAACCATAGTTAACAAAACTCATCTGTATGCAACACAAAACGGGGAGGGAAACCTGTATCTCACTTTGCCAGAACTGCAGAAGTTCTTAGTTGTAACTGTAACCATGTCTTACATGAAATATTCTTGGATTTTATCTTACAGAGGCTGCTCTCAGAATGGAACTGATTTCCGACAGCATGCCACTCAACTGATGCGAATCGATCATGAGATTTCTTCATTTTTACCGATGACGGTGCACACGGAGTGGAAAACACTGATCAGCTGTACAAGGTTCGTCCAGTTTTACATATACTTCAAAGTTTATTTTGGGTTTTGGGTTTTTGTGGTTTAACGTCTCATTAACTANNNNNNNNNNNNNNNNNNNNNNNNNNNNNNNNNNNNNNNNNNNNNNNNNNNNNNNNNNNNNNNNNNNNNNNNNNNNNNNNNNNNNNNNNNNNNNNNNNNNNNNNNNNNNNNNNNNNNNNNNNNNNNNNNNNNNNNNNNNNNNNNNNNNNNNGTTTTACAAACATTTGACCCAGGCGAAAACCAGACTGTTATGACCATATTGTATCTTTTATGGTTCACTGCACATTGAAGCGTTATATAAACCTTAAAACAAGGGGCCTGAAGGTATAGATTCACACAGGTAACTCAAGATATGTGCACATGTTATATGTTTACAAGGGAGACAGTGATGGAAAAGAATTCGTTAGTTTGCTTCCTGTGCAGATGTCCTTTTGATATATTTCACAGGTGTTTCTCTGCTAGAGGAACTCAAGGAACGCGGAATATACTTCAGAAGAAATAGGCCCCAAGAAGCTAAACCTGCGTTTTATGTTTGAAATGAAGTTGTAACCGGCCTTTAGTGTTGCGGCACTATCCCCAGCGAAAGATAGCTCGATTTGTGTTACTATCGATAGTGTGTGCGTCGAGGNNNNNNNNNNNNNNNNNNNNNNNNNNNNNNNNNNNNNNNNNNNNNNNNNNNNNNNNNNNNNNNNNNNNNNNNNNNNNNNNNNNNNNNNNNNNNNNNNNNNNNNNNNNNNNNNNNNNNNNNNNNNNNNNNNNNNNNNNNNNNNNNNNNNNNNNNNNNNNNNNNNAGGAAAAGGGCAGTGACAGACGAAAACAATATCACAAATACACGTTGGATTGGCAAATCGTTTGTTGATATGGCTTTAGTAAGCGTCATTAGTGATCCCCTCGACACTCCAAATGATGGAGCAAAAAAGAAAATAAATTATTGGGCACTTCTCGCCAACGAATCGTTGCTTACTACTTTTAACACATGGGTGGCATTGATTTAATGGACCAGTGTTTGGCTTTGTATGAACAAACGTGCGAGTACGTAAGGACAAGGTCTTTGACAATCCAGCCCACATTTTTCTGGAAATGTTTCAAATTTGCCAGCAAGCAAAAGCAGCAAGAACGGAGGAAGGCCTCATTTGTGTTTGCGCGTCCTCCACTCTATGGAAATCGCCACAAATAAAGT
>scaffold313049:8902-9328
CCTGCGAGGGTTCTACAACCTGTCTTCGTGCTGGCCAGCAAGGTTGCCGGGTCTCTCCCCAACTGAGAGCGTTTGGATCATTATGGGCTGGGCCCTCCAACCAGCTCGATGTTTTGATGCTCTAATGCGCCTGTAGGACATAATTTGGTACGATATCCATCAGGAGGGCATCCAACAACTGTAAGAATCCATACCTAGCAGAATAACTGCTTGCATAAAGGCCAGGTGTGGCCAATGCGTTATTGACTTGATCAGTTTGTGAAGCTCTTTCTCTTGAATAAATCACCCATGTTTTCTGAAAATGTAATAATTTGTTTGACTTTACATGTAGGTCACATCTACCGGTTTTCGTCCTTTTTGGATAATTCCATTCTAGTGCATGTTTTTTTTCTTGTCTTAGAGTGTGTATGAGTCATTCGACGCTAT
>scaffold150785:311-554
ATTTATTTTGGAGTTACCGTCGTATCTGGGAGAAAGTCATATGTTGCCCTGACCTcctggaacgtactctctcggaatttcaagaactAACATCTTCATGATGCACAACGCCTCTCTTGTAGCATCTACCACTCGAGTTTATTGAGCTCCTCCGTAAAGCTCTCGCATCGACTAAATGATCCTGTAACGAAACATGCCACTCTTCGTTGGATCTTCCCAGTCTCTTCTATTAATCCAACTTAG
>scaffold416571:765-1198
ACTGCCGGAAAAAAGTTAATACACATGGTAAGTTGACGTCGATTTTCATCCGATGACGGGTAATGCCACCTGGAGGATGGTAGATGTACTCATAATGGTTTCAACGTCGTCCGCCAACAGATagcgcagtgacatAGCTGCCTGAACGCTGTCTGTGTGTACCGTTCAATAGGGAATGTTTGCAGCTATAAGGATCAGTGTGATATCGTGTGAAGCAAACAGGGGTTATGCCACGGAGACGCAATGAATGCTTCCTAAAGTCAGCAGAGTGAAGGGGTCAAATTGTTGCCTTCCGAGTGGCGGGATGGTCTTTTCGGAGATTTTCCACACACGTTGGACGTAGTGCATTAGTTGTGTAACGATCCTGGTTAAAATGGCCATGTGATCATTCTTAGACACGTAGACGAGGTTGTAGACGTCCACGCAGCACAGG
>scaffold416571:2781-3039
TGCTATCATGACGACTCGGATGGCATACCGTGTGCCTACCTTCCCGGCGACACGCGACGCTGCTTAATGACGTCTAGGGCCGTACGCCAAGGTATGCGGACGTCGTTTCCTGTGTGAAATTTGCTTGTTATGACGCATTCTACCAGCCCTCTGATTTCCTAAATTTATTTTAGGTACACCCCGTATATATACCGTTGTCACTGGAAATTAATTTCAGTATATCACCATCACGAAAGAATGTTATTCATTCATCGTCTG
>scaffold40591:1-529
GACAATCGATAAATGCGCCCATAGCAACAGGAATACCAACATACAAAACAAAAACCCTACGAACTTATGCACCAACCTAATACACCAAAAGCTGCTAACATGATACTAGAATTGGCTTTGACAACTCGACATACATCTATGTATGTTTAAATCGAGAGGCAAGACAGGGCGACATTGAAGATTTGTGTGGGGAGGGAGGCGAGTTTGCGTTAGTCCGTGCAGTTGTGTTGACTGCTGTGCTCTAGATAGCATAATGGTTAACACACCTGCCTAATAAGCAGAAGAGTCGGGTCCGATTCCCGGTCCCAACACGAATTGTCATACGTTGCTCTGTCTACGAGAAGTTTACGATTCTATGATGAAGCAGTTGCTTGAAAGAATCAAATGTGGGCTTACACCGAGTACAGCAGCCAAGGAAGTGAAATACAATGGTCAACAGTCATTTTGTTAAATGTATTCATGGTGATCCTTATGTACTTATGTGTGCTGATTACGAGTACTGGACCGAGCGGGGTAGCGCAGTGGCTA
>scaffold662660:32-435
AGTGTGGACCTATATTGGGCGATATTTTGCTCGTTTATTTGGATACAGTACAGTATGATTTCCAGACTGGCAATCAGAAGAAATATTCGCACTTTAAATTCGGAAATAAGTCACAGTTTTCAAGCGTGCAACGACTACCAGCCCGTGACGCGNNNNNNNNNNNNNNNNNNNNNNNNNNNNNNNNNNNNNNNNNNNNNNNNNNNNNNNNNNNNNNNNNNNNNTTGATGTGAAAAATTTCATTTGGTAGTCGTGTGGTACAACACGATTGTGCATTTTACGCGATTCAAAAAGCCTTGCATGGTTAGTAACGGAATTTATTTAGCATCTGAAATGTTACGAAGTGGGTTTCGTGGAGTACGATGTTCATTGTGGAATGTGCCCATCGATCAGCTATCATTTAATC
>scaffold662660:1222-2007
TCCTGCGTTGAGGCACATGGAAACCATTTTCAGCACATACTGTACCTGTGGCAGAATGGTACAACGCGTATCAGTCTGCAATCTCTGTAGCAAAGTATGATTGAATAAATGGTTTCTAGCATGGAAACGATGCATTTCCGGAAATCAGATCATTCGACCTCTTTTGTTCCGTATCCTCTCACTGATCAAGCCATAGAGTTTGTACACGGTGGAAAAAAAACATCACGTAGTTTGAGCTACTGTGATTTCTGACCATGGTCTGTTCAGTAAGGGCGTGTAGCCAACACGTATTCGTTAAAGTTTTGATTTTCAGTACCTAAATCTGCGGTTTGATTGCAATCTCCAACACCAGCCACTACATCATGGAGGGCTGACAGGCCGATTCACTCCCCTACCTGCAGCTGGGTCCGCAAGCCTTATTTCAGCAAGGTAATGCTCGGCGACGAGCAGTGAAGAATGTGCCAGGTTTCTTCGAAGGACAGCGGCTATGGCTGCTTCCCTGGTCTGTAGGTTCGACAGCGCAATTCGTCAACCCACAACTCTTGAGGAACTACGTCAACAGATCGATCAGGCATGGAATAATGTATCGCAAGACAGTTTCGCCATCTGTAAGGTTGGATGGATGCCAGAATAAACTCCTGCATTGCCGTCCATGGAGGCTACTCCATGTACTAATATGggtgtttcagcatggatcaacacctggTACCTCTGTACCCCTTGAGCTGTTGATACGTTAATTCAATCATTTGTAAAGTGGTATAAGTAAATAGGTCTTAGATTTG
>scaffold51470:1576-2937
ACATGCGACTGTCTCCTTTGTCTGTGACAAAACGTCTCCATTTGACATTATATATATATATATATATATATAGTTCTCGAAAATGGAGCTATTATTTCGAAACAGAATAAAAATATTGTGATTGAACACGGATTGTTATTACCAAGATAGGGCCCTCACCTATCCTCAGCATAATACCGTTTACAGTTTATAGGAAGCCTTCAATAAAAAATTTCTGAGTTACCTGTGTATCGTACGGAAACGTGGGTTGTATGAACGTCAAATCACTGTTTGTCTGACCAGCAGATTCTTTGGTTTTGACGTATGGGGTTGATTTTCCTAAATTGTGGCGAAAATGTTTGGCGTATACACGTGATATGCGTTGAACAACAATTTTAGAACTGCTTTTATATACGGGAGGCTGTGGAGATGTGGAGTAACACTCCAAGATAGGTACGTAGCTCAACCAACACAACCAGAAATCGAACGTTTCTAAACATGGTCGATGGATACACGTGGGTGCAGCTTGTTGTTGGTAATACACAGCGGTTACATATTGCAGTAAGCACATAATCATTCTTGCAACTCGGTGGCTTATTTGACATCAGTTACGAATGTCATCATACACGTCGTGCCAACGTTCATGGCATCTTACGTCACTGTGGTGAAACAAAAAAATTCAGCTTCTGTACAAGGAAAGGCTATGACTGAGATATTGTTTCCGCAACACAACTATAAAGTATCTAAAGTATTCGCAAAAGGCGATTATGGCATGTGCACACCGTATAGTAAGTTCTACTTTACAGTGGCTAACGGGCATAGTCGCCAAGTAAATACAATAGATATCGACATTGTGTAACCGAGGTTNGGGCATAGTTGCCAAGTAAATACAATAGATATCGACATTGTGTAACCGAGGTTAAAAAATAGTTTTATTCTTTTAGCAACATCCACGTTCTCTTTAGTGTAGGAATTTGAACAGTGAACTTCATATGAACTAGAGATAAAATCGTTTTCTATGTCAAAAGAATTAACTTCAGGAAGTGGAGGCCTAACCAGTACTCAACAGATTCTGCTTGGCTTTCTGTTGTGTTTCTTTCATGGAAGGGCTGGCGTCAGATTTTCGGATTTTCACCTGTAAGGAAAATAAATAGTCATGTTCCAAAAAAAGAACACGTTGAAAGACTAGACATAGGACGTTCATATTGACGGAGCATGTACATTCGTATGTATGGAGAAATGATGACCGTTAGAACCGCGAATTCCAGGTCAACATCGATATCGTGGCGCCACACCACCTACGGGTAAAACGTGCCTCCGGCTCTCGTTGGCGGTATAAACGAAAGCAGTGGATCAGTGTGCCGTAAGCAGGCGTCCGGGAT
>scaffold51470:3728-4059
TCCTGCGTTCCATGGCAATACTCTTTCTGAACGACACCCCAGACGTCATTTTTCAGCAAGacaatgcacgaccacatgttcctGCACGAACACTTGCCTCTATGGTGTAACAGGATGTCAGCCTTTTCTCCTGGCCCGCCAGATCACCAGAATTTTTGCCAATCGCAAATGTGTGCATCGCTGTGTCCCACTGCCAACTGCCTCAATGAAGTATGGAACCAGGTGAGTGCAGCAAGCATGGCTATACCACAAGACGCCATTCGCGGCTGATACACGTCGATGGCATACGCATGGAACAAGTTGTCAGAGCCCAGTGCGGACTCTGTACATG
>scaffold51470:4268-4600
TATCCGTCAAAACAGATCTTCTCCCTCTTGTCGGTAGCGATCTGAAACCACATGTACGCCAGACATTCCTCACTGTTTTTGATAATGGGTATCCATTGTAATATTTCTTACAGTTTATGATATACAATCTGTTACATGACCGTCATGTCGCTATTAAACATTTTTGTTGGATGTGTTCGACATATTTTATAAGCTGCTTTTGAGGTTTTTTATAGTTTTTNTTCTTTATATGAGAACGTTGTAGAAGATGCACATTGCAACGCATATAAAAAAAACTCGCATGTTATACTATGACAATTACAAATACACACTTCTAAAAAAGTAAAGCATCA
>scaffold51470:5192-6010
CTGTTGTCAAGAGCAATAAAGAGGAGTGAGATGTTATTTTTGTATATCTCTATTTCATTTCTATACCTAGGCTCATGAATCCCTAGAACCGTGCTGATGCAACACTTTTTTGACGTGTGTAGATACAGGGTGATTCCTTGTTACATGCTTAACCGCCAAGTATCGATACCTACGGAGAAATAAATAGGGAAATATGTGTACAACTTACGCTCGAAAGTGATTTTTGAGGGAGCTAGGAGCCTTCGAAAGCATCTTTCATAATATTTTATTTAACAAGGTACTCAATACTGCTTGTGAGAGACGAACAAAACCTGTAATATTGGCGTATGTTCAAGAGACACGTTAATATACAGCTCAGCGTTTCAGGCGTTACACCCAATCATGTAGAGAGTGCCACACTGCACACTGTATTTTTTTTAGCTCTTTCTAACACTAAACCGACAGCATGTCACGTAGAGAAACAGGACACAAAATACTGCAGAAATGGTCGTCATTGTTGTAAGCATTATTCCCCAATGTTTTCTCAGAAATGGCATGCCATGTTGGGATCTGAGAATGTTCTGGCTGCAAAATGAAAAGAAGAATGGCCTACAGATAGGCAGCACAGAGTATTTCCTTGTATGAACTGGTATGCCGGAAATGTTGCAGGCTGCCTACATGCAAGGCACCCCTCTCTCTGTTTTGCAGCCAGCACAAACTCGTCTCCCGACGAGACGGGCCATTTATGAAAAAGCAGTGGCGATAAGCACTTACTACAGTGATGACCATTGCTGTAGCATTTTGTGTGGGGACTTTTTAAATCAATTGTCTATGTGAAC
>scaffold153101:1-385
CACCGAGGCTCCTGAGCTACCGAGGCTCTCCCATATATTATTTATGACTAAAGTCTCAGTTATGAGTCTCTGTTGTGTTTAGTGGACTTGGCAAAATACGNNNNNNNNNNNNNNNNNNCTCAGTTATGAGTCTCTGTTGTGTTTAGTGGACTTGGCAAAATACACTACTAACATACGGACTAACCTAATAATAACCGAGTAAGTACANNNNNNNNNNNNNNNNNNNNNNNNNNNNNNNNNNNNNNNNNNNNNNNNNNNNNNNNNNNNNNNNNNNNNNNNNNNNNNNNNNNNNNNAATCGTTTCTGCCCTGCGATCACGCTATTTCCCCGCCAACAAACAAAGTATTACATTTTAAAAAGTAGCCTATGTGACAGGTAGTAAGTT
>scaffold153101:885-2079
ACCCGGCTGACGTCCGAGATTTTCTCAATGACCGCTTTCCAGANNNNNNNNNNNNNNNNNNNNNNNNNNNNNNNNNNNNNNNNNNNNNNNNNNNNNNNNNNNNNNNNNNNNNNNNNNNNNNNNNNNNNNNNNNNNNNNNNNNNNNNNNNNNNNNNNNNNNNNNNNNNNNNNNNNNNNNAATTGGCCGTGATGCATCAATTGCATGGTCCCCATGTTCCCCAGACCTGACACCACTCGGTTTTTTTNNNNNNNNNNNNNNNNNNNNNNNNNNNNNNNNNNNNNNNNNNNNNNNNNNNNNNNNNNNNNNNNNNNNNNNNNNNNNNNNNNNNNNNNNNNNNNNNNNNNNNNNNNNNNNNNNNNNNNNNNNNNNNNNNNNNNNNNNNNNNNNNNNNNNNNNNNNNNNNNNNNNNNNNNNNNNNNNNNNNNGAAGCATTCTGTGTTTATATTCTATACTATATTAAGCGTACTTTATTGACTTTGAGTTCTATATAAGTACCTTAATAAAATCACTGGGTGCTTCGTATAAATCGTGGAAGACACCATGGTCTATTTACGCAGTTCCTGAAATGCGATGCAGCTCCTAACGTAACGCACTATGGTTGGTAGAGTTTCATCACGGTTATGTTTTCATGGGTAACTGGTGTCTTGATTTTAAATTTCCTCCTCAATTTGAAAGAGAAGCCAACGAAAAGAGTAAGCCGAAACATGTGCAAGTATTGGAAAGTTGCTAAGGAAAGCTGAAGCTGTAGCCCAGCGATAAATTCAGGCACCTACATTTTTACGCCAATTTGTTGGCTTCATCAAAAAATGCGCGCTCGCCACGCAACATAATATTACCGAATAATCAAAGCTTTAGGTGTCGAATGAATCCTCTGTGGGGATTATTAGTGCAAAAAAGAAGCCGCGTTGATCATACTGTGGGCATGATGTGCTCATCTTCTCGTATTCAATTCCGTTCTTTATACTGTACACAGGGTATAGTACACAAGAATAGTAAATATTTTAGGAGGTGGTAGTGTAGATGAATTGcaataaAAATTGCCATGTAACATGTGTCCCACTTCTATTCTGCACACAGATACCCGAACAAATTTAAAGCAAAGGCACATGAGGACGTTCAAAGTCGATGATTTTCAAAAATTCCGCCATCAACTTGAATGCAATTTTGACTTCTCTCAATAACACCACGTGTAG
>scaffold153101:2358-2579
TTTTTTTNNNNNNNNNNNNNNNNNNNNNNNNNNNNNNNNATTTCAATCCTGTCTTCATCTCCAGCTCGAAGGTGTTGATCGAGCTGTAAATNNNNNNNNNNNNNNNNNNNNNNNNNNNNNNNNNNNNNNNNNNNNNNNNNNNNNNNNNNNNNNNNNNNNNNNNNNNNNNNNNNNNNNNNNNNNNNNNNNNNNNNNNNNNNNNNNNNNNNNNNNNNNNNNNC
>scaffold153101:4754-5643
TGATTTGGTCCTTGCGACGTTTTTCCTTTTTCCGAAATTGAAACATGTCCTAAAAGGGTGTCATTTTGGAACTTTAGAGCACTTTAGAGCATCATTCAGAAGACTGTGACCGACCAGTTAAAAGCCATACCAGTTGNNNNNNNNNNNNNNNNNNNNNNNNNNNNNNNNNNNNNNNNNNNNTTCAGGTGGGAGGAAAACTCAGGAAAAAAGGGCTTTCAAAAAAGTCAGGTGTGCTGTGAAATTATTTGTCTAAAAGTACGAAAAAAGTAGATTAGAGATTTATTTTACACGCGTTTGAAATGATGCTCGAAATCATGCACAGAAAATGTTTTGCTGATTGACAGTTCAACACAGCACAGCAGACAATTACATGATAGGGCGGATGCTATNNNNNNNNNNNNNNNNNNNNNNNNNNNNNNNNNNNNNNNNNNNNNNNNNNNNNNNNNNNNNNNNNNNNNNNNNNNNNNNNNNNNNNNNNNNNNNNNNNNNNNNNNNNNNNNNNNNNATTTGATTGTCAGTCATACCTCCCGATTTTACTTCGAAAAAAGGGAAAGAAAATTATTCTATCAGAATANTCACGGTTTGGGACATAACCATTTGTCCCCGTCGGTGTTTCAAGATATTCTTTCCTATGCGTGTATATGTCCAAGGGGATATCTGACACAAATGCAGTTAGCAACGTTAATCAGATATGTTTTCCACGAATAACGTACCCAGAAACATGTCAGTGTCGCGAACTTTTGTTCATGCGTGGTACAAGGAATATCTATCTTTGGGCATGTTTCGATGATAAATGTCATGCCAATGATTGCGAGAACACTCACGAACAGACGAACATTGTAGTTGATTACGTAATAATATAATTTACTTTTTAGGTGTATTTTTTTTT
>scaffold153101:5866-6134
CTCCCGGTTTTACTTCGAAAAAAGGGAAAGAAAATTATTCTATCAGAATATTATCACGTTCACATAATGAGCAAAAAAACGAAAAAAAGGAAGAAAGACANNNNNNNNNNNNNNNNNNNNNNNNNNNNNNNNNNNNNNNNNNNNNNNNNNNNNNNNNNNNNNNNNNNNNNNNNNNNNNNNNNNNNNNNNNNNNNNNNNNNNNNNNNNNNNNNNNNNNNNNNNNNNNNNNNNNNNNNNCAGAATCAAACACAGACCAGCGGTTTGGTAG
>scaffold153101:6344-7307
GTGTACGGTTACTTGAGCTACAACATGTAAATACAAACACGTTAATAATTCTAATTATTAACATTGGACCCCACGTCATAATATAAAAAAtgtttgtttttagacgatctttcgatgTACATCATTTAGATACGATTTTCCGACTTTGTTTTGACCTAGATTTTTCAAAAATAAGGGAGTGTCTAGCAAAATGTCGAAATAGGTATCCCTTTATTTTTAATATAGAACGTCCCTGCCCTTGTTAACTGTGAAAGAAGTTTAAACAAAAATATTATAGGCGTATTTCTTCTTCTATGAGACCCATGCACGAGCTGTGTGCACCACCTGTCTAGGCAAGGTCCTAGTAGAGGTGACTTTAAACTGTCAAGTGGGTAGCTGTGGCGTGTGAATGACTGNNNNNNNNNNNNNNNNNNACTCCTCGCGAAAACCACCAAGGGAGCCGTCAGGCTCAACGTCACCATCCAACAGACGGATCACAATCAGCAGTGTCACCTACCCTCACTCCAGGAGANNNNNNNNNNNNNNNNNNNNNNNNNATGCTGAGCGCCACTGCGCCATGGCGCGTTAGCGACCTTGGCTACGGAGGCGGGTTAGGTGTATTTATGAATTCGAGTTTAACAATCCTTTTTCAGTCCCATTTCTGCAATAAATATTACGGACTTGAAGTTTCATCTGTATATCCAGTATCACATATTTTACTACCAGAATTGGTGTGATTAAAGAAGAAATTTAAAAAAATTAAAATGCTTTAAATTTCAATTACAGAGTTTCACAAACAAGTTATNNNNCCGCATTCTTTTAACTTTCGACATCTCTCCTCTCTTCTTGTCACGTGTTTCTCTGCCTCACTTAGTGCTGCANCTTCTGAGAAACTGCCAATTTCAGCCCGTTGTTAATGGTGGTTACTTATCAGACAGCCGTATGTGCTAACCTCCTGTGGTTTAAGCGTTATGTAGCAAGTGC
>scaffold153101:8040-8551
CTTTAATTTCGCATTTCATTTAAATAACATAAATAACAGTTATTTCTATGATTTGTTCGAAAATTACTTCACGAATTATGACTACAGTAGGCAATAGTTGGATCACTATTTTCCATTTCATAACGTTGACCCATATTTCAAGCTTCTTTTCTGGATACATCAGAAGACGAGCATTATTGTGTTGTATCCCACAGGACTATGGAAGTCACTACCGTTATTTTGTATGTTCTTATTATTTTTGGATGAAAGGGGACTTACATGTGCGAAATATTTAAGAGAAAGTGTCGTTTACCAAACTTCTTTTTGCCGAGTGTCAAATTACAAAAGTCGCAGAAATCTGACGATAATTACATGAACAATATGATTCTCATGTAGAGATACTTTCATTGTACATTTTCGGGTTGAGTTTCTTTGATTTCTGATTGATGGTTTAACCCAAATAGTGTACAGGTTGAAGCGTGGAAATTTCCTTTTTTGAAAGTGAAATTAAACACTCTACGTGTTTCACCTA
>scaffold753517:7-3302
TTAAGACACTCAGACAGCACTTGTGACTGTTCTAAGAACTTCGTGCTGCTTTATAAAGTTTAAATCTCGCGATAGTTCATTCGTTAGGAGACCAATGTATTCATTACTCACACATCCATAAAGCTTAATACTGAATCTAGAATTTAGCTCGAAGTTTGTTATACATAAGCTGCGTATGTTGAGGCTCCTGACGTGGCACTCTTCATGCAGATCGATCAAGAAATGTGATAATTGTAGAGGATTCGGCCTTCTGTCGCTCCATCCTTAATTGCGATTTTTTTTCGTTCCGAAATCCGCATAATTTCATGTGTATGTCTTTGAAGCGTCTCGACACTCACCAGACATCAGCTGCCAGAATACTGAGCTTCTCTTCAGCAACATCCATCGTGTACCTGCTGTCCCTGTATGTGTCCATGTGACTGCTGTACGCCTGGGGTAATGTGAGTATAAATCTACAAAATAGGGTAACTTACCTCTGTTGCAAACAATTACAGTTAGAGGAATGTGTTTGTAACAATTGGTCAGTGTAAATAGTCCCCTGAATGTGCCGTATAGGGATTCACAGCTTCTCTGAAGGACCTGAAGTACTGTAATTTTAAATGACCATTGAAACCCAGATACCTTAGCTGTTCTGCACGTATTTTGATGTTGACACGGACCACTGCTTTATTGATTCGGCTGCAACATTCACAGATGGTCATGCTCAGTGTCGTGAACTGCATATGCTACTACCCGCCCAGCGCGCAAGAGCGTATCTTAGCCGTGCGCATCGCAAGGCCAGTGTTGCCAACTCTGAGGCACAATTTCCCCTTAAACCGCATTTCAAAACCCATATATCGGACCAAAATCCCGTAAATAGTTTATCATGCTAAATTTCTATATTACTAAATTTATAtatttagggggactggaaagtggggggagggGGTGAGTGTGGAATCATTCAAATGATTTAAACAGCTTTATTTTATTTATTTAGAATTTTGCCCTGAAGGTCATTCAGCGACTTACAATACTTTAGATGGTGCAACTGTGGATTGCAATTCTTTCAGCACATGCCATGATTGCAGTGTTTAGATCATTACCCAGAACCTGCAGATAATTTTATAGTGTTTAAAGCATATTCCTCATTGTTCGTGTTACATTTTAGTTATTCTCCCTATAGAAAGAGCAAGATCCCACTCGCAAATTTTTAAGCTTCCAGTATTCAGCCAAGGTAATTTTTCTATGAGAACTACGTACTTTAACGCTTCTTTGTACAACGTACGCTCGCTGACACGAGGtggagtactacctGTGATAATTCTCAACGTACATAAAACATACAGGGATATTACAACTCACTGGCTCTCTCTCTCTCTCgaagaccgcgataattttGGAGCTGCATGACAGCAACGACACCCGTAATACATAAATCTCAGCAGAGAAATCGTTAGCTAGGGCTAGGGATAAGTTACTTTTAATTAATTTAAATACGCTAGAAACCCCTAAAAATTCCTCATATTGGCACTTGCCCCTGAAATACCCCCCTGAAACGCTTATCCCTTTAAATTCCCTTGTAAGGTAAGCGATTTCCCCTAAATTTAGGGGGGAAACCCCCAAGTTGGCAACACTGGACAAGGTGTATCGAATGAAAGGCAACAACATACAACAGATAACATTTATTCACTAAGTAAAGTGACACGTATTCCTTGTCAAAACAGTACGAGTCAAAGCTACATTTATAATAAGCACAGTAATTTTGTTTGAAAGTAATTTGCCCGTACAGGTATTCTTCTTTATCTTTCCATTCTTTATTTTCTTTTTGCGATGTTTTTAATAACGGTTCATCTAACTACACCCTTAAATCACGGCTTTGCGAGTATTGCGCCGTGGAAGGGGGGGGGGggcgtggcagtcagcacctctggatCACCACCATCACCCTCCCACTTGTGCACAATCCTCCCGATTCCCCCTCCCCTCCCCCTCCAATACCCCTATTTCTATCCACCCCTCACCCTGTCCCTCCACCTCCCACCtgccccccctgcgcccactcccgccctcttcctccTCTGCCCACCTCTCCACCTCACCTCCCCTTCCTCCTTCCATCCACCCACACACCTGCCAGCGGTACGGACCTTTTGAGAACTGCTATTCTAGATAAACTGGCCAACTTCCTGAGCAGAGAGTAGCTGCCTGTATTTAAAGTGCCGAAGTGGGTGAATTGATACCGACTGTTGGTAATCTATACCTGCGATTATAACGGAGCGGTGTGAGTGTAGCGGCAAGGTGCAGAGACAAACACTGCGCTTGTCAAACAACCTTGTGCTAATTTATGCCTCTGATTCTAGTGGCGCGGGAGCTTAGTGAAGTGGACAATAGCAAACCGTAGCGGCTTGGAAGGAAACAAGTGTGTTTGTTTCAGATCACAGTGCCCAGTGCTCTGAAGTGACTCCGGTAGCAGTCGAGGAAGCCAGCCAAAAGCATGTTGCTGGGCGCGTCAGGTGCGCTCGATACTATAGCCGACGCTTTTGTCTCTATTGTTGTATCTTTTAAAAAAATGGTATCAGCAGATGCCGTGAAAAGGCTGTTTCTACTGGGCATCCTTCATTGGATCGGCGTAATAAGAATTAACAGAATAGATCGCAGTTTGCACACCATAAGGGATGAGGTGGCATGACAATTACGTCTACCTCTGTACTACGAAAACCACTGAAGTGTACCGCAGAGGGTATTTCTCACGGTACAGATTGCCTTACAGATTGACATTTCCttcagcttttatttctctcactgacttaaaatgagAATTAATAATGAAATCGTGAGTAGCCTACCTGACAGTTACATGAAAGTCACGTTTTATTTTGGGACAGTCAGTTAGCAAAACCATCTTTTATTTGGATGGTTTCATTTGGGGCTCAATTTCAGTTTGATCCTTTTTTTAATTACCTTGTCTACAATGATCGATTTCTACACAGCACTGCCTGTCAGCGTCCATTGATCCTTCTATATCAGCTACAGTGATGTGGGGAGCACCTATACACTTCAGAGCACCTCCATAAAACCGCAGGAAAGCTTCTATAGGAATCATAAACAATATTACAGGAAACAATGTCATCAAAGGACACCCCGTCATTTATCGTACTATAGGAAGATCTAAGTTGTAATCCCTTTCTTGCGAATTAGAGTCCCATTGAATGATGTCAGAGGAAATGGTTTATTAATGAATACTCCTCATGTCCAGTGAAAACAAAATGATATAAAATTGATTAGTAAGTCAATCGACAGTCATGCAGTATAA
>scaffold753517:3591-3807
AGCATCTGCAACTGTTTGTTGTACAACTCAATAAAACTGATTATCACTAAAAAGCGCTGTTCTAGACATCTGTGTTTGTTTTAGATGATTGTGTATTTGCTAACCATTCGCCAGGGCTAATCGGGTCATAAATGAAGTTACTCCAAGTAGGTTGCAGTTATGTGTTGTTGAACCTGTTCATCATTCATCATTAAGCTGTTTATTTTTTCAGTCCCC
>scaffold753517:5263-7075
TTACTTAATAAAAACTTGGCGAACTTTATTTGGGAATGTGTGTCAGCTGGAATACAAAGGAAGAAACTGTAATTTTTGCTGCGGTTGCCATTGATCAGAAGAATGCTACTTTTGAGTCTTCTGTTTAAGAAACAGTGATACATCGTAACAGCATTGTTATCTAAGTACATCACTTTAAGCGCGTGTGGTAGTGCCATCATTCATCAACGGAAGTAACGGACTGGGCTGTTCCCGCCTGTCGGGCAGTTTCGGTAGTCTTGGGACCCATGCGCCGCGCTCGTCGCTGGCCCCACTATACTGGGACCTCACCTAGGTCAGCTAGCGGACCCCCCTCTCCGCTACGCTAATCAGGGGCTATGTCCGAAGCTAGCTAGGCCTCCACTGTCGCTGGTCAGTCGCCAACCAGGCTGGGCACTCGCTTCGCAGCCGTCGGTGCCGGGAGGTGAGCGCGTCGCTCTCGAAGTTCATAAAGCAAACCGCGGGGACAACTTNNNNNNNNNNNNNNNNNNNNNNNNNNNNNNNNNNNNNNNNNNNNNNNNNNNNNNNNNNNNNNNNNNNNNNNNNNNNNNNNNNNNNNGGCGAACTGCTATTTTCCAGCACATCAAATCCGTGTCCGTCTCGTCCAGTTCCAGGCGGCTCCAGCGCTGGACTAGACGAAAGCTACTACCAGCGGACTGCACTCCCTGCTGGGGGCTACACTGACACACATCATCTTGTAACATTTGTTTTCCCAGTGTTCGTAATTTCTGGCTACATGCTTCCTAAACAGTTGGTGATTCACACACTTATTTTCTTCTTCTTCTAGTGCAAATCAAGTGCAACACGTTTTCTTCTGCTACTATAACCATCTTGTCGTTCATCTTCTATGACTTCTACTTCACTTACATTGTTATCATCTGATTTAAGAGATACTGGTTAGGTTCCTATCTGGTTAATGTGTTCATTTCACTTTTATTGATTTAATGATCCATGGATCATGTAACAAGGATACAGGATTTGTCCACAAAGTGCATAAGATCTGTTTACATGAATTCTAAGCTAATGCATCCTCTCAGAGGTCTGAGAAATTTCGTTTCTCCTATCAGAATTCCACTCACGGGTTGCTGACAGATCTGTACAATAAAGGAAGAGCCGCTAGGACTTTATATAACTTCAATCGTGCATCATTCTGTTTTCCTACATGTTGTTCGGCACAAAATTCACTACGACTCATGTTATCTGCCTCCTTAGCTGTGTGGCCAGCATAGCTGACTGCCATGCAGAGGATCTGGTTTAAATTCCCGTTATGGCCGAGGGATTTGTCCTTGCTGGGAGGAATGGAACTGGGATAACTCAGCCTTGTGACGCCAAATGAGGAGCTACGTGATTGATAAGTAGCAGCTCCTATGGTCACAGAAGTTGAAAACGCTTGTTAGTTAGTTACTGTTAGCATTTGTTTCCATTCTCAGGCAATGAAGTTAAGGGTGGTTCTAAAAGAGAGAATAAATTTCAGTTCTCATTAGCGACGAACTACTATAAATAAAAGTACATTGCGCATATCACTGGACAGAGGAAGATTCAAAGTTTTATGTATTATATTTTTTATTATTAAGCAGTCTTATATCAATTGCAGGCCAGCAGCAACATACGCACTGCTCTACGGCTGATGTACAATATGTTCTTGACAAAAATTGAAACATAAAATTGGCAATGGGACAATAAAGCAAGACTTTAAAGTAATAAGTGGACTTCAAATGGGAGACATAACGTAGTTAAATGGGACGGCAACGGCGATTAAAAAAGGCTTCAATACACAAAGCTCAGACAATTAAA
>scaffold753517:9406-10272
TGTCCTGGTCACTCGTGCGGAAAATAGAGTTGTAGAGTCGACGAGACTCTAGAAGGAGGAGGACAGCTTGGTGTGGGATGGTTTTGGTAGGAACGTGAGCGGAAACGGTGTCAGCAAGggtctggtggaggaaggaggcggcatgggttatatcgacgggttGGTGATAGGACAGGGGTAGCCTTCGACCAGGGTTGTGACAGAAACACGGTAGGCATGCCAGTCGGCACGGGAGTAATCACGGATGAGCCTGAGGGGGGAGATCTTTTATGTCTGCACAGACGCTATAGCATACACTATGCCAGTCAATGAACATGAGTGCCACGTATTGCTCGAGAAACATCGGAACGGTAGTCCATTTCATTCCACAAACTAACGTTTATTGAATGTTTACTGGATAAACCGCTTCAATAATTAGATTCCTCAGATCTTCAACACTAGCTGCCGCCGGTATCACCATAGAAAAATATGTCTTGGTGTATTGTAATGGGATAGATTAAAATTTCTGTCTAAATTTCCCACAATTAGACGAACGTGTGAGAGTGAAGGCGAAACCTGACGACTGGTAGAAAGACACATACGCTGCCTGGCGTAATTACTTCATAATACTGGGTGCACTAACTGATGTGACCACGAGATAGCGCCACTGCCTGAACTCAGCTGTCTCTTGCATTCTACAAATGTACCAATATTGCCTAAGCACATTGTTTTATTTTGAACACTAAGATTTAATATTATACATTGATATTATATAAGAAACTGTGTATATGATGTTTAAACAATCGTAAAATATTTTGTAATGGAAAGGGAATCATAGAATTAAGTCAAATGCTTGTTGCATATTATAAAAGTAATAGCAAAATTGT
>scaffold934401:6195-6433
TACATCACAGCTAACACCTGAAGAGGACAAAACAAAAACGACAGCATACATTCCATATGCTGGCAATATATTGGGAAAGATAGGCAGANCTACATCACAGCTAACACCTGAAGAGGACAAAACAAAAACGACAAACATCAAATGCATGTACTGCCCAACAGCCAAGACCAAATCCCTTCTACGGTCTGTAAAAGATGACCTGAGACTTCAGAAACCTGGGGTTTATCANAACAAAATA
>scaffold503381:2506-3546
CTATTTTGTCAAATCGAGTTCAGGTCCTGGAAATTTAACTTTTGGACACTCCAATAGCTCCAACCACCTTCCTCTGTGTCTGACCAGCTTCCAACCTTCCTATGNNNNNNNNNNNNNNNNNNNNNNNNNNNNNNGACCCTCTCTGCAGCAACTTTCTGTTATAACCACCATCTCGGTGACCTTAAGTTTCTGTCTCCACTCCGTAGAAGTGACAGAAAGGCGTCGAATCATTTTAGTTCAATCTGCCGATGACAATACTTCAGAACCTAGGACATCTCAACTGATCCCCTAATTGTTTTGAGCAGTGTATAAAGCCTGTTTGCCACAAATTCTGTAGTCATCGTAATGTACAACGTGCAACGTTAAACATTTTGTATTAGATATATACGGTGGTCGTTTCAACTTGAGACACCTGAATATCTCGAAAAATAGTCATCCTTTGAAACACAAGGCTACGATGAAATGTTAATATTATCAAGCGGGACATCCATCCGTGCTAAAATAAGCCACCTGTCCCGCAACCCCTATGAAGGGGGCCGGCAGACAACTTTGAAGCCTTAAATGGGAACCCCTATTCTTTTACTACAGATCCGGATTCCTCGCCTAAAAATACCTATTGTTTGCCTGAGTTATTTTTGCTGCGTTCCTCATAGATGGCGCTACAATTGCAGCTAATGACATGTTTTGAGTACTGTTCAGGATCGCGCCTCATATCGCAGAACGAAGAATGGGTTTAGGTTCGTGAATTGTCAAGGTACCCTATTGTACCCACGTGAGTCTGAAGGTATCAGACCTTACTACGGACGTGCGTGATGTTTGTACATGTGGCGTTCATAAACCAGAATGTAGACCACGGAACACGATGATAGCCGGTCATACCAGAAGTGTATATTGTTAACAATTTCGATAGAACGACAGTTAGCGTGACCCAGGAACAATGACGTAGACACAGTAGCGCTCTGTCCTCTTCAGGGAGCTAGATTTAAGTGTGGTCAATGGCCCCACCATCGGAGTGCTTCATTTCCATGGGTCCCCTTGTC
>scaffold503381:3927-5368
TAGGATGGTGTAATGAAACACCGAAGTCGATAGATTAAATAAACATCTGATACAACTACCGATGTTCGAATAATTAAATCAAAACTACAGCTCTTGTACGCCACCCGCTAAATGGATCCACCACGATGAAACATGTCAACGATCGGTTCAGTTAAACCAGAGGACCCAGTCCATTCCATATAAAAACAGCCCACACCGTTATGGAGCCACCACCAGCTTGCCGAGTGCCTTGTTGGCAGCTTAGGTCCATGGATTAGTGGAGTCTGCGCCACGATCTAATCCTGCCATCAGATTTTACCAAACGAAATCGGGTTTCATCTGACCAAGCCACGTATTCCAGGTGTCTAGGATCCAACCGATACGGTCACAAGCCGAAGTAAGGTGCTGTTGGCGTTGACATGCTGGTAACAAAGGCTCTTGGATCGGTACTCTTCGGCCATAGCCCGTTAACGCCAAATTTAACCGCACTGTCCTAACGGATACGTTCGTCAAACTCCCACACTGATTTCTGAGGATATTTGATGCAGTGTTGCTGTTAGTACTAACAACTCTATGCAAACACTGCTGCTCTCGAAGAGCAGCCCATCGTTGTCAGTGGTGAGAGATAGTGCCTGATTTCGTAACATTGTATTCCTCAAGGATTTCCGGAACTGAATGTTCTATGCGCCAAGATCCAGCAACTACCGCATTCAAAGACAGTTCCCCTCACGCACCCACACACACCAGAAATCTTTGAACGTGATGAAGAGTATTGGATTTACAGTGACACCACTTGTAACGGCTNNNNNNNNNNNNNNNNNNNNNNNNNNNNNNNNNNNNNNNNNGTCATGAGTTGAGGACAAGAGACTCCTGTTTTCCCATGCCTCGTAGCATTTCCTGGCGCGGCCTTCGCTGCCGCCGTAAAGTAATCCGCAGCCTGCTAGCCAGCAGCAAATCATCGGATTCCAATGACATAACACGGCCTCTGCATGCTGTAGtctgctgatggcatgcCAGCTAGCACTCGGGTTCATCTGTGTGAGTGAGTGACTGCTACTGCGCTGGCCGCGATAACACCGCCAGTCAGCGTCTTATCACACAGGTCTGCCCGGGACTCCAACCCCGGACCTCCGCGTGCANNNNNNNNNNNNNNNNNNNNNNNNNNNNNNNNNNNNNNNNNNNNNNNNNNNNNNNNNNNNNNNNNNNNNNNNNNNNNNNNNNNNNNNNNNNNNNNNNNNNNNNNNNNNNNNCGTTGCTCACGCTCGTTTTACAGGAGCCTTATAGTGTGTCCGACTCCTTTCGTCCACGCCAAAGCCCCGGGTTCGAAGTCGATGCAGTCTTCTTCTGGAAACCCCTCACTAGGTGTGAAGTTCATTGCCCAATCGCTGCATTCACCGGCGGAATTAAGCGCGGATGTGCCCAATGCTCAACCGCGATGTCACGGACATTGTCGCTCCACAAC
>scaffold503381:5628-7777
ATCACTGGAGTACAGACAACCACTCTGTCGAACACCATCCTCTTATACTTTGTGTATGCGATACTAGCGACATTTGTATCAGTACATATTGCTATCCCATGACCATTGTCGGCTCAGGGTATGTCAATGGGATATCAGATCATTGGACGAAAAATGTATAAAATGTTAAGTGATAACGGTGAGATACACACATATTCCCAAATTGCTTTAGATTTGACAGTATCTGATATGAAGTGAACGTGTTTTGTTCAATTTGTTTCATAGTAGGAAGTTTCATAAAAATAGTCACTAATTCCGATGCGTCACTTGCAAGGCCATTTCACATCGTGAATTCGTACACTGCAGGAAATAGAAATTATTACACCCTCTTAGAGTTTTCCAATTCACTTAAAGTTTATTGTTCAAACACAACATATGGAGTACATAAAAAGATTACATTTACAAATCAATAGCTCNATGATGTAGCCTCCTTGGGCTGATTCTGGCGTCGATTCGGTCATACATTCAGTAGTCCCTAGCAGCACATACCCCAAGTAGTAAACCGCACCTACACTATCTGATCATTAGTAACCGGACACGCCCATGTGGTGTAACGGTAAGAAACAGTTTCAGGTGGTTATGGTGAAGTTCCTAAGTTCCTTTATTGCAATTCAGAAAACAGTAAATGCAGATAGATATTATCACATTTTATAGCAGTGTGTTCTGGAAACAATAGAGGAGCAGTTTGGAGATGATGACTTTTTGTATCTGCATGAGAATGCGCCCTGTGAAGCAATGGTTTGTGGACAGTAACGTTCCTGAAATGGATTGATCTTCCCAGAGTCTCGACCTGACCCCAATGGAACCGCATGGGATGAATTATGACGTCGACTTCGCTNNNAAGCCATTGTAAAGGTAAAGTTGGACAGAACTCATATTAATGTCCACTAATAAGTGTCCGGATACTTTTGATCAGACAGTGTACATACTACCGGCGGCTGGCCATAGACGATGGGCAGCTAGCCCTGCTTCATAGTTTGCCGTCGCCACCACAGCCACAGTCGCGTGGTCTAGCTGATAACACAGGAAGCTAGGATTCGTCCACAGCCATTCGACTAGTATTGGTGTCCCGGCAATTCACAACATGTGGTTAGATTGCACAGCCCAGTCCAGCCTTTCTGATTGAGTTCTCCATGCTAGGCTGATCTACGAAGTTTACCATCAGGGTTGTGACCTGCGCCTGCCTCTGCAATCAGCTCGGACGTTAATCATATTTGCATCGTGAAGGCTTTGGGTCATCAGCCAAAGTTGCATATCTTCTCTCTTCCAATAAACCTTTGTCAGTTTTAGTTGTGTGGGGTTTGTTCTAGTGCAGTGTCCACTTCAATACAGACGGTGAATAGTATAGTGGCTTGGGATACATTATTCCATGCCTGCTCGAACTGTTCATGTAGTTCTGCAGGAGTTGTGGCTTGACGAGTCGCACTTGTCAGTTGTCGTCCCATTATATCCCACTCGTGCTCGACTGGAGACAATTCTGGAGGTCATGCCTGACAGGAAACTTGGTGCACTCCTTGCAGAGCATGATGAGTTTCATGCACAGTGTGTGGGGGAGCATTATCCTGTTGGAACATCACATCACCTGCCTGTTGCACGAATGGCAAATGAACAGGTCTTACAACTTTCTGAACATATCGAGCGCTGGTCAGTGCCCCCTATGCGAACACCAAAATTGGTCGAGAGTCGTAGCTTATTGCATCCCAGACCATGAAGCCTCGGGTAGGACCAGCGCGTCTTGCATGAATGCTCTCTATGAGACAGCGCTCGCCAGGAATAGGTCGTACGCACAAACGACCATCGCCTGTGTACAGCCAGAATCTGGTTTCATTACTGAAGGGCGCGCCCCGCCATTCCATCTTCCAACTGATCCTCTGATGGCACCAGTCAAGCCATGCACATCGATACTGTAACGTGAGTGGAAGACGGGCTAGAGGTTTGCGTGCCCGTAGTGCCACTGCTAGTAACAGGCTGGTAACAGTTCGTGTTGACACTTCTGGGCTCAAAAATCCTCCTATCTGTGCTGTGGTAACTGTATGATCTACCTCCACTTCCCTTACAATACAACAATCTTGGCTGAGGTCTGTGCTGCGTGGACGTCCAGTAGCTCGTC
>scaffold503381:7987-8218
CCGTTGCAGCTGTAAACATTCCCTGTTAAACGGTATATACAATTGCCGCTCTGGCAGCTATATCATGCGCTATCTGTTGGCTTAGGTCGTTGAAACCATTATCAGTACACCTACTATGCCCCAAGTGGCATTTGCCGTCATTGGCTGAGAACCGTCGTCGTCTTTCCAGGCGTAATAATTTTTTCGGGCAATTGTACCTGGATGCAAGGTCACGAGGAATGTCAATGTTTG
>scaffold702326:108-452
NNNNNNNNNNNNNNNNNNNNNNNNNNNNNNNNNNNNNNNNNNNNNNNNNNNNNNNNNNNNNNNNNNNNNNNNNNNNNNNNNNNNNNNNNNNNNNNNNNNNNNNNNNNNNNNNNNNNNNNNNNNNNNNNNNNNNNNNNNNNNNNNNNNNNNNNNNNNNNNNNNNNNNNNNNNNNNNNNNNNTTAACACTGACCTCAATGTCTCTTGCATACAGCTGCAGCTGCTTTTGACATATGCGCCACCGTAACTACTACTTGAGACATTTTCCATTAAATAAATGTTAACNNNNNNNNNNNNNNNNNNNNNNNNNNNNNNNNNNNNNNNNNNNNNNNNNNNNNNNNNNNNN
>scaffold445188:1-433
CGGATTGGTAGCCAAAGACGCTACCCACTGAGCTACCTAGGTCGCATTCCTTATTGGGCGTTTTTGGTTCGGGGGTGTCATGGTGGACCAGGTCTCGTCACATGTGGCGATTATTTGCAAAAAAGTATTACCTACAACCTGATGCGTTGTCAGAAACGTCCGACAAACTGCAAGTCGTGCAGCTTTCTGCCCATCATTTAGCAGCTGACTTTCTCGGAAATCGCAAGTCCTTCCAAATGATTGACTGGACACAACTAAAACTAATCAGTTCTTGGCAGATGTCAAGCACAGTCACTCGCCGATCGGCTTCAATAAGCACTCGAACAGCCACCATGTTCTGTACTGTAATTCTTATGCGTGGTCGGCGTGAATGTGGCATGTTTTCAACTCTCTCACGTCTTTTCGTGAACTCATTACACTAGTACTTCACCA
>scaffold445188:1758-1965
GACCGAGCAGGGTAGCGCAGTGGCTAGCACACTGGACTCGNNNNNNNNNNNNNNNNNNNNNNNNNNNNNNNNNNNNNNNNNNNNNNNNNNNNNNNNNNNNNNNNNNNNNNNNNNNNNNNNNNNNNNNNNNNNNNNNNNNNNNNNNNNNNNNNNNNNNNNNNNNNNNNNNNNNNNNNNNNNNNNNNNNNNNNNNNNCGCGGCAATCAT
>scaffold445188:2557-3072
AGAGCTCGCACAGGAAGATAAAACAAGGAAAACGAAAGCTCGCACCGAAAGATTTAGGTGTTCATTTTTTACCGCGCGCTATCCGTGAATGGAATGGCAGAGATATAAAATGAAATTGGTTAGAACGGACCCTCTTCCAAGGAATTGTGAGCGGTAGAGTAATCATGTAGATGTAGGTGTAGAAAAATAAGAATTTAACCTAACAGAAAATCAAAAGGAGGTCAATTCCACTCGCTTACAACCTCAAAATAAATGAATCATTGTGTTCCAATGTCTAATCACACTCATCAATACTGTGGCAAATATAACAGAGACCTTCACCTGCGCACTTTTAGTGAGAACACGGTGCACATTCTCCATGCCATTGAACACGTTTTTCCAGGATGGCTTTCAGTGCACTGTGTCAGGGAAGCAAGGCAGATGAACTCCTATCCTTCTGATGATGGTTGCGTTGTTTTCCTTTTCATTGCTTTTCCTTCTCCTTTTTCGTTCAGTCAACTCTTTAATGTCATTTC
>scaffold445188:4351-6526
CCACTAAATTGGGCCATCCGCCCATGCCGATTTCTAGAAGCACAGCTTGATCGTGAAACCTTAAACTTCTCAAGATGGTCCGGGGATAGCGGGAGATATGAAGAAGACCAATATGAAGCCTATACTACATACTTTAAGAAATCAAAACACGAACCTGGTACGTTTCAATCGAGACGAAAGACAAGGTGACATTGGATATCTGTGTTGGGTGGGAGGAGTGCTTAGGTAGTCCGTGTAGATGCGTTTAACCATTGTGCTAGGGATAGCGTAGTGGTTAACGCACCTGCTTAGTAAGCAGGAGCCATGGGTTCTATTCCCAGCCCCAGCACAAATTTTCATTCGTCGCCTTGTCTCAATAAGTTTACGATTCCACGAGGAAGTAAAATGCCTCGAGGAGTCGGACGTGGGCGAAATGCCTAGTTCAGCAGCTATGACCGAAAAAGGAAAAGAATATGAATTTGTTCTGATAAAACAATTTCTATGCTAAGCTGAGAGGGCGATGACATTGGCTGAATGACCACCATATTCCATCTAGGAGCAGTGGACCAAGGACGATGTAGTGACAGAACACCTTATTGCATCTAGGAGGAGTGTACGAAGGATGTTTCAGTAATGAAGGACACAGGGCTGGTGGTTCGTCATCAGGGTCTGGTGCCATTTGCCTTCCATGTAACGAGGCAGTCAAATTGTATTTAACGGCAAGCTCAACAGCCAAATTTCTTTCCTCTTTAGGAAACAGTCCGAAGTATATGTCAGCATTACATCGTCGGTAAATACTTGGCAGTGTGTCCTTCGATGTCTAAGAGTATCAACATCATCGTTGGCGGTATTTTGTTTCAGTATTATCGCAGTAAATACATGCGGTTTGCGCCAAGTTCATCCGAATCTAGACGTAAACAAAGTATCGGTGTTCACGTCTTTATCAGCCTCTGCATACCCTGATAGATCGCTTTGACATATTTTTATCTTCCTCTAGGCTTTCTTGGGAACTGCAAACAGTGGCCCTGCTGTGGGGTATGAATACTGCTATGAAGAAGGGGAATAGTGTTCCCTTTCTGTCGATATCTATTTCACTGCAGACCCACCAACCCTTTAGCAGAAGTAAGATTTACACCTTTGACACCGTCTGTTTTCGTTTGACCGTCGCCTGGCGATCGAAATGCCATCTTACTTGCAGGGCCCTAGTTGCTTGACTGATAAAAATAGGGAACAGTTGTTTTAGTTTTGTATGTAGCATGCTCCATTACCGTGTTCGTGATACTACATTTTATACGTGTATCTGTGGATGGCTGTAATTGTGTTTCTGTATTGTGTGAGTGACGATGATGATGAGCGAAAGGAGATGGCGAAATGCGGTGCCGGCATGTCGTCTACTCCAACAGGGAACAGAGCAATGAAACGCCAGATTAGTATGAAAACACTGTATTCAAAAGTTCATGGACTATTACCATAAAACAGATGAGCTTTCCAGATGATAGTGATCATCTGTGAGAAGAAAACTAACAATTTAACAGTACCACGAGAATTACTACATTGAAAAGATGATACAAAAACACCCTGAGGTATAAACTACACCTGGTTCACTAATTATCCCCTATGTACTAAGTACACGTTGTGAAATGGGACAGAGAATTATGGAAGCTTTCAGAGAGCGTTTCCAGAGAAGCAGAGACAATTGTAGCGAATATACGGATTCCACTTTGTTGTGTAAGATATGGAAACTGCGGCCGTGTGGTGTGCCAGTTGCTGTGAGCCGCAACGGCGAAGGAGGATATAAATAGCGACTTGATATGCATTACATCGAGTAGCGATGCTATTGAAATACTTCAGGGGATGCGGCGGCTCCGCCAGTTATGACACTGAACGATGATAAACTGCGAACCGATTTAGTCACTCACGACACGTAATTCAGCAGCAAGCTGGAAAGAGAAAGTCGGAGACCATGGCAGAACAGAAGCTGGAACCCGCACTCCAACCCGTTTCACTAGCGTGCTCTCCAGATATTGAGTCAGTTGTTCTGGATGGACTTCATACAGACTAGCAACCTACATTCAAACAACACTGCTTTCCACCCAGTCTGAGAGGTTGGGAGGAGTGCCGCGATTTGTTAAGTAGGTGTGGCTACGCTGGGTGGTGACAAATCAGGTGGTTTATACCTTCGTCTCCAGCTGCTCG
>scaffold500474:2-776
TTTGTTACGCTCATGAACCTGAATATGTTTGTAAATATTTGCTCGGTCATTGAGACAGTTGAAGGATAGCGTCAAGAGTAATTTGGGGGACCAAATGATTCGAAGAACGGGGGAAATGTAGCGTTGTAACTCTCCGCCAAGTGCCAAGCGTAGGCACACGCCCAATATCGCTAAGGTGGAGGGCAATGAGCGGATGCCTCGCAGGAAATGCCGACATTTCGAGAGCAGTTCATCGAAAAGCAGTGTCGCCAACAAGTGCTGAAGGCACATAGCCCCCGAAACACAGTTCTGCAGCTGAAAACTGACTTCGGCGACGCGAGACAGCTCTCGTCACATGAACTTCATTAGCCGAAATGGCTAATAATTGAATGGCGTGGACCAAGGCCAACGCATTTTAAACCCCAAATCAGTACCCAGTTATGGATGGCCAGGCGATACCTTTTGATCAAGGAACGAGAAGTAAACTCAAGCAATTAAAAAGATTTCCTTACCCCTTTCAGTGATCTTTATTGTACATAATGCGACCGGTTTCACACTTATTTATATTGCATCTTCAAGGACATTATACATCTGTGCGGAGGGATACATATAATTCCAGGCATAGCTTAGTTTATATGTATGCCGTAGAATATATATAAATGAGTTACTTTTGTATAAATGGCAGCATAAGTCAAATTCAAATAGATTTGTTAATAAGGCAACGACAAGTAACTTTGGATACTTGTTTACTGGCACTGTTACAGATACGTTGTGTGCAATTTTGTGATTGACATA
>scaffold419279:239-2338
GTAGTTTTAATTTTTGCACGGAATTTTCAAACGCCTCTCGAAACAACTGCATTTCTCGTCCGACTGCAGAGCTGCTGTGGCCAAACTGCCAACAGTAAAGTAGAAACAGTTGCCACTTTACCCTCACATCTCGGTGGGTAAACATCGTTTGGAATACTCTCACACGTCACGGACCAACCTGGTTCGTGTACAAGTAAGCAAATCAGGTGTTGATAAAAGTAAAATTATTCCGTTTCATTATTTTTAAAGTAATCTAGCAGTGAACAAACTGACTGACAGGAGTAGTATTTGAATGTTTACTCGTGTTTATTAATACGAGACATATTGTATTTATAATTATCAACAAGAAAACGACCACAGGCATAAATTCTGCTGACGACGCTTACCTGCCGTGATTTGCGAAATCAGTTGTAGCTGCGGTTCAGAAGTTAACGTGCGCACCGGTGAGACCAAGGTAATGAATTGTCCGAACGTACACAAAGTTTACATTCTTACTGCAAAAATGGAGGATACTCCCGATTCCTGGGTTACTGCGAGTGACGAATGTTGTGGAGACTCAATGCATAATGCATTTTCGAAATGTCAGTTAAAATATGTGTTGTGTACTTCTGCTTCTGGAAGCGAACATTATTGAAACACAGCCACCAACAACGATATCTGCAGATGCCATGACGATTGAAGGAAAACTTTATCAGTCCTACCAGTCCTCCCCCATACCGTTCCTCATCCACATCGCAGTAGTCAGACAACTCTCGCCCGCCTCCTCCAACCCATTCTTCCTCCTCAGGGTTTGTTGAAGGTGGCCAAAAATGATAATAATAAACTGTAGTGATCCAAATTTCTAAAAAGATCAAGTGGTACGCAGTGAGAAAAAGTCTGCTGACTCCTGGATTAGAGGAATGAAGGACGACAGTCAGAGGATGTCATTTGCAGGCAAGGACACAGGTAGGTATACTCCATCAACGTGAAAAAAGAACCACTGAAATGCGAACCACTAGAGCCCTCGGCTATGTTCGGCTAAAGTATGTGCCGAAAAAGTTTATTACGGTCGGAAAAGATCCACTTTCGTTTAATAACAACATTCGAAAAATGTTGAGGAAACAGAGAGTCTACCACTCACGTAAAACAAAAAAAAAAAGACAACACAGAAATGACGGCAGACAACGGTTAGTAGAGGTTCGTGCGTATTTGAAAAGTTCGATGCGCGACGCAAACAACTACCACAGTAAACAGTTCCGCGAAAGTTCCTGCCGAAATTCCCAGCAAATTCAAATCCTACGTAAAACCGAAAAGCTGGTCGAGAGTTTTGATTTAGTCACCCGTCGACCAGTCTGGTGTGACTGTAGAAGACAGCAAAAGCTGAAATTAAATCTCATGCTCAAATAATCTTTCACACTGGAGGATCGTACAGATATATCATCGTTTGACTACTTCACGAACTCCCGTACGCAGGACGTAGATATACCCATCCCAGGATTAGAAAAGCAACTAAGGGAAACGAAAACAAATAAGTCATCAGCTCCGGATAGAATCCCCTTACAATTTCACTGACAGTACTCTCCGTCATTGGGCCTTTACCTAGCTTGTGTTTATCGCGGATGTGTATCCCAAGTGACGCTCGTATAGAAGAAGGCAGAACGAACGGATCCACAAAATTAAATACCATCACCCTTAGCGTCAGTTTGCTCCGGAGTTATCGACCGCATTCTGAGTTCGAATATTATGAATTTTGTGGAGAGAGATAAATGGTCCTCTCCCCAAACCAGCACGGGTTTAGTTACATTCGCTCGAGTGAAACGCAGTTGGCCCATTTCTCATACGATTTTATGCGAACCATTGTTGAAGGGCAACAGGCAGATTTCGTTTTCCTAGATTTGCGAACGTGTTTCACACAGTGCCCCTCGAAACATTGCTAAGAAAGGTCGGAGCGTACGGAATATGCCCTCAGATGAGTGGCTCGAGGAAATTTTAGAGTTTTGGAGTCAGTATGTTGGCCTGGACGGCAAGGATTCGCCAGAGAAAAAGGTTTCGGTAGGACTGGCCTATGGAAGTGTGATAGGGCTGCTGTTGTTTTCTGTATACTGTATATTAATGATACT
>scaffold1024736:224-782
AACACTGACATATGCGTCATTAAGTGCAAAAGAAGGGGTGTCTGTTAAACATTTGTAAAATTTTAATTCTGCACATATAGGAACTACACATATGCACATGTATGTAACACAGCTACAGCCACTGGTAATGCCATAGATCTTTGATACAGATAAGGTGTAGATAAATATAAACGAGAAGAAAATAACGATATATGTAATATTAGCACACGTTACAAAGCTAACTACATTTCCACACCAAAAAATATGAAAACAAGTAGTGGTAAGGGTGGGGGAGAGTGGGGTGGGTGGGGTTGTGGTAAAAGCAGATATGGGTGGAGAACATTGTAGAATGTCACAAAAAACCTAAATTGTCACATTAGAAAGCATCAGATTGTACATGAATTGCTACAAAATAACGAAAATTAATGTTCGTATCTAAAAGAAAGTACATTACAAAACGTACATGTAAACATCAGCAAAGTGAGAATGCAGAATCGAAAAGATACTTTCTTTCGCATTTTGAAACTTCGTTTGTGGCCCAACTTTAAAATGGCTGGCAAGCTCAAACAGGTGCAGTTC
>scaffold1024736:3038-3926
TTCTCCATTCTTCTGTAAATTATACGTGTCATAATTTTGCACCTATGTCTTATTGAACTAATGGTGCGGTAATAATCAGGGCTGCATTCAATGGAATTGGGATTATTACATTCTTCCTGAAGTCTGTCGGTATgtctccaGTCTCACATAAATTACGTCCAAGGTGAAATAGTTTTGTCACAACTGGCTCCCCCAAGGATTGCATCAATTCTGATGGAGTACCGTCTATTCCGGTGGCCTCGTTTCTATTGAGGTCCTTCATTGCTCTGTCAAATTCTGCTCGTAGTAACACATCTCCCGTCTCACCTTTCTCGTCTTCCTCACACTGTTCCATAACATTGTCTTCAAATTCATTTCCCTTCTATAGCCTTTCAGTATATTCCTTCCCTCTTTCTGCCTTCCATTTTGTGCTTATTATCGGTAAATACCATAAACTCAAGTGATTTGGTAGTCATTGTGTCATGACAACAACAACCCAGTTCTCCGGACATAAAATTCGCACTACAAAGGTATTCCTACTCTATGGTTCGGAGATTCCAGATATTTCCTGGCATCCATGCTTCAGAGATGCAATTAGTGTTGGATCAAAGAAAGAAAGTGTAGCAGCTGAAGTCAGCTCAAAACAATCCCAGTGCAGAAACGCGATCCAACCACTTGACTTGGGTTGTTCATGTTGTTTATTACAACTTTACTTCATGAATGACATTATACACACATAAAAACTAGTTTTGCATCACCTTGGTGGCAACGTCTCCTCCACACTGACGTTGAATGTCGAATGTGTGTATTGCATCAAGAACAGAGTTCCACGGAATGTGCATAGGTGACACTCAACTAAAAGATGTAAAGAACCCCCCATGAGCAGTGCCACCCAGCATATAGGGTGAA
>scaffold395821:1327-1747
TATTATCACTATCGCAAATGTATTCGGTTTGTGCTTCAAATATTGGTGATACGACGTTTTAAGTACCATTTTCAAATTCAGGATGAAGAACACCTACATTCTCAAAATTGCAATTTTTTGCAGTGCTTAATTTTCAGACAGTACAATGATTAAAAACCCTACTGACGATAGCACAAAAAGTATCTAAACATGTTTGTGTAATAGGAACAAACGAAACAAACAGTATCTTGCATAAGGGAGAATAGCAAACCAAACGAAGACCTATAGGAACAAAAGATCAGATAATTTGCTCCTAAGGCAGTTCTCAGTAGCATTAAATTTCATGACTGTCGTATTATTGATCTAAGGCACAACTGCCCGCGTTTTCTTATTTCTTGACGAAGTCTTATAGATGGCATTGCTTTACACAAGAATGTGCAT
>scaffold648467:1-584
TTCTAGCTCTGATGTTGTGGCCGTCCAGCTAAGAGGACGTCCCACAAAACAAAGTGACGGGCGCATTTCTGAAGAAAGCTAAACAGTTAAAGGAAACGGTAGAAGTGAAGTTATGCCAGTAAAATTCTGGATGTATGATGATTTAAAAGAAGATGCTATCGTCGGAATTGATTTGCTGCAGAAGATAAATGCAGTAATCAATTTGCATTTGCAAGACATTGGAAGTGGAAGTGAACGAGAATAAGTTTTCATATACATTTTACGAAGGACAAGAGAAACAGATACAACCTTTTCGACTTACACTTTTGGAAATGGAAACAGATCAGAATGCGACGGAACATCAGTTCATGGATCGAAAACATCGTGAGGAACTCCTGCAATCACAAGGAGAAAATGGAAAAGTAGATCAAGATATCATTAAAACAGAAGGACACACTGGGGACGAAGATCGGGAAAAATTTGTTCTGAAGATCGAGAACGAACCGATAAACAAGAATCTGGAACACCTAAAAATCCTAACTGTGGGTTGCAACATGACGTTTGGAGAATGGATACAAAAGAAACATTCGAGACCATATGAAGA
>scaffold1037477:589-855
ACCTCAGAAGAGTTACAGGCGGTGTTGTGGAGAGAAAGAAAAATTACATTGAAGTTGATGGTGGAATATTTGGAAATCAGCTTTGAACATCTTCATTTGCCATTGCTTTTAGTTTGTTTTGATTACATACTAACAGCTGTAGCTCTGTACACAATAAAAACCAGACACATCTTATGTCGCATTTTATTGCAATTTGTCTATAGTAACAACTCCTAAAATATTTACTATTCTTCCTGAAACAGCATGTAAAGCTAAAATATGCAAAT
>scaffold570964:686-1104
GATGACATCTGTAGTGTTCGGTAATACTCTCCAGATAAGTTTGTGATACTGTTCCTCTGATGGCAGAAACAATGGCACCAAGTTAACTTTGCCATTTGCGCATCACAACCCTGAGGCTTAATTTTTGTATTTCAATGGCTTCCACTGTGGGCAAACAGTGTTCATAGATCCAATAGCAACGCCCTGGGAGGCACTGTAGTCAATTCGAACATCGTAACTGAAAGCAGCTTGATTCAAACTTGCAAGATCGTTATCTGAATGACGCTCTGTTCGGGTTTGTGATATCCAAATCCTTTCAACTTCATTTCACTCTTCAGCTTGCTGTCCAGTCCTATAAGAATTAAAATTTGTTTACTTTGTACCATTACGGCTTCTTCGACCCAAATTGGTCCGCCTGCGTCTTAATTATGTCGTTCCT
>scaffold260407:1349-1655
GTAATATGTGTCGACGGACTGCTGAGATACCAGAAAAATGGAGATGCGTTAAAGTTATTTCGCTATTTAAAAAAAGAGACAGAAGCAAAACANCATCCAATACTTTGGTTGCTATCGGGTCCACAGCCAGCACAGATCCGCAGCCAACACAGATTTATTGAAAGAAATCAGTGTCCTGCTCTGGCTGTTTATGAAATCCAATTTTATTTCTTAATCTTTGCTACGCCGAGACGAGACAACTTTTCGATTTGGAAACACACCTAGCATTTGTCGGTTATGAAAAAGCAGTCGACTGTAACCATAGGA
>scaffold260407:2332-3291
TTTCTCTCTGTCCATCTCCAGTTGCTGATACGATATCGATGAGGTAAAGTATCGATTAAATTTTGTTTCTATTTTATTATTTCTTTGTATTTATATCGCTCTTCTAGCATCGCCTTTGCCTTGATGCTATTACAATTTCATCACTTTGGACAAGAAGCCCTTGAGGTGGTCAGCGAGTATTTTGATATACGACTTCAATTAAAAACCGTCTTGATCCCTAAATAAATATGCTATTGACATTTATGCTTACAACCTATGACGCGTTTCGGCTTCGTCATTATCAGAGCATACAAGGTATTTCGTAACTATTTCAAAACGAACATCAGTACCCAGCTTACACATATTTTAAAAGCTTGATAACGATGTAACTTATTTCGACAATGTACTCCCTAATATGTTTGAGTTTGAAACTTATTTTCTACAAAGTCATACAGTATTAAAGACAGGGTTAGTATGGATGATGCAAGATGGTCTTCTCACATATAACGTCATTACTTTTCCTCCTCTCTCGATGCTAAGAGTAATTCATAAAACAGAAAGTTTTTTAACATCGTAAAATGATGAAAGACGTTTTAAATGATCAAACAGGTAGTTATAAGGTACATAAAAAGACGGGTAATACAACAGTTCAAGAAGCAAGAGGGAATAATTATAACGGAAAACGAAGAGGGAATTGTCTATAATATTCTTCAGGGCATGAGACCACATCGGCAATGTTTTTGTAAACATGTCGATCAACCCCTCCAAAATCTCATCTGTTCTTATCATAATAAACAGGGTGTTTCAAAAAGGACTTTACAAATATAAAAGATATAAATTTATTGAAAGAAGATATAGAGCTGGTTGTTGTGTTATTTTTTAGGGAAACACATCAAGTTTTTTACTTGAAACTGGAGATGTCCCATGCGGCTTCCTGTGGTTATCCTGCACACACACACACACACACATACACATCATCT
>scaffold142504:1318-1548
TATTACTCTACACATCAAGTTTCGGGCTCCTCCGTACAAGTGTGCCAACCCCCGCGGAGGCAGCACTAGACAGACGGTTCAGCCAAATACACTAAAGTGACCAGAGTCTAAACAACCCGCAGTTGATTTGTTTTTTCTTGATAGTGCTTTTGGATTATCGTACATTACTGTCATTTCAGAAATACACGTCAAGCAGCAAGGGTCCTTCCAAAGCCCATGAATTACAAAAC
>scaffold142504:5671-6224
AAAAATGCGTTTAGAAAACGAGGTTTTCCTTTTTCTTGATGGATTATTTCCTCGTGGAATGCAAAACGAGGgaaacagcactcgcttccacaagttggctttcggatattttGTGAGGGGTGACCGTGTAAACACGGTCTCAAATGTATTGCCGTCAACATTGTCGGCAGCAGAGGGCGGCAATGTTGTCCAGCAACATTCCTGGCAATATGTTATTCTTTGGTCCGTGTAAACGCCCCTTTAGATGTCGCAGCAGTTGATTTTAAAAGCGCTCCCCACCCTCACAGCCCGGCCACAAGACTCCTGTAATTACTCTCAGTGAACTGACATCAAGTCCTGCGCAGGAACTTTTACTGGCTCTACAATACAGATCTATGGCAATAAATACTGTTTATCAGTTGTGAATACTCAATGCGCTGGAAAACCGTTTTCTTTTGATTAACTATGACCGTAACCATTGTTTGGTTATACGCGATTATTGGAAGGAGAAACCAAGAATGGAGAGCATTAGAAATGACGCAGCATTTCCACAACATTGTCAGNTTTGTGAATT
>scaffold298508:1-1237
CTTCAGAGTGTTGCATTTAGGGTGGCCAGCAGTGTACTTATGAATATATTCAGTACTTCTCGCCAGCATTTAGTGGGTGGATCTTAGAAGTTTATCAAAACTAGATATTATTGTCACAGAGGGAATATCCGCGATTTTGATTTGTAGAAATACACTTATTTTACAGTCTGTTGGAATACTAAGTATATGACAATGATAGAAATAGTGTTTTCTTAAGATGAGTTACGTCATAACTACGTTATAATCTGAAGATAGGCGACACTGCCCGAAACGGATCATTTTAAAATAATAAAAAACCGCTATCGACGGACTATGAAAGAAGTGTATTTCTTAGAAGTGCAACCAGATGTACAGAAACATTTTCCCATTCGAAAAATGCTTCATGAGTAAATTGTAATCGTGTTCGGGAAAAAGTTTCCACATGTAACAATAAACGTGTCCATTGCATCTTATTGCAAAAATTTAAATGAGAACACCGTGGTAACGAGCATTTACATTCACTGTGTTTTCAAATAACTTACAGGAATGCAGCCGGTTCATATCTTCNNNNNNNNNNNNNNNNNNNNNNNNNNNNNNNNNNNNNNNNNNNNNNNNNNNNNNNNNNNNNNNNNNNNNNNNNNNNNNNNNNGAAGCAGAACAGTAGTATCAAAAGCAGTAGATGCTTATAGTGAAAAGGCTTTCCATACAGAAAGGCGAAACGCGTTTCGCATTATAAGACTTGATTTTATTTAGTAGCACAAGCAGACATAATCTACAAGCTATCAACGTAATATTATGTTAATCTACCTGTAAATATTGAACGTTTCAGTTGGCCGTCTCTAAAGTTCTGAGGATGAGTCTGGATGGCAGGCGCAGGTGATGTGTAGTTTATCATCAATGTTTCATGGAACATCAAGTCAACTTAGCTTAAGCTACACGTAACCTGTCTTAAGACAAAACTTAGCTATAACTGTTTTATTCTCGTGAGACTTTAATTTCTCCTGGCGTACAGAATAATCAACAGCAGCCAATATTTCGACAGGAGACCATCCTGCCATTCtcaaggcacaaatgcaattggAAAAGGCTGTACACGCAAATTTAATACCTCGGGTTTCCAAAAACATATGCGGAAAGACAACAGACACCTACACCGCAGACACCACCGCCATCACACCACCAAGGATGACACACGTCAGAGCTATCGATAGTTAAGTGCCAACAGTTGAGCAACTACACCTGAAATTCTCCCTCTGT
>scaffold222084:1719-2469
ATCTTTCCTGGTGAATACCGTGAGGATCCTGTCAAAAGGGCACAAATTTAGGTTTTCCGTGATTTCCCTAAATCACTCCAGGNNNNNNNNNNNNNNNNNNNNNNNNNNNNNNNNNNNNNNNNNNNNNNNNNNNNNNNNNNNNNNNNNNNNNNNNNNNNNNNNNNNNNNNNNNNNNNNNNNNNNNNNNNNNNNNNNNNNNNNNTGCAACCCTACTTAAAGATCAGACTAGTGCCGTTTCACAAACATATCGTACGATCCGTTGTTCCAGTGACCTACTGTAAACTGGTGGCACAATTCCTACACATTTTGAATATAGAATTTATAAAACTTCTCACCAGATGCGGCGGCCTTACCTCAACCGGGCTATTTGAGCTATTCTTCAATTCAGCGCTCATTTGTTTCTACATATATCGTATTTACATACGNNNNNNNNNNNNNNNNNNNNNNNNNNNNNNNNNNNNNNNNNNNNNNNNNNNNNNACCCAATTTACTTCATGGTGTTCTCGCAAGGTATACATACATGGAACCAGTACAGTGACTGATTCTTTTGGGAGTGTTTGCTCCCAAACTTTTAACAGTAAACCACGTCGTCTTACACAACGCCTCTTTCGTTGGCCCGCCATTGGAGTAGTGTATCTCCGTGACGCTTTGAAGATAACTATGTTAACATCGCAATCCACCGTACGGTACGTGGGAGTGGGTACCCTGCACCTCACCTAGTCAACTCATTTCCTGTTCCACTTGCAAATGG
>scaffold222084:2746-3042
CAAATTAAACGTGCTTATCGTGTTGTATCAATATTCGTGAGAGTTTTGTAACATAATTTGCAGTACCGTGAAAATGACTTTCCTAGGCAATTTCAAAGTTACGGTGCAGCTTGTAGTTCGTACCTATGTGTATAATGGTAAAATTCTGTTAATATTTGCAAATTACGGGCGTTTTGTGTAACATTTCCAAGTACCGGTATTAGAGACGTGTTTTTGAGAGACGAACAAATTGTGTTTTAGAGCTAAACAGTCGCGACATAATTAAGTGTCGTTTGTAACATTTCGTTGGAAATTGG
>scaffold222084:7384-7823
AAAAATACACGAGTTATGCCCCAGTTTAACCCTCGCACTGCCGAAAGATGGTTAGGTTAGGTTTATGGGGTTTAACATAGCTTCAACTGCAGTGCTCCTTTATCGGCGGAGCGCGCAGGCTCGGAGGAGCCAAGTATGGGGGCAAGGGGAAGGATAGGGAAGGGAATCGGCCGTGCCCTTCTGAAANNNNNNAAATGCGAGTCCAGTGCGCAATCACTGAGCCACATCACTCGGTGCTGAAAGATGAGAGGTGTTGAAATTAGTATCGGTTGTGTTGAGAAACAGTTGAAAATGTTAAAATCTAATGAAGCTCCAGGCCCTAATGGATTTCTTTTAATATTCTATACGGAATTTCCAGCTTAGTTAGCCCCTTTTTCAACCATAATATACCGAACATCCCTTGAGCAAAAAACTGTGCCCATTAGTTGGAAGAAGGAAC
>scaffold222084:8138-8575
GAAAGTATTGATTGCACAAAAGCAGGCAGCAAGAATAATATGTGGCGTTCACCCACAATCATCTTGTAggaacatatgtaatgaattaagcattttacctgcaccttcgtaataaatatattggatgatgaaattcgtcatatacaacccctcacaatttgagaagaatagtgatgttcataCGTACAACACTAGAGGTAAACACGACCATTGCGATCGATTATTAAAGCTATCTGCGGCTCGGAAAGGAGTTCAATATGCAGCAACAAAGCTTTTTTACCAGTTGCCCACTAATATTAAATGCCTGACAGGTAGCGAAGCAAGTTTTAAATCTAGCTTAAAATCTTCCCTTCAGTGCAACTCCTTCTATTCTATAGATGAATTTTTATTTAAAAATTTGTAATAAGAAAACTAAGCTTAAGAGCAGTTTCATGATC
>scaffold275334:75-291
ATGGAATAAAAATGTATGAGAATAAAACATTGTTAAAACATGAAAAAAACACTGCAAAATCACAATATATTGAAAGACCACTGCAAATTTTAGAGATTTTAAAATACCTTTGCAGATTTGTAAAATAGTAGAAGTTCTCTAAGAATGTCATAAAAGAAAAGACAAAGCTGCACCATGCACTCTCCACCATACACATCTCACTTGACAGGAGGGACA
>scaffold275334:496-952
GGATTTCATGGTTTGGTCGGGGGAGTTGGTTGAAGTTGTAGTTGTACAGGATGTGGAGGGTGTGGAGGTATATGGACGGTGGGATGTGGACATACAGCCTCAGCAGCATATCAAGATCACTGATCAGCGGGGAAACGAAGGAGTGGTTGGAATCCAGTTTGCGGATAGTGTAAGAGATACGGAGGTGTTCAGTGTGGGCGAGGAGATTGGGGAAAGGTGACCTTGTGGGGGAGGGTAAGCGTATTCGGAAAGCAAGGCGGAGTNNNNNNNNNNNNNNNNNNNNNNNNNNNNNNNNNNNNNNNNNNNNNNNNNNNNNNNNNNNNNNNNNNNNNNNNNNNNNNNNNNNNNNNNNNNNNNNNNNNNNNNCGATTTGTAAAAAATTGGACGGGCAGAAATCCAGGTGACGTTAGCGTAGGACAGGATAGGTTGGATCAAGGCTTTGTAGGTGTGGAGGAC
>scaffold66131:1-495
TGTTAAGACATCGAGGAATTACCTCCACGGTACTAGAGGGACTACACAGGAGTGCCACTGGTTGATTTTCTCTAGGAACGTCGAACCATTAATGCTGCCTACAACTGTGAACTTCTTCAACGATTTCAAAATGCCTACCAATCAAAACGGCGCGGCACCGCTATTAGATCTGAGCTACTGCTTCGAAAAATCGCCACAACTCACACCGCAAAACAAAAGCAGCAGAATTTTTATAACGAGAAACTGGACTGCCCTGCCAAATCCACCCTACAGTCCCTCTTTCACCACATGAATTCCACGCGTTTGGGCCACTGAAGGAAGCACTTGGTGGAGAACGCCTAACAACAAATGACGGGGTGGATCAGCTTGTGAGCAACTGGTTACTGACCCACACTTCAGCATTATTTAAGAATCGGATTAAGACATTGCCTCTTTGGTGAGAAAAATGTTCCTACACGATGGGAAACTACAGTATGCGATCAAAGGTATCAGGT
>scaffold269928:1351-2413
ACACTTTTGTTCGCATAGTGTTTGAGGCCACCTTTACGCAGAGTGGTATCTCCAACTTTGGGATGGTGTGCAGTAGTGGGACTAAAATTCAGGGTAAAAATATATGAATCATAAGATTCGCTTACAACATTGCAAGTCTCAGTGAAAGTGAGGAAGTCTAGCAGGAGGTATTTAATGGATTGAATAATCTGATGAGCACCGACTATGCGGTGAAATTAACGAAAGAAAGTCGAAAGCAATGAGGAGTAGCTGTTATGTGATAAGCCATGAACTTTATATAAGAACTGTGGTTCACGAATTAGAAAGAATTCTGTAAACTTTGAAGCAAAATTACGCAAGACGGATGAAACAAGGAGGGTATAAGGTGTATGCCATCACATGAAAGGGCACATCTCGGCAAACGAAGTCTTCTAGTGTCAAACATAGGCCTAAATCCGagaaagAAATTTCTGACAACATACTTCTGGAATTTAGCGTTGTGTAGAAGCAAATCATGGAGCAATAGGAAGCGGGAAAAGGAAATAATTGAAGCGTTTCAGGAATGTGGTATAGGGGGGTTGGGTACTTGTGGTTTAACGTCGCACCAACTGCAATGGTCGTATGGCGANNNNNNNNNNNNNNNNNNNNNNNNNNNNNNNNNNNNNAGATGCCTAGGGGTGGGATCGAAAACACTACCCTCCGGAATGCGAGTCCAGTGCGGTACCACTGAGCCACTCCGCCGCTCGGTGAATGTGGTATAGAAGAATGTTGAGGATTAGGTGGATCGATAAGAAACGAGGACGTTCCAAGCCTAGTGGGCAAGGGGAGTAACTTGTGGAAAACACTAACCAGAAGAAGAGACATGATGATAGGACATCTGTTAAGACATCAGGGAATCACCTTCATGCCACTAGAGGGAACTGTGGGAGGTAAAAATTGTAGAGCACGGCAGAGGCTGGAATATCTCCAAAAATAATTGAGGACGTTGTGTGTGAACGCCACTCTGAAATTAAGAGCTTTGCGCAAGAGAGGTCGGTGTGGCGGGCCGTATCAAACCATTCGGAACACTGATGACGAAAAAAT
>scaffold768123:1214-2352
TGTAAATGATTAACATCGCAGTCCCCACACATGTGTTAGCTGAGCAGCGCCCTCTGCCTGCTGCGGAAACGTTACACGTAGGCTCTAGCGGGATGTTTAACATAGTCTATGGTAGTGACGTATGTTGTGTGGGAAGTCATTATGACTCGTCGACATCAGAAGGTGATATTCCACCAAGCCACTATGTTTGAACAGGGGTGAATCATCGTCCTTCGCGAAGGGGACTCGTCGACATCAGAAGGTGATATTCCACCAAGCCACTATGTTTGAACAGGGGTGAATCATCGTCCTTCGCGAAGGGGACTCGTCGACATCAGAAGGTGATATTCCACCAAGCCACTATGTTTGAACAGGGGAGAAGAATTTTCCTATCGTGCAATTGCGGCTCGTGCACTTCGCAACAGCAGCACACAGCTATTCGAGTGTGGAACCAATGGACGGACGAGAACCGGACCATTCGGAAATCCGGAAGTAGACGTCGAAATTTGACGTCAGACACCTGGAGAGCATGGCGCGGATGGATCTTACACCTTCATTGAGAGAGTTGGCAGCTTAATGGCACAGGTGTAGCACTGTTTATTTCGTCAATTCGTCGACGTCTGCTGAGCGTGGACTGCGTGCACTAACTACACAGGATTCCCCTCATACGAAACCATCATTGCCTGCGGCTCAATTGGCTCGTGAACATAGGGACAGGCATGCAGAGTGGCAACAGTTGGTGTCTTTCGACCGATTGCTCTTGAATTTGTGGCACCATGAGGGCCGCATTCGTGTTAGATGCTATGCCACTGAGCGCTACCTTCCGGAGTACATTATCCAGCATCATACTTGACGAACACCTGTAGTAATGATATGGGGAGCGATTGCGTATCATGGACTATGTCAACTGCTACGAAATGTGGGTAATCTGAAAAGAAACAGGTACATCAGTGAAATGCTGCAGCCCGAAGTCATCCCTTTCTATCAAGGCGTCCCTGAGGCTCTTTCAACAGGACAATGCGCGCCCACATATTACTAGCGATGTTCAAGATTTGTTTGCAGCAGAACATAATACAGCTTCTGCCATGGCCTGCTTATTCGCCGGATATGTCGCCTACTGAATGTGTGTGTGACACCATTGGTCGACACATCGCTCGCG
>scaffold768123:2885-3235
CAAAGGTNNNNNNNNNNNNNNNNNNNTGTAAAGGAGGTGGAGGGTGGGGAAGTGGAGAGCTGGAGGGACGCTATGGCGAAGCCGCGGTAACAGGCGGGGGTCAGAAAGGTGTGGATGGATTAGAGGGTGACGGGGGTCCAACTTGCGGACGACATAGAGAATTCGGAGATGTTGGATGTGGAGGAAGAACTTGGGGTACACATACACAAAATAGGGAACATTCTTCTCCAGGCAGACATTCGACGTCTGACTCCATGCCACGTTGTATAGCAGCATTTATTGCAACATGTTGTGGCTACACTACATATTTATTTGTTTGTGAGTCCTCACTTCGCGTAATTTTCACAAAT
>scaffold768123:3463-4060
ATGTGTTCCGATAATGTACATAACTATAATAAAAGATGTATCGTAATAATTAATAGTAATATTAATAATTAATCACAACTGTAAAAAATACCTAACAACAATAATAATAGATAAATAATGAAGTAATTTAAAGTTTCCATGCGGCTATGGTGTTCACATACGAGGTGTCTTAGAAAAGTAATGAGACTGAGTTTGTACTTACCANNNNNNNNNNNNNNNNNNNNNNNNNNNNNNNNNNNNNNNNNNNNNNNNNNNNNNNNNNNNNNNATCATTTTAGGCATGTTTCAATTTAGGAAAAAAGAAAAAGTCTCAAGGACCCATATCAGATGATAGGGGGTTGAGGAACAACATTACTGCGTTTTGAGGTCAAAAATTCACTGATGGAACGACTGTGTGACACGGGGCACTGTCATGATGCAGCATCCAGTTGCATGTAATGTCTGGTCTCACATGAATCACTCTTTTCCTGACCCTTTCAAGGACACTTTTATAAAANNNNNNNNNTTTTAACTCTTCACACATAATTCATATTGTTAATCGACAGTCTGATCTCACAAGATCCCTCACACNAATACCGTTTCTGTCAGAAAAAAAAGC
>scaffold768123:5418-5640
CAGAACGATATTGCGCCTTTGGCTTGAGTATCTGAAGCTGAACGCAGGCTTAAAGGACGGACGAAAGTTGTACCGAAACGTCTTTCGGAAGCACTTAAAAAAGTTATATTGTAACTGAGAAAAGTGCGAAGGAAACGTGGGGAAGTGAGAATGCTGTCAAGCGAAAATGTTGTATGAAGAAAAAGATTGCAAAGAAAAACTCAGGTGAAATACTATTAAATG
>scaffold267948:728-1029
ATAGTTATGATTCTTTATGTCAGATCATTCTTTTTGATACACACTGTATTACAGACAGTGACATCGGCCGCTGAAGCCTACGTTCACAGGTACATGCTTCCTGACAAACGACTGGCTGCCACAACGATGTTTGCGACCCTCGATTGTAAACAGCTGCCTGTGACGTTTCCATGCTGAAGGTAGTCACCGTCTACAATTCACGACCAGTAGTCAAAGATGGAGCATTACCCGTCGCGAGAGCTTGCAATGCAAGATGCAGCGCAATGTGGAGTCCCGAAAGTGAAAATCTAAATGCTTCCTA
>scaffold267948:2779-3082
CCAATTTTAGAAAATAACGTGAAATGTGAAGTAATAATTACTCTTAGAAAAAGCTGTTTACTATTACCGTCAGCTACCGAAGTTACGCAATGTTGGGCACGGTTAGTACTTGGCTGGGTGACCGCCTGGAGTCGTATTCGTGTACTGGATTGTATTTGTGAAAATGCTTCTAGTATTTTAAATATGGTGCACAAAATACGATCTAAAATAATGAATACAATGTTCATACAATCATCAGCGTGTTTAATCCATCTTGTTTCCGTGGGATTGGTAACGTTACTGAAGTCATCAGTGAAATTTCAA
>scaffold267948:3307-3846
ACGCCTTGCCATAATTTTAGGCTGAAAGTTACTGCTGCGGTCCTGTTAATGCTTAATCGTGACACACCAAGACTGTGTAATGGCACACGGCTACAAATTACACACCGGAACGCAATATTGTAAGAGCTGTAATTACGACAAGAACGGCTAAGGGAGGTGATGTACTAATTCCCTGTATTCCAATAATCCAGACCAATTTGCCACTCCAGTTTAAAAGAGTACAGTTTCCCTTGGAGGCAGCATTCGCAACGACaataaacaaatatcaaggacaaacaccgAAAGTAGCAGGGGTTCATTTGGAAAAAAGTTGCTTTTCCCAAAGGCAACTATATGTTACGTACTCACGAGTATCAAGTCCACAAAATCTTTATGTTTTAACAATATACGGTAAAACCAAAAACTTTGTTTACAAAAAAGCGTTAAATTAAGTTATTATCATTTTAAATAATTACATCTCATTCATTGACCTAGTTCCTAAATTTTGATATGTAGATCTTAACTTTTCACGTTTAGACTACTGAAATTCTTTTAATGTA
>scaffold267948:4652-5774
TGTGGTGGTCGATAAAATCTTGCAGAAGAAATAGTGTACTCGAAGTAGTGATTGTACACAAAGTCGTGGGCACCAGCTAGTTATTTATAACATCTGGTGTCCTTTAGCGTTTAGCTTACTCTTGTGAAGAAGCTGACTGATTTGATATTGCCTCAGGTGCCTGCTTAAAGCGTGAACCAAGGGGTCGTTTTTTGTTCTCGACCTTTTCTTTCCTGTTGTTAAACGCTGACCTTTACTTTTTCTCGAGAGAGAGAGAACTAGCTACTCTTCTGGTTGCCTTCTTTACTTCCTTTTACTGCCACCTTCCATTTATCTGATTTGAGACACTTTTCTCTTGTTTGGTTACAGTGAACCCTAGTTTGTTTTATGAGTTTCAAGAGCTTTCCTCCAACCGTTTCTTTGTGGTGTCTGCCGGATAGAACAAAGACCAGCTGCCGTTAATATGGTGCAGTGTAGGCATTGCCGTCTGCTTAGTGTCGTTCTTTGGGGTACAATCATTCAGCCTAGTCACACCGTCAATAATCGTCGTCCATGAAATGTATAAAACATATCGTAGTATTTTTATGTCACTTTTTCTAGATAGGTGAACTCATCGAGTATATGTTTGTGGATCATCAGGAAATTTTTGATAGGTAATAACAATACATCTCAAGTTTTTTATTGTGGTTTTCGCAAACAGACACGGGTAATATTAATACTAAGTGGATCCAACAAATAGGATAGAACAAAAAAATAGATAGTGATATCACAAAACCTACTCGTTTCAACACGTAAGAGCGCGTGAAAACTGAGTGAAACTTCTCGACAGTCCGTAATGCGCAGAACTGACAAAAACCTTGGTTCTGCGCACGCCCATTGACCCACTCCCAACCGGCTACAGCAAATGAATCACTGACTTTTAAAGTGGATTAACTAGCGGGTTTCTGTCTAAAGATCAACCGGTTTCGAAATAATTAATACTACATCGTCAGCAAGTCTTTTGTTGATTTTATAGGTGGTAGTATTATTAAAATTTAACCTATATTCTGTTAAGAATTCTTTGTAGTATTGTTAATTGAGAATTATTGTTTCTAATTTGTCTAGACATGGGGTGTTTACCGAGCGGGGTAGCGCAGTGGCTAG
>scaffold1038073:1-2289
TGATTTTTATATAACTATGAAATATGGTGTACCCCTTACAGCTTGAGTATTTAAGTGGAATATAGAGCGGGCAGCAAGGGGTATTTGTTGGGCGGTGTGGGGTACTTCGAAAGGATCGATGTTTTGCAGTACGATTGCGACGAATCGGATGATATATTCAGCAGAAGGAGGTGTGCGGAGGGAATTGCTGGAGTGAATAGGATGATCAACGAGGCAGATTGGTCCTGTGAGTTCTGGATTGGTGGGTAGGGGCTTGGCTTTGCATTTGGCGGAGTATGTAGGATGAGAGTTGTTGGTGGTGGGAGGGGAAGCAAGGTTAGGGCATTGTTCAAGGAAATGAGAGGCTGTGCAATGTGGGCAGGTGGGCGGGTTTTGCAATATTCAGTGAGGTGATCGTTATAGCTTAGACATTTTTGGCAACGGTAGGACTGGGGAAAGGATTGGGAAGGTACGACTTTGTGGCGGCATTGGTATATCAGGGCTCCCTCTTTTAGGAGACGGTCTTTTGTGGCGGTGAGTTCGGAAAAGACATGGACAATGAAGGTGGGGCCAAGGTCATTGTTGATGCAGGTTCTTTGCGAACGTCTAGATGTGGGTGGGTGCTGAATTCCGATTTGACTTCCTCATCGGTAATATCCAGTTCGACATTCGTTATTACTGCAGTGAGGGTGGGTGGACGGGGGACTTGTTGGAGATGTTGGATACAGGGGGTGGTGGTGAGAGGTGCTATGGTGACGTTAGGACCGACGGTGATGCGCGGGATTTTAGAGAGGATGTTAGTGTGGAAGTTGGGGTTTGGAGACTTTATTAGGACGGAGCCTTTCCTACGGATGATTTGGTGGATTTGGGTGTTGGGAATGTATTTTTTAAGTTAGAGTGTGAAGGATTTTGGTTTGAGAAAATTTGGGTCTGGATAGAATAGGACGAAGATATGTGCGGGGGGGGGggggggtatcaatatactcagaactgtcatGTAGTGTCGTGTTGGAGTGGGAGCAGTTTAGGTGTTTTGACTTTTGGGTGGTTTCTTACTGACTGTTGCAGGGAAAGATGTTTGTGGCACGGGAGATGGTGGGATATGGCGATGTTGAGGGTACTGGAGAGGGAATGTTAGCCAGGGGAGGATGTACGTAATGTGGTGGGTGGAGAGGAGGAGGAATAGGAGCTCCAAGAGACGACAGTGAGAGCAGGAAATAGGAAGGTGTAGACTCTTGAAGTAGTGGGATGGTCCATGACAAAGAAACAGTGACGGACCATGGAAACTGTCGCCGAAGCGGTGATGTCTAGAACGGCGACTACAGAGGTTGCTGGAAACTGGACGGCGATGAAAGTGTGGGCGAGTTGGCCCACAGGTGGCGACAAATACGGCCGTGAATAGCAGGGAGGCGAGACGCCACACAGGCGACGGCGAACTCAGCGATGGCAGGACGGGACTCCACACAGGCGACGTACACTACGGCAACGACGGAGGCTCGGCCCGGCGGGCGGACGGACGGACGGATGGATGGATGGACGAAGATTCACAGAGGGAGGCGAAGTGGTGTGATAGACAGCCGACGATGGAAGGAAGCACACACGAAATTTGACGCACGGCGATACAAAATTCACATCGACGACTTCACAAACGAAACGAAACTCTACGAGCGAAGTGTAGGGGAGTTGCTCCTACCAGTCTACGCAGTAGAACTAAACACCAAGGGGAATAACTGCAACTATCAATCTACCGATAGAGTGTAGCTCTATCCAGTGTAGTCAATAGATGCTGGGAATAGAAAGCGGCCAATAGTGGCTCCGGTGCGGCCTTAAACAGTTGCTCTGCTGGAAACGCCGTGCTGTCCCCTAGTTCTTTTTTACAGAAAGTGGACACGCCGGCAGCGATCTCTTAACAATGCGAGCGTGTCCTAGCAGCCCGCGGTTTGTGAGAACTCGCCATGGCAGCTACGTCTGCCCAGTCAACGCGTAGCCTGCCCTGCACTGCACGACAGTCGTTAGGGTTGCGGCCAATGCCCGTAACCGCCGCAACACTAAACACTAATTTTAAACATTCTTTGGCAAAAGAAAATACAGGACTAATGCTCCAACGTAATCCTCTCTATACCGCAGAGATGAGTAATACAGATATTAGTGTCACTGGTGATGAGAAACAGCTGAAATCGCTAAAATCGAACAAAGCTCCGGGGCCTGATGGACCGTGTCGGATTCAATACAGAACTTCGGCTGAGTTAGCCGCTCTTATAACTAAAATAAACCGTAGATACCGCCAGAAAAGAGCTGTACCCACTAAA
>scaffold1038073:2504-2946
CTCTTTTGACATCATGAAAGCCATTAATCAAGGTAATCAGGTAGATGCACTATTTCTTGACTTCCGAAAAGAGTTTGACTCGGTAGCGCTTCAGGTTTATTTACGAAAGTACGATCATGTGGGGTATCAAATCAAATTTTTGACTCGATTGAGTATGTATTAATAGGAAGCACACAGCATTTTATGTTGGATGGAGACTCATCAAAAGATGTTGACGTAATTTCAGGTGTGCCCCAGGGTAGTGTGTCAGGACCCTCGCTGTTCATGCTgtatattaatgacatgacagaaatattaacagtatcttcttcaaacttatcgcagatgatgtaatttcaggtgtgccccagggtagtgtgtcaggaccctcGCTGTTCATGCTGTATATTAATGACATGACAGAAATATTAACAGTATCTTCTTCAAACTTTTCGCAGATGAT
>scaffold816423:579-1235
CTCACACGCACAGCATCATATTAGGTGCAGTACACTTGCTTGTGTAGCAACCTTGCACATATACATCCCTTGCACGTTGAGCGCTCTTGTATGTGCAGCTCTGATGCACATGCAGCACCATTGCACATGCAGTCCATATGCTTGTGCAGCAGTTTGCAGGTGCAGCACTCCTGCATGTACAATATTGTAGTGCAAGCTGCAGGCTTCCACGTGCAGCTCCCTTACACTTACAGGACTCTAGCATGTGTAACACTTATGCACATGAAATACCTTTGCACATATATCACTCATGCATGTGCAGCACTTTCCCATGTGACCAAGCGGGGTATCGCANNNNNNNNNNNNNNNNNNNNNNNNNNNNNNNNNNNNNNNNNNNNNNNNNNNNNNNNNNNNNNNNNNNNNNNNNNNNNNNNNNNNNNNNNNNNNNNNNNNNNNNNNNNNNNNNNNNNNNNNNGGGCAGTTGGGCAGTGCTCGTGCGCATCCAGGAGTCTCACATGCACAGTACAATTTTTGGTGTAGTACATTTTCTCGTGCAGCAATCGTACACATGTATATCCCATGCACGTTGAGCGCTCTTGTATGTGCAGTTCTCATGCACATGCAGCAATCTTGCACATGTGGCACTCTTGTATGTACAACACTCTTGCTAGTGCAAC
>scaffold20974:69-972
ATGTTGATCAGACGAGTAGATCGGATACTAATGAGGAGGTTCTGAACCGAATTGGAGATAAAAGAAATTAATGGCACACAATGACTAAAAGNNNNNNNNNNNNNNNNNNNNNNNNNNNNNNNNNNNNNNNNNNNNNNNNNNNNNNNNNNNNNNNNNNNNNNNNNNNNNNNNNNNNNNNNNNNNNNNNNNTCTGAAGACCACAACAACAACAACATGTAATGTCTACGTCAATGTTACTAAGTAGCAATATTTTGACGCAATACTGTATACTATAAATTAAAGTATGTGGTTAACTTACATTAGTAGTTCTTCTGTTTTACTCAGCTGTTACGATATACGTTTGCATTTTTCGTCCTGGAGCACTTCACTTTTTCATGTTTTAATCATTACGTATTTGCTTATGATCATAATTACACTTATATTTTTGTGACATTGTAGTTTGGAGTCTTTATATGCCGTTGATAACGTGCATGCTCTTACGATACATAAAGCTTTTTTGACAGCCGTCTCGAAATAAACATTTGTGTTCACAACGAGTTTTATTCGCGGAGAAGCTGTAATGATAGTGTATTACATAGCTTGTTATGTGGCATACATATTGCATTGGGAGGTGCTTTTTTGTTACCCTCCGTTTTTATGCTCTTCGCAATAAATTATATATTTACTTATGATTGAAATAGCAGTTTTTTGCTTTTATCATGTTGTAAAGATACCTTAAATGGTACTTCCCCGCTCCAGATCATAGAAAGCTGACATAAGTTgaggaaagtgacgtcagaacgcaacagtgaagtgctttggcGTCAACTATTATTATAGTATGTCTATTTGTATAAAAGAAATAACAGTTTATCGTCTTTTAAAAAATATGAATTGATTTTTATAATGCAAATCTAAATAGGA
>scaffold20974:2191-2714
GAAAAACAGCGATGCCAGTATTTTAGAGAGATTTTAGCACTAGATTTTTGTCTTAAAAGCATCTGTGCTATCACTAAAAACATAAATATAGCTATGCAATCTATGTTATACACCGGGTGTCTGGAAAGCAAGGACGAATTGAGATTTTGCGGCATTTCTCATATGTCCATTCCCGGCCGTGGTTTTTCCATGTTTCTAGCCTGATAGCTTTTGTGTGATGATCGTTATTGTTTGATGTTTATTTTCATCACGGAGCAGATGACAACTGAGCAACGTTTCCATGTGATACAAAGTTATTACAAAACAAGTGAAAGTCCCACGGCAACCGATCGTGAATGTCGTGTGACACTCGGACGTAATTATGCCCAGGGCGGCCTCGTTCTGTTTGAACACAAGAAAACATTTCTGTCGTGAGTGACAATGTGACTGTAACACCAGAAAATCGGTTCCCCGACGAGCTCAACAATTGAATTAACAACAAGTTCAATGAATGAAATCCGTTCAACAGGTGAAAACGAATATC
>scaffold20974:2967-3789
GGACAAGAGGAGTGTTCGGCTCGTAGTCTTTTGAAAATGATGAGGGAGCTCCAGTCATTGTGAACGGCGACTGTTACCGAAACATGCTCTAAGAGTAGTTGTCCCCTCTTATTGATGAAAATGATGATGATTTTTGGTTTCAAGAAGATGGTGCGACATGTCACACATTCCGTTAAACGATTGCTTTGCTGAATGAAAAGTTTCCTCTAAAAAATTGTCGCTTTGAGTGGCAACCAAGAATAGCCTACCAGATCGCGTGATCTTACGCAATGTGACTTAATGTGTTTGTAAAAATAAACGTATAATTTTAACAACTTTAGTGTGTTCTATAGCACCTAAGTATTCGTCCCTACTGCCCGGACACCCTTTAGAATCACAACTGTTTTCTCGCGAATAAAATTCGTTGTTAACATATATGCTTCCGTGGAGGTCGCTGTCAAAAGCGCTTTTAGTATCGTAAGCACACACACAATATTAACAGCAGAATAAGCTCACTAAAATGCTACATGACACACATGTACAAGTGTTATTATAATCATAAGTAAATGTGAAATTGTATTAAGCATTAAAAAAAAAGAAGGCAAAAAAGTCTCTACCTGTTACAATACGCGTACTTCGTAACAGCAGGGCAAAAACGAAAGGTTACGGATAGAAACTTCAATTTACACTACAATGTAGGGTAAAATAACTACCACCATGGACCTGGACCTAATACGTTATAGATCAATATATCGGGTGGTCTATTGATAGTGACCGGAGCAAATATGTCACGAACGGGGCATCAAACGCAAAAATGAATGAGNNNNNNACAGGTACTGCAAT
>scaffold20974:5175-5474
GTACTGTGACGTCCTACAGAAAGACTATGCTTTTAGATTGCGTGTGTCACTGCACAAATAGAAAGATGGGATTCGTTCCACCACAGTACCCCACTTTTTATTACATATTTGTATAGCACGTAACGAAATATGACCGTtttatttggaacAGTTTTTCAGGTATATGATAGATACCACTGTAATATTCCAAAATATAGATGTCTCNNNNNNNNNNNNNNNNNNNNNNNGTTGTTCCAATGTGATACTTTTATGTTCCACTTCATGACAGACTGGTGATGTACATTCAACATGAATGATGT
>scaffold266631:1-1464
CCCAGCAAGCCGGTGTTTACTACGCAACTGCGGCCACGAGCACGCTATGTAGAGCTGCAAAGCCTGTATTGCAGAAGGCACTAACCATGTTAAAATATTATAGTAATGACAACAAACAAAATACCAGTAATTATTGAACCCCTAAGAGAGCAATGTTCCCAGTCATGCCCACAAAGTCAATTCCTGACGATTCTGGTGTAAACCCCGTAATTCCCCACAAGAAGCCTCGATAATCCACTCTCCCCATTACAGGTGAGACATCTGGCGACCTTGCTGCCCAGGGCAGTTGTACACTACGAAGAGCACGTTGCGTCGCAGCAGCTGTATGTGGACGTGCANGTGGTCGCCGATGTCTGTGACAAATGAACCAGTAACACTAGAATACATCACACCCTGCTGTCACTGAAAGAATATGTAAATAAAACTGAACCACCAATAGGTAATTAAAAAATGAAACCTTTCTGTAGCGAATACGCAGGTTAGAACGCTCTTTCTCGTGACATAAAATATCTTTAGTCAGCATATGACCAGCTGTCAAAGGAAGCAGGAAAGTGAAACCGAGTAACTATTTGCATTGTCAATGCCACAGGCATGACATTAGTGCACGAATGAGTTCAAACAGAACAAAATGGTCGGTTCTGAGAAAATCGTTTGTGTTACATCGTGACATTTCTGCAGGGAGGCATGTGTNNNNNNNNNNNNNNNNNNNNNNNNNNNNNNNNNNNNNNNNNNNNNNNNNNNNNNNNNNNNNNNNNNNNNNNNNNNNNNNNNNNNNNNNNNNNNNNNNNNNNNNNNNNNTCTCAAAATGCGGAAAGAAAAGGGAACTGATTAAAAATAGTATCCTTTTTCTTATAATTCTTGTCCGAACATCAGCAATTGGTAACTCATAATAGTTCTTACACACGTATGTAAATACCCAAACAGAAAAAAACATAATAAATATTAATTTTTTTCACTCATTTGCGCTCATTAAACAACTTGAAAGGCCATAAAATACATATTACTAATATTCTTTGTTCAGAATTTTATCACNNNNNNNNNNNNNNNNNNNNNNNNNNNNNNNNNNATGGATGAATAAGGAAGTTTAGTAGTTAAATGACTGACGTTATCTTAAGCTATAACCAGCATCTCACTTCCCCAGTGGCATTTCGTTTCTTGTCAGGGTTAAAGTATTACTCCATTATTACAGCCACCTTGGAGCGCAAACTAAAAGTAAATTCTGGTAATGAATTCCACTGGGAAAAGAAAGTACACCGACCAACCGACCACATCTTTAAAGAACTAAATGTCACTCGTTGATGTGGCCTAACTGTAATACAAACCCCTCGCTTTTTGATTTCTCGCTGCCAATTTGAATGGAGATTTTTTNNNNNNNNNNNNNNNNNNNNNNNNNNNNNNNNNNNNNNNNNNNNNNNNNNNNNNNNNNNNNNNNNNNNNNNNNNNNNNNNNNNNNNNNAAACATA
>scaffold266631:2820-3033
CCTGGCGGCCCCCTTGGNGAACCACCCAGATCAGACCTCTGATGACGTACGCAGCTCCTGTCTGGGGTTACNGTACACTATAAACGTACTCATCACAGCCATCCACACGACACATACGTACACACTGGACACTTTCAGGTCGGAGGACAGTCGAACAATCCTTTCATCCTGAACTTGGGTAACTACGANACAACACAACCGCAACAGTACACT
>scaffold480518:255-2731
GCTCTGATGGTAGAGTGCTAGCCTGAGAAAGGCTAATAAGGTCCCAGGTTCTAGGTCCCGGCCCAGCACACAGTTTTANATATAAAAGTATAGCAAATGCAGCAGACAAAAGAGACTTTCAGGAAGTGCCAAATGGAAAGCAAGAATGGCTAGAAGAGAAATACATAGCTGTAAAAGCTTGCCTGACAATGAGAAATATGCATCTGCCTAGACACAAATTAGAGAGACATGTGGAGAAAACTAAATGACGTGAATTAATATTAAAACCTCAGATGGTAAACCAGTACTATACACAGGGGAGAAGACAGAAAGGTGGAAAGAGTATATTATAAGAGCTATACAAGGGAAACCAAATTTAAGACAATATTACGGAAAGGtaagACTGGAGTTAATATACTACGAGCAGAATTTAACAGAGCACTGAATGACCTATGAAGAAACAAGGCTCCCAGAAGAGATGATATTCCTTCAGAATTCTTGAGAGAGTCAACCATGGCAAAACTATTCCACGCTGTATGCAACATTTATGAGAAATGCGAAATACACTCAGACTTCAAAAAGTATGTAATAATTTCACTTCGGAAGAAGGCAGGTGCTGACAGGCGCGACTATTATCGAACCATTATTTTGATAAGTCTTAATTACAAAATGTTGGTTGTTATTTACAGAGCGAAGAAAGGGAAACCCGAGTTTCTAGAATTGGTAGATTTAGAGAAAACTTTTGACAACATCGACTAAAACAAACACTTCCTAATTCTGAAGGTTAGAGGGATAAAATACAGGGAGCGAAAAGCTATGTACAACTTCTAGATTGCAATTGTCAGAATTGAATGACAAGAAAGGGAGTGAGACAGAGTTGTTGCCTATTTCCAATACTATTCGATGGATATATTGACCAAGCTGTGAAGGAAACAAAGGAGNTATGAACAAGGGTAATGGAATGTAATAAAACTAAATCAGGGATGCTGAGGGAATTGGATTGGGAATTAATGTACTAAAAGTAGTAAGTGTATTATATTACCTGAGAAGTAGAATAACTGACGATGATCAAAAAAGGTAATGCAGACTGGCAATAGGAAGGAAAGCATTTTTGAAAAAGATGCATTTGTTAACATCAAATACAAATTTATATGTGACGAACTGCTTTCGTATGGTTTTTGTCTGGAGTGTGTTCTTGTATCGAAGTGAAATGTCGACGATAAAGAGTTCAGATAAGAAGAGAATAGATGCTATCGAAATGTGGTACTACAGTACAATGCTGAAAATTAGATGGGTACATCGGGCCAATAATGAGGAGATATTTAATCAAATTCAAACTAGGGAGAAAAGAAATTTATGGTACACAGTGACCAAAAAAAGGGATCGGTTGGTAGGACATGTTCTAGGCATCAATCAATCGTCAATTTGGAAATGGAGGGAAGTGATGGGGGTAAAGATTGCAGAGGGAGACTAAGGATTCACAACAATAAACAGGTGCAAGTGGCTCTATGATGTGTGAAGCAGTAGTTACACCGACATAAAGAGACCTGCACACAGTAGACTAGGATGGAGAGCTGCATCAAACCAATTTCCGGGCTGCAGACCACCTCAACAACTACTGCAATGTACGATAGACTGGTTGCTCAATCTGCACTTGACTCAGTTCGAGATTAATGAAGACGAATTAAGTCTTTGTTGAACGTTGCATAATCTGCACTTGACTCGGAGAGTTTGAGATTAATGAAGACAAATTAAGTGATGGTTGGACGTTCCTTACACATGAAAGCCTAAATATCCGATAGAAGTGAATGTGCCAGAGTGAGATATGGATCACAGTGAAACATTTATACCATTTCTAGATCTATTAGTCGTACATTTCTTCCTTTTTTGACAAGAGAAAATGGAAACAAGGAATTATTTAGGAGCATAGTTATGTTGACCTGACTTCATTTATTTGTTTGAATCGAGGTACATCAGCTCGTTCATGGCGTGAAAACAACACACTGTATTTATTCTGCTTTTAAGGTAATGTAAATGACCGATTTCGGTAGCTCAGAGGTAGCGTCTTTGGATACCAGTCAGAAAATTCGATACGCCCTCGGTCCCGATTTCGAATCCCGCCACTGCTGAAATTTTGAGCAAAATCATCAGCAACGGCCACAGAATACTTCCTGTACAAGGAGACAACCCCATTCTGCCAACAGCCTCTTCCAAAGAGGGCGGAGGAGCGGACNNNNNNNNNNNNNNNNNNNNNNNNNNNNNNTCCGCATTAGTCACCCAATCGGATCTCCGGGGAGGACTGCCAAGGGGNNNNNNNNNNNNNNNNNNNNNNNNNNNNNNNNNNNNNNNNNNNNNNNNNNNNNNNNNNNNNNNNNNNNNNNNNNNNNNNNNNNNNNNNNNNNNNNNNNNNNNNNNNNNNNNNNNNNNNNNNNNNNNNNNNNNNNNNNNNNNNNNNNNNNNNNNNNNNNNNNNNNNNNNNNNNNNNNGACGACATTAT
>scaffold480518:4154-4944
TGTAGACTAGAATAGTAAGTCTACTTAGGATTTGTCTCACAGAGGCCTATCTTCCCGTAGAGAGTGCATGTGAATTTGTGAGAAGTATTACACATTTAAAAAAAANTGGAATATTGGAGCTGTAAATCATAAATTTGGTATCTACAAAAATACCCATTTACATAACCAACATCAATATTGATGTGCACATACCTCACTTCCAGTCTACGTTTAGTGATGGAATGTATGTTATCCGAGTGAATGTATAATGTTGTTCAACAACAATACATTTTTAACGATGTCATAATTAAAACAAACACAGACAACTTTTATAAAGTAAGTAGAGAAACAATATATTGATAGTGACATGAGTTTATCATTTTTCGAGCGTAATATTTGCACTCAGTTGTATAGGGCTTAAACTGCGAGTTCTAGATCATACAAAAATAACCTTTCGTGAAACAAGTCAACATAGTGTATTATTTAGGTTACAATGTACAATTAAACATATAGTTTAATGCAAGAGAAGATACGAAGTAGCTTTCGGAACGCTACCAAGCTAAAGACGTAAGGCAAACTCCAAACACGACACACCAGAGAATATGTTAACCCATAACTCGTCAAATAACATAGCGATGGNNNNNNNNNNNNNNNNNNNNNNNNNNNNNNNNNNNNNNNNNNNNNNNNNNNNNNNNNNNNNNNNNNNNNNNNNNNNNNNNNNNNNNNNNNNNNNNNNNNNNNNNNNNNNNNNNNNNNNNNNNNNNNNNNNNNNNNNNNNNNNNNNNNNNNNNNNNNNNACTGGATATGACAT
>scaffold403953:336-1726
CTNNNNNNNNNNNNNNNNNNNNNNNNNNNNNNNNNNNNNNNNNNNNNNNNNNNNNNNNNNNNNNNNNNNNNNNNNNNNNNNNNNNNNNNNNNNNNNNNNNNNNNNNNNNNNNNNNNNNAGCTTTAGCAGCTACTTAACTGGATTTGCAATGTGCGAAGGTACGCCATATTGCATAAAAATGATCCCATCCACGCTGTTGAAGAGTTGGAATGACGTGGTTGCGCAAAAGACATTCATAGTGCTTACCAgtgacggtacaggtaacagGACCGGAAGCTCCCGTCTCTTCGAAAAAATATGGCGCCCGGCAGTCATCGGGCTATCGCCTTTTTTCAAACCCCTCAGTGCCCGGAACTTCTGCAGGGCGATTTGTGCGCAGTCGTCATGCTTGTAAAGCAGCTTTACAGAGCGGTATCGCGTATTGAGACTGTCATGGCGAACGTCTAAGACGCGAAATGAGGAAAAGCCGTGTNNNNNNNNNNNNNNNNNNNNNNNNNNNNNNNNNNNNNNNNNNNNNNNNNNNNNNAATAGCGATGAAAACTAAACATTTAAAAGAAATTATAAAAATTTATAGCAGCGCGAGGGCAGGAATAAATACGTAAGGTTCTCAGCCAATCAGCGCGCACCTTGCGATTCTTTGCTTCCACAGTCACAATTAAACAGCTAGACGTTGTTAAACTATAAACAATCGAAGTTTGAATCGTTCTAATTTTGTGAATTTATCGTTCGTTCCCGATTTGTCGTCACTTTACAACGTATTTATTATAAAGTTACGGTGCGTGCAGTAATCCGGTGGCACAAACATGGGTACAGACAGGCCAAACGCGACTACGCGCGAAACGAGGGGAGGAAGGCGTAAGGTTTCGGCGTAGTCGGGAAGAAAGGAAATGACTAACCCACAAGATAATATTACTTTCAATCAACAAATGGGTAACGAGAAGACTATTTTTTTACCTGCATCACAGTCGTTTGCTCCTGGTTAACGTTTGAGGAAATCCAACGATTCATGTCCTGCTTGGAATGTTAAGCTGAGAGGTGATGCTTAAGCTTTGATGGTTTAATGCTCTCACGTGAGAATTCTTCGCCACATGCTGCGCACTGAAATTTACTATTCGTAACAGTGAAAGAAAATTTCAAATAACTGTCGTAAACTCTAATCATTCGGCTTTGATTCAGTTCCGCCACTGCCACTTGTACCAGACGTGGAGGGCTGTACAGNACCAGACGTGGAGGGCTGTACAGAGAAACTTCTCCACTGTATGCTCGCTAGGAAGAAAGCCCAAAGATAATTTCTAACCACGTCCGCAGTCACTGACGTATTCCGACAAATGACTAGAAAAAACAGAAATGGCCGCTAATCCCTTCCCGCGACAAAACATACCTACGCTCG
>scaffold145268:2260-2838
ATGTCTTCCCGGATTAGTAATCTTTATTTCCATTGTACGCTTCTAAATAAGCACATTTTAAGCATATGTGTCTAGATGATAAAACTGACATTCGTAACATCCATCACTAAAATACGTCACAATAACTTACTGTCAATAATTACGCTTCACTAGGAAAGTAGCCATTCACGTGTCACACTGACAAACTTTTATAAAGTATATATTAAGTAAAGAGCCAACTGAGTCCAATTTTTGTAATATGCTGGCAACAGCATTAGGAAATCAAAGAATCACGAAATCATATACAATGCATGCCATGNGATTAAGTAAAGAGCCAACAGAGTCCAATTTTCGTAATATGCTGGCAACATAGCATATGGCAGAAGGAAATCAAAGAATCACGAAATCATATACAATGCATGCCATGAACGTGACGTAACTCTTTGAAGATTATAACACACAATCCTAACAGCTAACGCGTATAGTTGATCATAGGTGCAGTAGAATTACCCATAGAGACCATGCAGAAAGGAAACTCGTAAATGTACAATAACCTTTTATTGTGTCGAATTATCTTTCCTAATGTTGCTACGTTTCCA
>scaffold269893:1-2715
TGGTGTTGCATTTACGGTGGCCAGCAGTGTATTTCAGGAGTAGGACTGAAATTGAATTTAATTAGTTTACCGTAACGGATCACATCAATCGGTAGCCCTTCTAGAGCGGAATAAAGTGGCATAATTCCCTCTCGGGTTGGTTTAAATGTACTACAGAAAAACTTAATTTAATTAATTGCATCTCTGTAATAGTAAAGAAACTAAAACACATCTCAAATCAAAGCGGGTACATGTCCGATTCCTCTCCAAGCAGTCGTTTCTCTTAATTAATTTTTTATGGCGTTCTTATTGTTAGATTCCTTGGGGAGCGAGGCTCGCTACCACTCTCCAAGAGTGCTAAGCATCGCGTGAAATATAGGACGTCGAATTGTACCCAACCACACATTTTGCGCAATAACTTCTATGATAAGGATGACAATTAACTGATTCATAGAAGAAACCACTGTAGGTTGGGTTGGGTTTTGTGGTTTAACGTCTAACAGACAGATTGGTCATTTAGTGATGGAGGGCGGAGGCTCAATGTGGGGAAAGGATGGGCAAGAGAAAGGATAAGGAAGGAAATAGGCATTGCCGTTTGAAAGGAACCATCCCGGTATTCACCTAGTGATTTAGGGAANAGTGCGTTACGACTGAGCCACCTCGCTCGGTGAAACCACTGTGTAATACTTGAAGCGAAAAACGCGCAATATTCGAACTGCAGAAACAAAAACATTTAAAAAACACATTTTAAAGAAGTATTGGATAGCGAAAGCTTACTTTTGATCTCCAAAATATTAACACCATAGGTAATCAGGTGGGATGATCAGCGCTGTACTGTGAAACACGTTCCGAAAGGCAATCCGCATATTTGCGATAGTACCCTCCCTGCTCCACTGATAATTCGCCAATAAGAACTCTGTCACAACCGCAGTCTTTCACAATCGCACAAAGTCTACTCCAGGTTTATTGCTGAAGCAGACCGGTGACGGAATTATTATGTTATGGCAGAAATGCACTTAAGCTTCCCTGGGCACCAAGAAAGGTAAACATCATTTGCCCCGCCAGCGTGCCTCCATTGGTGATGTCTTTGCCGTCGGGGTGGGTCGGTCCCTGTGACAGGGCCAGGATCGTGGTAACCGTAGTTTGAGGATCATGATATTCAACTCTTACTAGCGTGCTGGCCGCCAAGTATCGCGTAATCTAAATCCAATGGAATACATCTAGGATTACGATTTCAGTGATTACGATTTCAGTCTTTATCAAAGTTTTAAAATGAAGATATTGAGCCTCCTTCGAGAGCGTTAGCCAGTAAATTAAGCAACTAAATAGAGCTCAAGGAATTTATTTTCAATGTGTATAAGGTGGTTGTTTTTGTTGTTGTGGTCACCAGTCCGAAGACTGATTTTATGCAGTTCTCCATACTAATCTATTCTGTGCAAGTCTCTTCATCCCTGCATCATTACTGCAACCAACATCATCTTGAACTTCTATCCTGTAGTCAAACCTTGGTCTCCCTCTACACTTTTCTCCATTACCAAATTTACGTTTCTTCAAGCCTCAGAACGTGTCCTAACAACGGCTCCCTTCTTTTTCGTCAAACTGTTCTTCTCCCACTTCGATTCAATACCTCCTTATTACTTACCCGATCTTCCCATCTTATATTTAGCATTCTCTTGTAGCACCACATTTCGAAAGCCCCTATTTTCTTCTTGTCTCCACTACTTATTGTCCACGTAAACCCTACGCTCCAGACAAATACCTTCAAAAAAGACGTCCTCACACTTAAACTTACAGTTGATGTTAGCAAATTTCTCTTTTTCACAAATGCTTTTCTTGGTATTGCCAGCCTGCTGTTTATATCCTCTCATCTTCTACAATAGGCGGTTATTTTACNNNNNNNNNNNNNNNNNNNNNNNNNNNNNNNNNNNNNNNNNNNNNNNNNNNNNNNNNNNNNNNNNNNNNNNNNNNNNNNNNNNNNNNNNNNNNNNNNNNNNNNNNNNNNNNNNNNNNNNNNNNNNNNNNNNNNNNNNNNNNNNNNTGCCCAATTATCAAAACTCCCCTGCTACTTTAGTCTCTCGTTTCCTAATCTAATTCCCTCAGCATCACCTCATTCGATCTGACTGCATTCTATAATTCGTGTTTTCTAACATTAATCGTGTAACCTTCTTTCATGACACTGTACATTCCATTCAACTGGTCTTCCAGGTTCTTTGCAGTGTCTGCATCGGTAAACGTAACATTTTTAATTTCTTCCCCCTGAACTTTAATTCCATCTCCAAATATAGCCCTAGTTTCCTTCATATCCTGCTCAATGTAGACGTTGAACAACATCTAGGACAGGCTACAATATTGTCTCATTCCTTTTCAAACTACTGTTCCGTTTTCACGTCCGTCGACTCTTATCAGTGCAGTGTCGTTTCTGTACAAGATGTAGGTGAGCTATCATTCCCTGAATTTAATCCCTGCTGCATTCAGAGTTTCAAAGAGTGTGATCCTGTCGACATTATGAAATGATTTCTCCAAATCTACGAATGCTACAAACGTAGCTTTGCCTTTCTTCAATCTATCGTCTAAAATAGGTCACAGACTCAATAATGCCTCAACTGGTCCTAGAGTTCTCCGGAAGAAAACTGTTCTTGATTTGGTGTGTATGTGACAGTCCTTGTTCAGCCTGAGTTTCGGAGCAGCAAGTAACAGAATTTTGTTCAGAAATCCTATGATGTAACACTACTACT
>scaffold623432:922-2045
TTTATTCACTTACGTTTAGAAACTGAAGAAGACTGGCGGTAGNNNNNNNNNNNNNNNNNNNNNNNNNNNNNNNNNNNNNNNNNNNNNNNNNNNNNNNNNNNNNNNCAACAGCGAGAAAATACTAGCGTCACACACACCATACAGCTCTAAACAGCTATAAACGCACAAATCGAATGAACTGTCGAAAAGCATAGCTACCGTCGAAAGTACGGAACGAGCGGTGTGCTACGTCATTTTGACGTCACTTCCTTTGAAGTTTAGGGTGGAAAGAGCCTCTCCCCAATCTTTGTGGCCTTGCGTTCAGATCCGCAGTTGTCGGTAGCGAACTGGTGTGTGAGGTTGGAGACACTCCGTTGCAGCCACCATAGCTGAGTTCGTTTGCGTCGAGCAGAATATTAGTAAGGTAAGAAACCCTTTTGCTTGTTCATTAGAGCGCGTTTTATTTATTTATTTATTTTTGCGTGGCAACCAGACATTATTCACTGGAAGAGTACTCAAATATTGTACCNNNNNNNNNNNNNNNNNNNNNNNNNNNNNNNNNNNNNNNNNNNNNNNNNNNNNNNNNNNNNNNNNNNNNNNNNNNNNNNNNNNNNNNNNNNNNNNNNNNNNNNNNNNNNNNNNNNNNNNNNNNNNNNNNNNNNNTTCACGTTCTTGTTTATATCGGCATCGAGGTTAATGTGAAAAATAAAAAAAAATCAGTTTCTGTAAATTGTCTGAAAATCCTCGGGAATTTTATTAAAAATGGTACTGTCGCAGTGGCCACAGGTGTTTTtctataatttctgctgctttaagttctcaTGCATGACTGAAAATTATTGCTCGTACTTGGACGGAAGTATTGTTGTGCTCTGTCGACATTTTGTCGAGAAATACGGAATTAGATATAGTACTATAATCGAACACATGTGATGTAGGAAAGTCCGTGTTGCTAAANNNNNNNNNNNNNNNNNNNNNNNNNNNNNNNNNNNNNNNNNNNNNNNNNNNNNNNNNNNNNNNNNNNNNNNNNNNNNNNNNNNNNNNNNNNNNNNNNNNNNNNNNNNNNNNNNNNNNNNNNNNAACAATGGCGCAAGAAGCCGGAAGAAATATCTTGCAGTCGAACAAAATGTTTTTCTTCTGTTTT
>scaffold623432:3695-4207
ATTAAAAACTAGTTTCCCAACAATGCGATTATTCGAAAAACAGAAATTGTTTCTTGCGATGGGTCCGTGTTTTAACACTTGGTAGTGAAACAATAATATCTGAGCACATTTTCTGATATTAGGTATCATTAGAGGTTCAGAATGAGACTTCATGACACAGATCTCAGAACTTTGAGTAAAACACATTGTGTATAGTAAGTGACAATTATCCTACTTTTATTCACAGCAAATAAACCGTTTCTACGCATGACTTGATATTAATACAATGAAAGTAGTCTTAGCTACTGTGTGGGGGTGAGTGGGACAGACACGTTGTGAACTGGTGAAGACAACTGCTGTGATGTCTGAAGAAAAGCAACTGCATATCGTGTGGAATAAAAATGCGGCGTAGATTTGCTTCAATATTTTTTTGGAATGCAGGTCGTGGTTATTGAGACGATCTGCGGCGTAGCCCGAGCTCTAGGTTACGTTCAGACCGGGTGTGTTCTGGCGAAACGCACGAATGTTTCAGC
>scaffold623432:5618-6073
ATAGTAAACAACGTGAGCCCTGTCACTTTAAGTGTGGCGTCATACTGTAGGTAGATGTGGATATGATATTATTTTAATCTTCCTGTATGTTTTGTTTGCAATGTTGTTCTGGTGTTGTCTTTGGTCTCACTGTTTACTAGACCTGGACAGGTTAACTGTACATGGCGATCCATTGAGGGCTACTTATGGGCTGTAATATAATTGCACGTGTGTAGGTGTAGCAAAGATAATTAGTGTATTGAAGGTAGCGATAGTGGTTTTCTGCTTTGACCACTGGCGTCACCATCGCCACTTCATAATGGTTGCGGTGGCGGACAGAACTTTAGCATTCTGAGGTACAGGTTGTGTAGGAAGGGGCACTTTAGTTGAGGGACGGAAGAAACGGCGAACGGTAATGatggttgttttttattttgtgtATTCCATGCTTACGTTAAAGTCAGGCGAAAACCTCT
>scaffold923119:1-531
CCCCGCTCGGTATATATAACCGTAGTTCCCCAGAACAGCTGGCATCTTACCTCATAGCTGCCACCGGAATAGTTATATCGAGGAAAACAGAAGCTTTAGGCAGAGGGGCCTTTACTGTCGGCGACCGGGTGTATGTGAGCCTCTGACGCATGTGCTTGGGAGAAGACGTCTACAGTGGAGTCATCAACATGTCACCTGGACAGCCGAACAGTGGGCCAATAGTCTCTTTACAGATGACTGCCGGTTTGGTCTTCAGAATTACTCACGACGGATTCTCATCTGGCGAGAACCTGCTACAAGATTTTGGCCCTCAAACATTGTGAAAAGCGACGCATACGGAGGAGGAATAATAACGGTGTGCGGAGGCATGTTGTTAAACACTCGTACACCTCTTCATGTAGCTGTACGGTTAAACCGGCAAGATTTGGCCGCCGTCAGGTATCGTGACAAGATCTTCACATCTTATATGAGGTTGCTTTGAGGTGCTGTGGGCACAGACTTCCTTCTGATGAATGATAACGCCCGTTCTC
>scaffold187987:4161-4502
AATTTTTCTTTTTTATTGAAAGCATTATTAATTTGGATTATTGTCTTAGGGTTAACATCGCATCACTCGTGCAATCTTCTAGGCTAGTTCTGAATTCGTCTGTTCCTTAAGGTAGAAAATTTTTTTTGATTTCGTGGCCTGAAGCAAAATCTGTGTATTTGGAGTTAACAGCAGTATTTCTTACATACTAAGAACATAAAAATGTAAGGAACAAAATGTTTTCCGTAGAAAATGGATGTTAAGGAATAGCAGTACTGAAAATTTGCAATCACACGTGCAATAAGTAATGTTAATTATTAATATTATTAATGAAATTATAGTCTGAGAAAGAATGAGACTAA
>scaffold187987:5808-7435
AAAGTCAAGCAAGATACATGACACCAGACTGTTTGAAGGTAACCAAGAAATTTATATAATGTAAAATCAGGTTTTCGATACATAAGATGCATTCATGAAAACAGTACAATGTATTGGTGTTTACTTTATGAATCCATTGATACAATACAATCCTTTTGTAACCATATGATACCATTACTGTAAAAAATGAATATTTAAAATGTCAAAACCAGTTTACTCCTCTGATCTACATTTTGCTACAGTACCATGAATTGAAAAGTGATAGCAATTAACAATCATTGTAGGGTAACATGTGAGTGCATAGTATACTGATGCAGCTGAATTTATATTACTAAAATATGAACTGCAGTGTTAAATACTCCTTAACACTGAAAATATTACTGTCTCGTTCTCCCTGACTAAGAAAATATTAAAGACCTGTGATATCTAAGAGCAGTTTTTGGTTCATTGTCAAACATCCTTTAAGATGTGACTATACAGAAATTTTCAGTCTTTCGAAatttcgtgtaagatagacattttatttttaaaAGATGGCACATAGGATTCAAAATGTAACTGTGGACTCAAGTGTGGTTGCCAGCACATTATATTCAGAGTTCTTGCAGTAGACAAAAATTCTGGTAATTTAGTATTAATATATAAGAGGACAAACTGTATTTCATGCAGTGTAAATCTATTTTCTGTGTCTAGTCTGGTGAACTATAGATTACACACAACAATTAATTATGATTTCCTTTTTTTtctttctgtctaatattttttaattctTTTACTCTGCTGTTTCCTCTGTTCCTGGGAGAAGATTTTTCTGCATTTACTTTTTTTCTTTCTCTTGATCATCCTCAGAGTTTTTGATTTTGGGTCTGAAAATATCTCTGTATCGGACATATTCTACAGAAACATTGATTTTATCTAGGTATTTTGAATTTCAATCATCCAGTTATTCTTTTAATGTTGAAGTATTGGAATGTGTGTTTAGTTAGTCTGCTTTCTCCCGGTCTTTTTACATATCAATTGAAAATGACGAGTATTCTCCAAATTATATCTACAAGCTTTTACTGTTTCATTTAGAGGTCTTTGTTGCTCATTAGTATATATTTCCGATTTCAGTCTTTTTCTGGCCCAGAATTTTCCTAAGTACTTACATTCTTTTctatagtttcttcatttctgttacttgcaGTAAAACATTGTGTTCTGCTGGGTAAAGTGCTTGTGATCATATTAGTAGAGTATAATGCCTGAATATTGCATTTGTTGTTGATGTCCACAGAGAGTTGGCATGTGGTCTTAATTTAATGGGGTTCTGATAACATTTGTTTCTTTTCTTAACCCATTGATTTCAATCATTTCTCCAAAACATACGATTTTTTAAAACTTTTTTGATCATTCTAAAGTTTTTTTCCAGTGATTATGGAGTATCCGTGATGTTAGTCACGTTTTTGTTTTGAATGTAGATATTTTACGCCTAACTTGTCAGGAAATTTTTCTATAAGATTTATCTAAACCATGGCTGAATTTGTGTCTTTGGGAAAGTTCGGTAGGTCATCTTGGAAAGTAAAGCTGTTGATTTTGATTCCTCTATTTTGTTTGTTCTAGTTTTATTTAGCAATTTATTCCAGCC
>scaffold655480:493-846
ATTATGATATAGGTACTGTTAATAAATGGTTGTGAATAATGCGTAATGATTTTAAAAGATATCGAGACTCCCTTGAAAACATATACCACATCCCCCATTAATATGCACACACAGAAATTTTGGGAAGTTGGCGCCCTTGCCCCCGAGGTATTGAATCAAGGCTATGAGGTGGTTCTCGCCAACAAGTTTCTGTAAGGATTTCGTTACTGAATGTTGTTCTCGCCTTCTGCAGTTACAATAAAGACAATGGGACAAGAAACTGTGTTTCTCCAACGTGATTTGAACCGGCAGATTGCTCGGAACGTAAAAGAACAGAACGGTCCTAGCTTAGGCGCCAATTCCATCGTGGACTC
>scaffold759923:1247-3372
TTAGGGTCATTACGTTCATTACATAGTGGGAGGAGCATACGATCTAGACACGCGTTCCTTTCAGCACTATATGCATACTGCGCATTGGAAATGGCAGCAAATACCGTGTAATCGCAACTTGTTTGCAAACATACTGTTCCTTGTTATTAATTGTCAGGGTGTTGGATAATGTAGTGTTTTGACGTTGTATTGTTTCGAGACCTCTTCCGATCTTCCTGTTTTGTCTTCTGTGGTAATATTTGTTGCATTTGTGACTAGTGAAGCCGTTTCTACCCCCGCTCAATATAAATTTTCCGCAGATTGGCGACGAAGAGTGGCGGGCATAGTGTCCACGCCTCACGATTCGACTCCTGCTAGCCTTGCCTTCGCCCTTGTGAAAGTGGCTGTGTCTACTATACGTAGGTTCAAAAAAATAAAAATTATGTTAAACACGAATTTTCTGGATAAAGTTTTTTAAAAAAATTGTCTCCAGGTCTCTTCCAAGTATGCAGCCTGCTTTCATGGTTGTTAAACCAATCAATAATTAATTTATGCTCAGTACAAAATTCTACCAGCTTATCATCTCTTTCATTACTTTGGTTCAATCCGTGTGCCCCACTCTCTTTTCTTCTCTTCCTTTTCCTGCTATCGAACTCCATCACAATGAGGTTTTCGTCTCCTTTTATGGTCTGAAAAGTACTTTTAACCTCATCATAAATTTTTTCTATCTCCGCATCTGCGGAGCTAGTAGGCACTACTGTAGTTGGTGTTGGTTGCGTATCTATGTTGGGTACAATAACGCGTTCACTATGCTGTTCATAACAGCTTACTCTCATTCCTATTTTCTTATCCATAATAAGACCTACTCCTGCATGACCCCTGATTTTGTGTTAGTAACCCTGCACTCTCCTGAGCAGAAATGCAGCTCTTCCTGCCACCGAGCTTCAGTAATTTCCCTCTCTATCTACCACCTTTAGCTTCTTTATTTCGCTCTTTAGGTTCACTAAGCGTACCTACCCGATTAAACGATTTAACATTCCACACTCCGACTTATAGAATGCTAGCTTTGTTTTTCTTGATACCGGCTTCCTCCTGACTAGTCACCACTTCTAAATTGAAATGTTGGACTATTTTACTTCCGGAATATTTTACCCAAGAGGATGCCATTATCATGAAAGCATGCACTAAAGCTGTTTGTCCTCGGGATAAATAAAAAAATAACGGCTGTAGCTTCCCCTTGCTTTCGCAGCACTAAAGCTGCTTGCATCACCAAACTAACTTGCTGCACCTCTTCAGGAACCATTTGTTGGGTTGAACTCTCCACAGAAACCCGTCAGATGTGGTTGTACTTACGGTACGGCCATCTATATCAATGAGGCACGCAAGCAAACTCACCACGACAAGGTCCATGGTCCCTGGGAACGACATTTTACAGCATGCATTTTAATTATTTTGTTGGCAAATTTGGGGGTTCCATGGGGCTGGTAGAGTAAGATACTTTTGTCAATATAAGGCTTGAAACTCCAGAGAACAGTAGCGGGCAGTACCTACCTTGCGGACAGGCAGCTGACCACGAACTTAAATGCATGTGCAGTAAAACGCTGCACATAAACAGGCGAAGACTCCCATTGCTGTATTGGCAACCAATCATTGGAAACAAAAATTACCTTTACATATCTGGATGTAACCTTCCGGAGTCAGCAAAAGTCGAATAACAACGTAAAAATAGTACGAATAACAGATGCCAGGCTGAGATCCACTGACAGAATCCCAAGGAAAATGTCATTCTTCGACAAAGCAGGTTTATAACAAAACATATGTTCGACTGATTCGCGCATATTGTGCATTAGTTTGGCACTGAATACAGAAGGTTTAAAGAGGAGAATCAACGATAAGCGTCATGTTTCGTGACGTGAAAGTTTTGTTGAAAGAGTGGTACAGAGATCCTCTACAAACTACATTGTCTGATGCTATAAGGGGCACGTTGTGCATGAAGGAGAGGGTTTAAGTCAAAGCAGTCCCATCCTCAGGGGAATGTGTGTTGTGCCTGTCCACAGCGAACGATGGGTACTTAGATAAATTTATAGTAACAGCACTTAAAAATCAAAAGCTTAATAAAGAAATTAAGTTTTGTTGCAGTGTGGGG
>scaffold481649:540-3497
TGATTTAGGAGGGTTTTCAAAGTAGATGAGAATTGAAGTGATTACATTAACGGCCATTAATATGGTGTTGTGCCTTCCGAATAACGATAGCTTTTAGGTGACGCAGGCCACGGTTTCATATTATATTCTATCTTTATGTATGTAGTATTGCTGATATCTTTTGAGTACAAGAATGTTACTAATCAATTTTCCATAATATACTTACTGCCACATTAGCATTCACTTACATAAATTAAATAAATAAAGGCGACTGTGTTACTTTGTATTCATAAGGCTAGAGTTTGCAGAACAACATTACAAAATAGTAGCTCAGTGGGTTGAAACTAAGCTGTCACAAATGGAGCTTTGTCAGAGAGTAGTTGCATGTTTAGCAGACCGCTTAGAGAGGAAGGTAAATTAGCGAACAGTCTTACGAGTAGAGTCGTGCATCCCTTTTTTGTCCGCAACGCCGCAATGCGGAAACGAGGAAATAATGTCCCCCTGTGGTTATGGCAATACTTGCGTCTCAAAAAACCCCGGGAATTTTCAGCTTTAAATCTGCAGAATTTATTCACATTTTCCACCCGGACGTATCTTAGCAAAAACAGTATGGAAAAATTCCAGTGGACTGTAAGACTTGTTTTGAATGGTAGATCTTACCGGATTCCCTTCCGTTTTAACAAACAGCCCTCTAAGTCTGAGAAAATATCGGATTCCTATCCCGGCGAGCTCAATGGTGAACTAGCCGAGTGCTCGTCTGGAGAGATGCTGACTGCATCTCCTTAATTGCGAGTCCCGCGGACGAGTCTCCTCTTAGGCGTCGAGAGCTCAGTCCATTTTAGAGCAAGTAGGAACAGCACCGAGACAAAAGACTGTGAGCAAGTACTGTACAGCTGGGATACGCGCTCAGACTGCAGTTGCTCTGTAGACATGTTTAGTGTACTGTGTGCCCGCAAAGATAAGGGGACAAAAAAAAAAagaaccctcccatcgtaatagttgTTAATGTGAGAGACCACATATCAGTAAACATTGGGGCTGGTAACCTTTTAAACTGGGCTTGTGTGTGAGTGTGTTTGTGTTTGTGTGTGTGTGTGTGTGTGTGtgtgtgggtgggtgttgtaGAAGGTTGTGGTTATATGTGGTGGTTTGTCAGGAATGGACCAGGTACATATGAGACGTATAAGAAAATACACGGGTACATACAATACAATATGATTTTTTTCTGTTTAAGAGGTAAGTGAACCAAATTTTGCACATGTTGTCATTATGTTAGTGACTATACTCTGGATTTCTTTCCAAAATTTTTTTGTCAAATTAGTTGATCATTACGTTGTGGGATATTTTTAGAACACATGCTGTCACATAAGGAATATTTTCTCAACGATTACTTCACTTATGACTTTCACATTGTCGTAGGTTATTCTTAGTAATAAGGTTAACAaatgtgtgaacattttttttaatatcACACTTAGAAATCGCACAATGTTTTTTAAATTGTGTACGTGAAACATAGGAACTAAAATTACACAAAATTTTAAATAAATTGGACAGTACTGCACTTAGTAAAATTTCGTACCACAAAAACTTGTGTTACAGTATATACAAAGTCAATAGCAAATTTCACGTTTGTATCTGCAATGGTTGAGCAAAAAATTATCCTCATACACTGAAAAATGTACGTTGCGGGAAATGCAAACAGAAGATTTCGTTAGAATTTACACAACTTAATGTTGGCCATATCTATGCATTTGGTCTGTTGTTCTAGTCTGAGATGTCTGGCTTGCCTTTTTGCCAATATACTTCACAGTAATTTGACAGCTAGCAATACATACATTACCAATAGCTTTTAAGTGAAGAATCCTGCATCAAATACTAGTCTCATGAGAGTTCTGATTCTTCCAGTGTCACCATGATTCAATACCAGACAAGTACCGCATGCAGCCATTGTAACAATAGTAGACGAGCAAAACGTTATCTTTCGGCATCACTTCCAAATAAGGCTATTAAAGCTTTCATTCGGGTTTCGTTTTCCACCATGTGTTCGTTTCTTTAATAAATCTGGATGAGCTAAAAACTGAAATGTTGGCTTTATGATAATTAAGACTTCGTGAGGAACACTGTATTTAAACGAATAGGTTTTCTTTTCTGCCTTTGCTTGATTGTATCTGCACTAGGATATAGCACACAGTGCATGTACAAGCTTGTTATCAGTTGAAGACTTGTGCAAAAACATTGCCCATACTGCCTTCTGCACTGCCATCAGATCTTCTGTGTGTTCCATTGTTGCCTTGCCATACTATATTTCCAAATCGTGGGCCTCCTTGTAAGTCAGACGTTGTTGCCCACCCAGTGACTTTCCGTCTTTGAGATTTGTTCCTCTGTGTTCACTTTTCTATTTCAGAAGAACTCGTTCTATTTTCAATGGGTTCCACACAGTCTAACTTTTCTATGTTGTACCTATTAGTATCTACGATTGACATGAAGTCAGTATAAATGCCATTACCAAGATATTTCACGTATCTAACCCTAAGCCTCATTTTGCTTCGAAAAAATATCAATTTCATTCCAGCTGGCTCTACGCTACCACTAGAACAATCATAATTCTTGCTGCAAAACAATTTGTGCTTTATATGCCACTGATTTTCTTTTTCCTTATCACCTAATGTATTCCTTTCAGTGCAAGTAGTGCAATATTTACTAATCACCTGGAAATGTAAAACTTTGCTTCTCACAATGACAGCAGATTGAGGAACAATAATTGTTTTTATTCATACACCACGACTCGGTTGCTCAGCGGTAGCGTGCTAGGTTACCGATCTAAAAGTTCCGGGTTCAATCCCCGGTCAATCCTAGGATTttaacctgacacataccactgctttcacctgtggcaaCGTTTGTTTACGTGAAAAACGCCGAAGAGCTCTGTGGTTCGGATTTTACGTTAAACTGTAGGTCCCCTATTCCTGGGA
>scaffold481649:3844-4109
TTCATACACCACCGAAAATAACGATAGGCAACGGCAGCTAGCGGCAGGCAAAGGTACTGACATGTACTGACTCACAGCCTTCTATATTCTTCAGATGCTTCTCTGACGGCACAAAATAATAAACGATCGCAAACAAGGACTTTGTCGTGTAGGAAAGGGGCCGTGACACTACGCATTACCTAGCTTGTATTTATCGCCAATATCTGGCCCAGCGCAAAGTTACAAGTGACAGGAAGAAGGCGCAAGTGACACCCGTGTATAAAAA
>scaffold481649:5169-6908
TAAGATGGCTTTAACATCATTTGTAACACAAATTAAACTGTGAAGATTGCAGGCAGTATTTCTAACATGCTACAGATTTATCTGGCAACAAAAAGAATTTCAACATTTTTTACCCATTTTACATACATCTCCCCTTtaggctatctgcattcacgattactgaatatattTACTGAAGGCATTTTAGTAATGAGTTCGACACTAGTCTCTTTGGCGTATAAGAGGTGAGTAAAACAACATTCGTTTATTGACATGTAGTACAAATGTTGAGCATAATATTTTTACATACTACTTTGCTGGCCTCATCGGCAGGCGGTGAGCTGACGTGAAAACCGTATGGCCGTCTTACTCAACGTTTCTCTGTCTGGCTGGCGTGCTCGTGCATCCCAGACATCACCTCTTAACTTGCGGCCGGCGAGCTTTTCTTGGGGCAGGCGATGTACAACCCAAGACCTGCAAATCGGTGCAGCCTAGTCCCTTGACGTATCGAGACCTCTTGTTCGTGAGCTCTTTTGTGCACCTAGATGCTACAGTTCCGGCGGTGGTGGAGCGGGACACAAACGGCGAGCGTCAGTGTCTGCGACCTCCAGTAATGGTGATCGCCTTGAGAATATCACAGATGACTCTAATGTGAGACCGCAGTCCCTTCGTTTTCACCACCATCTTGGTGTATCTTCTCATCTTCCTATCTTCTAACCTTCTGACTTCACTTCCGAACTTACATCGCTCAACTCTAACTTCATATTCCGAGCGTTTGTCTTCAACTCTAACTTCATCTTAACCTCACTAAAAATCCTTGCACAGTTTCTCTCTTTGTACTTGCTCCAAAGTTACTTTGATAAAAATATTGGCTTTGCACTCACCAGTCACAGTTTTGATGGCTTTCTTCCTACACGAGACTTCTGAGGTTTCCGAGATGAGACGAGacgagtaatcagacctgtgccagttttgctGTAGTATTTGTTAGCATGTAGAGGCTACTGGGCCAGGTTGTTGCCTCTTATCTGACGTCACGTCACGCGCCCTGGTGTAGTTCACAACGTGACATTGGTGGTTCAACTCGCTCGGGCATTGCCTTTGGTGATATCTGCATGTTCTGTTCGGTGCTCTTATGTGATGCGGTAATATCTGTCTGTCAAGTGTCTCATACGCGTCACTGCTGTTGTAAGTTGCCCTGGTTTCCACGGGCGGTGACCGACGGTGCTGAGGTTGCTTGCTGATGGACACTGCCGACGTCCGTGCATCCGCTAACTCTTCACGTCTCTGCTTCACTCGATTTCAACTACACTAATTTAAATGAATTTTATTATTCATTTCTGCTTTAGCTGCTACTACAGTCATTGCTCCCACAACTGGTTCCGTGAAGCAATTTTGCTCTTAACATGGGATCGTAAACTTTTCGAAACAAGGCGGAGATTGAAAATTTGTGCTGGGACCAGGAATCGAACCCGGGTCTTCTGcttactaggcaggtgcgctaaccactACGCTATCCCCCCAGCACAAATTTTCAATCGTCGCCTTATTTAGAGATGTTTACGATTCCATGTTAACAGCAAAACTGCTTCATGGAATCGGTTGTGGGCGCAATGCCTGTAGTAGAAGCTACAGGAGAAATATTTAATACAATTGATCTATAGTATAGCTGCCTGCCCTTCTATAAAGTACATTAATTTGATCTTAGTGTCTTCACTCTCCAGTGTATACATGTGCTAGTGTAGCCATTTAAAAACGTC
>scaffold481649:7819-8102
AACACTGCCAGAAAAAATTATACACCTGGAAAGACGACATGCATTTTTATCTGAAGAAGGCAAATGCCACCTGGGAGATAGTAGATGTACTGATAATGGTTtcaacgtcgtccgccaacagatagcgcAGTGAAATAGGTGCCAGCCATCTGCGTGTACCCTTTAATAGGGAATATTTACAGTCCTACAGGTCAACGTGTGAAGAAAGCAGACGCTATGCCACGGAGATGAGCTCGTGCTTCCTACAGCCGACTGAATTTGAAAGAGCAAACTGTGCCATTCC
>scaffold481649:8333-8713
TAACACTGAGCTACCTCGCTCGGTTTCCGAGTGGCGGGATGTTCTTTTCGGAGAATTACCACACACGTTGGAAGGGTTGCATCAGTTGTGCAACGATCCTGGTTGTAGTGGTCACGTGCACATACCCATATCCGGAGACGAGGTTCTGCACGTACACGCAGGACATACGTCCGCCAAGGGCAGTAGTGGCAGATCGTACAGCTACCACAGCACAGATTTCACGGCTTGTGAGTCCAGGTCGACACTAACTGTTACCAACCGGTTACTAGCAGTGGAGCTACGCATACCTCTACTCCGTGTTCTACTCACGCCACAGCATCGACGCACACGACTTGACTGGTGCCATAAGAGGATCGCTCGGAAGATGGGAATGGCAGGCC
>scaffold481649:9386-11111
AAAACGAGATGTGTATAAAGGTTTACACTTTTTGACTTTTTTTTCTAACTTGCACTAAGAATTTTCCCCCTGATCCTCATGATGGAAACAGTATTCATTTCATTGGTGTCTTAATATCTTAGTTGATCCTACAACGTGGGTGCTACTGACTATAAGATTTGATGACACTTCTTCATACTTGTTTTACCATCTATTAATTCGCATCTTAATTAAGGTTATGTTTTCTGGTATCTGCGTTCATGTTGTTTCTAACAATGTCATATAATAATTTTATCTTCGTACTTTTATTGTAGCACTATTCATACCTTTTACAATTTGGAATTTATGTCCATATGGAACCTTGTTTCATTACATAAAAAAATGTTCGTACTAGAATTTTCATTCCATATTGTTTAAAATATTTTTATCTTACATCGTAAAATATATAAAATTTTAAACATGTTAGCATATTTGTGTTCTATACTACTGCTTTATACATCTCTTATATCTCTATTTTTTATTTATTTTGAATGTCTTTGTAATTGAATATTGCCTGTGACGGTCAATTGCAAGTGTACCATTATTCTTGTAGCACATCTTGGACGGTTTCTATACACAGTTACCATTTAATGCATTTTTTATCCTGATTAGACTGAGTTTAATCAAATAGCACATCTATAATATACGAGATTGGATGTAAGTTTGATTTGTTTACCACCTCATATGTAAAGTATTTGCTTTTATGTATTTCTATTACTTAACTGTTTCTTTCTTGTTCTCGGTTGGTTACCAATTAAACTGTCATGCAACTGAGTGTCATTAGTTTCAGTCATAAAATTTGTTTTTTAAATATCTCAGAAATTGTTACAAATACGTCGATTGTTGGCTGTAGACTGCTCTGTAAAAGTGGACTAGCTGTATTATGTACCTGGACGCCAACAAAAACCATAAAAGATGCATCTTTTTCATTGTTGTTTGGGATGTAACTTGGTATTATTTCACGTCTTGCTAGAATATCAGCTGGGACCCAAAATACTGTGAAAATTATCGAATGAACACTGACGCATTCAAACGAAAATTCATCCAAGAGATCGCCAACGAGGTTTTAATTATAACTGGGATCAGACAGTGTTATCGACTGCTCACAATTCTGTTTAACTGTATATTAGACAGTGTCATCACTATGGGGAAAGGAATTATCCGGGAAATGGATGCTGAACAAAGTAAAAATTGGAGTTTCACTGGATGGCTTCAGCTGCCTCACAATTGTCGTTACCCGACGTAGGAAACGCAAAGATAGCTGTGGAATAGATTGCAATGTTATAATTAATTGGTGTACAATTATATATATTGTTTATTGGATATGAATTCAACTCTGCAGTCACGTAATGTACTGCTTATTAACTACATTAATATGTGTGGACTTCGATCCGGCTTTTGCTGTGAATATTTCTTTAAACAATCATGACCGTGAACCTTAGAAAAAGGATAAGGCGGCCGTTTGGTTCACAAAACCAAGCAAATTATGTAAAATATTCCACTCTTCTCCTTTCTACATTAATATTCGTAATCATTATTGAAAATGAAATATATTTGTCATCAAAAAAATTTAAAATTCTTAATCGAATGAAATTAAAAGGGAAATGAAATTATTATCTAAGCTCAAGTGAGTATTGCAATCAACAGAAGTGAAAATTTACGTTACAGTTCCCATTTTCCTCTTTCCGTATGGGTGTCACGAAATAA
>scaffold481649:11419-14999
GCAAATATGAATAATCCTTGTAAATTGCTCCGCTGGAATCACACTAGCTATACTATTGTTTCCTGAGAAACTCCGCCTAAATCAGTGACTGGCAGTTCTCGTTATACATATGTTCGTTTCCATAATATCTGTGCCCAGTACGGCTTGAAATTAAATTAATGTAAGGAATTTGGCCCATCACTGACCCAGTCGAAGTATGTTCGCGGGAAGGGATACTACAGGAAAGAGCAGATAGAGCCGGCCATTAAATGTCTTTCAAGAAAACAAAGTACGTGACCAACATTTGAACAACGCCTCAGGACCTAAAAACAGAGCAGTGTTAAATAGAAAATGTGTACCTGGGTGAAATAGCAGTAACTAAAACCAGAGGATAAGAAGTGAACAATAGCAGGATGAATAAGACAGTCGCTGCTTTCCGAAGAACTCGTGTGCTATACAACACAAAGGCCATCTGGAGTAAAGCTCAATTCAAAGTGATGAGACTGAATGTGAAAGTACCGGTTTAAAGCCGCGAGTTATTTACCAGTAAGCGTGTGCAGTATTCTGAACTGAGGAAACAGCTCCCGGAATGACGTGATTATGCCAGTATGTTTATATTTCTTTGCATTTCATTGAAAGTCACCTACAGTGAGAGAGAATGCTTAAGGTAAGCAGCACATTCCGTACCATACGTTCAGCGTCTTTACTTTCTCTCCGCAGCTCCGTGGTCATCCGCAGCCCTACTTGCAGCGCTGCTGTGCGGGTAGCATGCCCGCAGGGGCATAAACTTAAACGACGCGAACTCGTCCCGTAGCCCGCGGCTTTTGCTTTGAAGGCTCAAGGTAGCCAACGGGTTTCGGAATCTCGCCCTGCACCGTCTCGAAATGACGCGTAGCTGACAGAGTAGCTCATCAACAGGGCAGGGCACTTCTCTAACGTGCAACAGGTAAAACTGAGGCTCTTCAATATTCAGTCTACTGTTGGATTTGAAACTAACAATAATAAATTATGAAGTAATGCATCCGAACGGTTCAATTTAATTAGTATTGAGAGATAACCATAATGTGAGAAAAATAAAGGTTGCTCAATGAACTTTAATGTAGAAAAAAAaggtgtgcacataatttgataaacaccTTATGAAGCCTACATGAAAGCATAGCAATCACTGGATGTGAAAGTAGTCCTGACGGCACATATCCTCGCAAACATGAGAGTGGAAAATGGCTGTAGCATTTCGTCCACGCTTTTCAGCTTACTGTATATGTAGACGATTAACTGCTTGGATAGCCCGCCAAGTTTCATGCAGGAATTAGGACAAAAAAAGACTGCATAGTATTATGTAGTATATGCACACGATCTCACAATGCATACAGAGAAAGAGAATGTCTGGAGAAAAAGGATTTACCTAGTAAACAAAGTAATAAAGTCAGTTATATGACTATAACCACAAAGAACACTATATCCATGGTTCTCATACGATCTGAAACTGTGGTATCTACACTTTAACAATCTAGGATGCGATATAACGTATGTGTATGAGACTGATACAGACGAGAAACTACAAATGTTTGGAAACACGCGTGGAAAAATGAACGGGCACTTCACAAATTAGTGAGAAAAAGTAACACGAATGAAGTTTTCTAAGGTAATGTCTCCCTACGCATTAGACTACGGACGTCAGTCGTGAGTAATTTAAAACCGACAGCAAAGTAAGATCCAAACAGCTGAAATTTGATTTCCAATGGCTGTGAATCGGTGCACAAGAGAAGCCAGATTTACATAATGACAATGGAAAGAAACAGACCTGAAGATAACGGAAGAAAATGAAGTAAACGTGACGACAGAATGAACTGGAGCAGACCAGTTTTCAAAGTCAGACGTTATAATTTGGTGACCCACAGAAGTCTGGAAACGACGAAAGAAGATGTAGAGACCGGGTCATGCAGAGGCGTCGTACTAGAACTGCAGCAGGAGAGAGAAAAGCTGATGTGACTTAATTACAATGTACAAAACATGAAACCATAAATCAAAACAAAGACATTACAATAAAGCCTACAGTGGGTTGGAAGTAAACGAAAAAGTAAAATAAAATAAATAAATAAAATTAAATTTCTTTGTGTAATCTTGTAATCTCTAACTGTACATATTAGTCATTATGCAAGATGCGGGTTGGACGAACGTAGAGTCTCGGAATCTTAGAAGTTGTCAATGCTTAAAGAGCACACTTGTAGAGCATTTCAGAAATATTGTCGCACTGATTTTAAAAGCACGTGGCGGACCGAGCTATCACTTATCACTGTTTCTGTCTCATCTATTGAGGAAAACAGTAATAGTTCCACACTGACGCCTCTTATTTCTGAAGCTGATCCTGTCGTACAAGGTTCACTGGTTTTTATCATGTATCAGTTCAAAATTTCGTTTTAAGTTCTTCGACGGATGACCCTCCTGTATCTAGAGTCGTCAATTAACTTAAAAATAGAATACCGAAGCACCAGAGCGTGATGGCCACGTTCATACTGACACATTGTTCCACCTTTGGAGCACAGTAAAGCATAGATTCTGCGTTGTGTGAATTCGACCAGTTTTTCGTTGCTTTCCGGACGTTTATGTTCCAGATATCCACGAAACTCTTCAAACATGACGGTAGGCAGCAGTTTCACAATACTGCTCGCGTATTCCGCAGCTGCCATTACACAGGTCCCTTATAAGGTGACGTGGACATCCGCCACACAATAGTACTGCCAACATAAACCTGCGTTCATGGTGTATGGTAGCGTAGAGTTCAAGAAAACCGCTAGGAAAATTCAGTGTGTAAAGAAGTGGGACCTTGAAAAGAGGAATCCTGGCGTGAGGTTTAAGTTCTCTGAGGATATAGATAATGTCACAGTAAATACCATAATAAGCAGTTCAGTCTGTAAAATGTGCAAACACAGGAGTTGGAATCACAAATATTTGTACAAGGAACGTAGCTGCAAAGAAACCACTGATAACCGAAGAAATGCTTCAATTTATCGACGAAAGAAAGAAACACAAAAATGTTAAAGGGCAGACGGGAATACAGCAATATATGTTGCTTAGGAAGGAAGTCAATAAGAACTGCAAAGAACCTAAAGCATAGTGGGTATAAGAAAACTGTGAACCAATCGATAGAGAAATGGTCGTTGGCAGGACTCATTCAGCATTCAGAAAAGTCAAAGCAACCTTCGGCGAGATTAAAAGCAAAGGAAGCGAAATCAAGTGTTCAGAAGGAATGAGCTGTTAAACGCAAAGGAGAGACCGGATAGATGGAAAGAGTAANNNNNNNNNNNNNNNNNNNNNNNNNNNNNNNNNNNNNNNNNNNNNNNNNNNNNNNNNNNNNNNNNNNNNNNNNNNNNNNNNNNNNNNNNNNNNNNNNNNNNNNNNNNNNNNNNNNNNNNNNNNNNNNNNGGAGACGTGTGTCTATATAGAGGGCACAGGAGATCCAATACTAAAGCCGGGATCTGACAGAGCTTTGGAAGACTTGAGAACAAACAAAGCGAAGGAATAGATAACATTCCTGCGGAATTTCTAAAATCATTGGGACAAGTGGCAACTTGCAAAGAGGCAGTAATTTGGACTG
>scaffold776928:232-533
CTAAAATCTACATCACTTTGGTCGACTATGTAAATGCTTTTGATATGGTAGATAGGGAGCGATCATGGAGAATAATGGGAAAGAACGAATACCGCAAACAGGCATGTATACTAACAAAAAAGTTGTATTAGATTTGGGGCATAAGACAACGAAAGAAATTTTAATTGGAAGGAACATGCACCCTGGAATAAAAATGAATAATAATACTTACATAAATACtattcggttggcagatgatcaattcatcctacaggacgatgaagaaaAGATTCAGAAACATTGCATTTACTAAATATTACCA
>scaffold776928:935-1909
AAGGCAGCAATTAAATATTTTCGCACTAAACGATAGGATTTTGCAGAACAATAGGAACTAGGAAAAGTATATTTCTTGAATGGATAACAATAGAATCCCGAAGCTTGCCTTTGACTATCACCCAACTGGAAGAAGAGATGTTGGACGTCCCATgaagagatggcaCGAAGACTGAAGTCGCAACAGGCTAAAAGCCTAATCCTGGAAGAGGAAATAAGGAAGTAATTAGCAGAAGTAGACTTTCGTCATAAGATGGTGTTGTCGGAGCTGTATCGTGAGGCAGCCTTTTCACATTTGCGCAAATACTGCAACCTACTTCCCTTCATTTCAACACTGGCGATTCATTGGAGGTATTAGGGGAAGTTTTATTCATCCTTGGATAACGTTTACCTTTTTTCACAAGTTTTTTGCCCCTCAACATCCGCACTAGCGTGGGACCCTCACAATTGATCTAATGTCACCTATGCAGTTGCTAGTTTACTAGAGTTCACAGGATGTGGGTGTGTGATGTTATACATACATCTGGACGACTATCCACGAATCACTCCATCACGTGATAGAAAGTGGTCGAAGGCAGTTTAAATAAGGGCGGTTTCTAAGGCCATGGGGTAGTAAGTGCCATGGCAATGTGCCAAGGGGAAAAATACTTTGCGACAGGCTGGATGGGTGATAAGAGCCATAGTAGTTTTCTTGCTATCTGCGAAAGATCATGCAAGGGTATGGTTGTGTTAGTAGTGGGTATCGCGCAATTCTGGCTACCATTTCATTGCCAAGTTGGTAGTACTATTGTCAGTCCAGATCGATGAGGGTCACCGATGCAGCTGGGCACCGACGATGTCTCCTGGGCCAGTATCAGCATCTGCGTACCTGTAACAATTGGTCGACATTTAAGTGGTACATCTGTGTTTAGTTGGCCTCTCATGTATTGGGTCATGTGAGGTTCACGTTTGTGATCGGTGTTAGGCTTCCCTGCT
>scaffold776928:2299-2572
TCAGCAGAAGTCTAATCAGTGCCACGTAGATAGACCTAGACACCCTCCTATTTAGTGTACCTTACCTGTTGAGCATGGGTTAGCGTTGGTTGAGCCTCGCGTGTGCTCGGTTGACGACGTATTGTATTGAAAGGTATCTGTGAAAACGGTATTGTGACTTTGCTTGTTAAATGAAAACTGAACTCATGACATGCGCTTCTGATATGTAATCTGAGAGAACTTTGCAAATATATAACTTTGAACCTGAATCTTGCACTTGCATTTGAATGCTAG
>scaffold384044:3536-3871
cacactttattttttttttaatttgtatctccgccatcgttggTGAGTTGTAGTGGGCCCCTCCGTCCTCTTCCTTCCACACGAGGTTTTACTCTATAATTCGTAAATTAAATGTATTTGATATGATTAAGGACCGTGTGATAACACCGACATTATTCTTCGTTGTAACGGCTACATTGTGAGTAGCGCTAAACACAGTTAGGCGAGGCGGCCCGTGACGGCGATTGTAACGAGGCTCCCCCAAACTATGGCTAGAACCAGGTTGCCGGGAAGCATGGACAGCAGCTGATAACAGCCTACTGATAACGGCTTGTCGACTCCCGCTTTAGGAATTA
>scaffold612065:1-409
CTGTGTGTAGCGTCTCTGTTTTGGCCAGTATACAGCAGGTCTGTTACTGACACAGTGGGTGACATGTAAAACTTCACCGAGGTTATACCCGAGTTATCGGCCCGGTGCGNNNNNNNNNNNNNNNNNNNNNNNNNNNNNNNNNNNNNNNNNNNNNNNNNNNNNNNNNNNNNNNNNNNNNNNNNNNNNNNNNNNNNNNNNNNNNNNNNNNNNTTGGGCAGCTGTAAGCAAGAACTCCTCCGTGAAATCACAATGGAGAGGAAATTTCACGACCTTCTCGTCCTCGCCAGGTGTCAGTGTCGAGAGGCTAGAAATGTTAAAAAAAAtgctacagacaaacgatgaagagacGTAAGTAAAAAACTGAAGGAAAAAGAAAAAGCCAGCCATCTCGGAAGTCATACCCATGTC
>scaffold461405:1511-2297
ACAGTCTTTCTTTACTGCCCATACATAGAGTCCAACAAAATTTGCATAAACTGGGACCAAAAGCAGCAAAATGTAGCACTAAACTTGACAATAAAAACGACACCGAAAGGGGCATAAGATAACACCGTAAAGGgcaaaaattaacatggaaattagacctaaaatAAAACTCTGTTTTGTTGTCTCTAGTTATGGTAGCAGCGACCGACTTGAGTGGCTTTGCTAACAGAATGCCATCGCCAGCAGCACCTCTCGTGGGCCCGTAAAAACATCGTTTGAACCCTAGACAAGTGGGAAAACCGTGGGTTGGTCAGATGAGACCCAGTGCCAAGTGGTAAGAGCTGAAGGCAGACTTTGACTGTGGAGCAGATCCCACAAATCCACCAATGCAAGTAGTGAACAAGGCTCTGGTGGCTCCACAATGGCGTGGCCTGATTTTACATGCAATGCACTGCGACCTGGGGATGAACTGAACCGGTAATTGACTGGAACTGGTTGTATTCGGCTATTTGGGGATCCCCTGCAGCCATTTACAGACTTAATGTTTCTAAACAAGGATGGAATTTTTAAATTTGAAAATACCAGACCACAACTGAATTTGTCATTGCAGAAAGCTACCTAAGTCACTTGAAGCAAAATATTAAGGAACAACGAAAAACTGTCCAACTCTATAACTAAGGAATATACAAATCACAGAAACAATACTAGTTCATTTACTCACAAAGCGGAATAGATGTTGTATAGACAAGTGGTCCATAGTGGACTAATTTAGTGTACAAAAGTATA
>scaffold461405:4064-4665
CCAGATAAAATTGTTTTCGCAGATTAACTATATTACCTGAAGAACATTCTTAAAAACCACATACATTAATAGGATAACATCACAGGTAGTAAAAAATAATTTAGAAAAAATTATTTCAGTTTACTAGACACGCAAAACGAAACCATTAGATAAGTTGTCTTTTTATTTTCTTGAAAACAGTTTGCTTGTAGTGTACCTAATAACTGTGCTTTATCATTTGCAAAATGTTTAAGCGTAAACAGGTGGCTAGGATGAAATCTTTTCATAAAAGTTCATACATTTTTCAGGTACGTCCCGTAGGACTTTCGAACATCTTCTGTCTCACGCAGTTTTGTAGGAACTTTATCGTCATGATGTAATTCTCGAGTGGGTACTGTATGTGGAACATCTCTTCCTGACAGACAGATGAAAGGGGTGTTCGATTAATCCACCAATCCACGGACTTGTTACAACACACTCTTTCTTTTTCGACGAAACTGGGATACTTTGAAGAGCTGTTTTCGGTCTCTAGAACAATGTAATGTTTGTGGGGATACCGTCATCTTCTTACAAAACTGAGGCCAACAATTGGTAAAATCGTTAATATCACTCGTGTCAATCA
>scaffold208553:2399-2614
GGCACTGGGATTCAGAACCTTCGTGGGTGCTTTCGCGCACTTGCGAGAGCGTTCTACGAGGGGACTGAATCATCAGAAAATCGCCTCANNNNNNNNNNNNNNNNNNNNNNNNNNNNNNNNNNNNNNNNNNNNNNNNNNNNNNNNNNNNNNNNNNNNNNNNNNNNNAGCAGACTGTAAAACGTACGCACACAGACGACCCGGGGGGTCGTTAGGAA
>scaffold208553:2882-4621
TCTAGATATTGTGATCACCAAAAATATAGATGCGCAAATTAACTTACAAACCGTGAATGACCTAACGTCCGACCACCATCCTGTAATCGGTGAAATGATTAGAATAACCACTCCGACCGGAAATACAATAACCTCCACTACAAATTGGGATGAATACAAGAAAATTCTATCAAATACTGTCAGACCTAACCTACATTTAAATAACACACAAGAGATCGAAACGGCAGTAACGTATATCACAGAAAAAAATTAGTAAGGCAGCCAAGCAATCTTCTACAACAACAACATTTCCACATCAATTTAACCAAGAATTACCACCATTACTCCTGGAACTTAAGNTATCGAAAAGGCAGTAACGTATATCACAGAAAAAAATTAGCAAGGCAGCCAAGCAATCTTCTACAACAACAACATTTCCACGTCAATTTAACCAAGAATTACCACCATTACTCCTGGAACTTAAGAGACAGAAAAGTCGCGCTAGAAAACGATGGCAACAATACCGCAATCCTAATGATAGACGAGAAATGCACATGTTACACAGGGAACTGACAAGAAGATTACTTGAGTGGAGACAAGAGAGGTgggaggacgCCATGGACTGATTCAACTTACAAGACAAACCAGTATGGCAATTAGTAAAAACAATCAAATCAACTCCAATACCAAAAAGAGCCATTCTCACCCAACAAGGGTTAACCTACGACTCTCTCACAATAGCAGAAACATTTGCAGATACATTTGAGAACCAATGCTATATACCACATTACCAGCTACAACATCAGGAACTACAAGAAGAAAACGATCCAACATCTTAGTACAGTCACTCAGATACTAGCCTCATCAACCAGGGCCAACACTTACCATCCCTGGCAAAGTCAAACGTATTATAAGAAACAAAAAAGGAAAGTCTGCACCTTGCATCGACAAAATTCTCAATGAGCACTTAAAACATCTGCCAAGAAATCCACTCGTTTTACTCACCCGAATATATAAGAAATGTTTACAGCTCTATTATTTCCCTAACTCCAGGAAAACGCCCAAAATTATTACAATCCCCAAAGCAAGAAAAGATATAAAAATACCCGAAAATCACAGACCTATAAGCTTACTTTCCACCATGAGCAAGGTCCTGGAAAAAATAATCCTAGAAAGCATAACCATCCCGCTGCTGGAACATGAAACAATACGTATGGAACAATTTGGTTTCAAGAGGAAACTCTCAGCTGAAATGCAGCTACTTAGGATCGGCGAAAAAATAACAAACAACTTCAACACTATTACTCACACCCCAGTGGTCTTTTTAGACATGGAAAAGGCATATGACAAGGTCTAGTGTACGAAATTGATAGAGAAAATGGCAATGAACACGCAAATTCCGGACTGTTATACAATACTAATAGACAACTTTTTGACAAATAGAAAAATCATAGTGTCAGTGAACGGCAGAACTTCGAGCATAAAATGCACCACAGCAGGAATACAAGGCTCAGTATTATCACCTCTGCTTTTCAACATTGATATAAACGACATTCCATCAGTCCCTGGTGTCCACATAGCGCAGTACGCAGATGACACTGCAATTTACACAAGTGGCCGCCAACACTTTGCCAACCTGAACCGTCTACAGAGACAGTTGATAATCATTGAAACATGGCGCCGTAAAAATAAAATCAAAATAAATGCAGACAATTGTAAGGCAATATATTTCTCGAAAAAAGCACCAAGATTCAGAAAGC
>scaffold454328:1-406
AGGGGCAGGGTTGCCACCCTCCCCATAGTGCCCGCTGTCCATTGTAACAAAAGGAGCTACCGTTCGTTAATAACGTGTAAAAAAGTGAAGACGCAACTTCGTTCTCACACACgtagacgaaacacaagagttatgttggcactagacacagaaacacgaggtaacagcgctccgcaactacaaggaagttaacgcctcggagtCTCGACGCGTGCGTATTTTGTATCAGACCACATATTAACTTTCCGTATCCTTGTAACGCGTGTTGGGCGCATTCTTTCAGGAAAGCCACANNNNNNNNNNNNNNNNNNNNNNNNNNNNNNNNNNNNNNNNNNNNNNNNNNNNNNNNNNNNNNNNNNNNNNNNNNNNNNNNNNNNNNNNNNNNNNNNNNNNNNNNNNNNNNNG
>scaffold171457:2670-3133
ACACCCTGCAAGCCAATATGAAGTGTATGGCAGAGGGTACTTCCCAACGTACCACTTATTGNTCCATCCCTACGAGATCGATACGTAATGTAATGAAGCTGCTGGTTGTTCAAACTTTTTAAGTAGAATTTCACGGGATATTTGGCGTCAGTCATCTCAGGGTTTCCAGCATCTCTGTGACAGTATCCCGTGACTCAAACAAGCCAGTCACCATACTCCCTGTCCTTCTTTGTATATGTCCAGTATCCCTCCTTAGTCCTGTTTGCTACGGGCCTCACACACTTCACTGGTACTCTTAacatgaaccgtaagagagttttgtaagcTATCTCCTTTCTATGCTACTTACATTTCCACAGTGTCCTAGCAACGAATCCAGATCTGGCACCCGCTTTACCAGTGACTAAGCCTATGTGATCATTCCATTTCATGTCCATACTACTGAGAGTTACAACCAGTATTT
>scaffold171457:7133-7348
GTCAATGCAGTCAGCGACGTGTGCTAGGCGGGGGGGGGGGGGGGGGGGGGGGGGGGGGGGGGGGGGaggaggaggaggaggaggaggaggtttacacagagctataCCACGTGAGGCTGACGTCACGCACGAGTTCTGCTCAGTGGCGATGCGACGAGAGTCCAAGGTCGGCATTGTAACTACTGGCGCGACAAAAGTGGAATTTTCCTCTACTG
>scaffold171457:8059-8633
TCATCACCGTGGATACCGCCGCTCGTGAGATGGTAAACAGTTCACCTATTNNNNNNNNNNNNNNNNNNNNNNNNNNNNNNNNNNNNNNNNNNNNNNNNNNNNNNNNNNNNNNNNNNNNNNNNNNNNNNNNNNNNNNNNNNNNNNNNNNNNNNNNNNNNNNNNNNNNNNNNNNNNNNNNNNNNTTGCGACAGGCGCTCCCGCTAACGGAGCACCAATACTTTGTGCTCTTTCGAAGTCTGAGAACCACGCATTCCACTGGGCGCTTGCTATAACCGTCGCAGAACAAAGCGTCTAATACACTGAAGTATAACCTACAACACCTGCCACATCAACTGCGCGTCGCTCTATTTACACAGAAGCAGTATTGCCAAGAAGCAACAAACTGTACTCTTATGCCATGGTGCTCATATTATTTTCTCCAATATATATATATATAtatatatatatacgtgcggggctgcctgctcctgccctacgctgtaagccaAGTTCTGCCCCATGTACGAAAAACGTGTGTGTGGCTAATAATTAACGTAAAATGTTTTCGTTCATGGGGCAGAAATTGGCTTACAGC
>scaffold171457:9991-10500
CAACAACAGCCTCGCTGGGTAGGAGGCGGGGGGCGGCGCCTCTCCATCTCTCAACGTTTGTTGTAATGATGGCTCAATTTTGTCATGCTTATAATCAAATGATATTATTGCTTTTTATGTTAACCAAAGTTAGTTCACAAAGATACGAAGCGGCGAAAGGAACTAATAATTTGAAAGCTTGCCTCGCCATCTCTCAATATTCTTCTTTTCTTATCCCCAAGAAGACGTCAATCGTTTGCGAACTAACTTAAGCATGCCTTTAACAGCCAAATCTATAAAATGTTCTTTCGTCCTCATTGGCGGATTAACGAGTTGCGCAGACTTAGGTAAAAACTGTTTCCATCTATGCATGTTTTTAGCTTGAAAGTTCAGTTCTGGAAAGTTGCTGAAAAGTACACATTCAAATTTTGCAAGCTCTGTACCATACAAGGAATGCGGGAACTTATTACCAACGATTGATCCACTGCAATTTCTTCGGCAATCTTCTCGACGCTACGGGAATACTCGTG
>scaffold847584:23-841
TATGCGAATTCCTGTGTAACTGAAGCACCCAGTGTGCAGTTACAGAGCTGAATACTGAAACGCTCTCAACAATACCAAGTTCTGGTAGACGCAATGGAAAGAGATTCAGATCCTGTTTTTCAATACAGAATAAAATAAATTAACACCACTGTCCTGGggcggGTTGTACACATTTTTGCATGTGAGAGACCTTCCGTCAGTGTGTCGAATTTTATTCCTGGGCCGCAGCTATACTGTATATTAATATTAAATGCTATTCGTCCTTAGCTGCTATACTAGGCATTACGCTCACGATCGATTTCTTGAAGCACTTCCTTCAGCCCTAAATCTTAAATTTTTCGAGACAAGGTGATGAACGAAAATTCGCCCTGGGACCAGGAATCGAACGTGGGCCTCCTGCTTACTGAAAAAACGAGTATGAAGTAATTTCTTCATACTGTGAGATGGCGACGTGCATTCGTATACGTTTATCTCGAGGAGATAGACAGGGTGACATTGGAGATTTGTCTGGGGAAGGACACGTACCTACGTAGTCCGTGCAGTTGTGTTAACTACCGTACTTTGGGATAGCGTTGTGTTGAACCCGCCTGCCGAGTAAGCAGGAGACGTGGGTGCGATTCCCTGTCCCAGCACGAAGTTTCATTCGCCACCTTGTCTCCAAAAGTTTAAGATTTCGAGATGAAGCAAGTGCTTCAATTAATCGATCGTGGGAGTATTGCCCAGTGTGTCGGCTAAGGGAGAAAATATTTAATATGATTTACTGTGCTTGCTGCCCGAGATTGGTTATCGTGTGATGTGGATGGATGGATGGATGGATa
>scaffold847584:1110-1674
TGAAAGGAATCAGACACTAAAACAGAACCATATCCGTCGCTTCCCCATTTTTATTTTTGATTTCCTCTCCAATTACTCAAGCAACCCAACTTATAACACTTCAACTAACTGGATACCGCCCTCTTAGTTTCGAAAAAAATCGTACCGACCATTGACACATTTCCCCCACGTCGTTTAACTACTCCTTTAGCGACAGCAATCTTTAGGCTCAGAAACATTACCCACTTATTGGTCCTATAATATATTAACCTATATTTCTCTCAACGTCATCATTAGAACCTTCAACATGGTAGTAATACATTAACAAATGTAATCACATTATCCTAAACCTCTTAACTCACTACATCATGAAAAACTACGTCAGTGTCCATGTCATCATCATTATGATAGGAACCGTAATTAACAGTCATTCTGAAAATCAATCAGTGGTGGCGTGTCCTTACACTTGGCAAGACTTCTCTTTTTCCTATACGAACTGCCTTCTGTTACTGACATACATACACAACAAGACAGTCAAAATTAAGAATTTAACATCCTACCTTATGTTAAGTGATTCATCACAAA
>scaffold847584:2850-4234
GAGCAGCGGCCCTATCGTACTTCCCTGACGATACCTTTGCCTCCGATGAACACTCGCCGTCNNNNNNNNNNNNNNNNNNNNNNNNNNNNNNNNNNNNNNNNNNNNNNNNNNNNNNNNNNNNNNNNNNNNNNNNNNNNNNNNNNNNNNNNNNNNNNNNNNNNNNNNNNNNNNNNNNNNNNNNNNNNNNNNNNNNNNNNNNNNNTCCGTATGATCGGACCTTTGCTAGCAGCCTCCAGTGTGGTACCGTGGCTAACTCCTTCCGGTAATCTAGGAACACGGAATGTGCCTGTTGCCCTTCATCCATGGTNNNNNNNNNNNNNNNNNNNNNNNNNNNNNNNNNNNNNNNNNNNNNNNNNNTAACTCGAAATATGCTCAAGAATTTTGCAACAAACCGACTTTACGATTACTGGCCTGTCATTTTGTGGGTCCATTTATTTGCCCTTCTTATGCAAGGGCGTCACCTGCGCTATATTCCAGTAACTTGCATCCTTACGCTGGGCCAACACAACTTCATCAATTAGCACACAATAAATATCAGAACTGTTGAGTGTAATGTAATGCAAAATCGTAAATTACAAAACGTTTCGTAAGTTACTAGAGCAAAATTTTCGTTAGTGACGTAGTAAAATTCACACTTTTGGAAAAGTAAAATCTTACATGACAACTGTAATTACCTGCAGTTCATCTGCTAACGACTTAGTCGTATCTTAATGTACTAAGATTAAGCAGACTCGTCGTAAAAAAACCTTTACAGTTGCACGAGAACACGTTTTGAGAACCCGTAGCACTGATTACACAATACTAGCGCCGACATCCACTCATAAAAATCGGTCTGTGTCACGACTTGGTACTCGTCAGGCAGCAACGAGAAGTGCATCCATCAGCGGATGTGCCCCTGACGTCAGCGGTGAACTTGCAGATCTCAGAACAGTATCAGAACCGAATTGGCGATGTCCCTCCGTTGCCCAATATATCCTGACGCAAAAAAAGTAATGGCTGGTTCAGTGAAACGTGAACGTTAGAACGAACTTCCATAATCTTCACTTGCGGACTTTGAGCAGTTAATATGATCATTTACATTACATTACATTAATACTTGTTCCATTGATGATGAATACGACACATCGAAATGATGTGGAAAGTGTCAGTGTAAAACAAAGGTATCTTTATGACATTATTAATAATTTTTTCTTACAATTACTTATTTATATCTAAAAATTCAACTATTGAGTAGaaggaattgtcgttcagaaattaatttaatttttttttacattctgcttggctatctgtcagacatttaatgctatTTGGTAGATGACGAAAGACATTTGTAACAAAATAATTCACCCCTTTCTGTACTAAAGTCAGATTTAACCCATAA
>scaffold707510:368-631
CGCCAAGTTAACATTTCAGTCGTCATTTTTAACATCGCCTTCTTCATACTGTATCTTGACCAACTATACCGCTCCGTTTTCCTTTTATACTAGTTTACCATTTTTAATATTTAACATTCCGTGACCTAAACTGTTAGCAAATGACTAAACACCCATAAATATCTGAAAGGAACAGCAGGAGGTGGTATAACGAGCTCAACGTCTGTTACAAGAAAATCAATATACAGGATGGACGGAAGTTCCCGTTACAAACTTCTAGGACT
>scaffold707510:1227-3165
GAAGTTTGTAACGGGAATTTCCGACCACGCTGTACAATAAACTGCATTATTTACATTAATGCTTACGCGGAACAAATTTTGGTACTACCAGGGTCAATCAAACATAAACAAGCCTTTTGCTATGAACAATTTATTTCTCAAAGTAATATTTTTAATAATTTTCCTACTTTCGTAAATGGTTTCCCATACTGTGTACACAATTTTCCGCCGGAGAGGCAATTTCTTAATCCCATTCTCAATGAACGCAGAAGGGCGTGTCAGGACCCAATTGCTCACAAACTGTTTCACCTTGTTATTTATTGTGAAGCGCTCTCCAAGTGCTTCCTTTAACGGCCCAAACATGTGTTATGTCACATGGTAACGGTGGTGTGGATGTGGCAGGGCAGTCAATGCATCGTGGCCAGTTTTTTCTGGGTTAGTCTTGCGGTGTGAGGTCTGGCACtgtCATGAAACAAAAGCACAGATCTGACCACGTTGTCGCGCCTTTTTTACTAGTAGGCATCTCGACCTTGTTGAATGAGACCGCAGTAGTAGGCAGCATTAATTATTCGACTTCCCTGGAGAAAATCAGGCAGCAGCGCTCCTCTGTANNNNNNNNNNNNNNNNNNNNNNNNNNNNNNNNNNNNNNNNNNNNNNNNNNNNNNNNNNNNNNNNNNNNNNNNNNNNNNNNNNNNNNNNNNNNNNNNNNNNNNNNNNNNNNNNNNNNNNNNNNNNNNNTGTTGCCCTTCATCGGTGGCCCCTCGCCGCGGCTCCGCCAATCCTTACCCCCTATTTGATTCGTGGGTGAAATGATGGACCCAGGTCTTACCAGATCTGACGATTGTTTGCAAAAATCTTCCCTTTTAGCCTCAATCCTTGTCAGAAGCACGCGAGAAACTTCAAACCGTGTATCTTTCTACTCTGCATTCAGCAATTTTGGAACACGACAACCTGACACGTTTcggaatcccaagtccttccgaatgattgactggacacgtccAAAGCTGCTCTGAAGCTGTTGACAGAGGTCTGACACACTCGGCGATCAGCTTAAGTGAGATCTCGAACAGCCACGATGATCTGCGCTGTAATGCACGTGCGGGGTCGCCGTGGGTGTGGCGTGTTTTCAACTCTCGGTTGTCCTTTCTGGAACTCATTAAACGTACAAATAGACGGCGCTCTTTCACCTATGTGACTCCGCTATCGTTTGGAGAACGTTGAAGCCATTGTGAGTATATCTGCCATCTCCCAGGTGACTTTTGCCGTCATCGGATCAAGATGGACGTTCTCTTTCCAAGTGTACAAATTCTTTTTTTCCGGCAGTGTATTATAGTGTCCCGAGCTCAGATCCGAGTGATGTACTGAACGCAGATGATAATTTTGCGAAAGCTTATTTTGTTACTTTAATTCTGTACACAACTAATTGTATAGTGGTGATATTCGCAAGGAAATACATTGATATGTCGAAAGTCATGGCGTACCTCCTACTATCATGTCGCACCTCCTTCTGCCCGGTGAGATGCAGAAACTCGACTTGGCATCGACTCAACAAGTCGTTTGAAGTCCACTGTCGGTACATGGATTTGTGTACAACCTAAACAATTGATTATGTCCCACAAATGTTCACTGGGGTTCATGTCGGGTGATCTAGGTGGCCAAATAATTTCCTGTAATTGTCCTGAATATTCTGAATATTGTGAATATTGTGGCTTGGTGATGTCCCCAAAAACTCGATGTTTGGCAACCTGAAGTCAATGAATGACAGCAAATGGTGTTCAAGTCACCTGACATAACCATTTCCTGTCAATGATCGGCTCAGTTGGGCAAGAGGACCGAGCGCACACTATTACGGAGCCACCACCAGCTTTCTCACCGCCTTGTTGACAACTTGAACCTACATTTTTGATCAAAAGTATCCGGACACCTGGCCAAAAAGACTTACAATTTCATCGCACC
>scaffold707510:4444-4906
CTCGTACTCCACACGTAAACCTTTCAATCAGCTCTTACCAACTGAAACAAGGATTCGTCTGATCATCGCACTGCTTTGGTCTGTGGTCCGCCCAATGAGGTCACGAGCCCAGGAGAGGCGCGGCTGGCGGTGACGTGCTGTTGACAAAGACACTAGCGTCGGTCGTCTGCTGCTGCAGCCCATTAACGCGAAATTGCCCCATACTGTCCTAACGGATACGTTCGTCCTCCGTCACACAATGATTTCTGCGGTTATCTCACACAGTGTTGCTTGTGTCCACTGACAAATCTACCCAAGCGCCGCTGCTCTCGGTCCTTAAGTGCCCTGTCCGTGGTCAGAGGTAATGCCTGAAGTTTGGTATTCGCGGCACACTCTTGACTCTATGGATATCGGAATCTTGAGTTCCCCAATCATTTACGAAATGGAATGTCCCAGGCGTCTAGCTGCAACTACTATCCAGCC
>scaffold707510:5190-5837
CCCCGGCCTTCAAAGTCTGTCAGTTTCCGTCGTGCGGCAATAATCACATTGGAAACATTTTCACATGAATCACCGGGTACAAATGGACGTCATGTGTGTCTGTCCATTTTGCTATCCCATTACTTTCGTCACCTCAGTGTGATGTAAGATAGCAGACGTCCTTCACATAGATAGGTACACGTCATAAAGTTTACCAACATCAGTAAGTTTTCAAAAAATAAAAACAGTCACTAGTCTCGACACTGATAATTTCTGAGTTTCATTTGGTAGGCTTGTGTTGTTTACATTATATATTACACTGTAGAGCCAAGGAAACTTACACCAGCGTAATATCGTGTAGGGCGGCAACACGATGTAGCTTGGACTCAAGTAATGTCTGAAGTAGTGCTGGACGGAATTGACACCATGCATCCNNNNNNNNNNNNNNNNNNNAGCAGGTATGCTCAATAATGTTCAAGTCTGGGGAGTTTGGCGGCCAGCGGAGGTGTTTAAACtcagaagagtgttcctgaagccactctgtagcaattctgaatatgagatatcccattaTCCTGGTGGACATCCATTGTAAAGCGCAATGGACATGAAGGGATGCAGGAAGTAAGCCAGGATGCGTACGTACGTGTCACCTGTCAGAGTCGTAT
>scaffold707510:6596-8258
AGTGCCACATCTCTCGTGCGCCGACTATAACACTACGTTCATAATCACTTAACTCGTGATAACCTGCCATTGTCGCAGCAGTAACCAATCTAACGCCTGAACCAGGCACCTAGTGTCTTATATTGGCGTTGCTGACCGCAGCGCTGTAGTCTGAGTGTTTACATATCTGTGTGTTTGCATACGCATGCTTATACCAGTTTTTTTTggttcttcagcgtagttgaccaattAATAACTAACAGCACGTATGTAATTAAGTGCAACAGATCAATTAGAACTGTGACGAAACTGAGGTGTCTCATCCATAGAAATGTAATATAGAGACAGTAAAAAGAAGGATATCTAATTCGAGCTGTTATCAGTTATCTAATGAGAATCACCATAGTTGGATACCGTACGTCCCAGTCGCTCAAGTTGCCGCAATTGGCCAGTTGTGAAAAACTAAAGTTTAGGTATAGTGCTGACAGCCTCGGAGGATTAGTGACTTCATGTAATATTCATCTAAGGCAGAAACCGTCTCAGAGGATTCTAATGCAGAAGAATCCCTTACATTCCTCCTCAAGGATGCAGAACACCTAATAGAAAGTATATCTTGTATCACCCTCACGAACGCACTTTCACAGCCCCATCAATCGAACTATCTGCTTATCGTGGAGAAACACAAGTAAAAGAGCGACTACTCTTTTCACTCCTTGTTCATACCGACATACCATACAGGATTTTGTGACAGAAGTATTTGAGGAGCCGTACCAAATGTGTGCAAACACAGATAGAAATGAAATTCAAGTACACCCAAGCTGTCCAGAGTTCGGACATTGATACTCTTCCAACAATGTACATCAGTCGACTAAAAAGATGATATAACCTTCAGAACAATTATGTAAAATTGAGGGTGAGAGAGTTACAATATCATATATAATGTCTACAACGTAGCACACCTCTATGGTAGAACTACTGCAAACTGTACGATCGTAGGCCGTATAGGATAATTGTTTTCTATGTTTTGTTTCTTACGTTTCTGACGGTGTATGTCCAACGAAAAGCAACCAATCTCGAGAACTTTCGCCAAGGGCCACCAGTAAAGGAAGTATTTCATAGGTCTGTACTAGTGCTCATGCATGTTTAAGTATAACAACATAATATCGCTCAGACGCATCTGGTTCACCACATGTGAATTTTGAAAATTCGGATTACCGAGCTTTCGCTCTGAAATACATATTGGTAATAAGACTCTAGAGTACCAAACTACATATAGTCGACTTTTATTCAGATAATATATAATAAAAAATATCTCCTTCACTGTCTCTGGACGGAAAATTAAGCCACTACAGATTGGTTAAGAAAAAAGTTTCGGCACTTACTCATATCATTCTGGAGGTAAAACTGAACAATTTTACGACTGTGCAAACTGAGTTTTCAACTTATCGTTTGTCTTTTTGAAAGTTTAAACGCTGTCGAACGGCAAATAAAAGTCTTTCCGCTATTTTCCAAATACTACATTGAAACCTGATCATTCGGCGTGGGACTTTCTGCCAAACATTAAGTCTTATTGGTATTGCAACGTCGAAAGAAATCGACCTTTTCGTTGACTCTACAACGCCGCATACCATCTTTTACTTCGTCTTCTTACTATGCCTAAAACAGCTAGAAAGAGAGCTACAT
>scaffold220883:526-806
ACAATTTAAGCTGCATTCTCAGAATTCCCCATACTGTTAAATAACGCTTTATTAGCACTACAAACATACATGCATTCTTCACTAAGCTCTTTTAAGTTATTCTAAAAGTTCTTCTGTAAGTGTGCTGACTTAATTTCTTCCGGGTGTTTTTCCACCCGAACGCTTTTTGCCGTTATGTACGTACTTATAAAATGGTTTTTACAGAGCAGGGTCCATTTCTTAGTCTAGGAGACGTTCGAAATATTCTGACTGTATCTGCAGATTGTCTCTGGCAGTCATT
>scaffold220883:1336-1889
TAAATTTCTAGGTCATTATNNNNNNNNNNNNNNNNNNNNNNNNNNNNNNNNNNNNNNNNNNNNNNNNNNNNNNNNNNNNNNNNNNNNNNNNNNNNNNNNNNNNNCGAGTGACACAGGAGATCAGTTACGTCTCCTTACATTATCTCTTCTTATTGGCGGTGAGTAACGAAGTAGTGTGATATGTATTGCATTGTGTTCTCTCAATAGCATAATGAATGTGAAATACACTAAACCTTGACTACAAGTTCTATTTTCATTCAGAGATTTTTTCCATAATTTTTTATCACAAGGTTATTAAAATAACTGCTATCTGAAAAGATTCGGACTTGTTAGATCATAACGTTGAATCACGTACTCTGTTAGAAATGAAACAATGGGTAACCTTCACTTTTTAACAGGGAGCAATTGGAGTTAAATTCAGTCATCAGGAAAAACAAAAGGATGCCTCAATACACTGTTGTTGTACACTACGCTTCATTTGTATCCATTTCTGTATACGCTATGAAACATCTTTCGCAGACACTTCGTGCTTCTCCCTTTTGTGGTTACTGGT
>scaffold220883:2151-3118
ATAATTCTATATCCACCTTGATTTTAGTTAGGTTCCATGCTTTTAAACGAATGATTTCGTTAGGTATATCTCTGTATGTTGTTGTTCCTGTAGTAATCGGATTTGCGGACACTGGGCTAGTAAGTATACAATACGTGTCTTTCATTTGTTCCATTTGGTGAGTACCCTAATTCCAGCACAATTATCGATTCACAAACACCACAGGCCGAATCAGTACGTGTTGCGGATTCTCCACACAGGAATTCCACTCCATGTCTAGAATGATACGTCACGTATCAAGATTCAGTTTAATATCCATCCGGCATAATGACAGTTGAAGGATCCGAAAATATTATATATTATCTTCTTTGTGGGTCACTCCGTCCAAGTTACAAGAACAAATGTGAGCATTTGGTGACGAATTTCGGTTTTAAACTATTTATTGTAACAGTTTGAGTTGAAAATATTGTTACAGATAACTAGTTTCAATTATTTGTGATCGTTTTCAGATCTGTGAAAGATGCAAAAGGTTTATAAGTGTCTATTGAAGAAATTGACATGTTTTAAAATTTAAAAAAATAAATTTAAAAAAAAatgtaaagttatagctgctttaccacGTGTTGTGACGAGGCACACATTTTATATGTTACAAGAAATTATTTTAAATGTGTACTTGCAGAACTCTGACAATATGTCAGCCAATATCATAATTTCGGTTTATTAAAAAGCCATTCTCAGACCAAAATTTGCACTACATATTAGTTACAATCACGCGGGAACACTGAAATACTCAGCAAATGCAAGCGCAAATTTGTTACGGTATACCATACTGATGACAGCAAGCAGTTTCAACTGGAACTGGGTGCAAATGTCAATGTTCTTACGGAATTTCAGCTAATGTACACTGAAGTGATAAAAGTGTTGGGATAGCGATTTGCGTTTATCGAGATGGCAGTGGTTTTGTGTACACAAGGTATAAAAGGGC
>scaffold220883:3712-4416
ATCGATGGGGAACTCAATATTCTGAGATCCACACTGTCAACAGCATGCCACGAGTATCGCATTTCAGGTATTGCCTCTCACCAAGTACATTGCAGAGGCCGATGACCTGCACCCGATGACCTAGAGGAGCGGCCTTCGCGTAGAGTTATCAATGCTAACAGACAACCAACACTGCGAGAAATTAACATAGAAATCAATGTGATACGTACGACGGATATATCCATTGTGTACAGATGTTTTGACTATTACAGCTTATTTGGGAGAGTGGGTAACTGGATACAATCGCTGGTGTGGTCGTATGACTCACTGTTAGGCCCTGTGGGGTGTAGGGTGTACATGAAACAATATTAGCTTCACTATTAATTTACTGACATTTAATAATAATTCTTACGTCTTCTCGCAATATTTCGCCTGACTTTCTCAGCGCCCACGGCAACAGCAGGCGGTGAGCGACAGTTTTATGACGGCCTTGCAACGCAGTAAAATACCAGACAGCCAGGCGGGCTGAGTTGGCGTCCCATCTctagtgctgggctaaggtaagcaGCGGTGCGGCTGTCGTAATTTACTTGGTGCAGTGCTCGATATCAAATCAATGTCCCGAGAATTGGTGCAGCCTGTTTCTGATGTGTTCCTTGACCTTATCCTCATGCATCTTCTCAGTATAGCTCATCTCTAAAGCCTCGGCAGGACATGATCGGTGG
>scaffold220883:5580-6093
GTTCAACTATCGTGGAATTCTCAAGCTGACTCGCCATCTTGAAATGTTTCTTTGAGGTTATAAACAAAACAATGTTGATACATTACCTGATCAGAGCTCATCCCAGTGATGCCAACTTAAAGCCGTAAAAGTACGAAACCTGCCCTACCAACAGTTTCTTCCCCAGGCCAATTTGTCTCTTTAATTATTGAATGACCTTCGTATAAAATATTTCCCAGTGAAGCAGTACAAGCGAGGTAAATTTTTCAGAGATTGACTACATAGTTCGGTGATGAGACATGGTCAAGGACGCGCGTATTTGTCTTGCACAAAGAGTTCAAGGAAGCATGAGAACGTTTGGGAAATTACCTACTTGGTCGCCATCGTTGGACCACGAATTCAGTCGAACACATTCCTGCAGTTCGAGACTTTCTTGAAGACTATTGATGAGTTATGAAAAAAAGTAGTTGGCTCAGAATGGAGCTTGATAATTAAATATGATTGTGTTGTGATCACAGTTATTAAAATGTTTGT
