# Supplementary material for: B chromosomes of multiple species have intense evolutionary dynamics and accumulated genes related to important biological processes
Source: BMC Genomics. 2020 Sep 23;21:656. doi: 10.1186/s12864-020-07072-1 (PMC7509943; doi:10.1186/s12864-020-07072-1)
Supplement: Supplementary file 4 — Additional file 4: Supplementary Datasets (Excel files may include multiple sheets for respective species). Dataset 1. A complete list of B blocks detected in A. mexicanus, A. correntinus and A. flavolineata. Dataset 2. Genes integrity percentage of the B blocks of A. mexicanus and A. correntinus. Dataset 3. A complete list of B-linked CDS with significant Log base 2 ratio in A. mexicanus, A correntinus and A. flavolineata. Dataset 4. List of B exclusive sequences detected in A. mexicanus, A. correntinus and A. flavolineata. Dataset 5. qPCR GDR ratio experiment CT values of representative B blocks in 0B, 1B and 2B of A. mexicanus. Dataset 6. Methylated B blocks and CpG Islands detected in A. mexicanus. Dataset 7. A complete list of enriched GO terms in all studied species. Dataset 8. Fasta sequences of the B blocks (A. mexicanus). Dataset 9. Fasta sequences of the B blocks (A. correntinus). Dataset 10. Fasta sequences of the B blocks (A. flavolineata). Dataset 11. Fasta sequences of B exclusive sequences (A. mexicanus). Dataset 12. Fasta sequences of B exclusive sequences (A. correntinus). Dataset 13. Fasta sequences of B exclusive sequences (A. flavolineata). [file 12864_2020_7072_MOESM4_ESM.zip › Dataset-1-B-blocks-complete-3-species.xlsx]

## Sheet: A. flavolineata
A complete list of B-blocks (> 200 bp) in A. flavolineata with information of 0B, 1B and 2B coverage. The higher coverage of the 1B and 2B regions as compared to 0B indicates the extra copies on the B chromosome.
Chromosome/Scafffold ID	Block Start	Block End	0B coverage	1B coverage	2B coverage	2B/0B ratio	Block length (Bp)
scaffold1511920	14	382	15	74	152	10.1333	368
scaffold1154239	701	1271	19	50	89	4.68421	570
scaffold1154239	1649	2304	15	58	106	7.06667	655
scaffold370406	1086	1631	64	326	504	7.875	545
scaffold1534410	635	998	4	38	89	22.25	363
scaffold2770190	1	481	10	336	480	48	480
scaffold3546	152	536	9	40	84	9.33333	384
scaffold3546	2480	2772	3	30	41	13.6667	292
scaffold3546	3709	4081	7	47	82	11.7143	372
scaffold791663	115	361	3	45	69	23	246
scaffold395865	28	327	2	37	64	32	299
scaffold1505817	1	1031	25	1212	2056	82.24	1030
scaffold1505815	5	418	3	304	545	181.667	413
scaffold281209	266	1214	18	160	305	16.9444	948
scaffold281209	1469	2221	30	127	196	6.53333	752
scaffold552547	1	1871	173	2486	4124	23.8382	1870
scaffold455221	1342	1601	6	29	55	9.16667	259
scaffold791147	109	656	10	689	1229	122.9	547
scaffold791147	1721	2680	33	990	1925	58.3333	959
scaffold1840716	1	2522	90	495	847	9.41111	2521
scaffold642790	1570	2495	18	157	286	15.8889	925
scaffold1372117	2	386	192	747	1485	7.73438	384
scaffold531251	1	1671	160	1945	2940	18.375	1670
scaffold2223886	34	436	33	192	422	12.7879	402
scaffold878036	1085	2818	28	1572	2839	101.393	1733
scaffold313112	839	6121	180	854	1412	7.84444	5282
scaffold313112	6324	6801	25	87	123	4.92	477
scaffold940118	864	1086	4	30	43	10.75	222
scaffold584632	726	1178	11	36	72	6.54545	452
scaffold2374897	1095	1789	18	87	161	8.94444	694
scaffold2374897	2582	3426	18	103	194	10.7778	844
scaffold2374897	3789	5351	27	238	306	11.3333	1562
scaffold3508103	3680	4135	6	48	77	12.8333	455
scaffold79267	152	603	7	87	173	24.7143	451
scaffold79267	911	1713	44	98	182	4.13636	802
scaffold79267	1935	2497	12	119	209	17.4167	562
scaffold946670	1	1153	98	426	659	6.72449	1152
scaffold946670	2843	4189	90	465	761	8.45556	1346
scaffold946670	4457	4954	33	188	336	10.1818	497
scaffold946670	5547	6449	78	345	596	7.64103	902
scaffold145030	1	1336	38	225	392	10.3158	1335
scaffold145030	2477	2980	7	85	128	18.2857	503
scaffold3121160	274	1218	48	206	342	7.125	944
scaffold1983121	276	512	38	229	359	9.44737	236
scaffold1138253	292	1609	53	472	907	17.1132	1317
scaffold172632	678	1381	30	207	323	10.7667	703
scaffold172632	1587	3346	41	389	674	16.439	1759
scaffold172632	3634	3885	21	89	200	9.52381	251
scaffold172632	4456	5066	75	248	434	5.78667	610
scaffold514926	555	1293	150	1668	2376	15.84	738
scaffold485402	64	396	9	139	240	26.6667	332
scaffold66628	79	924	17	2045	3355	197.353	845
scaffold1001155	1	261	55	269	509	9.25455	260
scaffold3454666	1	536	10	890	1446	144.6	535
scaffold3798023	1	676	17	857	1320	77.6471	675
scaffold491352	1	372	6	53	88	14.6667	371
scaffold2128844	473	717	4	39	47	11.75	244
scaffold234985	994	1427	19	122	209	11	433
scaffold18310	806	1117	11	61	103	9.36364	311
scaffold116343	42	497	6	85	196	32.6667	455
scaffold116343	1925	2589	37	162	274	7.40541	664
scaffold24676	4643	4885	22	62	116	5.27273	242
scaffold24676	6247	6737	30	78	155	5.16667	490
scaffold24676	9301	9972	28	125	259	9.25	671
scaffold1596760	52	466	6	46	70	11.6667	414
scaffold1596760	1817	2061	3	39	40	13.3333	244
scaffold3516432	168	573	5	51	76	15.2	405
scaffold841107	1	336	18	37	102	5.66667	335
scaffold22162	1	1051	38	626	1484	39.0526	1050
scaffold22162	1685	2358	5	520	1112	222.4	673
scaffold22162	3161	3409	95	315	648	6.82105	248
scaffold65918	656	909	5	28	51	10.2	253
scaffold86157	1149	1441	15	75	119	7.93333	292
scaffold86157	1958	2185	11	59	91	8.27273	227
scaffold66131	496	979	9	335	538	59.7778	483
scaffold3841110	1	1059	19	506	1401	73.7368	1058
scaffold351227	1316	1689	11	49	132	12	373
scaffold351227	1927	2299	15	90	141	9.4	372
scaffold292118	1	1543	78	893	1474	18.8974	1542
scaffold292118	2266	2652	5	82	176	35.2	386
scaffold125744	181	601	21	550	834	39.7143	420
scaffold125744	1177	1916	8	911	1652	206.5	739
scaffold125744	2231	2690	8	623	1162	145.25	459
scaffold125744	2991	3286	5	304	600	120	295
scaffold125744	3832	4928	116	1086	1937	16.6983	1096
scaffold125744	6297	7006	39	699	1241	31.8205	709
scaffold833584	1	250	14	48	85	6.07143	249
scaffold3479328	1050	1258	13	65	102	7.84615	208
scaffold532356	208	956	28	440	1011	36.1071	748
scaffold532356	1965	2297	68	301	605	8.89706	332
scaffold532356	2837	5769	214	1776	3768	17.6075	2932
scaffold532356	7212	8598	36	912	1920	53.3333	1386
scaffold62873	817	3271	176	2646	4268	24.25	2454
scaffold62873	3640	4008	120	450	726	6.05	368
scaffold62873	4310	4883	58	874	1576	27.1724	573
scaffold62873	5543	6370	26	905	1703	65.5	827
scaffold393880	77	455	28	96	190	6.78571	378
scaffold393880	1892	2096	18	62	99	5.5	204
scaffold393880	3137	3557	56	146	257	4.58929	420
scaffold1588866	594	1132	59	241	418	7.08475	538
scaffold386996	320	580	18	73	122	6.77778	260
scaffold849187	2094	2351	8	35	57	7.125	257
scaffold34265	815	1046	11	18	44	4	231
scaffold133404	1	3778	55	4009	7127	129.582	3777
scaffold2909718	553	819	7	27	42	6	266
scaffold61973	97	329	16	71	124	7.75	232
scaffold61973	6123	6522	23	111	165	7.17391	399
scaffold61973	10953	11425	26	109	177	6.80769	472
scaffold518204	117	436	126	521	982	7.79365	319
scaffold260240	35	1773	61	1154	2071	33.9508	1738
scaffold640630	2331	2596	11	59	77	7	265
scaffold3254936	830	1168	8	31	56	7	338
scaffold3231629	651	1137	5	138	199	39.8	486
scaffold13334	1225	1456	18	99	126	7	231
scaffold137878	848	1552	3	33	93	31	704
scaffold298508	59	418	2	578	952	476	359
scaffold298508	1001	1962	47	1453	2587	55.0426	961
scaffold3447816	1	390	129	574	903	7	389
scaffold3338006	1	269	4	523	880	220	268
scaffold183199	1	5176	366	10130	17475	47.7459	5175
scaffold324299	1	328	13	166	211	16.2308	327
scaffold324299	804	1319	4	600	1076	269	515
scaffold324299	1731	4666	76	4007	6620	87.1053	2935
scaffold3781191	182	528	8	72	120	15	346
scaffold230095	11195	11949	29	152	236	8.13793	754
scaffold230095	14431	14721	22	72	175	7.95455	290
scaffold230095	15051	15260	12	95	115	9.58333	209
scaffold3369038	35	495	6	41	77	12.8333	460
scaffold741472	4160	4745	10	41	97	9.7	585
scaffold3554068	1	246	8	41	114	14.25	245
scaffold1610470	1	774	52	616	849	16.3269	773
scaffold1610470	1009	1396	26	164	225	8.65385	387
scaffold3747176	67	309	2	81	162	81	242
scaffold259912	2	235	10	38	67	6.7	233
scaffold482261	410	726	4	14	53	13.25	316
scaffold482261	987	1242	3	16	41	13.6667	255
scaffold482261	2355	2686	7	22	56	8	331
scaffold847584	842	1109	38	379	740	19.4737	267
scaffold847584	1394	1888	5	522	999	199.8	494
scaffold847584	2472	4229	65	1472	2798	43.0462	1757
scaffold900500	4457	4915	5	66	128	25.6	458
scaffold146698	1919	2188	8	57	75	9.375	269
scaffold994815	1	996	25	764	1809	72.36	995
scaffold994815	1237	2105	13	1046	2339	179.923	868
scaffold994815	2307	2803	8	774	1506	188.25	496
scaffold994815	3566	5057	17	1543	3402	200.118	1491
scaffold994815	5370	7849	75	2503	5420	72.2667	2479
scaffold994815	8573	9017	2	617	1194	597	444
scaffold156898	1	1142	78	743	1401	17.9615	1141
scaffold156898	1524	3327	47	1163	2146	45.6596	1803
scaffold156898	3729	4529	22	854	1615	73.4091	800
scaffold156898	5874	6866	15	839	1550	103.333	992
scaffold156898	7394	8111	71	499	939	13.2254	717
scaffold156898	8323	9136	16	854	1493	93.3125	813
scaffold156894	3	250	39	215	386	9.89744	247
scaffold583098	34	481	6	28	78	13	447
scaffold583098	825	1277	20	55	83	4.15	452
scaffold583098	2020	2774	11	54	108	9.81818	754
scaffold3362319	2	876	9	122	237	26.3333	874
scaffold445452	1248	1461	3	23	37	12.3333	213
scaffold1888423	648	893	3	25	46	15.3333	245
scaffold3455042	135	403	20	59	113	5.65	268
scaffold1576017	286	725	3	24	69	23	439
scaffold3509848	2	318	16	51	94	5.875	316
scaffold3509848	653	859	3	40	68	22.6667	206
scaffold3509848	1179	1839	23	130	183	7.95652	660
scaffold2094112	990	1524	16	131	154	9.625	534
scaffold2551572	733	1034	5	32	53	10.6	301
scaffold537888	240	684	4	468	769	192.25	444
scaffold537888	893	1154	16	158	274	17.125	261
scaffold480980	317	1307	54	1078	1868	34.5926	990
scaffold480980	1537	1809	2	504	963	481.5	272
scaffold536949	1	451	75	559	842	11.2267	450
scaffold838871	19	825	59	293	512	8.67797	806
scaffold3601451	1	485	33	503	936	28.3636	484
scaffold810354	443	2692	35	479	802	22.9143	2249
scaffold810354	2903	3297	4	69	134	33.5	394
scaffold3199868	6	577	9	782	1146	127.333	571
scaffold424582	590	1331	62	641	1072	17.2903	741
scaffold710444	540	748	13	73	107	8.23077	208
scaffold425572	44	569	19	65	153	8.05263	525
scaffold3806664	77	297	6	34	65	10.8333	220
scaffold2481899	280	2414	164	1238	1859	11.3354	2134
scaffold304546	5	576	22	1664	2764	125.636	571
scaffold793409	261	740	8	144	269	33.625	479
scaffold793409	1198	1892	17	127	307	18.0588	694
scaffold793409	2092	2624	20	79	114	5.7	532
scaffold2516702	1	394	12	174	359	29.9167	393
scaffold665675	50	616	55	384	940	17.0909	566
scaffold665675	1185	2189	52	395	841	16.1731	1004
scaffold2258506	1	345	17	184	344	20.2353	344
scaffold579511	1283	1765	30	138	171	5.7	482
scaffold60145	335	953	14	68	146	10.4286	618
scaffold60145	1307	1771	14	51	109	7.78571	464
scaffold2000263	601	802	8	37	66	8.25	201
scaffold318953	1	558	39	155	268	6.87179	557
scaffold318953	1335	1565	24	113	197	8.20833	230
scaffold318953	1788	2747	61	296	529	8.67213	959
scaffold318953	2978	3678	59	236	502	8.50847	700
scaffold318953	3904	4225	18	92	181	10.0556	321
scaffold318953	5739	6560	52	257	422	8.11538	821
scaffold377923	8724	9026	12	281	547	45.5833	302
scaffold3227458	47	311	5	556	929	185.8	264
scaffold1030596	1	239	11	21	57	5.18182	238
scaffold1030596	944	1254	4	47	71	17.75	310
scaffold1030596	1475	1838	4	48	81	20.25	363
scaffold1030596	4166	4755	8	70	128	16	589
scaffold1030596	4969	5298	7	60	73	10.4286	329
scaffold170036	990	1457	12	43	101	8.41667	467
scaffold170036	1851	2280	19	73	112	5.89474	429
scaffold170036	3225	3436	9	38	69	7.66667	211
scaffold399778	1	307	8	64	114	14.25	306
scaffold199942	1170	1385	3	33	58	19.3333	215
scaffold738293	801	1320	4	43	83	20.75	519
scaffold3252452	1	975	71	580	1006	14.169	974
scaffold621334	95	410	11	106	183	16.6364	315
scaffold621334	1444	3299	48	393	692	14.4167	1855
scaffold279264	365	1407	37	411	696	18.8108	1042
scaffold279264	2767	3082	2	146	311	155.5	315
scaffold279264	3457	4715	32	491	844	26.375	1258
scaffold1642267	1	646	8	1024	1893	236.625	645
scaffold1642267	1067	1502	5	847	1371	274.2	435
scaffold2621101	286	756	11	49	98	8.90909	470
scaffold2128338	6	1056	51	925	1155	22.6471	1050
scaffold2441538	1	642	95	598	1194	12.5684	641
scaffold1118152	602	1051	10	93	158	15.8	449
scaffold242514	59	456	6	53	100	16.6667	397
scaffold2106226	1213	1972	25	114	211	8.44	759
scaffold1443932	589	871	8	23	47	5.875	282
scaffold794566	1015	1867	192	761	1524	7.9375	852
scaffold1174957	1	212	10	53	93	9.3	211
scaffold1632105	29	1931	458	3401	5510	12.0306	1902
scaffold294710	2	1887	177	1299	2206	12.4633	1885
scaffold812470	1372	1654	6	65	101	16.8333	282
scaffold551768	29	869	4	114	209	52.25	840
scaffold271457	1138	1621	9	65	83	9.22222	483
scaffold1308449	402	835	11	32	69	6.27273	433
scaffold1308449	1137	1529	9	22	68	7.55556	392
scaffold189047	570	1357	90	517	969	10.7667	787
scaffold25299	533	956	5	37	67	13.4	423
scaffold2505745	1358	1842	44	239	427	9.70455	484
scaffold2898604	1	420	46	464	633	13.7609	419
scaffold211012	212	679	9	65	115	12.7778	467
scaffold1695122	1	633	10	402	658	65.8	632
scaffold1695122	1276	1872	10	467	871	87.1	596
scaffold2388297	337	544	3	13	42	14	207
scaffold1077962	562	840	6	34	71	11.8333	278
scaffold1010961	2480	2880	7	21	61	8.71429	400
scaffold1040274	1	1181	79	1557	2345	29.6835	1180
scaffold2713269	1	400	27	264	547	20.2593	399
scaffold219765	627	842	4	29	48	12	215
scaffold1775216	252	545	23	81	192	8.34783	293
scaffold3018150	63	296	8	34	54	6.75	233
scaffold418346	188	498	6	24	50	8.33333	310
scaffold1627073	24	231	12	105	118	9.83333	207
scaffold263983	1	9122	821	5177	11393	13.877	9121
scaffold263983	9364	16190	641	3626	8092	12.624	6826
scaffold263983	16710	17651	67	275	713	10.6418	941
scaffold263983	18561	23566	381	2659	5780	15.1706	5005
scaffold263983	23789	28029	374	2436	5259	14.0615	4240
scaffold263983	28296	31689	322	1616	3462	10.7516	3393
scaffold1813252	2483	2801	6	21	55	9.16667	318
scaffold1813252	3140	3361	6	20	42	7	221
scaffold391722	35	1629	50	1419	2413	48.26	1594
scaffold848713	40	435	87	1082	1414	16.2529	395
scaffold848713	3814	8047	642	54901	81563	127.045	4233
scaffold864659	945	1181	3	18	43	14.3333	236
scaffold265547	1761	2026	6	14	46	7.66667	265
scaffold265547	2239	2494	13	26	50	3.84615	255
scaffold2958873	710	1257	29	234	451	15.5517	547
scaffold419279	43	281	3	110	273	91	238
scaffold419279	1307	1581	2	179	506	253	274
scaffold419279	2339	2710	60	251	535	8.91667	371
scaffold419279	3504	3838	3	193	420	140	334
scaffold188407	933	1149	3	37	42	14	216
scaffold2193788	64	304	4	49	41	10.25	240
scaffold96215	1	2825	214	2856	5111	23.8832	2824
scaffold96215	3325	3929	6	821	1562	260.333	604
scaffold96215	5277	5703	80	295	581	7.2625	426
scaffold96215	6444	8034	142	1707	2753	19.3873	1590
scaffold96215	8281	9868	26	1898	3535	135.962	1587
scaffold1532852	145	395	7	25	54	7.71429	250
scaffold220211	807	1384	45	146	282	6.26667	577
scaffold220211	2442	2870	22	135	260	11.8182	428
scaffold220211	3098	4507	116	456	836	7.2069	1409
scaffold220211	6012	6334	24	109	220	9.16667	322
scaffold220211	6842	7433	51	245	421	8.2549	591
scaffold220211	8036	8267	10	55	89	8.9	231
scaffold220211	8503	8813	31	129	226	7.29032	310
scaffold220211	9089	9331	23	137	187	8.13043	242
scaffold220211	11160	11631	45	195	320	7.11111	471
scaffold220211	12491	12896	46	180	346	7.52174	405
scaffold220211	13207	13457	26	122	240	9.23077	250
scaffold220211	14403	16395	152	721	1322	8.69737	1992
scaffold220211	16633	17919	101	481	739	7.31683	1286
scaffold2964804	86	330	7	66	95	13.5714	244
scaffold617015	67	351	9	48	67	7.44444	284
scaffold228790	3828	4119	3	16	53	17.6667	291
scaffold2074386	1947	2649	34	137	347	10.2059	702
scaffold2292666	557	823	6	26	57	9.5	266
scaffold1686353	474	891	348	2247	3413	9.80747	417
scaffold1686353	5076	5299	50	269	381	7.62	223
scaffold3192345	3	315	21	124	186	8.85714	312
scaffold2227945	3405	3879	82	429	806	9.82927	474
scaffold2227945	5859	6118	5	468	977	195.4	259
scaffold142504	5	515	20	543	956	47.8	510
scaffold142504	1157	4143	74	5138	8972	121.243	2986
scaffold142504	4830	5670	16	1680	2917	182.312	840
scaffold2277288	1892	2094	2	31	45	22.5	202
scaffold245263	1	2602	38	2692	4607	121.237	2601
scaffold1202943	1300	1798	11	56	107	9.72727	498
scaffold1170494	1008	1349	3	21	53	17.6667	341
scaffold46718	1	515	27	220	370	13.7037	514
scaffold46718	720	1704	109	1138	2016	18.4954	984
scaffold46718	1989	2383	2	534	1009	504.5	394
scaffold58786	1014	1627	163	892	1892	11.6074	613
scaffold58786	1919	2585	66	487	1041	15.7727	666
scaffold844470	1	556	18	542	997	55.3889	555
scaffold1454152	1121	1825	44	225	400	9.09091	704
scaffold1454152	2400	2687	16	89	144	9	287
scaffold378428	2614	4027	70	323	493	7.04286	1413
scaffold378428	4239	4697	5	92	139	27.8	458
scaffold378428	5203	5430	20	57	116	5.8	227
scaffold378428	5780	6409	47	200	336	7.14894	629
scaffold378428	7143	7426	7	83	128	18.2857	283
scaffold331997	2	581	9	499	823	91.4444	579
scaffold180589	25	519	80	732	1143	14.2875	494
scaffold180589	1071	1606	85	632	1038	12.2118	535
scaffold3216225	37	339	12	49	92	7.66667	302
scaffold3358402	1	821	55	674	986	17.9273	820
scaffold601404	470	843	4	221	538	134.5	373
scaffold127595	658	899	8	30	54	6.75	241
scaffold127595	1155	1605	19	65	103	5.42105	450
scaffold1424228	87	2362	49	959	2288	46.6939	2275
scaffold322623	279	489	9	360	580	64.4444	210
scaffold322623	815	1541	32	847	1554	48.5625	726
scaffold611357	485	761	5	27	49	9.8	276
scaffold1189944	5421	5632	45	238	354	7.86667	211
scaffold1616965	1	387	17	184	378	22.2353	386
scaffold829207	2263	2627	40	229	389	9.725	364
scaffold2682306	440	675	2	290	547	273.5	235
scaffold118960	38	279	24	77	112	4.66667	241
scaffold118960	5711	6788	48	206	322	6.70833	1077
scaffold1867056	72	955	32	109	213	6.65625	883
scaffold1805412	1	1942	140	1453	2133	15.2357	1941
scaffold1805412	2461	4357	165	1739	2582	15.6485	1896
scaffold1964556	990	2506	25	363	577	23.08	1516
scaffold2014664	280	1333	10	146	217	21.7	1053
scaffold2014664	1912	2932	24	143	288	12	1020
scaffold2014664	3173	3441	17	76	97	5.70588	268
scaffold455771	2230	2496	38	333	468	12.3158	266
scaffold3337919	123	454	8	36	62	7.75	331
scaffold51470	39	397	80	545	877	10.9625	358
scaffold51470	707	1370	71	687	873	12.2958	663
scaffold51470	2736	4267	47	1539	2811	59.8085	1531
scaffold51470	4601	5313	66	1086	1852	28.0606	712
scaffold51470	6011	6397	26	487	811	31.1923	386
scaffold2650522	1	668	12	87	121	10.0833	667
scaffold286228	1	563	36	238	380	10.5556	562
scaffold157188	770	1068	4	21	40	10	298
scaffold109014	1498	1738	2	28	63	31.5	240
scaffold242305	549	754	12	59	98	8.16667	205
scaffold242305	1098	1426	9	102	147	16.3333	328
scaffold242305	1666	2511	21	263	404	19.2381	845
scaffold3697503	1	586	12	111	162	13.5	585
scaffold3697503	962	1164	3	41	104	34.6667	202
scaffold29351	1	639	13	149	254	19.5385	638
scaffold29351	1713	2645	25	208	361	14.44	932
scaffold29351	3322	4592	32	292	504	15.75	1270
scaffold155430	1	1429	97	998	2052	21.1546	1428
scaffold2021934	1287	2069	37	3773	6472	174.919	782
scaffold544402	76	500	42	186	313	7.45238	424
scaffold544402	1835	2625	70	302	564	8.05714	790
scaffold544402	2839	3050	40	90	197	4.925	211
scaffold2503653	779	2227	110	1297	1834	16.6727	1448
scaffold1084829	3261	3777	11	35	75	6.81818	516
scaffold163355	209	422	7	36	56	8	213
scaffold552688	2174	2718	101	576	760	7.52475	544
scaffold780247	1200	1557	27	81	146	5.40741	357
scaffold456483	1216	1936	18	40	118	6.55556	720
scaffold480518	34	333	4	1343	3974	993.5	299
scaffold480518	1181	2039	8	5240	15644	1955.5	858
scaffold480518	2732	4244	172	5869	17355	100.901	1512
scaffold480518	4931	5472	14	3049	9017	644.071	541
scaffold3453081	55	526	2	80	152	76	471
scaffold518674	11	682	9	77	133	14.7778	671
scaffold518674	2524	3833	17	174	317	18.6471	1309
scaffold518674	4457	4692	2	20	54	27	235
scaffold518674	5648	6487	34	123	211	6.20588	839
scaffold394996	306	715	23	87	123	5.34783	409
scaffold394996	1094	1385	25	122	182	7.28	291
scaffold394995	1575	3081	24	302	476	19.8333	1506
scaffold1973575	421	697	12	32	66	5.5	276
scaffold3848029	245	627	5	33	63	12.6	382
scaffold873079	27	497	9	74	157	17.4444	470
scaffold873079	730	1029	18	75	129	7.16667	299
scaffold873079	1612	2097	11	75	152	13.8182	485
scaffold873079	2367	2636	8	33	56	7	269
scaffold873079	3321	3954	12	93	143	11.9167	633
scaffold1972953	2737	2977	3	36	57	19	240
scaffold253338	1	1291	157	1824	2798	17.8217	1290
scaffold997119	351	637	9	361	555	61.6667	286
scaffold33534	663	880	8	47	71	8.875	217
scaffold1469885	4313	5008	4	116	171	42.75	695
scaffold1157541	7	365	20	105	156	7.8	358
scaffold1157541	2799	3134	19	70	137	7.21053	335
scaffold1264676	1	398	7	76	105	15	397
scaffold743948	525	1037	18	67	88	4.88889	512
scaffold205967	1979	2481	4	93	170	42.5	502
scaffold1448054	243	907	7	126	248	35.4286	664
scaffold1448054	2216	2489	4	61	119	29.75	273
scaffold102264	25	313	6	35	63	10.5	288
scaffold102264	1345	1576	3	38	76	25.3333	231
scaffold102264	2162	2483	8	23	66	8.25	321
scaffold102264	6341	7489	22	134	253	11.5	1148
scaffold2675022	5207	5797	6	46	93	15.5	590
scaffold2675022	12164	12420	2	20	38	19	256
scaffold855276	1	425	5	317	568	113.6	424
scaffold855276	1278	2018	12	824	1475	122.917	740
scaffold1982585	3	960	13	164	277	21.3077	957
scaffold3219126	108	410	11	42	90	8.18182	302
scaffold3219126	1175	1472	2	54	101	50.5	297
scaffold3614368	1	568	11	109	212	19.2727	567
scaffold1108882	1430	2212	8	101	159	19.875	782
scaffold1199134	99	907	9	130	121	13.4444	808
scaffold1199134	1126	1751	16	71	136	8.5	625
scaffold1714898	49	290	7	47	80	11.4286	241
scaffold63989	1	1547	108	989	1969	18.2315	1546
scaffold63989	3239	3575	23	84	230	10	336
scaffold188433	1034	1319	10	30	66	6.6	285
scaffold1016874	196	2293	71	2634	4595	64.7183	2097
scaffold2035032	43	264	26	133	174	6.69231	221
scaffold1310697	962	1798	134	789	1227	9.15672	836
scaffold716746	1	1357	73	378	635	8.69863	1356
scaffold716746	1586	2023	6	107	203	33.8333	437
scaffold279555	149	754	12	69	103	8.58333	605
scaffold57082	882	1206	5	198	311	62.2	324
scaffold57082	1436	1975	10	298	518	51.8	539
scaffold185979	246	1106	41	174	292	7.12195	860
scaffold12182	1009	1283	9	49	84	9.33333	274
scaffold578601	2198	2429	51	279	384	7.52941	231
scaffold605044	441	906	124	598	1214	9.79032	465
scaffold1693140	834	1089	18	59	101	5.61111	255
scaffold545002	192	578	2	36	50	25	386
scaffold3808555	527	829	6	50	76	12.6667	302
scaffold145268	990	3490	46	2698	6113	132.891	2500
scaffold491609	1125	1430	11	58	138	12.5455	305
scaffold491609	2019	2346	8	46	79	9.875	327
scaffold996251	224	1750	30	1713	2892	96.4	1526
scaffold1606054	46	1549	49	208	340	6.93878	1503
scaffold1606054	3243	3796	11	53	110	10	553
scaffold417919	620	910	7	60	99	14.1429	290
scaffold12624	1	882	65	309	525	8.07692	881
scaffold12624	1147	1398	14	77	141	10.0714	251
scaffold12624	2411	2944	40	193	299	7.475	533
scaffold12624	4138	4686	20	127	220	11	548
scaffold12624	4918	5352	51	129	264	5.17647	434
scaffold12624	6803	7159	32	111	243	7.59375	356
scaffold1934408	46	272	3	18	42	14	226
scaffold639537	265	488	6	27	71	11.8333	223
scaffold639537	840	1094	9	28	60	6.66667	254
scaffold639537	1363	2299	10	89	156	15.6	936
scaffold1608433	162	671	34	286	381	11.2059	509
scaffold1044793	109	521	17	56	141	8.29412	412
scaffold24616	1	328	28	173	314	11.2143	327
scaffold1962929	260	519	5	37	45	9	259
scaffold390766	1100	2131	34	221	318	9.35294	1031
scaffold98804	5	1186	169	2759	4372	25.8698	1181
scaffold3589590	598	1779	13	793	1735	133.462	1181
scaffold2014881	71	918	27	1103	1918	71.037	847
scaffold1232325	14	329	16	85	175	10.9375	315
scaffold1232325	800	3458	159	1995	3201	20.1321	2658
scaffold619816	1323	1620	2	93	163	81.5	297
scaffold619816	2129	2649	28	139	168	6	520
scaffold619816	3678	4450	43	151	274	6.37209	772
scaffold619816	4775	5724	9	119	267	29.6667	949
scaffold619816	6471	6822	2	73	147	73.5	351
scaffold3805927	204	787	87	645	1236	14.2069	583
scaffold69236	811	1630	36	160	240	6.66667	819
scaffold69236	1971	2520	12	121	158	13.1667	549
scaffold69236	2752	3040	13	70	101	7.76923	288
scaffold69236	3248	4574	49	221	421	8.59184	1326
scaffold2338070	1	479	41	393	551	13.439	478
scaffold497182	1133	1947	25	110	217	8.68	814
scaffold497182	2160	2841	13	135	232	17.8462	681
scaffold838557	2627	3076	27	114	224	8.2963	449
scaffold838557	4360	4653	19	84	144	7.57895	293
scaffold838557	11189	11715	28	152	233	8.32143	526
scaffold838557	12386	13054	36	174	307	8.52778	668
scaffold460897	78	1421	10	154	228	22.8	1343
scaffold460897	3113	3446	9	31	84	9.33333	333
scaffold460897	4616	5081	11	71	103	9.36364	465
scaffold460897	7218	7491	8	36	71	8.875	273
scaffold49025	3746	5548	958	3730	5709	5.95929	1802
scaffold211311	143	368	3	38	52	17.3333	225
scaffold211311	1303	1803	42	112	186	4.42857	500
scaffold211311	2846	3402	6	59	114	19	556
scaffold211311	4289	4553	3	26	62	20.6667	264
scaffold211311	4814	7218	58	341	552	9.51724	2404
scaffold1957064	39	317	12	53	132	11	278
scaffold1957064	1322	2188	26	140	245	9.42308	866
scaffold707482	1	4816	379	2547	5390	14.2216	4815
scaffold10429	263	564	37	293	428	11.5676	301
scaffold10429	1330	2149	336	1593	2580	7.67857	819
scaffold10429	2356	2969	196	1095	1827	9.32143	613
scaffold172062	1917	2684	26	708	1078	41.4615	767
scaffold172062	2971	5692	241	2384	3599	14.9336	2721
scaffold191001	2679	3126	22	58	101	4.59091	447
scaffold191001	5175	5455	19	62	114	6	280
scaffold958650	315	672	3	22	94	31.3333	357
scaffold507634	876	1408	7	52	64	9.14286	532
scaffold1547882	56	360	2	39	45	22.5	304
scaffold1167595	279	614	38	341	495	13.0263	335
scaffold1449464	1	1679	108	744	1483	13.7315	1678
scaffold606106	49	513	43	184	310	7.2093	464
scaffold606106	1215	1669	31	116	223	7.19355	454
scaffold2941189	1	854	6	467	924	154	853
scaffold3402433	1049	1297	15	55	114	7.6	248
scaffold1953327	1202	1458	18	70	101	5.61111	256
scaffold728393	223	1004	10	73	145	14.5	781
scaffold1343362	1	438	29	388	517	17.8276	437
scaffold834232	516	963	9	42	95	10.5556	447
scaffold834232	1163	2160	21	110	187	8.90476	997
scaffold1376331	1000	1214	3	18	39	13	214
scaffold895650	1826	2045	8	12	41	5.125	219
scaffold262629	1201	2525	44	324	446	10.1364	1324
scaffold262629	4737	5938	30	280	446	14.8667	1201
scaffold818758	1218	1423	86	480	744	8.65116	205
scaffold129198	1379	1628	15	46	83	5.53333	249
scaffold72197	2807	3108	3	19	42	14	301
scaffold1565759	990	1575	23	543	985	42.8261	585
scaffold1565759	2722	4427	331	2045	3398	10.2659	1705
scaffold509672	1	295	23	48	139	6.04348	294
scaffold509672	505	850	24	113	204	8.5	345
scaffold509672	1422	2494	14	240	409	29.2143	1072
scaffold1630596	1	406	16	267	511	31.9375	405
scaffold1630596	654	1051	30	128	212	7.06667	397
scaffold3060989	382	762	15	61	106	7.06667	380
scaffold833057	1440	1911	32	293	586	18.3125	471
scaffold833057	2129	2626	4	684	1184	296	497
scaffold2308448	339	594	35	147	274	7.82857	255
scaffold1904090	77	362	14	51	136	9.71429	285
scaffold171971	859	1645	20	164	240	12	786
scaffold3739910	5	504	14	521	1223	87.3571	499
scaffold1611132	17	741	176	823	1520	8.63636	724
scaffold1611132	6727	6949	84	388	726	8.64286	222
scaffold1611132	7182	7636	132	760	1274	9.65152	454
scaffold387981	306	4933	143	5775	10804	75.5524	4627
scaffold1768534	220	526	3	29	77	25.6667	306
scaffold353389	645	1285	9	49	89	9.88889	640
scaffold2635	39	2617	239	4313	7602	31.8075	2578
scaffold2635	2979	3946	230	1500	2597	11.2913	967
scaffold2635	4774	5444	67	776	1273	19	670
scaffold2635	6481	6845	228	778	1477	6.47807	364
scaffold598312	16	1066	24	252	340	14.1667	1050
scaffold3461187	1	205	3	48	75	25	204
scaffold3461187	440	1026	10	146	262	26.2	586
scaffold1214062	256	1502	31	305	470	15.1613	1246
scaffold1214062	2151	2520	13	104	133	10.2308	369
scaffold1214062	2915	3251	8	43	96	12	336
scaffold3824763	356	562	2	57	109	54.5	206
scaffold934401	1	709	68	1099	1920	28.2353	708
scaffold934401	1263	2993	235	2982	5194	22.1021	1730
scaffold934401	3248	3900	60	674	1204	20.0667	652
scaffold934401	4491	5760	36	1082	1703	47.3056	1269
scaffold869215	1	249	2	49	95	47.5	248
scaffold2136754	1	410	39	339	462	11.8462	409
scaffold3849057	1480	1828	7	20	55	7.85714	348
scaffold2069779	39	817	25	107	157	6.28	778
scaffold295961	1	1033	20	149	227	11.35	1032
scaffold295961	1958	2613	25	126	215	8.6	655
scaffold609609	1426	1750	3	16	54	18	324
scaffold555674	8	332	31	142	253	8.16129	324
scaffold1198885	112	458	86	382	759	8.82558	346
scaffold272832	1	1404	69	1573	2282	33.0725	1403
scaffold272832	1905	2454	38	250	362	9.52632	549
scaffold1238890	5641	6221	51	529	876	17.1765	580
scaffold1238890	6618	7532	125	774	1369	10.952	914
scaffold3303975	85	521	6	47	95	15.8333	436
scaffold43444	154	385	8	31	45	5.625	231
scaffold1554035	6200	6408	2	17	37	18.5	208
scaffold546797	497	838	7	40	81	11.5714	341
scaffold826869	1447	1718	6	36	62	10.3333	271
scaffold276805	994	1225	29	108	130	4.48276	231
scaffold276805	2593	3380	51	169	307	6.01961	787
scaffold276805	5710	5919	20	77	110	5.5	209
scaffold87740	199	534	15	264	623	41.5333	335
scaffold87740	1603	2572	18	604	1338	74.3333	969
scaffold2820911	107	527	8	35	90	11.25	420
scaffold2369548	47	882	12	199	273	22.75	835
scaffold2369548	1456	1815	4	113	195	48.75	359
scaffold2369548	2570	2872	3	117	169	56.3333	302
scaffold2369548	4431	6213	35	394	644	18.4	1782
scaffold208553	507	1497	33	694	1025	31.0606	990
scaffold208553	2228	3498	28	1108	1828	65.2857	1270
scaffold756905	887	1260	10	47	87	8.7	373
scaffold509069	1	13226	1132	7344	15984	14.1201	13225
scaffold509069	13563	14062	72	280	543	7.54167	499
scaffold281080	662	1503	16	206	358	22.375	841
scaffold942222	592	1407	8	111	138	17.25	815
scaffold1664511	1	552	38	302	479	12.6053	551
scaffold1664511	753	1125	35	130	235	6.71429	372
scaffold3106803	1042	1409	4	39	77	19.25	367
scaffold50210	10823	11376	7	54	78	11.1429	553
scaffold3600280	1	847	29	903	1494	51.5172	846
scaffold3259	1	222	15	89	149	9.93333	221
scaffold117851	119	324	4	12	46	11.5	205
scaffold2370063	1062	1338	6	27	50	8.33333	276
scaffold971556	215	487	4	25	64	16	272
scaffold134140	6	380	32	120	244	7.625	374
scaffold134140	2192	2584	28	116	214	7.64286	392
scaffold134140	8166	8386	20	121	167	8.35	220
scaffold82655	564	1812	31	1117	2587	83.4516	1248
scaffold1017983	1	269	20	72	150	7.5	268
scaffold1017983	480	1074	22	95	185	8.40909	594
scaffold816739	451	1540	21	136	211	10.0476	1089
scaffold745114	1	702	70	709	985	14.0714	701
scaffold229558	1568	1822	20	71	82	4.1	254
scaffold1435947	323	922	55	356	528	9.6	599
scaffold1435947	1831	2347	49	305	458	9.34694	516
scaffold2242813	2142	2377	26	34	66	2.53846	235
scaffold266783	931	1790	14	101	164	11.7143	859
scaffold266783	2017	2828	6	97	192	32	811
scaffold3483281	116	576	8	94	98	12.25	460
scaffold1443691	182	529	12	83	115	9.58333	347
scaffold2800435	4	666	8	136	256	32	662
scaffold2748170	1	1091	71	1265	2061	29.0282	1090
scaffold2748170	1386	2734	157	1541	2246	14.3057	1348
scaffold1651408	772	1833	101	319	485	4.80198	1061
scaffold1651408	2084	2874	6	175	303	50.5	790
scaffold225696	998	2896	180	958	2052	11.4	1898
scaffold225696	4282	5851	232	871	1793	7.72845	1569
scaffold225696	6537	12603	539	3548	7534	13.9777	6066
scaffold1357862	1849	2050	13	42	74	5.69231	201
scaffold3399454	142	431	4	41	68	17	289
scaffold1615175	3	784	21	124	187	8.90476	781
scaffold1206947	541	972	6	24	62	10.3333	431
scaffold2135667	35	250	3	8	11	3.66667	215
scaffold388778	544	3776	183	4897	8400	45.9016	3232
scaffold307781	375	817	6	59	86	14.3333	442
scaffold1411853	497	1367	6	97	173	28.8333	870
scaffold19356	350	851	7	417	702	100.286	501
scaffold1805899	674	957	12	68	109	9.08333	283
scaffold1805899	1496	1929	25	196	330	13.2	433
scaffold465769	821	1756	6	103	197	32.8333	935
scaffold465769	4498	4845	4	34	65	16.25	347
scaffold465769	5086	5392	3	47	71	23.6667	306
scaffold1181473	150	377	3	17	44	14.6667	227
scaffold816423	430	898	265	1044	1543	5.82264	468
scaffold816423	1775	2082	349	887	1256	3.59885	307
scaffold3483846	351	938	8	31	81	10.125	587
scaffold157936	636	892	4	16	47	11.75	256
scaffold157936	2371	2595	10	21	49	4.9	224
scaffold157936	3235	3761	5	23	82	16.4	526
scaffold49547	213	1013	31	143	254	8.19355	800
scaffold29297	1	1276	46	361	693	15.0652	1275
scaffold153511	255	577	4	96	135	33.75	322
scaffold153511	814	2041	25	301	514	20.56	1227
scaffold153511	3438	4017	21	138	263	12.5238	579
scaffold84737	1382	1673	19	60	111	5.84211	291
scaffold1038073	130	1231	17	1326	2189	128.765	1101
scaffold722854	22	326	18	59	158	8.77778	304
scaffold1231004	1248	1720	11	55	94	8.54545	472
scaffold1231004	1946	2768	6	145	247	41.1667	822
scaffold66406	13	7512	609	4173	9237	15.1675	7499
scaffold1114039	990	1627	5	55	157	31.4	637
scaffold677156	1549	1777	13	47	87	6.69231	228
scaffold727084	17	1117	13	239	431	33.1538	1100
scaffold727084	2233	2608	6	85	173	28.8333	375
scaffold727084	4851	6157	28	280	523	18.6786	1306
scaffold1913918	509	765	65	277	477	7.33846	256
scaffold1116387	159	394	4	43	74	18.5	235
scaffold1116387	2398	2817	18	102	230	12.7778	419
scaffold49666	3641	3966	17	48	140	8.23529	325
scaffold2510956	1	378	8	190	291	36.375	377
scaffold216218	1	337	6	52	134	22.3333	336
scaffold216218	603	1106	9	388	739	82.1111	503
scaffold216218	1613	2238	22	559	940	42.7273	625
scaffold216218	3838	4673	25	1115	1916	76.64	835
scaffold216218	5369	6210	94	811	1621	17.2447	841
scaffold216218	6772	7409	61	568	966	15.8361	637
scaffold216218	8263	8711	4	368	613	153.25	448
scaffold216218	10398	10761	2	293	436	218	363
scaffold216218	11103	12650	104	1251	2120	20.3846	1547
scaffold1543715	586	1268	16	135	267	16.6875	682
scaffold427641	315	1212	75	395	680	9.06667	897
scaffold427641	1463	1780	32	202	252	7.875	317
scaffold3194259	34	276	25	127	186	7.44	242
scaffold2359726	957	1206	7	23	37	5.28571	249
scaffold254559	392	1035	5	127	244	48.8	643
scaffold1656826	214	418	95	370	667	7.02105	204
scaffold3753930	413	962	19	36	109	5.73684	549
scaffold317204	62	274	4	26	43	10.75	212
scaffold317204	906	1538	8	81	152	19	632
scaffold317204	2645	3573	20	115	228	11.4	928
scaffold2027167	1	410	22	254	471	21.4091	409
scaffold2027167	621	1024	51	320	551	10.8039	403
scaffold2027167	1687	2027	34	291	470	13.8235	340
scaffold953391	62	317	5	28	60	12	255
scaffold617649	1898	2619	23	108	150	6.52174	721
scaffold402223	1281	2260	14	231	359	25.6429	979
scaffold402223	2982	3740	24	178	263	10.9583	758
scaffold402223	4542	4869	10	53	70	7	327
scaffold894894	24	1477	40	248	508	12.7	1453
scaffold1567177	346	1100	13	82	139	10.6923	754
scaffold690711	1	1030	12	627	1153	96.0833	1029
scaffold1166445	1074	1373	9	39	67	7.44444	299
scaffold1166445	1664	2163	23	77	116	5.04348	499
scaffold1353089	822	1133	24	188	372	15.5	311
scaffold1123065	999	1538	14	59	94	6.71429	539
scaffold76674	61	1878	153	1925	3393	22.1765	1817
scaffold76674	2080	4654	163	2482	4160	25.5215	2574
scaffold76674	5026	5569	90	617	1018	11.3111	543
scaffold76674	5955	6461	105	764	1253	11.9333	506
scaffold76674	6805	7431	5	729	1298	259.6	626
scaffold76674	7817	9315	87	1047	1992	22.8966	1498
scaffold1666622	8	347	14	59	78	5.57143	339
scaffold2011436	652	1277	13	193	341	26.2308	625
scaffold399577	152	365	6	27	48	8	213
scaffold399577	1287	3065	31	181	293	9.45161	1778
scaffold3344399	35	712	33	163	335	10.1515	677
scaffold2554063	1	455	23	670	1239	53.8696	454
scaffold3388313	42	371	14	74	122	8.71429	329
scaffold919731	1	1130	115	848	1301	11.313	1129
scaffold1144096	512	950	54	239	409	7.57407	438
scaffold682764	145	1275	12	1480	2609	217.417	1130
scaffold682764	1901	2645	51	763	1153	22.6078	744
scaffold207973	1552	2084	6	86	178	29.6667	532
scaffold207973	2301	3150	9	142	253	28.1111	849
scaffold207973	5419	5757	3	60	103	34.3333	338
scaffold207973	6805	7428	23	81	151	6.56522	623
scaffold916005	1	320	42	310	471	11.2143	319
scaffold916005	1953	2351	46	282	382	8.30435	398
scaffold916005	2630	3115	22	185	327	14.8636	485
scaffold315788	157	1201	34	182	299	8.79412	1044
scaffold2217135	860	1095	6	33	77	12.8333	235
scaffold1639146	118	651	21	81	189	9	533
scaffold1639146	980	1229	20	72	130	6.5	249
scaffold2761674	80	561	8	115	167	20.875	481
scaffold1123390	294	599	83	388	637	7.6747	305
scaffold915269	1086	1796	41	307	564	13.7561	710
scaffold915269	2197	2809	58	308	607	10.4655	612
scaffold257610	327	944	38	160	334	8.78947	617
scaffold3697179	1	259	2	28	51	25.5	258
scaffold3387607	92	478	8	67	145	18.125	386
scaffold292991	420	1585	302	1680	2713	8.98344	1165
scaffold1606399	1625	1903	12	36	69	5.75	278
scaffold2464936	242	1386	25	183	408	16.32	1144
scaffold2069764	337	552	3	21	38	12.6667	215
scaffold3387040	80	356	6	30	51	8.5	276
scaffold94913	998	1546	40	146	303	7.575	548
scaffold1771257	325	626	71	265	580	8.16901	301
scaffold2048004	301	1019	34	88	130	3.82353	718
scaffold172314	392	1099	12	173	250	20.8333	707
scaffold172314	1679	1991	3	94	160	53.3333	312
scaffold172314	2241	3638	32	336	604	18.875	1397
scaffold3263886	1	1502	48	285	560	11.6667	1501
scaffold112999	1561	2059	89	278	619	6.95506	498
scaffold275334	292	701	6	676	1068	178	409
scaffold2528315	6	467	38	192	441	11.6053	461
scaffold96870	903	1117	3	22	37	12.3333	214
scaffold82217	2113	4581	24	335	558	23.25	2468
scaffold82217	6564	7424	18	158	249	13.8333	860
scaffold82217	7844	8055	18	65	64	3.55556	211
scaffold82217	8399	8887	8	93	165	20.625	488
scaffold2097298	990	1515	19	91	147	7.73684	525
scaffold508210	953	1418	10	91	145	14.5	465
scaffold2178110	1	422	51	769	1075	21.0784	421
scaffold1545069	103	360	3	36	71	23.6667	257
scaffold1545069	638	923	2	28	67	33.5	285
scaffold1545069	1389	2114	11	80	157	14.2727	725
scaffold1545069	2839	3281	9	44	100	11.1111	442
scaffold724856	72	1215	123	1364	1916	15.5772	1143
scaffold724856	1981	2565	55	401	613	11.1455	584
scaffold450939	2122	2608	2	136	251	125.5	486
scaffold14823	248	1778	350	1870	3308	9.45143	1530
scaffold14823	2079	4374	352	2458	3868	10.9886	2295
scaffold503661	473	3086	55	494	840	15.2727	2613
scaffold503661	4561	5193	15	140	285	19	632
scaffold503665	671	1439	141	671	1120	7.94326	768
scaffold730660	390	1374	20	106	148	7.4	984
scaffold1040139	830	1173	9	35	60	6.66667	343
scaffold16520	893	1656	84	1059	1897	22.5833	763
scaffold1319701	494	782	2	104	149	74.5	288
scaffold2805072	810	1310	5	88	134	26.8	500
scaffold744034	828	1067	28	85	108	3.85714	239
scaffold338619	2052	2295	8	23	40	5	243
scaffold338619	2898	3308	8	33	63	7.875	410
scaffold682903	282	499	10	76	116	11.6	217
scaffold481649	1574	2323	17	857	1590	93.5294	749
scaffold481649	3312	4091	26	920	1526	58.6923	779
scaffold481649	6909	7687	10	818	1504	150.4	778
scaffold481649	7937	9385	40	1614	2744	68.6	1448
scaffold481649	11112	11639	8	688	1200	150	527
scaffold481649	12634	13076	2	597	1104	552	442
scaffold481649	14262	15511	130	1242	2265	17.4231	1249
scaffold675562	40	523	41	208	399	9.73171	483
scaffold675562	2639	3141	40	272	478	11.95	502
scaffold675562	5528	6263	42	293	539	12.8333	735
scaffold1096594	990	1711	44	730	1664	37.8182	721
scaffold1096594	2029	2942	104	805	1805	17.3558	913
scaffold222084	1	1505	46	728	1724	37.4783	1504
scaffold222084	1964	3335	48	838	1792	37.3333	1371
scaffold222084	3721	4384	23	126	249	10.8261	663
scaffold222084	4720	7383	108	1440	3233	29.9352	2663
scaffold222084	8264	8860	35	453	947	27.0571	596
scaffold222084	9579	10884	172	905	2078	12.0814	1305
scaffold337651	8180	8462	5	29	44	8.8	282
scaffold2123149	208	609	8	110	141	17.625	401
scaffold388692	365	656	10	42	69	6.9	291
scaffold738829	12	336	6	38	91	15.1667	324
scaffold424353	65	2241	32	223	417	13.0312	2176
scaffold2639638	350	840	100	582	1113	11.13	490
scaffold1756550	16	349	10	42	89	8.9	333
scaffold1209319	527	1056	17	62	109	6.41176	529
scaffold466216	45	1349	28	285	411	14.6786	1304
scaffold2012431	1	783	137	667	1249	9.11679	782
scaffold1001849	341	806	19	73	129	6.78947	465
scaffold1001849	1673	1912	3	21	37	12.3333	239
scaffold146535	79	1208	21	110	218	10.381	1129
scaffold146535	1517	2577	17	141	222	13.0588	1060
scaffold1555114	736	1267	9	134	170	18.8889	531
scaffold1555114	2655	2969	9	99	203	22.5556	314
scaffold1555114	3942	4293	38	131	191	5.02632	351
scaffold1555114	6091	6565	9	112	214	23.7778	474
scaffold1131792	653	1105	49	318	572	11.6735	452
scaffold30163	871	1730	301	6163	8897	29.5581	859
scaffold238466	365	1155	26	378	717	27.5769	790
scaffold1302949	463	788	32	160	255	7.96875	325
scaffold132881	1274	1718	10	115	174	17.4	444
scaffold2880543	7	316	4	43	51	12.75	309
scaffold192449	860	1179	8	56	71	8.875	319
scaffold192449	4161	4555	11	63	117	10.6364	394
scaffold285087	251	566	8	38	70	8.75	315
scaffold103167	19	281	20	325	621	31.05	262
scaffold492994	1199	1605	18	34	96	5.33333	406
scaffold492994	1887	2812	35	93	212	6.05714	925
scaffold1433604	1	257	10	53	91	9.1	256
scaffold737372	36	1324	45	238	529	11.7556	1288
scaffold816575	397	1342	21	102	201	9.57143	945
scaffold688431	1679	2245	10	33	78	7.8	566
scaffold688431	5198	5500	7	21	51	7.28571	302
scaffold2201600	1236	1438	13	51	98	7.53846	202
scaffold2201600	2625	2904	2	48	112	56	279
scaffold1555539	575	911	39	186	373	9.5641	336
scaffold643899	1680	2380	25	119	203	8.12	700
scaffold579802	64	877	47	325	569	12.1064	813
scaffold1768937	1924	2459	10	54	94	9.4	535
scaffold336375	5	2124	81	2630	4141	51.1235	2119
scaffold566934	1261	1555	7	42	92	13.1429	294
scaffold480032	77	511	14	90	157	11.2143	434
scaffold480032	1380	1874	6	91	179	29.8333	494
scaffold42205	224	909	12	67	138	11.5	685
scaffold42205	1457	1793	8	41	83	10.375	336
scaffold42205	2207	3083	9	78	156	17.3333	876
scaffold42205	3626	3968	2	55	103	51.5	342
scaffold1993747	1217	1616	16	78	138	8.625	399
scaffold108057	679	2463	44	396	717	16.2955	1784
scaffold108057	3120	4050	19	184	306	16.1053	930
scaffold108057	5263	6747	17	351	612	36	1484
scaffold108057	7562	8157	14	92	207	14.7857	595
scaffold108057	9262	10935	39	394	669	17.1538	1673
scaffold108057	11287	11811	8	144	224	28	524
scaffold108057	13701	14077	6	94	176	29.3333	376
scaffold108057	14616	15428	59	185	337	5.71186	812
scaffold110867	1	756	114	551	997	8.74561	755
scaffold110867	1637	1968	2	187	365	182.5	331
scaffold110867	2733	3250	6	757	1320	220	517
scaffold110867	4297	5253	63	1109	1788	28.381	956
scaffold110867	5850	6520	50	796	1314	26.28	670
scaffold875507	1488	1963	108	617	1064	9.85185	475
scaffold122757	12	224	13	50	79	6.07692	212
scaffold122757	677	986	4	44	98	24.5	309
scaffold122757	1496	2438	127	473	979	7.70866	942
scaffold1015866	84	837	4	82	141	35.25	753
scaffold144882	30	311	14	54	99	7.07143	281
scaffold144882	1404	1611	6	48	61	10.1667	207
scaffold144882	1854	2121	8	53	78	9.75	267
scaffold144882	3322	4938	43	211	458	10.6512	1616
scaffold144882	5822	6953	40	212	469	11.725	1131
scaffold144882	7379	7883	51	146	256	5.01961	504
scaffold144882	8096	10258	89	387	786	8.83146	2162
scaffold2478180	67	3401	132	1368	2873	21.7652	3334
scaffold866823	4777	4995	7	10	37	5.28571	218
scaffold601634	1	724	67	332	527	7.86567	723
scaffold3251222	8	621	27	497	873	32.3333	613
scaffold535125	328	1309	9	123	268	29.7778	981
scaffold146892	11	21855	1862	11896	26520	14.2427	21844
scaffold2137327	2	217	6	29	48	8	215
scaffold3552847	314	1104	7	121	204	29.1429	790
scaffold302049	1	240	36	153	255	7.08333	239
scaffold1503578	3503	3812	43	224	337	7.83721	309
scaffold241593	961	1928	23	1320	2410	104.783	967
scaffold241593	2880	3325	6	749	1325	220.833	445
scaffold241593	3650	4448	67	1003	1702	25.403	798
scaffold241593	5402	5833	6	779	1421	236.833	431
scaffold241593	6056	7828	107	2383	4159	38.8692	1772
scaffold1859844	1099	1790	11	109	196	17.8182	691
scaffold1839539	293	827	49	311	447	9.12245	534
scaffold51930	467	704	13	69	107	8.23077	237
scaffold51930	4899	5721	10	148	285	28.5	822
scaffold51930	6672	6930	14	66	104	7.42857	258
scaffold51930	7449	8077	13	140	173	13.3077	628
scaffold827971	651	881	3	31	53	17.6667	230
scaffold1151820	364	1820	185	1187	1743	9.42162	1456
scaffold1187766	1	379	13	119	173	13.3077	378
scaffold2546545	1165	1482	6	21	62	10.3333	317
scaffold3167891	1111	1432	5	45	77	15.4	321
scaffold2542733	1	304	34	553	872	25.6471	303
scaffold1351117	1105	1597	8	25	68	8.5	492
scaffold3369626	403	869	2	129	237	118.5	466
scaffold100959	8	272	22	57	101	4.59091	264
scaffold100959	500	1086	27	96	195	7.22222	586
scaffold100959	1554	1799	3	62	92	30.6667	245
scaffold2257269	290	492	3	49	113	37.6667	202
scaffold2257269	805	1519	15	118	230	15.3333	714
scaffold2257269	2484	2835	12	66	183	15.25	351
scaffold2257269	7033	7582	19	116	194	10.2105	549
scaffold416571	1	325	5	89	142	28.4	324
scaffold416571	539	1106	8	469	1115	139.375	567
scaffold416571	1316	2601	67	959	2169	32.3731	1285
scaffold416571	3040	3254	3	394	897	299	214
scaffold113942	15626	16092	115	731	979	8.51304	466
scaffold404217	990	1296	7	48	85	12.1429	306
scaffold3742446	1	407	23	122	241	10.4783	406
scaffold325773	2033	2625	259	1247	1981	7.64865	592
scaffold1630495	93	543	12	48	86	7.16667	450
scaffold1630495	1707	1980	2	36	70	35	273
scaffold1182607	666	1581	25	153	216	8.64	915
scaffold1182607	2860	3190	5	88	102	20.4	330
scaffold221021	2186	2812	37	104	228	6.16216	626
scaffold3355922	1	218	2	37	60	30	217
scaffold2791790	1053	1273	6	19	52	8.66667	220
scaffold376671	3079	4318	20	294	503	25.15	1239
scaffold376671	6006	6386	4	73	159	39.75	380
scaffold1013315	1	475	17	118	245	14.4118	474
scaffold397812	41	329	14	37	94	6.71429	288
scaffold397812	1133	2518	17	204	295	17.3529	1385
scaffold219105	425	1061	8	101	210	26.25	636
scaffold679607	1456	1682	4	26	52	13	226
scaffold1353894	120	818	42	128	235	5.59524	698
scaffold998605	1003	1273	15	31	45	3	270
scaffold604804	1626	1841	16	35	52	3.25	215
scaffold292241	5665	6166	10	29	72	7.2	501
scaffold560366	36	1620	39	324	531	13.6154	1584
scaffold560366	2805	3137	23	106	160	6.95652	332
scaffold827443	188	584	2	51	78	39	396
scaffold827443	923	2222	17	121	198	11.6471	1299
scaffold827443	2798	3189	6	56	92	15.3333	391
scaffold827443	3405	3890	11	76	89	8.09091	485
scaffold827443	4127	4353	9	45	63	7	226
scaffold827443	4567	5090	16	58	105	6.5625	523
scaffold827443	5485	6439	8	101	188	23.5	954
scaffold827443	6978	7522	31	87	127	4.09677	544
scaffold827443	8986	9360	11	51	90	8.18182	374
scaffold49961	1	404	8	160	345	43.125	403
scaffold2491297	1	282	17	61	134	7.88235	281
scaffold2491297	781	1045	22	87	129	5.86364	264
scaffold3541613	548	832	2	18	46	23	284
scaffold3071891	1	210	18	29	68	3.77778	209
scaffold732279	1	3639	323	3693	5673	17.5635	3638
scaffold520875	289	518	5	39	61	12.2	229
scaffold520875	1041	1303	7	81	108	15.4286	262
scaffold520875	1576	1954	2	60	148	74	378
scaffold1318845	274	494	9	36	61	6.77778	220
scaffold1318845	1362	1811	11	55	70	6.36364	449
scaffold266631	857	4056	92	3706	6370	69.2391	3199
scaffold20974	769	1426	17	424	841	49.4706	657
scaffold20974	2391	3208	18	987	1712	95.1111	817
scaffold20974	3790	6638	203	3044	5428	26.7389	2848
scaffold3550391	1	696	7	494	972	138.857	695
scaffold3730379	455	902	4	60	122	30.5	447
scaffold1156548	666	945	20	61	108	5.4	279
scaffold1024736	1	2453	89	2453	4008	45.0337	2452
scaffold300550	223	908	9	107	203	22.5556	685
scaffold1749152	351	761	56	453	626	11.1786	410
scaffold544547	211	805	9	82	128	14.2222	594
scaffold544547	1249	3324	44	179	379	8.61364	2075
scaffold162747	806	1077	9	55	100	11.1111	271
scaffold162747	2140	2776	50	539	922	18.44	636
scaffold162747	4748	5100	33	310	452	13.697	352
scaffold502445	182	1099	20	119	175	8.75	917
scaffold403682	622	1021	6	95	142	23.6667	399
scaffold403682	1619	2039	10	76	106	10.6	420
scaffold938919	263	728	17	52	120	7.05882	465
scaffold2985208	28	317	45	186	368	8.17778	289
scaffold280324	1042	1527	36	106	270	7.5	485
scaffold221845	12147	12381	7	44	64	9.14286	234
scaffold199507	41	903	18	217	366	20.3333	862
scaffold1345594	7	473	6	76	159	26.5	466
scaffold1021962	485	730	4	23	40	10	245
scaffold265474	1496	1907	16	78	122	7.625	411
scaffold125721	175	605	16	65	131	8.1875	430
scaffold125721	878	1080	10	37	71	7.1	202
scaffold125721	1307	2412	36	175	270	7.5	1105
scaffold125721	2735	3057	7	40	85	12.1429	322
scaffold125721	3293	4042	18	131	190	10.5556	749
scaffold125721	4254	4998	34	133	202	5.94118	744
scaffold125721	5756	6319	20	95	158	7.9	563
scaffold1461420	2541	2785	3	29	56	18.6667	244
scaffold1465425	303	594	8	74	124	15.5	291
scaffold134120	5	862	270	1824	3025	11.2037	857
scaffold934640	5	609	35	154	325	9.28571	604
scaffold661782	65	472	43	167	433	10.0698	407
scaffold155596	1	758	48	347	572	11.9167	757
scaffold1974368	1045	1933	47	113	201	4.2766	888
scaffold122200	1	2028	378	4301	7487	19.8069	2027
scaffold122200	2771	5318	437	3626	6455	14.7712	2547
scaffold505634	1238	1628	16	56	77	4.8125	390
scaffold3480154	1375	1872	34	180	360	10.5882	497
scaffold3315602	105	505	9	59	87	9.66667	400
scaffold360840	451	1150	14	72	137	9.78571	699
scaffold788439	2161	2451	13	30	46	3.53846	290
scaffold291280	169	445	11	31	72	6.54545	276
scaffold291280	1082	1386	15	55	89	5.93333	304
scaffold291280	1611	1883	9	46	77	8.55556	272
scaffold1015757	111	636	15	114	228	15.2	525
scaffold1015757	961	2435	39	292	603	15.4615	1474
scaffold1916514	1	1462	45	268	571	12.6889	1461
scaffold1916514	1671	2029	14	87	138	9.85714	358
scaffold1530286	1897	2237	47	171	324	6.89362	340
scaffold177463	748	991	9	34	63	7	243
scaffold196318	3640	3943	59	287	463	7.84746	303
scaffold583696	370	1179	73	516	769	10.5342	809
scaffold1292742	44	594	8	186	273	34.125	550
scaffold2119063	1	256	12	32	54	4.5	255
scaffold113379	493	3884	54	434	695	12.8704	3391
scaffold113379	4529	5184	11	80	143	13	655
scaffold113379	7326	8326	31	153	294	9.48387	1000
scaffold2795213	1036	1398	17	100	149	8.76471	362
scaffold189210	106	569	8	60	86	10.75	463
scaffold261777	4	363	7	77	113	16.1429	359
scaffold3754840	1	415	41	181	363	8.85366	414
scaffold1833393	426	740	33	145	249	7.54545	314
scaffold97401	1148	2361	127	1774	2443	19.2362	1213
scaffold777769	1	1384	87	426	761	8.74713	1383
scaffold777769	1954	2289	26	99	198	7.61538	335
scaffold777769	2915	3406	25	128	203	8.12	491
scaffold777769	3751	4101	6	25	80	13.3333	350
scaffold777769	4309	4545	19	64	143	7.52632	236
scaffold777769	5328	5925	18	88	223	12.3889	597
scaffold777769	6150	6453	11	81	120	10.9091	303
scaffold403953	4	2490	46	3928	6933	150.717	2486
scaffold1238061	1546	1902	18	25	56	3.11111	356
scaffold448564	1	389	13	78	213	16.3846	388
scaffold342013	1	1472	51	1392	3050	59.8039	1471
scaffold1459188	157	732	41	219	422	10.2927	575
scaffold1459188	1245	1879	57	279	464	8.14035	634
scaffold561223	905	1479	24	137	232	9.66667	574
scaffold561223	2023	2716	9	200	260	28.8889	693
scaffold411660	475	880	5	32	77	15.4	405
scaffold1324978	664	1028	4	64	143	35.75	364
scaffold1123193	902	1103	6	14	41	6.83333	201
scaffold389947	283	1698	126	970	1755	13.9286	1415
scaffold1232184	1373	1574	4	11	37	9.25	201
scaffold1232184	1874	2786	23	69	156	6.78261	912
scaffold1232184	3539	3872	7	27	59	8.42857	333
scaffold2869196	143	404	25	82	199	7.96	261
scaffold1686804	286	693	34	196	362	10.6471	407
scaffold2019104	61	435	2	49	66	33	374
scaffold366202	1415	4021	94	449	900	9.57447	2606
scaffold366202	4269	4550	12	67	136	11.3333	281
scaffold639654	1	702	167	919	1450	8.68263	701
scaffold639654	921	1454	4	99	208	52	533
scaffold249195	109	328	18	68	143	7.94444	219
scaffold636117	1	602	14	115	185	13.2143	601
scaffold636117	3850	4150	20	62	103	5.15	300
scaffold636117	7340	8985	44	243	406	9.22727	1645
scaffold636117	10620	12090	30	237	351	11.7	1470
scaffold377252	786	1133	7	60	128	18.2857	347
scaffold3605786	21	315	7	55	111	15.8571	294
scaffold579481	33	285	53	326	506	9.54717	252
scaffold2062903	530	1024	26	331	648	24.9231	494
scaffold833158	1	663	32	358	619	19.3438	662
scaffold437654	42	373	22	80	182	8.27273	331
scaffold115785	487	1214	11	216	321	29.1818	727
scaffold115785	2376	2791	6	84	109	18.1667	415
scaffold115785	3119	4550	27	324	514	19.037	1431
scaffold115785	5411	5860	4	105	187	46.75	449
scaffold115785	6160	6748	9	156	268	29.7778	588
scaffold115785	7246	8054	12	181	325	27.0833	808
scaffold919665	14	813	21	95	185	8.80952	799
scaffold919665	1181	2339	22	180	305	13.8636	1158
scaffold1410192	1	219	4	22	70	17.5	218
scaffold1753463	375	635	3	35	60	20	260
scaffold416994	1	577	13	73	112	8.61538	576
scaffold620946	2046	2299	2	50	106	53	253
scaffold819313	60	807	17	85	182	10.7059	747
scaffold1495464	4140	4909	5	51	88	17.6	769
scaffold1036067	343	677	10	65	87	8.7	334
scaffold3521190	990	1410	13	39	114	8.76923	420
scaffold3521190	1679	2193	19	82	160	8.42105	514
scaffold3880020	230	1135	14	160	247	17.6429	905
scaffold662660	1	577	31	562	965	31.129	576
scaffold662660	911	1221	80	562	994	12.425	310
scaffold67419	700	1860	37	212	341	9.21622	1160
scaffold606235	380	1290	8	136	222	27.75	910
scaffold606235	2414	2999	39	89	241	6.17949	585
scaffold606235	3289	3761	18	95	171	9.5	472
scaffold563869	1263	3305	62	481	816	13.1613	2042
scaffold643832	1475	1755	22	108	170	7.72727	280
scaffold643832	2734	3260	83	313	465	5.60241	526
scaffold777903	3284	3690	86	1690	2450	28.4884	406
scaffold319712	963	1317	7	16	47	6.71429	354
scaffold139583	347	1014	11	101	158	14.3636	667
scaffold139583	1599	3020	23	196	368	16	1421
scaffold139583	3893	4617	10	110	149	14.9	724
scaffold139583	4847	6482	34	193	355	10.4412	1635
scaffold139583	7419	8544	17	164	256	15.0588	1125
scaffold2704253	128	774	16	101	119	7.4375	646
scaffold2704253	1030	1561	19	79	172	9.05263	531
scaffold3742479	1	221	6	25	48	8	220
scaffold1415037	401	1091	8	100	197	24.625	690
scaffold3243066	284	626	13	64	82	6.30769	342
scaffold27957	1	353	2	69	85	42.5	352
scaffold3639781	1676	2081	5	31	61	12.2	405
scaffold724831	1134	1662	51	205	370	7.2549	528
scaffold1808287	522	1341	174	1050	1601	9.20115	819
scaffold376666	1	4172	130	5818	8633	66.4077	4171
scaffold1432161	877	1650	8	96	223	27.875	773
scaffold1432161	2334	2709	13	43	119	9.15385	375
scaffold964827	708	1983	46	212	320	6.95652	1275
scaffold63206	1057	1426	20	92	137	6.85	369
scaffold63206	2194	2973	13	198	305	23.4615	779
scaffold63206	4695	5138	13	66	138	10.6154	443
scaffold63206	5812	6203	17	89	174	10.2353	391
scaffold63206	6593	8309	21	312	569	27.0952	1716
scaffold2737432	1	331	19	1261	2271	119.526	330
scaffold1039612	537	802	65	231	394	6.06154	265
scaffold366	10	342	7	22	47	6.71429	332
scaffold366	1579	2827	34	197	326	9.58824	1248
scaffold2019713	1	273	5	144	316	63.2	272
scaffold901699	133	676	14	66	119	8.5	543
scaffold901699	933	1153	14	49	83	5.92857	220
scaffold901699	1903	2189	3	32	49	16.3333	286
scaffold901699	3430	3806	6	62	82	13.6667	376
scaffold901699	4333	4789	17	64	146	8.58824	456
scaffold835617	111	438	9	81	130	14.4444	327
scaffold829749	4	791	55	262	475	8.63636	787
scaffold829749	1060	1730	60	285	430	7.16667	670
scaffold306167	1	235	134	619	1000	7.46269	234
scaffold917993	39	993	25	85	172	6.88	954
scaffold354575	247	582	24	81	98	4.08333	335
scaffold119508	1	303	18	119	153	8.5	302
scaffold119508	769	996	39	187	346	8.87179	227
scaffold500474	346	773	3	504	971	323.667	427
scaffold500474	1237	2600	18	1396	2569	142.722	1363
scaffold500474	3004	3491	4	90	168	42	487
scaffold3479243	71	283	36	221	329	9.13889	212
scaffold3479243	569	878	124	553	973	7.84677	309
scaffold3479243	1305	1772	143	903	1270	8.88112	467
scaffold1318860	1125	1598	40	200	266	6.65	473
scaffold774531	676	1246	21	93	146	6.95238	570
scaffold774531	1737	2829	30	146	229	7.63333	1092
scaffold1127255	420	1640	17	175	287	16.8824	1220
scaffold2491293	899	1305	10	57	92	9.2	406
scaffold2491293	1816	2092	8	37	70	8.75	276
scaffold2491293	2614	2876	7	28	56	8	262
scaffold213654	246	8323	660	4082	8650	13.1061	8077
scaffold133698	233	501	6	26	50	8.33333	268
scaffold606426	1476	1750	6	17	35	5.83333	274
scaffold153214	17	1603	26	275	529	20.3462	1586
scaffold1094914	648	1182	23	70	113	4.91304	534
scaffold1094914	2605	3463	20	97	184	9.2	858
scaffold1094914	3840	4063	7	38	56	8	223
scaffold1094914	4399	4636	5	18	47	9.4	237
scaffold443544	1	621	26	114	169	6.5	620
scaffold398705	1	376	89	459	900	10.1124	375
scaffold398705	673	1751	51	315	617	12.098	1078
scaffold134993	635	1015	14	118	155	11.0714	380
scaffold134993	2898	3438	15	146	199	13.2667	540
scaffold134993	4163	4485	14	89	107	7.64286	322
scaffold134993	5137	6022	34	207	328	9.64706	885
scaffold134993	7911	8500	10	113	166	16.6	589
scaffold134993	9424	10759	14	288	492	35.1429	1335
scaffold2744977	990	1396	14	64	106	7.57143	406
scaffold1497115	1	363	11	117	214	19.4545	362
scaffold528750	3874	4132	8	26	55	6.875	258
scaffold449612	1010	1238	13	148	244	18.7692	228
scaffold2492148	282	1001	36	173	315	8.75	719
scaffold2492148	1269	1663	6	108	215	35.8333	394
scaffold2492148	2051	2366	4	90	172	43	315
scaffold349794	260	545	3	21	40	13.3333	285
scaffold382258	5278	5590	45	250	423	9.4	312
scaffold382258	6663	7646	118	1030	1666	14.1186	983
scaffold40500	365	884	6	66	133	22.1667	519
scaffold40500	1521	1761	10	85	176	17.6	240
scaffold12789	1976	3577	47	300	443	9.42553	1601
scaffold12789	4391	4744	28	101	157	5.60714	353
scaffold12789	5352	6082	31	133	224	7.22581	730
scaffold2124576	109	804	7	182	300	42.8571	695
scaffold3078824	280	614	5	67	110	22	334
scaffold1831990	54	464	11	63	109	9.90909	410
scaffold346002	5990	6247	6	44	60	10	257
scaffold3085875	2	1059	44	591	1134	25.7727	1057
scaffold1285975	993	1351	5	55	63	12.6	358
scaffold516481	343	655	6	1178	2028	338	312
scaffold1218088	1	977	40	1497	2216	55.4	976
scaffold177806	744	1285	5	105	185	37	541
scaffold802770	1	513	57	1209	3407	59.7719	512
scaffold551690	242	1023	448	2532	4381	9.77902	781
scaffold551690	1735	3241	455	2546	4724	10.3824	1506
scaffold551690	3659	4348	330	2258	3804	11.5273	689
scaffold551690	5247	5491	73	297	556	7.61644	244
scaffold707432	12	243	5	45	93	18.6	231
scaffold3748043	9	285	23	139	234	10.1739	276
scaffold37988	1709	3063	62	218	400	6.45161	1354
scaffold147687	59	5182	466	6028	10225	21.9421	5123
scaffold147687	5537	6587	45	1435	2337	51.9333	1050
scaffold74630	1	261	84	384	666	7.92857	260
scaffold214256	225	2015	36	2566	4615	128.194	1790
scaffold214256	2577	4469	68	2584	4333	63.7206	1892
scaffold3605231	37	635	7	67	138	19.7143	598
scaffold2671121	16	722	8	57	98	12.25	706
scaffold2671121	1018	1326	4	45	74	18.5	308
scaffold1696077	7	279	3	8	14	4.66667	272
scaffold396221	1	2258	106	2427	3962	37.3774	2257
scaffold113366	50	1439	105	323	595	5.66667	1389
scaffold554025	41	263	14	50	73	5.21429	222
scaffold548464	705	1149	9	611	1115	123.889	444
scaffold580135	1	873	32	103	209	6.53125	872
scaffold503381	990	1814	109	967	1452	13.3211	824
scaffold503381	2157	2817	126	910	1531	12.1508	660
scaffold503381	3508	4035	7	762	1303	186.143	527
scaffold503381	4670	6396	41	1815	3151	76.8537	1726
scaffold503381	7521	7986	13	546	963	74.0769	465
scaffold503381	8219	8528	4	453	837	209.25	309
scaffold112348	2722	3027	5	39	71	14.2	305
scaffold1145194	155	496	12	44	85	7.08333	341
scaffold1145194	2149	2385	9	41	60	6.66667	236
scaffold1145194	2609	3296	14	101	175	12.5	687
scaffold1145194	4200	4591	7	57	107	15.2857	391
scaffold1145194	5492	5787	2	54	108	54	295
scaffold1145194	8739	9307	4	103	153	38.25	568
scaffold465731	940	1273	14	125	252	18	333
scaffold1618214	413	796	31	184	332	10.7097	383
scaffold413189	385	1786	20	187	261	13.05	1401
scaffold79985	795	1410	27	90	146	5.40741	615
scaffold1776903	906	1110	66	356	867	13.1364	204
scaffold482044	1	417	5	84	178	35.6	416
scaffold482044	1064	1310	5	44	76	15.2	246
scaffold482044	1525	2548	27	273	496	18.3704	1023
scaffold482044	4144	4402	4	68	143	35.75	258
scaffold2317104	1008	2074	71	185	401	5.64789	1066
scaffold260612	2515	2836	15	58	112	7.46667	321
scaffold260612	6834	7522	28	151	267	9.53571	688
scaffold669826	40	858	170	794	1348	7.92941	818
scaffold1272124	2772	3208	10	37	77	7.7	436
scaffold23588	139	635	14	62	123	8.78571	496
scaffold23588	3516	3952	12	119	125	10.4167	436
scaffold23588	4353	6329	46	275	507	11.0217	1976
scaffold77075	1060	2160	59	682	1190	20.1695	1100
scaffold824090	305	515	21	47	55	2.61905	210
scaffold997987	1357	1753	10	36	59	5.9	396
scaffold1498195	434	1034	37	108	191	5.16216	600
scaffold1597114	343	1134	39	163	376	9.64103	791
scaffold265306	1418	1891	10	67	73	7.3	473
scaffold265306	3272	3818	20	30	112	5.6	546
scaffold265306	4215	4815	17	66	133	7.82353	600
scaffold155751	2527	3513	37	968	2544	68.7568	986
scaffold155751	4419	7287	82	2497	5956	72.6341	2868
scaffold955419	1327	1732	4	28	65	16.25	405
scaffold1988139	19	242	137	260	464	3.38686	223
scaffold1115241	192	972	72	385	569	7.90278	780
scaffold623432	346	1202	17	756	1346	79.1765	856
scaffold623432	2896	6970	274	8551	14443	52.7117	4074
scaffold681685	98	846	6	75	124	20.6667	748
scaffold681685	1156	2018	20	116	161	8.05	862
scaffold116405	1465	2270	36	172	260	7.22222	805
scaffold1475024	990	1298	25	244	347	13.88	308
scaffold605301	234	589	7	39	60	8.57143	355
scaffold1413122	296	531	5	41	50	10	235
scaffold6631	205	616	6	118	223	37.1667	411
scaffold6631	1895	2365	36	140	245	6.80556	470
scaffold6631	2587	3287	3	199	290	96.6667	700
scaffold6631	4113	5088	29	242	402	13.8621	975
scaffold6631	6115	6854	18	197	324	18	739
scaffold6631	9088	9398	51	76	124	2.43137	310
scaffold6631	9719	10168	10	141	232	23.2	449
scaffold6631	13727	14390	6	145	321	53.5	663
scaffold6631	15328	15864	5	115	243	48.6	536
scaffold6631	16139	16550	13	76	170	13.0769	411
scaffold6631	16781	17194	7	82	163	23.2857	413
scaffold6631	17898	18105	11	93	126	11.4545	207
scaffold3173081	690	1210	12	39	81	6.75	520
scaffold1133512	7	300	8	36	93	11.625	293
scaffold1971429	38	333	5	60	113	22.6	295
scaffold2385855	1	547	15	69	143	9.53333	546
scaffold2385855	981	1402	16	79	116	7.25	421
scaffold896262	693	986	9	31	66	7.33333	293
scaffold1879876	2573	3443	72	783	1332	18.5	870
scaffold2817509	1	266	62	191	398	6.41935	265
scaffold1126390	1261	1495	8	31	56	7	234
scaffold27326	636	1330	25	127	186	7.44	694
scaffold27326	2154	2752	28	116	137	4.89286	598
scaffold27326	3075	3481	7	51	80	11.4286	406
scaffold27326	3820	4150	5	32	70	14	330
scaffold27326	4425	4807	11	71	102	9.27273	382
scaffold700527	1	1505	102	493	1086	10.6471	1504
scaffold700527	1854	3489	121	593	1066	8.80992	1635
scaffold700527	4165	4378	25	92	206	8.24	213
scaffold700527	5480	6103	62	256	479	7.72581	623
scaffold198777	1235	1727	5	70	109	21.8	492
scaffold198777	1947	2628	8	81	149	18.625	681
scaffold198777	3120	3434	2	49	108	54	314
scaffold585610	1	1202	10	127	237	23.7	1201
scaffold1035187	335	603	17	108	195	11.4706	268
scaffold3830034	628	851	4	31	74	18.5	223
scaffold3304201	356	647	2	72	93	46.5	291
scaffold618668	673	1100	3	64	97	32.3333	427
scaffold1781340	1	414	37	239	380	10.2703	413
scaffold1781340	2313	2580	57	480	768	13.4737	267
scaffold1726926	1	2063	46	513	864	18.7826	2062
scaffold1726926	2413	3179	19	154	308	16.2105	766
scaffold502972	234	1753	94	692	1181	12.5638	1519
scaffold502972	2084	2313	5	125	231	46.2	229
scaffold412260	1	304	9	150	268	29.7778	303
scaffold3042435	1	258	26	226	337	12.9615	257
scaffold1770120	1203	1499	4	15	44	11	296
scaffold241017	1	536	41	500	972	23.7073	535
scaffold1448207	1	1665	164	1220	1873	11.4207	1664
scaffold1448207	1911	2392	98	459	670	6.83673	481
scaffold1448207	2888	3121	36	161	285	7.91667	233
scaffold2971169	10	546	9	48	91	10.1111	536
scaffold1103321	4796	5112	27	135	180	6.66667	316
scaffold1053945	2737	3405	10	75	145	14.5	668
scaffold1053945	4209	4594	5	59	88	17.6	385
scaffold1053945	5227	6018	6	77	144	24	791
scaffold1053945	7043	7714	30	66	146	4.86667	671
scaffold1053945	8363	8624	10	33	59	5.9	261
scaffold1053945	8904	10204	32	125	226	7.0625	1300
scaffold1053945	10424	11213	39	93	166	4.25641	789
scaffold1053945	11714	12089	55	89	136	2.47273	375
scaffold1413796	2255	2577	17	81	144	8.47059	322
scaffold1112284	1024	1935	19	69	161	8.47368	911
scaffold1112284	2377	2907	15	56	127	8.46667	530
scaffold3652084	1	528	16	692	1199	74.9375	527
scaffold1729346	2516	2903	38	152	268	7.05263	387
scaffold615422	1252	3178	248	1850	3337	13.4556	1926
scaffold615422	4094	4531	89	784	1239	13.9213	437
scaffold3262030	782	1032	2	22	48	24	250
scaffold78376	653	900	10	43	70	7	247
scaffold304175	4648	4985	21	51	123	5.85714	337
scaffold304175	9218	9540	19	69	102	5.36842	322
scaffold304175	10125	11065	41	156	254	6.19512	940
scaffold188210	1	522	36	235	442	12.2778	521
scaffold854520	2475	3424	114	320	624	5.47368	949
scaffold854520	3928	4218	47	140	220	4.68085	290
scaffold281335	1668	2072	5	12	64	12.8	404
scaffold281335	2669	3155	11	31	97	8.81818	486
scaffold2195481	83	1057	26	253	325	12.5	974
scaffold1712743	1	417	28	108	275	9.82143	416
scaffold1712743	1172	1466	27	89	215	7.96296	294
scaffold985363	5	380	125	518	842	6.736	375
scaffold272309	466	913	16	130	228	14.25	447
scaffold272309	1922	3020	13	196	376	28.9231	1098
scaffold1837437	9331	9593	17	59	102	6	262
scaffold419766	771	1113	9	282	545	60.5556	342
scaffold419766	1313	2112	15	359	587	39.1333	799
scaffold419766	3065	3555	14	748	1378	98.4286	490
scaffold419766	4390	5474	26	1294	2208	84.9231	1084
scaffold419766	5879	6589	19	767	1257	66.1579	710
scaffold768123	278	1010	47	553	1274	27.1064	732
scaffold768123	2353	5417	78	3567	7641	97.9615	3064
scaffold768123	5641	6562	77	836	1951	25.3377	921
scaffold2402940	139	501	24	141	280	11.6667	362
scaffold2551071	1	299	10	45	70	7	298
scaffold1292820	714	915	25	201	488	19.52	201
scaffold707510	1	367	15	510	881	58.7333	366
scaffold707510	1083	1817	10	867	1431	143.1	734
scaffold707510	3166	3467	145	507	913	6.29655	301
scaffold707510	4107	4443	82	528	906	11.0488	336
scaffold707510	4907	5189	40	473	736	18.4	282
scaffold707510	5493	5723	3	411	723	241	230
scaffold707510	6402	6811	10	524	855	85.5	409
scaffold707510	8259	8509	3	460	789	263	250
scaffold2701530	1	412	5	167	317	63.4	411
scaffold52620	1	275	13	89	118	9.07692	274
scaffold442936	6739	7040	21	81	107	5.09524	301
scaffold442936	9563	9794	22	77	138	6.27273	231
scaffold442936	11511	11724	6	22	65	10.8333	213
scaffold2034287	979	1203	11	57	133	12.0909	224
scaffold2737530	1	349	21	49	123	5.85714	348
scaffold784918	990	1703	28	131	245	8.75	713
scaffold784918	1980	4184	74	387	797	10.7703	2204
scaffold784918	4507	4842	21	85	139	6.61905	335
scaffold784918	5250	5857	13	64	116	8.92308	607
scaffold1057613	43	259	98	646	1143	11.6633	216
scaffold111966	288	754	31	111	169	5.45161	466
scaffold2309801	36	273	8	26	43	5.375	237
scaffold421613	1692	1893	6	4	56	9.33333	201
scaffold436741	736	1891	29	4431	7794	268.759	1155
scaffold436741	2518	3808	64	3446	6004	93.8125	1290
scaffold30415	580	1340	14	134	248	17.7143	760
scaffold30415	2264	3157	12	97	210	17.5	893
scaffold328370	322	579	3	39	127	42.3333	257
scaffold328370	1538	2010	34	133	236	6.94118	472
scaffold1288540	1175	1385	3	32	48	16	210
scaffold1016974	3189	3855	27	52	113	4.18519	666
scaffold3466371	455	1385	38	221	331	8.71053	930
scaffold511955	990	2256	120	991	1865	15.5417	1266
scaffold2040295	550	1356	13	197	319	24.5385	806
scaffold2040295	4570	5081	6	121	237	39.5	511
scaffold2040295	5641	5993	2	81	134	67	352
scaffold513998	256	6462	477	3362	7085	14.8532	6206
scaffold1807754	1054	1598	11	47	95	8.63636	544
scaffold1764882	48	510	8	115	203	25.375	462
scaffold942397	325	527	9	45	74	8.22222	202
scaffold78605	971	1394	3	17	56	18.6667	423
scaffold119308	1816	2321	19	74	141	7.42105	505
scaffold171457	67	1428	90	2621	4745	52.7222	1361
scaffold171457	1891	7966	354	11770	19845	56.0593	6075
scaffold2855904	397	605	6	10	45	7.5	208
scaffold220883	4	1335	30	1260	2267	75.5667	1331
scaffold220883	1632	2150	7	740	1435	205	518
scaffold220883	3119	3572	8	600	1096	137	453
scaffold220883	4099	4954	32	1012	1795	56.0938	855
scaffold220883	5955	6663	19	943	1758	92.5263	708
scaffold763753	1	937	114	790	1181	10.3596	936
scaffold854066	84	1279	37	118	229	6.18919	1195
scaffold854066	2087	3471	38	176	289	7.60526	1384
scaffold2253103	368	802	5	17	64	12.8	434
scaffold238454	1	1311	106	1056	1776	16.7547	1310
scaffold815511	3	522	16	54	99	6.1875	519
scaffold815511	1349	1620	18	39	75	4.16667	271
scaffold1757947	2169	2805	17	114	170	10	636
scaffold1757947	3011	3486	9	71	128	14.2222	475
scaffold767652	2893	4962	843	5874	10432	12.3749	2069
scaffold172590	184	534	39	559	816	20.9231	350
scaffold2016153	802	1078	5	20	46	9.2	276
scaffold269928	11	269	78	332	578	7.41026	258
scaffold269928	775	3019	63	2391	3975	63.0952	2244
scaffold269928	3773	4177	53	515	904	17.0566	404
scaffold269928	5767	6308	25	656	1231	49.24	541
scaffold397532	667	1388	12	109	231	19.25	721
scaffold2765953	1	637	11	74	122	11.0909	636
scaffold460263	1313	1993	43	128	250	5.81395	680
scaffold158604	1	1412	118	871	1918	16.2542	1411
scaffold158604	1940	2208	37	208	438	11.8378	268
scaffold1527556	272	612	9	62	106	11.7778	340
scaffold123298	68	1358	20	115	200	10	1290
scaffold123298	2518	2863	12	44	90	7.5	345
scaffold1918965	1746	2098	16	78	104	6.5	352
scaffold1614569	1234	1454	5	19	36	7.2	220
scaffold859193	1	359	12	115	212	17.6667	358
scaffold1595159	398	901	4	56	84	21	503
scaffold1595159	1314	2650	78	256	402	5.15385	1336
scaffold3645593	2514	2991	9	33	94	10.4444	477
scaffold3645593	3577	3788	5	26	56	11.2	211
scaffold482036	295	586	11	88	138	12.5455	291
scaffold3115373	1	1055	110	880	1325	12.0455	1054
scaffold1995023	9	239	7	41	51	7.28571	230
scaffold3238257	335	676	11	49	101	9.18182	341
scaffold686099	2438	2792	12	31	55	4.58333	354
scaffold686099	3222	3663	8	32	62	7.75	441
scaffold1826692	1	381	28	240	508	18.1429	380
scaffold2162553	19	1129	26	152	321	12.3462	1110
scaffold261978	148	826	15	112	166	11.0667	678
scaffold261978	1468	2272	26	115	237	9.11538	804
scaffold725839	19	454	9	101	142	15.7778	435
scaffold725839	814	1317	12	88	141	11.75	503
scaffold3040922	305	905	5	95	176	35.2	600
scaffold389939	5208	5640	7	23	60	8.57143	432
scaffold1418623	563	1360	8	236	376	47	797
scaffold240025	1	287	37	279	428	11.5676	286
scaffold72801	13	285	16	79	126	7.875	272
scaffold651522	29	738	17	110	159	9.35294	709
scaffold2598899	278	565	3	319	518	172.667	287
scaffold942092	128	340	5	21	48	9.6	212
scaffold726487	3	371	6	47	120	20	368
scaffold831374	537	748	18	119	175	9.72222	211
scaffold290202	1766	2824	8	158	306	38.25	1058
scaffold2556971	374	965	56	573	919	16.4107	591
scaffold2756177	59	2108	83	3289	4862	58.5783	2049
scaffold2511708	90	315	15	196	305	20.3333	225
scaffold2241170	208	753	9	51	92	10.2222	545
scaffold2030229	1	1238	33	476	949	28.7576	1237
scaffold703069	351	1060	48	723	1037	21.6042	709
scaffold695895	1021	1352	2	124	193	96.5	331
scaffold1998535	133	697	51	333	547	10.7255	564
scaffold2526982	9255	9475	6	15	46	7.66667	220
scaffold1661844	46	305	3	22	58	19.3333	259
scaffold1661844	956	1770	29	134	216	7.44828	814
scaffold1661844	2575	2871	9	51	71	7.88889	296
scaffold146972	3226	3537	4	62	88	22	311
scaffold146972	5080	5507	65	94	187	2.87692	427
scaffold146972	5791	7425	33	218	399	12.0909	1634
scaffold3026802	349	861	15	50	99	6.6	512
scaffold166160	370	1989	113	1852	3171	28.0619	1619
scaffold166160	2773	3495	12	922	1571	130.917	722
scaffold166160	3990	6638	201	3309	5892	29.3134	2648
scaffold2046147	1	390	13	79	130	10	389
scaffold531966	1	1181	45	1408	2575	57.2222	1180
scaffold1879576	860	1198	43	179	297	6.90698	338
scaffold1813771	34	318	594	2040	4973	8.37205	284
scaffold906880	85	375	4	37	70	17.5	290
scaffold906880	626	1201	23	90	173	7.52174	575
scaffold1958742	14	334	15	50	97	6.46667	320
scaffold37072	309	709	51	270	468	9.17647	400
scaffold26559	1567	2081	8	96	153	19.125	514
scaffold26559	2623	3839	26	148	267	10.2692	1216
scaffold26559	4064	4990	8	123	212	26.5	926
scaffold3430119	1318	1812	2	47	123	61.5	494
scaffold3430119	2090	2866	19	115	164	8.63158	776
scaffold2079585	105	1071	39	182	359	9.20513	966
scaffold738254	799	1458	29	142	257	8.86207	659
scaffold1162913	252	535	28	177	340	12.1429	283
scaffold1493291	1275	1659	5	38	65	13	384
scaffold849210	1	223	8	115	209	26.125	222
scaffold1430152	430	687	5	46	63	12.6	257
scaffold16599	1	502	35	449	660	18.8571	501
scaffold2343082	3	293	18	723	1142	63.4444	290
scaffold647923	18	1099	48	632	1329	27.6875	1081
scaffold3576178	44	531	34	268	369	10.8529	487
scaffold716175	148	520	13	33	74	5.69231	372
scaffold716175	1788	2108	6	36	62	10.3333	320
scaffold716175	2705	2982	34	35	88	2.58824	277
scaffold716175	4669	5027	14	53	98	7	358
scaffold1840315	190	576	41	169	241	5.87805	386
scaffold462811	1	338	387	4834	7210	18.6305	337
scaffold1332248	22	975	8	140	262	32.75	953
scaffold1332248	1764	2046	15	37	74	4.93333	282
scaffold3522630	1862	2706	6	60	143	23.8333	844
scaffold3522630	3139	3574	4	47	91	22.75	435
scaffold392186	1	320	20	256	464	23.2	319
scaffold1244117	1225	1592	7	20	52	7.42857	367
scaffold1244117	13466	13855	6	21	56	9.33333	389
scaffold1244117	16972	17356	5	20	65	13	384
scaffold344940	50	545	9	139	237	26.3333	495
scaffold344940	779	2441	35	307	518	14.8	1662
scaffold344940	2704	6354	88	661	1294	14.7045	3650
scaffold722548	1	982	109	4933	7645	70.1376	981
scaffold722548	1223	1519	57	3745	5705	100.088	296
scaffold1503985	2908	3557	24	157	290	12.0833	649
scaffold1503985	5532	6067	6	157	263	43.8333	535
scaffold1112906	820	1604	19	123	221	11.6316	784
scaffold30002	1	631	41	196	337	8.21951	630
scaffold30002	1501	1944	23	97	178	7.73913	443
scaffold30002	3337	4240	63	280	534	8.47619	903
scaffold30002	4764	5005	23	103	169	7.34783	241
scaffold30002	5835	7882	120	563	1054	8.78333	2047
scaffold30002	8157	8682	38	172	360	9.47368	525
scaffold30002	11774	12061	29	159	217	7.48276	287
scaffold30002	12766	13996	72	380	685	9.51389	1230
scaffold415661	1389	1867	14	59	87	6.21429	478
scaffold1732298	1	1444	107	1052	2345	21.9159	1443
scaffold605036	1	1465	91	727	1185	13.022	1464
scaffold93316	5373	5723	38	141	332	8.73684	350
scaffold93316	6924	7317	32	133	239	7.46875	393
scaffold2259576	329	3733	69	353	610	8.84058	3404
scaffold1382413	2498	2723	11	30	69	6.27273	225
scaffold1382413	3178	3755	54	228	392	7.25926	577
scaffold1382413	4341	5365	83	326	569	6.85542	1024
scaffold1382413	5815	7370	102	500	826	8.09804	1555
scaffold801647	1	909	22	147	290	13.1818	908
scaffold821396	2155	2658	41	155	240	5.85366	503
scaffold821396	3379	5367	84	487	811	9.65476	1988
scaffold2980222	316	1735	92	1076	1629	17.7065	1419
scaffold885259	9551	10057	9	32	74	8.22222	506
scaffold18269	589	1173	6	793	1429	238.167	584
scaffold1611414	435	1161	29	76	153	5.27586	726
scaffold3190591	1	782	96	1206	1828	19.0417	781
scaffold85216	539	1183	10	117	185	18.5	644
scaffold85216	1631	1999	17	57	93	5.47059	368
scaffold85216	3441	3921	15	104	166	11.0667	480
scaffold85216	5331	6035	11	118	256	23.2727	704
scaffold85216	7821	8521	17	98	214	12.5882	700
scaffold85216	10270	10755	6	43	113	18.8333	485
scaffold85216	11713	12455	4	87	169	42.25	742
scaffold85216	12710	13295	7	121	209	29.8571	585
scaffold85216	13506	13869	3	98	127	42.3333	363
scaffold85216	18444	18654	13	78	96	7.38462	210
scaffold85216	18924	19528	7	108	220	31.4286	604
scaffold85216	19945	20444	4	74	177	44.25	499
scaffold85216	22570	22878	7	86	139	19.8571	308
scaffold1309649	478	1257	11	144	249	22.6364	779
scaffold2866206	719	1004	17	53	117	6.88235	285
scaffold78908	543	1163	52	542	748	14.3846	620
scaffold1923897	26	837	22	330	442	20.0909	811
scaffold3218230	380	739	4	34	49	12.25	359
scaffold174976	243	685	6	692	1420	236.667	442
scaffold174976	1334	2406	144	1372	2262	15.7083	1072
scaffold463642	1016	1510	6	2465	7277	1212.83	494
scaffold276567	727	1078	6	17	56	9.33333	351
scaffold3564792	808	1103	6	270	437	72.8333	295
scaffold297247	112	472	5	80	124	24.8	360
scaffold297247	2034	2618	8	81	205	25.625	584
scaffold297247	3511	3789	4	57	119	29.75	278
scaffold297247	5615	6132	10	38	93	9.3	517
scaffold297247	7896	10958	55	526	919	16.7091	3062
scaffold297247	12058	12750	21	150	215	10.2381	692
scaffold297247	13005	13854	41	171	298	7.26829	849
scaffold297247	14664	15139	12	172	286	23.8333	475
scaffold297247	15631	16320	6	116	176	29.3333	689
scaffold1962004	1919	2296	9	41	95	10.5556	377
scaffold820949	406	1280	27	145	309	11.4444	874
scaffold418774	54	735	9	81	117	13	681
scaffold187555	1825	2523	14	83	161	11.5	698
scaffold187555	2822	3349	13	69	109	8.38462	527
scaffold187555	3884	4453	13	68	114	8.76923	569
scaffold187555	6016	6809	17	105	168	9.88235	793
scaffold327307	418	654	15	46	77	5.13333	236
scaffold787496	1228	1441	2	28	46	23	213
scaffold322095	2408	2634	6	21	43	7.16667	226
scaffold2280014	223	791	13	62	97	7.46154	568
scaffold2280014	1070	1285	1	26	42	42	215
scaffold201623	1562	1891	14	71	129	9.21429	329
scaffold201623	2122	2476	4	58	141	35.25	354
scaffold201623	4991	5238	7	55	73	10.4286	247
scaffold201623	5892	6165	23	116	159	6.91304	273
scaffold201623	6459	7485	13	238	354	27.2308	1026
scaffold201623	7946	8331	19	111	151	7.94737	385
scaffold201623	9818	10238	21	77	152	7.2381	420
scaffold201623	13510	13816	11	81	133	12.0909	306
scaffold201623	15485	16888	48	395	576	12	1403
scaffold876117	2850	3090	31	419	709	22.871	240
scaffold26053	116	1096	11	1128	2114	192.182	980
scaffold26053	2088	2687	23	793	1403	61	599
scaffold261461	750	1208	4	120	176	44	458
scaffold313049	1	1846	65	1718	3730	57.3846	1845
scaffold313049	2425	3310	61	667	1374	22.5246	885
scaffold313049	4508	9092	170	3895	8427	49.5706	4584
scaffold2530908	568	797	5	47	109	21.8	229
scaffold400861	22	293	14	46	102	7.28571	271
scaffold400861	1008	1704	55	255	449	8.16364	696
scaffold221557	2559	2824	21	85	174	8.28571	265
scaffold2342029	888	1384	12	582	1019	84.9167	496
scaffold269893	1166	1826	7	756	1385	197.857	660
scaffold1715113	1331	1799	31	163	297	9.58065	468
scaffold776928	1	780	10	575	1088	108.8	779
scaffold2759732	1	735	64	393	887	13.8594	734
scaffold1714266	310	631	10	24	55	5.5	321
scaffold1714266	1279	1538	22	27	55	2.5	259
scaffold364373	2715	3456	4	165	367	91.75	741
scaffold353227	193	502	6	102	193	32.1667	309
scaffold370646	1429	1741	5	36	48	9.6	312
scaffold786657	41	770	10	804	1561	156.1	729
scaffold786657	1157	1368	5	317	591	118.2	211
scaffold786657	1832	3301	283	1468	2459	8.68905	1469
scaffold2832733	15	413	2	466	727	363.5	398
scaffold2832733	1048	1707	26	444	903	34.7308	659
scaffold81293	43	505	6	108	183	30.5	462
scaffold2973912	104	1908	29	243	413	14.2414	1804
scaffold2973912	2242	2526	2	45	104	52	284
scaffold134270	350	1959	19	243	429	22.5789	1609
scaffold134270	3030	3828	6	106	204	34	798
scaffold134270	4427	4926	6	75	172	28.6667	499
scaffold134270	6896	7277	71	94	161	2.26761	381
scaffold3263456	351	582	9	20	44	4.88889	231
scaffold701668	755	1646	18	87	181	10.0556	891
scaffold395821	1	1534	116	1784	2882	24.8448	1533
scaffold11470	1275	1584	54	701	1017	18.8333	309
scaffold11470	2032	2400	44	450	688	15.6364	368
scaffold110686	3983	4303	3	22	60	20	320
scaffold3636627	39	501	9	39	93	10.3333	462
scaffold331763	1	1384	34	341	619	18.2059	1383
scaffold331763	2153	2407	2	75	130	65	254
scaffold331763	2624	4300	36	381	580	16.1111	1676
scaffold1895679	651	1980	119	1781	2932	24.6387	1329
scaffold890536	158	435	16	96	117	7.3125	277
scaffold1942345	307	1523	12	290	483	40.25	1216
scaffold1942345	2141	2623	7	139	224	32	482
scaffold301834	990	2107	23	310	448	19.4783	1117
scaffold301834	2666	2876	16	52	97	6.0625	210
scaffold301834	3594	4062	19	141	169	8.89474	468
scaffold301834	4777	5597	21	226	399	19	820
scaffold16603	1216	1909	18	86	151	8.38889	693
scaffold16603	3204	3508	7	43	89	12.7143	304
scaffold16603	3739	4424	12	74	151	12.5833	685
scaffold16603	7168	8923	31	207	368	11.871	1755
scaffold16603	10321	10694	2	37	78	39	373
scaffold869905	134	879	41	201	302	7.36585	745
scaffold869905	1412	4052	39	372	669	17.1538	2640
scaffold267948	1	727	24	726	1230	51.25	726
scaffold267948	1030	3963	125	2756	5222	41.776	2933
scaffold86220	5470	5903	26	179	299	11.5	433
scaffold1192845	672	891	13	63	114	8.76923	219
scaffold43202	1002	1351	10	54	102	10.2	349
scaffold882309	2392	2761	53	250	405	7.64151	369
scaffold589623	754	1229	14	68	90	6.42857	475
scaffold589623	1753	2030	4	41	95	23.75	277
scaffold589623	2246	2702	5	58	107	21.4	456
scaffold3176469	1343	1650	17	79	147	8.64706	307
scaffold12203	2850	3208	7	23	66	9.42857	358
scaffold12203	4517	4942	6	18	64	10.6667	425
scaffold39473	2340	2844	6	57	84	14	504
scaffold25768	1688	2129	9	139	215	23.8889	441
scaffold170158	1	737	26	785	1255	48.2692	736
scaffold273676	97	783	8	805	1591	198.875	686
scaffold273676	1103	2438	18	1489	2625	145.833	1335
scaffold42875	331	701	58	271	437	7.53448	370
scaffold1479346	1	905	85	899	1386	16.3059	904
scaffold1105298	9	910	57	462	709	12.4386	901
scaffold1105298	1151	1607	39	251	403	10.3333	456
scaffold2773720	30	253	12	40	66	5.5	223
scaffold805627	1200	1416	5	44	49	9.8	216
scaffold805627	2723	3400	5	42	120	24	677
scaffold1892862	16	378	25	177	268	10.72	362
scaffold1892862	1032	2693	162	1144	1919	11.8457	1661
scaffold1541821	314	592	10	23	54	5.4	278
scaffold7488	999	2303	48	379	587	12.2292	1304
scaffold463965	171	531	6	54	89	14.8333	360
scaffold384044	159	2611	142	3096	4790	33.7324	2452
scaffold406475	990	1220	2	16	39	19.5	230
scaffold406475	1447	1702	7	18	55	7.85714	255
scaffold406475	2293	3739	27	94	217	8.03704	1446
scaffold251794	79	395	4	13	47	11.75	316
scaffold947633	48	1612	22	171	281	12.7727	1564
scaffold14517	1	333	7	74	138	19.7143	332
scaffold14517	707	1053	6	61	120	20	346
scaffold14517	1617	3085	72	924	1523	21.1528	1468
scaffold16088	2082	3295	25	152	264	10.56	1213
scaffold16088	3906	4144	7	53	65	9.28571	238
scaffold427056	853	1141	6	31	79	13.1667	288
scaffold520637	2896	3146	10	38	70	7	250
scaffold855668	1	402	30	67	116	3.86667	401
scaffold855668	992	1409	5	111	210	42	417
scaffold719999	1122	1491	3	40	74	24.6667	369
scaffold207921	3617	3838	53	92	130	2.45283	221
scaffold207921	5047	5309	20	69	133	6.65	262
scaffold207921	7480	7761	20	66	107	5.35	281
scaffold106812	51	308	9	36	93	10.3333	257
scaffold106812	549	1190	53	224	412	7.77358	641
scaffold106812	1629	3997	171	844	1385	8.09942	2368
scaffold106812	4575	5018	14	102	166	11.8571	443
scaffold106812	5262	5802	40	211	400	10	540
scaffold106812	7369	8447	80	368	583	7.2875	1078
scaffold106812	9475	9794	32	155	243	7.59375	319
scaffold106812	10869	11078	19	81	139	7.31579	209
scaffold106812	11447	12353	70	352	591	8.44286	906
scaffold106812	13831	14484	43	273	441	10.2558	653
scaffold106812	16646	17464	36	238	416	11.5556	818
scaffold106812	18099	18567	60	203	397	6.61667	468
scaffold106812	18774	19164	46	195	373	8.1087	390
scaffold732349	672	937	8	45	66	8.25	265
scaffold3145736	229	658	7	509	904	129.143	429
scaffold2504359	1139	1805	19	321	834	43.8947	666
scaffold3678508	1	1065	17	273	425	25	1064
scaffold1861542	1	487	58	7343	11578	199.621	486
scaffold1137877	649	904	11	37	81	7.36364	255
scaffold1137877	2575	2871	7	26	66	9.42857	296
scaffold700650	2127	2467	33	120	244	7.39394	340
scaffold207685	396	626	5	35	71	14.2	230
scaffold207685	880	1158	4	53	93	23.25	278
scaffold207685	4042	4975	13	83	244	18.7692	933
scaffold207685	5393	6179	22	101	187	8.5	786
scaffold856363	2	465	6	31	65	10.8333	463
scaffold2889867	27	395	21	108	210	10	368
scaffold2994129	224	436	73	200	520	7.12329	212
scaffold1743274	8	396	12	72	119	9.91667	388
scaffold1743274	1695	2130	38	301	505	13.2895	435
scaffold446760	283	604	23	126	214	9.30435	321
scaffold22697	1	1659	113	496	997	8.82301	1658
scaffold22697	2186	2741	49	200	427	8.71429	555
scaffold1849042	1	371	10	324	561	56.1	370
scaffold3055188	310	755	20	48	108	5.4	445
scaffold3055188	1152	1469	19	94	127	6.68421	317
scaffold153101	386	884	21	986	1520	72.381	498
scaffold153101	1316	1650	4	713	1197	299.25	334
scaffold153101	1874	3100	58	2053	3224	55.5862	1226
scaffold153101	3435	4888	77	1854	2991	38.8442	1453
scaffold153101	6886	7306	4	566	989	247.25	420
scaffold153101	7680	8126	10	860	1342	134.2	446
scaffold153101	8552	10559	58	2177	3418	58.931	2007
scaffold1993636	38	556	16	100	205	12.8125	518
scaffold214018	1	1817	100	2280	4340	43.4	1816
scaffold957280	264	593	24	140	237	9.875	329
scaffold314797	14	1059	119	810	1411	11.8571	1045
scaffold662991	8852	9072	18	49	131	7.27778	220
scaffold1520963	69	437	8	27	74	9.25	368
scaffold1520963	1279	1560	7	48	64	9.14286	281
scaffold1520963	2571	2932	9	45	71	7.88889	361
scaffold1520963	3189	3410	8	37	55	6.875	221
scaffold809407	523	962	13	36	71	5.46154	439
scaffold623098	535	785	10	27	47	4.7	250
scaffold239826	1410	1640	47	181	307	6.53191	230
scaffold647607	360	752	16	579	863	53.9375	392
scaffold647607	1155	2155	24	706	1010	42.0833	1000
scaffold647607	2374	4536	57	2366	3703	64.9649	2162
scaffold647607	5769	6251	41	668	1008	24.5854	482
scaffold570964	17	407	2	233	494	247	390
scaffold1474265	224	1263	83	583	979	11.7952	1039
scaffold1474265	1586	1921	33	113	238	7.21212	335
scaffold260407	1	2331	112	1821	3379	30.1696	2330
scaffold260407	3106	4559	37	1598	2590	70	1453
scaffold260407	5103	5457	9	499	724	80.4444	354
scaffold500984	1	714	16	134	180	11.25	713
scaffold500984	1088	1511	35	98	174	4.97143	423
scaffold487861	1	483	8	71	118	14.75	482
scaffold487861	1108	2210	38	136	239	6.28947	1102
scaffold1387752	1	1125	68	328	616	9.05882	1124
scaffold154384	20	281	8	15	49	6.125	261
scaffold154384	3252	3485	7	26	41	5.85714	233
scaffold119760	451	733	15	105	124	8.26667	282
scaffold3342751	177	1527	13	216	348	26.7692	1350
scaffold505228	1	1584	106	1239	1987	18.7453	1583
scaffold2547469	23	415	4	126	250	62.5	392
scaffold771980	478	920	19	41	89	4.68421	442
scaffold328311	65	553	9	85	127	14.1111	488
scaffold868649	1756	2352	11	30	85	7.72727	596
scaffold868649	4362	4571	6	7	37	6.16667	209
scaffold868649	5131	5488	10	21	64	6.4	357
scaffold1130148	21	440	4	278	525	131.25	419
scaffold236901	1787	2038	3	12	45	15	251
scaffold151864	1	2218	172	3643	5836	33.9302	2217
scaffold130359	32	292	5	24	46	9.2	260
scaffold130359	757	1163	12	30	85	7.08333	406
scaffold130359	1372	1721	11	29	78	7.09091	349
scaffold445188	373	1757	27	1254	2299	85.1481	1384
scaffold445188	1966	2729	16	963	1516	94.75	763
scaffold445188	3047	4913	358	2244	3808	10.6369	1866
scaffold445188	5359	6325	14	1195	2044	146	966
scaffold2885491	341	915	8	72	113	14.125	574
scaffold2066220	1	382	29	142	306	10.5517	381
scaffold2066220	1231	1582	36	221	381	10.5833	351
scaffold838741	38	916	58	410	767	13.2241	878
scaffold1550171	145	406	9	83	117	13	261
scaffold319509	1016	1475	18	80	108	6	459
scaffold3097210	148	370	48	248	410	8.54167	222
scaffold1037477	24	1320	23	467	1240	53.913	1296
scaffold29536	1195	3588	50	524	972	19.44	2393
scaffold29536	4143	4797	30	150	295	9.83333	654
scaffold2251752	1	282	11	135	337	30.6364	281
scaffold583755	919	1748	79	848	1476	18.6835	829
scaffold583755	1956	2286	9	308	459	51	330
scaffold583755	2782	4393	32	1754	2999	93.7188	1611
scaffold1561940	343	864	34	223	357	10.5	521
scaffold1561940	1291	1614	40	116	275	6.875	323
scaffold3021755	1	538	51	859	1344	26.3529	537
scaffold3630183	1	336	5	434	913	182.6	335
scaffold2367224	628	1182	16	63	121	7.5625	554
scaffold139403	988	5487	107	724	1229	11.486	4499
scaffold139403	6134	7195	17	185	260	15.2941	1061
scaffold2831466	13	260	2	37	76	38	247
scaffold3792541	4849	5102	2	13	46	23	253
scaffold2369962	1	786	79	1096	1517	19.2025	785
scaffold471887	1413	1675	13	59	73	5.61538	262
scaffold182517	456	754	12	28	68	5.66667	298
scaffold183649	1	341	22	77	130	5.90909	340
scaffold183649	751	1112	27	79	169	6.25926	361
scaffold10659	949	1540	7	105	211	30.1429	591
scaffold10659	3638	3880	15	40	68	4.53333	242
scaffold2783789	449	663	3	19	48	16	214
scaffold534572	1093	2124	18	98	208	11.5556	1031
scaffold3643320	89	354	3	47	50	16.6667	265
scaffold1259359	43	658	123	674	1313	10.6748	615
scaffold1259359	1646	2555	14	1212	2717	194.071	909
scaffold1259359	3966	4274	4	213	470	117.5	308
scaffold1259359	4795	5049	4	330	779	194.75	254
scaffold141152	668	1108	7	118	146	20.8571	440
scaffold141152	2668	3314	19	82	143	7.52632	646
scaffold129157	525	927	10	112	138	13.8	402
scaffold129157	2104	2795	5	165	228	45.6	691
scaffold129157	3505	4225	26	163	285	10.9615	720
scaffold129157	4479	5618	16	262	451	28.1875	1139
scaffold129157	5862	6248	15	104	189	12.6	386
scaffold129157	6550	7074	20	122	226	11.3	524
scaffold129157	7349	8058	9	105	231	25.6667	709
scaffold68790	8	740	73	448	811	11.1096	732
scaffold68790	1966	2555	104	476	928	8.92308	589
scaffold68790	3539	4012	45	347	614	13.6444	473
scaffold144913	5738	6131	12	47	85	7.08333	393
scaffold418764	344	1307	91	594	1027	11.2857	963
scaffold418764	1546	2138	186	904	1595	8.57527	592
scaffold418764	2394	2782	184	722	1212	6.58696	388
scaffold464418	86	892	19	92	142	7.47368	806
scaffold464418	1105	1707	14	94	135	9.64286	602
scaffold1022508	1563	1773	3	12	53	17.6667	210
scaffold1022508	2160	2631	14	36	102	7.28571	471
scaffold1070899	42	966	32	87	187	5.84375	924
scaffold1070899	1651	2182	17	66	131	7.70588	531
scaffold2119846	1	298	30	166	226	7.53333	297
scaffold853093	1	548	16	119	170	10.625	547
scaffold2036839	18	401	8	113	178	22.25	383
scaffold558630	408	1296	34	180	347	10.2059	888
scaffold561801	3273	4353	27	230	374	13.8519	1080
scaffold561801	5164	5452	14	78	164	11.7143	288
scaffold561801	5784	6698	9	98	247	27.4444	914
scaffold1100980	993	1490	5	58	103	20.6	497
scaffold1100980	1825	2071	11	45	61	5.54545	246
scaffold552581	157	518	15	45	85	5.66667	361
scaffold222970	654	1001	14	52	122	8.71429	347
scaffold222970	1341	1715	15	36	120	8	374
scaffold3755073	21	803	7	704	1668	238.286	782
scaffold187987	1168	4160	188	1320	2323	12.3564	2992
scaffold187987	6038	6715	3	417	793	264.333	677
scaffold187987	7823	9247	35	491	871	24.8857	1424
scaffold846078	172	3124	34	330	613	18.0294	2952
scaffold106044	990	2195	31	214	337	10.871	1205
scaffold3639841	68	504	41	60	134	3.26829	436
scaffold251604	2100	2310	11	35	57	5.18182	210
scaffold959310	1	386	307	472	733	2.38762	385
scaffold770520	3740	4087	45	316	517	11.4889	347
scaffold770520	5172	5568	27	241	377	13.963	396
scaffold468505	241	617	5	36	71	14.2	376
scaffold611943	1	1012	69	2354	3893	56.4203	1011
scaffold1210807	59	766	15	58	149	9.93333	707
scaffold506843	3656	3919	4	16	41	10.25	263
scaffold1071649	411	681	6	43	81	13.5	270
scaffold1071649	975	1397	14	52	121	8.64286	422
scaffold46138	447	3786	74	742	1230	16.6216	3339
scaffold46138	4109	4427	12	114	178	14.8333	318
scaffold46138	5549	5766	2	66	128	64	217
scaffold46138	6020	6323	6	114	176	29.3333	303
scaffold2802033	74	564	4	43	85	21.25	490
scaffold2532464	247	653	6	22	68	11.3333	406
scaffold1432046	145	612	8	47	78	9.75	467
scaffold1432046	4041	4367	8	46	74	9.25	326
scaffold1081533	453	1230	17	117	222	13.0588	777
scaffold574180	1	455	132	787	1263	9.56818	454
scaffold102834	53	413	23	120	202	8.78261	360
scaffold102834	1555	1967	21	81	148	7.04762	412
scaffold102834	4720	5250	17	102	157	9.23529	530
scaffold102834	6895	7145	25	70	110	4.4	250
scaffold95903	98	1604	21	1012	2067	98.4286	1506
scaffold95903	1841	2681	37	692	1284	34.7027	840
scaffold95903	2976	4095	49	645	1327	27.0816	1119
scaffold1237210	748	964	3	19	49	16.3333	216
scaffold1237210	1279	1843	10	57	90	9	564
scaffold934303	84	2453	49	627	985	20.102	2369
scaffold445270	336	1669	33	237	412	12.4848	1333
scaffold1745224	1	367	4	59	104	26	366
scaffold1745224	1640	1914	4	71	91	22.75	274
scaffold1745224	2139	2791	15	85	133	8.86667	652
scaffold1745224	3358	3693	16	38	79	4.9375	335
scaffold1745224	4369	4614	2	48	76	38	245
scaffold404897	12	653	12	33	98	8.16667	641
scaffold1729678	2538	3386	10	77	166	16.6	848
scaffold1729678	3795	4026	8	35	98	12.25	231
scaffold1729678	4268	4702	17	45	105	6.17647	434
scaffold1729678	5784	6004	8	36	57	7.125	220
scaffold40591	709	1537	38	1406	2254	59.3158	828
scaffold3153117	106	462	13	75	136	10.4615	356
scaffold404706	184	608	2	78	155	77.5	424
scaffold1956831	53	641	50	240	418	8.36	588
scaffold1956831	1164	1633	40	225	363	9.075	469
scaffold1686110	216	622	11	30	63	5.72727	406
scaffold173066	2009	2235	3	22	50	16.6667	226
scaffold271828	1650	1935	8	41	64	8	285
scaffold1679369	26	443	9	117	197	21.8889	417
scaffold975615	570	1490	69	346	554	8.02899	920
scaffold436665	396	1638	15	228	399	26.6	1242
scaffold641233	1804	2023	22	64	74	3.36364	219
scaffold641233	5438	6296	21	112	176	8.38095	858
scaffold641233	7492	7715	11	59	99	9	223
scaffold496715	38	1227	23	205	424	18.4348	1189
scaffold496715	2936	3197	10	87	177	17.7	261
scaffold496715	3751	4835	47	355	623	13.2553	1084
scaffold394541	2108	2575	21	67	129	6.14286	467
scaffold394541	2877	4786	71	269	416	5.85915	1909
scaffold394541	5218	6663	31	205	349	11.2581	1445
scaffold394541	9033	9404	13	68	80	6.15385	371
scaffold67029	1356	1563	14	39	70	5	207
scaffold238580	758	1187	8	44	89	11.125	429
scaffold238580	4687	4980	19	57	74	3.89474	293
scaffold238580	5566	5773	7	57	52	7.42857	207
scaffold341979	22	308	14	78	112	8	286
scaffold132399	1782	2608	33	128	241	7.30303	826
scaffold919195	953	1321	10	20	63	6.3	368
scaffold150785	327	1314	24	1218	2227	92.7917	987
scaffold1448463	692	1107	4	31	53	13.25	415
scaffold1160239	417	1197	169	851	1354	8.01183	780
scaffold571557	1	253	28	100	184	6.57143	252
scaffold571557	755	974	17	92	160	9.41176	219
scaffold571557	1310	1560	31	150	231	7.45161	250
scaffold1471118	1103	1377	4	55	94	23.5	274
scaffold236408	636	860	32	129	223	6.96875	224
scaffold236408	3271	3773	64	223	326	5.09375	502
scaffold236408	4027	4325	32	138	234	7.3125	298
scaffold970649	324	776	19	52	93	4.89474	452
scaffold726969	2	496	11	32	83	7.54545	494
scaffold726969	870	1344	17	102	138	8.11765	474
scaffold59838	513	1265	52	269	451	8.67308	752
scaffold13035	35	1295	43	289	500	11.6279	1260
scaffold255784	1	2252	54	284	596	11.037	2251
scaffold255784	3271	3820	24	135	222	9.25	549
scaffold255784	5037	5790	14	107	193	13.7857	753
scaffold4452	1	331	20	80	148	7.4	330
scaffold1646429	344	736	6	27	58	9.66667	392
scaffold461405	1	1510	151	1529	2814	18.6358	1509
scaffold461405	2166	2476	5	460	722	144.4	310
scaffold461405	2683	4063	231	1547	2801	12.1255	1380
scaffold303747	1569	2720	91	404	614	6.74725	1151
scaffold1000308	4323	4617	2	16	51	25.5	294
scaffold138706	1	696	67	487	827	12.3433	695
scaffold51103	1334	2430	26	277	597	22.9615	1096
scaffold51103	2747	5140	94	889	1643	17.4787	2393
scaffold2160041	62	544	12	52	126	10.5	482
scaffold2160041	873	1531	7	106	182	26	658
scaffold3442244	1327	1875	15	83	178	11.8667	548
scaffold324165	127	374	66	276	420	6.36364	247
scaffold124016	529	969	11	26	68	6.18182	440
scaffold3039634	1923	2521	16	38	88	5.5	598
scaffold1757538	316	705	76	340	584	7.68421	389
scaffold983182	27	627	10	432	907	90.7	600
scaffold3516528	207	922	7	46	109	15.5714	715
scaffold511795	1	675	42	208	412	9.80952	674
scaffold178269	1	556	50	522	868	17.36	555
[truncated: 90 more rows]

## Sheet: A. mexicanus
A complete list of B-blocks (> 200 bp) in A. mexicanus with information of 0B, 1B and 2B coverage. The higher coverage of the 1B and 2B regions as compared to 0B indicates the extra copies on the B chromosome.
Chromosome/Scafffold ID	Block Start	Block End	0B coverage	1B coverage	2B coverage	2B/0B ratio	Block length (Bp)
NW_019172543.1	97592	97814	58	76	128	2.207	222
NW_019172543.1	103749	104048	54	79	130	2.407	299
NW_019172543.1	150341	150637	61	88	143	2.344	296
NW_019172543.1	207652	207905	63	68	163	2.587	253
NW_019172543.1	338157	338364	51	88	112	2.196	207
NW_019171574.1	12848	13117	42	95	146	3.476	269
NW_019170591.1	308374	308607	56	95	129	2.304	233
NW_019170591.1	314322	314561	50	74	121	2.42	239
NW_019170591.1	339116	339499	84	166	234	2.786	383
NW_019170591.1	364263	364615	66	90	153	2.318	352
NW_019170591.1	367803	368061	48	119	123	2.562	258
NW_019170591.1	383194	383490	62	111	159	2.565	296
NW_019170591.1	390877	391082	52	70	141	2.712	205
NW_019170591.1	440681	440998	79	110	176	2.228	317
NW_019170591.1	476617	476916	58	100	148	2.552	299
NW_019170591.1	512144	512548	139	351	361	2.597	404
NW_019171481.1	16424	16685	58	150	149	2.569	261
NW_019171662.1	57315	57529	69	101	161	2.333	214
NW_019171253.1	110006	110295	54	73	125	2.315	289
NW_019171483.1	95113	95605	103	124	299	2.903	492
NW_019170913.1	18053	18509	418	432	986	2.359	456
NW_019170913.1	19303	19597	146	132	407	2.788	294
NW_019170913.1	20056	20534	101	154	289	2.861	478
NW_019171485.1	14011	14292	59	90	136	2.305	281
NW_019171485.1	24624	24936	58	95	141	2.431	312
NW_019171698.1	69787	70215	88	160	237	2.693	428
NW_019171698.1	76130	76457	68	112	174	2.559	327
NW_019170897.1	50684	51148	145	211	367	2.531	464
NW_019171666.1	2258	2541	74	197	182	2.459	283
NW_019171900.1	13291	13658	79	94	186	2.354	367
NW_019171900.1	145566	145836	42	74	117	2.786	270
NW_019170961.1	7754	8086	109	117	235	2.156	332
NW_019171902.1	55337	55712	72	121	173	2.403	375
NC_035898.1	11249	11672	77	106	193	2.506	423
NC_035898.1	102509	103335	210	394	678	3.229	826
NC_035898.1	165297	165552	48	76	138	2.875	255
NC_035898.1	176321	176706	72	100	181	2.514	385
NC_035898.1	314035	314278	57	92	129	2.263	243
NC_035898.1	465387	465699	60	80	137	2.283	312
NC_035898.1	533935	534190	54	73	136	2.519	255
NC_035898.1	577360	577640	44	79	120	2.727	280
NC_035898.1	608171	608398	55	92	133	2.418	227
NC_035898.1	634147	634463	65	111	158	2.431	316
NC_035898.1	782500	782729	40	71	124	3.1	229
NC_035898.1	786865	787399	96	143	226	2.354	534
NC_035898.1	803158	803368	65	110	158	2.431	210
NC_035898.1	956731	957060	61	87	163	2.672	329
NC_035898.1	968003	968317	69	101	158	2.29	314
NC_035898.1	1027356	1027581	45	81	117	2.6	225
NC_035898.1	1273459	1273837	72	93	162	2.25	378
NC_035898.1	1294375	1294810	71	105	169	2.38	435
NC_035898.1	2157602	2157961	68	87	165	2.426	359
NC_035898.1	2211806	2212022	48	83	129	2.688	216
NC_035898.1	2373270	2373541	60	72	140	2.333	271
NC_035898.1	2429317	2429560	54	72	121	2.241	243
NC_035898.1	2496182	2496385	59	72	127	2.153	203
NC_035898.1	2537601	2537892	61	80	151	2.475	291
NC_035898.1	2552717	2552995	53	77	140	2.642	278
NC_035898.1	2632029	2632246	72	91	197	2.736	217
NC_035898.1	2673397	2673662	60	79	131	2.183	265
NC_035898.1	2711409	2711663	43	73	108	2.512	254
NC_035898.1	2797651	2797860	55	71	142	2.582	209
NC_035898.1	2824135	2824344	42	67	107	2.548	209
NC_035898.1	2868198	2868445	53	114	128	2.415	247
NC_035898.1	3019716	3020110	68	97	162	2.382	394
NC_035898.1	3379068	3379350	59	62	127	2.153	282
NC_035898.1	3414422	3414664	41	82	118	2.878	242
NC_035898.1	3492656	3493083	95	88	222	2.337	427
NC_035898.1	3512486	3512757	52	82	132	2.538	271
NC_035898.1	3515904	3516294	78	124	188	2.41	390
NC_035898.1	3536001	3536301	59	100	141	2.39	300
NC_035898.1	3604702	3604913	47	66	118	2.511	211
NC_035898.1	3655456	3655830	68	76	170	2.5	374
NC_035898.1	3670810	3671101	61	82	152	2.492	291
NC_035898.1	3714959	3715225	67	90	132	1.97	266
NC_035898.1	3778059	3778311	55	71	125	2.273	252
NC_035898.1	3973099	3973423	58	105	147	2.534	324
NC_035898.1	4011497	4011704	43	53	107	2.488	207
NC_035898.1	4036100	4036512	72	121	187	2.597	412
NC_035898.1	4134459	4134712	54	93	117	2.167	253
NC_035898.1	4162970	4163361	78	95	182	2.333	391
NC_035898.1	4212787	4213074	58	95	142	2.448	287
NC_035898.1	4252988	4253277	60	62	140	2.333	289
NC_035898.1	4332529	4332836	69	76	136	1.971	307
NC_035898.1	4403171	4403558	77	121	182	2.364	387
NC_035898.1	4437830	4438108	52	51	132	2.538	278
NC_035898.1	4509646	4509916	63	87	146	2.317	270
NC_035898.1	4510155	4510358	44	88	113	2.568	203
NC_035898.1	4635237	4635639	82	133	173	2.11	402
NC_035898.1	4658358	4658593	51	82	122	2.392	235
NC_035898.1	4704186	4704501	55	79	136	2.473	315
NC_035898.1	4719710	4719925	55	61	117	2.127	215
NC_035898.1	4845719	4846188	75	99	181	2.413	469
NC_035898.1	4860240	4860506	58	88	132	2.276	266
NC_035898.1	4876505	4876736	64	74	140	2.188	231
NC_035898.1	4884101	4884313	45	58	106	2.356	212
NC_035898.1	4909811	4910105	46	89	117	2.543	294
NC_035898.1	4937673	4937984	61	100	159	2.607	311
NC_035898.1	4976130	4976354	44	47	105	2.386	224
NC_035898.1	5013206	5013461	47	105	121	2.574	255
NC_035898.1	5021461	5021778	74	136	148	2	317
NC_035898.1	5033538	5033804	53	97	120	2.264	266
NC_035898.1	5040004	5040256	53	70	117	2.208	252
NC_035898.1	5302623	5303418	171	507	529	3.094	795
NC_035898.1	5414208	5414768	95	117	233	2.453	560
NC_035898.1	5520291	5520522	57	76	122	2.14	231
NC_035898.1	5699155	5699496	79	89	153	1.937	341
NC_035898.1	5707759	5708031	57	84	141	2.474	272
NC_035898.1	5725717	5725983	49	87	141	2.878	266
NC_035898.1	5728170	5728529	69	100	144	2.087	359
NC_035898.1	5986050	5987965	567	11864	13848	24.423	1915
NC_035898.1	6013411	6013816	77	80	175	2.273	405
NC_035898.1	6195460	6195702	50	75	137	2.74	242
NC_035898.1	6328574	6328824	53	75	128	2.415	250
NC_035898.1	6331599	6331938	67	115	169	2.522	339
NC_035898.1	6337778	6338085	68	109	153	2.25	307
NC_035898.1	6346528	6346869	76	109	169	2.224	341
NC_035898.1	6543988	6544201	46	64	123	2.674	213
NC_035898.1	6636458	6636737	63	93	136	2.159	279
NC_035898.1	6788182	6788429	50	71	144	2.88	247
NC_035898.1	6792698	6792986	81	124	200	2.469	288
NC_035898.1	6795360	6795670	72	87	157	2.181	310
NC_035898.1	6823447	6823976	99	152	228	2.303	529
NC_035898.1	6891149	6891459	73	86	161	2.205	310
NC_035898.1	7093773	7094069	59	99	144	2.441	296
NC_035898.1	7105114	7105365	45	70	104	2.311	251
NC_035898.1	7164840	7165226	75	97	172	2.293	386
NC_035898.1	7279790	7280054	50	60	124	2.48	264
NC_035898.1	7291419	7291734	63	93	144	2.286	315
NC_035898.1	7316747	7317197	79	137	191	2.418	450
NC_035898.1	7344737	7345029	65	76	163	2.508	292
NC_035898.1	7390304	7390583	76	115	162	2.132	279
NC_035898.1	7418563	7418881	60	97	159	2.65	318
NC_035898.1	7483335	7483568	51	66	110	2.157	233
NC_035898.1	7529407	7529635	57	107	134	2.351	228
NC_035898.1	7539310	7539522	50	74	129	2.58	212
NC_035898.1	7551954	7552463	101	102	219	2.168	509
NC_035898.1	7576253	7576554	56	106	144	2.571	301
NC_035898.1	7607069	7607442	78	97	188	2.41	373
NC_035898.1	7608160	7608650	89	104	216	2.427	490
NC_035898.1	7619966	7620248	60	97	139	2.317	282
NC_035898.1	7638929	7639387	68	104	178	2.618	458
NC_035898.1	7654691	7655048	69	82	156	2.261	357
NC_035898.1	7773816	7774098	53	85	132	2.491	282
NC_035898.1	7931541	7931903	67	109	165	2.463	362
NC_035898.1	8038735	8039050	62	70	165	2.661	315
NC_035898.1	8120801	8121047	54	74	109	2.019	246
NC_035898.1	8157286	8157562	63	89	158	2.508	276
NC_035898.1	8233754	8234054	55	96	148	2.691	300
NC_035898.1	8275368	8275790	77	130	193	2.506	422
NC_035898.1	8459299	8459575	70	98	150	2.143	276
NC_035898.1	8486650	8486964	58	80	143	2.466	314
NC_035898.1	8517703	8518388	110	166	258	2.345	685
NC_035898.1	8522932	8523171	54	65	139	2.574	239
NC_035898.1	8562239	8562646	93	111	215	2.312	407
NC_035898.1	8660041	8660487	78	98	192	2.462	446
NC_035898.1	8663569	8663876	58	97	131	2.259	307
NC_035898.1	8679680	8679894	39	73	115	2.949	214
NC_035898.1	8830026	8830230	47	64	115	2.447	204
NC_035898.1	8886502	8886908	74	118	177	2.392	406
NC_035898.1	8921409	8921644	52	71	126	2.423	235
NC_035898.1	8951580	8951832	52	67	137	2.635	252
NC_035898.1	8980942	8981272	57	93	146	2.561	330
NC_035898.1	9049806	9050053	57	83	118	2.07	247
NC_035898.1	9050698	9050924	55	73	146	2.655	226
NC_035898.1	9077750	9077987	48	90	125	2.604	237
NC_035898.1	9086653	9086936	54	89	144	2.667	283
NC_035898.1	9100302	9100551	58	62	117	2.017	249
NC_035898.1	9114669	9115071	71	122	164	2.31	402
NC_035898.1	9119514	9119747	56	70	132	2.357	233
NC_035898.1	9215517	9215864	66	97	172	2.606	347
NC_035898.1	9367083	9367376	60	105	134	2.233	293
NC_035898.1	9449617	9449858	57	65	122	2.14	241
NC_035898.1	9555800	9556104	70	103	149	2.129	304
NC_035898.1	9608818	9609056	42	64	114	2.714	238
NC_035898.1	9851596	9851972	97	115	219	2.258	376
NC_035898.1	9885038	9885266	64	81	141	2.203	228
NC_035898.1	9949696	9949934	48	60	118	2.458	238
NC_035898.1	10217254	10217772	72	182	239	3.319	518
NC_035898.1	10234861	10235076	41	77	110	2.683	215
NC_035898.1	10239596	10239981	78	103	167	2.141	385
NC_035898.1	10241143	10241361	51	82	110	2.157	218
NC_035898.1	10283935	10284308	77	117	181	2.351	373
NC_035898.1	10381209	10381534	60	93	140	2.333	325
NC_035898.1	10442964	10443244	52	77	125	2.404	280
NC_035898.1	10452079	10452784	123	163	275	2.236	705
NC_035898.1	10462849	10463245	64	103	162	2.531	396
NC_035898.1	10504430	10504632	40	60	104	2.6	202
NC_035898.1	10575922	10576268	58	91	137	2.362	346
NC_035898.1	10815826	10816041	43	69	106	2.465	215
NC_035898.1	10817770	10818144	59	74	151	2.559	374
NC_035898.1	10876952	10877361	82	142	188	2.293	409
NC_035898.1	10896753	10897087	58	78	145	2.5	334
NC_035898.1	10979576	10979799	56	76	118	2.107	223
NC_035898.1	11014401	11014766	78	101	179	2.295	365
NC_035898.1	11152826	11153226	79	113	189	2.392	400
NC_035898.1	11239573	11239889	55	82	144	2.618	316
NC_035898.1	11242256	11242575	67	94	158	2.358	319
NC_035898.1	11305412	11305617	45	78	107	2.378	205
NC_035898.1	11324041	11324275	57	72	122	2.14	234
NC_035898.1	11327373	11327617	50	83	118	2.36	244
NC_035898.1	11441126	11441411	63	83	149	2.365	285
NC_035898.1	11467871	11468185	78	67	162	2.077	314
NC_035898.1	11592380	11592725	69	96	160	2.319	345
NC_035898.1	11639593	11640355	127	222	307	2.417	762
NC_035898.1	11700927	11701203	61	88	147	2.41	276
NC_035898.1	11844081	11844518	72	106	176	2.444	437
NC_035898.1	11848243	11848489	52	69	127	2.442	246
NC_035898.1	11905715	11905977	59	63	136	2.305	262
NC_035898.1	12092965	12093351	72	87	165	2.292	386
NC_035898.1	12137659	12138124	90	147	212	2.356	465
NC_035898.1	12230213	12230714	71	106	183	2.577	501
NC_035898.1	12392343	12392805	76	125	193	2.539	462
NC_035898.1	12408755	12409036	58	91	150	2.586	281
NC_035898.1	12416768	12416972	60	74	116	1.933	204
NC_035898.1	12468064	12468351	58	100	155	2.672	287
NC_035898.1	12542985	12543252	60	70	141	2.35	267
NC_035898.1	12572863	12573110	61	79	127	2.082	247
NC_035898.1	12603939	12604175	45	82	112	2.489	236
NC_035898.1	12695027	12695322	65	93	147	2.262	295
NC_035898.1	12700975	12701254	51	114	154	3.02	279
NC_035898.1	12860113	12860585	72	142	181	2.514	472
NC_035898.1	12887035	12887297	61	89	145	2.377	262
NC_035898.1	13095505	13095830	127	261	338	2.661	325
NC_035898.1	13366983	13367268	58	88	142	2.448	285
NC_035898.1	13391739	13392022	56	88	121	2.161	283
NC_035898.1	13423038	13423344	55	78	146	2.655	306
NC_035898.1	13505363	13505870	90	105	205	2.278	507
NC_035898.1	13630787	13631010	51	62	124	2.431	223
NC_035898.1	13736109	13736410	62	51	136	2.194	301
NC_035898.1	13740116	13740369	55	87	115	2.091	253
NC_035898.1	13775408	13775699	57	104	136	2.386	291
NC_035898.1	14001655	14001964	63	97	136	2.159	309
NC_035898.1	14116384	14116853	90	90	212	2.356	469
NC_035898.1	14123211	14123436	43	75	118	2.744	225
NC_035898.1	14135685	14136030	69	117	156	2.261	345
NC_035898.1	14152334	14152564	53	55	120	2.264	230
NC_035898.1	14178774	14178976	82	108	215	2.622	202
NC_035898.1	14189495	14189900	77	85	180	2.338	405
NC_035898.1	14276828	14277266	86	102	204	2.372	438
NC_035898.1	14466335	14466760	67	62	186	2.776	425
NC_035898.1	14618093	14618462	65	107	152	2.338	369
NC_035898.1	14683053	14683365	55	92	133	2.418	312
NC_035898.1	14719209	14719433	42	72	110	2.619	224
NC_035898.1	14733692	14733907	50	55	124	2.48	215
NC_035898.1	14829963	14830184	61	110	131	2.148	221
NC_035898.1	14886363	14886825	101	113	289	2.861	462
NC_035898.1	14889506	14889714	43	31	108	2.512	208
NC_035898.1	14979106	14979333	50	63	113	2.26	227
NC_035898.1	15018873	15019131	53	66	138	2.604	258
NC_035898.1	15073868	15074136	64	86	130	2.031	268
NC_035898.1	15076439	15076769	63	101	160	2.54	330
NC_035898.1	15138870	15139133	56	85	139	2.482	263
NC_035898.1	15146040	15146689	106	124	238	2.245	649
NC_035898.1	15180437	15180708	52	69	143	2.75	271
NC_035898.1	15647422	15647641	60	84	131	2.183	219
NC_035898.1	15728460	15728755	62	90	151	2.435	295
NC_035898.1	16226528	16227295	301	372	803	2.668	767
NC_035898.1	16229890	16230200	69	86	172	2.493	310
NC_035898.1	16327226	16327559	65	95	148	2.277	333
NC_035898.1	16600207	16600491	51	90	139	2.725	284
NC_035898.1	16608204	16608481	60	85	120	2	277
NC_035898.1	16841627	16842068	75	107	187	2.493	441
NC_035898.1	17042620	17042851	47	98	115	2.447	231
NC_035898.1	17253178	17253450	66	88	181	2.742	272
NC_035898.1	17336614	17337036	134	172	319	2.381	422
NC_035898.1	17363726	17364378	161	176	550	3.416	652
NC_035898.1	17451382	17451757	71	76	160	2.254	375
NC_035898.1	17501596	17501880	50	76	129	2.58	284
NC_035898.1	17552001	17552218	96	205	238	2.479	217
NC_035898.1	17747480	17748087	113	136	253	2.239	607
NC_035898.1	17773245	17773851	265	684	748	2.823	606
NC_035898.1	17774143	17774676	806	2880	2531	3.14	533
NC_035898.1	17830279	17830594	51	94	135	2.647	315
NC_035898.1	17851918	17852140	54	69	115	2.13	222
NC_035898.1	17904375	17904606	61	70	133	2.18	231
NC_035898.1	17943002	17943258	62	92	130	2.097	256
NC_035898.1	18068484	18068818	62	59	145	2.339	334
NC_035898.1	18106631	18106838	45	63	124	2.756	207
NC_035898.1	18145265	18145677	80	130	174	2.175	412
NC_035898.1	18224776	18225055	60	112	139	2.317	279
NC_035898.1	18475495	18475819	47	97	134	2.851	324
NC_035898.1	18481514	18481777	53	70	121	2.283	263
NC_035898.1	18494415	18494736	70	72	167	2.386	321
NC_035898.1	18502161	18502417	51	56	135	2.647	256
NC_035898.1	18565660	18565861	36	46	103	2.861	201
NC_035898.1	18620739	18621189	88	95	191	2.17	450
NC_035898.1	18676252	18676536	51	93	119	2.333	284
NC_035898.1	18767121	18767563	89	94	240	2.697	442
NC_035898.1	18866271	18866547	57	61	131	2.298	276
NC_035898.1	18913274	18913580	67	90	146	2.179	306
NC_035898.1	19129184	19129471	65	91	153	2.354	287
NC_035898.1	19201411	19201646	53	76	122	2.302	235
NC_035898.1	19216442	19216698	57	80	154	2.702	256
NC_035898.1	19740650	19740937	58	78	135	2.328	287
NC_035898.1	19855823	19856249	85	131	195	2.294	426
NC_035898.1	19887771	19887996	46	63	126	2.739	225
NC_035898.1	19917496	19917771	60	68	143	2.383	275
NC_035898.1	19952476	19952689	47	66	123	2.617	213
NC_035898.1	20004129	20004760	94	111	271	2.883	631
NC_035898.1	20074137	20074475	70	81	156	2.229	338
NC_035898.1	20096472	20096907	74	111	171	2.311	435
NC_035898.1	20137077	20137316	48	59	113	2.354	239
NC_035898.1	20199497	20199938	99	116	219	2.212	441
NC_035898.1	20208880	20209154	60	79	151	2.517	274
NC_035898.1	20295212	20295453	47	75	118	2.511	241
NC_035898.1	20386131	20386368	58	69	135	2.328	237
NC_035898.1	20564450	20565249	137	184	302	2.204	799
NC_035898.1	20620732	20621004	61	91	160	2.623	272
NC_035898.1	20631706	20631914	52	71	115	2.212	208
NC_035898.1	20726017	20726278	54	109	131	2.426	261
NC_035898.1	20745685	20745897	54	86	125	2.315	212
NC_035898.1	20975477	20975728	69	94	132	1.913	251
NC_035898.1	21041455	21041682	51	84	107	2.098	227
NC_035898.1	21042272	21042672	74	106	168	2.27	400
NC_035898.1	21180083	21180447	76	114	186	2.447	364
NC_035898.1	21226484	21226693	49	68	98	2	209
NC_035898.1	21261377	21261620	50	46	128	2.56	243
NC_035898.1	21279337	21279601	70	84	155	2.214	264
NC_035898.1	21328793	21329010	52	70	114	2.192	217
NC_035898.1	21364992	21365603	106	170	254	2.396	611
NC_035898.1	21407712	21408011	57	90	169	2.965	299
NC_035898.1	21411782	21411994	44	75	115	2.614	212
NC_035898.1	21830003	21830241	47	61	124	2.638	238
NC_035898.1	22001671	22001897	48	63	116	2.417	226
NC_035898.1	22151402	22151747	71	75	160	2.254	345
NC_035898.1	22196960	22197302	67	86	162	2.418	342
NC_035898.1	22228128	22228401	45	80	120	2.667	273
NC_035898.1	22233672	22233987	64	91	155	2.422	315
NC_035898.1	22238761	22239361	106	151	229	2.16	600
NC_035898.1	22302620	22303025	80	119	184	2.3	405
NC_035898.1	22337255	22337778	92	108	218	2.37	523
NC_035898.1	22499164	22499377	48	63	113	2.354	213
NC_035898.1	22520906	22521368	87	132	193	2.218	462
NC_035898.1	22700905	22701186	63	81	130	2.063	281
NC_035898.1	22707620	22707903	67	67	160	2.388	283
NC_035898.1	22910588	22910945	63	100	175	2.778	357
NC_035898.1	22921581	22921805	46	52	217	4.717	224
NC_035898.1	23319791	23320012	46	82	124	2.696	221
NC_035898.1	23560519	23560761	49	81	123	2.51	242
NC_035898.1	23706791	23706993	43	55	109	2.535	202
NC_035898.1	23798483	23798693	47	49	109	2.319	210
NC_035898.1	23803711	23804139	62	106	167	2.694	428
NC_035898.1	23990628	23991568	157	205	361	2.299	940
NC_035898.1	24186065	24186325	50	62	140	2.8	260
NC_035898.1	24380693	24380964	55	62	132	2.4	271
NC_035898.1	24464925	24465295	69	84	183	2.652	370
NC_035898.1	24471130	24471511	79	88	160	2.025	381
NC_035898.1	24522379	24522656	68	95	143	2.103	277
NC_035898.1	24569254	24569470	46	61	113	2.457	216
NC_035898.1	24579076	24579397	67	102	166	2.478	321
NC_035898.1	25030589	25030817	53	75	139	2.623	228
NC_035898.1	25069237	25069531	50	100	123	2.46	294
NC_035898.1	25165289	25165551	59	93	131	2.22	262
NC_035898.1	25208287	25208547	49	70	125	2.551	260
NC_035898.1	25243405	25243702	61	58	141	2.311	297
NC_035898.1	25273799	25274050	56	88	122	2.179	251
NC_035898.1	25369165	25369523	60	88	154	2.567	358
NC_035898.1	25378925	25379224	69	100	171	2.478	299
NC_035898.1	25416505	25416722	49	75	116	2.367	217
NC_035898.1	25444510	25444879	79	93	172	2.177	369
NC_035898.1	25465098	25465558	76	129	185	2.434	460
NC_035898.1	25483928	25484346	76	101	180	2.368	418
NC_035898.1	25530911	25531218	57	76	135	2.368	307
NC_035898.1	25535685	25536009	75	94	152	2.027	324
NC_035898.1	25608207	25608514	77	86	165	2.143	307
NC_035898.1	25697796	25698008	47	57	108	2.298	212
NC_035898.1	25725337	25725626	63	83	139	2.206	289
NC_035898.1	25748029	25748288	50	67	110	2.2	259
NC_035898.1	25762964	25763249	60	110	148	2.467	285
NC_035898.1	25795568	25795862	67	85	160	2.388	294
NC_035898.1	25796620	25797071	76	109	194	2.553	451
NC_035898.1	25931885	25932096	51	81	121	2.373	211
NC_035898.1	25939844	25940148	59	110	135	2.288	304
NC_035898.1	25950523	25950727	57	100	130	2.281	204
NC_035898.1	26108984	26109238	57	81	136	2.386	254
NC_035898.1	26149017	26149252	51	87	113	2.216	235
NC_035898.1	26188603	26188808	48	67	115	2.396	205
NC_035898.1	26264065	26264283	60	85	143	2.383	218
NC_035898.1	26271754	26272237	71	91	197	2.775	483
NC_035898.1	26295524	26295798	66	80	152	2.303	274
NC_035898.1	26638719	26639032	66	106	152	2.303	313
NC_035898.1	26713984	26714281	56	84	127	2.268	297
NC_035898.1	26818477	26818682	45	88	118	2.622	205
NC_035898.1	26917785	26918299	87	160	199	2.287	514
NC_035898.1	27104363	27104633	54	65	122	2.259	270
NC_035898.1	27113598	27113856	49	75	121	2.469	258
NC_035898.1	27186855	27187183	64	86	151	2.359	328
NC_035898.1	27360823	27361057	50	77	118	2.36	234
NC_035898.1	27402510	27402720	46	76	112	2.435	210
NC_035898.1	27482490	27482707	42	69	112	2.667	217
NC_035898.1	27504519	27504917	82	105	208	2.537	398
NC_035898.1	27515730	27515988	51	74	128	2.51	258
NC_035898.1	27598839	27599095	47	79	115	2.447	256
NC_035898.1	27703566	27704055	83	111	193	2.325	489
NC_035898.1	27729378	27729586	49	64	104	2.122	208
NC_035898.1	27801990	27802218	56	45	131	2.339	228
NC_035898.1	27856849	27857065	48	68	119	2.479	216
NC_035898.1	27905017	27905318	57	91	123	2.158	301
NC_035898.1	27921884	27922120	51	88	118	2.314	236
NC_035898.1	27974000	27974285	49	63	119	2.429	285
NC_035898.1	28094239	28094465	50	84	121	2.42	226
NC_035898.1	28103210	28103514	54	97	130	2.407	304
NC_035898.1	28131945	28132152	56	48	117	2.089	207
NC_035898.1	28150890	28151216	66	77	149	2.258	326
NC_035898.1	28396674	28396966	55	75	132	2.4	292
NC_035898.1	28454888	28455228	65	93	152	2.338	340
NC_035898.1	28581506	28581735	50	97	114	2.28	229
NC_035898.1	28625751	28626278	83	115	235	2.831	527
NC_035898.1	28648368	28648737	71	113	176	2.479	369
NC_035898.1	28656122	28656484	62	96	141	2.274	362
NC_035898.1	28747505	28747846	78	72	173	2.218	341
NC_035898.1	28795686	28795934	56	67	115	2.054	248
NC_035898.1	28821038	28821283	54	72	125	2.315	245
NC_035898.1	28923778	28924103	54	89	140	2.593	325
NC_035898.1	28929212	28929430	58	57	123	2.121	218
NC_035898.1	28955139	28955353	40	64	96	2.4	214
NC_035898.1	28961097	28961494	71	87	161	2.268	397
NC_035898.1	28989377	28989584	43	70	107	2.488	207
NC_035898.1	29100236	29100633	77	108	197	2.558	397
NC_035898.1	29123327	29123644	58	73	140	2.414	317
NC_035898.1	29286629	29286988	56	81	151	2.696	359
NC_035898.1	29296401	29296652	56	71	136	2.429	251
NC_035898.1	29343126	29343380	62	88	145	2.339	254
NC_035898.1	29350160	29350495	64	75	150	2.344	335
NC_035898.1	29432010	29432221	48	74	116	2.417	211
NC_035898.1	29453749	29453986	46	78	116	2.522	237
NC_035898.1	29513866	29514162	46	71	134	2.913	296
NC_035898.1	29613312	29613556	50	77	115	2.3	244
NC_035898.1	29668224	29668476	52	90	118	2.269	252
NC_035898.1	29706366	29706707	59	100	152	2.576	341
NC_035898.1	29724015	29724385	68	86	164	2.412	370
NC_035898.1	29775481	29775710	44	63	121	2.75	229
NC_035898.1	29798223	29798434	49	84	110	2.245	211
NC_035898.1	29831598	29831809	45	67	105	2.333	211
NC_035898.1	29853891	29854098	54	61	118	2.185	207
NC_035898.1	29872260	29872626	76	104	176	2.316	366
NC_035898.1	29890640	29890915	143	243	355	2.483	275
NC_035898.1	30020019	30020670	105	158	241	2.295	651
NC_035898.1	30174425	30175080	110	135	272	2.473	655
NC_035898.1	30175510	30175722	39	63	114	2.923	212
NC_035898.1	30340536	30340792	57	88	131	2.298	256
NC_035898.1	30530600	30530809	47	78	104	2.213	209
NC_035898.1	30539533	30539752	38	63	103	2.711	219
NC_035898.1	30588980	30589367	65	99	167	2.569	387
NC_035898.1	30764632	30765012	66	127	166	2.515	380
NC_035898.1	30845255	30845755	83	126	210	2.53	500
NC_035898.1	30863031	30863286	52	75	139	2.673	255
NC_035898.1	30865914	30866237	70	83	164	2.343	323
NC_035898.1	31273008	31273408	76	98	181	2.382	400
NC_035898.1	31310443	31310761	72	98	164	2.278	318
NC_035898.1	31311701	31311917	61	63	131	2.148	216
NC_035898.1	31340895	31341108	36	66	94	2.611	213
NC_035898.1	31638323	31638621	59	103	140	2.373	298
NC_035898.1	31945676	31945936	52	65	133	2.558	260
NC_035898.1	32079486	32079773	51	113	130	2.549	287
NC_035898.1	32168672	32168938	60	80	126	2.1	266
NC_035898.1	32169549	32169801	57	69	130	2.281	252
NC_035898.1	32248645	32248890	61	71	122	2	245
NC_035898.1	32276683	32276897	50	82	124	2.48	214
NC_035898.1	32278802	32279286	88	125	195	2.216	484
NC_035898.1	32302545	32302970	78	97	191	2.449	425
NC_035898.1	32328529	32328773	52	66	110	2.115	244
NC_035898.1	32335987	32336248	55	97	124	2.255	261
NC_035898.1	32507583	32508126	94	146	208	2.213	543
NC_035898.1	32621053	32621447	67	106	174	2.597	394
NC_035898.1	32673690	32674146	79	102	181	2.291	456
NC_035898.1	32676369	32676741	71	116	176	2.479	372
NC_035898.1	32789294	32789664	68	84	164	2.412	370
NC_035898.1	32845684	32845932	61	67	144	2.361	248
NC_035898.1	32862538	32862837	55	78	129	2.345	299
NC_035898.1	32943253	32943468	45	51	103	2.289	215
NC_035898.1	32948149	32948400	51	68	120	2.353	251
NC_035898.1	33024733	33025126	78	95	194	2.487	393
NC_035898.1	33322460	33322754	61	112	145	2.377	294
NC_035898.1	33337223	33337483	52	90	135	2.596	260
NC_035898.1	33379866	33380241	75	87	171	2.28	375
NC_035898.1	33397214	33397635	73	118	161	2.205	421
NC_035898.1	33412995	33413247	47	61	123	2.617	252
NC_035898.1	33474015	33474404	62	103	160	2.581	389
NC_035898.1	33546886	33547090	46	71	113	2.457	204
NC_035898.1	34039316	34039832	78	113	212	2.718	516
NC_035898.1	34073782	34074238	83	88	199	2.398	456
NC_035898.1	34250223	34250426	40	58	107	2.675	203
NW_019170771.1	132937	133221	57	44	150	2.632	284
NW_019170771.1	135192	135473	49	84	170	3.469	281
NW_019170771.1	136354	136558	43	35	165	3.837	204
NW_019172353.1	28966	29217	64	105	154	2.406	251
NW_019172353.1	141613	141833	44	87	111	2.523	220
NW_019172353.1	185567	185768	41	67	103	2.512	201
NW_019172353.1	217793	218180	64	93	169	2.641	387
NW_019172745.1	48727	49238	85	134	211	2.482	511
NW_019172745.1	68211	68413	38	67	102	2.684	202
NW_019172745.1	112093	112563	84	117	199	2.369	470
NW_019172745.1	159801	160019	45	87	112	2.489	218
NW_019172745.1	233829	234170	91	166	232	2.549	341
NW_019172745.1	240182	241338	212	404	541	2.552	1156
NW_019171319.1	8552	8824	111	205	258	2.324	272
NW_019171319.1	11126	11454	90	150	219	2.433	328
NW_019171319.1	17192	17494	140	203	323	2.307	302
NW_019171976.1	13123	13492	83	173	245	2.952	369
NW_019170790.1	10054	10354	56	101	156	2.786	300
NW_019170790.1	12308	12819	150	360	466	3.107	511
NW_019170790.1	34646	34868	61	113	149	2.443	222
NW_019171686.1	14689	14932	56	77	134	2.393	243
NW_019171686.1	26182	26390	110	211	297	2.7	208
NW_019171686.1	32747	32976	45	74	109	2.422	229
NW_019171686.1	134633	134990	64	82	150	2.344	357
NW_019171686.1	237487	237725	51	84	117	2.294	238
NW_019172020.1	40149	40427	65	62	143	2.2	278
NW_019172733.1	123578	123817	52	58	125	2.404	239
NW_019170770.1	70489	71205	104	219	276	2.654	716
NW_019170770.1	82897	83281	74	101	183	2.473	384
NW_019170770.1	121519	121779	55	70	121	2.2	260
NW_019170770.1	126498	126801	59	71	137	2.322	303
NW_019170770.1	159163	159389	52	70	123	2.365	226
NW_019170770.1	211466	211891	68	127	190	2.794	425
NW_019170770.1	215603	216170	111	153	260	2.342	567
NW_019170770.1	219529	219893	67	90	164	2.448	364
NW_019170770.1	224031	224277	64	129	166	2.594	246
NW_019170770.1	231570	232208	94	133	258	2.745	638
NW_019170770.1	241149	241435	69	89	154	2.232	286
NW_019170770.1	246323	246576	57	87	122	2.14	253
NW_019170770.1	304435	304829	81	103	180	2.222	394
NW_019170770.1	337896	338126	60	56	112	1.867	230
NW_019172755.1	130371	130661	48	118	124	2.583	290
NW_019172755.1	130875	131277	70	172	204	2.914	402
NW_019172755.1	133410	133926	118	275	328	2.78	516
NW_019170967.1	8782	9315	105	185	277	2.638	533
NW_019170967.1	9618	9994	49	107	158	3.224	376
NW_019170967.1	15001	15453	60	162	195	3.25	452
NW_019170967.1	16836	17095	78	161	176	2.256	259
NW_019170772.1	12427	12943	250	263	922	3.688	516
NW_019170728.1	12238	12483	45	36	116	2.578	245
NW_019171307.1	19896	20605	219	1025	798	3.644	709
NW_019171307.1	24508	24819	54	179	194	3.593	311
NW_019171307.1	25398	25697	83	200	213	2.566	299
NW_019171305.1	3004	3548	177	269	567	3.203	544
NW_019170782.1	39961	40360	76	81	173	2.276	399
NW_019170782.1	151852	152131	52	79	138	2.654	279
NW_019170782.1	223720	224087	53	79	154	2.906	367
NW_019170782.1	249117	249326	48	68	117	2.438	209
NW_019170782.1	372922	373124	70	93	185	2.643	202
NW_019170782.1	403825	404039	48	78	126	2.625	214
NW_019170973.1	14500	14757	90	138	192	2.133	257
NW_019170973.1	19916	20279	85	156	220	2.588	363
NW_019170973.1	29168	29544	1178	2559	3424	2.907	376
NW_019170973.1	34140	34397	85	170	237	2.788	257
NW_019171497.1	56828	57169	68	119	184	2.706	341
NW_019172205.1	63376	63621	54	82	129	2.389	245
NW_019172205.1	91155	91394	43	77	110	2.558	239
NW_019172205.1	103095	103477	92	195	271	2.946	382
NW_019172205.1	112241	112518	49	80	141	2.878	277
NW_019172205.1	137458	137835	68	106	172	2.529	377
NW_019171393.1	10728	11026	90	104	245	2.722	298
NW_019172312.1	38971	39451	107	221	273	2.551	480
NW_019172859.1	93840	94247	63	119	180	2.857	407
NW_019172859.1	159537	160011	91	123	200	2.198	474
NW_019172845.1	154334	154640	71	106	172	2.423	306
NW_019172845.1	181228	181480	55	80	114	2.073	252
NW_019172845.1	357634	357893	52	75	124	2.385	259
NW_019172845.1	452002	452244	54	79	129	2.389	242
NW_019172845.1	508283	508539	48	75	122	2.542	256
NW_019172845.1	569370	569617	57	65	133	2.333	247
NW_019172845.1	576295	576510	45	66	116	2.578	215
NW_019172845.1	625589	625795	48	70	113	2.354	206
NW_019172845.1	743585	743822	50	77	113	2.26	237
NW_019172845.1	745444	745872	74	99	178	2.405	428
NW_019172845.1	770360	770582	59	74	119	2.017	222
NW_019172845.1	840897	841146	49	96	118	2.408	249
NW_019172845.1	873629	873851	58	71	121	2.086	222
NW_019172845.1	950543	950781	50	76	124	2.48	238
NW_019172845.1	1127905	1128107	45	65	98	2.178	202
NW_019172845.1	1266468	1266846	70	100	166	2.371	378
NW_019172845.1	1274548	1274808	57	79	143	2.509	260
NW_019170629.1	21561	21776	38	74	110	2.895	215
NW_019170629.1	72456	72685	41	59	117	2.854	229
NW_019170862.1	78171	78612	105	178	262	2.495	441
NW_019170862.1	114369	114609	51	83	125	2.451	240
NW_019170862.1	117691	118055	46	168	236	5.13	364
NW_019170883.1	129704	129987	58	83	134	2.31	283
NW_019172802.1	2914	3311	147	218	366	2.49	397
NW_019172008.1	33588	33981	72	131	180	2.5	393
NW_019172008.1	69061	69422	70	108	175	2.5	361
NW_019171831.1	7765	8143	97	165	250	2.577	378
NW_019171831.1	26019	27291	915	2868	4042	4.417	1272
NW_019171831.1	29580	30071	85	164	244	2.871	491
NW_019171831.1	35451	35671	47	72	123	2.617	220
NW_019171831.1	38031	38389	88	234	282	3.205	358
NW_019171831.1	40163	40627	119	236	317	2.664	464
NW_019171831.1	41080	41353	116	270	303	2.612	273
NW_019171831.1	43078	43350	103	166	241	2.34	272
NW_019171831.1	48325	48987	158	325	531	3.361	662
NW_019171831.1	49602	50117	164	325	454	2.768	515
NW_019172078.1	26265	26607	62	86	154	2.484	342
NW_019172105.1	23079	23384	58	95	139	2.397	305
NW_019172856.1	76299	76562	49	77	140	2.857	263
NW_019172856.1	76783	77114	61	106	164	2.689	331
NW_019172856.1	185605	185880	49	76	122	2.49	275
NW_019172856.1	326408	326770	65	109	165	2.538	362
NW_019172856.1	353083	353332	56	86	123	2.196	249
NW_019172856.1	431985	432276	59	107	147	2.492	291
NW_019172856.1	466051	466474	72	88	196	2.722	423
NW_019172856.1	490787	491146	71	81	165	2.324	359
NW_019172856.1	493168	493440	59	72	135	2.288	272
NW_019172856.1	564560	565197	152	211	394	2.592	637
NW_019172856.1	610533	610750	57	86	125	2.193	217
NW_019172856.1	669854	670217	70	80	170	2.429	363
NW_019172856.1	762122	762421	53	108	124	2.34	299
NW_019172856.1	777919	778166	52	81	115	2.212	247
NW_019172856.1	932490	932733	59	69	131	2.22	243
NW_019172856.1	1149394	1149712	68	82	177	2.603	318
NW_019172856.1	1174351	1174643	67	79	160	2.388	292
NW_019172018.1	27927	28416	94	140	213	2.266	489
NW_019171262.1	102193	102646	90	142	243	2.7	453
NW_019172455.1	37559	37866	62	93	149	2.403	307
NW_019172455.1	78850	79186	72	115	170	2.361	336
NW_019172455.1	88626	88848	87	139	186	2.138	222
NW_019171627.1	6314	6521	46	87	131	2.848	207
NW_019172878.1	52937	53183	55	61	139	2.527	246
NW_019172878.1	68493	68713	39	70	108	2.769	220
NW_019172878.1	82168	82513	62	98	157	2.532	345
NW_019172878.1	328115	328418	64	70	143	2.234	303
NW_019172878.1	396235	396527	54	77	133	2.463	292
NW_019172878.1	397078	397330	40	55	114	2.85	252
NW_019172878.1	418322	418651	57	88	135	2.368	329
NW_019172878.1	454404	454753	70	120	157	2.243	349
NW_019172878.1	522942	523321	80	119	189	2.362	379
NW_019172878.1	575660	576002	68	95	180	2.647	342
NW_019172878.1	764520	764767	62	100	151	2.435	247
NW_019172878.1	765296	765571	74	78	170	2.297	275
NW_019172597.1	208068	208269	40	59	108	2.7	201
NW_019172597.1	246847	247063	64	125	137	2.141	216
NW_019172597.1	247443	247915	191	330	448	2.346	472
NW_019172101.1	4752	4991	46	69	120	2.609	239
NW_019171629.1	27699	27990	54	82	132	2.444	291
NW_019172121.1	65850	66245	81	111	180	2.222	395
NW_019172121.1	111377	111864	82	116	199	2.427	487
NW_019170633.1	27642	27919	72	86	147	2.042	277
NW_019170633.1	36815	37133	64	103	163	2.547	318
NW_019170633.1	38458	38835	73	115	182	2.493	377
NW_019170633.1	86562	86783	47	82	117	2.489	221
NW_019170633.1	177118	177384	65	103	164	2.523	266
NW_019170633.1	180347	181030	206	330	490	2.379	683
NW_019170633.1	218372	218844	84	112	198	2.357	472
NW_019170633.1	219216	219777	110	128	244	2.218	561
NW_019170633.1	233191	233535	88	107	210	2.386	344
NW_019170633.1	238171	238503	65	100	145	2.231	332
NW_019170633.1	287274	287515	50	93	107	2.14	241
NW_019170633.1	297327	297629	61	85	142	2.328	302
NW_019170633.1	378549	378895	72	91	162	2.25	346
NW_019170633.1	445464	445760	68	95	147	2.162	296
NW_019172113.1	37462	37804	83	183	215	2.59	342
NW_019172113.1	38480	38938	86	174	243	2.826	458
NW_019171294.1	1282	1517	51	70	117	2.294	235
NW_019171294.1	131070	131295	46	77	129	2.804	225
NW_019171294.1	157821	158170	55	144	183	3.327	349
NW_019171294.1	160554	161052	123	231	315	2.561	498
NW_019172111.1	52651	52920	68	74	136	2	269
NW_019172111.1	76246	76615	75	90	180	2.4	369
NW_019172441.1	41777	42039	49	67	120	2.449	262
NW_019172441.1	186821	187153	72	80	171	2.375	332
NW_019172441.1	246308	246571	56	71	145	2.589	263
NW_019172441.1	268595	269536	536	678	1370	2.556	941
NW_019172441.1	282426	282839	255	285	693	2.718	413
NW_019172854.1	113022	113314	65	84	147	2.262	292
NW_019172854.1	161015	161349	62	91	168	2.71	334
NW_019172854.1	172720	172999	62	99	142	2.29	279
NW_019172854.1	208443	208650	57	72	128	2.246	207
NW_019172854.1	363795	364036	64	77	137	2.141	241
NW_019172854.1	414221	414536	70	98	164	2.343	315
NW_019172854.1	462608	462852	45	87	105	2.333	244
NW_019172854.1	523514	523737	43	55	116	2.698	223
NW_019172854.1	606063	606272	55	77	114	2.073	209
NW_019172854.1	648827	649082	62	74	153	2.468	255
NW_019172854.1	722465	722716	53	70	130	2.453	251
NW_019172854.1	796447	796832	69	102	174	2.522	385
NW_019172854.1	799298	799600	59	82	153	2.593	302
NW_019172854.1	848490	848719	43	60	108	2.512	229
NW_019172854.1	849112	849334	47	73	108	2.298	222
NW_019172854.1	884383	884590	51	65	106	2.078	207
NW_019172854.1	940062	940373	43	66	126	2.93	311
NW_019172854.1	1029239	1029450	51	82	111	2.176	211
NW_019172133.1	128582	129208	195	206	514	2.636	626
NW_019172133.1	141136	141512	151	134	467	3.093	376
NW_019172133.1	143330	143595	79	61	252	3.19	265
NW_019172133.1	150286	150521	94	93	268	2.851	235
NW_019170731.1	69388	69735	73	82	178	2.438	347
NW_019170731.1	92687	92951	55	107	125	2.273	264
NW_019170731.1	129741	129957	51	81	101	1.98	216
NW_019170731.1	138535	138768	52	74	129	2.481	233
NW_019170731.1	142031	142247	42	74	106	2.524	216
NW_019170731.1	363286	363509	51	73	110	2.157	223
NW_019170731.1	397403	397642	47	78	117	2.489	239
NW_019170731.1	454854	455066	43	55	109	2.535	212
NW_019170731.1	498884	499097	45	73	113	2.511	213
NW_019170708.1	124046	124351	63	72	140	2.222	305
NW_019170708.1	213097	213318	53	76	134	2.528	221
NW_019170708.1	236411	236657	56	70	120	2.143	246
NW_019170708.1	543351	543600	47	87	123	2.617	249
NW_019172941.1	181230	181748	80	139	192	2.4	518
NW_019172941.1	332780	333073	54	88	140	2.593	293
NW_019172941.1	353911	354357	84	88	202	2.405	446
NW_019172941.1	462551	462889	71	71	177	2.493	338
NW_019172941.1	482997	483352	66	101	135	2.045	355
NW_019172941.1	766034	766428	62	84	169	2.726	394
NW_019172941.1	799516	799728	50	80	123	2.46	212
NW_019171520.1	55516	55817	59	89	149	2.525	301
NW_019171520.1	61354	61647	66	76	149	2.258	293
NW_019171520.1	74919	75243	55	112	146	2.655	324
NW_019171520.1	80809	81163	63	107	158	2.508	354
NW_019171520.1	161345	161593	41	70	119	2.902	248
NW_019171520.1	162464	162945	72	121	185	2.569	481
NW_019171520.1	174475	175098	100	153	250	2.5	623
NW_019171520.1	176478	176955	78	125	178	2.282	477
NW_019171520.1	177421	177742	66	114	181	2.742	321
NW_019171520.1	179282	179914	101	161	255	2.525	632
NW_019171520.1	180332	180636	58	104	163	2.81	304
NW_019171520.1	184307	185046	214	443	596	2.785	739
NW_019171520.1	188897	189274	76	154	222	2.921	377
NW_019171520.1	191603	192457	145	350	491	3.386	854
NW_019171520.1	192833	193156	49	90	158	3.224	323
NW_019172943.1	91079	91323	47	87	114	2.426	244
NW_019172943.1	222468	222758	65	66	132	2.031	290
NW_019172943.1	253282	253505	51	50	110	2.157	223
NW_019172943.1	293542	293833	57	95	137	2.404	291
NW_019172943.1	436094	436334	48	66	119	2.479	240
NW_019172943.1	479464	479688	60	75	138	2.3	224
NW_019172943.1	506848	507180	62	105	156	2.516	332
NW_019172921.1	46342	46635	59	79	137	2.322	293
NW_019172921.1	82652	82893	66	77	146	2.212	241
NW_019172921.1	152723	152950	54	79	138	2.556	227
NW_019172921.1	154310	154781	86	117	208	2.419	471
NW_019172921.1	163423	163731	54	74	133	2.463	308
NW_019172921.1	186420	186709	55	71	127	2.309	289
NW_019172921.1	232816	233090	76	151	198	2.605	274
NW_019172921.1	254967	255336	69	109	157	2.275	369
NW_019172921.1	276199	276547	78	132	224	2.872	348
NW_019172921.1	276820	277127	94	159	244	2.596	307
NW_019172921.1	278470	278961	106	246	303	2.858	491
NW_019172921.1	288194	288433	46	64	112	2.435	239
NW_019172408.1	33055	33259	58	75	128	2.207	204
NW_019172408.1	105995	106254	53	70	118	2.226	259
NW_019172408.1	108810	109086	59	86	137	2.322	276
NW_019172408.1	122410	122672	56	95	121	2.161	262
NW_019172408.1	162714	162939	59	87	131	2.22	225
NW_019172408.1	239619	239893	54	87	142	2.63	274
NW_019172408.1	331298	331660	68	99	159	2.338	362
NW_019171540.1	34728	35018	64	107	156	2.438	290
NW_019172945.1	192460	192762	59	92	146	2.475	302
NW_019172945.1	193186	193426	42	78	108	2.571	240
NW_019172945.1	427576	427795	50	70	126	2.52	219
NW_019172945.1	505317	505531	51	68	117	2.294	214
NW_019172945.1	547511	547779	55	92	134	2.436	268
NW_019172945.1	556236	556495	56	58	137	2.446	259
NW_019172945.1	605345	605603	57	81	128	2.246	258
NW_019172945.1	663444	663699	59	76	146	2.475	255
NW_019172945.1	670518	670720	37	53	112	3.027	202
NW_019172945.1	742806	743104	59	68	160	2.712	298
NW_019172945.1	791828	792109	63	113	170	2.698	281
NW_019172945.1	946294	946596	66	65	161	2.439	302
NW_019172945.1	981193	981495	63	99	153	2.429	302
NW_019172945.1	996076	996375	67	86	136	2.03	299
NW_019172945.1	1149241	1149591	73	97	194	2.658	350
NW_019172945.1	1203774	1204001	61	71	154	2.525	227
NW_019172945.1	1302380	1302691	70	79	167	2.386	311
NW_019172945.1	1407992	1408263	71	75	142	2	271
NW_019172945.1	1554737	1555076	59	68	180	3.051	339
NW_019172945.1	1694992	1695342	63	102	163	2.587	350
NW_019172945.1	1710324	1710678	61	110	149	2.443	354
NW_019172945.1	1742711	1742984	76	117	174	2.289	273
NW_019172945.1	1767596	1767820	45	74	107	2.378	224
NW_019172945.1	1852809	1853127	55	95	137	2.491	318
NW_019172945.1	2299786	2300275	83	126	184	2.217	489
NW_019172945.1	2335362	2335633	50	102	124	2.48	271
NW_019172945.1	2346576	2346872	71	103	157	2.211	296
NW_019172945.1	2501376	2501628	66	57	126	1.909	252
NW_019172945.1	2523924	2524192	57	87	139	2.439	268
NW_019172945.1	2526805	2527182	71	116	165	2.324	377
NW_019172945.1	2533497	2533711	46	61	103	2.239	214
NW_019172945.1	2613780	2614173	77	112	173	2.247	393
NW_019172945.1	2678182	2678602	79	89	198	2.506	420
NW_019172945.1	2687691	2687960	64	60	149	2.328	269
NW_019172945.1	2706171	2706503	60	97	146	2.433	332
NW_019172945.1	2821061	2821362	81	112	204	2.519	301
NW_019172945.1	2853832	2854370	83	102	214	2.578	538
NW_019172945.1	2985852	2986326	80	139	190	2.375	474
NW_019172945.1	3153689	3154055	64	95	153	2.391	366
NW_019172945.1	3347277	3347503	53	66	126	2.377	226
NW_019172945.1	3364213	3364767	98	126	226	2.306	554
NW_019172945.1	3433044	3433454	67	114	175	2.612	410
NW_019172945.1	3471494	3471706	37	77	102	2.757	212
NW_019172945.1	3472351	3472604	48	72	126	2.625	253
NW_019172945.1	3523854	3524060	43	103	143	3.326	206
NW_019172945.1	3552808	3553015	43	74	111	2.581	207
NW_019172945.1	4046861	4047104	60	82	128	2.133	243
NW_019172945.1	4053095	4053305	39	58	99	2.538	210
NW_019172945.1	4059278	4059534	44	67	117	2.659	256
NW_019172945.1	4206213	4206473	82	85	176	2.146	260
NW_019172945.1	4287227	4287483	61	90	151	2.475	256
NW_019172945.1	4491310	4491557	41	80	117	2.854	247
NW_019172572.1	23940	24190	44	42	128	2.909	250
NW_019170621.1	75651	75992	100	116	268	2.68	341
NW_019170621.1	200629	201064	64	121	176	2.75	435
NW_019170621.1	270770	271379	118	218	311	2.636	609
NW_019170621.1	316777	317140	221	414	579	2.62	363
NW_019170621.1	317349	317638	39	129	183	4.692	289
NW_019170621.1	319416	319666	93	176	224	2.409	250
NW_019170621.1	330905	331400	303	907	1194	3.941	495
NW_019170621.1	336496	336743	118	217	307	2.602	247
NW_019170621.1	344570	344789	91	130	224	2.462	219
NW_019170621.1	356897	358872	375	1004	1342	3.579	1975
NW_019172109.1	12684	13112	172	283	412	2.395	428
NW_019172109.1	13379	14294	515	1013	1393	2.705	915
NC_035908.1	226802	227022	41	58	109	2.659	220
NC_035908.1	240685	240914	53	65	126	2.377	229
NC_035908.1	409216	409580	142	645	767	5.401	364
NC_035908.1	762756	763001	46	79	112	2.435	245
NC_035908.1	813238	813453	52	81	126	2.423	215
NC_035908.1	902712	902975	47	77	116	2.468	263
NC_035908.1	951745	952077	77	109	185	2.403	332
NC_035908.1	1116777	1117123	63	90	156	2.476	346
NC_035908.1	1156255	1156517	59	70	135	2.288	262
NC_035908.1	1182475	1182745	58	84	145	2.5	270
NC_035908.1	1223754	1224606	133	261	370	2.782	852
NC_035908.1	1227387	1227637	50	64	122	2.44	250
NC_035908.1	1262803	1263032	71	153	182	2.563	229
NC_035908.1	1317730	1318095	79	90	170	2.152	365
NC_035908.1	1394580	1394896	68	94	162	2.382	316
NC_035908.1	1448905	1449164	57	84	137	2.404	259
NC_035908.1	1452118	1452328	53	66	133	2.509	210
NC_035908.1	1460735	1460979	57	91	154	2.702	244
NC_035908.1	1497748	1497991	56	67	122	2.179	243
NC_035908.1	1553814	1554126	101	178	250	2.475	312
NC_035908.1	1554469	1554756	50	82	123	2.46	287
NC_035908.1	1586535	1587035	93	121	218	2.344	500
NC_035908.1	1616909	1617416	175	344	468	2.674	507
NC_035908.1	1624304	1624579	50	62	129	2.58	275
NC_035908.1	1663382	1663886	88	144	216	2.455	504
NC_035908.1	1671933	1672273	63	87	147	2.333	340
NC_035908.1	1701171	1701411	50	72	120	2.4	240
NC_035908.1	1716729	1717289	101	99	225	2.228	560
NC_035908.1	1717736	1718322	81	89	235	2.901	586
NC_035908.1	1800677	1800993	56	43	162	2.893	316
NC_035908.1	1837607	1837833	61	68	163	2.672	226
NC_035908.1	1841335	1841693	65	101	233	3.585	358
NC_035908.1	1842140	1842667	88	134	262	2.977	527
NC_035908.1	2047969	2048691	155	337	405	2.613	722
NC_035908.1	2048903	2049307	81	152	239	2.951	404
NC_035908.1	2049647	2050469	186	362	515	2.769	822
NC_035908.1	2054388	2054600	62	112	161	2.597	212
NC_035908.1	2056167	2056822	108	213	296	2.741	655
NC_035908.1	2058103	2058392	71	104	163	2.296	289
NC_035908.1	2172952	2173317	68	106	160	2.353	365
NC_035908.1	2641748	2642089	60	80	165	2.75	341
NC_035908.1	2654783	2655025	59	78	134	2.271	242
NC_035908.1	2781405	2781689	56	80	131	2.339	284
NC_035908.1	2855576	2855878	65	65	164	2.523	302
NC_035908.1	2951002	2951224	46	67	118	2.565	222
NC_035908.1	3091521	3091794	64	88	146	2.281	273
NC_035908.1	3215386	3215636	52	77	117	2.25	250
NC_035908.1	3246725	3247053	75	94	180	2.4	328
NC_035908.1	3464146	3464363	47	83	106	2.255	217
NC_035908.1	3475152	3475473	71	97	169	2.38	321
NC_035908.1	3603172	3603461	56	86	140	2.5	289
NC_035908.1	3617993	3618262	53	81	126	2.377	269
NC_035908.1	3629765	3630051	69	127	179	2.594	286
NC_035908.1	3838793	3839104	55	84	145	2.636	311
NC_035908.1	3887856	3888105	45	72	112	2.489	249
NC_035908.1	4034717	4034971	50	51	119	2.38	254
NC_035908.1	4057873	4058107	43	54	115	2.674	234
NC_035908.1	4115399	4115801	68	89	158	2.324	402
NC_035908.1	4169675	4170140	88	90	210	2.386	465
NC_035908.1	4371685	4372250	110	134	266	2.418	565
NC_035908.1	4439294	4439574	63	85	136	2.159	280
NC_035908.1	4460007	4460281	62	84	139	2.242	274
NC_035908.1	4630553	4630780	53	79	117	2.208	227
NC_035908.1	4659007	4659287	65	101	147	2.262	280
NC_035908.1	4866069	4866309	51	72	121	2.373	240
NC_035908.1	4990450	4990783	68	82	174	2.559	333
NC_035908.1	5046892	5047169	63	104	154	2.444	277
NC_035908.1	5076028	5076334	67	61	144	2.149	306
NC_035908.1	5132139	5132350	42	57	107	2.548	211
NC_035908.1	5152259	5152578	67	82	134	2	319
NC_035908.1	5193942	5194162	51	68	122	2.392	220
NC_035908.1	5346122	5346503	71	94	170	2.394	381
NC_035908.1	5381307	5381713	64	111	154	2.406	406
NC_035908.1	5445311	5445524	45	90	125	2.778	213
NC_035908.1	5499363	5499660	61	95	149	2.443	297
NC_035908.1	5563055	5563259	52	80	114	2.192	204
NC_035908.1	5596441	5596713	65	70	123	1.892	272
NC_035908.1	5650668	5651019	62	67	177	2.855	351
NC_035908.1	5667448	5667698	51	78	136	2.667	250
NC_035908.1	5685741	5686231	91	118	212	2.33	490
NC_035908.1	5686770	5687000	55	76	127	2.309	230
NC_035908.1	5741925	5742174	61	71	130	2.131	249
NC_035908.1	5742446	5742708	61	71	143	2.344	262
NC_035908.1	5789512	5789723	47	67	114	2.426	211
NC_035908.1	5811538	5811924	78	116	175	2.244	386
NC_035908.1	5967937	5968166	42	68	106	2.524	229
NC_035908.1	6165248	6165623	72	89	172	2.389	375
NC_035908.1	6179187	6179531	55	101	154	2.8	344
NC_035908.1	6263891	6264588	146	292	426	2.918	697
NC_035908.1	6264794	6265075	47	70	129	2.745	281
NC_035908.1	6282323	6282678	70	99	168	2.4	355
NC_035908.1	6360020	6360231	41	44	107	2.61	211
NC_035908.1	6363257	6363604	67	61	169	2.522	347
NC_035908.1	6617785	6618184	80	118	174	2.175	399
NC_035908.1	6816094	6816469	85	126	211	2.482	375
NC_035908.1	6934624	6934976	77	103	159	2.065	352
NC_035908.1	7048003	7048287	53	79	118	2.226	284
NC_035908.1	7051150	7051531	60	73	153	2.55	381
NC_035908.1	7171065	7171304	47	75	123	2.617	239
NC_035908.1	7315897	7316110	48	72	109	2.271	213
NC_035908.1	7402442	7402716	56	59	124	2.214	274
NC_035908.1	7439118	7439325	40	54	108	2.7	207
NC_035908.1	7490121	7490332	42	62	109	2.595	211
NC_035908.1	7517305	7517597	61	84	152	2.492	292
NC_035908.1	7530924	7531272	71	123	170	2.394	348
NC_035908.1	7632045	7632267	45	71	116	2.578	222
NC_035908.1	7646720	7646944	59	81	142	2.407	224
NC_035908.1	7649437	7649667	58	93	136	2.345	230
NC_035908.1	7737574	7737800	49	67	118	2.408	226
NC_035908.1	7996872	7997109	45	58	118	2.622	237
NC_035908.1	8039961	8040196	53	56	115	2.17	235
NC_035908.1	8075931	8076266	73	128	163	2.233	335
NC_035908.1	8079089	8079297	45	56	115	2.556	208
NC_035908.1	8145037	8145241	43	51	104	2.419	204
NC_035908.1	8151191	8151394	37	49	97	2.622	203
NC_035908.1	8260992	8261198	41	65	101	2.463	206
NC_035908.1	8271110	8271346	53	91	126	2.377	236
NC_035908.1	8310850	8311347	89	142	217	2.438	497
NC_035908.1	8400792	8401104	63	83	148	2.349	312
NC_035908.1	8417279	8417497	64	89	150	2.344	218
NC_035908.1	8432800	8433125	65	100	147	2.262	325
NC_035908.1	8483996	8484308	55	61	131	2.382	312
NC_035908.1	8501177	8501378	43	72	109	2.535	201
NC_035908.1	8541521	8541728	46	83	106	2.304	207
NC_035908.1	8560023	8560345	66	64	152	2.303	322
NC_035908.1	8579722	8580022	68	82	154	2.265	300
NC_035908.1	8594384	8594767	62	105	162	2.613	383
NC_035908.1	8606063	8606348	66	81	169	2.561	285
NC_035908.1	8663437	8663839	81	97	188	2.321	402
NC_035908.1	8718138	8718373	45	60	116	2.578	235
NC_035908.1	8936856	8937094	56	80	115	2.054	238
NC_035908.1	8967698	8967949	45	96	111	2.467	251
NC_035908.1	9035428	9035740	67	70	151	2.254	312
NC_035908.1	9073676	9073971	58	106	129	2.224	295
NC_035908.1	9279979	9280298	73	78	159	2.178	319
NC_035908.1	9342249	9342530	57	81	145	2.544	281
NC_035908.1	9637158	9637399	44	73	119	2.705	241
NC_035908.1	9660249	9660451	40	65	125	3.125	202
NC_035908.1	9724841	9725066	42	52	118	2.81	225
NC_035908.1	9740998	9741281	67	92	161	2.403	283
NC_035908.1	9839276	9839588	71	71	176	2.479	312
NC_035908.1	9870036	9870244	53	51	121	2.283	208
NC_035908.1	9938359	9938565	45	64	107	2.378	206
NC_035908.1	9942258	9942509	55	70	132	2.4	251
NC_035908.1	10025394	10025665	46	60	113	2.457	271
NC_035908.1	10051718	10051994	50	72	122	2.44	276
NC_035908.1	10114549	10114907	68	113	176	2.588	358
NC_035908.1	10147737	10148045	66	87	143	2.167	308
NC_035908.1	10151648	10151854	46	62	116	2.522	206
NC_035908.1	10152501	10152839	63	97	165	2.619	338
NC_035908.1	10202873	10203282	66	104	173	2.621	409
NC_035908.1	10229520	10229875	56	111	146	2.607	355
NC_035908.1	10278711	10279056	65	90	155	2.385	345
NC_035908.1	10360221	10360513	60	72	128	2.133	292
NC_035908.1	10383287	10383598	55	69	141	2.564	311
NC_035908.1	10430487	10430700	41	73	113	2.756	213
NC_035908.1	10451472	10451770	71	82	158	2.225	298
NC_035908.1	10453425	10453686	49	78	126	2.571	261
NC_035908.1	10485897	10486316	71	80	178	2.507	419
NC_035908.1	10512949	10513152	85	93	208	2.447	203
NC_035908.1	10621403	10621748	66	82	164	2.485	345
NC_035908.1	10636142	10636368	45	75	108	2.4	226
NC_035908.1	10654174	10654757	73	115	204	2.795	583
NC_035908.1	10706849	10707150	60	68	144	2.4	301
NC_035908.1	10794126	10794404	57	74	136	2.386	278
NC_035908.1	10809008	10809262	61	90	143	2.344	254
NC_035908.1	10978657	10978928	46	59	129	2.804	271
NC_035908.1	11024475	11024954	82	117	210	2.561	479
NC_035908.1	11031428	11032081	104	236	300	2.885	653
NC_035908.1	11116477	11116989	94	159	204	2.17	512
NC_035908.1	11186961	11187225	51	64	114	2.235	264
NC_035908.1	11431059	11431331	56	64	125	2.232	272
NC_035908.1	11635506	11635792	61	83	145	2.377	286
NC_035908.1	11993630	11994003	64	110	153	2.391	373
NC_035908.1	12225314	12225567	50	100	129	2.58	253
NC_035908.1	12297042	12297282	49	78	118	2.408	240
NC_035908.1	12388104	12388785	137	171	279	2.036	681
NC_035908.1	12429195	12429582	76	105	166	2.184	387
NC_035908.1	12500354	12500616	61	77	154	2.525	262
NC_035908.1	12536973	12537176	55	70	117	2.127	203
NC_035908.1	12649353	12649674	65	62	151	2.323	321
NC_035908.1	12759842	12760087	51	88	121	2.373	245
NC_035908.1	12793977	12794214	46	78	110	2.391	237
NC_035908.1	12906201	12906422	53	87	113	2.132	221
NC_035908.1	13220689	13221040	57	89	143	2.509	351
NC_035908.1	13232580	13232844	50	65	125	2.5	264
NC_035908.1	13452584	13453044	80	123	203	2.538	460
NC_035908.1	13462149	13462358	43	75	104	2.419	209
NC_035908.1	13474226	13474664	94	89	202	2.149	438
NC_035908.1	13489513	13489785	49	77	133	2.714	272
NC_035908.1	13510803	13511326	104	114	250	2.404	523
NC_035908.1	13530172	13530375	45	65	114	2.533	203
NC_035908.1	13581375	13581657	55	77	121	2.2	282
NC_035908.1	13668845	13669137	58	73	146	2.517	292
NC_035908.1	13677849	13678053	47	73	112	2.383	204
NC_035908.1	13700218	13700595	65	97	167	2.569	377
NC_035908.1	13738939	13739292	71	93	168	2.366	353
NC_035908.1	13836482	13836781	67	83	158	2.358	299
NC_035908.1	13944381	13944649	66	105	137	2.076	268
NC_035908.1	14106959	14107361	66	95	171	2.591	402
NC_035908.1	14117172	14117506	65	73	162	2.492	334
NC_035908.1	14292523	14292801	58	68	129	2.224	278
NC_035908.1	14379342	14379551	71	104	157	2.211	209
NC_035908.1	14379783	14380230	151	300	420	2.781	447
NC_035908.1	14393815	14394017	43	57	110	2.558	202
NC_035908.1	14399808	14400040	50	63	124	2.48	232
NC_035908.1	14407454	14407668	57	59	138	2.421	214
NC_035908.1	14426350	14426569	47	70	108	2.298	219
NC_035908.1	14514967	14515203	70	88	176	2.514	236
NC_035908.1	14528910	14529118	52	81	133	2.558	208
NC_035908.1	14685315	14685532	62	122	153	2.468	217
NC_035908.1	14686101	14687392	598	1087	1742	2.913	1291
NC_035908.1	14688633	14689155	391	624	1008	2.578	522
NC_035908.1	15097524	15097752	53	69	111	2.094	228
NC_035908.1	15299967	15300231	51	80	126	2.471	264
NC_035908.1	15329314	15329539	51	88	118	2.314	225
NC_035908.1	15339083	15339424	66	89	156	2.364	341
NC_035908.1	15359848	15360076	48	60	111	2.312	228
NC_035908.1	15429067	15429357	56	108	127	2.268	290
NC_035908.1	15525218	15525538	59	87	162	2.746	320
NC_035908.1	15558843	15559114	51	93	149	2.922	271
NC_035908.1	15560391	15560895	70	120	182	2.6	504
NC_035908.1	15614081	15614331	70	102	146	2.086	250
NC_035908.1	15646504	15646711	45	76	98	2.178	207
NC_035908.1	15671544	15671766	51	75	121	2.373	222
NC_035908.1	15808667	15808941	56	72	134	2.393	274
NC_035908.1	15963666	15964004	66	103	158	2.394	338
NC_035908.1	16022602	16022825	57	66	120	2.105	223
NC_035908.1	16109441	16109804	69	108	167	2.42	363
NC_035908.1	16125682	16125957	47	54	120	2.553	275
NC_035908.1	16187810	16188052	52	69	132	2.538	242
NC_035908.1	16269934	16270347	76	106	182	2.395	413
NC_035908.1	16283705	16283999	65	67	151	2.323	294
NC_035908.1	16355187	16355576	80	87	186	2.325	389
NC_035908.1	16400129	16400426	64	109	144	2.25	297
NC_035908.1	16403129	16403421	54	73	137	2.537	292
NC_035908.1	16420188	16420558	77	93	184	2.39	370
NC_035908.1	16468886	16469131	62	86	142	2.29	245
NC_035908.1	16796764	16797196	76	125	191	2.513	432
NC_035908.1	16820677	16821016	67	66	150	2.239	339
NC_035908.1	16843635	16843914	51	85	129	2.529	279
NC_035908.1	16850169	16850374	39	65	107	2.744	205
NC_035908.1	16893880	16894224	62	130	134	2.161	344
NC_035908.1	16956786	16957000	49	77	119	2.429	214
NC_035908.1	17001981	17002348	65	123	159	2.446	367
NC_035908.1	17048521	17048862	68	105	162	2.382	341
NC_035908.1	17058774	17059047	59	69	149	2.525	273
NC_035908.1	17125480	17125720	51	68	112	2.196	240
NC_035908.1	17331323	17331702	74	78	167	2.257	379
NC_035908.1	17408998	17409371	86	138	198	2.302	373
NC_035908.1	17563265	17563647	71	106	176	2.479	382
NC_035908.1	17596999	17597221	44	85	100	2.273	222
NC_035908.1	17652820	17653077	55	89	123	2.236	257
NC_035908.1	17695371	17695614	59	68	126	2.136	243
NC_035908.1	17710272	17710674	74	126	179	2.419	402
NC_035908.1	17981602	17981898	48	83	134	2.792	296
NC_035908.1	17985903	17986175	64	108	135	2.109	272
NC_035908.1	18001343	18001852	80	94	214	2.675	509
NC_035908.1	18020498	18020775	58	59	156	2.69	277
NC_035908.1	18094097	18094342	54	79	120	2.222	245
NC_035908.1	18138313	18138599	69	75	146	2.116	286
NC_035908.1	18212956	18213229	64	98	130	2.031	273
NC_035908.1	18284756	18285182	66	99	167	2.53	426
NC_035908.1	18339125	18339368	41	69	122	2.976	243
NC_035908.1	18351421	18351787	75	105	161	2.147	366
NC_035908.1	18377166	18377444	55	72	123	2.236	278
NC_035908.1	18381336	18381603	51	74	129	2.529	267
NC_035908.1	18387061	18387293	53	71	121	2.283	232
NC_035908.1	18406243	18406470	53	88	114	2.151	227
NC_035908.1	18423544	18423750	50	59	126	2.52	206
NC_035908.1	18581872	18582100	55	58	119	2.164	228
NC_035908.1	18612446	18612650	51	67	126	2.471	204
NC_035908.1	18757281	18757602	56	80	148	2.643	321
NC_035908.1	18881079	18881360	62	96	133	2.145	281
NC_035908.1	18984015	18984326	69	91	151	2.188	311
NC_035908.1	19045809	19046034	60	91	129	2.15	225
NC_035908.1	19121936	19122221	61	75	139	2.279	285
NC_035908.1	19155898	19156116	57	79	128	2.246	218
NC_035908.1	19169364	19169658	60	82	126	2.1	294
NC_035908.1	19332297	19332571	56	79	141	2.518	274
NC_035908.1	19396432	19397023	102	130	256	2.51	591
NC_035908.1	19523980	19524196	52	78	126	2.423	216
NC_035908.1	19567067	19567410	53	95	158	2.981	343
NC_035908.1	19669613	19669974	72	230	166	2.306	361
NC_035908.1	19720328	19720564	51	93	121	2.373	236
NC_035908.1	19739177	19739395	54	81	136	2.519	218
NC_035908.1	19783074	19783285	45	68	114	2.533	211
NC_035908.1	19811191	19811417	53	70	141	2.66	226
NC_035908.1	19893862	19894148	58	79	129	2.224	286
NC_035908.1	19903881	19904147	54	71	119	2.204	266
NC_035908.1	19912141	19912501	75	104	168	2.24	360
NC_035908.1	19918388	19919863	610	1149	1602	2.626	1475
NC_035908.1	20026247	20026522	56	79	124	2.214	275
NC_035908.1	20051090	20051349	61	83	173	2.836	259
NC_035908.1	20095411	20095923	90	129	217	2.411	512
NC_035908.1	20154577	20154817	52	80	125	2.404	240
NC_035908.1	20278914	20279224	59	65	145	2.458	310
NC_035908.1	20380600	20380909	52	108	143	2.75	309
NC_035908.1	20421984	20422360	71	97	180	2.535	376
NC_035908.1	20432471	20432674	54	86	139	2.574	203
NC_035908.1	20437665	20437998	68	84	156	2.294	333
NC_035908.1	20501418	20501976	102	151	236	2.314	558
NC_035908.1	20524270	20524603	61	66	155	2.541	333
NC_035908.1	20527575	20527952	79	94	171	2.165	377
NC_035908.1	20540088	20540295	42	64	103	2.452	207
NC_035908.1	20564656	20564887	45	60	117	2.6	231
NC_035908.1	20715535	20715863	56	69	136	2.429	328
NC_035908.1	20773214	20773452	48	60	112	2.333	238
NC_035908.1	20926693	20927256	102	139	236	2.314	563
NC_035908.1	20981957	20982161	47	82	114	2.426	204
NC_035908.1	20982894	20983146	63	86	121	1.921	252
NC_035908.1	21171046	21171318	50	79	130	2.6	272
NC_035908.1	21232565	21232776	54	73	131	2.426	211
NC_035908.1	21237883	21238280	71	87	182	2.563	397
NC_035908.1	21318081	21318405	64	89	143	2.234	324
NC_035908.1	21347060	21347430	56	93	157	2.804	370
NC_035908.1	21356582	21356837	44	102	117	2.659	255
NC_035908.1	21381040	21381265	54	76	131	2.426	225
NC_035908.1	21480473	21480850	69	94	150	2.174	377
NC_035908.1	21490583	21491230	117	142	271	2.316	647
NC_035908.1	21499600	21499871	65	96	155	2.385	271
NC_035908.1	21560386	21560872	84	96	184	2.19	486
NC_035908.1	21564894	21565164	57	66	135	2.368	270
NC_035908.1	21712379	21712727	68	90	168	2.471	348
NC_035908.1	21913678	21914012	57	78	147	2.579	334
NC_035908.1	21924455	21924695	54	104	138	2.556	240
NC_035908.1	21967130	21967378	47	67	115	2.447	248
NC_035908.1	21971691	21972105	71	127	178	2.507	414
NC_035908.1	22026126	22026331	59	80	126	2.136	205
NC_035908.1	22281727	22282000	67	100	146	2.179	273
NC_035908.1	22324029	22324359	67	143	175	2.612	330
NC_035908.1	22388721	22389155	86	110	182	2.116	434
NC_035908.1	22468203	22468482	57	62	136	2.386	279
NC_035908.1	22499994	22500279	54	86	129	2.389	285
NC_035908.1	22662121	22662463	59	89	150	2.542	342
NC_035908.1	22772841	22773061	46	84	115	2.5	220
NC_035908.1	22921872	22922211	60	100	151	2.517	339
NC_035908.1	23301809	23302081	73	78	146	2	272
NC_035908.1	23314065	23314385	60	94	153	2.55	320
NC_035908.1	23426810	23427115	68	74	144	2.118	305
NC_035908.1	23468579	23469366	135	204	325	2.407	787
NC_035908.1	23480623	23480928	52	83	134	2.577	305
NC_035908.1	23587702	23587985	53	90	130	2.453	283
NC_035908.1	23598311	23598684	74	123	180	2.432	373
NC_035908.1	23944739	23944966	64	52	121	1.891	227
NC_035908.1	24040900	24041261	77	102	201	2.61	361
NC_035908.1	24167801	24168032	49	60	122	2.49	231
NC_035908.1	24188552	24188835	53	102	132	2.491	283
NC_035908.1	24317328	24317543	43	50	115	2.674	215
NC_035908.1	24338546	24338823	56	81	139	2.482	277
NC_035908.1	24381302	24381795	93	104	212	2.28	493
NC_035908.1	24522020	24522248	55	60	133	2.418	228
NC_035908.1	24562281	24562503	49	66	114	2.327	222
NC_035908.1	24600291	24600648	67	83	158	2.358	357
NC_035908.1	24687182	24687766	107	128	257	2.402	584
NC_035908.1	24768412	24768647	40	57	109	2.725	235
NC_035908.1	24835213	24835432	45	73	108	2.4	219
NC_035908.1	24856643	24856863	50	77	127	2.54	220
NC_035908.1	24864653	24864948	68	101	166	2.441	295
NC_035908.1	24947736	24947940	44	91	118	2.682	204
NC_035908.1	25011312	25011582	53	70	125	2.358	270
NC_035908.1	25061509	25061958	90	108	214	2.378	449
NC_035908.1	25219629	25219861	55	68	126	2.291	232
NC_035908.1	25267004	25267318	61	88	147	2.41	314
NC_035908.1	25451442	25451814	84	173	271	3.226	372
NC_035908.1	25453224	25453454	67	114	175	2.612	230
NC_035908.1	25454006	25454424	108	148	241	2.231	418
NC_035908.1	25483851	25484362	120	314	406	3.383	511
NC_035908.1	25485196	25485860	131	487	548	4.183	664
NC_035908.1	25486208	25486560	382	730	1001	2.62	352
NC_035908.1	25499093	25499388	150	237	350	2.333	295
NC_035908.1	25514769	25515231	72	180	265	3.681	462
NC_035908.1	25517909	25518287	158	349	452	2.861	378
NC_035908.1	25519471	25519757	63	133	153	2.429	286
NC_035908.1	25563800	25564169	69	109	174	2.522	369
NC_035908.1	25595302	25596104	125	175	313	2.504	802
NC_035908.1	25602638	25603054	77	85	184	2.39	416
NC_035908.1	25799495	25799780	57	93	146	2.561	285
NC_035908.1	25876828	25877152	61	124	154	2.525	324
NC_035908.1	25932354	25932903	98	114	251	2.561	549
NC_035908.1	26103281	26103487	45	61	109	2.422	206
NC_035908.1	26125092	26125312	45	56	114	2.533	220
NC_035908.1	26192381	26192831	95	145	237	2.495	450
NC_035908.1	26202359	26202630	42	64	119	2.833	271
NC_035908.1	26211312	26211725	73	149	190	2.603	413
NC_035908.1	26379812	26380097	55	78	134	2.436	285
NC_035908.1	26422810	26423064	56	75	117	2.089	254
NC_035908.1	26430441	26430808	68	94	169	2.485	367
NC_035908.1	26447235	26447458	50	148	165	3.3	223
NC_035908.1	26554458	26554873	88	131	206	2.341	415
NC_035908.1	26874677	26874900	60	71	120	2	223
NC_035908.1	26905383	26905595	54	59	137	2.537	212
NC_035908.1	26910973	26911194	46	105	134	2.913	221
NC_035908.1	27551373	27551937	130	302	453	3.485	564
NC_035908.1	27552676	27553569	172	491	649	3.773	893
NC_035908.1	27554702	27555020	52	210	319	6.135	318
NC_035908.1	27556111	27556485	47	116	180	3.83	374
NC_035908.1	27558110	27558688	248	545	754	3.04	578
NC_035908.1	27561686	27562007	67	116	225	3.358	321
NC_035908.1	27651515	27651717	48	73	128	2.667	202
NC_035908.1	27786073	27786294	53	63	126	2.377	221
NC_035908.1	27820621	27820849	42	60	115	2.738	228
NC_035908.1	27821066	27821312	61	57	136	2.23	246
NC_035908.1	27837327	27837674	54	89	146	2.704	347
NC_035908.1	27944856	27945098	50	87	115	2.3	242
NC_035908.1	28121844	28122160	67	87	125	1.866	316
NC_035908.1	28203531	28203763	46	63	110	2.391	232
NC_035908.1	28263672	28263894	71	97	180	2.535	222
NC_035908.1	28281055	28281338	65	69	140	2.154	283
NC_035908.1	28341514	28342001	85	107	186	2.188	487
NC_035908.1	28503108	28503529	77	112	174	2.26	421
NC_035908.1	28524654	28525092	70	107	176	2.514	438
NC_035908.1	28551280	28551542	47	67	127	2.702	262
NC_035908.1	28559835	28560088	54	86	135	2.5	253
NC_035908.1	28606740	28606969	48	103	118	2.458	229
NC_035908.1	28683212	28683489	64	77	135	2.109	277
NC_035908.1	28713499	28714610	328	618	854	2.604	1111
NC_035908.1	28718485	28718721	125	216	255	2.04	236
NC_035908.1	28719254	28720137	216	502	620	2.87	883
NC_035908.1	28723813	28724601	135	283	498	3.689	788
NC_035908.1	28725088	28725424	71	185	256	3.606	336
NC_035908.1	28753722	28753929	43	88	126	2.93	207
NC_035908.1	28756421	28756866	77	100	202	2.623	445
NC_035908.1	28983635	28983860	51	73	118	2.314	225
NC_035908.1	29117808	29118176	69	98	177	2.565	368
NC_035908.1	29139159	29139547	83	105	179	2.157	388
NC_035908.1	29263632	29263972	66	110	167	2.53	340
NC_035908.1	29302544	29302752	46	66	109	2.37	208
NC_035908.1	29740157	29740375	42	56	125	2.976	218
NC_035908.1	29743087	29743361	55	60	129	2.345	274
NC_035908.1	29785970	29786236	45	70	128	2.844	266
NC_035908.1	29846139	29846465	63	117	153	2.429	326
NC_035908.1	29987445	29987707	55	71	135	2.455	262
NC_035908.1	30162063	30162399	80	226	280	3.5	336
NC_035908.1	30226176	30226615	137	264	423	3.088	439
NC_035908.1	30353306	30353648	94	188	280	2.979	342
NC_035908.1	30498497	30498738	44	76	114	2.591	241
NC_035908.1	30568163	30568399	41	80	105	2.561	236
NC_035908.1	30587115	30587344	53	69	148	2.792	229
NC_035908.1	30800596	30800889	63	82	147	2.333	293
NC_035908.1	30834758	30835192	79	108	181	2.291	434
NC_035908.1	30954407	30954670	65	105	189	2.908	263
NC_035908.1	31266557	31266807	57	99	134	2.351	250
NC_035908.1	31272330	31272573	55	70	125	2.273	243
NC_035908.1	31348809	31349184	63	102	171	2.714	375
NC_035908.1	31367223	31367712	80	108	195	2.438	489
NW_019172836.1	19207	19451	66	70	145	2.197	244
NW_019172836.1	25661	26154	87	129	206	2.368	493
NW_019172836.1	39211	39424	46	78	106	2.304	213
NW_019172836.1	169516	169828	67	69	149	2.224	312
NW_019172836.1	194255	194571	79	101	183	2.316	316
NW_019172836.1	200026	200391	72	97	172	2.389	365
NW_019172836.1	282333	282594	50	56	132	2.64	261
NW_019172836.1	298069	298273	48	66	110	2.292	204
NW_019172836.1	308634	308914	62	99	137	2.21	280
NW_019172836.1	321052	321358	61	77	138	2.262	306
NW_019172836.1	323691	323967	58	91	138	2.379	276
NW_019172836.1	328208	328580	63	99	152	2.413	372
NW_019172836.1	420849	421146	67	80	140	2.09	297
NW_019172836.1	553503	553857	76	117	172	2.263	354
NW_019172836.1	568490	569207	110	148	289	2.627	717
NW_019172836.1	583507	583748	56	72	117	2.089	241
NW_019172836.1	602390	602674	59	94	132	2.237	284
NW_019172836.1	634503	634743	57	96	142	2.491	240
NW_019172836.1	757791	758083	69	88	153	2.217	292
NW_019172836.1	814790	815034	47	71	118	2.511	244
NW_019171514.1	66	613	99	155	265	2.677	547
NW_019171514.1	2781	3003	58	83	156	2.69	222
NW_019171514.1	18184	18435	50	89	144	2.88	251
NW_019171514.1	37515	37745	48	74	121	2.521	230
NW_019171514.1	94031	94236	42	69	113	2.69	205
NW_019171514.1	120963	121416	133	250	327	2.459	453
NW_019171514.1	287680	287881	50	66	121	2.42	201
NW_019172088.1	53685	54042	89	190	216	2.427	357
NW_019171532.1	55838	56061	51	70	127	2.49	223
NW_019171532.1	85463	85772	58	81	139	2.397	309
NW_019171532.1	157409	157651	99	138	226	2.283	242
NW_019171532.1	159197	159648	127	209	323	2.543	451
NW_019171532.1	287906	288155	50	93	114	2.28	249
NW_019172459.1	68134	68518	61	94	164	2.689	384
NW_019172228.1	111	333	40	70	114	2.85	222
NW_019172228.1	2043	2260	72	151	198	2.75	217
NW_019172228.1	2547	3065	182	326	460	2.527	518
NW_019172228.1	3479	3905	121	202	319	2.636	426
NW_019172228.1	10964	11317	93	166	231	2.484	353
NW_019171083.1	840	1092	52	100	123	2.365	252
NW_019171083.1	114135	114361	49	85	118	2.408	226
NW_019171083.1	148473	148834	66	97	157	2.379	361
NW_019171083.1	218426	218665	48	58	121	2.521	239
NW_019171083.1	281131	281416	52	90	137	2.635	285
NW_019171083.1	323011	323425	74	92	183	2.473	414
NW_019171083.1	387143	387384	46	69	116	2.522	241
NW_019171083.1	413334	413943	88	129	236	2.682	609
NW_019171635.1	61795	62030	42	64	107	2.548	235
NW_019171635.1	145452	145742	61	70	142	2.328	290
NW_019171635.1	275883	276109	45	76	118	2.622	226
NW_019171635.1	497440	497651	42	56	101	2.405	211
NW_019171635.1	668033	668251	53	73	126	2.377	218
NW_019171635.1	789536	789970	113	183	282	2.496	434
NW_019171635.1	934543	934969	74	125	166	2.243	426
NW_019171635.1	990594	990903	72	113	161	2.236	309
NW_019171635.1	1001721	1002085	70	112	171	2.443	364
NW_019171635.1	1139999	1140261	59	75	133	2.254	262
NW_019171534.1	1538	2300	170	285	476	2.8	762
NW_019171534.1	7103	7582	220	453	618	2.809	479
NW_019171534.1	8943	9408	163	282	466	2.859	465
NW_019171534.1	12676	12889	216	393	541	2.505	213
NW_019171534.1	16875	17910	177	344	482	2.723	1035
NW_019171534.1	21060	21329	48	75	149	3.104	269
NW_019171534.1	22490	22771	55	110	154	2.8	281
NW_019171534.1	24389	24726	154	266	444	2.883	337
NW_019171534.1	25108	25457	231	412	536	2.32	349
NW_019171534.1	52868	53100	45	89	112	2.489	232
NW_019172634.1	18057	18509	106	272	292	2.755	452
NW_019170841.1	59857	60310	62	93	184	2.968	453
NW_019170841.1	61501	62499	136	243	360	2.647	998
NW_019170841.1	67935	68160	52	109	131	2.519	225
NW_019170841.1	70930	71248	65	138	185	2.846	318
NW_019170818.1	50910	51197	56	67	134	2.393	287
NW_019172905.1	1116	1355	49	68	119	2.429	239
NW_019172905.1	116114	116361	61	76	130	2.131	247
NW_019172905.1	205821	206111	53	90	131	2.472	290
NW_019172905.1	298528	298839	64	93	154	2.406	311
NW_019172905.1	592365	592633	57	92	132	2.316	268
NW_019172905.1	713959	714250	47	73	125	2.66	291
NW_019172905.1	896446	896702	52	55	124	2.385	256
NW_019172905.1	938775	939010	58	64	117	2.017	235
NW_019172905.1	1006720	1006972	57	105	124	2.175	252
NW_019172905.1	1178424	1178684	54	79	129	2.389	260
NW_019172905.1	1180408	1180715	62	94	146	2.355	307
NW_019172925.1	89507	89804	62	72	145	2.339	297
NW_019172925.1	211814	212087	57	91	132	2.316	273
NW_019172925.1	345731	345982	51	76	120	2.353	251
NW_019172925.1	379180	379391	53	72	127	2.396	211
NW_019172925.1	484290	484755	75	93	188	2.507	465
NW_019172925.1	488920	489214	71	90	148	2.085	294
NW_019172925.1	751088	751312	58	70	134	2.31	224
NW_019172925.1	794780	795067	59	92	132	2.237	287
NW_019172925.1	811735	812193	86	115	188	2.186	458
NW_019172925.1	1064712	1064954	49	80	106	2.163	242
NW_019172925.1	1077256	1077561	74	109	148	2	305
NW_019172925.1	1117024	1117288	50	82	142	2.84	264
NW_019172925.1	1136627	1136913	54	63	120	2.222	286
NW_019172925.1	1167520	1167913	79	91	182	2.304	393
NW_019172925.1	1190880	1191375	84	98	202	2.405	495
NW_019172925.1	1295818	1296043	45	81	108	2.4	225
NW_019172925.1	1327036	1327366	66	86	158	2.394	330
NW_019172925.1	1441451	1441704	50	61	113	2.26	253
NW_019172925.1	1455373	1455673	62	91	136	2.194	300
NW_019172925.1	1810161	1810389	38	59	106	2.789	228
NW_019172925.1	1847818	1848118	54	111	146	2.704	300
NW_019172925.1	1924346	1924668	50	104	141	2.82	322
NW_019172925.1	1969307	1969639	54	110	159	2.944	332
NW_019172925.1	2248530	2248902	66	108	165	2.5	372
NW_019172925.1	2309876	2310191	63	73	161	2.556	315
NW_019172925.1	2314747	2314975	57	98	120	2.105	228
NW_019172925.1	2411790	2412011	44	65	113	2.568	221
NW_019172925.1	2471467	2471715	53	72	121	2.283	248
NW_019172925.1	2560054	2560357	66	93	156	2.364	303
NW_019172925.1	2588182	2588435	52	51	118	2.269	253
NW_019172925.1	2591880	2592099	47	61	112	2.383	219
NW_019172925.1	2665598	2665845	52	78	115	2.212	247
NW_019172925.1	2831331	2831777	78	103	188	2.41	446
NW_019172925.1	2959553	2959856	64	87	154	2.406	303
NW_019172925.1	2960082	2960604	90	117	211	2.344	522
NW_019172925.1	3025152	3025385	50	80	130	2.6	233
NW_019172925.1	3039670	3039983	58	84	139	2.397	313
NW_019172925.1	3095478	3095747	55	78	125	2.273	269
NW_019172925.1	3266828	3267116	55	77	130	2.364	288
NW_019172925.1	3474207	3474419	47	67	111	2.362	212
NW_019172925.1	3583880	3584099	48	77	123	2.562	219
NW_019172925.1	3596591	3596898	55	103	132	2.4	307
NW_019172925.1	3629261	3629504	51	89	123	2.412	243
NW_019172925.1	3657714	3657963	52	78	119	2.288	249
NW_019172925.1	3723961	3724251	54	95	137	2.537	290
NW_019172925.1	3873004	3873290	61	85	140	2.295	286
NW_019172925.1	3997723	3998207	73	112	198	2.712	484
NW_019172925.1	4099794	4100140	86	84	175	2.035	346
NW_019172925.1	4105984	4106202	50	75	123	2.46	218
NW_019172925.1	4147320	4147610	55	77	130	2.364	290
NW_019172925.1	4169603	4169804	42	58	111	2.643	201
NW_019172925.1	4279039	4279359	50	81	136	2.72	320
NW_019172925.1	4538631	4538893	59	57	143	2.424	262
NW_019172925.1	4541900	4542221	59	52	142	2.407	321
NW_019172925.1	4560548	4560855	67	74	169	2.522	307
NW_019172925.1	4576024	4576540	80	134	216	2.7	516
NW_019172925.1	4586968	4587342	62	100	153	2.468	374
NW_019172925.1	4587671	4587881	47	66	98	2.085	210
NW_019172925.1	4592277	4592739	71	119	183	2.577	462
NW_019172925.1	4658369	4658745	95	110	206	2.168	376
NW_019172925.1	4660414	4660846	77	105	182	2.364	432
NW_019172925.1	4765029	4765342	61	99	144	2.361	313
NW_019172925.1	4794418	4794690	46	70	127	2.761	272
NW_019172925.1	4848255	4848503	45	85	117	2.6	248
NW_019172925.1	4885695	4885920	61	79	131	2.148	225
NW_019172925.1	5035536	5035752	46	54	107	2.326	216
NW_019172925.1	5069500	5069903	73	96	171	2.342	403
NW_019172925.1	5130383	5130594	54	71	129	2.389	211
NW_019172925.1	5175614	5175840	51	62	108	2.118	226
NW_019172925.1	5558376	5558727	55	80	139	2.527	351
NW_019172925.1	5578993	5579198	55	69	146	2.655	205
NW_019172925.1	5611583	5611999	71	109	179	2.521	416
NW_019172925.1	5629439	5629652	57	86	129	2.263	213
NW_019172925.1	5673405	5673696	71	103	152	2.141	291
NW_019172925.1	5696310	5696611	61	75	137	2.246	301
NW_019172925.1	5699624	5699930	55	96	137	2.491	306
NW_019172925.1	5751520	5751854	61	112	160	2.623	334
NW_019172925.1	5762891	5763104	57	54	130	2.281	213
NW_019172925.1	5800495	5800857	68	68	142	2.088	362
NW_019172925.1	5934459	5934735	50	67	126	2.52	276
NW_019172925.1	6186003	6186331	60	120	144	2.4	328
NW_019172925.1	6241468	6241863	70	75	174	2.486	395
NW_019172925.1	6279424	6279705	61	74	132	2.164	281
NW_019172925.1	6599508	6599819	63	82	152	2.413	311
NW_019172925.1	6676430	6676637	41	52	104	2.537	207
NW_019172925.1	6721679	6721994	57	78	140	2.456	315
NW_019172925.1	6729161	6729413	59	87	130	2.203	252
NW_019172925.1	6747286	6747549	56	68	137	2.446	263
NW_019172925.1	6918402	6918736	59	79	149	2.525	334
NW_019172925.1	7049662	7049871	51	85	153	3	209
NW_019172925.1	7050223	7050432	104	168	287	2.76	209
NW_019172925.1	7051141	7051359	79	127	217	2.747	218
NW_019171573.1	18860	19249	63	167	296	4.698	389
NW_019171573.1	20683	21172	87	90	238	2.736	489
NW_019171573.1	26333	26577	34	68	128	3.765	244
NW_019171573.1	26830	27341	72	104	232	3.222	511
NW_019171573.1	27673	27979	74	131	249	3.365	306
NW_019171573.1	46455	46861	71	90	186	2.62	406
NW_019171573.1	102831	103050	50	70	112	2.24	219
NW_019171573.1	136014	136259	55	97	139	2.527	245
NW_019171573.1	194153	194372	47	56	116	2.468	219
NW_019171573.1	306699	307842	214	442	866	4.047	1143
NW_019171573.1	313071	313296	113	149	317	2.805	225
NW_019171573.1	316171	316980	144	216	397	2.757	809
NW_019171573.1	321454	321843	59	86	202	3.424	389
NW_019171573.1	326314	326722	76	119	217	2.855	408
NW_019171573.1	327136	327779	126	226	364	2.889	643
NW_019171573.1	331759	331964	47	95	142	3.021	205
NW_019171573.1	332730	332985	71	145	223	3.141	255
NW_019171573.1	335352	336621	1142	1628	3214	2.814	1269
NW_019171573.1	337462	340684	3379	5319	9670	2.862	3222
NW_019171573.1	340991	341821	1016	1567	2790	2.746	830
NW_019171573.1	342447	343411	545	807	1465	2.688	964
NW_019171573.1	344060	345349	1242	1936	3336	2.686	1289
NW_019171573.1	346239	346497	344	573	977	2.84	258
NW_019171573.1	346725	347268	597	916	1562	2.616	543
NW_019171573.1	348324	348566	216	372	576	2.667	242
NW_019171573.1	352257	352547	71	124	181	2.549	290
NW_019171095.1	10261	10592	59	110	142	2.407	331
NW_019171128.1	130446	130754	63	53	144	2.286	308
NW_019171128.1	133745	133996	50	67	126	2.52	251
NC_035906.1	136356	136776	75	111	176	2.347	420
NC_035906.1	237230	237453	43	73	112	2.605	223
NC_035906.1	283760	284032	59	74	138	2.339	272
NC_035906.1	317940	318154	53	71	120	2.264	214
NC_035906.1	351815	352042	59	47	125	2.119	227
NC_035906.1	360552	360772	44	67	101	2.295	220
NC_035906.1	496542	496780	51	57	124	2.431	238
NC_035906.1	605656	605929	54	87	128	2.37	273
NC_035906.1	648155	648444	52	69	122	2.346	289
NC_035906.1	672742	672952	57	62	116	2.035	210
NC_035906.1	741760	742145	68	108	174	2.559	385
NC_035906.1	798837	799235	78	98	199	2.551	398
NC_035906.1	939981	940373	68	83	155	2.279	392
NC_035906.1	951206	951496	52	66	126	2.423	290
NC_035906.1	1288592	1289269	126	169	306	2.429	677
NC_035906.1	1355731	1355986	64	67	139	2.172	255
NC_035906.1	1439464	1439850	66	87	157	2.379	386
NC_035906.1	1470007	1470224	44	82	120	2.727	217
NC_035906.1	1867088	1867366	54	63	129	2.389	278
NC_035906.1	1880256	1880573	64	83	145	2.266	317
NC_035906.1	1907736	1908001	74	87	158	2.135	265
NC_035906.1	1924950	1925196	48	87	120	2.5	246
NC_035906.1	1932219	1932422	45	64	106	2.356	203
NC_035906.1	1951118	1951368	51	84	126	2.471	250
NC_035906.1	1973071	1973346	58	61	121	2.086	275
NC_035906.1	2028700	2028953	53	93	125	2.358	253
NC_035906.1	2153330	2153675	70	83	166	2.371	345
NC_035906.1	2226726	2227057	199	432	484	2.432	331
NC_035906.1	2490541	2490818	60	84	126	2.1	277
NC_035906.1	2491713	2492010	62	80	136	2.194	297
NC_035906.1	2579851	2580082	44	75	110	2.5	231
NC_035906.1	2599877	2600119	59	89	130	2.203	242
NC_035906.1	2615683	2616219	95	170	242	2.547	536
NC_035906.1	2641126	2641465	71	127	158	2.225	339
NC_035906.1	2720306	2720515	42	70	105	2.5	209
NC_035906.1	2724949	2725333	82	107	178	2.171	384
NC_035906.1	2827764	2827995	50	82	125	2.5	231
NC_035906.1	2869686	2869997	65	104	157	2.415	311
NC_035906.1	2938798	2939127	69	108	162	2.348	329
NC_035906.1	2943838	2944103	65	67	149	2.292	265
NC_035906.1	2962980	2963214	55	89	133	2.418	234
NC_035906.1	3060274	3060718	66	115	167	2.53	444
NC_035906.1	3082160	3082396	47	64	115	2.447	236
NC_035906.1	3118713	3118985	57	87	132	2.316	272
NC_035906.1	3146670	3147176	86	112	211	2.453	506
NC_035906.1	3178449	3179007	93	141	219	2.355	558
NC_035906.1	3270401	3270643	47	54	114	2.426	242
NC_035906.1	3335721	3335990	60	77	132	2.2	269
NC_035906.1	3352699	3352980	61	83	151	2.475	281
NC_035906.1	3514299	3514564	69	83	153	2.217	265
NC_035906.1	3523875	3524087	40	74	102	2.55	212
NC_035906.1	3562315	3562723	66	78	175	2.652	408
NC_035906.1	3571758	3572062	64	114	139	2.172	304
NC_035906.1	3858453	3858775	65	113	148	2.277	322
NC_035906.1	3895892	3896176	61	85	142	2.328	284
NC_035906.1	3915096	3915393	58	87	142	2.448	297
NC_035906.1	4040350	4040605	51	112	128	2.51	255
NC_035906.1	4195489	4195805	72	94	166	2.306	316
NC_035906.1	4259115	4259424	65	82	142	2.185	309
NC_035906.1	4290498	4290719	56	86	126	2.25	221
NC_035906.1	4318677	4319005	67	98	155	2.313	328
NC_035906.1	4350052	4350273	47	60	114	2.426	221
NC_035906.1	4442786	4442991	43	74	114	2.651	205
NC_035906.1	4480026	4480293	60	76	139	2.317	267
NC_035906.1	4497357	4497658	56	89	143	2.554	301
NC_035906.1	4516933	4517238	60	85	146	2.433	305
NC_035906.1	4547205	4547460	58	66	132	2.276	255
NC_035906.1	4669064	4669329	62	69	134	2.161	265
NC_035906.1	4774089	4774369	52	61	123	2.365	280
NC_035906.1	4862864	4863526	106	155	243	2.292	662
NC_035906.1	4960635	4960881	54	89	131	2.426	246
NC_035906.1	5012167	5012423	53	102	149	2.811	256
NC_035906.1	5105831	5106113	57	80	144	2.526	282
NC_035906.1	5136782	5137168	64	118	168	2.625	386
NC_035906.1	5285896	5286247	59	92	149	2.525	351
NC_035906.1	5339483	5339813	72	84	158	2.194	330
NC_035906.1	5425632	5425835	57	61	127	2.228	203
NC_035906.1	5430699	5430915	49	74	100	2.041	216
NC_035906.1	5498597	5498908	71	74	154	2.169	311
NC_035906.1	5518843	5519107	47	65	119	2.532	264
NC_035906.1	5547226	5547461	48	69	120	2.5	235
NC_035906.1	5554918	5555259	70	104	173	2.471	341
NC_035906.1	5576916	5577207	66	70	139	2.106	291
NC_035906.1	5582487	5582772	59	93	132	2.237	285
NC_035906.1	5652931	5653175	50	74	121	2.42	244
NC_035906.1	5683180	5683640	102	158	249	2.441	460
NC_035906.1	5685933	5686239	68	81	157	2.309	306
NC_035906.1	5726448	5726762	59	77	150	2.542	314
NC_035906.1	5773158	5773426	63	67	147	2.333	268
NC_035906.1	5814606	5814931	68	108	155	2.279	325
NC_035906.1	5831254	5831464	36	55	111	3.083	210
NC_035906.1	6061527	6061744	45	64	108	2.4	217
NC_035906.1	6083714	6084122	78	84	187	2.397	408
NC_035906.1	6119437	6119654	43	54	107	2.488	217
NC_035906.1	6128155	6128367	47	52	113	2.404	212
NC_035906.1	6224269	6224532	51	78	130	2.549	263
NC_035906.1	6334212	6334424	53	56	126	2.377	212
NC_035906.1	6487019	6487247	45	81	113	2.511	228
NC_035906.1	6503881	6504097	51	65	113	2.216	216
NC_035906.1	6580826	6581311	87	116	209	2.402	485
NC_035906.1	6598469	6598681	51	70	111	2.176	212
NC_035906.1	6728676	6729131	64	112	170	2.656	455
NC_035906.1	6851677	6852006	58	93	142	2.448	329
NC_035906.1	6904355	6904683	60	79	132	2.2	328
NC_035906.1	6990329	6990729	80	113	203	2.538	400
NC_035906.1	7080036	7080282	48	75	117	2.438	246
NC_035906.1	7099619	7099891	54	78	132	2.444	272
NC_035906.1	7210945	7211520	97	132	228	2.351	575
NC_035906.1	7262048	7262300	49	82	129	2.633	252
NC_035906.1	7364799	7365084	63	82	144	2.286	285
NC_035906.1	7376554	7376840	58	86	132	2.276	286
NC_035906.1	7396229	7396488	65	55	126	1.938	259
NC_035906.1	7493384	7493655	58	49	128	2.207	271
NC_035906.1	7509969	7510255	64	96	133	2.078	286
NC_035906.1	7522927	7523147	47	66	118	2.511	220
NC_035906.1	7736308	7736516	54	80	128	2.37	208
NC_035906.1	7837325	7837625	75	92	180	2.4	300
NC_035906.1	7883059	7883356	65	90	162	2.492	297
NC_035906.1	7937482	7937881	75	118	183	2.44	399
NC_035906.1	7981178	7981588	83	97	202	2.434	410
NC_035906.1	8103033	8103265	68	75	156	2.294	232
NC_035906.1	8206604	8206873	54	100	114	2.111	269
NC_035906.1	8300140	8300477	54	98	156	2.889	337
NC_035906.1	8360622	8360991	76	234	196	2.579	369
NC_035906.1	8361524	8363006	255	544	679	2.663	1482
NC_035906.1	8406928	8407411	77	112	181	2.351	483
NC_035906.1	8488216	8488421	47	96	129	2.745	205
NC_035906.1	8675715	8676225	87	171	205	2.356	510
NC_035906.1	8774276	8774553	60	52	138	2.3	277
NC_035906.1	8865818	8866075	57	85	130	2.281	257
NC_035906.1	8879020	8879280	56	75	137	2.446	260
NC_035906.1	8953782	8954365	95	167	227	2.389	583
NC_035906.1	8978635	8978842	45	58	113	2.511	207
NC_035906.1	8983837	8984133	66	61	152	2.303	296
NC_035906.1	9058844	9059067	53	79	130	2.453	223
NC_035906.1	9205085	9205328	71	84	151	2.127	243
NC_035906.1	9289066	9289352	69	101	151	2.188	286
NC_035906.1	9303371	9303674	68	85	142	2.088	303
NC_035906.1	9311680	9311890	44	54	120	2.727	210
NC_035906.1	9313891	9314101	52	57	116	2.231	210
NC_035906.1	9384224	9384560	59	117	141	2.39	336
NC_035906.1	9463160	9463364	46	79	101	2.196	204
NC_035906.1	9503314	9503538	56	54	130	2.321	224
NC_035906.1	9687665	9687870	50	49	124	2.48	205
NC_035906.1	9694290	9694525	53	58	131	2.472	235
NC_035906.1	9748060	9748367	70	101	157	2.243	307
NC_035906.1	9768545	9768836	62	92	135	2.177	291
NC_035906.1	9835499	9835866	68	87	178	2.618	367
NC_035906.1	10071056	10071291	49	68	106	2.163	235
NC_035906.1	10107548	10107803	65	84	123	1.892	255
NC_035906.1	10307897	10308177	53	79	144	2.717	280
NC_035906.1	10385911	10386226	57	87	136	2.386	315
NC_035906.1	10412242	10412450	46	79	117	2.543	208
NC_035906.1	10479951	10480152	41	71	100	2.439	201
NC_035906.1	10485429	10485689	53	78	125	2.358	260
NC_035906.1	10569297	10569557	52	94	120	2.308	260
NC_035906.1	10615655	10615939	61	81	154	2.525	284
NC_035906.1	10624334	10624562	52	80	128	2.462	228
NC_035906.1	10647408	10648301	224	4063	4764	21.268	893
NC_035906.1	10744428	10744811	95	120	218	2.295	383
NC_035906.1	10773786	10774097	60	80	145	2.417	311
NC_035906.1	10864712	10865025	74	78	168	2.27	313
NC_035906.1	10971680	10971906	61	63	121	1.984	226
NC_035906.1	11156034	11156523	101	134	220	2.178	489
NC_035906.1	11157013	11157221	61	89	143	2.344	208
NC_035906.1	11265132	11265434	60	81	138	2.3	302
NC_035906.1	11310019	11310230	52	88	120	2.308	211
NC_035906.1	11565470	11565743	60	86	147	2.45	273
NC_035906.1	11917965	11918184	53	80	116	2.189	219
NC_035906.1	12110961	12111282	49	87	138	2.816	321
NC_035906.1	12161902	12162194	68	103	163	2.397	292
NC_035906.1	12201648	12201867	48	73	131	2.729	219
NC_035906.1	12210589	12211012	83	123	229	2.759	423
NC_035906.1	12225725	12226169	81	74	197	2.432	444
NC_035906.1	12228923	12229186	67	65	168	2.507	263
NC_035906.1	12402066	12402428	70	104	154	2.2	362
NC_035906.1	12445019	12445246	51	62	121	2.373	227
NC_035906.1	12484666	12484998	59	100	149	2.525	332
NC_035906.1	12499368	12499725	58	114	148	2.552	357
NC_035906.1	12592772	12592991	55	86	126	2.291	219
NC_035906.1	12662698	12663356	100	120	245	2.45	658
NC_035906.1	12891514	12891737	51	45	115	2.255	223
NC_035906.1	13164388	13164625	59	80	139	2.356	237
NC_035906.1	13605398	13605675	70	91	174	2.486	277
NC_035906.1	13609311	13609523	64	100	160	2.5	212
NC_035906.1	13610703	13611479	147	221	373	2.537	776
NC_035906.1	13612851	13613074	68	94	164	2.412	223
NC_035906.1	13615002	13615451	96	154	248	2.583	449
NC_035906.1	13617069	13617538	97	178	260	2.68	469
NC_035906.1	13618059	13618317	62	125	165	2.661	258
NC_035906.1	13622285	13622812	111	197	278	2.505	527
NC_035906.1	13623073	13623403	65	112	176	2.708	330
NC_035906.1	13624275	13624834	102	164	265	2.598	559
NC_035906.1	13625046	13625566	119	157	292	2.454	520
NC_035906.1	13631742	13631955	44	79	129	2.932	213
NC_035906.1	13633253	13633972	133	263	320	2.406	719
NC_035906.1	13641879	13642205	69	156	204	2.957	326
NC_035906.1	13643349	13644150	150	245	369	2.46	801
NC_035906.1	13644783	13645324	125	239	324	2.592	541
NC_035906.1	13645944	13646176	66	122	155	2.348	232
NC_035906.1	13647061	13647364	58	80	138	2.379	303
NC_035906.1	13650664	13650963	75	139	186	2.48	299
NC_035906.1	13652335	13652549	60	133	156	2.6	214
NC_035906.1	13656164	13656536	72	134	208	2.889	372
NC_035906.1	13658325	13659131	160	250	388	2.425	806
NC_035906.1	13662156	13662409	67	131	145	2.164	253
NC_035906.1	13663527	13663840	72	119	183	2.542	313
NC_035906.1	13667353	13668340	200	378	481	2.405	987
NC_035906.1	13671965	13672213	68	112	191	2.809	248
NC_035906.1	13674149	13674456	72	116	173	2.403	307
NC_035906.1	13675960	13676339	79	127	193	2.443	379
NC_035906.1	13678344	13678637	68	138	165	2.426	293
NC_035906.1	13680686	13681116	115	128	281	2.443	430
NC_035906.1	13682197	13683120	160	272	384	2.4	923
NC_035906.1	13683608	13684090	96	166	261	2.719	482
NC_035906.1	13684385	13684807	97	149	226	2.33	422
NC_035906.1	13685120	13685408	60	100	144	2.4	288
NC_035906.1	13686141	13686590	77	116	207	2.688	449
NC_035906.1	13690443	13690785	83	127	200	2.41	342
NC_035906.1	13693880	13694116	61	94	146	2.393	236
NC_035906.1	13695617	13696220	108	176	275	2.546	603
NC_035906.1	13698657	13698926	64	117	166	2.594	269
NC_035906.1	13704883	13705531	132	226	319	2.417	648
NC_035906.1	13705775	13706016	63	106	155	2.46	241
NC_035906.1	13706605	13707232	130	243	305	2.346	627
NC_035906.1	13709502	13709709	61	95	156	2.557	207
NC_035906.1	13710434	13710867	89	160	229	2.573	433
NC_035906.1	13712446	13712915	108	170	245	2.269	469
NC_035906.1	13715548	13715887	89	148	212	2.382	339
NC_035906.1	13717664	13717889	61	120	159	2.607	225
NC_035906.1	13719299	13719972	108	235	290	2.685	673
NC_035906.1	13720189	13721500	192	408	482	2.51	1311
NC_035906.1	13726346	13727053	126	229	308	2.444	707
NC_035906.1	13729225	13729473	76	145	182	2.395	248
NC_035906.1	13731482	13732275	129	257	337	2.612	793
NC_035906.1	13735271	13735623	96	157	222	2.312	352
NC_035906.1	13735891	13736361	109	183	277	2.541	470
NC_035906.1	13740670	13741258	140	218	305	2.179	588
NC_035906.1	13743509	13743934	89	146	253	2.843	425
NC_035906.1	13745057	13745435	72	170	182	2.528	378
NC_035906.1	13745689	13746487	151	237	383	2.536	798
NC_035906.1	13746738	13746984	58	109	151	2.603	246
NC_035906.1	13748381	13748779	82	122	194	2.366	398
NC_035906.1	13753453	13753685	73	99	187	2.562	232
NC_035906.1	13755052	13755379	73	108	183	2.507	327
NC_035906.1	13758556	13758784	51	101	130	2.549	228
NC_035906.1	13759700	13760017	50	95	141	2.82	317
NC_035906.1	13762799	13763402	126	245	298	2.365	603
NC_035906.1	13763710	13764480	144	279	371	2.576	770
NC_035906.1	13772130	13772486	78	98	181	2.321	356
NC_035906.1	13773936	13775095	190	344	518	2.726	1159
NC_035906.1	13776899	13778037	189	310	432	2.286	1138
NC_035906.1	13782239	13782443	57	93	140	2.456	204
NC_035906.1	13783024	13783397	84	158	220	2.619	373
NC_035906.1	13784764	13785488	133	222	328	2.466	724
NC_035906.1	13787073	13788035	180	313	448	2.489	962
NC_035906.1	13790852	13791361	100	181	248	2.48	509
NC_035906.1	13794623	13795075	84	177	226	2.69	452
NC_035906.1	13796323	13796596	65	125	167	2.569	273
NC_035906.1	13797040	13797910	183	312	430	2.35	870
NC_035906.1	13801742	13802298	102	220	258	2.529	556
NC_035906.1	13806554	13807285	137	262	358	2.613	731
NC_035906.1	13807674	13807954	63	114	163	2.587	280
NC_035906.1	13810055	13810300	73	118	165	2.26	245
NC_035906.1	13815842	13816058	47	73	122	2.596	216
NC_035906.1	13817422	13817936	109	241	285	2.615	514
NC_035906.1	13820483	13821273	153	228	436	2.85	790
NC_035906.1	13827407	13827707	66	136	169	2.561	300
NC_035906.1	13828251	13829589	235	419	583	2.481	1338
NC_035906.1	13829885	13830197	75	116	208	2.773	312
NC_035906.1	13830458	13830751	58	124	144	2.483	293
NC_035906.1	13831028	13831325	64	102	155	2.422	297
NC_035906.1	13832272	13832974	150	250	376	2.507	702
NC_035906.1	13833933	13834408	102	169	254	2.49	475
NC_035906.1	13835334	13835550	53	99	139	2.623	216
NC_035906.1	13836115	13836344	50	86	120	2.4	229
NC_035906.1	13838469	13838949	104	200	262	2.519	480
NC_035906.1	13839396	13839812	80	153	200	2.5	416
NC_035906.1	13842796	13843267	103	174	266	2.583	471
NC_035906.1	13843488	13844052	116	200	262	2.259	564
NC_035906.1	13846966	13847471	106	163	250	2.358	505
NC_035906.1	13848164	13848421	65	99	142	2.185	257
NC_035906.1	13853173	13853525	73	160	177	2.425	352
NC_035906.1	13857423	13857829	91	153	232	2.549	406
NC_035906.1	13859226	13859607	78	129	189	2.423	381
NC_035906.1	13865041	13865433	77	145	198	2.571	392
NC_035906.1	13866296	13866759	98	177	242	2.469	463
NC_035906.1	13867662	13867877	50	87	126	2.52	215
NC_035906.1	13869502	13869838	67	126	164	2.448	336
NC_035906.1	13870171	13871245	203	295	484	2.384	1074
NC_035906.1	13878251	13878873	134	226	348	2.597	622
NC_035906.1	13885837	13886110	76	118	163	2.145	273
NC_035906.1	13888551	13888845	55	128	160	2.909	294
NC_035906.1	13889121	13889569	83	147	207	2.494	448
NC_035906.1	13890742	13891038	71	121	159	2.239	296
NC_035906.1	13891335	13891555	63	95	169	2.683	220
NC_035906.1	13894189	13894524	72	151	203	2.819	335
NC_035906.1	13896374	13896742	95	180	239	2.516	368
NC_035906.1	13899131	13899576	101	191	240	2.376	445
NC_035906.1	13903807	13904059	77	124	182	2.364	252
NC_035906.1	13907067	13908127	189	318	475	2.513	1060
NC_035906.1	13908654	13909099	98	138	238	2.429	445
NC_035906.1	13911766	13912136	80	116	199	2.487	370
NC_035906.1	13919645	13919903	53	95	138	2.604	258
NC_035906.1	13920270	13920641	75	148	192	2.56	371
NC_035906.1	13921697	13922095	93	178	235	2.527	398
NC_035906.1	13922511	13923057	111	184	240	2.162	546
NC_035906.1	13925505	13926093	108	195	255	2.361	588
NC_035906.1	13927753	13928453	136	231	346	2.544	700
NC_035906.1	13931595	13931945	75	150	214	2.853	350
NC_035906.1	13932258	13932857	115	266	305	2.652	599
NC_035906.1	13936182	13936385	40	51	126	3.15	203
NC_035906.1	14054396	14054618	47	51	107	2.277	222
NC_035906.1	14080762	14081204	85	94	178	2.094	442
NC_035906.1	14145989	14146468	100	101	204	2.04	479
NC_035906.1	14155087	14155615	82	135	210	2.561	528
NC_035906.1	14232133	14232452	66	99	147	2.227	319
NC_035906.1	14256466	14256739	48	87	125	2.604	273
NC_035906.1	14346677	14346881	50	68	120	2.4	204
NC_035906.1	14390929	14391239	61	74	145	2.377	310
NC_035906.1	14404920	14405169	48	78	118	2.458	249
NC_035906.1	14516688	14516925	46	78	118	2.565	237
NC_035906.1	14585265	14585469	39	62	110	2.821	204
NC_035906.1	14603359	14603745	85	101	193	2.271	386
NC_035906.1	14648756	14649097	63	83	158	2.508	341
NC_035906.1	14803619	14803825	64	75	167	2.609	206
NC_035906.1	14809439	14809653	41	85	101	2.463	214
NC_035906.1	14984309	14984516	37	57	100	2.703	207
NC_035906.1	15137028	15137316	71	48	154	2.169	288
NC_035906.1	15191368	15191620	48	62	111	2.312	252
NC_035906.1	15223444	15223719	55	43	158	2.873	275
NC_035906.1	15251664	15251922	114	122	221	1.939	258
NC_035906.1	15300810	15301048	55	66	130	2.364	238
NC_035906.1	15428822	15429101	51	55	122	2.392	279
NC_035906.1	15598295	15598550	50	81	123	2.46	255
NC_035906.1	15643248	15643569	55	83	132	2.4	321
NC_035906.1	15662824	15663122	59	74	139	2.356	298
NC_035906.1	15688437	15688669	50	64	123	2.46	232
NC_035906.1	15701979	15702251	54	68	128	2.37	272
NC_035906.1	15704435	15704767	55	85	140	2.545	332
NC_035906.1	15798077	15798647	91	156	232	2.549	570
NC_035906.1	15826971	15827306	68	111	171	2.515	335
NC_035906.1	15852709	15852928	49	72	129	2.633	219
NC_035906.1	15890063	15890385	58	99	146	2.517	322
NC_035906.1	15984502	15984865	78	95	179	2.295	363
NC_035906.1	16054575	16054991	68	106	179	2.632	416
NC_035906.1	16104336	16104733	66	107	169	2.561	397
NC_035906.1	16188169	16188410	51	92	124	2.431	241
NC_035906.1	16244188	16244434	61	72	115	1.885	246
NC_035906.1	16416612	16416938	70	60	153	2.186	326
NC_035906.1	16435145	16435627	75	84	181	2.413	482
NC_035906.1	16538665	16538902	52	65	139	2.673	237
NC_035906.1	16609068	16609324	58	74	130	2.241	256
NC_035906.1	16704076	16704358	57	86	126	2.211	282
NC_035906.1	16713557	16713841	60	77	159	2.65	284
NC_035906.1	16963843	16964336	76	108	204	2.684	493
NC_035906.1	17017183	17017516	65	114	167	2.569	333
NC_035906.1	17274488	17274766	50	89	123	2.46	278
NC_035906.1	17448102	17448387	62	73	139	2.242	285
NC_035906.1	17532376	17532770	63	144	168	2.667	394
NC_035906.1	17703055	17703321	49	71	119	2.429	266
NC_035906.1	17756497	17756741	53	77	118	2.226	244
NC_035906.1	17817244	17817635	70	79	163	2.329	391
NC_035906.1	17872443	17872810	57	77	166	2.912	367
NC_035906.1	17912505	17912799	51	76	134	2.627	294
NC_035906.1	18095168	18095376	45	74	112	2.489	208
NC_035906.1	18222108	18222485	67	62	156	2.328	377
NC_035906.1	18240697	18240919	54	85	119	2.204	222
NC_035906.1	18455542	18455810	67	70	149	2.224	268
NC_035906.1	18603116	18603320	48	73	112	2.333	204
NC_035906.1	18648295	18648821	85	126	217	2.553	526
NC_035906.1	18834771	18835102	62	98	151	2.435	331
NC_035906.1	18906471	18906719	53	85	130	2.453	248
NC_035906.1	18949372	18949671	61	78	135	2.213	299
NC_035906.1	19000177	19000402	53	67	119	2.245	225
NC_035906.1	19068609	19069113	99	136	234	2.364	504
NC_035906.1	19144232	19144511	55	96	125	2.273	279
NC_035906.1	19203585	19203866	61	88	154	2.525	281
NC_035906.1	19224029	19224290	61	73	136	2.23	261
NC_035906.1	19239514	19239775	54	64	119	2.204	261
NC_035906.1	19488475	19488725	45	66	110	2.444	250
NC_035906.1	19536672	19536942	55	49	126	2.291	270
NC_035906.1	19656568	19656984	77	104	201	2.61	416
NC_035906.1	19909321	19909577	56	82	127	2.268	256
NC_035906.1	19935715	19935936	43	69	104	2.419	221
NC_035906.1	19975562	19975770	45	73	121	2.689	208
NC_035906.1	19990450	19990671	57	80	139	2.439	221
NC_035906.1	20033791	20034057	44	64	110	2.5	266
NC_035906.1	20048940	20049234	53	85	128	2.415	294
NC_035906.1	20418753	20419089	66	105	172	2.606	336
NC_035906.1	20474617	20474887	45	74	131	2.911	270
NC_035906.1	20574629	20574950	61	71	154	2.525	321
NC_035906.1	20580222	20580465	53	65	132	2.491	243
NC_035906.1	20617486	20617750	59	75	136	2.305	264
NC_035906.1	20621346	20621755	77	113	180	2.338	409
NC_035906.1	20718710	20719066	68	86	163	2.397	356
NC_035906.1	20779436	20779696	56	62	133	2.375	260
NC_035906.1	20780460	20780706	54	76	133	2.463	246
NC_035906.1	20897462	20897776	57	63	152	2.667	314
NC_035906.1	21071440	21071733	58	93	141	2.431	293
NC_035906.1	21092477	21092787	53	86	143	2.698	310
NC_035906.1	21107692	21107969	53	93	130	2.453	277
NC_035906.1	21206552	21206883	76	128	173	2.276	331
NC_035906.1	21316073	21316302	55	58	117	2.127	229
NC_035906.1	21394914	21395123	47	73	108	2.298	209
NC_035906.1	21439952	21440229	51	76	123	2.412	277
NC_035906.1	21585862	21586242	71	91	173	2.437	380
NC_035906.1	21687131	21687458	64	66	138	2.156	327
NC_035906.1	21708598	21708881	49	90	139	2.837	283
NC_035906.1	21848238	21848441	42	74	108	2.571	203
NC_035906.1	21882467	21882785	51	79	127	2.49	318
NC_035906.1	21957688	21957892	49	51	108	2.204	204
NC_035906.1	21971596	21971814	52	56	112	2.154	218
NC_035906.1	21990085	21990311	47	71	122	2.596	226
NC_035906.1	22100212	22100418	52	59	114	2.192	206
NC_035906.1	22185234	22185471	51	78	119	2.333	237
NC_035906.1	22191772	22191983	46	69	122	2.652	211
NC_035906.1	22249819	22250029	46	46	115	2.5	210
NC_035906.1	22260517	22260976	69	102	170	2.464	459
NC_035906.1	22515614	22515902	56	89	128	2.286	288
NC_035906.1	22584568	22584907	73	92	152	2.082	339
NC_035906.1	22679117	22679364	51	84	123	2.412	247
NC_035906.1	22679762	22680206	86	104	183	2.128	444
NC_035906.1	22712762	22712985	51	68	132	2.588	223
NC_035906.1	22779179	22779584	81	96	187	2.309	405
NC_035906.1	22973505	22973712	44	69	108	2.455	207
NC_035906.1	22976421	22976698	71	117	149	2.099	277
NC_035906.1	23148969	23149246	49	78	122	2.49	277
NC_035906.1	23219664	23219878	45	94	115	2.556	214
NC_035906.1	23322505	23322811	77	130	167	2.169	306
NC_035906.1	23385676	23386055	78	78	165	2.115	379
NC_035906.1	23406591	23406956	58	101	154	2.655	365
NC_035906.1	23534345	23534609	57	79	139	2.439	264
NC_035906.1	23759870	23760075	52	68	127	2.442	205
NC_035906.1	24000339	24000723	71	65	161	2.268	384
NC_035906.1	24027494	24027716	42	91	104	2.476	222
NC_035906.1	24049627	24049854	54	70	108	2	227
NC_035906.1	24189227	24189428	37	55	104	2.811	201
NC_035906.1	24278779	24279000	48	76	119	2.479	221
NC_035906.1	24292609	24292881	54	80	127	2.352	272
NC_035906.1	24348252	24348571	58	97	142	2.448	319
NC_035906.1	24401139	24401345	54	79	129	2.389	206
NC_035906.1	24432504	24432904	63	101	167	2.651	400
NC_035906.1	24451594	24451855	59	57	131	2.22	261
NC_035906.1	24559395	24559609	41	68	108	2.634	214
NC_035906.1	24586750	24587287	85	142	197	2.318	537
NC_035906.1	24631429	24631736	58	82	140	2.414	307
NC_035906.1	24779627	24779842	49	72	116	2.367	215
NC_035906.1	24785478	24785731	44	82	115	2.614	253
NC_035906.1	25344045	25344347	53	69	131	2.472	302
NC_035906.1	25505469	25505678	53	73	111	2.094	209
NC_035906.1	25540013	25540354	69	110	171	2.478	341
NC_035906.1	25639754	25639990	50	76	117	2.34	236
NC_035906.1	25747468	25747763	60	96	140	2.333	295
NC_035906.1	25765486	25765719	45	81	115	2.556	233
NC_035906.1	25778257	25778527	60	107	134	2.233	270
NC_035906.1	25801441	25801856	79	92	193	2.443	415
NC_035906.1	25985934	25986147	47	57	111	2.362	213
NC_035906.1	25996462	25996786	64	80	138	2.156	324
NC_035906.1	26011001	26011241	52	67	113	2.173	240
NC_035906.1	26027921	26028164	52	79	104	2	243
NC_035906.1	26043209	26043559	62	78	152	2.452	350
NC_035906.1	26066446	26066790	67	102	162	2.418	344
NC_035906.1	26128186	26128630	81	119	196	2.42	444
NC_035906.1	26257016	26257316	117	137	265	2.265	300
NC_035906.1	26415247	26415662	81	98	177	2.185	415
NC_035906.1	26496093	26496414	59	106	147	2.492	321
NC_035906.1	26500706	26500993	57	71	143	2.509	287
NC_035906.1	26702106	26702387	56	73	140	2.5	281
NC_035906.1	26740248	26740585	84	88	192	2.286	337
NC_035906.1	26754386	26754882	88	86	202	2.295	496
NC_035906.1	26803066	26803317	59	81	129	2.186	251
NC_035906.1	26891588	26891886	61	60	146	2.393	298
NC_035906.1	26952143	26952532	69	90	172	2.493	389
NC_035906.1	26986447	26986664	54	61	117	2.167	217
NC_035906.1	27003636	27003857	48	77	119	2.479	221
NC_035906.1	27057464	27057709	56	65	127	2.268	245
NC_035906.1	27082044	27082282	50	105	129	2.58	238
NC_035906.1	27188314	27188652	64	107	149	2.328	338
NC_035906.1	27209909	27210182	63	76	134	2.127	273
NC_035906.1	27338738	27339167	78	106	188	2.41	429
NC_035906.1	27345677	27345947	68	89	158	2.324	270
NC_035906.1	27366253	27366496	61	79	133	2.18	243
NC_035906.1	27370936	27371175	45	53	117	2.6	239
NC_035906.1	27389638	27389877	50	61	122	2.44	239
NC_035906.1	27402785	27403006	40	58	99	2.475	221
NC_035906.1	27534369	27534644	64	78	146	2.281	275
NC_035906.1	27553119	27553336	57	82	137	2.404	217
NC_035906.1	27562320	27562597	53	77	134	2.528	277
NC_035906.1	27580595	27580849	49	54	114	2.327	254
NC_035906.1	27602785	27603119	60	94	152	2.533	334
NC_035906.1	27735251	27735533	59	81	139	2.356	282
NC_035906.1	27815462	27815802	58	92	146	2.517	340
NC_035906.1	27851110	27851490	76	126	168	2.211	380
NC_035906.1	27879143	27879418	55	76	116	2.109	275
NC_035906.1	27918789	27919077	53	108	134	2.528	288
NC_035906.1	28043457	28043719	61	95	152	2.492	262
NC_035906.1	28115169	28115392	55	58	112	2.036	223
NC_035906.1	28318912	28319389	79	119	204	2.582	477
NC_035906.1	28347176	28347391	57	64	134	2.351	215
NC_035906.1	28455531	28455862	87	66	226	2.598	331
NC_035906.1	28631157	28631509	148	455	480	3.243	352
NC_035906.1	28685394	28685607	48	72	121	2.521	213
NC_035906.1	28706930	28707166	50	76	123	2.46	236
NC_035906.1	28859420	28859678	49	75	123	2.51	258
NC_035906.1	28897761	28898038	63	70	137	2.175	277
NC_035906.1	28913112	28913366	57	76	138	2.421	254
NC_035906.1	28933017	28933234	63	70	146	2.317	217
NC_035906.1	28981119	28981366	48	88	124	2.583	247
NC_035906.1	29187484	29187688	43	67	102	2.372	204
NC_035906.1	29266298	29267472	147	348	423	2.878	1174
NC_035906.1	29273067	29273331	57	75	136	2.386	264
NC_035906.1	29273866	29274314	68	101	182	2.676	448
NC_035906.1	29275667	29275964	53	102	140	2.642	297
NC_035906.1	29287326	29287579	57	84	139	2.439	253
NC_035906.1	29290987	29291214	58	72	148	2.552	227
NC_035906.1	29293012	29293333	68	140	177	2.603	321
NC_035906.1	29293874	29294269	57	96	158	2.772	395
NC_035906.1	29304418	29304629	89	115	223	2.506	211
NC_035906.1	29494802	29495020	50	71	119	2.38	218
NC_035906.1	29508317	29508577	59	52	128	2.169	260
NC_035906.1	29544257	29544465	43	57	108	2.512	208
NC_035906.1	29701824	29702035	44	80	106	2.409	211
NC_035906.1	29703611	29703895	55	95	130	2.364	284
NC_035906.1	29758373	29758627	92	130	220	2.391	254
NC_035906.1	29827727	29828113	61	126	144	2.361	386
NC_035906.1	29944603	29944826	47	56	108	2.298	223
NC_035906.1	29986119	29986483	72	106	185	2.569	364
NC_035906.1	30359423	30360392	156	126	861	5.519	969
NC_035906.1	30368215	30368452	50	52	164	3.28	237
NC_035906.1	30385427	30385681	77	83	170	2.208	254
NC_035906.1	30388155	30388364	44	66	131	2.977	209
NC_035906.1	30390632	30390855	38	43	113	2.974	223
[truncated: 16,342 more rows]

## Sheet: A. correntinus
A complete list of B-blocks (> 200 bp) in A. correntinus with information of 0B, 1B and 1B coverage. The higher coverage of the region indicates the extra copies on the B chromosome.
Chromosome/Scafffold ID	Block Start	Block End	0B coverage	1B coverage	1B/0B ratio	Block length (Bp)
NC_035897.1	60834	61266	242	416	1.719	432
NC_035897.1	63051	63333	160	308	1.925	282
NC_035897.1	70030	70282	75	145	1.933	252
NC_035897.1	88029	88235	128	298	2.328	206
NC_035897.1	123685	123947	69	133	1.928	262
NC_035897.1	143697	143909	86	158	1.837	212
NC_035897.1	183685	183907	70	154	2.2	222
NC_035897.1	208508	208874	83	184	2.217	366
NC_035897.1	212653	212885	53	129	2.434	232
NC_035897.1	215813	216398	248	557	2.246	585
NC_035897.1	239044	239249	90	204	2.267	205
NC_035897.1	250135	250443	90	178	1.978	308
NC_035897.1	259311	259512	61	111	1.82	201
NC_035897.1	266578	266867	75	156	2.08	289
NC_035897.1	295447	295687	70	146	2.086	240
NC_035897.1	312174	312396	44	103	2.341	222
NC_035897.1	327354	327800	172	307	1.785	446
NC_035897.1	335315	335540	46	115	2.5	225
NC_035897.1	347400	347781	103	241	2.34	381
NC_035897.1	367722	368062	70	137	1.957	340
NC_035897.1	380260	380559	88	149	1.693	299
NC_035897.1	396383	396612	79	163	2.063	229
NC_035897.1	401558	401892	82	149	1.817	334
NC_035897.1	407923	408283	91	175	1.923	360
NC_035897.1	428343	428896	128	241	1.883	553
NC_035897.1	451988	452259	107	197	1.841	271
NC_035897.1	453671	454355	334	689	2.063	684
NC_035897.1	458773	459172	239	558	2.335	399
NC_035897.1	462688	463011	116	217	1.871	323
NC_035897.1	470865	471098	40	93	2.325	233
NC_035897.1	489152	489471	85	163	1.918	319
NC_035897.1	542329	542552	82	288	3.512	223
NC_035897.1	576768	577020	155	320	2.065	252
NC_035897.1	601180	601453	63	139	2.206	273
NC_035897.1	606359	606685	80	159	1.988	326
NC_035897.1	616708	617173	189	505	2.672	465
NC_035897.1	624652	624912	63	121	1.921	260
NC_035897.1	638735	638943	49	119	2.429	208
NC_035897.1	732728	733012	94	166	1.766	284
NC_035897.1	748038	748250	92	176	1.913	212
NC_035897.1	751081	751351	72	136	1.889	270
NC_035897.1	775486	775772	92	170	1.848	286
NC_035897.1	776025	776246	83	190	2.289	221
NC_035897.1	786352	786631	90	211	2.344	279
NC_035897.1	806768	806989	63	119	1.889	221
NC_035897.1	832033	832381	77	149	1.935	348
NC_035897.1	849608	849808	77	162	2.104	200
NC_035897.1	854341	854676	83	163	1.964	335
NC_035897.1	859719	859994	77	156	2.026	275
NC_035897.1	864181	864487	69	147	2.13	306
NC_035897.1	866056	866314	61	125	2.049	258
NC_035897.1	870420	870677	104	210	2.019	257
NC_035897.1	945930	946141	100	147	1.47	211
NC_035897.1	950717	950964	403	790	1.96	247
NC_035897.1	989475	989742	90	158	1.756	267
NC_035897.1	1034445	1034662	126	235	1.865	217
NC_035897.1	1035620	1035834	54	117	2.167	214
NC_035897.1	1050681	1050969	61	127	2.082	288
NC_035897.1	1076472	1076810	60	132	2.2	338
NC_035897.1	1082808	1083076	85	162	1.906	268
NC_035897.1	1112100	1112357	67	120	1.791	257
NC_035897.1	1133393	1133735	87	165	1.897	342
NC_035897.1	1147852	1148073	55	102	1.855	221
NC_035897.1	1205675	1206017	237	616	2.599	342
NC_035897.1	1212060	1212514	181	319	1.762	454
NC_035897.1	1214321	1214613	73	140	1.918	292
NC_035897.1	1228468	1228738	89	144	1.618	270
NC_035897.1	1269555	1270186	492	1392	2.829	631
NC_035897.1	1273508	1273714	74	134	1.811	206
NC_035897.1	1287845	1288068	454	865	1.905	223
NC_035897.1	1298887	1299125	67	140	2.09	238
NC_035897.1	1319292	1319508	108	216	2	216
NC_035897.1	1327791	1328006	94	135	1.436	215
NC_035897.1	1349419	1349665	342	542	1.585	246
NC_035897.1	1363051	1363255	68	132	1.941	204
NC_035897.1	1381917	1382228	59	134	2.271	311
NC_035897.1	1414330	1414673	128	245	1.914	343
NC_035897.1	1423037	1423367	162	260	1.605	330
NC_035897.1	1424548	1424869	87	172	1.977	321
NC_035897.1	1454085	1454388	68	145	2.132	303
NC_035897.1	1543614	1543937	125	237	1.896	323
NC_035897.1	1570482	1570936	128	376	2.938	454
NC_035897.1	1603189	1603693	173	332	1.919	504
NC_035897.1	1604730	1604992	86	168	1.953	262
NC_035897.1	1610193	1610558	86	190	2.209	365
NC_035897.1	1613886	1614096	113	244	2.159	210
NC_035897.1	1616688	1617036	61	137	2.246	348
NC_035897.1	1628125	1628360	52	133	2.558	235
NC_035897.1	1631225	1631580	121	307	2.537	355
NC_035897.1	1639888	1640134	141	269	1.908	246
NC_035897.1	1669350	1669559	144	205	1.424	209
NC_035897.1	1682270	1682755	101	209	2.069	485
NC_035897.1	1704283	1704602	105	259	2.467	319
NC_035897.1	1742336	1742562	188	332	1.766	226
NC_035897.1	1750803	1751053	152	282	1.855	250
NC_035897.1	1776401	1776635	52	111	2.135	234
NC_035897.1	1779950	1780383	86	197	2.291	433
NC_035897.1	1800353	1800646	60	158	2.633	293
NC_035897.1	1811069	1811315	70	111	1.586	246
NC_035897.1	1812915	1813211	105	178	1.695	296
NC_035897.1	1824658	1824988	92	186	2.022	330
NC_035897.1	1829481	1829852	103	191	1.854	371
NC_035897.1	1830813	1831037	61	137	2.246	224
NC_035897.1	1843833	1844141	76	169	2.224	308
NC_035897.1	1865713	1866143	163	301	1.847	430
NC_035897.1	1885983	1886359	100	204	2.04	376
NC_035897.1	1904126	1904416	64	152	2.375	290
NC_035897.1	1949003	1949339	82	157	1.915	336
NC_035897.1	1970796	1970999	68	135	1.985	203
NC_035897.1	1978174	1978375	59	127	2.153	201
NC_035897.1	2005268	2005698	150	251	1.673	430
NC_035897.1	2024508	2024713	110	176	1.6	205
NC_035897.1	2030195	2030400	67	117	1.746	205
NC_035897.1	2053924	2054185	142	367	2.585	261
NC_035897.1	2061691	2063633	1496	3247	2.17	1942
NC_035897.1	2064889	2065128	375	752	2.005	239
NC_035897.1	2065589	2066428	960	1811	1.886	839
NC_035897.1	2067876	2068262	150	307	2.047	386
NC_035897.1	2069486	2070008	243	474	1.951	522
NC_035897.1	2071279	2071544	131	245	1.87	265
NC_035897.1	2076951	2077183	77	145	1.883	232
NC_035897.1	2082493	2082814	78	146	1.872	321
NC_035897.1	2089279	2089584	126	230	1.825	305
NC_035897.1	2093876	2094134	80	164	2.05	258
NC_035897.1	2095604	2095840	98	195	1.99	236
NC_035897.1	2096094	2096396	92	178	1.935	302
NC_035897.1	2108466	2108762	78	151	1.936	296
NC_035897.1	2148141	2148587	94	187	1.989	446
NC_035897.1	2150939	2151185	141	242	1.716	246
NC_035897.1	2166389	2166671	82	151	1.841	282
NC_035897.1	2195328	2195634	154	327	2.123	306
NC_035897.1	2241205	2241493	68	173	2.544	288
NC_035897.1	2244434	2244713	85	182	2.141	279
NC_035897.1	2270893	2271104	113	198	1.752	211
NC_035897.1	2323036	2323341	63	159	2.524	305
NC_035897.1	2406632	2406907	89	167	1.876	275
NC_035897.1	2413352	2413677	77	154	2	325
NC_035897.1	2416327	2416713	86	172	2	386
NC_035897.1	2428251	2428615	122	350	2.869	364
NC_035897.1	2434230	2434488	53	113	2.132	258
NC_035897.1	2460873	2461236	111	232	2.09	363
NC_035897.1	2463365	2463648	83	148	1.783	283
NC_035897.1	2469390	2469637	75	137	1.827	247
NC_035897.1	2520739	2521035	53	131	2.472	296
NC_035897.1	2558105	2558320	72	156	2.167	215
NC_035897.1	2568276	2568499	56	113	2.018	223
NC_035897.1	2604651	2604901	66	157	2.379	250
NC_035897.1	2613390	2613758	77	145	1.883	368
NC_035897.1	2614831	2615189	117	215	1.838	358
NC_035897.1	2642882	2643189	125	246	1.968	307
NC_035897.1	2645339	2645626	111	209	1.883	287
NC_035897.1	2664600	2664859	104	251	2.413	259
NC_035897.1	2694529	2694906	95	207	2.179	377
NC_035897.1	2710613	2710876	81	158	1.951	263
NC_035897.1	2736232	2736776	145	266	1.834	544
NC_035897.1	2768454	2768674	63	153	2.429	220
NC_035897.1	2768887	2769251	94	223	2.372	364
NC_035897.1	2772053	2772309	73	145	1.986	256
NC_035897.1	2785738	2786047	118	226	1.915	309
NC_035897.1	2786763	2787007	69	121	1.754	244
NC_035897.1	2825093	2825361	93	330	3.548	268
NC_035897.1	2828158	2828462	79	173	2.19	304
NC_035897.1	2930481	2930725	67	132	1.97	244
NC_035897.1	2935567	2935935	131	226	1.725	368
NC_035897.1	2937485	2937785	91	158	1.736	300
NC_035897.1	2950845	2951341	125	255	2.04	496
NC_035897.1	2956262	2956503	82	138	1.683	241
NC_035897.1	2963676	2964041	95	192	2.021	365
NC_035897.1	2980020	2980238	53	122	2.302	218
NC_035897.1	2991853	2992094	87	166	1.908	241
NC_035897.1	2994897	2995210	84	141	1.679	313
NC_035897.1	3011829	3012153	85	145	1.706	324
NC_035897.1	3022625	3022845	194	294	1.515	220
NC_035897.1	3028492	3028717	72	136	1.889	225
NC_035897.1	3033367	3033782	111	207	1.865	415
NC_035897.1	3040531	3041123	127	246	1.937	592
NC_035897.1	3084034	3084272	48	113	2.354	238
NC_035897.1	3097037	3097486	176	297	1.688	449
NC_035897.1	3121388	3121644	71	137	1.93	256
NC_035897.1	3144717	3144921	52	129	2.481	204
NC_035897.1	3155192	3155419	63	135	2.143	227
NC_035897.1	3169729	3169979	117	242	2.068	250
NC_035897.1	3170902	3171137	58	109	1.879	235
NC_035897.1	3196752	3197140	128	246	1.922	388
NC_035897.1	3221998	3222397	99	202	2.04	399
NC_035897.1	3232780	3233009	61	125	2.049	229
NC_035897.1	3296769	3297045	204	332	1.627	276
NC_035897.1	3372256	3372518	79	147	1.861	262
NC_035897.1	3377315	3377670	99	203	2.051	355
NC_035897.1	3393698	3393993	100	228	2.28	295
NC_035897.1	3395087	3395401	92	164	1.783	314
NC_035897.1	3401142	3401380	104	147	1.413	238
NC_035897.1	3404132	3404452	90	199	2.211	320
NC_035897.1	3428438	3429053	141	271	1.922	615
NC_035897.1	3431480	3431893	108	217	2.009	413
NC_035897.1	3436323	3436543	55	129	2.345	220
NC_035897.1	3455040	3455525	122	248	2.033	485
NC_035897.1	3460807	3461101	117	216	1.846	294
NC_035897.1	3473140	3473664	218	390	1.789	524
NC_035897.1	3482384	3482821	81	182	2.247	437
NC_035897.1	3485372	3485636	72	141	1.958	264
NC_035897.1	3491344	3491590	87	166	1.908	246
NC_035897.1	3512098	3512414	91	168	1.846	316
NC_035897.1	3520816	3521528	232	731	3.151	712
NC_035897.1	3567550	3567851	75	162	2.16	301
NC_035897.1	3608501	3608753	226	444	1.965	252
NC_035897.1	3649119	3649464	61	162	2.656	345
NC_035897.1	3652742	3653103	76	155	2.039	361
NC_035897.1	3690805	3691094	161	245	1.522	289
NC_035897.1	3705880	3706241	200	369	1.845	361
NC_035897.1	3708921	3709172	77	153	1.987	251
NC_035897.1	3722653	3723095	142	265	1.866	442
NC_035897.1	3739878	3740266	84	178	2.119	388
NC_035897.1	3769698	3769947	83	135	1.627	249
NC_035897.1	3773037	3773361	71	133	1.873	324
NC_035897.1	3780404	3780701	108	205	1.898	297
NC_035897.1	3814105	3814415	76	169	2.224	310
NC_035897.1	3849146	3849480	108	200	1.852	334
NC_035897.1	3864642	3864890	89	163	1.831	248
NC_035897.1	3881500	3882031	119	284	2.387	531
NC_035897.1	3883121	3883378	70	125	1.786	257
NC_035897.1	3897920	3898235	92	239	2.598	315
NC_035897.1	3902335	3902626	63	132	2.095	291
NC_035897.1	3938516	3938718	59	116	1.966	202
NC_035897.1	3945636	3945874	72	131	1.819	238
NC_035897.1	3948015	3948311	157	257	1.637	296
NC_035897.1	3968494	3968791	86	148	1.721	297
NC_035897.1	3971683	3971930	86	120	1.395	247
NC_035897.1	3990002	3990338	89	170	1.91	336
NC_035897.1	4036912	4037313	258	530	2.054	401
NC_035897.1	4055414	4055679	100	183	1.83	265
NC_035897.1	4091519	4091972	107	232	2.168	453
NC_035897.1	4142011	4142673	154	280	1.818	662
NC_035897.1	4153729	4154210	214	444	2.075	481
NC_035897.1	4200981	4201339	107	217	2.028	358
NC_035897.1	4225096	4225725	221	503	2.276	629
NC_035897.1	4232175	4232379	61	117	1.918	204
NC_035897.1	4265144	4265380	76	151	1.987	236
NC_035897.1	4282140	4282779	1375	2801	2.037	639
NC_035897.1	4303503	4303738	126	223	1.77	235
NC_035897.1	4368267	4368531	11372	46650	4.102	264
NC_035897.1	4392685	4393163	144	255	1.771	478
NC_035897.1	4655455	4655696	63	140	2.222	241
NC_035897.1	4694890	4695106	63	114	1.81	216
NC_035897.1	4767330	4767712	79	197	2.494	382
NC_035897.1	4768421	4768759	182	410	2.253	338
NC_035897.1	4791825	4792112	89	161	1.809	287
NC_035897.1	4796428	4796708	79	152	1.924	280
NC_035897.1	4832723	4832944	57	123	2.158	221
NC_035897.1	4852739	4853008	126	189	1.5	269
NC_035897.1	4903923	4904340	698	1319	1.89	417
NC_035897.1	4910800	4911653	174	369	2.121	853
NC_035897.1	4970086	4970378	138	259	1.877	292
NC_035897.1	4979693	4979985	78	138	1.769	292
NC_035897.1	4988958	4989201	87	184	2.115	243
NC_035897.1	5033027	5033290	75	173	2.307	263
NC_035897.1	5046346	5046574	95	150	1.579	228
NC_035897.1	5049257	5049637	89	177	1.989	380
NC_035897.1	5066086	5066316	115	298	2.591	230
NC_035897.1	5072686	5072993	90	194	2.156	307
NC_035897.1	5077428	5077956	160	277	1.731	528
NC_035897.1	5078718	5078989	120	251	2.092	271
NC_035897.1	5130719	5131253	116	231	1.991	534
NC_035897.1	5138195	5138663	171	310	1.813	468
NC_035897.1	5167969	5168203	130	318	2.446	234
NC_035897.1	5197230	5197745	155	295	1.903	515
NC_035897.1	5217142	5217379	71	136	1.915	237
NC_035897.1	5295993	5296231	73	139	1.904	238
NC_035897.1	5296723	5297022	80	150	1.875	299
NC_035897.1	5301724	5302048	120	169	1.408	324
NC_035897.1	5318890	5319322	149	246	1.651	432
NC_035897.1	5325303	5325550	76	134	1.763	247
NC_035897.1	5330806	5331007	81	142	1.753	201
NC_035897.1	5335088	5335358	101	182	1.802	270
NC_035897.1	5342306	5342510	53	107	2.019	204
NC_035897.1	5399638	5400127	105	218	2.076	489
NC_035897.1	5417367	5417667	88	162	1.841	300
NC_035897.1	5458854	5459070	54	122	2.259	216
NC_035897.1	5521142	5521408	89	191	2.146	266
NC_035897.1	5573778	5574214	96	229	2.385	436
NC_035897.1	5577015	5577216	101	194	1.921	201
NC_035897.1	5634955	5635172	62	116	1.871	217
NC_035897.1	5649657	5649884	154	310	2.013	227
NC_035897.1	5689738	5690100	105	208	1.981	362
NC_035897.1	5735142	5735516	221	409	1.851	374
NC_035897.1	5751476	5751700	67	116	1.731	224
NC_035897.1	5761122	5761370	105	338	3.219	248
NC_035897.1	5793280	5793510	47	109	2.319	230
NC_035897.1	5796835	5797048	193	293	1.518	213
NC_035897.1	5894495	5894725	52	112	2.154	230
NC_035897.1	6429482	6429781	70	137	1.957	299
NC_035897.1	6430519	6430750	64	133	2.078	231
NC_035897.1	6472846	6473338	138	252	1.826	492
NC_035897.1	6518416	6518637	57	102	1.789	221
NC_035897.1	6536335	6536615	80	165	2.062	280
NC_035897.1	6545852	6546142	70	155	2.214	290
NC_035897.1	6583799	6584172	171	343	2.006	373
NC_035897.1	6589457	6590170	220	591	2.686	713
NC_035897.1	6634123	6634461	76	154	2.026	338
NC_035897.1	6660386	6660700	167	373	2.234	314
NC_035897.1	6661100	6661423	115	296	2.574	323
NC_035897.1	6671099	6671914	352	707	2.009	815
NC_035897.1	6697983	6698189	106	189	1.783	206
NC_035897.1	6700066	6700401	87	184	2.115	335
NC_035897.1	6708495	6708707	67	129	1.925	212
NC_035897.1	6740737	6740947	63	118	1.873	210
NC_035897.1	6807357	6807618	77	147	1.909	261
NC_035897.1	6820558	6820762	84	168	2	204
NC_035897.1	6821487	6821775	86	230	2.674	288
NC_035897.1	6835018	6835379	87	162	1.862	361
NC_035897.1	6862715	6862961	136	235	1.728	246
NC_035897.1	6886193	6886514	132	207	1.568	321
NC_035897.1	6905124	6905376	79	135	1.709	252
NC_035897.1	6914814	6915096	85	142	1.671	282
NC_035897.1	6915468	6915684	76	133	1.75	216
NC_035897.1	6976950	6977371	108	202	1.87	421
NC_035897.1	7009845	7010292	151	312	2.066	447
NC_035897.1	7011599	7011808	92	175	1.902	209
NC_035897.1	7013475	7014028	171	402	2.351	553
NC_035897.1	7034717	7034926	71	141	1.986	209
NC_035897.1	7041241	7041516	82	161	1.963	275
NC_035897.1	7043518	7043950	109	221	2.028	432
NC_035897.1	7073258	7073465	67	129	1.925	207
NC_035897.1	7076961	7077273	72	171	2.375	312
NC_035897.1	7093071	7093372	227	347	1.529	301
NC_035897.1	7165085	7165332	257	479	1.864	247
NC_035897.1	7167384	7167591	224	445	1.987	207
NC_035897.1	7169074	7169320	360	741	2.058	246
NC_035897.1	7259503	7259907	105	231	2.2	404
NC_035897.1	7366680	7367172	137	290	2.117	492
NC_035897.1	7389310	7389526	59	99	1.678	216
NC_035897.1	7408874	7409196	254	512	2.016	322
NC_035897.1	7489555	7489912	118	240	2.034	357
NC_035897.1	7578158	7578428	101	187	1.851	270
NC_035897.1	7602025	7602286	71	130	1.831	261
NC_035897.1	7614318	7614629	79	173	2.19	311
NC_035897.1	7631725	7631985	72	126	1.75	260
NC_035897.1	7668029	7668599	104	226	2.173	570
NC_035897.1	7710932	7711266	115	267	2.322	334
NC_035897.1	7753439	7753656	48	99	2.062	217
NC_035897.1	7759331	7759880	127	222	1.748	549
NC_035897.1	7764881	7765248	106	190	1.792	367
NC_035897.1	7814023	7814856	283	604	2.134	833
NC_035897.1	7821904	7822430	159	409	2.572	526
NC_035897.1	7827210	7827504	63	118	1.873	294
NC_035897.1	7850324	7850608	73	129	1.767	284
NC_035897.1	7851678	7851887	80	146	1.825	209
NC_035897.1	7886741	7886961	59	120	2.034	220
NC_035897.1	7940038	7940284	71	140	1.972	246
NC_035897.1	7970088	7970337	67	113	1.687	249
NC_035897.1	7982484	7982916	108	199	1.843	432
NC_035897.1	8002470	8002746	61	125	2.049	276
NC_035897.1	8009066	8009810	130	294	2.262	744
NC_035897.1	8035510	8036121	125	253	2.024	611
NC_035897.1	8037738	8038125	110	207	1.882	387
NC_035897.1	8051777	8052049	71	136	1.915	272
NC_035897.1	8060249	8060581	84	153	1.821	332
NC_035897.1	8071559	8071952	87	163	1.874	393
NC_035897.1	8082760	8083264	91	233	2.56	504
NC_035897.1	8091487	8091716	106	194	1.83	229
NC_035897.1	8114086	8114344	77	144	1.87	258
NC_035897.1	8121832	8122107	64	127	1.984	275
NC_035897.1	8157927	8158237	98	187	1.908	310
NC_035897.1	8174277	8174515	117	254	2.171	238
NC_035897.1	8204897	8205135	77	154	2	238
NC_035897.1	8207840	8208047	82	153	1.866	207
NC_035897.1	8210624	8210913	89	180	2.022	289
NC_035897.1	8232882	8233110	57	120	2.105	228
NC_035897.1	8290771	8291001	137	270	1.971	230
NC_035897.1	8317114	8317418	66	163	2.47	304
NC_035897.1	8320279	8320555	221	352	1.593	276
NC_035897.1	8328782	8329040	66	125	1.894	258
NC_035897.1	8351186	8351458	66	129	1.955	272
NC_035897.1	8354388	8354593	75	145	1.933	205
NC_035897.1	8357848	8358336	103	211	2.049	488
NC_035897.1	8412073	8412879	217	391	1.802	806
NC_035897.1	8444661	8445050	271	494	1.823	389
NC_035897.1	8475213	8475619	116	201	1.733	406
NC_035897.1	8548250	8548535	73	144	1.973	285
NC_035897.1	8650133	8650390	73	150	2.055	257
NC_035897.1	8672564	8672866	129	247	1.915	302
NC_035897.1	8685820	8686064	66	138	2.091	244
NC_035897.1	8710447	8710695	84	159	1.893	248
NC_035897.1	8713568	8713862	69	137	1.986	294
NC_035897.1	8746019	8746245	68	127	1.868	226
NC_035897.1	8753377	8753862	109	230	2.11	485
NC_035897.1	8766652	8766917	63	133	2.111	265
NC_035897.1	8793506	8794735	393	916	2.331	1229
NC_035897.1	8805149	8806074	281	553	1.968	925
NC_035897.1	8806293	8806561	97	188	1.938	268
NC_035897.1	8815338	8815708	119	246	2.067	370
NC_035897.1	8824390	8824634	58	119	2.052	244
NC_035897.1	8831669	8832097	165	370	2.242	428
NC_035897.1	8834063	8834886	499	1276	2.557	823
NC_035897.1	8838652	8838936	77	143	1.857	284
NC_035897.1	8840510	8840857	91	162	1.78	347
NC_035897.1	8869655	8870017	96	186	1.938	362
NC_035897.1	8872245	8872462	54	110	2.037	217
NC_035897.1	8905579	8905877	77	156	2.026	298
NC_035897.1	8928291	8928518	172	324	1.884	227
NC_035897.1	8945199	8945474	93	160	1.72	275
NC_035897.1	8964300	8964572	75	146	1.947	272
NC_035897.1	8980293	8980571	74	149	2.014	278
NC_035897.1	9016125	9016446	89	146	1.64	321
NC_035897.1	9038090	9038834	216	389	1.801	744
NC_035897.1	9116326	9116604	84	154	1.833	278
NC_035897.1	9127756	9127987	69	134	1.942	231
NC_035897.1	9144617	9144832	94	150	1.596	215
NC_035897.1	9312284	9312494	78	150	1.923	210
NC_035897.1	9334033	9334280	94	172	1.83	247
NC_035897.1	9354715	9354944	58	117	2.017	229
NC_035897.1	9368446	9368699	63	126	2	253
NC_035897.1	9371895	9372196	227	361	1.59	301
NC_035897.1	9378757	9379294	167	316	1.892	537
NC_035897.1	9385799	9386112	64	151	2.359	313
NC_035897.1	9390204	9390439	185	349	1.886	235
NC_035897.1	9392902	9393126	61	133	2.18	224
NC_035897.1	9396655	9397038	96	213	2.219	383
NC_035897.1	9450024	9450679	172	321	1.866	655
NC_035897.1	9451003	9451452	126	260	2.063	449
NC_035897.1	9512319	9512729	103	196	1.903	410
NC_035897.1	9516042	9516258	71	137	1.93	216
NC_035897.1	9554066	9554326	92	168	1.826	260
NC_035897.1	9556494	9556755	81	156	1.926	261
NC_035897.1	9602053	9602541	136	287	2.11	488
NC_035897.1	9606638	9607269	141	266	1.887	631
NC_035897.1	9619249	9619519	134	282	2.104	270
NC_035897.1	9650445	9650751	74	134	1.811	306
NC_035897.1	9751048	9751635	133	266	2	587
NC_035897.1	9774931	9775367	128	286	2.234	436
NC_035897.1	9795141	9795363	101	191	1.891	222
NC_035897.1	9861483	9861699	66	137	2.076	216
NC_035897.1	9883775	9884030	74	146	1.973	255
NC_035897.1	9888142	9888373	69	133	1.928	231
NC_035897.1	9899783	9900001	159	331	2.082	218
NC_035897.1	9964062	9964330	95	153	1.611	268
NC_035897.1	9970832	9971044	49	101	2.061	212
NC_035897.1	10002658	10002897	76	148	1.947	239
NC_035897.1	10017072	10017509	95	201	2.116	437
NC_035897.1	10070552	10070786	82	149	1.817	234
NC_035897.1	10072967	10073328	88	200	2.273	361
NC_035897.1	10100921	10101229	319	625	1.959	308
NC_035897.1	10183079	10183396	73	152	2.082	317
NC_035897.1	10207128	10207335	65	124	1.908	207
NC_035897.1	10209789	10210008	110	194	1.764	219
NC_035897.1	10247100	10247384	83	147	1.771	284
NC_035897.1	10253797	10254039	57	120	2.105	242
NC_035897.1	10262224	10262463	65	121	1.862	239
NC_035897.1	10277488	10277712	59	123	2.085	224
NC_035897.1	10292769	10293028	56	117	2.089	259
NC_035897.1	10300694	10300991	116	236	2.034	297
NC_035897.1	10352121	10352368	94	166	1.766	247
NC_035897.1	10369211	10369420	57	125	2.193	209
NC_035897.1	10397657	10397918	51	107	2.098	261
NC_035897.1	10398966	10399208	72	155	2.153	242
NC_035897.1	10430584	10431191	290	629	2.169	607
NC_035897.1	10486588	10486933	89	196	2.202	345
NC_035897.1	10529150	10529377	62	130	2.097	227
NC_035897.1	10530797	10531094	91	192	2.11	297
NC_035897.1	10538468	10539039	131	261	1.992	571
NC_035897.1	10587958	10588219	75	157	2.093	261
NC_035897.1	10594985	10595399	105	207	1.971	414
NC_035897.1	10595754	10596124	98	169	1.724	370
NC_035897.1	10599678	10599955	85	149	1.753	277
NC_035897.1	10621782	10622022	66	127	1.924	240
NC_035897.1	10648095	10648313	55	111	2.018	218
NC_035897.1	10650298	10650550	80	149	1.863	252
NC_035897.1	10651786	10652169	85	178	2.094	383
NC_035897.1	10676806	10677369	96	218	2.271	563
NC_035897.1	10695708	10696131	111	171	1.541	423
NC_035897.1	10719956	10720162	44	98	2.227	206
NC_035897.1	10730693	10731223	112	219	1.955	530
NC_035897.1	10746192	10746504	112	236	2.107	312
NC_035897.1	10761579	10761811	101	191	1.891	232
NC_035897.1	10824413	10824708	186	300	1.613	295
NC_035897.1	10827431	10827642	149	250	1.678	211
NC_035897.1	10857367	10857795	113	216	1.912	428
NC_035897.1	10859038	10859464	133	262	1.97	426
NC_035897.1	10863763	10864047	75	164	2.187	284
NC_035897.1	10881633	10881970	107	221	2.065	337
NC_035897.1	10887212	10887739	100	223	2.23	527
NC_035897.1	10907535	10907824	84	155	1.845	289
NC_035897.1	10959790	10960031	66	123	1.864	241
NC_035897.1	10969723	10970005	70	133	1.9	282
NC_035897.1	10998545	10998801	65	128	1.969	256
NC_035897.1	11004941	11005337	116	190	1.638	396
NC_035897.1	11013160	11013429	69	154	2.232	269
NC_035897.1	11028911	11029181	73	135	1.849	270
NC_035897.1	11102321	11102659	87	194	2.23	338
NC_035897.1	11106450	11106755	94	144	1.532	305
NC_035897.1	11108238	11108599	81	178	2.198	361
NC_035897.1	11115939	11116304	126	246	1.952	365
NC_035897.1	11119625	11120038	121	226	1.868	413
NC_035897.1	11132659	11132985	90	164	1.822	326
NC_035897.1	11153004	11153363	181	331	1.829	359
NC_035897.1	11158129	11158589	109	209	1.917	460
NC_035897.1	11278787	11279076	60	139	2.317	289
NC_035897.1	11283309	11283552	91	203	2.231	243
NC_035897.1	11292063	11292458	195	425	2.179	395
NC_035897.1	11378119	11378357	91	177	1.945	238
NC_035897.1	11520144	11520654	140	268	1.914	510
NC_035897.1	11543943	11544768	165	380	2.303	825
NC_035897.1	11569911	11570223	74	169	2.284	312
NC_035897.1	11603118	11603422	66	139	2.106	304
NC_035897.1	11738671	11738875	57	110	1.93	204
NC_035897.1	11797912	11798145	68	158	2.324	233
NC_035897.1	11824596	11825113	92	241	2.62	517
NC_035897.1	11839252	11839490	855	2468	2.887	238
NC_035897.1	11839788	11840165	388	782	2.015	377
NC_035897.1	11859663	11860031	103	286	2.777	368
NC_035897.1	11876758	11877004	66	146	2.212	246
NC_035897.1	11907684	11907938	45	102	2.267	254
NC_035897.1	11933231	11933460	84	162	1.929	229
NC_035897.1	11943569	11943860	66	155	2.348	291
NC_035897.1	12002173	12002607	155	440	2.839	434
NC_035897.1	12011459	12011958	160	336	2.1	499
NC_035897.1	12021446	12021692	83	131	1.578	246
NC_035897.1	12037071	12037284	104	216	2.077	213
NC_035897.1	12041298	12041612	82	170	2.073	314
NC_035897.1	12072348	12072964	137	252	1.839	616
NC_035897.1	12073458	12073726	85	167	1.965	268
NC_035897.1	12074565	12074869	73	178	2.438	304
NC_035897.1	12146270	12146471	85	150	1.765	201
NC_035897.1	12148427	12148753	140	269	1.921	326
NC_035897.1	12152760	12153020	57	125	2.193	260
NC_035897.1	12158441	12158661	66	147	2.227	220
NC_035897.1	12173841	12174117	77	174	2.26	276
NC_035897.1	12177216	12177517	112	193	1.723	301
NC_035897.1	12235070	12235278	71	139	1.958	208
NC_035897.1	12241241	12241655	97	216	2.227	414
NC_035897.1	12270016	12270286	173	355	2.052	270
NC_035897.1	12273904	12274179	80	154	1.925	275
NC_035897.1	12304927	12305352	95	196	2.063	425
NC_035897.1	12319310	12319939	152	283	1.862	629
NC_035897.1	12333393	12333677	84	155	1.845	284
NC_035897.1	12396793	12397074	82	173	2.11	281
NC_035897.1	12430263	12430545	72	142	1.972	282
NC_035897.1	12432709	12433051	107	180	1.682	342
NC_035897.1	12441239	12441694	131	250	1.908	455
NC_035897.1	12459117	12459552	102	195	1.912	435
NC_035897.1	12484059	12484380	92	173	1.88	321
NC_035897.1	12525922	12526142	91	158	1.736	220
NC_035897.1	12544172	12544441	82	158	1.927	269
NC_035897.1	12549857	12550132	78	155	1.987	275
NC_035897.1	12562651	12562930	121	190	1.57	279
NC_035897.1	12616514	12617027	114	243	2.132	513
NC_035897.1	12708640	12708945	63	126	2	305
NC_035897.1	12743012	12743330	84	167	1.988	318
NC_035897.1	12771838	12772263	108	197	1.824	425
NC_035897.1	12775858	12776130	61	122	2	272
NC_035897.1	12778501	12778806	87	169	1.943	305
NC_035897.1	12783571	12783787	58	106	1.828	216
NC_035897.1	12992841	12993365	229	485	2.118	524
NC_035897.1	13003877	13004337	169	311	1.84	460
NC_035897.1	13030463	13030809	83	155	1.867	346
NC_035897.1	13059939	13060195	85	151	1.776	256
NC_035897.1	13082428	13082740	99	180	1.818	312
NC_035897.1	13097698	13097937	77	142	1.844	239
NC_035897.1	13110479	13111025	133	248	1.865	546
NC_035897.1	13136115	13136335	125	217	1.736	220
NC_035897.1	13233159	13233471	82	144	1.756	312
NC_035897.1	13239766	13240042	90	163	1.811	276
NC_035897.1	13248841	13249060	65	127	1.954	219
NC_035897.1	13253115	13253563	98	189	1.929	448
NC_035897.1	13258709	13259075	107	205	1.916	366
NC_035897.1	13266785	13267163	96	171	1.781	378
NC_035897.1	13284635	13284898	75	148	1.973	263
NC_035897.1	13290256	13290463	175	284	1.623	207
NC_035897.1	13304797	13304998	109	222	2.037	201
NC_035897.1	13345349	13345596	76	138	1.816	247
NC_035897.1	13353007	13353259	75	160	2.133	252
NC_035897.1	13364731	13364938	65	129	1.985	207
NC_035897.1	13383869	13384311	101	195	1.931	442
NC_035897.1	13398726	13399129	87	176	2.023	403
NC_035897.1	13401675	13401911	54	118	2.185	236
NC_035897.1	13422838	13423092	94	151	1.606	254
NC_035897.1	13451240	13451560	77	157	2.039	320
NC_035897.1	13469463	13469696	79	164	2.076	233
NC_035897.1	13481666	13481884	61	109	1.787	218
NC_035897.1	13491491	13491741	77	156	2.026	250
NC_035897.1	13502622	13503145	111	221	1.991	523
NC_035897.1	13516343	13516559	48	138	2.875	216
NC_035897.1	13525793	13526042	63	121	1.921	249
NC_035897.1	13527158	13527392	75	123	1.64	234
NC_035897.1	13532146	13532542	95	170	1.789	396
NC_035897.1	13533546	13533856	68	151	2.221	310
NC_035897.1	13557358	13557582	56	119	2.125	224
NC_035897.1	13569931	13570259	81	171	2.111	328
NC_035897.1	13587475	13587696	88	198	2.25	221
NC_035897.1	13595318	13595563	83	144	1.735	245
NC_035897.1	13632688	13632986	74	173	2.338	298
NC_035897.1	13635199	13635585	96	198	2.062	386
NC_035897.1	13656520	13656858	62	174	2.806	338
NC_035897.1	13669270	13669536	83	156	1.88	266
NC_035897.1	13689076	13689331	128	259	2.023	255
NC_035897.1	13690720	13691359	179	376	2.101	639
NC_035897.1	13699846	13700098	71	133	1.873	252
NC_035897.1	13713314	13713920	141	270	1.915	606
NC_035897.1	13717009	13717209	54	113	2.093	200
NC_035897.1	13724215	13724464	124	223	1.798	249
NC_035897.1	13733665	13734174	89	197	2.213	509
NC_035897.1	13738643	13738947	74	155	2.095	304
NC_035897.1	13748736	13749036	85	178	2.094	300
NC_035897.1	13773405	13774052	166	331	1.994	647
NC_035897.1	13778297	13778530	75	144	1.92	233
NC_035897.1	13788288	13788587	116	264	2.276	299
NC_035897.1	13792062	13792450	101	208	2.059	388
NC_035897.1	14175187	14175716	119	263	2.21	529
NC_035897.1	14178728	14178955	72	160	2.222	227
NC_035897.1	14188076	14188295	79	148	1.873	219
NC_035897.1	14189945	14190274	110	194	1.764	329
NC_035897.1	14198129	14198422	85	150	1.765	293
NC_035897.1	14221581	14221896	98	182	1.857	315
NC_035897.1	14244313	14244587	82	154	1.878	274
NC_035897.1	14250874	14251315	117	240	2.051	441
NC_035897.1	14280264	14280480	46	128	2.783	216
NC_035897.1	14285160	14285404	89	157	1.764	244
NC_035897.1	14316247	14316530	79	163	2.063	283
NC_035897.1	14359941	14360275	88	167	1.898	334
NC_035897.1	14400732	14400994	83	148	1.783	262
NC_035897.1	14404140	14404355	70	140	2	215
NC_035897.1	14449286	14449528	77	149	1.935	242
NC_035897.1	14452031	14452300	91	175	1.923	269
NC_035897.1	14489960	14490368	106	195	1.84	408
NC_035897.1	14497468	14497711	85	156	1.835	243
NC_035897.1	14510622	14511022	101	188	1.861	400
NC_035897.1	14512318	14512770	113	224	1.982	452
NC_035897.1	14520090	14520397	84	171	2.036	307
NC_035897.1	14542131	14542400	81	151	1.864	269
NC_035897.1	14545197	14545983	185	362	1.957	786
NC_035897.1	14578042	14579094	226	479	2.119	1052
NC_035897.1	14586924	14587266	103	185	1.796	342
NC_035897.1	14598075	14598313	84	179	2.131	238
NC_035897.1	14601393	14601666	95	177	1.863	273
NC_035897.1	14603047	14603287	62	127	2.048	240
NC_035897.1	14634355	14634570	171	275	1.608	215
NC_035897.1	14671240	14671704	127	212	1.669	464
NC_035897.1	14677498	14677838	99	187	1.889	340
NC_035897.1	14694177	14694415	60	120	2	238
NC_035897.1	14698277	14698505	104	176	1.692	228
NC_035897.1	14707743	14708197	184	401	2.179	454
NC_035897.1	14737419	14737620	58	110	1.897	201
NC_035897.1	14778917	14779255	87	174	2	338
NC_035897.1	14779894	14780155	74	133	1.797	261
NC_035897.1	14808573	14808804	74	123	1.662	231
NC_035897.1	14849349	14849615	69	132	1.913	266
NC_035897.1	14859724	14859966	65	122	1.877	242
NC_035897.1	14870354	14870558	184	294	1.598	204
NC_035897.1	14909501	14909789	76	182	2.395	288
NC_035897.1	14952902	14953111	52	110	2.115	209
NC_035897.1	14996476	14996774	75	140	1.867	298
NC_035897.1	15002837	15003095	68	134	1.971	258
NC_035897.1	15004244	15004451	109	169	1.55	207
NC_035897.1	15025911	15026150	87	174	2	239
NC_035897.1	15026829	15027064	74	144	1.946	235
NC_035897.1	15055267	15055480	63	127	2.016	213
NC_035897.1	15064867	15065304	160	279	1.744	437
NC_035897.1	15083117	15083368	59	118	2	251
NC_035897.1	15107327	15107774	112	207	1.848	447
NC_035897.1	15113224	15113496	86	155	1.802	272
NC_035897.1	15120882	15122143	242	555	2.293	1261
NC_035897.1	15136153	15136356	81	146	1.802	203
NC_035897.1	15141031	15141331	81	169	2.086	300
NC_035897.1	15142527	15142783	157	232	1.478	256
NC_035897.1	15175549	15175793	70	127	1.814	244
NC_035897.1	15201163	15201520	89	191	2.146	357
NC_035897.1	15233375	15233657	86	133	1.547	282
NC_035897.1	15241113	15241632	122	241	1.975	519
NC_035897.1	15260467	15260696	81	163	2.012	229
NC_035897.1	15298086	15298368	90	195	2.167	282
NC_035897.1	15329054	15329501	104	225	2.163	447
NC_035897.1	15332907	15333189	74	138	1.865	282
NC_035897.1	15359253	15359461	58	111	1.914	208
NC_035897.1	15363249	15363671	127	267	2.102	422
NC_035897.1	15389078	15389310	75	138	1.84	232
NC_035897.1	15406668	15406904	58	117	2.017	236
NC_035897.1	15407525	15407734	53	119	2.245	209
NC_035897.1	15465906	15466298	133	236	1.774	392
NC_035897.1	15479245	15479725	104	215	2.067	480
NC_035897.1	15493645	15493845	64	122	1.906	200
NC_035897.1	15505540	15505808	71	136	1.915	268
NC_035897.1	15518084	15518355	74	136	1.838	271
NC_035897.1	15538771	15539071	84	163	1.94	300
NC_035897.1	15545836	15546338	116	219	1.888	502
NC_035897.1	15558001	15558311	81	160	1.975	310
NC_035897.1	15566374	15566588	65	136	2.092	214
NC_035897.1	15592227	15592481	71	141	1.986	254
NC_035897.1	15624098	15624359	79	160	2.025	261
NC_035897.1	15630938	15631302	79	187	2.367	364
NC_035897.1	15648755	15649188	110	223	2.027	433
NC_035897.1	15655113	15655337	65	127	1.954	224
NC_035897.1	15681157	15681443	79	160	2.025	286
NC_035897.1	15687903	15688154	94	168	1.787	251
NC_035897.1	15721323	15721528	73	157	2.151	205
NC_035897.1	15742026	15742278	111	213	1.919	252
NC_035897.1	15786467	15786737	65	124	1.908	270
NC_035897.1	15860976	15861196	72	134	1.861	220
NC_035897.1	15864561	15865079	131	272	2.076	518
NC_035897.1	15867586	15867802	66	130	1.97	216
NC_035897.1	15882024	15882618	366	798	2.18	594
NC_035897.1	15889408	15889740	86	171	1.988	332
NC_035897.1	15918322	15918885	91	221	2.429	563
NC_035897.1	15921910	15922225	80	161	2.013	315
NC_035897.1	15960784	15961081	91	196	2.154	297
NC_035897.1	16007552	16007861	66	136	2.061	309
NC_035897.1	16009720	16010047	80	172	2.15	327
NC_035897.1	16029815	16030034	65	123	1.892	219
NC_035897.1	16050353	16050591	75	128	1.707	238
NC_035897.1	16052258	16052603	82	167	2.037	345
NC_035897.1	16064389	16064786	69	168	2.435	397
NC_035897.1	16078246	16078674	93	194	2.086	428
NC_035897.1	16084063	16084308	67	114	1.701	245
NC_035897.1	16139793	16140300	136	226	1.662	507
NC_035897.1	16144720	16145110	105	187	1.781	390
NC_035897.1	16162835	16163046	53	112	2.113	211
NC_035897.1	16179311	16179593	55	130	2.364	282
NC_035897.1	16182318	16182603	88	168	1.909	285
NC_035897.1	16220741	16221061	109	211	1.936	320
NC_035897.1	16227140	16227419	61	131	2.148	279
NC_035897.1	16238778	16239193	87	188	2.161	415
NC_035897.1	16240649	16240937	87	163	1.874	288
NC_035897.1	16261055	16261437	99	179	1.808	382
NC_035897.1	16267509	16267736	92	158	1.717	227
NC_035897.1	16275247	16275755	146	270	1.849	508
NC_035897.1	16305352	16305563	83	146	1.759	211
NC_035897.1	16333829	16334108	50	104	2.08	279
NC_035897.1	16340586	16340798	73	138	1.89	212
NC_035897.1	16360912	16361119	119	222	1.866	207
NC_035897.1	16364381	16364655	79	140	1.772	274
NC_035897.1	16393283	16393523	84	187	2.226	240
NC_035897.1	16398035	16398392	103	194	1.883	357
NC_035897.1	16417085	16417491	99	190	1.919	406
NC_035897.1	16432747	16433162	95	184	1.937	415
NC_035897.1	16475233	16475473	78	142	1.821	240
NC_035897.1	16523634	16524057	113	221	1.956	423
NC_035897.1	16532146	16532427	75	137	1.827	281
NC_035897.1	16558218	16559618	556	1226	2.205	1400
NC_035897.1	16578481	16578708	70	140	2	227
NC_035897.1	16582241	16582554	69	157	2.275	313
NC_035897.1	16592002	16592255	67	136	2.03	253
NC_035897.1	16595459	16595741	66	142	2.152	282
NC_035897.1	16612506	16612752	71	163	2.296	246
NC_035897.1	16616675	16617059	122	226	1.852	384
NC_035897.1	16617262	16617590	111	185	1.667	328
NC_035897.1	16645902	16646697	196	359	1.832	795
NC_035897.1	16680243	16680567	90	171	1.9	324
NC_035897.1	16977459	16977671	65	117	1.8	212
NC_035897.1	16991709	16991980	68	162	2.382	271
NC_035897.1	17018558	17018850	145	293	2.021	292
NC_035897.1	17022904	17023179	105	166	1.581	275
NC_035897.1	17081756	17081963	58	138	2.379	207
NC_035897.1	17091032	17091400	91	189	2.077	368
NC_035897.1	17105350	17105605	59	124	2.102	255
NC_035897.1	17129591	17130062	90	202	2.244	471
NC_035897.1	17176644	17176911	121	249	2.058	267
NC_035897.1	17243600	17243804	127	237	1.866	204
NC_035897.1	17289223	17289689	104	227	2.183	466
NC_035897.1	17293812	17294387	227	397	1.749	575
NC_035897.1	17307287	17307932	137	268	1.956	645
NC_035897.1	17318098	17318491	117	222	1.897	393
NC_035897.1	17351297	17351692	95	184	1.937	395
NC_035897.1	17355850	17356165	79	188	2.38	315
NC_035897.1	17379460	17379675	82	163	1.988	215
NC_035897.1	17430477	17430703	77	169	2.195	226
NC_035897.1	17471172	17471374	94	150	1.596	202
NC_035897.1	17500770	17501016	53	127	2.396	246
NC_035897.1	17561282	17561556	70	139	1.986	274
NC_035897.1	17591351	17591683	72	148	2.056	332
NC_035897.1	17593025	17593298	65	146	2.246	273
NC_035897.1	17604292	17604630	89	183	2.056	338
NC_035897.1	17630439	17630704	65	137	2.108	265
NC_035897.1	17653805	17654094	89	152	1.708	289
NC_035897.1	17714944	17715665	185	310	1.676	721
NC_035897.1	17791028	17791449	127	268	2.11	421
NC_035897.1	17813060	17813552	127	226	1.78	492
NC_035897.1	17917268	17917469	55	103	1.873	201
NC_035897.1	17942684	17942906	79	123	1.557	222
NC_035897.1	18006163	18006474	75	164	2.187	311
NC_035897.1	18044078	18044301	76	141	1.855	223
NC_035897.1	18046741	18047048	74	191	2.581	307
NC_035897.1	18047765	18048083	98	185	1.888	318
NC_035897.1	18050688	18050896	69	120	1.739	208
NC_035897.1	18063824	18064134	62	160	2.581	310
NC_035897.1	18084523	18085032	95	259	2.726	509
NC_035897.1	18098434	18098715	142	239	1.683	281
NC_035897.1	18104486	18104692	63	170	2.698	206
NC_035897.1	18106364	18106820	117	223	1.906	456
NC_035897.1	18260710	18260947	61	120	1.967	237
NC_035897.1	18289514	18289720	50	111	2.22	206
NC_035897.1	18322032	18322294	87	160	1.839	262
NC_035897.1	18367334	18367545	67	120	1.791	211
NC_035897.1	18370069	18370361	102	175	1.716	292
NC_035897.1	18382902	18383318	113	259	2.292	416
NC_035897.1	18399739	18399971	66	130	1.97	232
NC_035897.1	18414456	18415069	213	402	1.887	613
NC_035897.1	18476432	18476696	56	141	2.518	264
NC_035897.1	18476906	18477118	78	177	2.269	212
NC_035897.1	18484822	18485109	84	164	1.952	287
NC_035897.1	18491427	18491683	77	140	1.818	256
NC_035897.1	18522369	18522619	134	366	2.731	250
NC_035897.1	18545507	18545832	67	139	2.075	325
NC_035897.1	18546758	18546982	95	179	1.884	224
NC_035897.1	18554559	18554854	90	184	2.044	295
NC_035897.1	18599256	18599473	238	472	1.983	217
NC_035897.1	18634717	18635127	239	498	2.084	410
NC_035897.1	18645660	18645893	70	154	2.2	233
NC_035897.1	18719560	18719897	100	175	1.75	337
NC_035897.1	18746861	18747123	85	150	1.765	262
NC_035897.1	18787259	18787678	132	288	2.182	419
NC_035897.1	18843468	18843779	88	181	2.057	311
NC_035897.1	18849582	18850154	288	375	1.302	572
NC_035897.1	18850572	18850786	78	145	1.859	214
NC_035897.1	18868368	18868769	115	196	1.704	401
NC_035897.1	18944732	18944990	66	130	1.97	258
NC_035897.1	18947432	18947887	133	239	1.797	455
NC_035897.1	18957115	18957346	73	138	1.89	231
NC_035897.1	18957571	18958038	110	213	1.936	467
NC_035897.1	19011022	19011430	242	460	1.901	408
NC_035897.1	19018731	19019029	98	165	1.684	298
NC_035897.1	19020088	19020502	169	338	2	414
NC_035897.1	19037059	19037372	88	153	1.739	313
NC_035897.1	19052868	19053123	71	147	2.07	255
NC_035897.1	19059489	19059768	72	148	2.056	279
NC_035897.1	19071826	19072029	55	111	2.018	203
NC_035897.1	19129246	19129468	71	129	1.817	222
NC_035897.1	19133375	19133643	80	154	1.925	268
NC_035897.1	19147933	19148162	62	124	2	229
NC_035897.1	19152646	19152870	72	137	1.903	224
NC_035897.1	19162488	19162715	56	124	2.214	227
NC_035897.1	19227144	19227346	101	220	2.178	202
NC_035897.1	19236892	19237104	56	124	2.214	212
NC_035897.1	19241637	19242061	88	196	2.227	424
NC_035897.1	19248072	19248321	70	148	2.114	249
NC_035897.1	19257944	19258311	106	196	1.849	367
NC_035897.1	19293747	19295447	2402	5605	2.333	1700
NC_035897.1	19296539	19296860	77	146	1.896	321
NC_035897.1	19323078	19323416	105	183	1.743	338
NC_035897.1	19374758	19374995	65	148	2.277	237
NC_035897.1	19379425	19379644	68	154	2.265	219
NC_035897.1	19379924	19380131	57	117	2.053	207
NC_035897.1	19428952	19429162	102	169	1.657	210
NC_035897.1	19453276	19453617	70	151	2.157	341
NC_035897.1	19454052	19454726	153	281	1.837	674
NC_035897.1	19485650	19485938	93	167	1.796	288
NC_035897.1	19516519	19517280	470	945	2.011	761
NC_035897.1	19606702	19606932	60	122	2.033	230
NC_035897.1	19648563	19648876	127	187	1.472	313
NC_035897.1	19653720	19654110	79	171	2.165	390
NC_035897.1	19656394	19656760	82	218	2.659	366
NC_035897.1	19658554	19659024	128	359	2.805	470
NC_035897.1	19750403	19750637	68	125	1.838	234
NC_035897.1	19755320	19755578	90	163	1.811	258
NC_035897.1	19819724	19820069	98	185	1.888	345
NC_035897.1	19831946	19832380	97	365	3.763	434
NC_035897.1	19862960	19863541	224	427	1.906	581
NC_035897.1	19898379	19898749	109	194	1.78	370
NC_035897.1	19932747	19933173	128	256	2	426
NC_035897.1	19971182	19971392	103	155	1.505	210
NC_035897.1	19982682	19983263	154	271	1.76	581
NC_035897.1	20031252	20031454	57	104	1.825	202
NC_035897.1	20045878	20046114	115	223	1.939	236
NC_035897.1	20050733	20050944	65	146	2.246	211
NC_035897.1	20051865	20052290	117	220	1.88	425
NC_035897.1	20057704	20057964	72	143	1.986	260
NC_035897.1	20071929	20072182	68	127	1.868	253
NC_035897.1	20106926	20107230	84	165	1.964	304
NC_035897.1	20129288	20129564	269	577	2.145	276
NC_035897.1	20169086	20169291	67	133	1.985	205
NC_035897.1	20194518	20194938	119	274	2.303	420
NC_035897.1	20199360	20199590	95	182	1.916	230
NC_035897.1	20210343	20210683	87	162	1.862	340
NC_035897.1	20245816	20246020	70	136	1.943	204
NC_035897.1	20269746	20270033	104	191	1.837	287
NC_035897.1	20301172	20301467	83	163	1.964	295
NC_035897.1	20311974	20312218	76	164	2.158	244
NC_035897.1	20331403	20331695	92	177	1.924	292
NC_035897.1	20348432	20348751	98	183	1.867	319
NC_035897.1	20418575	20418843	372	991	2.664	268
NC_035897.1	20421640	20421906	103	239	2.32	266
NC_035897.1	20433865	20434281	84	195	2.321	416
NC_035897.1	20477928	20478329	112	216	1.929	401
NC_035897.1	20513448	20513720	70	142	2.029	272
NC_035897.1	20556914	20557240	86	178	2.07	326
NC_035897.1	20571135	20571367	63	137	2.175	232
NC_035897.1	20634184	20634391	64	128	2	207
NC_035897.1	20672761	20673114	144	283	1.965	353
NC_035897.1	20675799	20676025	51	110	2.157	226
NC_035897.1	20706095	20706296	58	121	2.086	201
NC_035897.1	20726298	20726678	107	220	2.056	380
NC_035897.1	20760958	20761262	70	129	1.843	304
NC_035897.1	20769640	20769922	90	168	1.867	282
NC_035897.1	20783162	20783522	86	179	2.081	360
NC_035897.1	20790180	20790785	184	373	2.027	605
NC_035897.1	20800907	20801166	77	141	1.831	259
NC_035897.1	20820866	20821114	80	139	1.738	248
NC_035897.1	20829897	20830264	104	167	1.606	367
NC_035897.1	20858616	20858926	271	612	2.258	310
NC_035897.1	20865735	20866003	77	139	1.805	268
NC_035897.1	20878041	20878375	92	174	1.891	334
NC_035897.1	20883502	20883739	71	140	1.972	237
NC_035897.1	20887097	20887413	68	140	2.059	316
NC_035897.1	20923763	20924043	97	195	2.01	280
NC_035897.1	20931632	20931853	85	152	1.788	221
NC_035897.1	20944205	20944543	122	220	1.803	338
NC_035897.1	21036572	21037166	148	283	1.912	594
NC_035897.1	21041473	21041755	58	119	2.052	282
NC_035897.1	21049714	21050020	73	131	1.795	306
NC_035897.1	21064212	21064436	67	129	1.925	224
NC_035897.1	21088165	21089094	215	412	1.916	929
NC_035897.1	21116773	21117111	112	199	1.777	338
NC_035897.1	21117642	21117842	63	135	2.143	200
NC_035897.1	21119817	21120101	71	138	1.944	284
NC_035897.1	21125326	21125541	101	206	2.04	215
NC_035897.1	21137658	21137861	68	111	1.632	203
NC_035897.1	21186741	21186967	67	124	1.851	226
NC_035897.1	21193685	21193905	67	133	1.985	220
NC_035897.1	21240209	21240510	88	171	1.943	301
NC_035897.1	21261130	21261388	92	158	1.717	258
NC_035897.1	21312871	21313303	97	205	2.113	432
NC_035897.1	21313529	21313774	66	127	1.924	245
NC_035897.1	21316165	21316472	105	197	1.876	307
NC_035897.1	21321381	21321811	128	233	1.82	430
NC_035897.1	21328681	21329101	147	305	2.075	420
NC_035897.1	21391391	21391681	94	162	1.723	290
NC_035897.1	21461050	21461317	73	142	1.945	267
NC_035897.1	21470973	21471176	67	120	1.791	203
NC_035897.1	21472661	21473191	155	318	2.052	530
NC_035897.1	21477793	21478348	126	273	2.167	555
NC_035897.1	21489213	21489464	104	190	1.827	251
NC_035897.1	21526448	21526776	271	381	1.406	328
NC_035897.1	21529433	21529754	86	165	1.919	321
NC_035897.1	21558087	21558350	102	275	2.696	263
NC_035897.1	21566809	21567143	92	160	1.739	334
NC_035897.1	21575079	21575322	79	143	1.81	243
NC_035897.1	21602858	21603150	75	151	2.013	292
NC_035897.1	21608800	21609018	72	125	1.736	218
NC_035897.1	21631878	21632136	90	160	1.778	258
NC_035897.1	21678641	21678877	73	162	2.219	236
NC_035897.1	21679091	21679366	81	158	1.951	275
NC_035897.1	21687311	21687669	92	181	1.967	358
NC_035897.1	21744117	21744637	89	190	2.135	520
NC_035897.1	21745954	21746198	101	200	1.98	244
NC_035897.1	21757140	21757512	111	211	1.901	372
NC_035897.1	21816340	21816654	93	172	1.849	314
NC_035897.1	21853529	21853931	100	197	1.97	402
NC_035897.1	21857351	21857636	81	170	2.099	285
NC_035897.1	21889153	21889516	95	230	2.421	363
NC_035897.1	21893739	21894096	80	172	2.15	357
NC_035897.1	21930969	21931194	74	144	1.946	225
NC_035897.1	21948743	21948953	73	131	1.795	210
NC_035897.1	22064932	22065215	207	321	1.551	283
NC_035897.1	22067882	22068206	85	172	2.024	324
NC_035897.1	22098622	22098847	54	108	2	225
NC_035897.1	22099215	22099450	70	132	1.886	235
NC_035897.1	22116710	22117322	113	261	2.31	612
NC_035897.1	22140334	22140714	88	193	2.193	380
NC_035897.1	22157719	22158500	155	375	2.419	781
NC_035897.1	22164290	22164579	146	295	2.021	289
NC_035897.1	22183321	22183561	75	124	1.653	240
NC_035897.1	22191065	22191477	115	228	1.983	412
NC_035897.1	22199466	22199751	137	254	1.854	285
NC_035897.1	22248226	22248462	58	130	2.241	236
NC_035897.1	22278632	22278949	84	169	2.012	317
NC_035897.1	22282093	22282301	66	141	2.136	208
NC_035897.1	22313518	22313729	84	141	1.679	211
NC_035897.1	22317478	22317946	144	258	1.792	468
NC_035897.1	22320882	22321586	151	325	2.152	704
NC_035897.1	22323294	22323507	51	113	2.216	213
NC_035897.1	22375017	22375240	66	120	1.818	223
NC_035897.1	22407457	22408013	126	247	1.96	556
NC_035897.1	22415930	22416386	108	245	2.269	456
NC_035897.1	22416812	22417076	84	150	1.786	264
NC_035897.1	22424086	22424297	53	109	2.057	211
NC_035897.1	22426346	22426561	112	289	2.58	215
NC_035897.1	22491065	22491284	71	154	2.169	219
NC_035897.1	22535878	22536273	89	176	1.978	395
NC_035897.1	22543391	22543594	60	117	1.95	203
NC_035897.1	22564404	22564653	51	113	2.216	249
NC_035897.1	22573784	22574123	90	176	1.956	339
NC_035897.1	22589557	22589814	53	121	2.283	257
NC_035897.1	22621982	22622353	95	180	1.895	371
NC_035897.1	22629764	22630144	270	394	1.459	380
NC_035897.1	22651877	22652127	104	210	2.019	250
NC_035897.1	22657152	22657366	144	300	2.083	214
NC_035897.1	22680276	22680684	114	207	1.816	408
NC_035897.1	22692936	22693151	56	127	2.268	215
NC_035897.1	22716416	22716742	102	168	1.647	326
NC_035897.1	22735044	22735769	126	303	2.405	725
NC_035897.1	22759752	22760102	368	780	2.12	350
NC_035897.1	22788712	22788981	74	167	2.257	269
NC_035897.1	22796286	22796503	58	116	2	217
NC_035897.1	22827143	22827396	67	162	2.418	253
NC_035897.1	22846719	22847074	113	218	1.929	355
NC_035897.1	22858332	22858556	73	132	1.808	224
NC_035897.1	22862363	22862613	73	130	1.781	250
NC_035897.1	22972819	22973074	70	145	2.071	255
NC_035897.1	22979032	22979289	51	120	2.353	257
NC_035897.1	22982008	22982248	69	137	1.986	240
NC_035897.1	22988754	22989129	101	201	1.99	375
NC_035897.1	23038191	23038619	142	259	1.824	428
NC_035897.1	23049939	23050175	80	157	1.962	236
NC_035897.1	23066448	23066713	75	142	1.893	265
NC_035897.1	23067101	23067595	103	217	2.107	494
NC_035897.1	23074047	23074249	68	139	2.044	202
NC_035897.1	23081076	23081398	86	171	1.988	322
NC_035897.1	23101311	23101576	100	194	1.94	265
NC_035897.1	23111805	23112147	124	186	1.5	342
NC_035897.1	23140740	23140940	50	89	1.78	200
NC_035897.1	23150529	23150920	126	230	1.825	391
NC_035897.1	23212960	23213510	131	262	2	550
NC_035897.1	23220316	23220618	91	175	1.923	302
NC_035897.1	23222850	23223059	67	143	2.134	209
NC_035897.1	23231343	23231597	56	127	2.268	254
NC_035897.1	23241169	23241410	64	145	2.266	241
NC_035897.1	23270441	23270981	116	223	1.922	540
NC_035897.1	23275496	23275766	69	144	2.087	270
NC_035897.1	23304953	23305525	115	240	2.087	572
NC_035897.1	23361161	23361396	74	151	2.041	235
NC_035897.1	23367734	23368235	126	263	2.087	501
NC_035897.1	23375531	23375784	94	142	1.511	253
NC_035897.1	23413229	23413506	81	154	1.901	277
NC_035897.1	23423333	23423533	60	131	2.183	200
NC_035897.1	23462661	23462899	66	131	1.985	238
NC_035897.1	23470659	23470885	67	147	2.194	226
NC_035897.1	23481736	23482128	135	253	1.874	392
NC_035897.1	23491997	23492727	165	332	2.012	730
NC_035897.1	23500010	23500363	276	491	1.779	353
NC_035897.1	23501681	23502054	82	212	2.585	373
NC_035897.1	23502816	23503114	109	203	1.862	298
NC_035897.1	23506882	23507129	52	133	2.558	247
NC_035897.1	23512370	23512683	78	143	1.833	313
NC_035897.1	23529620	23529873	76	159	2.092	253
NC_035897.1	23542057	23542267	49	117	2.388	210
NC_035897.1	23591501	23591786	86	159	1.849	285
NC_035897.1	23612795	23613054	74	143	1.932	259
NC_035897.1	23616427	23616631	81	152	1.877	204
NC_035897.1	23624574	23624780	49	105	2.143	206
NC_035897.1	23642129	23642567	141	218	1.546	438
NC_035897.1	23682674	23683276	114	276	2.421	602
NC_035897.1	23709677	23709956	71	123	1.732	279
NC_035897.1	23715808	23716402	255	533	2.09	594
NC_035897.1	23729118	23729376	69	137	1.986	258
NC_035897.1	23742574	23743031	135	266	1.97	457
NC_035897.1	23746193	23746496	87	161	1.851	303
NC_035897.1	23756162	23756508	74	143	1.932	346
NC_035897.1	23764371	23764580	117	204	1.744	209
NC_035897.1	23786276	23786542	75	142	1.893	266
NC_035897.1	23844991	23845343	119	235	1.975	352
NC_035897.1	23870097	23870316	71	125	1.761	219
NC_035897.1	23879953	23880172	86	157	1.826	219
NC_035897.1	23910673	23911038	221	437	1.977	365
NC_035897.1	23931955	23932345	129	244	1.891	390
NC_035897.1	23942188	23942470	69	147	2.13	282
NC_035897.1	23949947	23950159	44	101	2.295	212
NC_035897.1	23979870	23980199	78	157	2.013	329
NC_035897.1	23983852	23984054	62	114	1.839	202
NC_035897.1	23985759	23986069	79	162	2.051	310
NC_035897.1	23986269	23986480	66	157	2.379	211
NC_035897.1	23992346	23992653	86	169	1.965	307
NC_035897.1	24028324	24028549	57	126	2.211	225
NC_035897.1	24044815	24045241	102	207	2.029	426
NC_035897.1	24050307	24050581	73	133	1.822	274
NC_035897.1	24058862	24059332	126	216	1.714	470
NC_035897.1	24072393	24072618	64	134	2.094	225
NC_035897.1	24086186	24086453	96	217	2.26	267
NC_035897.1	24106990	24107222	90	135	1.5	232
NC_035897.1	24109124	24109367	80	157	1.962	243
NC_035897.1	24117134	24117500	107	208	1.944	366
NC_035897.1	24128712	24128938	75	144	1.92	226
NC_035897.1	24141927	24142346	113	224	1.982	419
NC_035897.1	24142835	24143327	105	217	2.067	492
NC_035897.1	24149252	24149475	71	165	2.324	223
NC_035897.1	24156229	24156817	150	287	1.913	588
NC_035897.1	24176083	24176693	126	260	2.063	610
NC_035897.1	24188078	24188354	139	232	1.669	276
NC_035897.1	24222944	24223165	68	131	1.926	221
NC_035897.1	24223379	24223588	55	123	2.236	209
NC_035897.1	24316948	24317249	95	188	1.979	301
NC_035897.1	24349021	24349243	70	160	2.286	222
NC_035897.1	24380634	24380880	153	234	1.529	246
NC_035897.1	24408077	24408387	92	168	1.826	310
NC_035897.1	24450463	24450840	86	168	1.953	377
NC_035897.1	24486281	24486509	87	180	2.069	228
NC_035897.1	24502834	24503040	74	139	1.878	206
NC_035897.1	24504978	24505221	62	130	2.097	243
NC_035897.1	24509259	24509605	91	167	1.835	346
NC_035897.1	24530978	24531334	83	163	1.964	356
NC_035897.1	24537695	24537957	82	158	1.927	262
NC_035897.1	24558214	24558472	80	177	2.212	258
NC_035897.1	24571246	24571482	71	129	1.817	236
NC_035897.1	24574336	24574616	70	152	2.171	280
NC_035897.1	24623692	24624408	145	282	1.945	716
NC_035897.1	24637133	24637394	72	126	1.75	261
NC_035897.1	24658726	24658948	57	114	2	222
NC_035897.1	24698152	24698795	142	260	1.831	643
NC_035897.1	24733093	24733555	96	239	2.49	462
NC_035897.1	24749266	24749517	114	247	2.167	251
NC_035897.1	24753839	24754287	105	213	2.029	448
NC_035897.1	24768854	24769135	84	185	2.202	281
NC_035897.1	24769496	24769704	69	180	2.609	208
NC_035897.1	24781505	24781811	63	137	2.175	306
NC_035897.1	24828466	24828778	83	155	1.867	312
NC_035897.1	24831781	24832060	77	140	1.818	279
NC_035897.1	24844979	24845300	76	146	1.921	321
NC_035897.1	24851249	24851533	60	127	2.117	284
NC_035897.1	24854336	24854620	87	164	1.885	284
NC_035897.1	24866282	24866514	76	158	2.079	232
NC_035897.1	24868350	24868646	74	155	2.095	296
NC_035897.1	24896004	24896288	82	149	1.817	284
NC_035897.1	24935628	24936196	112	233	2.08	568
NC_035897.1	24976045	24976297	74	152	2.054	252
NC_035897.1	24993671	24994094	84	195	2.321	423
NC_035897.1	25008849	25009669	147	312	2.122	820
NC_035897.1	25026466	25026874	103	184	1.786	408
NC_035897.1	25050238	25050523	60	129	2.15	285
NC_035897.1	25072797	25073096	122	233	1.91	299
NC_035897.1	25141083	25141345	71	137	1.93	262
NC_035897.1	25225140	25225459	75	163	2.173	319
NC_035897.1	25263384	25263606	69	131	1.899	222
NC_035897.1	25265201	25265569	99	203	2.051	368
NC_035897.1	25278125	25278458	75	159	2.12	333
NC_035897.1	25279472	25279721	78	156	2	249
NC_035897.1	25285765	25286009	80	148	1.85	244
NC_035897.1	25302017	25302232	67	116	1.731	215
NC_035897.1	25323613	25324250	143	281	1.965	637
NC_035897.1	25331462	25331835	68	153	2.25	373
NC_035897.1	25339253	25339553	109	201	1.844	300
NC_035897.1	25345157	25345403	87	137	1.575	246
NC_035897.1	25381024	25381247	106	171	1.613	223
NC_035897.1	25432420	25432711	82	166	2.024	291
NC_035897.1	25443276	25443501	107	162	1.514	225
NC_035897.1	25448525	25448741	45	122	2.711	216
NC_035897.1	25484555	25484956	80	165	2.062	401
NC_035897.1	25486332	25486805	100	201	2.01	473
NC_035897.1	25502168	25502463	85	178	2.094	295
NC_035897.1	25533924	25534196	73	125	1.712	272
NC_035897.1	25552543	25552822	74	165	2.23	279
NC_035897.1	25586768	25587246	116	236	2.034	478
NC_035897.1	25632883	25633210	86	168	1.953	327
NC_035897.1	25644652	25644920	84	164	1.952	268
NC_035897.1	25650464	25650969	138	327	2.37	505
NC_035897.1	25658402	25658638	54	141	2.611	236
NC_035897.1	25667119	25667694	116	244	2.103	575
NC_035897.1	25699410	25699861	104	222	2.135	451
NC_035897.1	25743830	25744170	81	166	2.049	340
NC_035897.1	25807833	25808087	45	102	2.267	254
NC_035897.1	25874597	25874872	90	168	1.867	275
NC_035897.1	25880929	25881135	58	138	2.379	206
NC_035897.1	25902440	25902674	72	131	1.819	234
NC_035897.1	25903561	25903980	80	181	2.263	419
NC_035897.1	25907092	25907293	88	152	1.727	201
NC_035897.1	25907972	25908364	96	182	1.896	392
NC_035897.1	25933060	25933299	62	131	2.113	239
NC_035897.1	25956778	25957005	67	118	1.761	227
NC_035897.1	25998890	25999443	147	277	1.884	553
NC_035897.1	26005236	26005496	116	239	2.06	260
NC_035897.1	26007056	26007314	229	414	1.808	258
NC_035897.1	26007543	26008646	448	862	1.924	1103
NC_035897.1	26009283	26009935	131	304	2.321	652
NC_035897.1	26010394	26011247	299	617	2.064	853
NC_035897.1	26013070	26013290	85	194	2.282	220
NC_035897.1	26014286	26014631	250	399	1.596	345
NC_035897.1	26018147	26018396	105	172	1.638	249
NC_035897.1	26021106	26021560	151	281	1.861	454
NC_035897.1	26026759	26027273	203	394	1.941	514
NC_035897.1	26028512	26028977	192	334	1.74	465
NC_035897.1	26031971	26032265	136	279	2.051	294
NC_035897.1	26033733	26034062	84	205	2.44	329
NC_035897.1	26034609	26035354	274	477	1.741	745
NC_035897.1	26039723	26040150	221	426	1.928	427
NC_035897.1	26040493	26040715	96	211	2.198	222
NC_035897.1	26045571	26045905	76	148	1.947	334
NC_035897.1	26047294	26047828	150	337	2.247	534
NC_035897.1	26057672	26058054	89	170	1.91	382
NC_035897.1	26075893	26076106	60	127	2.117	213
NC_035897.1	26120751	26121033	94	178	1.894	282
NC_035897.1	26133462	26134062	134	268	2	600
NC_035897.1	26134845	26135186	77	167	2.169	341
NC_035897.1	26140467	26140677	143	233	1.629	210
NC_035897.1	26169134	26169338	63	123	1.952	204
NC_035897.1	26176598	26176959	93	177	1.903	361
NC_035897.1	26191226	26191511	117	171	1.462	285
NC_035897.1	26242244	26242450	60	117	1.95	206
NC_035897.1	26299075	26299463	95	193	2.032	388
NC_035897.1	26348115	26348704	120	224	1.867	589
NC_035897.1	26373131	26373385	143	312	2.182	254
NC_035897.1	26400191	26400430	70	154	2.2	239
NC_035897.1	26403750	26404007	85	169	1.988	257
NC_035897.1	26410673	26411107	157	310	1.975	434
NC_035897.1	26420469	26420690	67	139	2.075	221
NC_035897.1	26433593	26434129	133	273	2.053	536
NC_035897.1	26454958	26455178	59	125	2.119	220
NC_035897.1	26502106	26502371	74	144	1.946	265
NC_035897.1	26503843	26504249	92	198	2.152	406
NC_035897.1	26507131	26507345	68	142	2.088	214
NC_035897.1	26534032	26534290	51	110	2.157	258
NC_035897.1	26555367	26555682	105	187	1.781	315
NC_035897.1	26568299	26568695	96	176	1.833	396
NC_035897.1	26569884	26570206	97	179	1.845	322
NC_035897.1	26577330	26577640	102	197	1.931	310
NC_035897.1	26580497	26580771	95	170	1.789	274
NC_035897.1	26585287	26585499	58	129	2.224	212
NC_035897.1	26589630	26589901	72	128	1.778	271
NC_035897.1	26601369	26601770	111	210	1.892	401
NC_035897.1	26624774	26625040	60	116	1.933	266
NC_035897.1	26626357	26626619	65	124	1.908	262
NC_035897.1	26661254	26661484	87	153	1.759	230
NC_035897.1	26679628	26679839	95	181	1.905	211
NC_035897.1	26687660	26687910	73	177	2.425	250
NC_035897.1	26693322	26694131	160	328	2.05	809
NC_035897.1	26704665	26705007	119	241	2.025	342
NC_035897.1	26709775	26710234	135	240	1.778	459
NC_035897.1	26715070	26715450	98	188	1.918	380
NC_035897.1	26730404	26730708	105	223	2.124	304
NC_035897.1	26735402	26735680	62	139	2.242	278
NC_035897.1	26748885	26749162	106	213	2.009	277
NC_035897.1	26769070	26769329	72	138	1.917	259
NC_035897.1	26784779	26785115	80	152	1.9	336
NC_035897.1	26836526	26836766	80	149	1.863	240
NC_035897.1	26838616	26839020	107	186	1.738	404
NC_035897.1	26839313	26839867	149	282	1.893	554
NC_035897.1	26875979	26876411	118	235	1.992	432
NC_035897.1	26884727	26885332	218	383	1.757	605
NC_035897.1	26948648	26948993	98	177	1.806	345
NC_035898.1	15959	16167	66	119	1.803	208
NC_035898.1	83419	83644	51	116	2.275	225
NC_035898.1	91284	91568	185	366	1.978	284
NC_035898.1	108578	109043	137	250	1.825	465
NC_035898.1	113488	113756	68	133	1.956	268
NC_035898.1	161408	161740	91	173	1.901	332
NC_035898.1	167648	167951	77	177	2.299	303
NC_035898.1	253953	254190	65	106	1.631	237
NC_035898.1	264503	264755	138	246	1.783	252
NC_035898.1	268276	268615	201	381	1.896	339
NC_035898.1	282928	283620	176	337	1.915	692
NC_035898.1	325081	325348	53	107	2.019	267
NC_035898.1	330780	331052	92	158	1.717	272
NC_035898.1	412942	413320	86	168	1.953	378
NC_035898.1	430411	430615	71	130	1.831	204
NC_035898.1	437113	437358	75	134	1.787	245
NC_035898.1	450014	450435	207	373	1.802	421
NC_035898.1	465941	466643	259	454	1.753	702
NC_035898.1	506956	507191	109	180	1.651	235
NC_035898.1	533101	533332	171	308	1.801	231
NC_035898.1	534610	535374	448	962	2.147	764
NC_035898.1	554644	555088	98	209	2.133	444
NC_035898.1	574934	575429	148	267	1.804	495
NC_035898.1	583637	583929	74	137	1.851	292
NC_035898.1	587666	588140	135	283	2.096	474
NC_035898.1	694292	694518	64	139	2.172	226
NC_035898.1	699631	699854	68	130	1.912	223
NC_035898.1	700788	701149	144	280	1.944	361
NC_035898.1	721325	721583	92	182	1.978	258
NC_035898.1	749168	749470	79	176	2.228	302
NC_035898.1	755102	755533	115	202	1.757	431
NC_035898.1	784745	785072	102	196	1.922	327
NC_035898.1	808312	808520	141	230	1.631	208
NC_035898.1	819103	819364	59	128	2.169	261
NC_035898.1	846829	847400	114	230	2.018	571
NC_035898.1	863389	863601	52	104	2	212
NC_035898.1	865332	865998	130	278	2.138	666
NC_035898.1	866976	867228	68	147	2.162	252
NC_035898.1	889506	889853	79	166	2.101	347
NC_035898.1	904466	904678	121	250	2.066	212
NC_035898.1	909604	910147	107	225	2.103	543
NC_035898.1	940950	941153	48	108	2.25	203
NC_035898.1	946410	946620	51	108	2.118	210
NC_035898.1	981229	981446	64	123	1.922	217
NC_035898.1	1032039	1032452	88	193	2.193	413
NC_035898.1	1073385	1073615	67	133	1.985	230
NC_035898.1	1081934	1082185	69	138	2	251
NC_035898.1	1084963	1085306	94	158	1.681	343
NC_035898.1	1103462	1103678	64	126	1.969	216
NC_035898.1	1143850	1144181	84	157	1.869	331
NC_035898.1	1153227	1153470	67	149	2.224	243
NC_035898.1	1153700	1154182	127	236	1.858	482
NC_035898.1	1156696	1157081	109	217	1.991	385
NC_035898.1	1160387	1160661	82	132	1.61	274
NC_035898.1	1175433	1175688	54	109	2.019	255
NC_035898.1	1188666	1189258	127	234	1.843	592
NC_035898.1	1191103	1191378	72	127	1.764	275
NC_035898.1	1202894	1203133	62	130	2.097	239
NC_035898.1	1220357	1220762	97	192	1.979	405
NC_035898.1	1238236	1238520	83	150	1.807	284
NC_035898.1	1262136	1262480	109	193	1.771	344
NC_035898.1	1296109	1296439	77	173	2.247	330
NC_035898.1	1300951	1301265	87	172	1.977	314
NC_035898.1	1302101	1302307	44	112	2.545	206
NC_035898.1	1309304	1309567	73	141	1.932	263
NC_035898.1	1322736	1322985	70	152	2.171	249
NC_035898.1	1329201	1329515	73	148	2.027	314
NC_035898.1	1331872	1332078	67	145	2.164	206
NC_035898.1	1355174	1355577	101	198	1.96	403
NC_035898.1	2053173	2053549	89	165	1.854	376
NC_035898.1	2068312	2068888	110	243	2.209	576
NC_035898.1	2079478	2079698	69	124	1.797	220
NC_035898.1	2084065	2084301	64	119	1.859	236
NC_035898.1	2093814	2094036	70	128	1.829	222
NC_035898.1	2108860	2109188	95	158	1.663	328
NC_035898.1	2115979	2116185	129	220	1.705	206
NC_035898.1	2119932	2120286	130	238	1.831	354
NC_035898.1	2134709	2134936	87	164	1.885	227
NC_035898.1	2149767	2149982	72	143	1.986	215
NC_035898.1	2188668	2188969	106	195	1.84	301
NC_035898.1	2190318	2190698	177	271	1.531	380
NC_035898.1	2194819	2195034	54	101	1.87	215
NC_035898.1	2197752	2197986	77	162	2.104	234
NC_035898.1	2237942	2238305	117	216	1.846	363
NC_035898.1	2251783	2252047	70	131	1.871	264
NC_035898.1	2327619	2327903	72	145	2.014	284
NC_035898.1	2369288	2369491	162	266	1.642	203
NC_035898.1	2385958	2386218	77	150	1.948	260
NC_035898.1	2422848	2423098	69	161	2.333	250
NC_035898.1	2428921	2429178	129	240	1.86	257
NC_035898.1	2474853	2475149	66	151	2.288	296
NC_035898.1	2507367	2507571	93	180	1.935	204
NC_035898.1	2515600	2515830	62	128	2.065	230
NC_035898.1	2551479	2551754	74	119	1.608	275
NC_035898.1	2580520	2580778	70	142	2.029	258
NC_035898.1	2596982	2597261	68	131	1.926	279
NC_035898.1	2598813	2599203	99	187	1.889	390
NC_035898.1	2638656	2638883	71	136	1.915	227
NC_035898.1	2648024	2648236	54	118	2.185	212
NC_035898.1	2677933	2678512	179	313	1.749	579
NC_035898.1	2735921	2736264	71	150	2.113	343
NC_035898.1	2736494	2736738	72	142	1.972	244
NC_035898.1	2738823	2739112	58	126	2.172	289
NC_035898.1	2740659	2740960	99	187	1.889	301
NC_035898.1	2769053	2769300	360	756	2.1	247
NC_035898.1	2808948	2809169	49	104	2.122	221
NC_035898.1	2816547	2816747	68	126	1.853	200
NC_035898.1	2862380	2862623	76	154	2.026	243
NC_035898.1	2972788	2973137	743	1540	2.073	349
NC_035898.1	3004026	3004361	104	202	1.942	335
NC_035898.1	3005053	3005463	128	243	1.898	410
NC_035898.1	3038620	3038869	69	120	1.739	249
NC_035898.1	3060133	3060373	145	301	2.076	240
NC_035898.1	3067037	3067314	83	183	2.205	277
NC_035898.1	3078466	3078694	118	232	1.966	228
NC_035898.1	3080074	3080359	84	210	2.5	285
NC_035898.1	3080834	3081814	297	708	2.384	980
NC_035898.1	3097969	3098400	97	183	1.887	431
NC_035898.1	3128151	3128388	119	226	1.899	237
NC_035898.1	3171295	3171619	80	155	1.938	324
NC_035898.1	3182819	3183029	56	107	1.911	210
NC_035898.1	3199842	3200140	86	186	2.163	298
NC_035898.1	3285305	3285515	68	144	2.118	210
NC_035898.1	3287244	3287538	150	298	1.987	294
NC_035898.1	3360122	3360328	113	188	1.664	206
NC_035898.1	3367566	3367864	63	142	2.254	298
NC_035898.1	3369513	3369878	112	232	2.071	365
NC_035898.1	3371996	3372218	87	146	1.678	222
NC_035898.1	3373235	3373450	57	120	2.105	215
NC_035898.1	3375011	3375756	392	1083	2.763	745
NC_035898.1	3380987	3381307	89	183	2.056	320
NC_035898.1	3387948	3388222	113	221	1.956	274
NC_035898.1	3473031	3473282	77	144	1.87	251
NC_035898.1	3488026	3488300	85	157	1.847	274
NC_035898.1	3640474	3640931	113	220	1.947	457
NC_035898.1	3653376	3653590	101	151	1.495	214
NC_035898.1	3664931	3665384	108	211	1.954	453
NC_035898.1	3676344	3676696	83	171	2.06	352
NC_035898.1	3701578	3701854	77	126	1.636	276
NC_035898.1	3723784	3724047	94	189	2.011	263
NC_035898.1	3738933	3739411	115	238	2.07	478
NC_035898.1	3754209	3754457	48	189	3.938	248
NC_035898.1	3782696	3782996	88	172	1.955	300
NC_035898.1	3790432	3792064	455	996	2.189	1632
NC_035898.1	3794437	3795334	255	637	2.498	897
NC_035898.1	3811264	3811556	82	149	1.817	292
NC_035898.1	3825221	3825466	58	123	2.121	245
NC_035898.1	3872782	3873123	84	160	1.905	341
NC_035898.1	3886821	3887177	109	201	1.844	356
NC_035898.1	3892100	3892355	78	145	1.859	255
NC_035898.1	3916726	3916949	77	142	1.844	223
NC_035898.1	3919071	3919316	63	142	2.254	245
NC_035898.1	3920007	3920317	224	364	1.625	310
NC_035898.1	3970620	3971076	92	199	2.163	456
NC_035898.1	4009813	4010245	287	516	1.798	432
NC_035898.1	4015715	4016093	76	211	2.776	378
NC_035898.1	4028331	4028873	113	234	2.071	542
NC_035898.1	4062640	4062880	77	145	1.883	240
NC_035898.1	4063857	4064078	62	121	1.952	221
NC_035898.1	4066758	4067010	61	124	2.033	252
NC_035898.1	4071836	4072131	88	192	2.182	295
NC_035898.1	4078333	4079000	163	296	1.816	667
NC_035898.1	4094173	4094483	94	155	1.649	310
NC_035898.1	4094688	4094942	75	128	1.707	254
NC_035898.1	4124799	4125222	93	193	2.075	423
NC_035898.1	4130927	4131294	100	185	1.85	367
NC_035898.1	4139431	4139670	69	152	2.203	239
NC_035898.1	4141305	4141598	83	152	1.831	293
NC_035898.1	4148039	4148317	101	238	2.356	278
NC_035898.1	4167320	4167530	90	173	1.922	210
NC_035898.1	4173587	4173857	77	155	2.013	270
NC_035898.1	4189655	4189878	48	106	2.208	223
NC_035898.1	4193995	4194327	77	153	1.987	332
NC_035898.1	4214647	4214931	75	137	1.827	284
NC_035898.1	4248439	4248734	74	137	1.851	295
NC_035898.1	4248948	4249159	71	159	2.239	211
NC_035898.1	4303021	4303312	79	148	1.873	291
NC_035898.1	4319271	4320007	234	383	1.637	736
NC_035898.1	4321424	4321642	81	140	1.728	218
NC_035898.1	4324073	4324413	83	172	2.072	340
NC_035898.1	4380306	4380537	77	124	1.61	231
NC_035898.1	4397804	4398057	81	174	2.148	253
NC_035898.1	4427321	4427562	95	147	1.547	241
NC_035898.1	4444474	4444716	64	129	2.016	242
NC_035898.1	4448532	4448770	84	149	1.774	238
NC_035898.1	4453527	4454071	129	227	1.76	544
NC_035898.1	4478302	4478600	125	205	1.64	298
NC_035898.1	4526677	4526895	70	119	1.7	218
NC_035898.1	4530382	4530718	104	233	2.24	336
NC_035898.1	4556572	4556963	97	182	1.876	391
NC_035898.1	4575403	4575920	268	385	1.437	517
NC_035898.1	4580589	4580844	60	110	1.833	255
NC_035898.1	4606857	4607214	53	124	2.34	357
NC_035898.1	4607637	4607879	69	141	2.043	242
NC_035898.1	4616160	4616443	108	181	1.676	283
NC_035898.1	4642946	4643192	90	180	2	246
NC_035898.1	4643422	4643701	78	145	1.859	279
NC_035898.1	4648844	4649121	90	162	1.8	277
NC_035898.1	4671077	4671390	109	218	2	313
NC_035898.1	4679212	4679438	65	106	1.631	226
NC_035898.1	4686592	4686872	90	169	1.878	280
NC_035898.1	4748687	4749312	212	401	1.892	625
NC_035898.1	4780874	4781096	97	198	2.041	222
NC_035898.1	4788648	4788879	55	112	2.036	231
NC_035898.1	4869980	4870530	140	238	1.7	550
NC_035898.1	4897121	4897401	78	143	1.833	280
NC_035898.1	4906131	4906482	102	181	1.775	351
NC_035898.1	4918772	4918980	103	159	1.544	208
NC_035898.1	4925363	4925612	62	139	2.242	249
NC_035898.1	4945701	4946020	168	255	1.518	319
NC_035898.1	4956376	4956594	113	224	1.982	218
NC_035898.1	4956866	4957177	117	258	2.205	311
NC_035898.1	4965007	4965331	60	138	2.3	324
NC_035898.1	4973820	4974143	80	149	1.863	323
NC_035898.1	4989877	4990106	61	122	2	229
NC_035898.1	4999360	5000179	279	539	1.932	819
NC_035898.1	5005664	5005953	65	139	2.138	289
NC_035898.1	5078302	5078530	65	110	1.692	228
NC_035898.1	5206513	5206779	88	217	2.466	266
NC_035898.1	5267864	5268091	64	134	2.094	227
NC_035898.1	5298251	5298555	88	173	1.966	304
NC_035898.1	5312528	5312742	68	130	1.912	214
NC_035898.1	5332879	5334050	263	592	2.251	1171
NC_035898.1	5335517	5335806	86	549	6.384	289
NC_035898.1	5344066	5344310	81	152	1.877	244
NC_035898.1	5353018	5353358	100	174	1.74	340
NC_035898.1	5354827	5355090	76	152	2	263
NC_035898.1	5366659	5366951	69	140	2.029	292
NC_035898.1	5393276	5393497	46	126	2.739	221
NC_035898.1	5431428	5431994	159	516	3.245	566
NC_035898.1	5449447	5449799	98	180	1.837	352
NC_035898.1	5463071	5463398	86	159	1.849	327
NC_035898.1	5465973	5466393	108	224	2.074	420
NC_035898.1	5569025	5569304	63	187	2.968	279
NC_035898.1	5569529	5570071	121	310	2.562	542
NC_035898.1	5588381	5588613	57	112	1.965	232
NC_035898.1	5640074	5640448	98	198	2.02	374
NC_035898.1	5645407	5645655	85	131	1.541	248
NC_035898.1	5647193	5647435	144	262	1.819	242
NC_035898.1	5682945	5683485	116	230	1.983	540
NC_035898.1	5684457	5684671	94	167	1.777	214
NC_035898.1	5691326	5691677	103	209	2.029	351
NC_035898.1	5700713	5701228	109	241	2.211	515
NC_035898.1	5701928	5702147	145	246	1.697	219
NC_035898.1	5904628	5905084	165	336	2.036	456
NC_035898.1	5905532	5905964	92	198	2.152	432
NC_035898.1	5917405	5917664	73	136	1.863	259
NC_035898.1	5924744	5924944	53	102	1.925	200
NC_035898.1	5935634	5935907	64	125	1.953	273
NC_035898.1	5953197	5953502	102	203	1.99	305
NC_035898.1	5958380	5958590	69	115	1.667	210
NC_035898.1	5990982	5991330	86	176	2.047	348
NC_035898.1	6028522	6028722	56	125	2.232	200
NC_035898.1	6031963	6032164	51	113	2.216	201
NC_035898.1	6058966	6059263	83	167	2.012	297
NC_035898.1	6076497	6076715	80	145	1.812	218
NC_035898.1	6080273	6080583	108	296	2.741	310
NC_035898.1	6092334	6092635	110	232	2.109	301
NC_035898.1	6149269	6149521	78	148	1.897	252
NC_035898.1	6154393	6154701	93	183	1.968	308
NC_035898.1	6165660	6166006	83	190	2.289	346
NC_035898.1	6167305	6167670	101	185	1.832	365
NC_035898.1	6175554	6175845	70	141	2.014	291
NC_035898.1	6180544	6180842	89	165	1.854	298
NC_035898.1	6193020	6193253	106	185	1.745	233
NC_035898.1	6199249	6199906	143	289	2.021	657
NC_035898.1	6201779	6202157	96	193	2.01	378
NC_035898.1	6257853	6258072	54	107	1.981	219
NC_035898.1	6275364	6275565	63	118	1.873	201
NC_035898.1	6293715	6293933	66	122	1.848	218
NC_035898.1	6378456	6378770	64	149	2.328	314
NC_035898.1	6395187	6395387	69	140	2.029	200
NC_035898.1	6410474	6410737	73	153	2.096	263
NC_035898.1	6440443	6441055	127	269	2.118	612
NC_035898.1	6442683	6442973	65	157	2.415	290
NC_035898.1	6457514	6457986	124	233	1.879	472
NC_035898.1	6460739	6461057	87	152	1.747	318
NC_035898.1	6480251	6480505	75	139	1.853	254
NC_035898.1	6514076	6514351	69	115	1.667	275
NC_035898.1	6515545	6515887	84	177	2.107	342
NC_035898.1	6558871	6559079	58	118	2.034	208
NC_035898.1	6581636	6581901	92	188	2.043	265
NC_035898.1	6609778	6610072	93	179	1.925	294
NC_035898.1	6633665	6633897	69	130	1.884	232
NC_035898.1	6647412	6647693	68	132	1.941	281
NC_035898.1	6675490	6675732	81	159	1.963	242
NC_035898.1	6680126	6680508	102	202	1.98	382
NC_035898.1	6681012	6681287	94	173	1.84	275
NC_035898.1	6697616	6698017	108	218	2.019	401
NC_035898.1	6733752	6734043	91	177	1.945	291
NC_035898.1	6745237	6745785	186	350	1.882	548
NC_035898.1	6802356	6802924	123	251	2.041	568
NC_035898.1	6805163	6805474	91	177	1.945	311
NC_035898.1	6857151	6857445	70	138	1.971	294
NC_035898.1	6893473	6893971	178	304	1.708	498
NC_035898.1	6922775	6923417	272	541	1.989	642
NC_035898.1	6925870	6926085	93	166	1.785	215
NC_035898.1	6928670	6928975	79	142	1.797	305
NC_035898.1	6958795	6958995	52	107	2.058	200
NC_035898.1	6979572	6979832	69	135	1.957	260
NC_035898.1	7065997	7066243	65	139	2.138	246
NC_035898.1	7141514	7141754	84	137	1.631	240
NC_035898.1	7169251	7169662	89	167	1.876	411
NC_035898.1	7177739	7177953	68	180	2.647	214
NC_035898.1	7179670	7180153	361	899	2.49	483
NC_035898.1	7180394	7181130	441	1038	2.354	736
NC_035898.1	7185491	7186114	121	318	2.628	623
NC_035898.1	7232642	7233112	126	247	1.96	470
NC_035898.1	7236378	7236673	90	165	1.833	295
NC_035898.1	7270978	7271208	88	167	1.898	230
NC_035898.1	7317557	7317771	56	132	2.357	214
NC_035898.1	7365240	7365450	79	143	1.81	210
NC_035898.1	7394161	7394425	171	310	1.813	264
NC_035898.1	7453206	7453461	72	125	1.736	255
NC_035898.1	7504469	7504784	82	166	2.024	315
NC_035898.1	7518513	7518836	107	201	1.879	323
NC_035898.1	7520296	7520534	76	142	1.868	238
NC_035898.1	7618749	7619261	156	343	2.199	512
NC_035898.1	7711841	7712247	68	176	2.588	406
NC_035898.1	7767232	7767508	84	161	1.917	276
NC_035898.1	7780508	7780872	93	186	2	364
NC_035898.1	7793209	7793616	101	202	2	407
NC_035898.1	7815177	7815383	54	113	2.093	206
NC_035898.1	7816887	7817128	65	117	1.8	241
NC_035898.1	7833823	7834042	77	148	1.922	219
NC_035898.1	7845633	7845900	103	164	1.592	267
NC_035898.1	7918010	7918268	82	155	1.89	258
NC_035898.1	7927165	7927487	81	166	2.049	322
NC_035898.1	7927716	7928126	125	230	1.84	410
NC_035898.1	7941328	7941735	122	236	1.934	407
NC_035898.1	8004353	8004564	53	122	2.302	211
NC_035898.1	8012804	8013009	80	141	1.762	205
NC_035898.1	8017070	8017315	73	145	1.986	245
NC_035898.1	8027247	8027455	133	256	1.925	208
NC_035898.1	8061155	8061475	92	196	2.13	320
NC_035898.1	8081935	8082187	60	93	1.55	252
NC_035898.1	8090666	8091238	247	457	1.85	572
NC_035898.1	8095067	8095432	147	327	2.224	365
NC_035898.1	8095662	8096077	223	405	1.816	415
NC_035898.1	8107097	8107310	52	108	2.077	213
NC_035898.1	8116321	8116539	69	139	2.014	218
NC_035898.1	8117172	8117388	92	180	1.957	216
NC_035898.1	8139625	8139846	61	123	2.016	221
NC_035898.1	8143238	8143533	61	142	2.328	295
NC_035898.1	8157311	8157828	204	374	1.833	517
NC_035898.1	8214189	8214823	113	251	2.221	634
NC_035898.1	8223233	8223694	92	181	1.967	461
NC_035898.1	8257369	8257680	110	211	1.918	311
NC_035898.1	8269979	8270180	132	230	1.742	201
NC_035898.1	8314814	8315102	517	1171	2.265	288
NC_035898.1	8380959	8381218	80	158	1.975	259
NC_035898.1	8399632	8400085	137	273	1.993	453
NC_035898.1	8477808	8478035	53	124	2.34	227
NC_035898.1	8516971	8517195	74	166	2.243	224
NC_035898.1	8562090	8562345	82	146	1.78	255
NC_035898.1	8602032	8602570	837	1933	2.309	538
NC_035898.1	8608713	8609072	88	164	1.864	359
NC_035898.1	8614254	8614789	115	240	2.087	535
NC_035898.1	8617916	8618228	114	205	1.798	312
NC_035898.1	8622542	8622993	111	208	1.874	451
NC_035898.1	8623264	8623504	64	117	1.828	240
NC_035898.1	8639501	8639824	62	144	2.323	323
NC_035898.1	8656224	8656433	69	143	2.072	209
NC_035898.1	8673698	8673951	53	119	2.245	253
NC_035898.1	8683615	8683903	106	164	1.547	288
NC_035898.1	8702256	8702496	80	157	1.962	240
NC_035898.1	8719389	8719639	63	145	2.302	250
NC_035898.1	8723276	8723537	55	117	2.127	261
NC_035898.1	8733022	8733636	154	268	1.74	614
NC_035898.1	8734609	8734865	67	125	1.866	256
NC_035898.1	8798560	8799047	108	208	1.926	487
NC_035898.1	8815896	8816131	81	147	1.815	235
NC_035898.1	8819412	8819627	48	104	2.167	215
NC_035898.1	8819843	8820054	62	125	2.016	211
NC_035898.1	8832032	8832239	69	125	1.812	207
NC_035898.1	8847353	8847618	85	169	1.988	265
NC_035898.1	8868281	8868530	95	135	1.421	249
NC_035898.1	8878970	8879214	60	137	2.283	244
NC_035898.1	8934890	8935208	79	156	1.975	318
NC_035898.1	8941282	8941531	67	130	1.94	249
NC_035898.1	8967755	8968341	159	300	1.887	586
NC_035898.1	9077692	9078051	110	216	1.964	359
NC_035898.1	9080960	9081301	83	155	1.867	341
NC_035898.1	9115019	9115388	94	182	1.936	369
NC_035898.1	9225247	9225555	94	178	1.894	308
NC_035898.1	9239005	9239207	43	99	2.302	202
NC_035898.1	9266319	9266536	66	123	1.864	217
NC_035898.1	9284729	9284980	56	139	2.482	251
NC_035898.1	9314415	9314655	64	125	1.953	240
NC_035898.1	9316580	9316816	77	143	1.857	236
NC_035898.1	9322738	9323148	121	282	2.331	410
NC_035898.1	9337652	9338507	241	737	3.058	855
NC_035898.1	9400077	9400463	86	187	2.174	386
NC_035898.1	9428161	9428769	190	416	2.189	608
NC_035898.1	9441135	9441346	114	200	1.754	211
NC_035898.1	9449572	9449815	81	146	1.802	243
NC_035898.1	9487318	9487675	101	183	1.812	357
NC_035898.1	9490997	9491238	68	126	1.853	241
NC_035898.1	9521328	9521560	69	134	1.942	232
NC_035898.1	9537881	9538158	69	144	2.087	277
NC_035898.1	9542089	9542340	53	108	2.038	251
NC_035898.1	9563733	9564060	66	152	2.303	327
NC_035898.1	9609290	9609543	68	138	2.029	253
NC_035898.1	9669912	9670118	66	126	1.909	206
NC_035898.1	9672380	9672603	54	107	1.981	223
NC_035898.1	9684967	9685216	76	151	1.987	249
NC_035898.1	9710115	9710399	61	128	2.098	284
NC_035898.1	9782387	9782780	113	197	1.743	393
NC_035898.1	9784751	9785097	82	161	1.963	346
NC_035898.1	9791270	9791607	82	161	1.963	337
NC_035898.1	9803329	9803621	291	546	1.876	292
NC_035898.1	9995875	9996177	87	150	1.724	302
NC_035898.1	9998075	9998401	99	204	2.061	326
NC_035898.1	10027512	10027794	78	142	1.821	282
NC_035898.1	10262969	10263543	126	264	2.095	574
NC_035898.1	10276932	10277312	91	207	2.275	380
NC_035898.1	10338218	10338624	192	375	1.953	406
NC_035898.1	10483284	10483527	77	139	1.805	243
NC_035898.1	10485374	10486002	223	413	1.852	628
NC_035898.1	10487406	10487979	120	252	2.1	573
NC_035898.1	10515389	10515607	61	129	2.115	218
NC_035898.1	10522219	10522443	60	143	2.383	224
NC_035898.1	10527474	10527954	122	245	2.008	480
NC_035898.1	10562375	10562657	111	210	1.892	282
NC_035898.1	10571032	10571251	73	127	1.74	219
NC_035898.1	10593749	10594094	97	180	1.856	345
NC_035898.1	10602342	10602572	59	116	1.966	230
NC_035898.1	10710328	10710562	157	273	1.739	234
NC_035898.1	10721307	10721540	140	242	1.729	233
NC_035898.1	10727999	10728306	88	177	2.011	307
NC_035898.1	10737653	10737933	77	132	1.714	280
NC_035898.1	10743366	10743614	78	144	1.846	248
NC_035898.1	10769565	10769798	64	136	2.125	233
NC_035898.1	10774255	10774650	173	322	1.861	395
NC_035898.1	10805700	10805901	68	128	1.882	201
NC_035898.1	10825507	10825783	60	120	2	276
NC_035898.1	10828869	10829071	75	144	1.92	202
NC_035898.1	10894737	10895024	97	199	2.052	287
NC_035898.1	10946979	10947186	108	236	2.185	207
NC_035898.1	11016732	11017153	269	683	2.539	421
NC_035898.1	11026576	11026927	86	206	2.395	351
NC_035898.1	11027376	11027622	91	183	2.011	246
NC_035898.1	11053703	11053998	79	152	1.924	295
NC_035898.1	11063400	11063793	57	183	3.211	393
NC_035898.1	11064022	11064250	41	133	3.244	228
NC_035898.1	11064650	11065274	118	487	4.127	624
NC_035898.1	11074202	11074469	81	157	1.938	267
NC_035898.1	11107524	11107812	71	153	2.155	288
NC_035898.1	11145535	11145773	74	135	1.824	238
NC_035898.1	11146098	11146344	79	135	1.709	246
NC_035898.1	11197410	11197737	73	173	2.37	327
NC_035898.1	11215310	11215568	67	122	1.821	258
NC_035898.1	11229562	11229803	87	166	1.908	241
NC_035898.1	11233704	11233929	62	126	2.032	225
NC_035898.1	11267061	11267652	108	232	2.148	591
NC_035898.1	11308077	11308463	116	196	1.69	386
NC_035898.1	11322613	11322836	67	132	1.97	223
NC_035898.1	11383758	11384004	74	129	1.743	246
NC_035898.1	11418940	11419162	57	114	2	222
NC_035898.1	11451407	11451698	74	135	1.824	291
NC_035898.1	11457583	11457859	97	166	1.711	276
NC_035898.1	11494802	11495126	167	293	1.754	324
NC_035898.1	11499272	11499911	177	341	1.927	639
NC_035898.1	11511632	11512018	106	197	1.858	386
NC_035898.1	11512542	11512965	94	188	2	423
NC_035898.1	11513426	11514205	151	472	3.126	779
NC_035898.1	11514701	11515240	115	409	3.557	539
NC_035898.1	11520572	11520776	104	159	1.529	204
NC_035898.1	11525268	11525588	78	163	2.09	320
NC_035898.1	11558577	11558908	75	159	2.12	331
NC_035898.1	11576467	11576686	75	131	1.747	219
NC_035898.1	11585124	11585364	67	120	1.791	240
NC_035898.1	11598577	11598929	75	141	1.88	352
NC_035898.1	11642634	11642848	62	142	2.29	214
NC_035898.1	11656098	11656382	85	148	1.741	284
NC_035898.1	11668664	11669042	114	218	1.912	378
NC_035898.1	11690240	11690595	83	172	2.072	355
NC_035898.1	11736098	11736382	80	174	2.175	284
NC_035898.1	11736903	11737108	76	153	2.013	205
NC_035898.1	11738033	11738395	175	298	1.703	362
NC_035898.1	11776079	11776365	58	131	2.259	286
NC_035898.1	11795292	11795526	59	129	2.186	234
NC_035898.1	11811931	11812286	91	195	2.143	355
NC_035898.1	11842440	11842733	71	149	2.099	293
NC_035898.1	11859067	11859283	67	114	1.701	216
NC_035898.1	11883592	11884042	113	200	1.77	450
NC_035898.1	11916505	11916822	71	142	2	317
NC_035898.1	11941394	11941654	70	130	1.857	260
NC_035898.1	11999617	11999942	82	153	1.866	325
NC_035898.1	12053144	12053571	110	232	2.109	427
NC_035898.1	12069541	12069851	72	139	1.931	310
NC_035898.1	12077362	12077801	108	211	1.954	439
NC_035898.1	12093209	12093461	115	223	1.939	252
NC_035898.1	12094013	12094274	62	136	2.194	261
NC_035898.1	12117754	12117956	63	140	2.222	202
NC_035898.1	12118519	12118777	73	134	1.836	258
NC_035898.1	12154697	12154908	62	121	1.952	211
NC_035898.1	12156645	12156868	56	132	2.357	223
NC_035898.1	12214732	12215091	86	165	1.919	359
NC_035898.1	12295713	12295978	65	137	2.108	265
NC_035898.1	12399266	12399595	84	173	2.06	329
NC_035898.1	12431209	12431427	137	220	1.606	218
NC_035898.1	12435276	12435525	83	176	2.12	249
NC_035898.1	12482796	12483302	122	243	1.992	506
NC_035898.1	12491014	12491258	51	128	2.51	244
NC_035898.1	12504591	12504849	63	128	2.032	258
NC_035898.1	12510182	12510384	169	279	1.651	202
NC_035898.1	12577752	12577977	57	122	2.14	225
NC_035898.1	12692688	12692947	86	190	2.209	259
NC_035898.1	12702942	12703257	78	156	2	315
NC_035898.1	12718351	12718647	75	150	2	296
NC_035898.1	12747031	12747239	66	129	1.955	208
NC_035898.1	12765191	12765443	293	633	2.16	252
NC_035898.1	12770934	12771624	164	296	1.805	690
NC_035898.1	12813807	12814018	56	120	2.143	211
NC_035898.1	12834239	12834769	551	1144	2.076	530
NC_035898.1	12894078	12894368	106	229	2.16	290
NC_035898.1	12916670	12916925	125	236	1.888	255
NC_035898.1	12937661	12938123	133	255	1.917	462
NC_035898.1	12951309	12951674	105	209	1.99	365
NC_035898.1	12959795	12960113	86	166	1.93	318
NC_035898.1	12975860	12976073	52	108	2.077	213
NC_035898.1	12981596	12981892	159	304	1.912	296
NC_035898.1	13015005	13015209	50	96	1.92	204
NC_035898.1	13038972	13039209	204	427	2.093	237
NC_035898.1	13107926	13108276	71	149	2.099	350
NC_035898.1	13117341	13117583	51	106	2.078	242
NC_035898.1	13121014	13121229	248	474	1.911	215
NC_035898.1	13137682	13138218	133	252	1.895	536
NC_035898.1	13143014	13143234	106	177	1.67	220
NC_035898.1	13166748	13167055	122	238	1.951	307
NC_035898.1	13168115	13168394	61	138	2.262	279
NC_035898.1	13175249	13175937	173	333	1.925	688
NC_035898.1	13190683	13190998	64	144	2.25	315
NC_035898.1	13204156	13204540	161	338	2.099	384
NC_035898.1	13205255	13205543	106	180	1.698	288
NC_035898.1	13231240	13231564	88	182	2.068	324
NC_035898.1	13328031	13328267	62	125	2.016	236
NC_035898.1	13343092	13343303	97	155	1.598	211
NC_035898.1	13359946	13360384	134	229	1.709	438
NC_035898.1	13419386	13419647	94	156	1.66	261
NC_035898.1	13422364	13422645	79	150	1.899	281
NC_035898.1	13423164	13423506	96	210	2.188	342
NC_035898.1	13448192	13448839	199	368	1.849	647
NC_035898.1	13464617	13464954	180	335	1.861	337
NC_035898.1	13478155	13478653	283	621	2.194	498
NC_035898.1	13479734	13480095	98	194	1.98	361
NC_035898.1	13501040	13501241	53	105	1.981	201
NC_035898.1	13512766	13513066	96	186	1.938	300
NC_035898.1	13539705	13540184	116	218	1.879	479
NC_035898.1	13540847	13541238	88	158	1.795	391
NC_035898.1	13572184	13572495	87	169	1.943	311
NC_035898.1	13574469	13574798	96	187	1.948	329
NC_035898.1	13576593	13576820	92	184	2	227
NC_035898.1	13668589	13668997	137	266	1.942	408
NC_035898.1	13685989	13686266	80	152	1.9	277
NC_035898.1	13730343	13730547	63	122	1.937	204
NC_035898.1	13732021	13732297	70	143	2.043	276
NC_035898.1	13770074	13770279	59	109	1.847	205
NC_035898.1	13787758	13787967	72	126	1.75	209
NC_035898.1	13855282	13855543	71	145	2.042	261
NC_035898.1	13869825	13870198	194	329	1.696	373
NC_035898.1	13942249	13942455	100	170	1.7	206
NC_035898.1	13964299	13964561	84	147	1.75	262
NC_035898.1	14017916	14018137	60	116	1.933	221
NC_035898.1	14039475	14039676	52	98	1.885	201
NC_035898.1	14047078	14047366	76	145	1.908	288
NC_035898.1	14064349	14064565	57	116	2.035	216
NC_035898.1	14108720	14108927	66	114	1.727	207
NC_035898.1	14116406	14116832	187	295	1.578	426
NC_035898.1	14154488	14154747	70	151	2.157	259
NC_035898.1	14156313	14156516	61	150	2.459	203
NC_035898.1	14169128	14169448	97	228	2.351	320
NC_035898.1	14175861	14176402	200	389	1.945	541
NC_035898.1	14178597	14178824	270	613	2.27	227
NC_035898.1	14195786	14196126	77	157	2.039	340
NC_035898.1	14214231	14214556	88	165	1.875	325
NC_035898.1	14250543	14251031	172	281	1.634	488
NC_035898.1	14253013	14253240	58	112	1.931	227
NC_035898.1	14422648	14422879	106	195	1.84	231
NC_035898.1	14622390	14622701	90	191	2.122	311
NC_035898.1	14626209	14626847	145	313	2.159	638
NC_035898.1	14630326	14630544	59	172	2.915	218
NC_035898.1	14663529	14663733	47	114	2.426	204
NC_035898.1	14729459	14729769	84	168	2	310
NC_035898.1	14748103	14748606	97	202	2.082	503
NC_035898.1	14770362	14770626	86	169	1.965	264
NC_035898.1	14779436	14779737	98	179	1.827	301
NC_035898.1	14795792	14795999	89	172	1.933	207
NC_035898.1	14799750	14800235	317	538	1.697	485
NC_035898.1	14817713	14817956	68	135	1.985	243
NC_035898.1	14828438	14828700	76	133	1.75	262
NC_035898.1	14829345	14829585	64	130	2.031	240
NC_035898.1	14849876	14850212	95	198	2.084	336
NC_035898.1	14907835	14908418	110	238	2.164	583
NC_035898.1	14914384	14914936	140	263	1.879	552
NC_035898.1	14929172	14929438	57	109	1.912	266
NC_035898.1	14935183	14935628	119	224	1.882	445
NC_035898.1	14993365	14993575	66	124	1.879	210
NC_035898.1	15015362	15015596	85	159	1.871	234
NC_035898.1	15046468	15046722	64	132	2.062	254
NC_035898.1	15085750	15086111	74	157	2.122	361
NC_035898.1	15093246	15093891	273	527	1.93	645
NC_035898.1	15131270	15131517	164	247	1.506	247
NC_035898.1	15176411	15176701	73	141	1.932	290
NC_035898.1	15204290	15204505	64	125	1.953	215
NC_035898.1	15242472	15242937	216	403	1.866	465
NC_035898.1	15244037	15244241	79	138	1.747	204
NC_035898.1	15648732	15649300	148	255	1.723	568
NC_035898.1	15748070	15748355	102	227	2.225	285
NC_035898.1	15776893	15777107	58	109	1.879	214
NC_035898.1	15777386	15777651	70	145	2.071	265
NC_035898.1	15847992	15848203	56	115	2.054	211
NC_035898.1	15850990	15851288	158	466	2.949	298
NC_035898.1	15861837	15862096	71	118	1.662	259
NC_035898.1	15864096	15864388	198	316	1.596	292
NC_035898.1	15879328	15879635	82	176	2.146	307
NC_035898.1	15891137	15891399	63	126	2	262
NC_035898.1	15891922	15892130	60	128	2.133	208
NC_035898.1	15902145	15902572	88	176	2	427
NC_035898.1	15972503	15972746	78	136	1.744	243
NC_035898.1	16003126	16003376	69	123	1.783	250
NC_035898.1	16019905	16020133	67	133	1.985	228
NC_035898.1	16023982	16024254	92	169	1.837	272
NC_035898.1	16053013	16053230	88	138	1.568	217
NC_035898.1	16075122	16075471	110	216	1.964	349
NC_035898.1	16105435	16105725	57	126	2.211	290
NC_035898.1	16126519	16126897	119	224	1.882	378
NC_035898.1	16140182	16140666	166	321	1.934	484
NC_035898.1	16171580	16171968	95	180	1.895	388
NC_035898.1	16172641	16172892	65	136	2.092	251
NC_035898.1	16189009	16189258	47	108	2.298	249
NC_035898.1	16209537	16210032	125	235	1.88	495
NC_035898.1	16211165	16211379	66	133	2.015	214
NC_035898.1	16218363	16218626	98	188	1.918	263
NC_035898.1	16228434	16228827	107	179	1.673	393
NC_035898.1	16234160	16234630	102	206	2.02	470
NC_035898.1	16259146	16259357	73	135	1.849	211
NC_035898.1	16298727	16299093	99	169	1.707	366
NC_035898.1	16316802	16317107	71	152	2.141	305
NC_035898.1	16318249	16318450	60	123	2.05	201
NC_035898.1	16322946	16323163	47	108	2.298	217
NC_035898.1	16339168	16339408	71	116	1.634	240
NC_035898.1	16402075	16402419	86	168	1.953	344
NC_035898.1	16426492	16426702	95	193	2.032	210
NC_035898.1	16429549	16429773	58	118	2.034	224
NC_035898.1	16430958	16431215	162	794	4.901	257
NC_035898.1	16476752	16476976	62	126	2.032	224
NC_035898.1	16509142	16509475	152	266	1.75	333
NC_035898.1	16545573	16545890	91	171	1.879	317
NC_035898.1	16547459	16547860	93	181	1.946	401
NC_035898.1	16600779	16601038	79	152	1.924	259
NC_035898.1	16615969	16616252	92	186	2.022	283
NC_035898.1	16686554	16687039	140	225	1.607	485
NC_035898.1	16704034	16704266	90	164	1.822	232
NC_035898.1	16726700	16726941	70	144	2.057	241
NC_035898.1	16741369	16741637	71	164	2.31	268
NC_035898.1	16745212	16745455	163	240	1.472	243
NC_035898.1	16761494	16761743	60	125	2.083	249
NC_035898.1	16789237	16789446	57	113	1.982	209
NC_035898.1	16791394	16792015	115	278	2.417	621
NC_035898.1	16810656	16810982	66	171	2.591	326
NC_035898.1	16853609	16853925	145	303	2.09	316
NC_035898.1	16854502	16854787	121	239	1.975	285
NC_035898.1	16882465	16882917	141	251	1.78	452
NC_035898.1	16909822	16910061	59	125	2.119	239
NC_035898.1	16918639	16918874	97	149	1.536	235
NC_035898.1	16919208	16919415	80	158	1.975	207
NC_035898.1	16924584	16924789	161	231	1.435	205
NC_035898.1	16931028	16931363	86	187	2.174	335
NC_035898.1	16947098	16947324	91	189	2.077	226
NC_035898.1	17047908	17048264	106	248	2.34	356
NC_035898.1	17054249	17054578	97	180	1.856	329
NC_035898.1	17060677	17060965	75	141	1.88	288
NC_035898.1	17142266	17142552	73	168	2.301	286
NC_035898.1	17144483	17144779	112	216	1.929	296
NC_035898.1	17151049	17151397	117	227	1.94	348
NC_035898.1	17159522	17159749	67	120	1.791	227
NC_035898.1	17199198	17199689	132	248	1.879	491
NC_035898.1	17241337	17241639	693	1507	2.175	302
NC_035898.1	17269451	17269937	96	196	2.042	486
NC_035898.1	17280261	17280620	160	395	2.469	359
NC_035898.1	17306269	17306474	94	196	2.085	205
NC_035898.1	17331446	17331703	66	130	1.97	257
NC_035898.1	17337876	17338130	399	1346	3.373	254
NC_035898.1	17343548	17343812	95	169	1.779	264
NC_035898.1	17380250	17380536	78	157	2.013	286
NC_035898.1	17420765	17421136	406	860	2.118	371
NC_035898.1	17431341	17431858	126	267	2.119	517
NC_035898.1	17490155	17490428	64	116	1.812	273
NC_035898.1	17512126	17512448	81	155	1.914	322
NC_035898.1	17523329	17523563	70	130	1.857	234
NC_035898.1	17542047	17542454	117	228	1.949	407
NC_035898.1	17551487	17551784	76	1161	15.276	297
NC_035898.1	17617338	17617563	78	144	1.846	225
NC_035898.1	17624774	17625208	180	332	1.844	434
NC_035898.1	17646223	17646447	131	251	1.916	224
NC_035898.1	17674474	17674876	108	196	1.815	402
NC_035898.1	17730896	17731116	58	118	2.034	220
NC_035898.1	17756244	17756539	65	144	2.215	295
NC_035898.1	17790751	17791008	241	458	1.9	257
NC_035898.1	17812261	17812678	99	200	2.02	417
NC_035898.1	17833562	17833914	171	377	2.205	352
NC_035898.1	17868551	17868782	52	121	2.327	231
NC_035898.1	17886483	17886875	170	363	2.135	392
NC_035898.1	17891860	17892240	305	665	2.18	380
NC_035898.1	17895899	17896141	63	128	2.032	242
NC_035898.1	17988397	17988658	109	227	2.083	261
NC_035898.1	18056917	18057196	100	194	1.94	279
NC_035898.1	18066292	18066568	186	366	1.968	276
NC_035898.1	18126262	18126702	187	379	2.027	440
NC_035898.1	18130060	18130288	73	149	2.041	228
NC_035898.1	18286211	18286442	85	150	1.765	231
NC_035898.1	18312640	18313006	138	240	1.739	366
NC_035898.1	18341560	18342001	162	272	1.679	441
NC_035898.1	18390599	18391370	164	318	1.939	771
NC_035898.1	18409014	18409458	89	181	2.034	444
NC_035898.1	18419401	18419761	133	263	1.977	360
NC_035898.1	18439005	18439416	104	187	1.798	411
NC_035898.1	18542551	18542827	83	154	1.855	276
NC_035898.1	18552691	18553077	98	227	2.316	386
NC_035898.1	18573578	18573844	83	173	2.084	266
NC_035898.1	18601796	18602078	111	201	1.811	282
NC_035898.1	18635805	18636077	92	173	1.88	272
NC_035898.1	18711763	18712284	113	231	2.044	521
NC_035898.1	18715409	18715698	55	153	2.782	289
NC_035898.1	18756730	18757006	85	186	2.188	276
NC_035898.1	18793054	18793679	148	262	1.77	625
NC_035898.1	18847007	18847265	63	135	2.143	258
NC_035898.1	18850729	18850965	68	133	1.956	236
NC_035898.1	18878552	18878797	75	162	2.16	245
NC_035898.1	18885933	18886300	100	193	1.93	367
NC_035898.1	18887747	18887976	69	127	1.841	229
NC_035898.1	18895604	18895860	79	157	1.987	256
NC_035898.1	18896337	18896742	83	168	2.024	405
NC_035898.1	18916250	18916484	72	140	1.944	234
NC_035898.1	18921794	18922083	61	129	2.115	289
NC_035898.1	18950163	18950402	69	135	1.957	239
NC_035898.1	18972297	18972565	60	124	2.067	268
NC_035898.1	18981436	18981824	86	165	1.919	388
NC_035898.1	18993989	18994253	56	114	2.036	264
NC_035898.1	19007497	19007819	119	194	1.63	322
NC_035898.1	19014571	19014784	67	156	2.328	213
NC_035898.1	19036730	19036934	79	145	1.835	204
NC_035898.1	19065030	19065308	91	212	2.33	278
NC_035898.1	19105468	19105778	105	178	1.695	310
NC_035898.1	19218304	19218514	81	141	1.741	210
NC_035898.1	19221424	19221769	371	787	2.121	345
NC_035898.1	19281929	19282175	115	234	2.035	246
NC_035898.1	19293010	19293274	63	173	2.746	264
NC_035898.1	19306179	19306482	82	173	2.11	303
NC_035898.1	19330042	19330253	77	145	1.883	211
NC_035898.1	19346956	19347477	145	257	1.772	521
NC_035898.1	19378902	19379144	116	200	1.724	242
NC_035898.1	19382335	19382605	100	170	1.7	270
NC_035898.1	19385349	19385998	201	308	1.532	649
NC_035898.1	19391374	19391731	184	362	1.967	357
NC_035898.1	19409192	19410288	958	2301	2.402	1096
NC_035898.1	19422901	19423171	74	133	1.797	270
NC_035898.1	19431168	19431640	128	262	2.047	472
NC_035898.1	19444248	19444457	81	160	1.975	209
NC_035898.1	19484092	19484506	84	206	2.452	414
NC_035898.1	19533531	19533828	114	234	2.053	297
NC_035898.1	19543887	19544163	88	168	1.909	276
NC_035898.1	19545691	19546140	91	185	2.033	449
NC_035898.1	19584784	19585098	70	140	2	314
NC_035898.1	19601306	19601617	80	150	1.875	311
NC_035898.1	19629091	19629407	89	178	2	316
NC_035898.1	19638552	19638826	69	126	1.826	274
NC_035898.1	19641955	19642193	100	203	2.03	238
NC_035898.1	19643337	19643570	63	118	1.873	233
NC_035898.1	19689531	19689842	209	354	1.694	311
NC_035898.1	19693672	19693877	65	115	1.769	205
NC_035898.1	19696069	19696370	89	173	1.944	301
[truncated: 62,629 more rows]
