# Supplementary material for: B chromosomes of multiple species have intense evolutionary dynamics and accumulated genes related to important biological processes
Source: BMC Genomics. 2020 Sep 23;21:656. doi: 10.1186/s12864-020-07072-1 (PMC7509943; doi:10.1186/s12864-020-07072-1)
Supplement: Supplementary file 4 — Additional file 4: Supplementary Datasets (Excel files may include multiple sheets for respective species). Dataset 1. A complete list of B blocks detected in A. mexicanus, A. correntinus and A. flavolineata. Dataset 2. Genes integrity percentage of the B blocks of A. mexicanus and A. correntinus. Dataset 3. A complete list of B-linked CDS with significant Log base 2 ratio in A. mexicanus, A correntinus and A. flavolineata. Dataset 4. List of B exclusive sequences detected in A. mexicanus, A. correntinus and A. flavolineata. Dataset 5. qPCR GDR ratio experiment CT values of representative B blocks in 0B, 1B and 2B of A. mexicanus. Dataset 6. Methylated B blocks and CpG Islands detected in A. mexicanus. Dataset 7. A complete list of enriched GO terms in all studied species. Dataset 8. Fasta sequences of the B blocks (A. mexicanus). Dataset 9. Fasta sequences of the B blocks (A. correntinus). Dataset 10. Fasta sequences of the B blocks (A. flavolineata). Dataset 11. Fasta sequences of B exclusive sequences (A. mexicanus). Dataset 12. Fasta sequences of B exclusive sequences (A. correntinus). Dataset 13. Fasta sequences of B exclusive sequences (A. flavolineata). [file 12864_2020_7072_MOESM4_ESM.zip › Dataset-2-B-chromosome-genes-integrity-annotation.xlsx]

## Sheet: A. mexicanus
A. mexicanus B chromosome genes annotation with integrity %
B-block ID	Aligned Gene	Total length of reference gene	Total length of B gene	Integrity percent of B gene	Identity percentage with reference gene	Blast hit E-value
NC_035906.1:15191368-15191620	ENSAMXT00000001246.2	1233	1233	100	96.97	1e-07
NW_019172441.1:268595-269536	ENSAMXT00000001525.2	1371	1371	100	94.87	6e-27
NW_019172935.1:80278-80615	ENSAMXT00000003607.2	888	888	100	92.39	3e-30
NC_035898.1:16229890-16230200	ENSAMXT00000015424.2	585	585	100	97.22	1e-08
NC_035898.1:10575922-10576268	ENSAMXT00000021440.2	3714	3714	100	88.3	7e-52
NC_035901.1:19020836-19027467	ENSAMXT00000022260.2	2673	2673	100	88.32	2e-38
NC_035908.1:21237883-21238280	ENSAMXT00000030600.1	870	870	100	90.24	2e-37
NC_035898.1:7291419-7291734	ENSAMXT00000031938.1	558	558	100	81.51	2e-16
NC_035898.1:14001655-14001964	ENSAMXT00000032080.1	501	501	100	100	2e-06
NW_019171630.1:21179-21722	ENSAMXT00000032500.1	516	516	100	93.9	3e-27
NC_035905.1:14489365-14490312	ENSAMXT00000032597.1	309	309	100	90.23	3e-40
NC_035898.1:21328793-21329010	ENSAMXT00000032774.1	1785	1785	100	96.77	1e-37
NC_035898.1:7608160-7608650	ENSAMXT00000033250.1	1050	1050	100	98.63	2e-29
NC_035901.1:19035936-19036345	ENSAMXT00000033568.1	1341	1341	100	91.16	4e-50
NW_019172945.1:1710324-1710678	ENSAMXT00000033852.1	366	366	100	88.89	3e-75
NW_019170629.1:72456-72685	ENSAMXT00000034397.1	696	696	100	91.57	8e-25
NC_035908.1:21967130-21967378	ENSAMXT00000035744.1	1614	1614	100	81.89	3e-19
NC_035898.1:27921884-27922120	ENSAMXT00000036256.1	606	606	100	95.35	2e-31
NW_019172408.1:122410-122672	ENSAMXT00000036487.1	594	594	100	95.24	7e-11
NW_019172925.1:7049662-7049871	ENSAMXT00000036695.1	342	342	100	91.63	2e-74
NC_035908.1:4115399-4115801	ENSAMXT00000037206.1	273	273	100	87.27	2e-27
NC_035898.1:17830279-17830594	ENSAMXT00000037370.1	477	477	100	89.58	4e-99
NC_035901.1:29027559-29027842	ENSAMXT00000038032.1	192	192	100	88.54	3e-25
NW_019172837.1:219317-220250	ENSAMXT00000038061.1	471	471	100	85.71	1e-38
NC_035898.1:28656122-28656484	ENSAMXT00000039335.1	717	717	100	95	6e-38
NC_035898.1:6331599-6331938	ENSAMXT00000039447.1	342	342	100	91.67	4e-49
NC_035906.1:33913020-33913269	ENSAMXT00000040135.1	906	906	100	92.86	5e-27
NW_019172945.1:193186-193426	ENSAMXT00000040350.1	615	615	100	94.56	1e-58
NW_019172863.1:1858910-1859194	ENSAMXT00000040398.1	429	429	100	91.86	2e-26
NW_019172906.1:1289370-1289585	ENSAMXT00000041290.1	189	189	100	100	3e-28
NC_035898.1:22001671-22001897	ENSAMXT00000041541.1	1728	1728	100	86.96	8e-20
NC_035898.1:18475495-18475819	ENSAMXT00000041580.1	423	423	100	96.08	9e-16
NW_019172925.1:4660414-4660846	ENSAMXT00000041780.1	891	891	100	81.76	3e-26
NC_035901.1:36443083-36443385	ENSAMXT00000042070.1	213	213	100	95.08	1e-19
NC_035906.1:13680686-13681116	ENSAMXT00000042336.1	381	381	100	97.33	6e-29
NC_035909.1:43804513-43804930	ENSAMXT00000042780.1	402	402	100	96.43	5e-74
NW_019171364.1:2106005-2107391	ENSAMXT00000042961.1	1005	1005	100	100	0
NC_035898.1:4704186-4704501	ENSAMXT00000043023.1	375	375	100	90.35	8e-36
NW_019170790.1:12308-12819	ENSAMXT00000043285.1	1137	1137	100	75.11	2e-14
NC_035908.1:29263632-29263972	ENSAMXT00000043499.1	396	396	100	95.24	3e-40
NC_035903.1:3032531-3032776	ENSAMXT00000043882.1	1689	1689	100	95.79	5e-37
NC_035901.1:6017788-6018005	ENSAMXT00000044668.1	891	891	100	88.99	2e-31
NW_019171563.1:27421-27921	ENSAMXT00000045332.1	513	513	100	97.77	3e-106
NC_035907.1:10313525-10313778	ENSAMXT00000045660.1	738	738	100	91.46	9e-25
NW_019172134.1:43300-43641	ENSAMXT00000046886.1	477	477	100	87.91	2e-82
NC_035898.1:8517703-8518388	ENSAMXT00000047053.1	453	453	100	86.03	3e-33
NC_035898.1:19855823-19856249	ENSAMXT00000047670.1	1305	1305	100	97.01	2e-24
NC_035905.1:2720099-2720347	ENSAMXT00000048555.1	492	492	100	79.8	1e-28
NW_019171921.1:71427-71741	ENSAMXT00000049574.1	1134	1134	100	94.44	4e-24
NW_019172913.1:32174-32576	ENSAMXT00000049587.1	339	339	100	93.97	6e-43
NW_019172913.1:3600193-3600747	ENSAMXT00000050208.1	252	252	100	100	7e-19
NC_035906.1:5554918-5555259	ENSAMXT00000050309.1	999	999	100	94.49	1e-49
NC_035908.1:19720328-19720564	ENSAMXT00000050424.1	246	246	100	88.1	2e-20
NW_019172945.1:3364213-3364767	ENSAMXT00000050918.1	951	951	100	90.7	7e-24
NW_019172441.1:186821-187153	ENSAMXT00000050952.1	306	306	100	87.95	4e-99
NC_035898.1:7529407-7529635	ENSAMXT00000051443.1	756	756	100	95.65	4e-13
NC_035898.1:7093773-7094069	ENSAMXT00000051666.1	2505	2505	100	89.32	5e-28
NC_035908.1:25799495-25799780	ENSAMXT00000051893.1	861	861	100	88.94	9e-60
NC_035898.1:634147-634463	ENSAMXT00000051909.1	702	702	100	90.37	2e-42
NC_035908.1:18001343-18001852	ENSAMXT00000052109.1	930	930	100	93.94	1e-35
NC_035898.1:27402510-27402720	ENSAMXT00000052127.1	1041	1041	100	86.13	3e-34
NW_019170591.1:440681-440998	ENSAMXT00000054435.1	687	687	100	89.05	3e-40
NC_035908.1:22281727-22282000	ENSAMXT00000054831.1	924	924	100	97.22	7e-46
NW_019172745.1:159801-160019	ENSAMXT00000055838.1	1041	1041	100	95.83	1e-37
NC_035903.1:1801557-1801779	ENSAMXT00000055936.1	1158	1158	100	96.88	2e-55
NC_035909.1:35123791-35124162	ENSAMXT00000056323.1	363	363	100	96.34	4e-84
NC_035897.1:880235-880462	ENSAMXT00000056632.1	393	393	100	87.72	6e-11
NC_035905.1:32298739-32298945	ENSAMXT00000057558.1	339	339	100	92.11	3e-23
NC_035898.1:18767121-18767563	ENSAMXT00000058040.1	330	330	100	91.34	9e-42
NC_035906.1:3514299-3514564	ENSAMXT00000053370.1	780	777	99.6154	93.57	5e-112
NW_019171364.1:1013061-1013361	ENSAMXT00000036874.1	1041	1036	99.5197	100	2e-22
NW_019171364.1:2107605-2107969	ENSAMXT00000036575.1	576	564	97.9167	98.01	4e-174
NC_035911.1:1333951-1334241	ENSAMXT00000057258.1	372	351	94.3548	90.26	3e-50
NC_035908.1:16109441-16109804	ENSAMXT00000040261.1	885	834	94.2373	88.06	2e-37
NW_019171534.1:1538-2300	ENSAMXT00000057708.1	1245	1147	92.1285	91.31	0
NC_035901.1:8848376-8849097	ENSAMXT00000044837.1	342	314	91.8129	92.45	3e-13
NC_035908.1:14688633-14689155	ENSAMXT00000042627.1	894	820	91.7226	100	0
NC_035897.1:17745625-17746001	ENSAMXT00000055774.1	267	240	89.8876	83.15	2e-12
NC_035910.1:26780370-26782318	ENSAMXT00000043766.1	966	862	89.234	99.24	1e-60
NW_019170640.1:66909-67181	ENSAMXT00000041486.1	210	186	88.5714	93.33	3e-50
NW_019172441.1:282426-282839	ENSAMXT00000005545.2	339	300	88.4956	100	2e-157
NW_019172904.1:320886-321622	ENSAMXT00000050903.1	1197	1058	88.3876	100	0
NW_019172925.1:1969307-1969639	ENSAMXT00000040386.1	1134	1002	88.3598	85.07	3e-10
NW_019172094.1:5921-6368	ENSAMXT00000032455.1	570	489	85.7895	98.77	6e-34
NC_035903.1:33354353-33354817	ENSAMXT00000051991.1	726	617	84.9862	92.47	5e-30
NC_035908.1:28713499-28714610	ENSAMXT00000002876.2	468	393	83.9744	100	0
NW_019172856.1:610533-610750	ENSAMXT00000038009.1	1485	1232	82.963	92.68	3e-08
NC_035908.1:19567067-19567410	ENSAMXT00000041728.1	1461	1204	82.4093	85.53	2e-38
NW_019172745.1:240182-241338	ENSAMXT00000043367.1	1404	1156	82.3362	100	0
NW_019171727.1:24117-24369	ENSAMXT00000033820.1	1041	853	81.9404	83.73	2e-61
NC_035911.1:1207163-1207579	ENSAMXT00000037908.1	705	570	80.8511	91.95	2e-27
NC_035906.1:26891588-26891886	ENSAMXT00000047309.1	312	249	79.8077	87.5	2e-16
NW_019171490.1:31159-31543	ENSAMXT00000033417.1	1629	1294	79.4352	95.4	5e-74
NC_035906.1:22679762-22680206	ENSAMXT00000038484.1	1032	815	78.9729	98.04	3e-17
NC_035911.1:14076153-14076584	ENSAMXT00000040144.1	222	171	77.027	97.04	2e-58
NC_035911.1:29756897-29757668	ENSAMXT00000048770.1	1008	771	76.4881	100	0
NW_019172828.1:548721-549196	ENSAMXT00000046636.1	483	366	75.7764	99.42	4e-85
NW_019172283.1:569649-569975	ENSAMXT00000034162.1	435	329	75.6322	93.59	9e-26
NW_019172537.1:63279-64379	ENSAMXT00000039152.1	681	512	75.1836	97.85	0
NC_035901.1:526383-526737	ENSAMXT00000054976.1	1164	864	74.2268	93.33	2e-62
NC_035899.1:71020288-71020824	ENSAMXT00000043327.1	576	425	73.7847	84.24	2e-113
NC_035901.1:15157669-15157894	ENSAMXT00000044099.1	417	303	72.6619	90.22	2e-25
NC_035898.1:29724015-29724385	ENSAMXT00000053115.1	2061	1488	72.198	86.09	2e-58
NW_019171894.1:63626-64015	ENSAMXT00000030748.1	615	441	71.7073	85.06	4e-60
NW_019172913.1:6035870-6036226	ENSAMXT00000048033.1	234	166	70.9402	92.38	1e-34
NW_019172925.1:4099794-4100140	ENSAMXT00000036312.1	210	148	70.4762	95.74	2e-13
NC_035919.1:24860335-24860554	ENSAMXT00000056086.1	540	378	70	85.92	4e-13
NW_019172861.1:371852-372223	ENSAMXT00000047860.1	1920	1341	69.8438	90.54	2e-48
NW_019172133.1:141136-141512	ENSAMXT00000000783.2	387	270	69.7674	100	9e-141
NC_035899.1:60522068-60522374	ENSAMXT00000052912.1	186	129	69.3548	100	2e-62
NC_035909.1:4890086-4890652	ENSAMXT00000037274.1	537	371	69.0875	87.95	6e-20
NW_019171534.1:16875-17910	ENSAMXT00000032891.1	2409	1641	68.1196	88.13	2e-151
NW_019171807.1:37790-40443	ENSAMXT00000046506.1	3912	2661	68.0215	87.67	0
NC_035903.1:31262215-31262783	ENSAMXT00000025844.2	840	568	67.619	100	0
NC_035918.1:3749918-3750751	ENSAMXT00000026529.2	771	518	67.1855	100	0
NC_035906.1:8103033-8103265	ENSAMXT00000057943.1	579	385	66.494	94.84	1e-63
NC_035911.1:35422449-35422825	ENSAMXT00000045571.1	525	345	65.7143	87.78	2e-22
NW_019172384.1:77472-78013	ENSAMXT00000057440.1	1161	762	65.6331	88.82	9e-48
NC_035908.1:2047969-2048691	ENSAMXT00000049272.1	1281	837	65.3396	92.41	4e-52
NC_035910.1:28853966-28855163	ENSAMXT00000019501.2	1107	718	64.86	100	0
NW_019171490.1:44868-45678	ENSAMXT00000050957.1	1182	762	64.467	90.23	1e-58
NC_035901.1:7312184-7312415	ENSAMXT00000042914.1	630	404	64.127	100	8e-10
NC_035906.1:34786552-34786791	ENSAMXT00000042536.1	333	212	63.6637	97.92	6e-16
NW_019172347.1:250951-251253	ENSAMXT00000030664.1	462	293	63.4199	96.15	2e-16
NC_035906.1:33783950-33784153	ENSAMXT00000007803.2	1248	786	62.9808	95.95	4e-27
NW_019172924.1:4860461-4861675	ENSAMXT00000017963.2	1170	734	62.735	100	1e-93
NC_035913.1:3235850-3236131	ENSAMXT00000051954.1	759	476	62.7141	91.27	2e-41
NW_019172687.1:18152-18504	ENSAMXT00000051825.1	321	201	62.6168	100	2e-102
NW_019172491.1:12053-12349	ENSAMXT00000047026.1	1128	702	62.234	98.55	2e-27
NW_019172740.1:31190-31764	ENSAMXT00000048682.1	936	582	62.1795	97.42	0
NW_019171294.1:157821-158170	ENSAMXT00000030549.1	1041	647	62.1518	98.42	2e-91
NC_035918.1:3753861-3754300	ENSAMXT00000040948.1	477	296	62.0545	100	4e-155
NW_019171490.1:73512-73754	ENSAMXT00000045338.1	789	486	61.597	96.57	4e-78
NW_019172881.1:827814-828726	ENSAMXT00000046430.1	4734	2906	61.3857	100	4e-83
NC_035906.1:30385427-30385681	ENSAMXT00000050236.1	795	484	60.8805	91.53	3e-39
NC_035899.1:36351327-36351667	ENSAMXT00000035960.1	171	104	60.8187	80.77	2e-12
NC_035898.1:24186065-24186325	ENSAMXT00000033697.1	1254	761	60.6858	92.31	3e-29
NC_035898.1:2868198-2868445	ENSAMXT00000037889.1	3036	1833	60.3755	96.38	3e-59
NC_035908.1:4659007-4659287	ENSAMXT00000042264.1	3993	2332	58.4022	98.08	5e-18
NW_019172828.1:576596-577303	ENSAMXT00000034933.1	735	428	58.2313	93.63	2e-59
NC_035899.1:19895960-19896287	ENSAMXT00000043303.1	222	129	58.1081	97.67	2e-56
NW_019172924.1:2584338-2584689	ENSAMXT00000050264.1	288	167	57.9861	83.23	6e-33
NW_019172829.1:1842714-1843364	ENSAMXT00000054678.1	1140	661	57.9825	83.96	1e-171
NC_035900.1:17376796-17377115	ENSAMXT00000008891.2	480	274	57.0833	100	4e-143
NW_019172928.1:17845-18282	ENSAMXT00000007360.2	873	495	56.701	100	9e-22
NC_035911.1:1155323-1155642	ENSAMXT00000054604.1	453	256	56.5121	79.3	1e-39
NC_035906.1:26257016-26257316	ENSAMXT00000057489.1	543	303	55.8011	95.45	6e-12
NC_035908.1:17695371-17695614	ENSAMXT00000056775.1	336	187	55.6548	91.84	2e-11
NW_019170927.1:3758-3981	ENSAMXT00000050329.1	243	135	55.5556	100	2e-21
NW_019171307.1:25398-25697	ENSAMXT00000050773.1	2241	1216	54.2615	98.94	6e-92
NC_035897.1:18455112-18455400	ENSAMXT00000034987.1	366	198	54.0984	92.16	6e-12
NW_019172228.1:111-333	ENSAMXT00000055371.1	411	221	53.7713	91.86	4e-82
NC_035912.1:6134755-6134957	ENSAMXT00000044021.1	378	202	53.4392	90.1	6e-70
NC_035901.1:23103953-23104668	ENSAMXT00000053969.1	594	317	53.367	88.96	8e-104
NC_035911.1:32368566-32369272	ENSAMXT00000046095.1	435	232	53.3333	100	2e-119
NC_035906.1:34302392-34302737	ENSAMXT00000056689.1	489	260	53.1697	90.2	1e-10
NC_035903.1:39671006-39671224	ENSAMXT00000057942.1	792	421	53.1566	83.1	3e-28
NW_019172925.1:7050223-7050432	ENSAMXT00000056525.1	396	210	53.0303	91.43	1e-76
NC_035906.1:13907067-13908127	ENSAMXT00000044441.1	1392	738	53.0172	83.87	4e-24
NC_035917.1:16900835-16901465	ENSAMXT00000048477.1	693	365	52.6696	100	0
NC_035908.1:2056167-2056822	ENSAMXT00000056869.1	975	513	52.6154	100	0
NC_035908.1:28719254-28720137	ENSAMXT00000030218.1	483	254	52.588	99.61	8e-130
NC_035920.1:25945911-25946150	ENSAMXT00000043865.1	294	154	52.381	86.36	4e-38
NC_035903.1:10311937-10313247	ENSAMXT00000032821.1	915	477	52.1311	100	0
NC_035910.1:22359637-22360010	ENSAMXT00000000867.2	474	244	51.4768	100	2e-126
NC_035907.1:3077351-3077977	ENSAMXT00000046946.1	1221	626	51.2695	100	0
NW_019170967.1:15001-15453	ENSAMXT00000029826.1	771	394	51.1025	97.83	4e-110
NC_035907.1:6607648-6607958	ENSAMXT00000036745.1	279	142	50.8961	100	1e-69
NW_019170707.1:18213-19048	ENSAMXT00000052685.1	924	470	50.8658	100	0
NC_035898.1:19129184-19129471	ENSAMXT00000045477.1	1002	509	50.7984	88.24	2e-07
NW_019172339.1:71976-72218	ENSAMXT00000057364.1	1770	897	50.678	88.35	5e-27
NC_035919.1:13973123-13973442	ENSAMXT00000013578.2	321	162	50.4673	100	8e-81
NC_035908.1:17001981-17002348	ENSAMXT00000036552.1	555	280	50.4505	91.23	5e-14
NC_035921.1:17270912-17271230	ENSAMXT00000012450.2	351	177	50.4274	100	4e-89
NC_035908.1:19918388-19919863	ENSAMXT00000046916.1	2928	1475	50.3757	100	0
NC_035909.1:4285029-4285358	ENSAMXT00000056800.1	642	323	50.3115	83.28	5e-78
NW_019170621.1:356897-358872	ENSAMXT00000041891.1	165	83	50.303	92.77	2e-25
NC_035912.1:32106422-32106639	ENSAMXT00000054606.1	492	247	50.2033	95.06	3e-29
NC_035902.1:41284441-41284654	ENSAMXT00000045583.1	312	156	50	92.31	3e-24
NC_035908.1:13452584-13453044	ENSAMXT00000057417.1	2964	1479	49.8988	85.31	2e-34
NC_035907.1:6575501-6575719	ENSAMXT00000055123.1	318	158	49.6855	100	5e-07
NW_019172945.1:3552808-3553015	ENSAMXT00000030618.1	1185	586	49.4515	96	2e-15
NW_019172834.1:2048712-2049256	ENSAMXT00000047579.1	1071	529	49.3931	77.88	1e-85
NW_019170736.1:552180-552508	ENSAMXT00000054511.1	669	328	49.0284	100	4e-173
NC_035911.1:1307496-1308047	ENSAMXT00000034521.1	1974	967	48.9868	88.18	1e-60
NC_035919.1:14916416-14916666	ENSAMXT00000046011.1	1860	907	48.7634	97.06	4e-08
NC_035897.1:3972415-3972978	ENSAMXT00000039774.1	1155	563	48.7446	96.63	0
NW_019171854.1:25491-25717	ENSAMXT00000051153.1	732	356	48.6339	95.45	1e-43
NC_035898.1:14116384-14116853	ENSAMXT00000047547.1	1632	788	48.2843	92.05	8e-28
NW_019170782.1:372922-373124	ENSAMXT00000038787.1	972	463	47.6337	95.1	1e-86
NW_019170799.1:41864-42447	ENSAMXT00000038709.1	624	296	47.4359	100	5e-155
NC_035914.1:20750999-20751426	ENSAMXT00000033830.1	858	405	47.2028	100	0
NW_019171959.1:27964-28232	ENSAMXT00000051894.1	2238	1053	47.0509	90.21	4e-98
NC_035911.1:33858192-33858656	ENSAMXT00000030160.1	1503	707	47.0393	96.96	0
NW_019171538.1:69250-70264	ENSAMXT00000045572.1	2166	1014	46.8144	100	0
NC_035898.1:5986050-5987965	ENSAMXT00000040159.1	903	422	46.7331	92.05	4e-26
NW_019171520.1:191603-192457	ENSAMXT00000041244.1	849	396	46.6431	98.32	8e-85
NW_019172832.1:1061535-1061914	ENSAMXT00000048707.1	639	298	46.6354	87.74	1e-24
NW_019172820.1:255920-256151	ENSAMXT00000053059.1	498	231	46.3855	95.24	7e-100
NW_019172443.1:188854-189057	ENSAMXT00000050616.1	279	129	46.2366	100	1e-62
NW_019172597.1:247443-247915	ENSAMXT00000026483.2	717	330	46.0251	95.05	2e-38
NW_019171538.1:28707-29988	ENSAMXT00000050927.1	1869	857	45.8534	92.53	0
NW_019172275.1:311030-311423	ENSAMXT00000033358.1	777	356	45.8172	98.31	5e-178
NW_019172824.1:1664892-1665327	ENSAMXT00000049890.1	327	149	45.5657	99.33	9e-72
NW_019172835.1:423140-423503	ENSAMXT00000032192.1	423	192	45.3901	96.88	2e-38
NW_019172770.1:31060-31599	ENSAMXT00000030561.1	2481	1122	45.2237	100	0
NW_019172913.1:1715688-1716006	ENSAMXT00000032573.1	420	188	44.7619	92.55	2e-31
NC_035899.1:12814440-12814726	ENSAMXT00000045456.1	150	67	44.6667	100	5e-28
NC_035910.1:28818218-28818630	ENSAMXT00000007215.2	936	414	44.2308	93	9e-171
NW_019172945.1:1767596-1767820	ENSAMXT00000052079.1	945	415	43.9153	97.96	2e-16
NW_019171411.1:451961-452205	ENSAMXT00000036025.1	2214	971	43.8573	97.84	4e-63
NC_035899.1:29579420-29579904	ENSAMXT00000046374.1	588	256	43.5374	91.8	3e-97
NC_035906.1:29701824-29702035	ENSAMXT00000055962.1	978	425	43.456	95.77	7e-25
NC_035905.1:1273748-1274211	ENSAMXT00000042937.1	3102	1348	43.4558	99.56	0
NW_019172850.1:2072113-2072318	ENSAMXT00000035535.1	333	144	43.2432	100	5e-71
NW_019171253.1:110006-110295	ENSAMXT00000053975.1	2001	862	43.0785	95.78	2e-71
NW_019172824.1:782690-782891	ENSAMXT00000039285.1	450	193	42.8889	85.9	7e-15
NC_035903.1:739671-740052	ENSAMXT00000054648.1	1605	688	42.866	90.14	2e-17
NW_019172220.1:35-308	ENSAMXT00000046585.1	591	253	42.8088	98.68	2e-31
NW_019171665.1:233795-234918	ENSAMXT00000050713.1	2052	876	42.6901	100	0
NW_019172450.1:4505-4946	ENSAMXT00000013840.2	1035	441	42.6087	100	0
NC_035898.1:32862538-32862837	ENSAMXT00000026291.2	705	299	42.4113	100	5e-157
NW_019171475.1:5389-5721	ENSAMXT00000038517.1	783	332	42.401	100	3e-175
NC_035908.1:28559835-28560088	ENSAMXT00000041934.1	1494	633	42.3695	99.14	1e-53
NC_035918.1:9736669-9737314	ENSAMXT00000046756.1	1653	700	42.3472	100	0
NC_035898.1:31340895-31341108	ENSAMXT00000055743.1	2439	1032	42.3124	94.89	1e-71
NW_019170698.1:177907-178237	ENSAMXT00000039353.1	612	256	41.8301	100	5e-133
NC_035903.1:23597969-23598314	ENSAMXT00000032030.1	972	404	41.5638	92.58	2e-87
NC_035909.1:7785621-7785827	ENSAMXT00000045185.1	1110	459	41.3514	86.67	2e-15
NW_019170724.1:29843-30189	ENSAMXT00000051557.1	426	175	41.0798	100	5e-88
NC_035898.1:26713984-26714281	ENSAMXT00000026618.2	723	297	41.0788	100	7e-156
NC_035920.1:41308890-41309124	ENSAMXT00000026778.2	402	165	41.0448	100	1e-82
NC_035912.1:39112379-39112600	ENSAMXT00000035012.1	381	156	40.9449	100	1e-77
NW_019172779.1:14331-14583	ENSAMXT00000053207.1	2253	918	40.7457	100	2e-26
NC_035908.1:26554458-26554873	ENSAMXT00000044382.1	726	295	40.6336	87.18	7e-28
NC_035919.1:12811537-12811747	ENSAMXT00000017645.2	456	185	40.5702	100	8e-94
NW_019171672.1:175284-175681	ENSAMXT00000020481.2	789	320	40.5577	100	1e-168
NC_035911.1:13785242-13785481	ENSAMXT00000032405.1	2751	1110	40.349	93.67	1e-97
NW_019170748.1:3577-3972	ENSAMXT00000043755.1	339	136	40.118	100	3e-66
NW_019172890.1:5419089-5419504	ENSAMXT00000031488.1	546	219	40.1099	90.2	2e-09
NW_019171506.1:12939-13734	ENSAMXT00000032297.1	2349	936	39.8467	93.15	0
NC_035901.1:9371735-9372125	ENSAMXT00000053150.1	1044	416	39.8467	89.41	6e-23
NW_019171573.1:326314-326722	ENSAMXT00000048030.1	1026	408	39.7661	96.57	0
NC_035898.1:3536001-3536301	ENSAMXT00000048117.1	474	186	39.2405	100	3e-94
NC_035905.1:8169955-8170217	ENSAMXT00000045176.1	1440	564	39.1667	81.38	5e-22
NC_035921.1:39994725-39994936	ENSAMXT00000047567.1	243	95	39.0947	100	9e-44
NW_019172825.1:650768-651531	ENSAMXT00000030725.1	1953	763	39.0681	100	0
NC_035901.1:11880568-11880924	ENSAMXT00000035755.1	795	310	38.9937	96.92	6e-23
NC_035905.1:41317796-41318017	ENSAMXT00000055729.1	636	248	38.9937	93.1	2e-16
NC_035912.1:4107827-4108280	ENSAMXT00000054107.1	705	274	38.8652	92.19	2e-43
NC_035901.1:8795435-8795670	ENSAMXT00000052463.1	459	178	38.78	100	6e-16
NC_035900.1:3129869-3130311	ENSAMXT00000044622.1	1143	442	38.6702	100	0
NC_035905.1:1374915-1375400	ENSAMXT00000013080.2	4896	1891	38.6234	100	2e-104
NW_019171602.1:200837-201204	ENSAMXT00000053466.1	192	74	38.5417	100	3e-11
NC_035908.1:18581872-18582100	ENSAMXT00000044595.1	405	156	38.5185	93.59	6e-26
NW_019172915.1:358526-358822	ENSAMXT00000036597.1	246	94	38.2114	100	5e-43
NC_035898.1:3604702-3604913	ENSAMXT00000044642.1	2031	774	38.1093	96.55	7e-20
NC_035903.1:19277104-19277608	ENSAMXT00000045302.1	252	96	38.0952	100	6e-44
NW_019170874.1:18800-19144	ENSAMXT00000044739.1	999	379	37.9379	86.49	3e-15
NW_019172225.1:13707-14276	ENSAMXT00000050711.1	1503	569	37.8576	100	0
NW_019171563.1:26102-26531	ENSAMXT00000021598.2	2754	1039	37.7269	96.57	2e-77
NW_019171727.1:36705-41653	ENSAMXT00000053130.1	435	164	37.7011	95	2e-17
NW_019172347.1:367883-368129	ENSAMXT00000057964.1	237	89	37.5527	100	1e-07
NW_019170641.1:184447-184798	ENSAMXT00000056179.1	936	351	37.5	100	0
NC_035915.1:940483-940785	ENSAMXT00000041032.1	729	272	37.3114	88.24	4e-88
NW_019170827.1:6955-7238	ENSAMXT00000042149.1	4983	1856	37.2466	92.96	3e-114
NW_019172121.1:111377-111864	ENSAMXT00000039072.1	948	353	37.2363	92.65	6e-19
NW_019170591.1:476617-476916	ENSAMXT00000012809.2	2787	1037	37.2085	88.06	1e-13
NC_035906.1:8879020-8879280	ENSAMXT00000025832.2	1224	454	37.0915	92.94	1e-27
NC_035920.1:25916343-25916776	ENSAMXT00000009248.2	303	112	36.9637	100	7e-53
NW_019172835.1:81739-82527	ENSAMXT00000017906.2	2706	999	36.918	100	0
NC_035908.1:1841335-1841693	ENSAMXT00000043344.1	735	271	36.8707	98.89	4e-39
NC_035921.1:22311941-22312391	ENSAMXT00000039433.1	1224	450	36.7647	96.89	0
NC_035903.1:22186083-22186301	ENSAMXT00000047524.1	2034	746	36.6765	95.89	6e-26
NW_019172250.1:5307-5509	ENSAMXT00000031081.1	318	116	36.478	100	2e-55
NC_035903.1:31268059-31268277	ENSAMXT00000016439.2	1803	654	36.2729	99.07	9e-49
NW_019172549.1:19333-19862	ENSAMXT00000048820.1	822	297	36.1314	94.03	1e-20
NW_019170583.1:134291-134865	ENSAMXT00000042158.1	1554	560	36.036	98.39	0
NC_035919.1:19697547-19697780	ENSAMXT00000040528.1	648	233	35.9568	100	2e-120
NC_035905.1:19338444-19338673	ENSAMXT00000042895.1	345	124	35.942	97.58	7e-55
NC_035898.1:27703566-27704055	ENSAMXT00000055413.1	972	348	35.8025	85.25	6e-09
NC_035905.1:2109703-2109924	ENSAMXT00000051582.1	441	157	35.6009	90.24	2e-21
NW_019172860.1:222067-222440	ENSAMXT00000033591.1	501	178	35.5289	100	1e-89
NC_035910.1:12126675-12127239	ENSAMXT00000029874.1	864	306	35.4167	89.26	2e-34
NC_035906.1:13865041-13865433	ENSAMXT00000052159.1	1023	361	35.2884	83.87	8e-17
NC_035899.1:57921047-57921527	ENSAMXT00000051676.1	474	167	35.2321	100	6e-39
NC_035901.1:16705605-16705893	ENSAMXT00000039371.1	546	192	35.1648	100	2e-97
NW_019172846.1:350516-350760	ENSAMXT00000040427.1	1269	445	35.067	99.18	3e-123
NW_019172534.1:15131-15350	ENSAMXT00000052580.1	765	268	35.0327	95.6	3e-34
NC_035914.1:19667902-19668120	ENSAMXT00000050626.1	198	69	34.8485	100	3e-29
NW_019172101.1:4752-4991	ENSAMXT00000054830.1	474	165	34.8101	100	1e-82
NC_035898.1:577360-577640	ENSAMXT00000056600.1	978	340	34.7648	98.57	5e-28
NW_019172890.1:5300515-5300790	ENSAMXT00000037214.1	936	325	34.7222	94.34	3e-15
NW_019171573.1:20683-21172	ENSAMXT00000043024.1	1410	489	34.6809	100	0
NC_035900.1:24559019-24559561	ENSAMXT00000001154.2	660	225	34.0909	81.78	1e-41
NC_035916.1:33093581-33093813	ENSAMXT00000032828.1	1245	424	34.0562	88.38	2e-60
NW_019172935.1:2230414-2230786	ENSAMXT00000051794.1	687	233	33.9156	90	2e-13
NW_019172924.1:2306130-2306499	ENSAMXT00000035724.1	213	72	33.8028	87.5	1e-15
NW_019171698.1:69787-70215	ENSAMXT00000051588.1	1266	427	33.7283	96.96	0
NC_035905.1:37110594-37111189	ENSAMXT00000043752.1	387	130	33.5917	93.33	1e-16
NW_019171139.1:24319-24981	ENSAMXT00000030050.1	2001	662	33.0835	100	0
NW_019171557.1:41170-41753	ENSAMXT00000051543.1	687	227	33.0422	87.22	2e-64
NC_035904.1:21236609-21237077	ENSAMXT00000052112.1	510	168	32.9412	100	6e-84
NC_035905.1:18706068-18706311	ENSAMXT00000056472.1	534	174	32.5843	99.43	2e-85
NW_019172921.1:46342-46635	ENSAMXT00000038946.1	651	212	32.5653	100	1e-108
NW_019172828.1:4380330-4380718	ENSAMXT00000043625.1	1335	434	32.5094	92.09	2e-48
NC_035906.1:12484666-12484998	ENSAMXT00000032566.1	1314	426	32.4201	87.39	7e-27
NW_019170776.1:108185-108481	ENSAMXT00000004391.2	654	212	32.4159	97.22	2e-27
NC_035912.1:36476069-36476307	ENSAMXT00000053716.1	738	238	32.2493	99.16	7e-120
NW_019171239.1:102121-102650	ENSAMXT00000034278.1	1347	434	32.2197	89.4	7e-153
NC_035919.1:33955131-33955349	ENSAMXT00000010545.2	753	242	32.1381	89.39	6e-16
NC_035911.1:18686851-18687089	ENSAMXT00000051148.1	228	73	32.0175	100	2e-31
NC_035900.1:7076612-7076862	ENSAMXT00000053120.1	1188	380	31.9865	97.86	1e-63
NC_035905.1:28159113-28159572	ENSAMXT00000047111.1	1548	495	31.9767	100	2e-177
NW_019171854.1:2558-2961	ENSAMXT00000047831.1	1809	578	31.9514	95.4	2e-32
NC_035910.1:9532155-9532825	ENSAMXT00000032436.1	1560	495	31.7308	100	0
NC_035905.1:14831582-14831852	ENSAMXT00000033996.1	372	118	31.7204	100	2e-56
NW_019172341.1:27966-28225	ENSAMXT00000021370.2	822	259	31.5085	100	8e-135
NW_019172872.1:7879-8125	ENSAMXT00000034304.1	1623	511	31.4849	83.33	5e-27
NC_035902.1:45795988-45796340	ENSAMXT00000039435.1	1125	354	31.4667	97.46	2e-171
NC_035898.1:11700927-11701203	ENSAMXT00000054355.1	1293	406	31.3998	92.31	5e-13
NW_019171830.1:4035-4286	ENSAMXT00000053280.1	1473	462	31.3646	100	8e-90
NW_019170736.1:453904-454184	ENSAMXT00000046393.1	780	244	31.2821	100	2e-126
NW_019171822.1:13121-13419	ENSAMXT00000034277.1	954	298	31.2369	100	2e-156
NC_035916.1:17334676-17335153	ENSAMXT00000019275.2	690	214	31.0145	100	2e-109
NC_035912.1:14693026-14693890	ENSAMXT00000037728.1	2787	864	31.0011	100	0
NC_035912.1:34433818-34434063	ENSAMXT00000029902.1	792	245	30.9343	100	4e-127
NC_035906.1:29266298-29267472	ENSAMXT00000048309.1	1665	515	30.9309	100	3e-31
NC_035906.1:1439464-1439850	ENSAMXT00000025728.2	1254	386	30.7815	100	0
NW_019172624.1:86964-87419	ENSAMXT00000020343.2	801	243	30.3371	100	1e-125
NC_035899.1:71226751-71227045	ENSAMXT00000041095.1	600	182	30.3333	78.02	1e-19
NC_035920.1:19028552-19028830	ENSAMXT00000037119.1	321	97	30.2181	100	9e-45
NC_035907.1:5099759-5100000	ENSAMXT00000031313.1	636	192	30.1887	100	1e-97
NC_035921.1:12712722-12713026	ENSAMXT00000035146.1	1008	304	30.1587	99.34	2e-156
NC_035911.1:5532192-5532437	ENSAMXT00000020432.2	687	206	29.9854	100	4e-73
NW_019172673.1:179928-180238	ENSAMXT00000040467.1	354	106	29.9435	100	1e-49
NC_035908.1:26192381-26192831	ENSAMXT00000013668.2	1056	316	29.9242	99.05	1e-160
NC_035901.1:7165079-7165327	ENSAMXT00000038771.1	582	174	29.8969	100	5e-07
NC_035908.1:8417279-8417497	ENSAMXT00000037030.1	1269	379	29.866	98.17	2e-105
NC_035901.1:19454657-19454887	ENSAMXT00000016772.2	480	143	29.7917	98.18	3e-19
NW_019172743.1:66216-66532	ENSAMXT00000039306.1	636	189	29.717	100	8e-96
NC_035915.1:29806101-29806409	ENSAMXT00000039358.1	276	82	29.7101	86.59	3e-15
NC_035920.1:37102300-37102611	ENSAMXT00000039419.1	1050	311	29.619	100	1e-163
NC_035897.1:16475051-16475328	ENSAMXT00000045978.1	456	135	29.6053	100	7e-66
NC_035901.1:27757112-27757345	ENSAMXT00000039453.1	774	229	29.5866	84.75	4e-08
NC_035901.1:4669377-4670077	ENSAMXT00000032700.1	4317	1277	29.5807	99.43	0
NC_035901.1:19603771-19604259	ENSAMXT00000055761.1	519	153	29.4798	100	1e-75
NC_035919.1:12000644-12000886	ENSAMXT00000017343.2	822	242	29.4404	100	2e-125
NW_019172906.1:1988174-1988522	ENSAMXT00000051105.1	1014	298	29.3886	97.99	8e-146
NW_019171491.1:399641-400134	ENSAMXT00000033692.1	1215	356	29.3004	92.86	2e-14
NW_019172829.1:1851253-1851549	ENSAMXT00000051384.1	1011	296	29.2779	100	2e-155
NC_035911.1:1175314-1176029	ENSAMXT00000031250.1	5475	1601	29.242	100	5e-81
NW_019171529.1:61907-62202	ENSAMXT00000008658.2	1638	477	29.1209	90.51	1e-44
NW_019171994.1:17495-17940	ENSAMXT00000035405.1	3060	889	29.0523	91.88	2e-102
NW_019171757.1:77992-78371	ENSAMXT00000037796.1	324	94	29.0123	97.62	2e-12
NW_019171830.1:29906-30721	ENSAMXT00000053575.1	2799	811	28.9746	97.78	0
NC_035918.1:28025828-28026112	ENSAMXT00000025906.2	981	284	28.9501	100	1e-148
NW_019171100.1:16786-17224	ENSAMXT00000057514.1	315	91	28.8889	100	3e-41
NC_035903.1:33741113-33741469	ENSAMXT00000050030.1	624	180	28.8462	100	2e-07
NW_019172165.1:93096-93980	ENSAMXT00000054786.1	3765	1085	28.8181	94.44	1e-73
NC_035920.1:25694928-25695341	ENSAMXT00000030159.1	1233	354	28.7105	100	0
NW_019172878.1:396235-396527	ENSAMXT00000026179.2	1791	513	28.6432	86.21	3e-85
NW_019172707.1:116794-117081	ENSAMXT00000054713.1	1005	287	28.5572	100	2e-150
NW_019171424.1:175046-175412	ENSAMXT00000011606.2	1380	394	28.5507	99.65	2e-146
NC_035914.1:21295054-21295351	ENSAMXT00000048982.1	342	97	28.3626	100	1e-44
NW_019172887.1:347598-348106	ENSAMXT00000053343.1	582	165	28.3505	92.21	9e-23
NC_035914.1:12798428-12798922	ENSAMXT00000055641.1	1518	430	28.3267	100	0
NW_019172884.1:3653353-3653609	ENSAMXT00000040121.1	198	56	28.2828	94.64	5e-17
NC_035903.1:5269277-5269479	ENSAMXT00000027074.2	1008	285	28.2738	88.97	2e-44
NW_019172302.1:92624-93180	ENSAMXT00000044427.1	1041	291	27.9539	98.41	3e-57
NC_035902.1:19645776-19646038	ENSAMXT00000056429.1	2064	575	27.8585	100	7e-21
NC_035909.1:26070394-26070658	ENSAMXT00000051041.1	753	209	27.7556	100	5e-107
NW_019172844.1:2646531-2646789	ENSAMXT00000047481.1	1017	281	27.6303	93.18	9e-30
NC_035906.1:24027494-24027716	ENSAMXT00000003936.2	1521	420	27.6134	94.76	7e-80
NW_019172850.1:705309-705548	ENSAMXT00000036290.1	507	140	27.6134	90.71	5e-47
NW_019171752.1:56230-56518	ENSAMXT00000039162.1	1044	288	27.5862	100	7e-151
NC_035903.1:21999095-21999399	ENSAMXT00000042284.1	831	229	27.5572	95.65	4e-24
NW_019172907.1:2532346-2532743	ENSAMXT00000049696.1	531	146	27.4953	100	8e-72
NC_035905.1:11582819-11583118	ENSAMXT00000039980.1	801	220	27.4657	89.62	8e-31
NC_035905.1:253391-253602	ENSAMXT00000039257.1	2352	645	27.4235	97.22	3e-09
NC_035912.1:3360811-3361170	ENSAMXT00000055026.1	921	249	27.0358	99.2	9e-126
NW_019170661.1:125779-126068	ENSAMXT00000057110.1	1032	278	26.938	100	2e-145
NC_035912.1:39278330-39278667	ENSAMXT00000003578.2	744	200	26.8817	100	6e-102
NC_035905.1:32438745-32439036	ENSAMXT00000025605.2	480	129	26.875	100	2e-62
NW_019172860.1:1600042-1601295	ENSAMXT00000039998.1	417	112	26.8585	93.75	1e-40
NC_035916.1:30349780-30350050	ENSAMXT00000041673.1	1008	270	26.7857	99.26	1e-137
NW_019172906.1:6748970-6749239	ENSAMXT00000047454.1	1008	270	26.7857	99.26	5e-137
NC_035908.1:13700218-13700595	ENSAMXT00000048813.1	471	126	26.7516	100	5e-19
NW_019172878.1:328115-328418	ENSAMXT00000036118.1	1005	267	26.5672	77.9	5e-38
NW_019172941.1:462551-462889	ENSAMXT00000025704.2	1275	337	26.4314	88.13	3e-110
NW_019171520.1:188897-189274	ENSAMXT00000047494.1	867	228	26.2976	98.72	2e-32
NC_035912.1:37579742-37579979	ENSAMXT00000003983.2	1407	370	26.2971	96.7	2e-36
NC_035910.1:25632374-25632963	ENSAMXT00000049758.1	1035	272	26.2802	100	1e-141
NC_035905.1:15143192-15143479	ENSAMXT00000038667.1	1926	505	26.2201	96.77	6e-22
NC_035905.1:14581030-14581723	ENSAMXT00000011727.2	2565	672	26.1988	99.53	1e-106
NC_035909.1:40257296-40257623	ENSAMXT00000035878.1	525	137	26.0952	100	7e-67
NC_035901.1:17243999-17244272	ENSAMXT00000043280.1	234	61	26.0684	100	9e-25
NC_035912.1:7125083-7126304	ENSAMXT00000037632.1	729	190	26.0631	93.68	2e-32
NC_035918.1:1870099-1870397	ENSAMXT00000056903.1	192	50	26.0417	94	1e-13
NC_035907.1:3123139-3123431	ENSAMXT00000047736.1	1041	271	26.0327	100	2e-141
NW_019172840.1:205094-206890	ENSAMXT00000001970.2	1005	261	25.9701	100	2e-83
NW_019170883.1:129704-129987	ENSAMXT00000051590.1	945	245	25.9259	99.18	1e-123
NC_035910.1:25426588-25426824	ENSAMXT00000035939.1	726	188	25.8953	100	2e-31
NW_019171520.1:177421-177742	ENSAMXT00000049145.1	1860	481	25.8602	100	2e-12
NC_035913.1:10399609-10399843	ENSAMXT00000035921.1	2097	542	25.8464	100	3e-88
NC_035919.1:27338635-27339155	ENSAMXT00000033171.1	639	165	25.8216	92.16	7e-34
NW_019172824.1:1596014-1596215	ENSAMXT00000046808.1	222	57	25.6757	91.23	2e-14
NC_035898.1:34039316-34039832	ENSAMXT00000032665.1	1266	325	25.6714	100	3e-171
NC_035899.1:70643208-70643730	ENSAMXT00000040696.1	1044	268	25.6705	78	1e-15
NC_035903.1:30724795-30725149	ENSAMXT00000047710.1	1311	336	25.6293	100	2e-177
NW_019172829.1:212558-212776	ENSAMXT00000037351.1	846	216	25.5319	83.8	1e-52
NW_019172913.1:6419478-6419682	ENSAMXT00000034475.1	996	254	25.502	79.12	3e-08
NW_019171485.1:24624-24936	ENSAMXT00000030981.1	426	108	25.3521	99.07	1e-48
NW_019171934.1:164995-165292	ENSAMXT00000039541.1	672	170	25.2976	100	3e-85
NC_035904.1:17944338-17944760	ENSAMXT00000039439.1	951	240	25.2366	92.44	9e-42
NC_035897.1:16156990-16157452	ENSAMXT00000055302.1	963	243	25.2336	100	1e-125
NC_035919.1:22797348-22798001	ENSAMXT00000043236.1	1023	257	25.1222	82.88	2e-59
NC_035911.1:1112525-1112826	ENSAMXT00000041792.1	1131	284	25.1105	98.33	6e-22
NC_035919.1:21986754-21987076	ENSAMXT00000038493.1	777	195	25.0965	100	4e-99
NC_035915.1:13560382-13560653	ENSAMXT00000045693.1	471	118	25.0531	100	2e-56
NW_019171990.1:156183-156452	ENSAMXT00000020171.2	1074	269	25.0466	100	2e-140
NW_019172887.1:918395-918745	ENSAMXT00000042400.1	1398	350	25.0358	100	0
NW_019171036.1:49857-50110	ENSAMXT00000044169.1	1014	253	24.9507	100	2e-131
NC_035915.1:8242543-8242953	ENSAMXT00000003280.2	750	186	24.8	100	5e-94
NW_019172772.1:30512-30907	ENSAMXT00000038388.1	1230	305	24.7967	92.79	1e-120
NC_035901.1:6087091-6087385	ENSAMXT00000018309.2	3612	894	24.7508	84.35	2e-31
NC_035906.1:29304418-29304629	ENSAMXT00000040645.1	570	141	24.7368	98.39	9e-24
NW_019170811.1:25796-26154	ENSAMXT00000013169.2	1866	460	24.6517	90.55	3e-40
NW_019171529.1:248429-250058	ENSAMXT00000053188.1	1170	288	24.6154	100	3e-111
NW_019172028.1:186678-188129	ENSAMXT00000041734.1	744	183	24.5968	100	8e-92
NC_035899.1:14796668-14796893	ENSAMXT00000035339.1	780	191	24.4872	100	4e-97
NW_019172925.1:4538631-4538893	ENSAMXT00000055141.1	1092	267	24.4505	87.38	3e-24
NC_035901.1:7076754-7077184	ENSAMXT00000044567.1	1359	332	24.4297	95.93	1e-50
NW_019171854.1:39531-39935	ENSAMXT00000001596.2	516	126	24.4186	100	1e-25
NC_035900.1:18035546-18035787	ENSAMXT00000033354.1	972	237	24.3827	100	1e-122
NC_035898.1:29513866-29514162	ENSAMXT00000038532.1	891	217	24.3547	100	2e-06
NC_035901.1:5735022-5735371	ENSAMXT00000043787.1	1041	253	24.3036	98.42	1e-124
NC_035912.1:31289898-31290239	ENSAMXT00000032178.1	663	161	24.2836	100	3e-80
NW_019171561.1:81915-82386	ENSAMXT00000041103.1	537	130	24.2086	98.46	5e-25
NC_035902.1:28298869-28299186	ENSAMXT00000034481.1	1311	317	24.18	100	5e-167
NC_035903.1:30889643-30889888	ENSAMXT00000045082.1	696	168	24.1379	94.44	1e-32
NC_035905.1:7614681-7614891	ENSAMXT00000056709.1	1359	328	24.1354	98.28	2e-21
NW_019171822.1:9501-9735	ENSAMXT00000026307.2	972	234	24.0741	100	5e-121
NC_035901.1:10581302-10581531	ENSAMXT00000058017.1	957	230	24.0334	97.37	8e-30
NW_019171228.1:46696-47074	ENSAMXT00000026180.2	1413	337	23.85	89.02	3e-116
NC_035905.1:10227177-10227391	ENSAMXT00000044694.1	3813	908	23.8133	94.86	1e-91
NC_035911.1:194239-194571	ENSAMXT00000034150.1	513	122	23.7817	100	2e-13
NC_035909.1:21658771-21659019	ENSAMXT00000041569.1	1044	248	23.7548	97.98	2e-120
NC_035915.1:21076065-21076410	ENSAMXT00000051724.1	735	174	23.6735	100	2e-87
NC_035918.1:14724822-14725382	ENSAMXT00000041935.1	1842	436	23.6699	100	0
NC_035919.1:3057638-3058056	ENSAMXT00000025727.2	1236	291	23.5437	100	2e-152
NW_019172876.1:996006-996339	ENSAMXT00000030860.1	1419	333	23.4672	99.4	2e-172
NC_035905.1:17538733-17538992	ENSAMXT00000035212.1	1125	264	23.4667	85.48	3e-09
NC_035899.1:522861-523132	ENSAMXT00000030532.1	1155	271	23.4632	100	2e-141
NC_035905.1:2023487-2023885	ENSAMXT00000052443.1	525	123	23.4286	100	5e-59
NC_035903.1:25655369-25655583	ENSAMXT00000031052.1	915	214	23.388	98.13	3e-103
NW_019171662.1:57315-57529	ENSAMXT00000044284.1	603	141	23.3831	100	2e-11
NC_035919.1:1397695-1398020	ENSAMXT00000037936.1	399	93	23.3083	91.84	3e-11
NW_019172104.1:101270-101680	ENSAMXT00000026549.2	1176	274	23.2993	99.27	1e-139
NW_019172849.1:997242-997454	ENSAMXT00000038694.1	765	178	23.268	89.38	3e-33
NW_019171154.1:7428-7718	ENSAMXT00000034858.1	2133	496	23.2536	94.96	5e-112
NW_019172077.1:13062-13285	ENSAMXT00000042910.1	1815	420	23.1405	99.31	3e-69
NC_035908.1:18094097-18094342	ENSAMXT00000048740.1	1008	233	23.1151	100	2e-120
NC_035912.1:18283299-18283549	ENSAMXT00000042876.1	1083	250	23.084	99.6	3e-128
NC_035919.1:3479704-3480095	ENSAMXT00000030844.1	477	110	23.0608	100	8e-52
NW_019170916.1:28244-28681	ENSAMXT00000035203.1	816	188	23.0392	86.7	3e-52
NC_035915.1:4634857-4635101	ENSAMXT00000050568.1	336	77	22.9167	85.71	9e-15
NW_019172672.1:251436-251687	ENSAMXT00000048587.1	402	92	22.8856	91.3	1e-28
NW_019171490.1:13028-13538	ENSAMXT00000048914.1	1329	304	22.8743	96.41	2e-73
NC_035921.1:36102592-36103051	ENSAMXT00000015412.2	717	164	22.8731	100	9e-82
NC_035902.1:27235584-27235937	ENSAMXT00000006265.2	894	204	22.8188	100	4e-104
NC_035899.1:18804043-18804489	ENSAMXT00000026605.2	1959	446	22.7667	100	0
NC_035915.1:9328489-9328756	ENSAMXT00000055059.1	1173	267	22.7621	100	3e-139
NC_035919.1:24269401-24269613	ENSAMXT00000011134.2	858	195	22.7273	100	2e-99
NC_035897.1:13023287-13023516	ENSAMXT00000053858.1	612	139	22.7124	100	3e-68
NC_035908.1:11031428-11032081	ENSAMXT00000019164.2	2430	551	22.6749	100	0
NW_019172834.1:243284-243510	ENSAMXT00000038171.1	468	106	22.6496	100	2e-11
NW_019171637.1:122491-122855	ENSAMXT00000044158.1	1608	364	22.6368	100	0
NC_035914.1:32099384-32099613	ENSAMXT00000031771.1	1557	352	22.6076	96.43	2e-46
NW_019172868.1:680620-681043	ENSAMXT00000002718.2	2454	554	22.5754	100	1e-40
NC_035918.1:26020088-26020391	ENSAMXT00000055096.1	435	98	22.5287	97.56	6e-12
NW_019172452.1:14092-14710	ENSAMXT00000047316.1	1044	235	22.5096	100	4e-121
NC_035904.1:23418774-23419041	ENSAMXT00000048254.1	588	132	22.449	100	3e-64
NW_019171364.1:202310-202577	ENSAMXT00000051975.1	762	171	22.4409	95.91	1e-73
NC_035916.1:722668-722952	ENSAMXT00000052223.1	330	74	22.4242	97.3	1e-09
NC_035903.1:499307-499630	ENSAMXT00000043786.1	366	82	22.4044	86.59	5e-18
NC_035905.1:28722717-28723019	ENSAMXT00000048657.1	1323	296	22.3734	100	2e-155
NC_035911.1:33035036-33035541	ENSAMXT00000042613.1	2259	505	22.355	100	0
NC_035903.1:3238499-3238720	ENSAMXT00000018284.2	1419	317	22.3397	90.57	5e-12
NC_035901.1:28758404-28758840	ENSAMXT00000054331.1	2715	605	22.2836	95.18	0
NW_019171830.1:35752-36169	ENSAMXT00000030252.1	2907	647	22.2566	96.01	0
NC_035914.1:18025057-18025366	ENSAMXT00000000485.2	1677	373	22.2421	99.5	3e-100
NC_035913.1:9203211-9203480	ENSAMXT00000006854.2	972	216	22.2222	100	6e-111
NC_035919.1:16322076-16322296	ENSAMXT00000018275.2	369	82	22.2222	100	2e-36
NW_019171100.1:40488-41323	ENSAMXT00000039252.1	1575	349	22.1587	98.92	2e-90
NW_019172829.1:310048-310432	ENSAMXT00000036950.1	570	126	22.1053	95.56	2e-12
NC_035905.1:10393220-10393429	ENSAMXT00000056460.1	945	208	22.0106	95.19	6e-90
NC_035909.1:30266771-30267141	ENSAMXT00000042157.1	1086	239	22.0074	86.11	2e-12
NC_035908.1:13944381-13944649	ENSAMXT00000051427.1	1854	408	22.0065	99.25	2e-136
NW_019172863.1:1918430-1918799	ENSAMXT00000052368.1	1743	383	21.9736	100	2e-13
NC_035898.1:4437830-4438108	ENSAMXT00000026125.2	1275	278	21.8039	100	2e-145
NW_019172946.1:2554266-2554636	ENSAMXT00000033828.1	312	68	21.7949	85.29	1e-10
NC_035897.1:2119661-2119987	ENSAMXT00000058109.1	1398	303	21.6738	93.62	7e-12
NC_035901.1:29982061-29982333	ENSAMXT00000057994.1	675	146	21.6296	94.92	1e-18
NC_035897.1:24305807-24306077	ENSAMXT00000046984.1	801	173	21.598	98.84	4e-83
NC_035899.1:7890838-7891298	ENSAMXT00000046813.1	1755	378	21.5385	100	0
NW_019172948.1:564379-564673	ENSAMXT00000030741.1	798	171	21.4286	98.83	6e-82
NC_035898.1:11152826-11153226	ENSAMXT00000049127.1	1224	262	21.4052	84.27	9e-17
NC_035912.1:14815219-14815448	ENSAMXT00000016345.2	777	166	21.3642	100	3e-83
NW_019172830.1:4934520-4934784	ENSAMXT00000034829.1	2097	448	21.3639	97.35	6e-126
NW_019170749.1:105147-105461	ENSAMXT00000053641.1	1971	420	21.309	97.14	6e-62
NC_035920.1:40776047-40776296	ENSAMXT00000001547.2	798	169	21.1779	100	8e-85
NC_035919.1:27304489-27304777	ENSAMXT00000014801.2	222	47	21.1712	100	6e-17
NW_019172906.1:9255289-9256121	ENSAMXT00000046165.1	2415	511	21.1594	89.43	0
NC_035916.1:11408982-11409221	ENSAMXT00000056465.1	507	107	21.1045	100	2e-50
NC_035909.1:185783-186052	ENSAMXT00000054880.1	423	89	21.0402	100	3e-40
NC_035917.1:9942052-9942286	ENSAMXT00000046257.1	729	153	20.9877	94.77	2e-61
NW_019171162.1:264219-264434	ENSAMXT00000013852.2	1026	215	20.9552	100	2e-110
NC_035905.1:10415259-10415685	ENSAMXT00000043739.1	912	191	20.943	100	8e-97
NC_035906.1:6580826-6581311	ENSAMXT00000036429.1	2061	430	20.8637	100	1e-11
NC_035920.1:44029902-44030194	ENSAMXT00000047435.1	1122	234	20.8556	100	7e-121
NW_019171114.1:225266-225481	ENSAMXT00000054124.1	1038	216	20.8092	93.06	2e-85
NC_035906.1:4547205-4547460	ENSAMXT00000031246.1	1503	312	20.7585	100	9e-10
NW_019172913.1:5120449-5120666	ENSAMXT00000026281.2	1047	217	20.7259	100	1e-111
NW_019172091.1:244315-244546	ENSAMXT00000032931.1	666	138	20.7207	100	1e-67
NW_019172824.1:3686980-3687205	ENSAMXT00000056582.1	1044	215	20.5939	100	2e-110
NW_019170919.1:13729-14075	ENSAMXT00000042516.1	2799	574	20.5073	98.27	5e-173
NC_035919.1:32808595-32808838	ENSAMXT00000034534.1	435	89	20.4598	100	2e-40
NW_019172945.1:192460-192762	ENSAMXT00000044631.1	978	200	20.4499	85.95	4e-29
NW_019172839.1:2162325-2162582	ENSAMXT00000052338.1	1260	257	20.3968	100	1e-133
NC_035915.1:30380005-30380309	ENSAMXT00000003173.2	1164	237	20.3608	100	2e-122
NC_035907.1:6611890-6612352	ENSAMXT00000016931.2	1725	350	20.2899	100	0
NC_035921.1:41207090-41207564	ENSAMXT00000008974.2	1122	227	20.2317	99.56	2e-114
NW_019170782.1:151852-152131	ENSAMXT00000041100.1	906	183	20.1987	100	1e-92
NW_019171538.1:50035-50593	ENSAMXT00000019703.2	2649	535	20.1963	100	7e-29
NC_035898.1:31945676-31945936	ENSAMXT00000053987.1	645	130	20.155	100	4e-63
NW_019172913.1:1229935-1230319	ENSAMXT00000002536.2	1047	210	20.0573	90.14	2e-17
NC_035901.1:35887659-35888069	ENSAMXT00000056693.1	165	33	20	96.97	3e-07
NC_035910.1:26767494-26767804	ENSAMXT00000050357.1	321	64	19.9377	100	2e-26
NC_035913.1:21437239-21437494	ENSAMXT00000052806.1	783	156	19.9234	100	1e-77
NW_019172906.1:11297208-11297672	ENSAMXT00000001625.2	819	163	19.9023	91.25	8e-23
NW_019171364.1:2044110-2044365	ENSAMXT00000049541.1	453	90	19.8675	87.78	1e-22
NW_019171854.1:42247-42763	ENSAMXT00000049410.1	2967	589	19.8517	100	0
NW_019170919.1:17825-18166	ENSAMXT00000047943.1	1719	341	19.8371	100	3e-180
NW_019172632.1:28906-29367	ENSAMXT00000035998.1	1173	232	19.7783	94.4	7e-98
NC_035899.1:45436623-45437039	ENSAMXT00000017683.2	2112	416	19.697	100	0
NC_035918.1:22689450-22689655	ENSAMXT00000045388.1	381	75	19.685	95.24	5e-11
NW_019171573.1:18860-19249	ENSAMXT00000008575.2	1344	263	19.5685	96.96	2e-123
NC_035907.1:7306816-7307098	ENSAMXT00000049294.1	486	95	19.5473	100	1e-43
NC_035913.1:27550214-27550757	ENSAMXT00000036344.1	759	148	19.4993	100	9e-73
NC_035898.1:14466335-14466760	ENSAMXT00000004774.2	837	163	19.4743	90	2e-13
NC_035920.1:22414205-22414599	ENSAMXT00000044731.1	1665	324	19.4595	100	9e-171
NC_035912.1:19363171-19363440	ENSAMXT00000043915.1	480	93	19.375	94.62	1e-33
NC_035910.1:9631739-9632094	ENSAMXT00000025776.2	1833	355	19.3672	100	0
NC_035901.1:21931251-21931525	ENSAMXT00000041845.1	1311	253	19.2982	100	2e-131
NC_035905.1:36544402-36544635	ENSAMXT00000019169.2	774	149	19.2506	99.33	2e-71
NC_035898.1:22337255-22337778	ENSAMXT00000007588.2	213	41	19.2488	100	2e-13
NW_019171727.1:29088-29672	ENSAMXT00000055068.1	1233	237	19.2214	94.09	2e-98
NW_019172788.1:128568-128792	ENSAMXT00000044139.1	609	117	19.2118	100	6e-56
NC_035910.1:20137582-20137783	ENSAMXT00000032390.1	1047	201	19.1977	100	1e-102
NW_019172570.1:30623-32159	ENSAMXT00000012752.2	1101	211	19.1644	88.63	4e-65
NC_035905.1:14640694-14640942	ENSAMXT00000046628.1	609	116	19.0476	98.28	2e-51
NC_035912.1:163557-164163	ENSAMXT00000041903.1	1776	338	19.0315	100	2e-178
NW_019172834.1:393064-393448	ENSAMXT00000036698.1	1785	339	18.9916	100	4e-179
NC_035908.1:7315897-7316110	ENSAMXT00000047734.1	669	127	18.9836	100	1e-61
NC_035916.1:25157135-25157381	ENSAMXT00000015364.2	1860	353	18.9785	100	1e-127
NC_035912.1:9761020-9761251	ENSAMXT00000012779.2	1218	231	18.9655	100	2e-119
NC_035913.1:2815382-2815815	ENSAMXT00000043582.1	2880	546	18.9583	94.84	0
NC_035908.1:10512949-10513152	ENSAMXT00000012039.2	1617	306	18.9239	92.12	4e-77
NC_035905.1:24701986-24702236	ENSAMXT00000042378.1	1317	249	18.9066	100	3e-129
NC_035906.1:29275667-29275964	ENSAMXT00000034831.1	3531	667	18.8898	94.65	9e-130
NC_035909.1:15407996-15408243	ENSAMXT00000039683.1	339	64	18.8791	90.62	7e-16
NC_035918.1:27283992-27284288	ENSAMXT00000054655.1	1008	190	18.8492	100	2e-96
NC_035914.1:15088322-15088753	ENSAMXT00000034707.1	1284	242	18.8474	98.76	4e-120
NC_035906.1:25344045-25344347	ENSAMXT00000056431.1	1497	282	18.8377	100	1e-147
NC_035912.1:5784664-5784970	ENSAMXT00000036371.1	393	74	18.8295	86.49	4e-14
NC_035918.1:31332385-31332680	ENSAMXT00000039018.1	2319	435	18.7581	84.58	5e-58
NW_019172570.1:34212-34470	ENSAMXT00000008864.2	1377	258	18.7364	94.19	3e-109
NC_035918.1:25854340-25854773	ENSAMXT00000007552.2	1368	256	18.7135	100	2e-53
NC_035906.1:32917297-32917561	ENSAMXT00000009474.2	1209	226	18.6931	100	9e-10
NC_035911.1:12940474-12940825	ENSAMXT00000043693.1	1878	351	18.6901	100	0
NW_019172293.1:83314-83734	ENSAMXT00000036454.1	1536	287	18.6849	96.17	8e-132
NW_019172833.1:1558357-1558676	ENSAMXT00000014059.2	852	159	18.662	100	4e-79
NW_019171520.1:192833-193156	ENSAMXT00000046971.1	552	103	18.6594	96.12	9e-41
NC_035899.1:38645572-38645867	ENSAMXT00000029998.1	1545	288	18.6408	100	7e-151
NW_019171224.1:308999-309290	ENSAMXT00000046874.1	660	123	18.6364	100	3e-59
NC_035906.1:13820483-13821273	ENSAMXT00000033273.1	1380	257	18.6232	97.78	1e-13
NC_035910.1:2685276-2685657	ENSAMXT00000004319.2	2046	381	18.6217	100	0
NW_019172875.1:538457-538803	ENSAMXT00000041588.1	2157	401	18.5906	98.88	2e-86
NC_035902.1:14266557-14266855	ENSAMXT00000039837.1	1356	252	18.5841	100	7e-131
NC_035916.1:30496191-30496403	ENSAMXT00000055399.1	678	126	18.5841	84.92	9e-29
NW_019172819.1:1002243-1002472	ENSAMXT00000055842.1	1239	230	18.5634	93.48	4e-92
NC_035913.1:14092001-14092403	ENSAMXT00000051343.1	1164	216	18.5567	98.56	5e-64
NW_019170919.1:3340-3625	ENSAMXT00000039441.1	369	68	18.4282	92.65	4e-19
NC_035902.1:42392099-42392330	ENSAMXT00000047445.1	540	99	18.3333	100	6e-46
NW_019172893.1:1416568-1416785	ENSAMXT00000033261.1	1185	217	18.3122	96.77	7e-100
NW_019171830.1:34504-34861	ENSAMXT00000032657.1	1707	312	18.2777	98.08	4e-154
NW_019172905.1:938775-939010	ENSAMXT00000050992.1	405	74	18.2716	100	2e-11
NC_035915.1:30413174-30413540	ENSAMXT00000046035.1	624	114	18.2692	100	4e-54
NC_035898.1:8486650-8486964	ENSAMXT00000051454.1	1248	228	18.2692	100	2e-117
NC_035910.1:20277632-20277940	ENSAMXT00000033124.1	252	46	18.254	100	2e-16
NW_019172556.1:23630-23868	ENSAMXT00000041125.1	1329	242	18.2092	94.63	4e-102
NC_035899.1:72618925-72619194	ENSAMXT00000009694.2	1467	266	18.1322	100	1e-138
NC_035914.1:15321839-15322053	ENSAMXT00000046925.1	894	162	18.1208	100	5e-81
NC_035908.1:28203531-28203763	ENSAMXT00000033893.1	2403	434	18.0608	91.04	1e-17
NW_019170820.1:2950-3686	ENSAMXT00000052163.1	294	53	18.0272	98.11	1e-17
NC_035901.1:22274779-22275072	ENSAMXT00000036104.1	1131	203	17.9487	100	1e-103
NW_019172946.1:1600547-1601285	ENSAMXT00000045460.1	870	156	17.931	100	4e-77
NC_035905.1:21582869-21583175	ENSAMXT00000040626.1	564	101	17.9078	91.09	2e-31
NC_035912.1:2843051-2843473	ENSAMXT00000054192.1	375	67	17.8667	89.55	3e-16
NC_035906.1:16054575-16054991	ENSAMXT00000000148.2	1563	279	17.8503	100	1e-145
NC_035910.1:18570001-18570251	ENSAMXT00000007430.2	1404	250	17.8063	100	7e-130
NW_019171845.1:4451-5312	ENSAMXT00000033455.1	483	86	17.8054	89.53	5e-22
NW_019172937.1:49576-49941	ENSAMXT00000019053.2	2097	373	17.7873	89.55	1e-15
NC_035911.1:9328004-9328278	ENSAMXT00000006467.2	612	108	17.6471	99.07	3e-49
NW_019171635.1:497440-497651	ENSAMXT00000056399.1	2580	454	17.5969	88.82	2e-50
NC_035903.1:3836543-3836783	ENSAMXT00000057404.1	615	108	17.561	100	6e-51
NC_035898.1:6636458-6636737	ENSAMXT00000034206.1	1050	184	17.5238	100	6e-42
NC_035914.1:10753033-10753440	ENSAMXT00000056073.1	423	74	17.4941	100	9e-32
NC_035902.1:39281808-39282269	ENSAMXT00000011671.2	948	165	17.4051	100	3e-82
NC_035920.1:18443161-18443465	ENSAMXT00000030626.1	276	48	17.3913	91.67	8e-11
NW_019172830.1:1751661-1751917	ENSAMXT00000040457.1	1479	257	17.3766	98.83	4e-128
NC_035897.1:24885619-24885840	ENSAMXT00000042927.1	1257	218	17.3429	100	4e-112
NC_035907.1:5846227-5846550	ENSAMXT00000016750.2	1056	183	17.3295	100	4e-34
NW_019172925.1:1441451-1441704	ENSAMXT00000022027.2	1047	180	17.192	100	6e-91
NC_035919.1:8346156-8346376	ENSAMXT00000056331.1	192	33	17.1875	100	3e-09
NC_035915.1:101103-101348	ENSAMXT00000033396.1	1434	245	17.0851	99.59	2e-125
NC_035919.1:3459769-3460312	ENSAMXT00000033495.1	4749	811	17.0773	100	0
NW_019172839.1:1146623-1146846	ENSAMXT00000039601.1	627	107	17.0654	84.11	2e-20
NC_035898.1:14135685-14136030	ENSAMXT00000008810.2	1155	197	17.0563	100	3e-100
NC_035920.1:16827765-16828041	ENSAMXT00000052138.1	270	46	17.037	93.48	8e-11
NC_035919.1:37561430-37561673	ENSAMXT00000049674.1	822	140	17.0316	96.08	2e-15
NW_019171177.1:28708-28952	ENSAMXT00000007353.2	1434	244	17.0153	90.98	8e-90
NC_035908.1:1616909-1617416	ENSAMXT00000016111.2	1812	307	16.9426	77.52	2e-44
NC_035902.1:33621631-33621833	ENSAMXT00000036704.1	987	167	16.92	100	8e-84
NC_035898.1:30530600-30530809	ENSAMXT00000041017.1	1995	337	16.8922	100	9e-19
NW_019172868.1:688041-688956	ENSAMXT00000049238.1	2754	464	16.8482	99.55	2e-111
NC_035904.1:26481034-26481322	ENSAMXT00000015745.2	993	167	16.8177	100	1e-83
NW_019172820.1:220080-220324	ENSAMXT00000020464.2	1386	233	16.811	100	2e-120
NW_019171114.1:219273-219481	ENSAMXT00000053732.1	1971	331	16.7935	88.07	3e-29
NC_035914.1:15949480-15949701	ENSAMXT00000003651.2	1743	292	16.7527	100	9e-114
NW_019172868.1:2623360-2623683	ENSAMXT00000049985.1	621	104	16.7472	100	1e-48
NC_035910.1:37196675-37197116	ENSAMXT00000055196.1	2667	445	16.6854	100	2e-19
NC_035906.1:3858453-3858775	ENSAMXT00000030342.1	204	34	16.6667	100	1e-09
NW_019172925.1:1295818-1296043	ENSAMXT00000030381.1	1353	225	16.6297	100	5e-116
NW_019171499.1:52352-52603	ENSAMXT00000051183.1	846	140	16.5485	99.29	5e-67
NC_035898.1:6792698-6792986	ENSAMXT00000025846.2	630	104	16.5079	93.27	3e-35
NC_035910.1:28773616-28774064	ENSAMXT00000039631.1	594	98	16.4983	84.69	5e-20
NW_019172021.1:12991-13449	ENSAMXT00000055370.1	2937	484	16.4794	96	1e-51
NC_035908.1:2048903-2049307	ENSAMXT00000012446.2	1002	165	16.4671	100	2e-82
NC_035904.1:14642761-14642997	ENSAMXT00000018203.2	1434	236	16.4575	100	4e-122
NC_035911.1:13265579-13265826	ENSAMXT00000030383.1	894	147	16.443	100	1e-72
NW_019170573.1:27018-27833	ENSAMXT00000057633.1	318	52	16.3522	94.23	1e-13
NC_035908.1:19121936-19122221	ENSAMXT00000030639.1	1026	167	16.2768	100	1e-83
NC_035918.1:809792-810006	ENSAMXT00000052413.1	723	117	16.1826	100	6e-11
NC_035916.1:5204991-5205214	ENSAMXT00000056728.1	699	113	16.166	97.35	3e-48
NC_035904.1:2843597-2844239	ENSAMXT00000035708.1	1776	287	16.1599	100	4e-67
NC_035901.1:17236478-17237054	ENSAMXT00000039355.1	1659	268	16.1543	100	2e-139
NC_035899.1:18685340-18685660	ENSAMXT00000057083.1	966	156	16.1491	100	2e-77
NC_035913.1:2966716-2966933	ENSAMXT00000012605.2	999	161	16.1161	100	2e-80
NW_019172890.1:2276056-2276540	ENSAMXT00000038105.1	1515	244	16.1056	90	1e-25
NC_035904.1:17971309-17971531	ENSAMXT00000046085.1	963	155	16.0955	100	4e-77
NC_035913.1:10206901-10207104	ENSAMXT00000030051.1	1263	203	16.0728	100	8e-104
NC_035902.1:32235009-32235280	ENSAMXT00000020406.2	960	154	16.0417	100	2e-76
NC_035905.1:17883692-17883899	ENSAMXT00000039024.1	555	89	16.036	100	2e-40
NW_019171613.1:13902-14329	ENSAMXT00000053729.1	555	89	16.036	100	4e-40
NC_035898.1:3778059-3778311	ENSAMXT00000041675.1	1572	252	16.0305	100	6e-131
NC_035915.1:23319763-23319971	ENSAMXT00000043384.1	1299	208	16.0123	100	1e-106
NC_035921.1:1982306-1982545	ENSAMXT00000037610.1	381	61	16.0105	98.36	4e-23
NC_035913.1:10860495-10860724	ENSAMXT00000016996.2	3255	521	16.0061	98.35	7e-55
NC_035917.1:21098229-21098531	ENSAMXT00000051113.1	945	151	15.9788	100	1e-74
NC_035919.1:2851042-2851300	ENSAMXT00000040895.1	933	149	15.97	88.16	4e-18
NC_035908.1:22662121-22662463	ENSAMXT00000046240.1	2142	342	15.9664	100	0
NC_035921.1:27579281-27579781	ENSAMXT00000056633.1	495	79	15.9596	91.14	3e-22
NC_035910.1:23165289-23165518	ENSAMXT00000048825.1	465	74	15.914	90.54	8e-20
NW_019172854.1:940062-940373	ENSAMXT00000037553.1	1233	196	15.8962	99.49	5e-98
NC_035902.1:31736711-31736936	ENSAMXT00000036031.1	453	72	15.894	100	6e-31
NW_019170770.1:211466-211891	ENSAMXT00000040544.1	1419	225	15.8562	97.83	2e-14
NC_035906.1:27402785-27403006	ENSAMXT00000049387.1	1740	275	15.8046	94.12	1e-13
NC_035921.1:7572123-7572417	ENSAMXT00000035997.1	2313	364	15.7371	100	6e-57
NC_035910.1:12954365-12954850	ENSAMXT00000053346.1	1443	227	15.7311	93.83	2e-93
NC_035903.1:4667110-4667604	ENSAMXT00000040379.1	2667	419	15.7105	81.82	4e-26
NW_019171678.1:70605-71246	ENSAMXT00000046905.1	1128	177	15.6915	84.18	4e-42
NC_035908.1:3464146-3464363	ENSAMXT00000055121.1	1386	217	15.6566	100	1e-111
NC_035909.1:8376882-8377267	ENSAMXT00000031733.1	1209	189	15.6328	100	1e-95
NC_035911.1:25800493-25800934	ENSAMXT00000054757.1	603	94	15.5887	100	7e-43
NC_035901.1:23732929-23733410	ENSAMXT00000031694.1	792	123	15.5303	100	6e-59
NC_035906.1:14648756-14649097	ENSAMXT00000006592.2	771	119	15.4345	100	7e-57
NC_035913.1:23965510-23965743	ENSAMXT00000038887.1	771	119	15.4345	94.92	1e-18
NC_035905.1:4362885-4363201	ENSAMXT00000020811.2	1266	195	15.4028	100	4e-99
NC_035898.1:19740650-19740937	ENSAMXT00000029750.1	1293	199	15.3906	100	2e-101
NC_035912.1:25443293-25443639	ENSAMXT00000005934.2	897	138	15.3846	100	2e-67
NC_035914.1:35977256-35977470	ENSAMXT00000050925.1	1170	180	15.3846	100	5e-91
NC_035916.1:26785097-26785625	ENSAMXT00000037752.1	1431	220	15.3739	100	8e-113
NC_035908.1:25519471-25519757	ENSAMXT00000004185.2	690	106	15.3623	87.74	2e-27
NC_035899.1:13201976-13202236	ENSAMXT00000044359.1	1353	207	15.2993	100	6e-106
NC_035901.1:39063255-39063639	ENSAMXT00000043010.1	3216	492	15.2985	93.07	1e-34
NW_019171281.1:89882-91040	ENSAMXT00000039744.1	3546	542	15.2848	93.36	0
NC_035898.1:10462849-10463245	ENSAMXT00000038801.1	615	94	15.2846	100	6e-43
NC_035904.1:18663317-18663657	ENSAMXT00000047320.1	2226	340	15.274	100	1e-179
NC_035920.1:25264442-25264722	ENSAMXT00000025633.2	1836	280	15.2505	100	2e-146
NC_035908.1:16796764-16797196	ENSAMXT00000026733.2	2835	432	15.2381	100	0
NC_035902.1:15416280-15416526	ENSAMXT00000030606.1	315	48	15.2381	97.92	7e-16
NC_035915.1:27839393-27839672	ENSAMXT00000014940.2	591	90	15.2284	100	7e-41
NW_019171934.1:133193-133409	ENSAMXT00000047303.1	1419	216	15.222	100	5e-111
NC_035911.1:24925609-24926108	ENSAMXT00000032853.1	1080	164	15.1852	100	1e-81
NC_035907.1:1952479-1952700	ENSAMXT00000029819.1	1035	157	15.1691	100	3e-78
NC_035921.1:7736877-7737154	ENSAMXT00000029488.2	877	133	15.1653	100	9e-65
NW_019172818.1:377906-378113	ENSAMXT00000037556.1	1368	207	15.1316	100	5e-106
NW_019172226.1:29397-29695	ENSAMXT00000026470.2	1971	298	15.1192	98.32	4e-148
NC_035901.1:22185174-22185622	ENSAMXT00000046082.1	1449	219	15.1139	100	2e-112
NC_035900.1:10857685-10857903	ENSAMXT00000026611.2	1446	218	15.0761	100	4e-112
NC_035906.1:31060569-31060791	ENSAMXT00000033863.1	1473	222	15.0713	100	2e-114
NW_019171084.1:192033-192274	ENSAMXT00000018978.2	1455	219	15.0515	88.13	1e-68
NC_035899.1:46397775-46398198	ENSAMXT00000049609.1	501	75	14.9701	100	3e-32
NW_019172833.1:4672355-4672601	ENSAMXT00000041816.1	441	66	14.966	100	2e-11
NC_035916.1:856214-856569	ENSAMXT00000032228.1	756	113	14.9471	100	2e-53
NC_035902.1:30850175-30850425	ENSAMXT00000002836.2	1674	250	14.9343	100	7e-130
NC_035912.1:11501889-11502105	ENSAMXT00000032851.1	696	103	14.7989	99.03	5e-46
NC_035901.1:1128621-1129029	ENSAMXT00000032676.1	852	126	14.7887	89.71	1e-15
NC_035898.1:2632029-2632246	ENSAMXT00000044116.1	4992	738	14.7837	96.31	3e-98
NC_035909.1:25697600-25697885	ENSAMXT00000009536.2	1407	208	14.7832	100	2e-106
NC_035901.1:33967815-33968062	ENSAMXT00000034905.1	663	98	14.7813	78.57	4e-08
NW_019172929.1:1416154-1416642	ENSAMXT00000030977.1	996	147	14.759	100	4e-26
NC_035912.1:34074746-34075007	ENSAMXT00000019066.2	1731	255	14.7314	99.61	2e-130
NC_035897.1:23177793-23178072	ENSAMXT00000047358.1	558	82	14.6953	93.9	2e-27
NC_035911.1:986961-987195	ENSAMXT00000050697.1	1002	147	14.6707	100	1e-72
NC_035920.1:13543479-13543698	ENSAMXT00000038699.1	1494	219	14.6586	100	1e-112
NC_035918.1:7347041-7347483	ENSAMXT00000051085.1	963	141	14.6417	100	5e-69
NW_019171490.1:72589-73285	ENSAMXT00000044751.1	2271	332	14.6191	98	2e-16
NC_035910.1:34480954-34481234	ENSAMXT00000009823.2	1464	213	14.5492	86.38	9e-60
NC_035908.1:28341514-28342001	ENSAMXT00000029870.1	1461	212	14.5106	94.74	2e-08
NC_035909.1:15540069-15540467	ENSAMXT00000045620.1	648	94	14.5062	100	6e-43
NC_035914.1:28477219-28477775	ENSAMXT00000057545.1	2700	391	14.4815	100	0
NC_035910.1:14807592-14807918	ENSAMXT00000055300.1	1500	217	14.4667	85.21	4e-34
NC_035908.1:13581375-13581657	ENSAMXT00000044357.1	1941	280	14.4256	86.43	2e-82
NC_035920.1:20934225-20934492	ENSAMXT00000013811.2	735	106	14.4218	100	9e-50
NC_035908.1:21971691-21972105	ENSAMXT00000054773.1	2889	414	14.3302	100	0
NC_035906.1:11156034-11156523	ENSAMXT00000038899.1	894	128	14.3177	100	1e-61
NW_019172818.1:496644-497000	ENSAMXT00000039245.1	315	45	14.2857	100	1e-15
NC_035901.1:14436286-14436672	ENSAMXT00000053936.1	1536	219	14.2578	100	2e-112
NW_019172863.1:1394987-1395395	ENSAMXT00000053678.1	1125	160	14.2222	100	1e-79
NW_019171103.1:39912-40495	ENSAMXT00000048229.1	2610	371	14.2146	98.11	0
NW_019170951.1:39288-39507	ENSAMXT00000052542.1	1548	219	14.1473	100	1e-112
NC_035899.1:57799143-57799344	ENSAMXT00000055067.1	1080	152	14.0741	100	2e-75
NW_019172581.1:54660-54870	ENSAMXT00000005467.2	747	105	14.0562	100	2e-49
NW_019171529.1:127055-127413	ENSAMXT00000055420.1	999	140	14.014	93.42	2e-23
NC_035911.1:10016068-10016471	ENSAMXT00000002833.2	1071	150	14.0056	98	5e-69
NW_019171765.1:9266-9502	ENSAMXT00000045410.1	1044	146	13.9847	97.26	8e-65
NC_035906.1:30511045-30511273	ENSAMXT00000033562.1	1509	211	13.9828	98.1	2e-101
NW_019172832.1:1406091-1406515	ENSAMXT00000039120.1	3036	424	13.9657	100	0
NC_035921.1:14345151-14345463	ENSAMXT00000050956.1	759	106	13.9657	100	1e-49
NC_035907.1:10043848-10044099	ENSAMXT00000054937.1	666	93	13.964	100	1e-42
NC_035915.1:1045518-1045833	ENSAMXT00000026279.2	2262	315	13.9257	100	7e-166
NC_035908.1:20524270-20524603	ENSAMXT00000049362.1	1689	235	13.9136	100	2e-17
NC_035906.1:21107692-21107969	ENSAMXT00000051888.1	528	73	13.8258	100	2e-31
NW_019172863.1:1461790-1462443	ENSAMXT00000043738.1	651	90	13.8249	93.33	1e-16
NC_035919.1:6895403-6895787	ENSAMXT00000014247.2	2781	384	13.808	100	0
NC_035907.1:8431142-8431387	ENSAMXT00000055513.1	1776	245	13.795	100	4e-127
NW_019172924.1:2089306-2089606	ENSAMXT00000000458.2	516	71	13.7597	100	3e-30
NW_019172063.1:22499-22753	ENSAMXT00000044137.1	750	103	13.7333	96.12	2e-41
NC_035905.1:7266308-7266756	ENSAMXT00000048493.1	984	135	13.7195	100	1e-65
NC_035916.1:19053752-19053966	ENSAMXT00000032898.1	789	108	13.6882	100	5e-51
NC_035906.1:30868305-30868513	ENSAMXT00000020057.2	1521	208	13.6752	100	1e-106
NC_035915.1:12273236-12273525	ENSAMXT00000054118.1	1230	168	13.6585	98.81	7e-81
NC_035918.1:23097991-23098246	ENSAMXT00000025461.2	1878	255	13.5783	100	1e-132
NC_035904.1:23827900-23828104	ENSAMXT00000030930.1	420	57	13.5714	100	1e-22
NW_019172339.1:161103-161466	ENSAMXT00000043909.1	1263	171	13.5392	100	9e-86
NC_035901.1:8702750-8703074	ENSAMXT00000058125.1	1116	151	13.5305	99.34	2e-72
NC_035906.1:19488475-19488725	ENSAMXT00000031539.1	1848	250	13.5281	100	7e-130
NC_035918.1:17166886-17167228	ENSAMXT00000004719.2	1464	198	13.5246	100	8e-101
NW_019172823.1:893514-893726	ENSAMXT00000035204.1	1191	161	13.5181	100	2e-80
NC_035917.1:326857-327353	ENSAMXT00000058099.1	579	78	13.4715	100	6e-34
NC_035899.1:11983429-11983688	ENSAMXT00000045096.1	624	84	13.4615	100	1e-37
NC_035909.1:26125081-26125359	ENSAMXT00000057035.1	483	65	13.4576	100	5e-08
NC_035908.1:16820677-16821016	ENSAMXT00000051383.1	2532	339	13.3886	100	3e-179
NW_019171520.1:179282-179914	ENSAMXT00000043081.1	3606	482	13.3666	78.01	1e-77
NW_019172943.1:506848-507180	ENSAMXT00000056769.1	1785	238	13.3333	93.28	3e-95
NC_035906.1:15984502-15984865	ENSAMXT00000006855.2	2202	293	13.3061	91.09	1e-30
NC_035899.1:57381684-57381958	ENSAMXT00000026442.2	2061	274	13.2945	100	4e-143
NC_035918.1:1748399-1748791	ENSAMXT00000032443.1	822	109	13.2603	89.61	5e-19
NC_035906.1:25996462-25996786	ENSAMXT00000050409.1	981	130	13.2518	92.59	3e-25
NC_035905.1:1698330-1698621	ENSAMXT00000047302.1	966	128	13.2505	99.22	1e-59
NW_019171519.1:20032-20723	ENSAMXT00000032331.1	2022	267	13.2047	93.94	2e-20
NC_035897.1:9463099-9463337	ENSAMXT00000031354.1	1728	228	13.1944	100	1e-117
NC_035911.1:1210429-1210641	ENSAMXT00000047841.1	1767	233	13.1862	84.73	1e-27
NC_035903.1:19718474-19718682	ENSAMXT00000006479.2	1335	176	13.1835	100	8e-89
NC_035900.1:20903954-20904288	ENSAMXT00000020589.2	660	87	13.1818	85.06	2e-17
NC_035921.1:36029542-36029890	ENSAMXT00000053472.1	1479	194	13.117	94.85	7e-82
NC_035916.1:6310468-6310742	ENSAMXT00000043082.1	519	68	13.1021	100	1e-28
NC_035905.1:14498174-14498572	ENSAMXT00000055142.1	1467	192	13.0879	100	2e-97
NC_035920.1:39597388-39597695	ENSAMXT00000034658.1	1866	244	13.0761	100	2e-126
NW_019172913.1:3646843-3647493	ENSAMXT00000037054.1	4032	525	13.0208	92.42	9e-19
NC_035908.1:17596999-17597221	ENSAMXT00000044608.1	2589	337	13.0166	97.87	2e-15
NC_035897.1:11592424-11592770	ENSAMXT00000032615.1	1299	169	13.01	100	1e-84
NC_035912.1:37620215-37620430	ENSAMXT00000049150.1	1233	160	12.9765	83.75	3e-34
NC_035906.1:29827727-29828113	ENSAMXT00000002461.2	894	116	12.9754	96.88	8e-07
NW_019171376.1:36666-36974	ENSAMXT00000054469.1	1110	144	12.973	89.19	1e-18
NC_035901.1:1205505-1205736	ENSAMXT00000040733.1	726	94	12.9477	100	4e-43
NW_019171976.1:13123-13492	ENSAMXT00000000341.2	2850	369	12.9474	100	0
NC_035908.1:15560391-15560895	ENSAMXT00000051924.1	1746	226	12.9439	97.3	2e-09
NC_035898.1:14886363-14886825	ENSAMXT00000044392.1	1218	157	12.89	96.82	2e-69
NC_035909.1:9261187-9261392	ENSAMXT00000043012.1	1593	205	12.8688	100	6e-105
NC_035907.1:5154471-5154946	ENSAMXT00000015760.2	981	126	12.844	100	1e-60
NW_019172828.1:3395509-3395781	ENSAMXT00000044517.1	522	67	12.8352	85.07	7e-11
NW_019171648.1:140492-140770	ENSAMXT00000047148.1	585	75	12.8205	100	2e-32
NC_035920.1:38057830-38058059	ENSAMXT00000011022.2	1183	151	12.7642	100	7e-75
NC_035916.1:28416943-28417603	ENSAMXT00000035570.1	948	121	12.7637	100	1e-57
NC_035919.1:12704022-12704245	ENSAMXT00000045924.1	1200	153	12.75	100	5e-76
NC_035904.1:9169672-9169993	ENSAMXT00000038332.1	2520	321	12.7381	100	3e-169
NC_035907.1:11445908-11446169	ENSAMXT00000016766.2	1503	191	12.7079	100	5e-97
NC_035917.1:17189917-17190118	ENSAMXT00000040723.1	1071	136	12.6984	100	1e-66
NC_035906.1:6990329-6990729	ENSAMXT00000052657.1	1395	177	12.6882	96.61	6e-78
NC_035901.1:32339887-32340119	ENSAMXT00000007605.2	615	78	12.6829	100	3e-34
NC_035914.1:25586130-25586368	ENSAMXT00000031766.1	765	97	12.6797	100	8e-45
NC_035905.1:1393573-1394277	ENSAMXT00000056617.1	2670	338	12.6592	100	2e-80
NC_035908.1:8432800-8433125	ENSAMXT00000031508.1	1146	145	12.6527	91.36	5e-23
NC_035916.1:7415177-7415518	ENSAMXT00000041773.1	933	118	12.6474	100	2e-56
NC_035909.1:36317630-36318155	ENSAMXT00000001964.2	1188	150	12.6263	100	6e-74
NC_035915.1:21815275-21815800	ENSAMXT00000005784.2	1506	190	12.6162	99.47	2e-94
NC_035920.1:5866063-5866266	ENSAMXT00000003398.2	2814	355	12.6155	100	1e-22
NC_035906.1:13827407-13827707	ENSAMXT00000001422.2	6450	811	12.5736	100	5e-43
NW_019171036.1:39018-39739	ENSAMXT00000039967.1	891	112	12.5701	90.18	1e-32
NC_035909.1:36730820-36731050	ENSAMXT00000054301.1	732	92	12.5683	100	5e-42
NW_019172205.1:63376-63621	ENSAMXT00000036919.1	780	98	12.5641	97.73	1e-13
NC_035901.1:35513624-35513840	ENSAMXT00000031386.1	900	113	12.5556	94.67	6e-26
NC_035901.1:14940167-14940483	ENSAMXT00000032489.1	1818	228	12.5413	100	2e-117
NC_035909.1:8788580-8788824	ENSAMXT00000038480.1	726	91	12.5344	100	2e-41
NC_035910.1:12802684-12803008	ENSAMXT00000045733.1	1173	147	12.532	100	2e-72
NC_035919.1:10475730-10475944	ENSAMXT00000043133.1	1413	177	12.5265	88.37	2e-36
NC_035897.1:2921372-2921629	ENSAMXT00000005716.2	1791	224	12.507	100	2e-115
NW_019172851.1:1028477-1028738	ENSAMXT00000050358.1	2088	261	12.5	100	6e-136
NC_035911.1:28392291-28392625	ENSAMXT00000053674.1	456	57	12.5	91.23	2e-13
NC_035914.1:22405502-22405704	ENSAMXT00000043844.1	1617	202	12.4923	100	3e-103
NC_035904.1:16418997-16419442	ENSAMXT00000031717.1	609	76	12.4795	89.47	6e-19
NW_019172830.1:3552027-3552343	ENSAMXT00000043722.1	537	67	12.4767	98.51	2e-26
NC_035904.1:23341838-23342212	ENSAMXT00000053066.1	1380	172	12.4638	100	3e-86
NC_035898.1:803158-803368	ENSAMXT00000042480.1	321	40	12.4611	100	3e-13
NC_035912.1:37868148-37868395	ENSAMXT00000042044.1	1995	247	12.381	95.95	2e-111
NC_035905.1:23928466-23928711	ENSAMXT00000049046.1	1446	179	12.379	100	2e-90
NC_035905.1:15772560-15772882	ENSAMXT00000011992.2	1236	153	12.3786	100	8e-76
NC_035912.1:21530438-21530790	ENSAMXT00000053685.1	915	113	12.3497	100	2e-53
NW_019171803.1:21744-22007	ENSAMXT00000040578.1	786	97	12.341	100	3e-19
NC_035914.1:32242534-32242906	ENSAMXT00000026622.2	3015	372	12.3383	100	0
NW_019172849.1:1429065-1429339	ENSAMXT00000045718.1	4701	580	12.3378	89.62	3e-30
NC_035918.1:22298343-22298827	ENSAMXT00000035215.1	666	82	12.3123	100	4e-36
NW_019172925.1:4794418-4794690	ENSAMXT00000026271.2	456	56	12.2807	92.86	1e-14
NC_035920.1:19918247-19918530	ENSAMXT00000014222.2	1848	226	12.2294	100	1e-34
NC_035909.1:4018176-4018464	ENSAMXT00000030539.1	2358	288	12.2137	100	7e-151
NC_035905.1:4539964-4540199	ENSAMXT00000020850.2	1098	134	12.204	100	2e-65
NW_019172938.1:1432627-1434507	ENSAMXT00000015844.2	723	88	12.1715	95.45	1e-31
NC_035911.1:26465878-26466081	ENSAMXT00000034537.1	1392	169	12.1408	100	6e-85
NC_035899.1:25040795-25041206	ENSAMXT00000041201.1	702	85	12.1083	100	7e-38
NC_035899.1:23022749-23022954	ENSAMXT00000015328.2	1611	195	12.1043	98.97	2e-95
NC_035900.1:15515790-15516196	ENSAMXT00000012458.2	1686	204	12.0996	100	5e-104
NW_019171249.1:45974-46198	ENSAMXT00000035131.1	1806	218	12.0709	80.73	4e-42
NC_035921.1:37312154-37312654	ENSAMXT00000035431.1	1824	220	12.0614	100	7e-113
NC_035901.1:9218498-9218801	ENSAMXT00000017122.2	2532	305	12.0458	100	3e-110
NC_035904.1:10216567-10216885	ENSAMXT00000017008.2	1056	127	12.0265	100	2e-61
NC_035898.1:25465098-25465558	ENSAMXT00000044463.1	1206	145	12.0232	97.24	6e-64
NC_035920.1:16184484-16184723	ENSAMXT00000057655.1	1989	239	12.0161	100	9e-124
NW_019170959.1:67045-67357	ENSAMXT00000048224.1	1698	204	12.0141	89.71	4e-64
NC_035901.1:19622024-19622333	ENSAMXT00000057739.1	591	71	12.0135	100	3e-30
NW_019172871.1:420768-421264	ENSAMXT00000032546.1	1461	175	11.9781	100	8e-88
NC_035899.1:64828667-64829347	ENSAMXT00000005502.2	1479	177	11.9675	100	8e-89
NW_019171831.1:43078-43350	ENSAMXT00000042082.1	3138	375	11.9503	86.74	4e-48
NC_035919.1:19126220-19126441	ENSAMXT00000012178.2	561	67	11.943	100	3e-28
NC_035908.1:31367223-31367712	ENSAMXT00000030177.1	1500	179	11.9333	93.1	4e-16
NC_035915.1:35420837-35421501	ENSAMXT00000002198.2	1887	225	11.9237	100	2e-115
NC_035905.1:14468433-14468785	ENSAMXT00000046951.1	1368	163	11.9152	100	2e-81
NC_035916.1:19116214-19116750	ENSAMXT00000021284.2	1563	186	11.9002	100	6e-94
NC_035912.1:32827413-32827648	ENSAMXT00000050565.1	1986	236	11.8832	99.58	7e-120
NW_019171064.1:286899-287306	ENSAMXT00000002884.2	699	83	11.8741	97.59	7e-33
NW_019172823.1:784494-785265	ENSAMXT00000038288.1	657	78	11.8721	97.44	2e-30
NC_035903.1:31796139-31796759	ENSAMXT00000037677.1	1995	236	11.8296	96.36	6e-45
NC_035903.1:17293816-17294093	ENSAMXT00000030996.1	753	89	11.8194	97.83	1e-14
NW_019171281.1:113336-113596	ENSAMXT00000010311.2	2202	260	11.8074	100	2e-135
NW_019170976.1:310476-310746	ENSAMXT00000015776.2	2160	255	11.8056	100	1e-132
NC_035909.1:33367066-33367592	ENSAMXT00000057807.1	1161	137	11.8002	100	1e-66
NW_019170961.1:7754-8086	ENSAMXT00000057683.1	2817	332	11.7856	100	3e-175
NC_035915.1:10948139-10948433	ENSAMXT00000005981.2	2499	294	11.7647	100	3e-154
NC_035897.1:22763479-22763815	ENSAMXT00000041908.1	1377	162	11.7647	100	9e-81
NC_035916.1:26704198-26704403	ENSAMXT00000048011.1	1224	144	11.7647	89.58	2e-45
NC_035908.1:23301809-23302081	ENSAMXT00000031947.1	2313	272	11.7596	100	5e-142
NW_019172906.1:5476493-5477127	ENSAMXT00000008218.2	2169	255	11.7566	100	5e-56
NW_019172664.1:30007-30230	ENSAMXT00000040102.1	1899	223	11.743	100	7e-115
NC_035910.1:25390548-25390921	ENSAMXT00000014591.2	726	85	11.708	98.82	3e-36
NW_019172846.1:766443-766886	ENSAMXT00000010909.2	867	101	11.6494	100	9e-47
NW_019172823.1:906938-907304	ENSAMXT00000007945.2	1152	134	11.6319	100	3e-65
NC_035908.1:18881079-18881360	ENSAMXT00000015864.2	981	114	11.6208	100	3e-54
NC_035919.1:8776334-8776577	ENSAMXT00000051714.1	1302	151	11.5975	100	8e-75
NW_019172834.1:2196136-2196450	ENSAMXT00000039103.1	2406	279	11.596	89.61	1e-93
NC_035901.1:13541255-13541657	ENSAMXT00000018485.2	897	104	11.5942	99.04	3e-46
NW_019172876.1:419265-419545	ENSAMXT00000041385.1	1527	177	11.5914	88.1	3e-20
NC_035903.1:24623097-24623487	ENSAMXT00000018416.2	1044	121	11.59	100	3e-11
NC_035914.1:19078128-19078400	ENSAMXT00000050493.1	924	107	11.5801	100	3e-50
NC_035916.1:23034385-23034874	ENSAMXT00000051246.1	4224	489	11.5767	100	0
NC_035916.1:18825408-18825609	ENSAMXT00000021213.2	1353	156	11.5299	100	1e-77
NC_035897.1:21252965-21253385	ENSAMXT00000031112.1	408	47	11.5196	89.36	3e-07
NC_035899.1:71700695-71701034	ENSAMXT00000047284.1	2943	339	11.5189	100	3e-179
NW_019170668.1:138455-138738	ENSAMXT00000037607.1	1344	154	11.4583	100	2e-76
NC_035898.1:11844081-11844518	ENSAMXT00000043994.1	1599	183	11.4447	100	7e-58
NC_035911.1:21893628-21893894	ENSAMXT00000002605.2	2331	266	11.4114	100	1e-138
NC_035898.1:24380693-24380964	ENSAMXT00000014387.2	2352	268	11.3946	92.06	2e-16
NC_035899.1:2227564-2227811	ENSAMXT00000007596.2	1269	144	11.3475	99.31	1e-68
NC_035899.1:11800454-11800681	ENSAMXT00000051410.1	1287	146	11.3442	100	4e-72
NC_035918.1:23764700-23764904	ENSAMXT00000046114.1	573	65	11.3438	100	4e-27
NW_019171246.1:462723-463077	ENSAMXT00000051433.1	813	92	11.3161	100	7e-42
NC_035908.1:1837607-1837833	ENSAMXT00000035562.1	1998	226	11.3113	91.59	3e-84
NC_035914.1:7450206-7450519	ENSAMXT00000004101.2	1242	140	11.2721	99.29	6e-67
NW_019172924.1:6449081-6449360	ENSAMXT00000030810.1	1038	117	11.2717	87.18	7e-31
NW_019170736.1:99700-100022	ENSAMXT00000045158.1	897	101	11.2598	100	7e-47
NC_035901.1:19039261-19040882	ENSAMXT00000030987.1	2349	264	11.2388	100	4e-16
NC_035904.1:14749301-14749615	ENSAMXT00000018215.2	1515	170	11.2211	100	3e-85
NC_035921.1:14510225-14510482	ENSAMXT00000052728.1	1524	171	11.2205	99.42	1e-83
NW_019171191.1:28621-28830	ENSAMXT00000042237.1	624	70	11.2179	96.97	1e-07
NC_035897.1:22767029-22767559	ENSAMXT00000038796.1	1374	154	11.2082	100	4e-76
NC_035912.1:4141749-4142371	ENSAMXT00000030647.1	1740	195	11.2069	100	7e-99
NW_019171704.1:45277-45482	ENSAMXT00000016815.2	705	79	11.2057	100	7e-35
NC_035916.1:20253556-20254095	ENSAMXT00000031878.1	1317	147	11.1617	100	3e-72
NC_035920.1:15411949-15412212	ENSAMXT00000022160.2	3273	365	11.1518	100	5e-87
NC_035910.1:14986942-14987222	ENSAMXT00000036830.1	843	94	11.1507	100	4e-43
NW_019172165.1:134655-135411	ENSAMXT00000054244.1	1875	209	11.1467	90.51	1e-52
NC_035906.1:11157013-11157221	ENSAMXT00000030546.1	486	54	11.1111	96.3	1e-17
NC_035906.1:3352699-3352980	ENSAMXT00000041991.1	1179	131	11.1111	99.24	2e-61
NC_035899.1:30163464-30163675	ENSAMXT00000034759.1	1299	144	11.0855	97.92	2e-65
NC_035912.1:13597523-13597915	ENSAMXT00000018732.2	660	73	11.0606	100	3e-31
NC_035911.1:11121403-11121672	ENSAMXT00000034225.1	2154	238	11.0492	100	4e-123
NC_035899.1:16430693-16431027	ENSAMXT00000040292.1	1719	189	10.9948	100	8e-96
NC_035921.1:44901298-44901707	ENSAMXT00000003895.2	3720	409	10.9946	100	0
NC_035913.1:3200301-3200662	ENSAMXT00000012731.2	1512	166	10.9788	100	5e-83
NW_019172878.1:52937-53183	ENSAMXT00000033093.1	492	54	10.9756	100	7e-21
NC_035898.1:25697796-25698008	ENSAMXT00000045930.1	720	79	10.9722	100	7e-35
NC_035899.1:37855468-37855675	ENSAMXT00000007765.2	1887	207	10.9698	100	5e-106
NW_019171994.1:16806-17047	ENSAMXT00000005315.2	2181	239	10.9583	97.91	2e-115
NC_035906.1:7837325-7837625	ENSAMXT00000042762.1	1287	141	10.9557	96.97	2e-07
NW_019172898.1:316051-316267	ENSAMXT00000047845.1	1137	124	10.9059	96.08	6e-16
NC_035897.1:22668310-22668642	ENSAMXT00000055671.1	3027	330	10.9019	92.42	1e-128
NW_019171239.1:111953-112363	ENSAMXT00000009184.2	1341	146	10.8874	95.08	1e-19
NW_019172745.1:112093-112563	ENSAMXT00000030110.1	2793	304	10.8844	94.69	2e-104
NC_035912.1:29383994-29384262	ENSAMXT00000040055.1	1893	206	10.8822	100	2e-105
NW_019172839.1:2448479-2448688	ENSAMXT00000002170.2	3447	375	10.879	100	4e-107
NW_019172741.1:14179-14495	ENSAMXT00000049576.1	1233	134	10.8678	98.51	2e-26
NW_019172885.1:930103-930372	ENSAMXT00000015298.2	1206	131	10.8624	100	1e-63
NC_035920.1:12824086-12824435	ENSAMXT00000045508.1	3213	349	10.8621	100	0
NC_035920.1:42032988-42033275	ENSAMXT00000025641.2	387	42	10.8527	97.62	2e-12
NW_019172941.1:799516-799728	ENSAMXT00000011156.2	765	83	10.8497	100	4e-37
NW_019172820.1:130862-131263	ENSAMXT00000057957.1	507	55	10.8481	94.55	3e-16
NC_035913.1:19595472-19595853	ENSAMXT00000014580.2	3450	374	10.8406	100	0
NC_035911.1:10123819-10124071	ENSAMXT00000037608.1	1629	176	10.8042	100	1e-88
NW_019172846.1:1093695-1093930	ENSAMXT00000049562.1	1371	148	10.795	100	3e-73
NW_019172862.1:183801-184022	ENSAMXT00000052445.1	2049	221	10.7857	96.83	4e-102
NW_019170693.1:3815-4155	ENSAMXT00000032021.1	3156	340	10.7731	97.94	5e-168
NW_019172906.1:10035734-10036058	ENSAMXT00000016438.2	2562	276	10.7728	92.86	1e-33
NC_035897.1:14929585-14929985	ENSAMXT00000033839.1	1101	118	10.7175	100	3e-56
NC_035903.1:24152627-24152952	ENSAMXT00000037772.1	3036	325	10.7049	87.08	2e-101
NC_035921.1:36993528-36993746	ENSAMXT00000021931.2	1467	157	10.7021	100	3e-78
NW_019171711.1:80191-80441	ENSAMXT00000010689.2	3684	394	10.6949	89.01	4e-23
NW_019172820.1:1054566-1054798	ENSAMXT00000001270.2	1254	134	10.6858	100	2e-65
NC_035912.1:40791635-40791878	ENSAMXT00000005965.2	684	73	10.6725	100	2e-31
NC_035905.1:1636922-1637178	ENSAMXT00000031652.1	1107	118	10.6594	94.92	1e-18
NC_035920.1:34785264-34785821	ENSAMXT00000015787.2	1023	109	10.6549	100	4e-51
NW_019172913.1:2065845-2066159	ENSAMXT00000009522.2	1596	170	10.6516	100	5e-28
NW_019172925.1:4658369-4658745	ENSAMXT00000034863.1	2190	233	10.6393	100	2e-07
NW_019172851.1:857802-858014	ENSAMXT00000007608.2	1017	108	10.6195	100	1e-12
NC_035899.1:37654471-37654675	ENSAMXT00000034631.1	801	85	10.6117	97.65	2e-34
NC_035908.1:26910973-26911194	ENSAMXT00000033087.1	594	63	10.6061	84.13	4e-08
NC_035921.1:12645863-12646083	ENSAMXT00000047988.1	849	90	10.6007	85.56	3e-18
NW_019171529.1:164588-165190	ENSAMXT00000050672.1	1746	185	10.5956	80.54	6e-30
NC_035918.1:23491028-23491269	ENSAMXT00000034637.1	1455	154	10.5842	96.1	1e-28
NC_035898.1:176321-176706	ENSAMXT00000039543.1	1248	132	10.5769	100	5e-64
NC_035916.1:10929995-10930256	ENSAMXT00000026320.2	2472	261	10.5583	100	6e-136
NC_035911.1:21878351-21878776	ENSAMXT00000002563.2	1203	127	10.5569	100	3e-61
NC_035920.1:6626746-6627007	ENSAMXT00000034805.1	2172	229	10.5433	100	4e-118
NC_035909.1:31283957-31284428	ENSAMXT00000029789.1	978	103	10.5317	97.62	3e-12
NC_035921.1:17038014-17038348	ENSAMXT00000036570.1	1701	179	10.5232	100	3e-90
NC_035899.1:31309773-31310139	ENSAMXT00000042540.1	390	41	10.5128	95.12	4e-10
NW_019172906.1:5637882-5638091	ENSAMXT00000053561.1	762	80	10.4987	87.5	3e-18
NC_035909.1:748358-748608	ENSAMXT00000053812.1	1173	123	10.4859	99.19	1e-57
NW_019172884.1:4526233-4526495	ENSAMXT00000013891.2	2499	262	10.4842	100	2e-136
NW_019172238.1:447820-448282	ENSAMXT00000050662.1	1002	105	10.479	100	6e-49
NC_035921.1:5422872-5423132	ENSAMXT00000005451.2	1365	143	10.4762	100	2e-70
NW_019170998.1:4968-5295	ENSAMXT00000044826.1	1050	110	10.4762	100	7e-52
NC_035898.1:28150890-28151216	ENSAMXT00000016498.2	1749	183	10.4631	87.93	3e-10
NC_035902.1:2593406-2593642	ENSAMXT00000035445.1	2256	236	10.461	100	4e-122
NC_035905.1:464717-465090	ENSAMXT00000031690.1	1254	131	10.4466	100	2e-63
NW_019172839.1:442402-442653	ENSAMXT00000051321.1	2403	251	10.4453	100	2e-130
NC_035914.1:30148681-30148911	ENSAMXT00000033565.1	2196	229	10.4281	100	3e-118
NC_035916.1:4377567-4377837	ENSAMXT00000037126.1	1314	137	10.4262	100	5e-67
NW_019172165.1:99036-99282	ENSAMXT00000049108.1	1995	208	10.4261	100	2e-60
NC_035919.1:9957703-9957909	ENSAMXT00000051211.1	1584	165	10.4167	100	1e-82
NW_019171064.1:118274-118581	ENSAMXT00000000499.2	2949	307	10.4103	91.86	9e-120
NC_035901.1:8894769-8895129	ENSAMXT00000008246.2	1971	205	10.4008	100	1e-104
NC_035899.1:62962361-62963087	ENSAMXT00000031275.1	1029	107	10.3984	100	7e-50
NW_019172945.1:4206213-4206473	ENSAMXT00000036011.1	2298	238	10.3568	95.69	5e-47
NC_035907.1:10477722-10477952	ENSAMXT00000045018.1	1323	137	10.3553	100	4e-67
NC_035904.1:10774480-10774923	ENSAMXT00000031214.1	792	82	10.3535	96.34	3e-31
NC_035898.1:19201411-19201646	ENSAMXT00000002960.2	1464	151	10.3142	100	7e-75
NC_035904.1:21569434-21569806	ENSAMXT00000015044.2	1053	108	10.2564	100	1e-50
NC_035912.1:3996220-3996483	ENSAMXT00000019687.2	819	84	10.2564	100	1e-37
NC_035912.1:22970375-22970745	ENSAMXT00000007450.2	1641	168	10.2377	100	4e-84
NW_019172906.1:3206818-3207211	ENSAMXT00000032049.1	2082	213	10.2305	100	4e-109
NC_035916.1:4794250-4794620	ENSAMXT00000003683.2	1164	119	10.2234	100	8e-57
NC_035916.1:25299678-25299888	ENSAMXT00000038232.1	678	69	10.177	100	3e-29
NC_035902.1:20050680-20050989	ENSAMXT00000036954.1	1425	145	10.1754	100	2e-71
NC_035905.1:40011525-40011935	ENSAMXT00000021399.2	3093	314	10.152	100	3e-165
NC_035906.1:14516688-14516925	ENSAMXT00000000063.2	1332	135	10.1351	100	6e-66
NC_035909.1:2562477-2562818	ENSAMXT00000044093.1	1263	128	10.1346	100	7e-62
NC_035916.1:22514519-22514725	ENSAMXT00000001477.2	1176	119	10.119	100	4e-57
NW_019172846.1:983228-983615	ENSAMXT00000033636.1	1140	115	10.0877	99.13	2e-52
NW_019171248.1:38496-39487	ENSAMXT00000035931.1	2085	210	10.0719	89.05	4e-68
NC_035908.1:1842140-1842667	ENSAMXT00000018312.2	1791	180	10.0503	91.11	3e-62
NW_019172852.1:677552-677806	ENSAMXT00000035399.1	1515	152	10.033	100	2e-75
NC_035898.1:6337778-6338085	ENSAMXT00000044361.1	849	85	10.0118	95.29	2e-31
NC_035897.1:13018805-13019239	ENSAMXT00000057309.1	390	39	10	97.44	1e-10
NC_035897.1:5297305-5297508	ENSAMXT00000007854.2	2031	203	9.99508	100	8e-104
NC_035910.1:22497531-22497772	ENSAMXT00000048457.1	1011	101	9.99011	100	5e-47
NC_035899.1:48585297-48585566	ENSAMXT00000014614.2	1662	166	9.98797	99.4	2e-81
NW_019172929.1:1132464-1132767	ENSAMXT00000030591.1	1404	140	9.97151	100	1e-68
NC_035919.1:11068948-11069284	ENSAMXT00000008303.2	1797	179	9.96105	100	3e-90
NW_019172833.1:2980614-2980824	ENSAMXT00000018704.2	2040	203	9.95098	82.27	1e-42
NC_035909.1:34394341-34394544	ENSAMXT00000032950.1	714	71	9.94398	100	2e-30
NC_035911.1:23934855-23935182	ENSAMXT00000032974.1	999	99	9.90991	94.95	2e-37
NW_019171364.1:1361104-1361414	ENSAMXT00000046773.1	1185	117	9.87342	100	2e-12
NC_035906.1:21708598-21708881	ENSAMXT00000052967.1	1167	115	9.85433	100	9e-55
NC_035916.1:19848118-19848416	ENSAMXT00000053663.1	1563	154	9.85285	100	5e-58
NC_035909.1:40793846-40794135	ENSAMXT00000052065.1	975	96	9.84615	100	4e-44
NC_035904.1:9180112-9180390	ENSAMXT00000044488.1	2829	278	9.82679	100	2e-145
NC_035897.1:3691874-3692206	ENSAMXT00000051843.1	714	70	9.80392	95.71	1e-24
NW_019172869.1:228810-229037	ENSAMXT00000048074.1	4680	458	9.78632	96.48	9e-104
NW_019172834.1:2073063-2073332	ENSAMXT00000048095.1	1278	125	9.78091	82.4	2e-22
NC_035912.1:39748141-39748686	ENSAMXT00000030356.1	450	44	9.77778	97.73	3e-13
NW_019170567.1:223149-223620	ENSAMXT00000044978.1	1371	134	9.77389	100	4e-65
NC_035903.1:4364550-4365195	ENSAMXT00000021407.2	1464	143	9.76776	100	6e-70
NC_035912.1:4796952-4797352	ENSAMXT00000058030.1	1251	122	9.7522	100	2e-58
NW_019171727.1:42547-43440	ENSAMXT00000058096.1	441	43	9.75057	93.02	3e-09
NC_035901.1:34617071-34617304	ENSAMXT00000051735.1	924	90	9.74026	100	6e-41
NC_035911.1:10936711-10936952	ENSAMXT00000033380.1	936	91	9.72222	100	2e-41
NW_019172904.1:326907-327125	ENSAMXT00000011257.2	12345	1198	9.70433	100	2e-40
NC_035908.1:9724841-9725066	ENSAMXT00000052505.1	888	86	9.68468	100	5e-12
NC_035921.1:40163743-40164083	ENSAMXT00000056398.1	1332	129	9.68468	100	2e-62
NC_035912.1:28802656-28802941	ENSAMXT00000031311.1	900	87	9.66667	100	4e-39
NC_035916.1:26643919-26644175	ENSAMXT00000029833.1	642	62	9.65732	96.77	5e-22
NW_019172418.1:387945-388197	ENSAMXT00000045543.1	2625	252	9.6	100	6e-131
NC_035905.1:267464-267961	ENSAMXT00000053543.1	345	33	9.56522	100	7e-09
NC_035904.1:18622159-18622479	ENSAMXT00000057432.1	1527	146	9.56123	100	6e-72
NW_019171898.1:231951-232256	ENSAMXT00000029838.1	816	78	9.55882	97.44	3e-30
NC_035910.1:29930503-29930869	ENSAMXT00000054586.1	2448	234	9.55882	100	9e-121
NC_035898.1:6788182-6788429	ENSAMXT00000046775.1	3255	311	9.55453	100	3e-128
NC_035902.1:5649624-5649996	ENSAMXT00000007955.2	1236	118	9.54693	99.15	5e-54
NW_019172826.1:2737332-2737591	ENSAMXT00000049932.1	1866	178	9.53912	91.18	4e-18
NC_035919.1:14855875-14856109	ENSAMXT00000048667.1	1293	123	9.51276	100	3e-59
NC_035902.1:28908435-28908706	ENSAMXT00000049198.1	1998	190	9.50951	100	2e-96
NW_019172913.1:4799870-4800493	ENSAMXT00000051927.1	6558	623	9.49985	100	0
NC_035899.1:14760501-14760858	ENSAMXT00000054758.1	528	50	9.4697	100	2e-18
NC_035913.1:25734321-25734612	ENSAMXT00000001589.2	1026	97	9.45419	93.02	1e-08
NC_035899.1:2539104-2539327	ENSAMXT00000007643.2	540	51	9.44444	100	3e-19
NC_035916.1:2032409-2032708	ENSAMXT00000035530.1	1509	142	9.41021	100	1e-69
NC_035919.1:5391892-5392252	ENSAMXT00000051860.1	1341	126	9.39597	92.06	2e-17
NC_035905.1:4327002-4327507	ENSAMXT00000056554.1	1182	111	9.39086	100	3e-52
NC_035916.1:872395-872703	ENSAMXT00000020344.2	3285	308	9.37595	100	5e-162
NC_035905.1:14565578-14566003	ENSAMXT00000042461.1	1122	105	9.35829	100	5e-49
NC_035921.1:9946799-9947224	ENSAMXT00000038897.1	855	80	9.35673	100	4e-35
NC_035920.1:36165292-36165585	ENSAMXT00000002165.2	3132	293	9.35504	100	1e-153
NC_035920.1:22540881-22541112	ENSAMXT00000013530.2	1893	177	9.35024	100	3e-89
NC_035905.1:30175088-30175351	ENSAMXT00000046889.1	1017	95	9.3412	100	1e-43
NC_035921.1:6375108-6375511	ENSAMXT00000031994.1	996	93	9.33735	100	2e-42
NC_035900.1:15107323-15107533	ENSAMXT00000030413.1	654	61	9.32722	93.44	1e-17
NC_035918.1:19376555-19376789	ENSAMXT00000050781.1	2586	241	9.31941	100	1e-92
NC_035900.1:677780-678012	ENSAMXT00000006432.2	1395	130	9.319	99.23	2e-61
NW_019172292.1:21103-21488	ENSAMXT00000051005.1	333	31	9.30931	100	7e-08
NW_019172742.1:391604-391844	ENSAMXT00000007679.2	624	58	9.29487	91.38	4e-13
NW_019172400.1:19646-20053	ENSAMXT00000025363.2	1002	93	9.28144	90.74	3e-11
NC_035909.1:25152055-25152288	ENSAMXT00000037162.1	1932	179	9.26501	100	3e-39
NC_035916.1:33979497-33979843	ENSAMXT00000049399.1	3369	312	9.26091	86.22	2e-92
NC_035901.1:627154-627496	ENSAMXT00000001255.2	1254	116	9.2504	100	2e-23
NW_019172855.1:357765-358194	ENSAMXT00000048145.1	1581	146	9.23466	100	9e-72
NC_035919.1:28762591-28762886	ENSAMXT00000021163.2	1668	154	9.23261	100	2e-76
NC_035905.1:23204794-23205392	ENSAMXT00000002827.2	1224	113	9.23203	100	3e-53
NW_019172668.1:6160-7069	ENSAMXT00000007274.2	1833	168	9.1653	96.43	4e-73
NC_035909.1:14910182-14910710	ENSAMXT00000004252.2	2211	202	9.13614	100	1e-41
NC_035910.1:18543568-18543919	ENSAMXT00000007422.2	2562	234	9.13349	100	8e-121
NC_035902.1:688302-688682	ENSAMXT00000036249.1	471	43	9.12951	95.35	3e-11
NW_019172929.1:2239592-2239800	ENSAMXT00000032474.1	1008	92	9.12698	100	4e-42
NC_035899.1:29396957-29397711	ENSAMXT00000000470.2	1074	98	9.12477	100	8e-45
NW_019171990.1:67834-68212	ENSAMXT00000033642.1	834	76	9.11271	88.16	3e-16
NW_019172906.1:6920576-6920821	ENSAMXT00000016625.2	2301	209	9.08301	100	4e-107
NC_035915.1:27154367-27154581	ENSAMXT00000015717.2	1248	113	9.05449	100	9e-54
NC_035912.1:33833589-33833871	ENSAMXT00000019510.2	4905	444	9.05199	100	2e-125
NC_035916.1:27581412-27581692	ENSAMXT00000004482.2	2247	203	9.03427	100	1e-103
NW_019171150.1:55151-55587	ENSAMXT00000011527.2	1122	101	9.00178	91.09	9e-32
NC_035912.1:37678665-37679200	ENSAMXT00000050924.1	2202	198	8.99183	100	1e-100
NW_019171767.1:7079-7775	ENSAMXT00000047211.1	801	72	8.98876	90.28	1e-17
NW_019172937.1:553156-553504	ENSAMXT00000045132.1	1146	103	8.98778	90	2e-13
NC_035903.1:36047893-36048120	ENSAMXT00000045512.1	1272	114	8.96226	91.67	8e-15
NC_035919.1:4398668-4399219	ENSAMXT00000032567.1	1173	105	8.95141	96.43	9e-18
NW_019172907.1:298321-298684	ENSAMXT00000037757.1	1722	154	8.94309	99.35	1e-74
NC_035909.1:5825478-5825752	ENSAMXT00000040373.1	1455	130	8.93471	100	4e-63
NC_035898.1:10896753-10897087	ENSAMXT00000052655.1	7212	644	8.92956	94.44	4e-24
NC_035915.1:29418027-29418281	ENSAMXT00000003519.2	1392	124	8.90805	100	8e-60
NW_019172905.1:592365-592633	ENSAMXT00000051556.1	663	59	8.89894	100	1e-23
NW_019172835.1:40883-41111	ENSAMXT00000036970.1	720	64	8.88889	100	2e-26
NC_035920.1:2152405-2152636	ENSAMXT00000002166.2	1488	132	8.87097	100	3e-64
NW_019170736.1:310706-311044	ENSAMXT00000037937.1	1230	109	8.86179	100	2e-51
NC_035912.1:21638951-21639549	ENSAMXT00000018015.2	6765	598	8.83962	100	0
NW_019172925.1:1327036-1327366	ENSAMXT00000047887.1	1359	120	8.83002	100	2e-57
NC_035903.1:32634428-32634727	ENSAMXT00000040295.1	759	67	8.8274	100	5e-28
NW_019172907.1:2151063-2151520	ENSAMXT00000012684.2	1371	121	8.82567	90.91	6e-39
NC_035918.1:17321568-17321944	ENSAMXT00000009215.2	1473	130	8.82553	100	6e-63
NC_035905.1:164215-164417	ENSAMXT00000013676.2	1677	148	8.82528	98.65	2e-69
NW_019172870.1:29809-30349	ENSAMXT00000004238.2	1023	90	8.79765	100	1e-40
NC_035898.1:2373270-2373541	ENSAMXT00000042566.1	921	81	8.79479	87.65	1e-18
NC_035909.1:6966213-6966479	ENSAMXT00000041873.1	387	34	8.78553	100	9e-10
NC_035899.1:58064632-58065019	ENSAMXT00000007002.2	1218	107	8.78489	100	4e-50
NC_035899.1:50779368-50779616	ENSAMXT00000010920.2	2130	187	8.77934	100	8e-95
NW_019172921.1:82652-82893	ENSAMXT00000008057.2	729	64	8.77915	100	2e-26
NC_035911.1:8777695-8777976	ENSAMXT00000057244.1	1665	146	8.76877	100	5e-72
NC_035897.1:14866220-14866629	ENSAMXT00000010674.2	582	51	8.76289	100	5e-19
NC_035906.1:8206604-8206873	ENSAMXT00000005150.2	1245	109	8.75502	100	2e-51
NC_035906.1:28043457-28043719	ENSAMXT00000010073.2	480	42	8.75	95.24	7e-11
NW_019171520.1:161345-161593	ENSAMXT00000037366.1	2439	213	8.73309	100	2e-10
NC_035901.1:39312966-39313261	ENSAMXT00000048248.1	2649	230	8.68252	98.13	6e-47
NC_035899.1:12487292-12487527	ENSAMXT00000046399.1	438	38	8.6758	97.37	2e-10
NC_035902.1:12862427-12862774	ENSAMXT00000016965.2	1776	154	8.67117	99.35	4e-74
NC_035911.1:23649930-23650192	ENSAMXT00000057750.1	3024	262	8.66402	100	2e-136
NC_035902.1:51463511-51464027	ENSAMXT00000017680.2	1086	94	8.65562	100	8e-43
NW_019172819.1:612517-612760	ENSAMXT00000036475.1	786	68	8.6514	88.24	8e-15
NW_019172835.1:20960-21610	ENSAMXT00000034343.1	1203	104	8.64505	100	3e-48
NW_019172842.1:856479-856806	ENSAMXT00000044107.1	405	35	8.64198	100	3e-10
NC_035897.1:6551206-6551465	ENSAMXT00000030590.1	1437	124	8.62909	100	9e-60
NC_035901.1:13498179-13498496	ENSAMXT00000032482.1	3222	278	8.62818	100	3e-145
NC_035898.1:27598839-27599095	ENSAMXT00000033075.1	1137	98	8.61917	100	2e-45
NW_019172842.1:196307-196606	ENSAMXT00000030038.1	3480	299	8.59195	100	5e-157
NC_035915.1:13301608-13301825	ENSAMXT00000056440.1	2526	217	8.59066	100	1e-111
NC_035905.1:41119281-41119788	ENSAMXT00000034097.1	1176	101	8.58844	91.23	2e-13
NC_035904.1:5098291-5098649	ENSAMXT00000019533.2	1284	110	8.56698	100	7e-52
NW_019172852.1:466417-466623	ENSAMXT00000004427.2	876	75	8.56164	100	1e-32
NW_019172611.1:220753-221095	ENSAMXT00000053446.1	888	76	8.55856	93.42	4e-24
NC_035911.1:33142910-33143192	ENSAMXT00000051970.1	3297	282	8.55323	98.23	3e-139
NC_035906.1:34285720-34285922	ENSAMXT00000016392.2	1251	107	8.55316	100	2e-50
NC_035921.1:7888421-7888721	ENSAMXT00000043248.1	924	79	8.54978	100	1e-34
NW_019172094.1:89435-89753	ENSAMXT00000035151.1	1692	144	8.51064	100	9e-11
NC_035908.1:20437665-20437998	ENSAMXT00000041279.1	906	77	8.4989	100	2e-33
NC_035913.1:5191510-5191730	ENSAMXT00000001617.2	483	41	8.48861	100	1e-13
NC_035907.1:10031477-10031729	ENSAMXT00000025862.2	2973	252	8.47629	100	6e-131
NC_035912.1:35963729-35964067	ENSAMXT00000032764.1	3720	315	8.46774	100	8e-166
NC_035914.1:17081637-17082044	ENSAMXT00000046214.1	1524	129	8.46457	94.57	1e-50
NC_035910.1:5417114-5417345	ENSAMXT00000006271.2	840	71	8.45238	100	2e-30
NC_035910.1:36648433-36648999	ENSAMXT00000016759.2	510	43	8.43137	100	2e-14
NC_035898.1:28625751-28626278	ENSAMXT00000008085.2	3084	260	8.43061	84.85	5e-10
NW_019171844.1:402-743	ENSAMXT00000030480.1	1056	89	8.42803	100	1e-09
NC_035919.1:1391887-1392205	ENSAMXT00000056599.1	1638	138	8.42491	100	2e-67
NC_035899.1:44302376-44302977	ENSAMXT00000010060.2	1224	103	8.41503	100	1e-47
NW_019172913.1:6890592-6891138	ENSAMXT00000033416.1	345	29	8.4058	100	1e-06
NW_019171676.1:21512-21792	ENSAMXT00000047790.1	2931	246	8.39304	100	1e-127
NW_019172032.1:9596-9814	ENSAMXT00000047800.1	2685	225	8.37989	91.56	4e-82
NW_019172892.1:182913-183218	ENSAMXT00000008651.2	2244	188	8.3779	100	3e-95
NC_035921.1:24553543-24553930	ENSAMXT00000011204.2	2259	189	8.36653	100	1e-95
NC_035907.1:9266663-9267068	ENSAMXT00000017262.2	1497	125	8.35003	100	4e-60
NW_019172866.1:1121301-1121679	ENSAMXT00000057202.1	1809	151	8.34715	100	1e-74
NC_035904.1:3268070-3268386	ENSAMXT00000021166.2	3786	316	8.34654	100	2e-166
NW_019172949.1:327346-327712	ENSAMXT00000032175.1	396	33	8.33333	96.97	2e-07
NC_035906.1:14155087-14155615	ENSAMXT00000001328.2	6357	528	8.3058	100	0
NW_019171070.1:23992-24282	ENSAMXT00000045222.1	1722	143	8.3043	100	3e-70
NC_035917.1:15321515-15322038	ENSAMXT00000013479.2	1662	138	8.30325	100	3e-67
NC_035903.1:18573148-18573445	ENSAMXT00000057436.1	1845	153	8.29268	100	7e-76
NC_035901.1:10443602-10444035	ENSAMXT00000038746.1	591	49	8.29103	97.96	3e-16
NC_035905.1:247114-247552	ENSAMXT00000032900.1	2199	182	8.27649	99.45	4e-90
NW_019172946.1:2699913-2700233	ENSAMXT00000020521.2	1620	134	8.2716	92.54	2e-46
NC_035906.1:6904355-6904683	ENSAMXT00000008370.2	3555	294	8.27004	91.94	3e-16
NC_035905.1:19843186-19843654	ENSAMXT00000017670.2	3705	306	8.25911	99.4	1e-80
NC_035920.1:42568255-42568606	ENSAMXT00000045266.1	1503	124	8.25017	100	1e-59
NC_035909.1:42796644-42796976	ENSAMXT00000010829.2	1374	113	8.22416	100	1e-53
NC_035901.1:29601691-29602154	ENSAMXT00000007162.2	3978	327	8.22021	100	2e-53
NC_035905.1:25876388-25877023	ENSAMXT00000015437.2	3225	265	8.21705	100	2e-19
NC_035909.1:10870590-10870889	ENSAMXT00000041320.1	573	47	8.20244	91.49	3e-10
NC_035913.1:18880133-18880342	ENSAMXT00000038265.1	732	60	8.19672	88.33	1e-12
NC_035917.1:3545075-3545436	ENSAMXT00000057596.1	1746	143	8.19015	100	3e-70
NC_035902.1:44806560-44806966	ENSAMXT00000050292.1	1125	92	8.17778	97.83	2e-38
NW_019172832.1:1266461-1266672	ENSAMXT00000038888.1	2214	181	8.17525	100	1e-91
NC_035907.1:8488892-8489318	ENSAMXT00000050987.1	2997	245	8.17484	100	2e-63
NC_035902.1:35875235-35875439	ENSAMXT00000035942.1	624	51	8.17308	100	2e-19
NC_035912.1:25781081-25781337	ENSAMXT00000002603.2	2418	197	8.14723	100	2e-100
NW_019172642.1:38103-38393	ENSAMXT00000041962.1	2988	243	8.13253	95.47	2e-107
NC_035918.1:22147511-22147801	ENSAMXT00000025430.2	3519	286	8.12731	100	8e-150
NC_035898.1:20137077-20137316	ENSAMXT00000003383.2	1206	98	8.12604	100	2e-45
NW_019171364.1:2313093-2313593	ENSAMXT00000011370.2	1428	116	8.12325	100	5e-55
NC_035903.1:22921078-22921351	ENSAMXT00000000640.2	1515	123	8.11881	100	3e-59
NC_035905.1:40831413-40831657	ENSAMXT00000042385.1	579	47	8.11744	100	5e-17
NC_035920.1:13462463-13462847	ENSAMXT00000044654.1	2649	215	8.11627	100	3e-110
NC_035921.1:40319002-40319413	ENSAMXT00000003278.2	2157	175	8.11312	100	6e-88
NW_019171300.1:181132-181457	ENSAMXT00000009033.2	3357	272	8.10247	94.21	2e-46
NC_035912.1:3579387-3579662	ENSAMXT00000019654.2	753	61	8.10093	100	1e-24
NC_035907.1:7132920-7133306	ENSAMXT00000001780.2	1815	147	8.09917	100	2e-72
NC_035901.1:997425-997826	ENSAMXT00000002938.2	1656	134	8.09179	100	4e-65
NC_035910.1:29249343-29249707	ENSAMXT00000048113.1	4176	337	8.06992	77.74	3e-51
NW_019172091.1:399894-400300	ENSAMXT00000041587.1	2139	172	8.04114	100	3e-86
NC_035899.1:23377523-23377766	ENSAMXT00000002419.2	1407	113	8.03127	100	1e-53
NC_035898.1:11014401-11014766	ENSAMXT00000057711.1	1296	104	8.02469	100	1e-09
NC_035909.1:17580910-17581464	ENSAMXT00000015525.2	1272	102	8.01887	100	3e-47
NC_035920.1:34773592-34773938	ENSAMXT00000015818.2	1635	131	8.01223	100	1e-63
NC_035911.1:33350094-33350314	ENSAMXT00000001014.2	2322	186	8.01034	100	2e-94
NC_035899.1:35467078-35467430	ENSAMXT00000047663.1	1524	122	8.00525	100	2e-58
NC_035910.1:17374887-17375230	ENSAMXT00000035879.1	1137	91	8.00352	93.41	9e-31
NC_035914.1:579306-579520	ENSAMXT00000021806.2	2499	200	8.0032	99.5	2e-100
NC_035918.1:14690585-14690981	ENSAMXT00000014624.2	1428	114	7.98319	100	5e-54
NC_035920.1:489423-489861	ENSAMXT00000030105.1	1467	117	7.97546	100	1e-55
NC_035918.1:27205303-27205651	ENSAMXT00000034234.1	1092	87	7.96703	100	4e-39
NC_035921.1:6704666-6704901	ENSAMXT00000031906.1	1155	92	7.96537	100	5e-42
NC_035919.1:7185586-7186340	ENSAMXT00000014622.2	1773	141	7.95262	100	9e-69
NC_035914.1:37345776-37345986	ENSAMXT00000038619.1	2592	206	7.94753	100	2e-105
NC_035905.1:21898140-21898512	ENSAMXT00000008534.2	3474	276	7.94473	100	4e-144
NC_035914.1:29427692-29428037	ENSAMXT00000021455.2	1323	105	7.93651	100	4e-49
NW_019170621.1:316777-317140	ENSAMXT00000041500.1	606	48	7.92079	100	2e-17
NW_019172907.1:1419912-1420115	ENSAMXT00000048899.1	909	72	7.92079	90.28	9e-19
NC_035908.1:23480623-23480928	ENSAMXT00000018912.2	1755	139	7.92023	100	5e-68
NW_019172925.1:211814-212087	ENSAMXT00000052489.1	3450	273	7.91304	100	1e-142
NW_019172868.1:2572085-2572549	ENSAMXT00000034179.1	948	75	7.91139	96	1e-26
NC_035905.1:33697177-33697512	ENSAMXT00000013933.2	2238	177	7.90885	92	7e-12
NC_035905.1:34618633-34618981	ENSAMXT00000034873.1	696	55	7.9023	100	3e-21
NC_035909.1:29253190-29253393	ENSAMXT00000017482.2	2469	195	7.89793	100	2e-99
NW_019172283.1:535986-536320	ENSAMXT00000036872.1	1014	80	7.88955	86.25	3e-16
NC_035906.1:13652335-13652549	ENSAMXT00000056608.1	381	30	7.87402	100	1e-07
NC_035911.1:3848984-3849185	ENSAMXT00000037299.1	1818	143	7.86579	95.8	8e-59
NC_035909.1:9065912-9066190	ENSAMXT00000049743.1	1221	96	7.86241	100	3e-44
NW_019172491.1:57226-57480	ENSAMXT00000011387.2	624	49	7.85256	91.84	2e-11
NW_019172835.1:603305-604704	ENSAMXT00000044054.1	3276	257	7.84493	100	6e-133
NW_019172945.1:4053095-4053305	ENSAMXT00000049343.1	1839	144	7.83034	100	9e-24
NC_035899.1:11940415-11940679	ENSAMXT00000047185.1	948	74	7.80591	100	5e-32
NW_019171150.1:110450-110983	ENSAMXT00000056359.1	2793	218	7.80523	97.71	2e-103
NW_019172925.1:2411790-2412011	ENSAMXT00000022235.2	1206	94	7.79436	100	3e-43
NC_035902.1:49623199-49623545	ENSAMXT00000041983.1	603	47	7.79436	91.49	5e-09
NC_035906.1:21394914-21395123	ENSAMXT00000001380.2	3774	294	7.79014	94.55	2e-16
NC_035906.1:22779179-22779584	ENSAMXT00000009928.2	1104	86	7.78986	91.86	4e-25
NC_035902.1:31796239-31796451	ENSAMXT00000053336.1	1875	146	7.78667	100	4e-72
NC_035921.1:27198047-27198367	ENSAMXT00000003193.2	1002	78	7.78443	100	4e-34
NC_035912.1:10500187-10500523	ENSAMXT00000043294.1	3525	273	7.74468	99.63	8e-141
NW_019172924.1:3227849-3228122	ENSAMXT00000000307.2	3312	256	7.72947	99.61	6e-131
NC_035901.1:29242930-29243220	ENSAMXT00000006890.2	6333	489	7.72146	100	6e-62
NC_035914.1:19231370-19231601	ENSAMXT00000048659.1	2748	212	7.7147	100	9e-109
NC_035916.1:8240283-8240597	ENSAMXT00000038263.1	1413	109	7.71408	100	2e-51
NW_019171552.1:383193-383410	ENSAMXT00000026486.2	1089	84	7.7135	100	1e-37
NW_019170584.1:395054-395332	ENSAMXT00000053216.1	1323	102	7.70975	100	2e-47
NC_035909.1:19032566-19032770	ENSAMXT00000058065.1	1002	77	7.68463	93.51	7e-25
NC_035899.1:55244411-55244717	ENSAMXT00000006774.2	1722	132	7.66551	100	4e-64
NC_035908.1:4439294-4439574	ENSAMXT00000003300.2	1332	102	7.65766	100	2e-47
NC_035910.1:13761237-13761529	ENSAMXT00000045631.1	1071	82	7.6564	100	4e-14
NC_035920.1:26673187-26673441	ENSAMXT00000032923.1	993	76	7.65358	100	4e-33
NC_035902.1:39275655-39276018	ENSAMXT00000011659.2	1020	78	7.64706	100	5e-34
NC_035898.1:4134459-4134712	ENSAMXT00000045375.1	981	75	7.64526	92	1e-22
NC_035904.1:20293741-20294072	ENSAMXT00000014259.2	1152	88	7.63889	100	1e-39
NW_019172826.1:1266969-1267256	ENSAMXT00000041065.1	1128	86	7.62411	100	1e-38
NC_035912.1:6517921-6518132	ENSAMXT00000021453.2	3294	251	7.61991	100	9e-54
NC_035903.1:13461417-13461996	ENSAMXT00000018181.2	1353	103	7.61271	100	9e-48
NC_035904.1:6177654-6177926	ENSAMXT00000019314.2	1524	116	7.61155	100	3e-55
NC_035902.1:9450871-9451240	ENSAMXT00000054528.1	2286	174	7.61155	100	7e-62
NC_035911.1:34261674-34261901	ENSAMXT00000032511.1	2994	227	7.58183	100	4e-117
NC_035903.1:7544278-7544523	ENSAMXT00000042253.1	3036	230	7.57576	89.57	1e-78
NC_035902.1:7733290-7733541	ENSAMXT00000007616.2	2286	173	7.5678	100	2e-25
NC_035915.1:12483860-12484106	ENSAMXT00000002296.2	1269	96	7.56501	100	3e-44
NC_035904.1:19124831-19125114	ENSAMXT00000000940.2	1773	134	7.55781	100	3e-65
NC_035911.1:8702695-8702939	ENSAMXT00000030260.1	1191	90	7.55668	100	6e-41
NC_035906.1:13706605-13707232	ENSAMXT00000037220.1	450	34	7.55556	100	2e-09
NW_019172890.1:5904580-5904821	ENSAMXT00000006222.2	2730	206	7.54579	99.51	3e-103
NW_019172205.1:91155-91394	ENSAMXT00000042791.1	2772	209	7.53968	100	4e-107
NW_019172419.1:61054-61279	ENSAMXT00000031631.1	849	64	7.53828	96.88	1e-22
NC_035918.1:18172346-18172675	ENSAMXT00000013804.2	1194	90	7.53769	97.78	4e-14
NC_035909.1:11835719-11835972	ENSAMXT00000049799.1	3363	253	7.52304	100	2e-131
NC_035904.1:22325869-22326296	ENSAMXT00000037983.1	2805	211	7.52228	100	6e-108
NC_035911.1:35595917-35596173	ENSAMXT00000017184.2	2037	153	7.51105	100	6e-76
NC_035906.1:27338738-27339167	ENSAMXT00000012535.2	4314	324	7.51043	96.43	2e-18
NW_019172455.1:37559-37866	ENSAMXT00000032368.1	2610	196	7.50958	100	1e-99
NC_035909.1:37088285-37088516	ENSAMXT00000048564.1	1842	138	7.49186	100	1e-67
NW_019172938.1:200562-200902	ENSAMXT00000039298.1	1152	86	7.46528	100	2e-38
NW_019172283.1:519568-519791	ENSAMXT00000034715.1	1878	140	7.45474	100	9e-69
NC_035900.1:12376483-12376762	ENSAMXT00000048847.1	1047	78	7.44986	94.87	6e-27
NC_035920.1:17730169-17730395	ENSAMXT00000049369.1	900	67	7.44444	91.04	5e-17
NC_035908.1:8663437-8663839	ENSAMXT00000045163.1	807	60	7.43494	100	5e-24
NW_019170669.1:59503-59713	ENSAMXT00000010471.2	1563	116	7.42163	91.38	4e-37
NW_019172913.1:1970382-1970612	ENSAMXT00000056356.1	2454	182	7.41646	100	4e-92
NC_035916.1:13463736-13463962	ENSAMXT00000008650.2	1416	105	7.41525	100	3e-49
NC_035904.1:3449429-3449641	ENSAMXT00000035925.1	783	58	7.40741	100	3e-23
NC_035916.1:3148640-3149021	ENSAMXT00000034474.1	1419	105	7.39958	100	5e-49
NC_035912.1:6878413-6878676	ENSAMXT00000021606.2	1638	121	7.38706	100	4e-58
NC_035898.1:25530911-25531218	ENSAMXT00000044800.1	1449	107	7.3844	100	3e-50
NC_035921.1:21885064-21885441	ENSAMXT00000045341.1	474	35	7.38397	100	4e-10
NC_035911.1:22966314-22966705	ENSAMXT00000037105.1	2289	169	7.38314	100	1e-84
NC_035899.1:72851845-72852222	ENSAMXT00000045773.1	2994	221	7.38143	100	2e-113
NW_019172859.1:93840-94247	ENSAMXT00000010636.2	786	58	7.37913	100	7e-23
NW_019172091.1:235043-235246	ENSAMXT00000009870.2	2157	159	7.37135	100	2e-79
NC_035916.1:14342403-14342745	ENSAMXT00000031805.1	1086	80	7.36648	100	3e-35
NC_035901.1:20820728-20821075	ENSAMXT00000049964.1	1059	78	7.36544	100	4e-34
NC_035918.1:28366924-28367332	ENSAMXT00000033006.1	2160	159	7.36111	98.74	4e-75
NC_035913.1:24952101-24952369	ENSAMXT00000009632.2	2028	149	7.34714	100	1e-73
NW_019171489.1:41652-42259	ENSAMXT00000014855.2	1950	143	7.33333	97.2	1e-62
NC_035910.1:13344268-13344514	ENSAMXT00000020381.2	900	66	7.33333	100	1e-27
NW_019171831.1:35451-35671	ENSAMXT00000034395.1	750	55	7.33333	98.18	8e-20
NC_035911.1:158245-158491	ENSAMXT00000053857.1	396	29	7.32323	100	5e-07
NC_035902.1:34920176-34920518	ENSAMXT00000048246.1	1161	85	7.32127	98.82	3e-36
NC_035906.1:35131065-35131305	ENSAMXT00000053354.1	1572	115	7.31552	100	8e-55
NC_035912.1:6796955-6797221	ENSAMXT00000052706.1	1449	106	7.31539	100	9e-50
NC_035921.1:13730231-13730751	ENSAMXT00000054617.1	2469	180	7.2904	100	1e-90
NC_035906.1:30828880-30829175	ENSAMXT00000020073.2	2181	159	7.29023	100	3e-79
NC_035919.1:11110791-11111072	ENSAMXT00000036375.1	1101	80	7.26612	98.75	1e-33
NC_035900.1:7046798-7047065	ENSAMXT00000034625.1	1488	108	7.25806	100	7e-51
NC_035913.1:8657942-8658314	ENSAMXT00000047450.1	1338	97	7.24963	100	1e-44
NC_035911.1:10164068-10164348	ENSAMXT00000053870.1	552	40	7.24638	100	5e-13
NC_035897.1:248817-249077	ENSAMXT00000006554.2	3594	260	7.23428	100	2e-135
NC_035912.1:8381409-8381708	ENSAMXT00000046118.1	2769	200	7.22282	100	6e-102
NW_019172924.1:4356617-4356952	ENSAMXT00000029811.1	1191	86	7.22082	100	2e-38
NW_019172854.1:113022-113314	ENSAMXT00000045184.1	1482	107	7.21997	100	3e-50
NC_035899.1:71318538-71318814	ENSAMXT00000013712.2	1497	108	7.21443	100	7e-51
NC_035914.1:9109848-9110276	ENSAMXT00000050791.1	1941	140	7.21278	100	2e-68
NC_035902.1:27764747-27765002	ENSAMXT00000006167.2	1581	114	7.21063	100	3e-54
NC_035913.1:24161280-24161547	ENSAMXT00000040036.1	3711	267	7.19483	100	3e-139
NC_035905.1:2762319-2762572	ENSAMXT00000045220.1	3519	253	7.18954	100	2e-131
NW_019172939.1:506532-506783	ENSAMXT00000053162.1	1770	127	7.17514	100	2e-61
NW_019171422.1:206818-207194	ENSAMXT00000041938.1	600	43	7.16667	97.67	6e-13
NC_035899.1:27719556-27719900	ENSAMXT00000030368.1	3198	229	7.16073	100	5e-118
NC_035907.1:9952110-9952380	ENSAMXT00000047149.1	1767	126	7.13073	92.31	2e-12
NC_035909.1:3015700-3016000	ENSAMXT00000006402.2	3021	215	7.11685	100	3e-110
NW_019172907.1:1178624-1178860	ENSAMXT00000030614.1	2670	190	7.1161	98.95	3e-93
NC_035914.1:28374240-28374475	ENSAMXT00000035373.1	534	38	7.1161	97.37	2e-10
NW_019171038.1:19480-19782	ENSAMXT00000036755.1	1464	104	7.10383	89.42	3e-30
NW_019171529.1:232946-234239	ENSAMXT00000038498.1	1422	101	7.10267	97.03	3e-41
NW_019172936.1:353272-353484	ENSAMXT00000040164.1	1014	72	7.10059	100	5e-31
NC_035901.1:28053530-28053731	ENSAMXT00000021260.2	1944	138	7.09877	100	1e-67
NC_035906.1:31403689-31404076	ENSAMXT00000036070.1	3891	276	7.09329	100	3e-66
NC_035911.1:33847670-33848237	ENSAMXT00000038606.1	804	57	7.08955	96.49	7e-19
NW_019171371.1:45145-45528	ENSAMXT00000037179.1	1554	110	7.07851	100	8e-52
NC_035920.1:18031970-18032172	ENSAMXT00000043259.1	1569	111	7.07457	100	1e-52
NC_035920.1:6341059-6341346	ENSAMXT00000030352.1	1683	119	7.07071	100	6e-57
NC_035913.1:21541710-21542204	ENSAMXT00000042757.1	708	50	7.06215	92	4e-11
NW_019172924.1:4554504-4554731	ENSAMXT00000041819.1	1572	111	7.06107	100	1e-52
NC_035910.1:2548481-2548858	ENSAMXT00000045405.1	1473	104	7.06042	100	2e-48
NC_035899.1:73632735-73633049	ENSAMXT00000010481.2	1815	128	7.05234	100	6e-62
NW_019172890.1:882476-882768	ENSAMXT00000045038.1	2085	147	7.05036	100	2e-72
NC_035919.1:23971874-23972341	ENSAMXT00000011176.2	3165	223	7.04581	100	1e-114
NC_035920.1:19179777-19180117	ENSAMXT00000014535.2	1692	119	7.0331	100	7e-57
NC_035915.1:33026534-33026829	ENSAMXT00000039034.1	441	31	7.02948	100	5e-08
NC_035909.1:15747069-15747360	ENSAMXT00000056610.1	1338	94	7.02541	97.87	4e-39
NC_035916.1:21563285-21563511	ENSAMXT00000031413.1	2568	180	7.00935	100	5e-91
NC_035912.1:1425894-1426191	ENSAMXT00000035637.1	486	34	6.99588	100	1e-09
NC_035900.1:19414225-19414493	ENSAMXT00000040771.1	1590	111	6.98113	100	1e-52
NW_019172091.1:50133-50457	ENSAMXT00000035895.1	1536	107	6.96615	100	3e-50
NC_035906.1:605656-605929	ENSAMXT00000012111.2	1671	116	6.94195	92.24	3e-40
NW_019171300.1:245647-246200	ENSAMXT00000055079.1	1503	104	6.91949	94.44	6e-15
NC_035903.1:23303997-23304338	ENSAMXT00000039720.1	2241	155	6.91656	99.35	1e-74
NC_035903.1:6099687-6099952	ENSAMXT00000044691.1	1851	128	6.91518	100	5e-62
NW_019172018.1:27927-28416	ENSAMXT00000014062.2	1374	95	6.91412	83.16	2e-13
NC_035919.1:37611308-37611583	ENSAMXT00000031804.1	2607	180	6.90449	91.73	3e-45
NW_019172925.1:4586968-4587342	ENSAMXT00000003661.2	2202	152	6.90282	100	3e-75
NW_019170584.1:185166-185522	ENSAMXT00000020296.2	3252	224	6.88807	100	7e-57
NC_035910.1:2260402-2260795	ENSAMXT00000029895.1	1989	137	6.88788	100	8e-67
NC_035918.1:17384321-17384598	ENSAMXT00000009211.2	3540	242	6.83616	100	1e-63
NC_035905.1:37472181-37472560	ENSAMXT00000019309.2	1902	130	6.83491	100	6e-63
NC_035919.1:6798403-6798714	ENSAMXT00000042477.1	762	52	6.82415	100	1e-19
NC_035900.1:7647338-7647854	ENSAMXT00000054019.1	660	45	6.81818	95.56	3e-12
NC_035910.1:22209960-22210245	ENSAMXT00000000845.2	1707	116	6.79555	100	3e-55
NC_035915.1:2391657-2391973	ENSAMXT00000050099.1	1575	107	6.79365	100	3e-50
NW_019172708.1:63739-64200	ENSAMXT00000053276.1	633	43	6.79305	100	2e-14
NW_019172911.1:117935-118500	ENSAMXT00000017643.2	1827	124	6.78708	100	2e-59
NW_019172913.1:1232349-1232688	ENSAMXT00000042165.1	2256	153	6.78191	100	9e-76
NW_019171287.1:200039-200297	ENSAMXT00000026767.2	1167	79	6.76949	100	9e-35
NC_035913.1:4458535-4458798	ENSAMXT00000040842.1	1758	119	6.76906	100	5e-57
NW_019172849.1:466855-467078	ENSAMXT00000041745.1	1332	90	6.75676	92.22	1e-28
NC_035899.1:56485447-56485823	ENSAMXT00000053232.1	963	65	6.74974	90.77	8e-17
NC_035918.1:23673824-23674069	ENSAMXT00000045247.1	1023	69	6.74487	100	3e-29
NW_019172844.1:3587440-3587825	ENSAMXT00000040089.1	1878	126	6.70927	100	1e-60
NC_035902.1:5700955-5701162	ENSAMXT00000054360.1	1878	126	6.70927	100	5e-61
NW_019172839.1:2524391-2524620	ENSAMXT00000002173.2	1314	88	6.69711	100	8e-40
NC_035904.1:12937381-12937590	ENSAMXT00000018111.2	3129	209	6.67945	100	4e-107
NC_035919.1:10808049-10808253	ENSAMXT00000008138.2	1170	78	6.66667	100	2e-34
NC_035899.1:4964737-4965096	ENSAMXT00000010167.2	1905	127	6.66667	100	3e-61
NC_035909.1:8568553-8568898	ENSAMXT00000013783.2	3945	263	6.66667	100	9e-76
NW_019172825.1:971981-972440	ENSAMXT00000035663.1	1278	85	6.65102	100	8e-38
NC_035909.1:8616478-8616700	ENSAMXT00000013779.2	1836	122	6.64488	100	9e-59
NW_019172906.1:3492204-3492522	ENSAMXT00000020042.2	918	61	6.64488	100	2e-06
NW_019172839.1:151727-152123	ENSAMXT00000013054.2	1506	100	6.64011	100	3e-46
NW_019172829.1:1370946-1371242	ENSAMXT00000005261.2	1299	86	6.62048	100	1e-38
NC_035921.1:14429896-14430136	ENSAMXT00000004862.2	2481	164	6.61024	100	5e-82
NW_019172848.1:815379-815718	ENSAMXT00000034217.1	2679	177	6.60694	100	4e-89
NC_035898.1:18620739-18621189	ENSAMXT00000030693.1	2895	191	6.59758	99.48	1e-94
NC_035914.1:17493977-17494274	ENSAMXT00000002887.2	471	31	6.58174	100	5e-08
NC_035897.1:898903-899469	ENSAMXT00000006488.2	2937	193	6.57133	100	9e-98
NW_019171490.1:96237-96467	ENSAMXT00000035255.1	4065	267	6.56827	93.55	1e-32
NC_035904.1:20893392-20893629	ENSAMXT00000014342.2	1584	104	6.56566	100	1e-48
NW_019172921.1:154310-154781	ENSAMXT00000004315.2	1371	90	6.56455	100	1e-40
NC_035902.1:25536803-25537075	ENSAMXT00000012797.2	2079	136	6.54161	100	2e-66
NC_035898.1:2537601-2537892	ENSAMXT00000032379.1	1515	99	6.53465	100	8e-46
NC_035918.1:29056650-29056987	ENSAMXT00000016967.2	2511	164	6.53126	98.17	2e-76
NC_035911.1:25796389-25796718	ENSAMXT00000042182.1	522	34	6.51341	100	1e-09
NC_035911.1:9090647-9090956	ENSAMXT00000005032.2	2466	160	6.48824	100	1e-79
NC_035905.1:14971023-14971233	ENSAMXT00000011819.2	1527	99	6.4833	98.99	9e-44
NC_035920.1:25427251-25427669	ENSAMXT00000009573.2	2208	143	6.47645	100	4e-70
NW_019171411.1:178654-178940	ENSAMXT00000049266.1	1251	81	6.47482	100	8e-36
NW_019172876.1:417503-417710	ENSAMXT00000042681.1	2595	168	6.47399	100	2e-84
NC_035907.1:763318-763725	ENSAMXT00000012342.2	1545	100	6.47249	100	3e-46
NC_035914.1:28426947-28427394	ENSAMXT00000018169.2	2550	165	6.47059	99.39	4e-80
NC_035909.1:28655270-28655557	ENSAMXT00000032702.1	4443	287	6.4596	100	2e-150
NC_035899.1:64587043-64587281	ENSAMXT00000005678.2	2586	167	6.45785	100	1e-83
NW_019170756.1:6135-6701	ENSAMXT00000053224.1	2031	131	6.45002	86.26	1e-31
NC_035899.1:64803675-64803999	ENSAMXT00000005484.2	1479	95	6.42326	100	1e-43
NC_035918.1:22056766-22056985	ENSAMXT00000002243.2	1248	80	6.41026	95	3e-28
NC_035906.1:4862864-4863526	ENSAMXT00000019600.2	2763	177	6.40608	100	8e-89
NC_035919.1:27637981-27638374	ENSAMXT00000014948.2	1827	117	6.40394	100	1e-55
NC_035920.1:31387138-31387403	ENSAMXT00000047114.1	657	42	6.39269	95.24	7e-11
NW_019172347.1:171968-172429	ENSAMXT00000046610.1	1722	110	6.38792	100	1e-51
NC_035909.1:25210590-25210869	ENSAMXT00000042208.1	1980	126	6.36364	100	7e-61
NC_035918.1:6340244-6340611	ENSAMXT00000003516.2	1572	100	6.36132	100	3e-46
NW_019172863.1:1772392-1772631	ENSAMXT00000050107.1	519	33	6.35838	100	3e-09
NC_035912.1:1496355-1496801	ENSAMXT00000032329.1	582	37	6.35739	100	4e-11
NC_035915.1:20579694-20579953	ENSAMXT00000012571.2	2628	167	6.35464	100	1e-83
NW_019171384.1:57586-57861	ENSAMXT00000000358.2	1056	67	6.3447	95.52	4e-23
NC_035908.1:18612446-18612650	ENSAMXT00000033848.1	4461	283	6.34387	85.05	2e-20
NW_019170799.1:32634-32838	ENSAMXT00000043724.1	1026	65	6.33528	93.85	7e-20
NC_035902.1:1502598-1502856	ENSAMXT00000017646.2	2346	148	6.30861	100	4e-73
NC_035898.1:32789294-32789664	ENSAMXT00000004095.2	1998	126	6.30631	100	1e-60
NC_035911.1:538407-538640	ENSAMXT00000031096.1	858	54	6.29371	100	6e-21
NC_035908.1:23598311-23598684	ENSAMXT00000034114.1	1161	73	6.28768	100	3e-31
NC_035910.1:27138900-27139246	ENSAMXT00000013616.2	1002	63	6.28743	100	9e-26
NC_035916.1:19239183-19239546	ENSAMXT00000021303.2	1050	66	6.28571	100	2e-27
NC_035904.1:22684321-22684648	ENSAMXT00000015217.2	1560	98	6.28205	100	3e-45
NC_035903.1:15906814-15907072	ENSAMXT00000054098.1	1035	65	6.28019	97.22	3e-09
NC_035921.1:3057790-3058036	ENSAMXT00000038321.1	1800	113	6.27778	100	1e-53
NC_035905.1:33084572-33085336	ENSAMXT00000041618.1	2454	154	6.27547	91.56	1e-52
NC_035905.1:36794431-36794700	ENSAMXT00000037153.1	510	32	6.27451	96.88	2e-06
NC_035906.1:34913320-34913593	ENSAMXT00000016539.2	4359	273	6.2629	100	1e-142
NC_035902.1:19458817-19459132	ENSAMXT00000002355.2	3066	192	6.26223	100	2e-97
NC_035915.1:8122903-8123139	ENSAMXT00000037111.1	2142	134	6.25584	100	2e-65
NC_035920.1:20266105-20266354	ENSAMXT00000046152.1	720	45	6.25	100	7e-16
NC_035912.1:18976143-18976354	ENSAMXT00000015231.2	1329	83	6.2453	100	4e-37
NC_035904.1:25890864-25891074	ENSAMXT00000050421.1	996	62	6.2249	91.94	4e-17
NC_035919.1:15644577-15644968	ENSAMXT00000011802.2	1485	92	6.19529	100	8e-42
NW_019171573.1:306699-307842	ENSAMXT00000039863.1	549	34	6.19308	100	4e-09
NC_035904.1:20031577-20031853	ENSAMXT00000014036.2	1569	97	6.18228	98.97	2e-42
NC_035920.1:12502401-12502680	ENSAMXT00000011861.2	2475	153	6.18182	100	7e-76
NC_035905.1:25607339-25607652	ENSAMXT00000047653.1	2460	152	6.17886	100	3e-75
NW_019172533.1:36515-36768	ENSAMXT00000039506.1	600	37	6.16667	94.59	1e-07
NC_035911.1:23717968-23718249	ENSAMXT00000019298.2	1494	92	6.15797	100	6e-42
NW_019170591.1:512144-512548	ENSAMXT00000040342.1	2664	164	6.15616	93.9	4e-65
NC_035910.1:20204149-20204359	ENSAMXT00000010244.2	1593	98	6.15191	100	2e-45
NW_019172855.1:470322-470652	ENSAMXT00000049965.1	732	45	6.14754	100	9e-16
NC_035901.1:19101992-19105146	ENSAMXT00000048666.1	1611	99	6.14525	88.89	1e-08
NW_019171657.1:80355-80815	ENSAMXT00000047900.1	570	35	6.14035	100	5e-10
NC_035902.1:1712774-1713050	ENSAMXT00000049604.1	1518	93	6.12648	100	2e-42
NC_035902.1:37558374-37558579	ENSAMXT00000055434.1	1518	93	6.12648	100	1e-42
NC_035899.1:66191900-66192204	ENSAMXT00000036305.1	915	56	6.12022	94.64	6e-17
NC_035902.1:51425229-51425549	ENSAMXT00000017654.2	900	55	6.11111	100	2e-21
NW_019172883.1:898915-899121	ENSAMXT00000020568.2	1179	72	6.10687	100	5e-31
NC_035912.1:1751258-1751521	ENSAMXT00000045589.1	1704	104	6.10329	100	1e-48
NC_035908.1:1227387-1227637	ENSAMXT00000052581.1	1311	80	6.10221	100	2e-35
NW_019172852.1:399747-400022	ENSAMXT00000004414.2	1869	114	6.09952	100	3e-54
NC_035918.1:3097519-3098095	ENSAMXT00000034810.1	2676	163	6.09118	98.77	3e-77
NC_035899.1:39257139-39257424	ENSAMXT00000049246.1	1830	111	6.06557	100	2e-52
NC_035915.1:21235304-21235519	ENSAMXT00000030464.1	3549	215	6.05804	100	2e-110
NC_035903.1:12806303-12806555	ENSAMXT00000040304.1	1620	98	6.04938	86.73	4e-23
NC_035908.1:17985903-17986175	ENSAMXT00000007972.2	2586	156	6.03248	89.02	7e-21
NC_035912.1:36328896-36329221	ENSAMXT00000054778.1	1062	64	6.02637	100	2e-26
NC_035903.1:33895710-33896120	ENSAMXT00000032052.1	1182	71	6.00677	100	4e-30
NC_035912.1:4288419-4289123	ENSAMXT00000031490.1	933	56	6.00214	98.21	7e-20
NC_035905.1:21248862-21249252	ENSAMXT00000002102.2	5922	355	5.9946	100	0
NC_035919.1:13948540-13948751	ENSAMXT00000031130.1	888	53	5.96847	100	2e-20
NC_035902.1:50427636-50427997	ENSAMXT00000033196.1	822	49	5.96107	100	6e-18
NC_035902.1:40351582-40351851	ENSAMXT00000013353.2	3042	181	5.95003	99.45	9e-90
NC_035899.1:553379-553601	ENSAMXT00000053469.1	2271	135	5.94452	100	6e-66
NC_035903.1:1403603-1403974	ENSAMXT00000010652.2	1296	77	5.94136	100	2e-33
NC_035899.1:7241779-7242150	ENSAMXT00000005615.2	2544	151	5.93553	100	1e-74
NW_019172864.1:433974-434254	ENSAMXT00000050063.1	1365	81	5.93407	100	7e-36
NC_035914.1:15764150-15764659	ENSAMXT00000003760.2	2010	119	5.9204	100	1e-56
NC_035902.1:46964724-46964934	ENSAMXT00000015661.2	2115	125	5.91017	100	2e-60
NC_035921.1:28257835-28258042	ENSAMXT00000057308.1	2337	138	5.90501	100	1e-67
NW_019172353.1:141613-141833	ENSAMXT00000000656.2	1728	102	5.90278	100	1e-47
NC_035898.1:20726017-20726278	ENSAMXT00000041105.1	2898	171	5.90062	99.42	1e-83
NW_019172906.1:6814014-6814242	ENSAMXT00000034832.1	1596	94	5.88972	100	4e-43
NC_035921.1:4863063-4863629	ENSAMXT00000035849.1	2058	121	5.87949	100	9e-58
NW_019172860.1:10788-11211	ENSAMXT00000030733.1	1548	91	5.87855	100	3e-41
NC_035901.1:15622162-15622394	ENSAMXT00000047944.1	1296	76	5.8642	98.68	6e-31
NW_019172927.1:738268-738561	ENSAMXT00000043140.1	2883	169	5.86195	99.41	2e-82
NC_035911.1:2758439-2759017	ENSAMXT00000054476.1	1434	84	5.85774	91.67	2e-25
NC_035908.1:22468203-22468482	ENSAMXT00000048155.1	1080	63	5.83333	87.3	2e-12
NC_035908.1:1716729-1717289	ENSAMXT00000054550.1	2040	119	5.83333	100	1e-56
NC_035904.1:21318062-21318266	ENSAMXT00000039848.1	2265	132	5.82781	99.24	4e-62
NW_019171995.1:30307-30714	ENSAMXT00000040156.1	2490	145	5.82329	94.48	8e-57
NW_019172079.1:656009-656251	ENSAMXT00000039197.1	912	53	5.8114	100	2e-20
NC_035900.1:13455297-13455515	ENSAMXT00000047995.1	999	58	5.80581	100	3e-23
NW_019171496.1:51486-51927	ENSAMXT00000042505.1	3156	183	5.79848	100	2e-92
NC_035900.1:4703270-4703492	ENSAMXT00000057896.1	3834	222	5.7903	100	2e-114
NC_035901.1:17288252-17288489	ENSAMXT00000030404.1	1677	97	5.78414	100	8e-45
NW_019172846.1:1134039-1134357	ENSAMXT00000031707.1	1614	93	5.76208	100	2e-42
NC_035905.1:36020263-36020512	ENSAMXT00000055979.1	1791	103	5.75098	100	4e-48
NC_035909.1:7672897-7673116	ENSAMXT00000031680.1	2367	136	5.74567	100	2e-66
NC_035902.1:35325693-35325961	ENSAMXT00000044752.1	1410	81	5.74468	100	7e-36
NW_019172935.1:777285-777769	ENSAMXT00000003882.2	1551	89	5.73823	100	5e-40
NW_019172855.1:1403384-1403648	ENSAMXT00000051192.1	1011	58	5.73689	100	4e-23
NC_035921.1:3713261-3713808	ENSAMXT00000050651.1	663	38	5.73152	97.37	6e-10
NC_035899.1:57871419-57871821	ENSAMXT00000007046.2	2010	115	5.72139	100	1e-54
NC_035903.1:7465569-7465828	ENSAMXT00000056537.1	1119	64	5.71939	100	2e-26
NC_035911.1:18143252-18143569	ENSAMXT00000004333.2	4833	276	5.71074	100	3e-144
NC_035914.1:11175923-11176226	ENSAMXT00000036669.1	5319	303	5.69656	100	3e-159
NC_035901.1:20373784-20374059	ENSAMXT00000018306.2	1020	58	5.68627	100	4e-23
NC_035906.1:25540013-25540354	ENSAMXT00000012054.2	1689	96	5.68384	100	4e-44
NC_035908.1:4460007-4460281	ENSAMXT00000003374.2	1953	111	5.68356	100	2e-52
NW_019172839.1:729804-730141	ENSAMXT00000053793.1	1443	82	5.68261	100	3e-36
NC_035920.1:46872951-46873320	ENSAMXT00000046870.1	2694	153	5.67929	100	9e-76
NC_035900.1:21363180-21363413	ENSAMXT00000005100.2	3297	187	5.67182	100	7e-95
NW_019172844.1:4487383-4487661	ENSAMXT00000047871.1	1605	91	5.66978	86.81	8e-21
NC_035914.1:26743459-26743670	ENSAMXT00000008184.2	1905	108	5.66929	100	5e-51
NC_035902.1:33517716-33517947	ENSAMXT00000031682.1	636	36	5.66038	100	6e-11
NC_035903.1:40308810-40309012	ENSAMXT00000043815.1	1257	71	5.64837	100	2e-30
NW_019171228.1:866910-867111	ENSAMXT00000034020.1	957	54	5.64263	100	5e-21
NW_019171504.1:40235-40567	ENSAMXT00000037629.1	1797	101	5.62048	100	7e-47
NC_035905.1:25424120-25424407	ENSAMXT00000048688.1	1353	76	5.61715	96.05	5e-28
NW_019172359.1:103692-103926	ENSAMXT00000039808.1	1158	65	5.61313	96.92	1e-23
NC_035908.1:6617785-6618184	ENSAMXT00000048393.1	1890	106	5.60847	100	1e-49
NC_035920.1:39503296-39503609	ENSAMXT00000010779.2	2160	121	5.60185	100	5e-58
NC_035898.1:19917496-19917771	ENSAMXT00000045550.1	2133	119	5.579	100	5e-57
NC_035912.1:3046175-3046391	ENSAMXT00000019569.2	1452	81	5.57851	100	6e-36
NC_035919.1:18918783-18919071	ENSAMXT00000057088.1	987	55	5.57244	100	2e-21
NC_035899.1:23942450-23942976	ENSAMXT00000001703.2	1992	111	5.57229	99.1	1e-50
NC_035914.1:32620564-32620977	ENSAMXT00000017601.2	1275	71	5.56863	100	4e-30
NC_035906.1:33954273-33954520	ENSAMXT00000030802.1	2982	166	5.56673	100	4e-83
NW_019172802.1:2914-3311	ENSAMXT00000052253.1	3351	186	5.55058	97.73	2e-13
NW_019172925.1:345731-345982	ENSAMXT00000019960.2	2415	134	5.54865	100	2e-65
NC_035908.1:6263891-6264588	ENSAMXT00000000577.2	2652	147	5.54299	100	4e-72
NW_019172901.1:324288-324634	ENSAMXT00000044465.1	651	36	5.52995	94.44	2e-07
NC_035899.1:10221555-10221761	ENSAMXT00000056937.1	1140	63	5.52632	98.41	9e-24
NW_019172885.1:873920-874247	ENSAMXT00000016074.2	1521	84	5.52268	100	2e-37
NC_035919.1:26958424-26958648	ENSAMXT00000053516.1	507	28	5.52268	100	2e-06
NC_035912.1:26290118-26290381	ENSAMXT00000014798.2	1542	85	5.51232	88.24	7e-21
NW_019172872.1:396072-396282	ENSAMXT00000053840.1	2304	127	5.51215	100	1e-61
NC_035899.1:52087992-52088201	ENSAMXT00000026494.2	3648	201	5.50987	100	1e-102
NC_035912.1:583407-583720	ENSAMXT00000040707.1	3648	201	5.50987	99.5	8e-101
NC_035898.1:3973099-3973423	ENSAMXT00000000671.2	2820	155	5.49645	100	6e-77
NC_035913.1:17200198-17200430	ENSAMXT00000037469.1	1128	62	5.49645	100	2e-25
NC_035908.1:20982894-20983146	ENSAMXT00000015623.2	966	53	5.48654	100	2e-20
NC_035915.1:17759467-17759866	ENSAMXT00000011199.2	7290	399	5.47325	100	0
NC_035918.1:6816769-6816987	ENSAMXT00000003434.2	1683	92	5.46643	100	4e-42
NC_035919.1:37101023-37101306	ENSAMXT00000039751.1	678	37	5.45723	97.3	1e-09
NC_035905.1:493220-493648	ENSAMXT00000042281.1	1356	74	5.45723	100	9e-32
NC_035921.1:24040056-24040571	ENSAMXT00000041220.1	1173	64	5.4561	100	4e-26
NC_035903.1:5260984-5261243	ENSAMXT00000021544.2	1284	70	5.45171	100	9e-30
NC_035897.1:15904046-15904352	ENSAMXT00000009467.2	3069	167	5.44151	97.6	2e-76
NW_019172109.1:12684-13112	ENSAMXT00000044016.1	1071	58	5.4155	91.38	2e-13
NW_019172946.1:2674054-2674322	ENSAMXT00000052848.1	4950	268	5.41414	100	8e-140
NW_019172902.1:263584-263856	ENSAMXT00000056025.1	2514	136	5.40971	100	2e-66
NC_035905.1:7616457-7616737	ENSAMXT00000019428.2	1017	55	5.40806	100	2e-21
NC_035905.1:9017535-9017954	ENSAMXT00000031787.1	4440	240	5.40541	100	5e-124
NC_035897.1:4315296-4315517	ENSAMXT00000051542.1	612	33	5.39216	100	3e-09
NC_035903.1:3699103-3699446	ENSAMXT00000004196.2	2358	127	5.38592	100	2e-61
NW_019172868.1:2988398-2988642	ENSAMXT00000025880.2	894	48	5.36913	100	1e-17
NC_035899.1:13442919-13443355	ENSAMXT00000001473.2	2106	113	5.36562	100	2e-53
NC_035920.1:37100760-37101289	ENSAMXT00000047392.1	1194	64	5.36013	98.44	7e-24
NW_019172836.1:308634-308914	ENSAMXT00000011636.2	2967	159	5.35895	100	3e-79
NC_035918.1:21048626-21048924	ENSAMXT00000019328.2	3024	162	5.35714	88.89	3e-20
NC_035920.1:37291676-37291949	ENSAMXT00000011277.2	2394	128	5.3467	100	5e-62
NC_035915.1:34882141-34882352	ENSAMXT00000002266.2	3948	211	5.34448	100	3e-108
NC_035913.1:15331752-15332088	ENSAMXT00000015648.2	1572	84	5.34351	100	2e-37
NC_035916.1:22114229-22114577	ENSAMXT00000032386.1	618	33	5.33981	96.97	2e-07
NC_035897.1:21710227-21710438	ENSAMXT00000045423.1	3243	173	5.33457	100	4e-87
NC_035909.1:29217279-29217601	ENSAMXT00000017527.2	2964	158	5.33063	100	1e-78
NC_035902.1:39143140-39143535	ENSAMXT00000049435.1	3369	179	5.31315	100	4e-90
NW_019172929.1:2481143-2481422	ENSAMXT00000048104.1	1338	71	5.30643	100	3e-30
NC_035914.1:17174204-17174477	ENSAMXT00000046553.1	1131	60	5.30504	100	3e-24
NC_035898.1:17451382-17451757	ENSAMXT00000038851.1	1527	81	5.30452	92.59	1e-25
NW_019172946.1:514287-514590	ENSAMXT00000012255.2	2151	114	5.29986	100	4e-54
NW_019171781.1:234599-235030	ENSAMXT00000019856.2	5436	288	5.29801	99.14	2e-53
NC_035915.1:4490445-4490772	ENSAMXT00000019457.2	2403	127	5.28506	100	2e-61
NW_019171440.1:162783-163033	ENSAMXT00000056702.1	3090	163	5.27508	100	2e-81
NC_035909.1:1619382-1619594	ENSAMXT00000031752.1	798	42	5.26316	95.24	6e-11
NC_035912.1:10332764-10333019	ENSAMXT00000006498.2	1641	86	5.24071	100	1e-38
NC_035910.1:907857-908212	ENSAMXT00000040272.1	4047	212	5.23845	100	1e-108
NC_035899.1:30149544-30149827	ENSAMXT00000000522.2	2388	125	5.23451	100	3e-60
NC_035919.1:13481037-13481287	ENSAMXT00000035731.1	1665	87	5.22523	100	3e-39
NW_019171561.1:182152-182377	ENSAMXT00000038387.1	1839	96	5.22023	92.71	1e-32
NC_035910.1:37185772-37186148	ENSAMXT00000050801.1	2742	143	5.21517	98.6	3e-66
NC_035920.1:12477290-12477496	ENSAMXT00000011874.2	1614	84	5.20446	100	1e-37
NC_035903.1:19725138-19725496	ENSAMXT00000033663.1	1557	81	5.20231	95.24	1e-10
NC_035914.1:27973137-27973445	ENSAMXT00000020786.2	2634	137	5.20121	99.27	1e-64
NW_019172884.1:1749045-1749312	ENSAMXT00000032471.1	2634	137	5.20121	100	5e-67
NC_035912.1:31400819-31401228	ENSAMXT00000011339.2	1923	100	5.20021	100	3e-46
NC_035905.1:15734135-15734390	ENSAMXT00000048619.1	1308	68	5.19878	100	1e-28
NW_019172846.1:1127249-1127462	ENSAMXT00000038515.1	1329	69	5.19187	98.55	4e-27
NC_035909.1:1234590-1234950	ENSAMXT00000005983.2	1542	80	5.18807	91.25	8e-22
NC_035903.1:16048740-16049027	ENSAMXT00000016979.2	3492	181	5.18328	100	2e-91
NC_035914.1:22230173-22230399	ENSAMXT00000050803.1	2421	125	5.16316	100	2e-60
NW_019171573.1:313071-313296	ENSAMXT00000045333.1	1395	72	5.16129	98.61	3e-29
NW_019172906.1:6935319-6935535	ENSAMXT00000016610.2	1299	67	5.15781	100	3e-28
NC_035906.1:27209909-27210182	ENSAMXT00000043745.1	1788	92	5.14541	100	6e-42
NC_035909.1:5946937-5947220	ENSAMXT00000034429.1	2625	135	5.14286	100	7e-66
NC_035921.1:45373021-45373327	ENSAMXT00000003724.2	3114	160	5.13809	100	1e-79
NC_035906.1:24189227-24189428	ENSAMXT00000047042.1	2592	133	5.13117	100	6e-65
NC_035909.1:30110052-30110328	ENSAMXT00000017105.2	4386	225	5.12996	100	7e-116
NW_019172283.1:202399-202617	ENSAMXT00000001755.2	1482	76	5.12821	100	3e-33
NC_035920.1:31294568-31294786	ENSAMXT00000014305.2	4260	218	5.11737	100	4e-112
NC_035907.1:9656121-9656416	ENSAMXT00000019823.2	2697	138	5.1168	100	2e-67
NC_035906.1:7883059-7883356	ENSAMXT00000005161.2	2625	134	5.10476	100	3e-65
NW_019172818.1:25316-25598	ENSAMXT00000039883.1	921	47	5.10315	91.49	1e-09
NC_035899.1:38898159-38898416	ENSAMXT00000033382.1	5046	257	5.09314	100	1e-133
NC_035900.1:19426201-19426726	ENSAMXT00000003040.2	1140	58	5.08772	98.28	1e-20
NC_035911.1:8762601-8762815	ENSAMXT00000051959.1	1635	83	5.07645	100	4e-37
NC_035904.1:19572293-19572628	ENSAMXT00000001032.2	750	38	5.06667	100	7e-12
NC_035901.1:1029683-1029927	ENSAMXT00000002969.2	1875	95	5.06667	98.95	2e-41
NC_035903.1:39423360-39423610	ENSAMXT00000010377.2	2382	120	5.03778	100	1e-57
NC_035900.1:25450590-25450803	ENSAMXT00000015808.2	1929	97	5.02851	100	7e-45
NC_035903.1:38814820-38815024	ENSAMXT00000030908.1	2490	125	5.02008	100	2e-60
NW_019172846.1:518948-519377	ENSAMXT00000002767.2	1833	92	5.01909	100	9e-42
NC_035902.1:50577816-50578381	ENSAMXT00000014512.2	2373	119	5.01475	100	1e-56
NC_035905.1:14060561-14061044	ENSAMXT00000011609.2	3213	161	5.01089	100	4e-80
NC_035903.1:19010953-19011159	ENSAMXT00000034696.1	2079	104	5.00241	100	9e-49
NC_035920.1:24275831-24276058	ENSAMXT00000016857.2	1302	65	4.99232	93.85	8e-20
NC_035908.1:4169675-4170140	ENSAMXT00000003125.2	2832	141	4.97881	100	6e-69
NC_035917.1:16630435-16630815	ENSAMXT00000043824.1	603	30	4.97512	100	2e-07
NC_035897.1:5751752-5752076	ENSAMXT00000007932.2	3519	175	4.973	97.83	1e-14
NW_019172837.1:463367-463746	ENSAMXT00000034744.1	2715	135	4.97238	100	1e-65
NC_035914.1:30795672-30795878	ENSAMXT00000002152.2	2112	105	4.97159	100	2e-49
NW_019172945.1:4491310-4491557	ENSAMXT00000044777.1	1650	82	4.9697	100	1e-13
NW_019172905.1:1116-1355	ENSAMXT00000048897.1	2475	123	4.9697	100	3e-59
NW_019171187.1:92360-92586	ENSAMXT00000010658.2	2400	119	4.95833	100	4e-57
NW_019172830.1:1545874-1546155	ENSAMXT00000007757.2	3651	181	4.95755	100	2e-91
NC_035917.1:20644364-20644657	ENSAMXT00000009339.2	972	48	4.93827	100	2e-17
NC_035914.1:27017537-27017844	ENSAMXT00000011143.2	2433	120	4.93218	100	2e-57
NC_035902.1:20982085-20982324	ENSAMXT00000048040.1	1602	79	4.93134	89.87	6e-21
NW_019172283.1:368488-368781	ENSAMXT00000001822.2	2439	120	4.92005	100	2e-57
NW_019172846.1:436259-436727	ENSAMXT00000002877.2	2013	99	4.91803	98.99	6e-44
NC_035915.1:32702134-32702374	ENSAMXT00000036514.1	1464	72	4.91803	98.61	1e-28
NC_035914.1:774032-774244	ENSAMXT00000056335.1	4311	212	4.91765	100	8e-109
NC_035899.1:18821685-18821948	ENSAMXT00000008016.2	1932	95	4.91718	100	1e-43
NC_035904.1:6334599-6334991	ENSAMXT00000019254.2	3234	159	4.91651	100	5e-79
NC_035898.1:20004129-20004760	ENSAMXT00000039362.1	1953	96	4.91551	100	8e-44
NC_035905.1:25621338-25621558	ENSAMXT00000039374.1	1245	61	4.8996	96.97	1e-07
NC_035898.1:32948149-32948400	ENSAMXT00000054314.1	2169	106	4.88704	100	8e-50
NC_035915.1:35324366-35324711	ENSAMXT00000044313.1	1086	53	4.88029	100	3e-20
NC_035897.1:7106845-7107095	ENSAMXT00000052333.1	1332	65	4.87988	100	5e-27
NC_035909.1:10788880-10789172	ENSAMXT00000012895.2	2091	102	4.87805	100	2e-47
NC_035909.1:1448713-1449032	ENSAMXT00000057936.1	3324	162	4.87365	100	6e-52
NC_035912.1:34105955-34106179	ENSAMXT00000018938.2	1560	76	4.87179	100	3e-33
NC_035921.1:35017636-35017967	ENSAMXT00000015086.2	966	47	4.86542	89.36	6e-08
NC_035912.1:4530705-4530925	ENSAMXT00000046336.1	2286	111	4.85564	100	1e-52
NC_035919.1:15678733-15679042	ENSAMXT00000011871.2	3750	182	4.85333	100	8e-46
NC_035899.1:7722056-7722335	ENSAMXT00000015781.2	2415	117	4.84472	100	7e-56
NC_035921.1:36706477-36706901	ENSAMXT00000035126.1	3966	192	4.84115	100	2e-97
NC_035899.1:67536562-67536880	ENSAMXT00000056923.1	2853	138	4.83701	100	2e-67
NW_019172251.1:27426-27663	ENSAMXT00000004023.2	1700	82	4.82353	100	2e-36
NC_035899.1:65044063-65044406	ENSAMXT00000005309.2	954	46	4.8218	100	3e-16
NC_035899.1:23313017-23313407	ENSAMXT00000008344.2	1641	79	4.81414	89.87	3e-21
NC_035911.1:1105194-1105640	ENSAMXT00000048514.1	2385	114	4.77987	100	6e-54
NW_019170718.1:128181-128476	ENSAMXT00000047044.1	1194	57	4.77387	96.49	4e-19
NW_019172134.1:205166-205367	ENSAMXT00000054086.1	2349	112	4.76799	99.11	5e-51
NC_035905.1:4334557-4334823	ENSAMXT00000034006.1	1200	57	4.75	92.98	7e-16
NC_035901.1:30904253-30904454	ENSAMXT00000010027.2	1878	89	4.73908	100	2e-40
NW_019172456.1:411364-411590	ENSAMXT00000051669.1	1098	52	4.73588	100	8e-20
NW_019172854.1:363795-364036	ENSAMXT00000009821.2	1440	68	4.72222	100	1e-28
NC_035914.1:34539078-34539363	ENSAMXT00000041565.1	3390	160	4.71976	100	9e-80
NW_019172879.1:1057353-1057845	ENSAMXT00000049280.1	594	28	4.7138	100	4e-06
NC_035910.1:18614187-18614432	ENSAMXT00000055709.1	2313	109	4.71249	100	2e-51
NC_035899.1:13007362-13007573	ENSAMXT00000001734.2	1062	50	4.7081	100	9e-19
NC_035908.1:30587115-30587344	ENSAMXT00000018916.2	2634	124	4.70767	91.11	3e-09
NC_035899.1:33399876-33400334	ENSAMXT00000018937.2	4377	206	4.70642	100	4e-105
NC_035905.1:8285801-8286069	ENSAMXT00000020601.2	3549	167	4.70555	98	6e-17
NC_035909.1:35711354-35711693	ENSAMXT00000002321.2	2193	103	4.69676	100	5e-48
NW_019172890.1:4506365-4506636	ENSAMXT00000006045.2	2070	97	4.68599	100	9e-45
NC_035919.1:15575398-15575734	ENSAMXT00000042196.1	1176	55	4.67687	98.18	4e-19
NC_035903.1:24427062-24427402	ENSAMXT00000035487.1	1587	74	4.66289	93.24	2e-23
NC_035916.1:18651393-18651713	ENSAMXT00000021187.2	3135	146	4.6571	100	6e-72
NW_019172924.1:5283815-5284136	ENSAMXT00000018116.2	1785	83	4.64986	100	7e-37
NC_035901.1:23711399-23711668	ENSAMXT00000001695.2	1119	52	4.64701	100	9e-20
NC_035904.1:15971641-15971858	ENSAMXT00000040867.1	1851	86	4.64614	100	9e-39
NC_035908.1:16403129-16403421	ENSAMXT00000005589.2	4563	212	4.64607	100	1e-108
NC_035917.1:17916516-17916954	ENSAMXT00000018771.2	5394	250	4.63478	100	1e-129
NC_035918.1:13023518-13023983	ENSAMXT00000005574.2	1878	87	4.63259	100	6e-39
NC_035909.1:32351941-32352250	ENSAMXT00000032863.1	4557	211	4.63024	100	4e-108
NW_019172863.1:1857357-1857570	ENSAMXT00000013018.2	2841	131	4.61105	100	9e-64
NC_035919.1:29459279-29459599	ENSAMXT00000021253.2	1692	78	4.60993	100	4e-34
NC_035897.1:148883-149230	ENSAMXT00000045823.1	2583	119	4.60705	100	7e-57
NC_035915.1:4908840-4909158	ENSAMXT00000019179.2	2499	115	4.60184	100	1e-54
NW_019172672.1:56669-56879	ENSAMXT00000055889.1	1218	56	4.5977	100	4e-22
NC_035920.1:39943016-39943293	ENSAMXT00000032671.1	1179	54	4.58015	100	8e-21
NC_035904.1:21421620-21421921	ENSAMXT00000015017.2	2142	98	4.57516	100	3e-45
NW_019172924.1:5002851-5003111	ENSAMXT00000041091.1	1071	49	4.57516	100	4e-18
NC_035899.1:70469186-70469413	ENSAMXT00000051803.1	4968	227	4.56924	100	4e-117
NC_035910.1:711883-712190	ENSAMXT00000025601.2	1248	57	4.56731	100	2e-22
NW_019172906.1:2228385-2228669	ENSAMXT00000038702.1	2652	121	4.56259	100	4e-58
NC_035913.1:2931946-2932173	ENSAMXT00000020657.2	702	32	4.5584	96.88	5e-07
NC_035910.1:22130471-22130893	ENSAMXT00000000825.2	1383	63	4.55531	100	1e-25
NC_035921.1:13941282-13941581	ENSAMXT00000004916.2	5907	269	4.55392	100	2e-140
NC_035918.1:27927934-27928185	ENSAMXT00000007264.2	1983	90	4.53858	100	7e-41
NC_035905.1:40200027-40200760	ENSAMXT00000021462.2	2382	108	4.53401	100	2e-50
NC_035916.1:1106054-1106493	ENSAMXT00000052449.1	2253	102	4.5273	100	3e-47
NC_035920.1:2421418-2421677	ENSAMXT00000001179.2	1464	66	4.5082	98.48	7e-26
NC_035909.1:7403759-7403964	ENSAMXT00000009799.2	2466	111	4.50122	100	1e-52
NC_035899.1:36262417-36262882	ENSAMXT00000041422.1	711	32	4.5007	100	2e-08
NC_035916.1:499423-499753	ENSAMXT00000020529.2	1713	77	4.49504	100	1e-33
NC_035909.1:16003167-16003417	ENSAMXT00000004693.2	4029	181	4.49243	100	2e-91
NC_035899.1:40028021-40028390	ENSAMXT00000009381.2	4188	188	4.48902	100	4e-45
NC_035918.1:29319646-29319871	ENSAMXT00000036809.1	2208	99	4.4837	91.92	5e-32
NC_035908.1:28551280-28551542	ENSAMXT00000044643.1	1227	55	4.48248	90.91	6e-12
NW_019171292.1:100737-101112	ENSAMXT00000007782.2	1317	59	4.47988	100	2e-23
NC_035903.1:9253669-9253932	ENSAMXT00000008504.2	1563	70	4.47857	100	9e-30
NC_035906.1:13624275-13624834	ENSAMXT00000033977.1	2613	117	4.47761	100	2e-55
NC_035901.1:19094432-19098175	ENSAMXT00000000028.2	648	29	4.47531	100	9e-06
NW_019172838.1:679293-679825	ENSAMXT00000050845.1	2466	110	4.46067	100	1e-51
NC_035904.1:5529019-5530000	ENSAMXT00000016742.2	2334	104	4.45587	85.58	8e-21
NC_035910.1:5756245-5756474	ENSAMXT00000006209.2	2121	94	4.43187	100	4e-43
NW_019170795.1:55757-56589	ENSAMXT00000004925.2	903	40	4.42968	97.5	7e-11
NC_035898.1:25069237-25069531	ENSAMXT00000046666.1	1806	80	4.42968	97.5	2e-31
NC_035903.1:29453227-29453494	ENSAMXT00000013822.2	3252	144	4.42804	100	7e-71
NC_035916.1:3933567-3933842	ENSAMXT00000054845.1	702	31	4.41595	100	5e-08
NC_035920.1:5704241-5704515	ENSAMXT00000045359.1	1836	81	4.41176	92.59	3e-25
NC_035920.1:46358927-46359239	ENSAMXT00000056564.1	1225	54	4.40816	100	9e-21
NC_035908.1:18212956-18213229	ENSAMXT00000008206.2	2814	124	4.40654	100	9e-60
NC_035920.1:10534505-10534785	ENSAMXT00000020960.2	819	36	4.3956	97.22	4e-09
NC_035900.1:21995910-21996124	ENSAMXT00000018781.2	2217	97	4.37528	100	7e-45
NW_019172833.1:2273123-2273325	ENSAMXT00000055223.1	1395	61	4.37276	100	7e-25
NC_035899.1:55459402-55459769	ENSAMXT00000006628.2	2586	113	4.36968	100	2e-53
NW_019172906.1:11073268-11073530	ENSAMXT00000014354.2	3129	136	4.34644	100	2e-66
NC_035903.1:3989919-3990269	ENSAMXT00000056250.1	1062	46	4.33145	100	3e-16
NC_035915.1:33262735-33263280	ENSAMXT00000002424.2	2286	99	4.33071	100	1e-45
NC_035898.1:28923778-28924103	ENSAMXT00000002554.2	2379	103	4.32955	99.03	9e-46
NC_035903.1:31913874-31914332	ENSAMXT00000045113.1	3675	159	4.32653	99.37	9e-77
NC_035903.1:31424269-31424516	ENSAMXT00000045594.1	1803	78	4.32612	98.72	1e-32
NC_035916.1:29202986-29203376	ENSAMXT00000032028.1	972	42	4.32099	92.86	5e-09
NC_035901.1:17116500-17116725	ENSAMXT00000019644.2	1668	72	4.31655	98.61	1e-28
NC_035920.1:28657620-28657963	ENSAMXT00000036193.1	1137	49	4.30959	100	6e-18
NC_035899.1:33640659-33640908	ENSAMXT00000031706.1	3000	129	4.3	100	1e-62
NC_035904.1:5058339-5058764	ENSAMXT00000019552.2	2841	122	4.29426	99.18	3e-56
NW_019170789.1:53341-53701	ENSAMXT00000001605.2	1470	63	4.28571	100	1e-25
NC_035914.1:4737971-4738176	ENSAMXT00000003276.2	840	36	4.28571	100	5e-11
NW_019172901.1:1001321-1001534	ENSAMXT00000001209.2	2754	118	4.28468	100	1e-56
NW_019172945.1:556236-556495	ENSAMXT00000025347.2	2202	94	4.26885	100	4e-43
NC_035908.1:6179187-6179531	ENSAMXT00000055104.1	1008	43	4.26587	97.67	6e-13
NC_035903.1:19009660-19009876	ENSAMXT00000050346.1	987	42	4.25532	95.24	6e-11
NC_035914.1:27113600-27114000	ENSAMXT00000011105.2	1602	68	4.24469	100	2e-28
NC_035899.1:27156026-27156409	ENSAMXT00000022176.2	1980	84	4.24242	100	2e-37
NW_019172672.1:29800-30322	ENSAMXT00000031663.1	1227	52	4.23798	100	2e-19
NC_035897.1:5210602-5210877	ENSAMXT00000031673.1	1227	52	4.23798	94.23	1e-14
NC_035921.1:2976252-2976530	ENSAMXT00000051032.1	1227	52	4.23798	100	1e-19
NC_035897.1:24319868-24320141	ENSAMXT00000033072.1	1845	78	4.22764	100	3e-34
NC_035902.1:28215383-28215652	ENSAMXT00000052724.1	2460	104	4.22764	96.15	5e-42
NC_035899.1:2632986-2633344	ENSAMXT00000007666.2	2235	94	4.20582	100	6e-43
NC_035908.1:14399808-14400040	ENSAMXT00000000123.2	5517	232	4.20518	100	7e-120
NW_019172849.1:77279-77510	ENSAMXT00000049350.1	2070	87	4.2029	100	3e-39
NW_019172517.1:282729-282970	ENSAMXT00000016342.2	2262	95	4.19982	100	1e-43
NW_019172929.1:2364562-2364778	ENSAMXT00000000772.2	882	37	4.19501	100	2e-11
NC_035908.1:12906201-12906422	ENSAMXT00000037327.1	1197	50	4.17711	100	1e-18
NC_035908.1:1116777-1117123	ENSAMXT00000050522.1	2574	107	4.15695	100	3e-50
NC_035910.1:17575126-17575432	ENSAMXT00000007168.2	2817	117	4.15335	100	8e-56
NC_035902.1:42642211-42642520	ENSAMXT00000036969.1	2673	111	4.15264	100	2e-52
NW_019172903.1:273461-273754	ENSAMXT00000020720.2	2433	101	4.15125	100	6e-47
NC_035908.1:1182475-1182745	ENSAMXT00000033348.1	1518	63	4.1502	100	7e-26
NC_035913.1:19408310-19408642	ENSAMXT00000033412.1	1857	77	4.14647	100	1e-33
NW_019171150.1:56562-57277	ENSAMXT00000026691.2	1956	81	4.1411	95.06	9e-29
NC_035914.1:35751389-35751594	ENSAMXT00000030482.1	2898	120	4.14079	100	1e-57
NC_035919.1:18489773-18490075	ENSAMXT00000040864.1	822	34	4.13625	100	1e-09
NW_019172928.1:101851-102069	ENSAMXT00000007389.2	1911	79	4.13396	100	7e-35
NC_035918.1:3079061-3079272	ENSAMXT00000004163.2	2637	109	4.13349	100	1e-51
NC_035915.1:19870960-19871352	ENSAMXT00000017661.2	1140	47	4.12281	97.87	4e-15
NC_035902.1:7933554-7934059	ENSAMXT00000051945.1	801	33	4.11985	100	7e-09
NW_019172819.1:1211564-1211812	ENSAMXT00000015513.2	2598	107	4.11855	99.07	1e-48
NC_035921.1:35608868-35609191	ENSAMXT00000048003.1	3060	126	4.11765	91.27	2e-41
NC_035921.1:36395752-36396034	ENSAMXT00000015391.2	2772	114	4.11255	100	3e-54
NW_019172818.1:414570-414792	ENSAMXT00000045743.1	1386	57	4.11255	100	1e-22
NC_035906.1:29290987-29291214	ENSAMXT00000017570.2	2286	94	4.11199	100	1e-07
NW_019170567.1:64619-64905	ENSAMXT00000012294.2	2022	83	4.10485	100	6e-37
NC_035897.1:24336353-24336607	ENSAMXT00000057225.1	1731	71	4.10168	100	2e-30
NW_019172906.1:6062989-6063712	ENSAMXT00000041289.1	3270	134	4.09786	92.54	4e-47
NW_019172906.1:2664676-2665283	ENSAMXT00000003876.2	1905	78	4.09449	98.72	1e-31
NC_035897.1:26767610-26767823	ENSAMXT00000055802.1	1713	70	4.0864	100	7e-30
NC_035910.1:12423680-12423962	ENSAMXT00000020093.2	2430	99	4.07407	100	7e-46
NW_019172924.1:3783113-3783392	ENSAMXT00000056022.1	3954	160	4.04654	100	9e-80
NW_019172020.1:40149-40427	ENSAMXT00000051471.1	1287	52	4.0404	96.15	2e-16
NC_035907.1:5171279-5171504	ENSAMXT00000050804.1	3813	154	4.03881	100	2e-76
NC_035914.1:18721695-18721964	ENSAMXT00000039660.1	4089	165	4.03522	100	1e-82
NW_019172850.1:1421995-1422288	ENSAMXT00000014143.2	4140	167	4.03382	100	1e-83
NC_035913.1:11114330-11114669	ENSAMXT00000055851.1	2802	113	4.03283	100	1e-53
NC_035908.1:28683212-28683489	ENSAMXT00000033723.1	1389	56	4.03168	91.07	5e-13
NW_019171635.1:668033-668251	ENSAMXT00000044962.1	3279	132	4.02562	96.51	9e-34
NC_035906.1:24586750-24587287	ENSAMXT00000053154.1	13359	537	4.01976	100	0
NC_035918.1:12242290-12242492	ENSAMXT00000009420.2	1098	44	4.00729	100	2e-15
NC_035918.1:13859153-13859412	ENSAMXT00000055189.1	699	28	4.00572	100	2e-06
NC_035909.1:43401573-43401804	ENSAMXT00000050256.1	3696	148	4.00433	100	3e-73
NC_035905.1:1025680-1026109	ENSAMXT00000052153.1	1650	66	4	100	3e-27
NC_035913.1:16875061-16875607	ENSAMXT00000042260.1	2703	108	3.99556	100	1e-50
NC_035921.1:21225581-21225825	ENSAMXT00000002185.2	4011	160	3.98903	100	8e-80
NC_035899.1:61717863-61718079	ENSAMXT00000043470.1	2808	112	3.9886	99.11	2e-51
NC_035907.1:6043479-6043820	ENSAMXT00000016803.2	3009	120	3.98804	100	2e-57
NC_035899.1:1592210-1592559	ENSAMXT00000007568.2	2538	101	3.97951	100	7e-47
NC_035910.1:23337758-23338158	ENSAMXT00000050089.1	1107	44	3.97471	90.91	2e-08
NC_035920.1:43853591-43853897	ENSAMXT00000008845.2	2064	82	3.97287	100	2e-36
NC_035921.1:22801247-22801454	ENSAMXT00000001616.2	3027	120	3.96432	99.17	2e-55
NC_035916.1:17102943-17103190	ENSAMXT00000046810.1	2655	105	3.9548	100	3e-49
NC_035898.1:4036100-4036512	ENSAMXT00000040111.1	3981	157	3.94373	100	6e-78
NC_035912.1:19000991-19001199	ENSAMXT00000015218.2	3525	139	3.94326	100	3e-68
NC_035918.1:29157020-29157316	ENSAMXT00000033860.1	2184	86	3.93773	93.02	5e-28
NC_035899.1:25456396-25456618	ENSAMXT00000050379.1	2568	101	3.93302	100	4e-47
NC_035906.1:351815-352042	ENSAMXT00000036383.1	891	35	3.92817	97.14	4e-08
NC_035921.1:21634480-21634837	ENSAMXT00000002041.2	5427	213	3.92482	100	4e-109
NC_035913.1:12769791-12770079	ENSAMXT00000038807.1	2421	95	3.924	81.05	1e-09
NC_035911.1:3595838-3596205	ENSAMXT00000005599.2	1989	78	3.92157	100	5e-34
NW_019172007.1:36433-36763	ENSAMXT00000031015.1	765	30	3.92157	100	2e-07
NC_035917.1:20535101-20535665	ENSAMXT00000049247.1	1836	72	3.92157	100	2e-30
NW_019172893.1:306031-306560	ENSAMXT00000049336.1	918	36	3.92157	100	2e-10
NC_035920.1:28189963-28190475	ENSAMXT00000038121.1	1506	59	3.91766	100	2e-23
NC_035920.1:13912391-13912638	ENSAMXT00000044772.1	1074	42	3.91061	100	3e-14
NW_019172844.1:3928161-3928405	ENSAMXT00000050068.1	720	28	3.88889	100	2e-06
NW_019172945.1:1149241-1149591	ENSAMXT00000030914.1	3888	151	3.88374	99.34	2e-72
NC_035898.1:8886502-8886908	ENSAMXT00000049428.1	3432	133	3.87529	100	1e-64
NW_019172863.1:2408678-2408981	ENSAMXT00000042434.1	1734	67	3.8639	94.03	2e-21
NC_035912.1:9581503-9581850	ENSAMXT00000000305.2	1632	63	3.86029	100	1e-25
NC_035902.1:1196114-1196357	ENSAMXT00000054714.1	882	34	3.85488	100	9e-10
NC_035908.1:1317730-1318095	ENSAMXT00000016265.2	2544	98	3.8522	94.9	8e-37
NC_035900.1:19350748-19350973	ENSAMXT00000052484.1	2025	78	3.85185	98.72	5e-32
NC_035898.1:12572863-12573110	ENSAMXT00000007990.2	2415	93	3.85093	100	1e-42
NC_035920.1:40862491-40862697	ENSAMXT00000057300.1	1767	68	3.84833	94.29	4e-07
NC_035918.1:12896007-12896278	ENSAMXT00000005428.2	2289	88	3.84447	100	9e-40
NC_035900.1:8384848-8385072	ENSAMXT00000012918.2	2940	113	3.84354	99.12	2e-51
NC_035916.1:9478081-9478317	ENSAMXT00000041921.1	2163	83	3.83726	100	5e-37
NC_035915.1:21490829-21491114	ENSAMXT00000056421.1	2424	93	3.83663	100	2e-42
NC_035917.1:17291807-17292032	ENSAMXT00000022455.2	2898	111	3.83023	100	1e-52
NC_035913.1:24045692-24046148	ENSAMXT00000047956.1	2535	97	3.82643	100	2e-44
NW_019172946.1:2062181-2062563	ENSAMXT00000040488.1	732	28	3.82514	100	3e-06
NC_035897.1:21881579-21881865	ENSAMXT00000057592.1	1989	76	3.82102	100	5e-33
NW_019172945.1:3472351-3472604	ENSAMXT00000056539.1	2385	91	3.81551	100	2e-41
NW_019172867.1:492017-492223	ENSAMXT00000021434.2	3390	129	3.80531	100	1e-62
NW_019172835.1:602487-603016	ENSAMXT00000054454.1	2235	85	3.80313	92.16	4e-11
NC_035902.1:35980819-35981199	ENSAMXT00000011482.2	1947	74	3.80072	100	8e-32
NC_035910.1:33749660-33749963	ENSAMXT00000008481.2	7977	303	3.79842	100	3e-159
NC_035902.1:22136915-22137209	ENSAMXT00000012055.2	2976	113	3.79704	99.12	6e-52
NW_019171514.1:2781-3003	ENSAMXT00000006981.2	870	33	3.7931	100	3e-09
NC_035898.1:5302623-5303418	ENSAMXT00000034569.1	2853	108	3.78549	88.89	5e-27
NW_019172936.1:1955602-1955855	ENSAMXT00000016229.2	4308	163	3.78366	100	2e-81
NC_035917.1:21612793-21613072	ENSAMXT00000013814.2	1641	62	3.77818	100	3e-25
NW_019172906.1:10552022-10552472	ENSAMXT00000014173.2	2835	107	3.77425	100	4e-50
NW_019172904.1:677522-677929	ENSAMXT00000002426.2	1749	66	3.77358	100	2e-27
NC_035897.1:20924779-20925048	ENSAMXT00000012078.2	2838	107	3.77026	100	3e-50
NW_019172867.1:1229997-1230282	ENSAMXT00000049543.1	1407	53	3.76688	100	3e-20
NC_035911.1:350463-350679	ENSAMXT00000047198.1	1806	68	3.76523	100	9e-29
NC_035914.1:4149430-4149664	ENSAMXT00000033813.1	771	29	3.76135	100	5e-07
NC_035901.1:31825173-31825442	ENSAMXT00000007489.2	7191	269	3.74079	100	2e-140
NW_019172828.1:3193872-3194084	ENSAMXT00000049872.1	9078	339	3.7343	100	8e-109
NW_019170591.1:364263-364615	ENSAMXT00000005695.2	3483	130	3.73241	99.23	9e-61
NC_035899.1:60733552-60733827	ENSAMXT00000040058.1	1608	60	3.73134	100	3e-24
NC_035909.1:7918177-7918390	ENSAMXT00000013875.2	5715	213	3.72703	100	2e-109
NC_035919.1:1021936-1022181	ENSAMXT00000037682.1	2496	93	3.72596	93.55	5e-32
NW_019172940.1:31644-31886	ENSAMXT00000032066.1	2121	79	3.72466	100	8e-35
NC_035904.1:9140406-9140815	ENSAMXT00000037849.1	2454	91	3.70823	100	3e-41
NC_035903.1:39391148-39391390	ENSAMXT00000021393.2	2889	107	3.7037	98.13	2e-46
NC_035913.1:8797404-8797678	ENSAMXT00000019472.2	3330	123	3.69369	99.19	5e-57
NC_035921.1:19331144-19331428	ENSAMXT00000013240.2	3849	142	3.68927	100	9e-70
NC_035915.1:4112228-4112495	ENSAMXT00000040405.1	1953	72	3.68664	100	4e-08
NC_035905.1:1645033-1645304	ENSAMXT00000048041.1	1605	59	3.67601	100	1e-23
NW_019171191.1:84650-85082	ENSAMXT00000044101.1	1473	54	3.66599	92.59	2e-13
NC_035899.1:64875962-64876248	ENSAMXT00000005443.2	1479	54	3.65112	100	8e-21
NC_035898.1:34250223-34250426	ENSAMXT00000036504.1	1563	57	3.64683	100	1e-22
NC_035899.1:72561125-72561344	ENSAMXT00000013745.2	1512	55	3.63757	100	2e-21
NC_035897.1:16600993-16601220	ENSAMXT00000046692.1	2229	81	3.63392	97.53	5e-32
NC_035908.1:5193942-5194162	ENSAMXT00000031033.1	1515	55	3.63036	100	2e-21
NC_035908.1:30954407-30954670	ENSAMXT00000036619.1	1515	55	3.63036	87.27	9e-10
NC_035913.1:22418721-22418996	ENSAMXT00000009026.2	4218	153	3.62731	100	7e-76
NC_035902.1:4654592-4654863	ENSAMXT00000002359.2	3450	125	3.62319	100	2e-60
NC_035919.1:28399037-28399273	ENSAMXT00000021082.2	939	34	3.62087	100	8e-10
NC_035897.1:19058807-19059344	ENSAMXT00000001985.2	2763	100	3.61925	100	4e-46
NC_035911.1:28676255-28676539	ENSAMXT00000020395.2	1854	67	3.61381	100	5e-28
NC_035903.1:8443372-8443676	ENSAMXT00000041418.1	1137	41	3.60598	100	1e-13
NC_035904.1:12669187-12669534	ENSAMXT00000018046.2	2721	98	3.60162	100	3e-45
NC_035921.1:33130851-33131373	ENSAMXT00000032167.1	2058	74	3.59572	90.54	7e-19
NW_019172904.1:665278-665651	ENSAMXT00000039923.1	10374	373	3.59553	100	0
NC_035918.1:22219242-22219622	ENSAMXT00000052653.1	2226	80	3.59389	100	4e-35
NC_035905.1:12998293-12998527	ENSAMXT00000011333.2	2172	78	3.59116	100	3e-34
NW_019172926.1:43983-44197	ENSAMXT00000054290.1	1866	67	3.59057	100	3e-28
NC_035898.1:30863031-30863286	ENSAMXT00000002886.2	3381	121	3.57882	100	2e-40
NC_035902.1:7660250-7660653	ENSAMXT00000007617.2	6066	217	3.57732	100	3e-111
NW_019172826.1:165561-165785	ENSAMXT00000015646.2	1119	40	3.57462	100	4e-13
NW_019171921.1:185699-186235	ENSAMXT00000049097.1	3615	129	3.56846	100	3e-62
NC_035899.1:38540948-38541417	ENSAMXT00000014714.2	5412	193	3.56615	98.96	6e-94
NW_019172071.1:59015-59335	ENSAMXT00000051283.1	2247	80	3.5603	100	4e-14
NC_035903.1:35992564-35992906	ENSAMXT00000046769.1	2760	98	3.55072	97.96	3e-41
NC_035910.1:16689293-16689595	ENSAMXT00000046298.1	2031	72	3.54505	100	8e-31
NC_035908.1:9342249-9342530	ENSAMXT00000045747.1	1647	58	3.52155	100	2e-07
NW_019172924.1:5065316-5065761	ENSAMXT00000056676.1	2985	105	3.51759	100	6e-49
NC_035920.1:40178539-40178982	ENSAMXT00000043651.1	12603	443	3.51504	100	0
NC_035902.1:16113025-16113252	ENSAMXT00000058009.1	4638	163	3.51445	100	2e-81
NW_019172944.1:155971-156208	ENSAMXT00000032361.1	1368	48	3.50877	95.83	1e-13
NC_035918.1:13898438-13898644	ENSAMXT00000000037.2	3822	134	3.50602	100	2e-65
NC_035905.1:35267683-35267909	ENSAMXT00000033254.1	1683	59	3.50564	100	1e-23
NC_035916.1:2363754-2363962	ENSAMXT00000019885.2	3717	130	3.49744	100	3e-63
NW_019172839.1:337522-337780	ENSAMXT00000001455.2	7392	258	3.49026	100	3e-134
NW_019172922.1:29769-29980	ENSAMXT00000015904.2	2988	104	3.48059	100	9e-49
NW_019172927.1:383584-383816	ENSAMXT00000042739.1	1293	45	3.48028	95.56	1e-12
NW_019172924.1:2466950-2467220	ENSAMXT00000009465.2	1437	50	3.47947	94	1e-13
NC_035920.1:8710159-8710421	ENSAMXT00000042063.1	864	30	3.47222	100	2e-07
NC_035902.1:13763172-13763417	ENSAMXT00000005375.2	1239	43	3.47054	100	9e-15
NC_035920.1:41927743-41927952	ENSAMXT00000037697.1	2856	99	3.46639	100	5e-46
NC_035910.1:37273208-37273911	ENSAMXT00000016540.2	2712	94	3.46608	100	1e-42
NC_035912.1:8487786-8488159	ENSAMXT00000044406.1	4530	157	3.46578	97.37	4e-10
NC_035900.1:4918522-4919115	ENSAMXT00000012541.2	2655	92	3.46516	100	1e-41
NC_035912.1:34156690-34156918	ENSAMXT00000048610.1	2052	71	3.46004	100	2e-30
NC_035899.1:31860277-31860542	ENSAMXT00000019346.2	2205	76	3.44671	100	4e-33
NW_019172511.1:269598-269855	ENSAMXT00000045538.1	1452	50	3.44353	100	1e-18
NW_019171100.1:26449-27236	ENSAMXT00000021423.2	1281	44	3.43482	93.18	8e-10
NC_035910.1:10313363-10313860	ENSAMXT00000054752.1	3963	136	3.43174	100	4e-66
NW_019172743.1:83370-83758	ENSAMXT00000030500.1	1341	46	3.43028	93.48	3e-11
NC_035912.1:21897150-21897400	ENSAMXT00000054997.1	4125	141	3.41818	100	3e-69
NC_035899.1:33441889-33442109	ENSAMXT00000018899.2	2229	76	3.4096	100	3e-33
NC_035907.1:7962429-7962633	ENSAMXT00000040460.1	3168	108	3.40909	92.59	3e-14
NW_019172091.1:191297-191588	ENSAMXT00000031459.1	1029	35	3.40136	100	3e-10
NW_019172868.1:2745842-2746133	ENSAMXT00000050429.1	2940	100	3.40136	100	2e-46
NC_035899.1:67064422-67064698	ENSAMXT00000011095.2	3354	114	3.39893	100	3e-54
NW_019172909.1:279867-280445	ENSAMXT00000041531.1	2238	76	3.39589	100	5e-11
NW_019171571.1:57872-58302	ENSAMXT00000053522.1	4515	153	3.3887	97.06	2e-24
NC_035914.1:39314239-39314620	ENSAMXT00000043657.1	4989	169	3.38745	100	1e-84
NW_019170859.1:75202-75417	ENSAMXT00000034708.1	2775	94	3.38739	98.94	2e-41
NC_035913.1:5336848-5337288	ENSAMXT00000013658.2	1980	67	3.38384	100	7e-28
NC_035920.1:11738428-11738800	ENSAMXT00000026499.2	1716	58	3.37995	96.55	1e-19
NC_035908.1:14426350-14426569	ENSAMXT00000000116.2	2310	78	3.37662	100	3e-34
NW_019171015.1:14559-14934	ENSAMXT00000030747.1	1482	50	3.37382	92	8e-12
NC_035916.1:22882547-22883233	ENSAMXT00000010613.2	2469	83	3.36168	100	1e-36
NW_019171376.1:42774-43122	ENSAMXT00000000907.2	4713	158	3.35243	100	1e-78
NW_019172835.1:1065295-1065530	ENSAMXT00000037514.1	1134	38	3.35097	100	5e-12
NC_035916.1:16195637-16195907	ENSAMXT00000017816.2	4566	153	3.35085	100	7e-76
NW_019172491.1:332321-332774	ENSAMXT00000047195.1	4332	145	3.34718	100	3e-71
NC_035913.1:182000-182252	ENSAMXT00000056913.1	3467	116	3.34583	100	2e-55
NC_035909.1:16966633-16966906	ENSAMXT00000053380.1	837	28	3.34528	100	2e-06
NC_035917.1:20815505-20815834	ENSAMXT00000009308.2	4524	151	3.33775	100	1e-74
NC_035900.1:24879115-24879507	ENSAMXT00000046471.1	990	33	3.33333	100	5e-09
NW_019172925.1:484290-484755	ENSAMXT00000045517.1	3609	120	3.32502	100	3e-57
NW_019172913.1:3716853-3717070	ENSAMXT00000045968.1	1926	64	3.32295	100	2e-26
NC_035905.1:18681250-18681656	ENSAMXT00000001716.2	5940	197	3.3165	100	4e-100
NW_019172844.1:4442849-4443143	ENSAMXT00000030406.1	1599	53	3.31457	100	3e-20
NC_035900.1:21105125-21105359	ENSAMXT00000005054.2	996	33	3.31325	100	3e-09
NC_035909.1:15343685-15343894	ENSAMXT00000004342.2	3537	117	3.30789	100	5e-56
NC_035912.1:7068865-7069188	ENSAMXT00000036234.1	2238	74	3.30652	100	7e-32
NC_035899.1:21056255-21056462	ENSAMXT00000037228.1	1392	46	3.3046	100	2e-16
NC_035912.1:36673137-36673378	ENSAMXT00000054776.1	1455	48	3.29897	100	1e-17
NW_019172907.1:1770491-1770865	ENSAMXT00000017999.2	1638	54	3.2967	96.3	8e-17
NC_035897.1:8774150-8774489	ENSAMXT00000054186.1	1881	62	3.29612	100	3e-25
NC_035916.1:23743140-23743412	ENSAMXT00000001796.2	4473	147	3.28638	100	1e-72
NC_035919.1:992199-992473	ENSAMXT00000015475.2	2130	70	3.28638	100	9e-30
NC_035903.1:25033289-25033620	ENSAMXT00000057904.1	1341	44	3.28113	95.45	7e-12
NC_035921.1:41639438-41639741	ENSAMXT00000033705.1	1068	35	3.27715	100	3e-10
NW_019172906.1:5018873-5019113	ENSAMXT00000047087.1	2271	74	3.25848	100	5e-32
NC_035914.1:25886247-25886631	ENSAMXT00000017519.2	3570	116	3.2493	100	4e-55
NC_035920.1:20790070-20790326	ENSAMXT00000013841.2	2136	69	3.23034	100	3e-29
NC_035910.1:18584053-18584297	ENSAMXT00000007446.2	2475	79	3.19192	98.73	4e-33
NC_035911.1:14623191-14623521	ENSAMXT00000052660.1	3516	112	3.18544	100	5e-53
NC_035921.1:35220289-35220500	ENSAMXT00000039226.1	1854	59	3.18231	98.31	4e-22
NC_035910.1:12604559-12604768	ENSAMXT00000018632.2	1038	33	3.17919	100	3e-09
NW_019172835.1:84476-84830	ENSAMXT00000044989.1	3180	101	3.1761	93.07	1e-34
NC_035917.1:453936-454167	ENSAMXT00000007344.2	1419	45	3.17125	95.56	1e-12
NC_035898.1:22228128-22228401	ENSAMXT00000047059.1	1584	50	3.15657	94	4e-13
NC_035908.1:6360020-6360231	ENSAMXT00000026606.2	2196	69	3.14208	92.68	3e-08
NC_035908.1:16400129-16400426	ENSAMXT00000040537.1	2643	83	3.14037	100	6e-37
NW_019172914.1:564971-565188	ENSAMXT00000016738.2	4494	141	3.13752	99.29	1e-67
NC_035914.1:13972957-13973411	ENSAMXT00000000154.2	1722	54	3.13589	100	1e-20
NW_019172873.1:2221042-2221299	ENSAMXT00000036199.1	8202	257	3.13338	100	1e-133
NC_035910.1:8853402-8853769	ENSAMXT00000050819.1	1437	45	3.13152	97.78	2e-13
NC_035903.1:30882674-30882968	ENSAMXT00000016546.2	2529	79	3.12376	100	1e-34
NC_035920.1:5995144-5995383	ENSAMXT00000048057.1	5436	169	3.1089	100	8e-85
NC_035920.1:38087073-38087404	ENSAMXT00000010981.2	3090	96	3.1068	100	4e-44
NC_035915.1:13396281-13396686	ENSAMXT00000049593.1	1902	59	3.102	100	2e-23
NC_035902.1:48264937-48265266	ENSAMXT00000035283.1	3006	93	3.09381	100	2e-42
NW_019171700.1:27134-27398	ENSAMXT00000002434.2	7662	237	3.09319	100	3e-34
NC_035906.1:15137028-15137316	ENSAMXT00000025791.2	1035	32	3.09179	100	1e-08
NC_035919.1:14679742-14679964	ENSAMXT00000055234.1	1686	52	3.08422	94.23	8e-15
NW_019172913.1:203589-203848	ENSAMXT00000036333.1	5841	179	3.06454	100	2e-90
NC_035910.1:4861666-4861924	ENSAMXT00000004974.2	3924	120	3.0581	100	1e-57
NW_019172855.1:46762-47054	ENSAMXT00000032169.1	1899	58	3.05424	100	5e-23
NW_019172830.1:2734313-2734552	ENSAMXT00000019729.2	7830	239	3.05236	100	9e-124
NC_035899.1:32978064-32978278	ENSAMXT00000043898.1	1515	46	3.0363	100	2e-16
NC_035902.1:17800628-17800862	ENSAMXT00000004425.2	3693	112	3.03276	100	4e-53
NC_035916.1:24673465-24673723	ENSAMXT00000013438.2	3339	101	3.02486	100	5e-47
NC_035919.1:185816-186225	ENSAMXT00000016116.2	3108	94	3.02445	100	7e-43
NC_035905.1:2938164-2938512	ENSAMXT00000040366.1	4047	122	3.01458	100	2e-58
NC_035902.1:41967164-41967436	ENSAMXT00000049090.1	2688	81	3.01339	100	7e-36
NC_035897.1:18984008-18984261	ENSAMXT00000017384.2	963	29	3.01142	100	5e-07
NW_019172849.1:206484-206709	ENSAMXT00000019093.2	2391	72	3.01129	100	6e-31
NC_035914.1:27602347-27602618	ENSAMXT00000036201.1	1134	34	2.99824	100	1e-09
NC_035912.1:10365772-10366092	ENSAMXT00000006487.2	2544	76	2.98742	100	5e-33
NC_035920.1:35109354-35109692	ENSAMXT00000015746.2	8082	241	2.98194	100	1e-124
NC_035910.1:24278301-24278652	ENSAMXT00000020118.2	2247	67	2.98175	100	6e-28
NC_035899.1:37546641-37546925	ENSAMXT00000007802.2	5436	162	2.98013	100	4e-29
NC_035904.1:19465557-19465821	ENSAMXT00000000981.2	2760	82	2.97101	100	2e-36
NW_019172906.1:7541856-7542125	ENSAMXT00000033889.1	4623	136	2.94181	98.53	4e-63
NC_035921.1:7828026-7828230	ENSAMXT00000037885.1	3198	94	2.93934	100	3e-43
NC_035906.1:6224269-6224532	ENSAMXT00000016431.2	2994	88	2.93921	95.24	7e-11
NC_035908.1:7649437-7649667	ENSAMXT00000030559.1	1737	51	2.9361	94.12	3e-14
NW_019172823.1:569678-569914	ENSAMXT00000008114.2	2862	84	2.93501	100	1e-37
NC_035904.1:16495707-16496056	ENSAMXT00000051614.1	4770	140	2.93501	100	2e-68
NW_019172938.1:495455-495837	ENSAMXT00000017701.2	5361	157	2.92856	100	6e-78
NC_035917.1:20035734-20036004	ENSAMXT00000009444.2	7077	207	2.92497	100	6e-106
NW_019172820.1:472377-472687	ENSAMXT00000030188.1	5985	175	2.92398	100	5e-88
NC_035911.1:6612653-6612918	ENSAMXT00000013493.2	7638	223	2.91961	100	8e-115
NC_035915.1:21605987-21606203	ENSAMXT00000030193.1	4119	120	2.91333	100	1e-57
NC_035905.1:7471613-7471882	ENSAMXT00000047717.1	9237	269	2.9122	100	2e-140
NC_035920.1:42517495-42517887	ENSAMXT00000012024.2	1995	58	2.90727	89.66	7e-13
NC_035914.1:8896381-8896640	ENSAMXT00000006059.2	2787	81	2.90635	93.83	5e-27
NC_035899.1:20878596-20878863	ENSAMXT00000014174.2	2271	66	2.90621	100	2e-27
NC_035901.1:27869426-27869777	ENSAMXT00000021474.2	2340	68	2.90598	100	2e-28
[truncated: 357 more rows]

## Sheet: A. correntinus
A .correntinus B chromosome Genes annotation and percent integrity
B-block ID	Aligned Gene	Total length of reference gene	Total length of B gene	Integrity percent of B gene	Identity percentage with reference gene	Blast hit E-value
NW_019170763.1:81651-81947	ENSAMXT00000000003.2	1581	125	7.90639	100	3e-60
NW_019170898.1:22905-23360	ENSAMXT00000000013.2	2352	451	19.1752	98.89	0
NW_019170581.1:988-1517	ENSAMXT00000000021.2	1650	165	10	98.18	1e-76
NC_035903.1:13617550-13617815	ENSAMXT00000000022.2	4422	1916	43.3288	100	6e-12
NC_035902.1:15266022-15266305	ENSAMXT00000000036.2	2589	170	6.56624	100	3e-85
NC_035907.1:390260-390477	ENSAMXT00000000041.2	4083	157	3.84521	100	3e-48
NC_035920.1:44815208-44815419	ENSAMXT00000000045.2	1533	211	13.7639	100	3e-108
NC_035907.1:222075-222767	ENSAMXT00000000062.2	4245	139	3.27444	100	1e-67
NC_035906.1:14520790-14521015	ENSAMXT00000000063.2	1332	206	15.4655	100	2e-105
NC_035897.1:10262224-10262463	ENSAMXT00000000092.2	2214	106	4.78771	100	1e-32
NW_019171228.1:1491814-1492306	ENSAMXT00000000099.2	1167	375	32.1337	100	0
NW_019171228.1:1687567-1687915	ENSAMXT00000000105.2	600	154	25.6667	100	7e-37
NC_035908.1:14453192-14453576	ENSAMXT00000000116.2	2310	63	2.72727	100	1e-25
NC_035906.1:15158297-15158765	ENSAMXT00000000119.2	873	185	21.1913	100	2e-93
NW_019171228.1:1707572-1707785	ENSAMXT00000000122.2	2961	347	11.719	99.22	2e-60
NC_035920.1:45267266-45267650	ENSAMXT00000000131.2	2268	325	14.3298	100	2e-171
NW_019171228.1:1810668-1811092	ENSAMXT00000000135.2	1854	130	7.01187	100	7e-63
NC_035906.1:16046463-16046796	ENSAMXT00000000148.2	1563	207	13.2438	100	2e-61
NC_035906.1:16086320-16086618	ENSAMXT00000000152.2	1848	158	8.54978	100	1e-78
NC_035906.1:16297615-16297834	ENSAMXT00000000162.2	1041	93	8.93372	100	1e-42
NC_035920.1:45506817-45507184	ENSAMXT00000000179.2	3876	196	5.05676	100	1e-99
NC_035913.1:28007445-28007823	ENSAMXT00000000189.2	1659	66	3.9783	100	2e-27
NC_035920.1:45540229-45540902	ENSAMXT00000000191.2	2745	92	3.35155	98.91	2e-39
NC_035913.1:27919952-27920157	ENSAMXT00000000195.2	1938	97	5.00516	100	7e-45
NC_035913.1:27871101-27871330	ENSAMXT00000000198.2	1473	62	4.2091	100	2e-25
NC_035920.1:45844454-45844779	ENSAMXT00000000201.2	1335	197	14.7566	100	3e-100
NC_035906.1:16573366-16573695	ENSAMXT00000000202.2	3714	111	2.98869	100	2e-52
NC_035913.1:27830933-27831258	ENSAMXT00000000209.2	1410	120	8.51064	100	2e-57
NC_035920.1:45902411-45902769	ENSAMXT00000000210.2	945	83	8.78307	100	7e-37
NC_035913.1:27714725-27715054	ENSAMXT00000000226.2	4218	256	6.06923	100	5e-53
NC_035906.1:9481147-9481809	ENSAMXT00000000236.2	1206	121	10.0332	100	1e-57
NC_035920.1:46021634-46021941	ENSAMXT00000000239.2	1170	32	2.73504	100	1e-08
NC_035920.1:46380738-46381057	ENSAMXT00000000248.2	2907	216	7.43034	100	6e-62
NC_035920.1:46594556-46594775	ENSAMXT00000000256.2	3132	213	6.80077	100	2e-109
NW_019172703.1:38499-39033	ENSAMXT00000000276.2	3963	341	8.60459	100	1e-61
NC_035912.1:9581500-9581862	ENSAMXT00000000305.2	1632	63	3.86029	100	1e-25
NW_019172924.1:3218140-3218536	ENSAMXT00000000307.2	3312	141	4.25725	100	5e-69
NW_019170736.1:123961-124313	ENSAMXT00000000311.2	1548	125	8.07494	100	3e-60
NC_035905.1:23337991-23338277	ENSAMXT00000000312.2	5367	83	1.54649	100	6e-37
NW_019172924.1:3010025-3010238	ENSAMXT00000000316.2	1935	67	3.46253	100	3e-28
NC_035905.1:23533686-23534180	ENSAMXT00000000327.2	4917	211	4.29123	100	6e-69
NC_035905.1:23564231-23564451	ENSAMXT00000000338.2	1386	57	4.11255	100	1e-22
NW_019170563.1:3118-3649	ENSAMXT00000000341.2	2850	437	15.3333	96.11	0
NC_035915.1:28193968-28194555	ENSAMXT00000000347.2	1512	178	11.7725	100	2e-89
NC_035902.1:32748908-32749481	ENSAMXT00000000359.2	8748	236	2.69776	100	1e-121
NC_035905.1:23775964-23776190	ENSAMXT00000000365.2	4881	281	5.75702	100	2e-91
NC_035904.1:16797647-16798067	ENSAMXT00000000374.2	1287	420	32.634	100	0
NW_019172891.1:143253-143495	ENSAMXT00000000377.2	2691	130	4.83092	100	4e-63
NC_035920.1:4817398-4817777	ENSAMXT00000000379.2	1713	52	3.03561	100	1e-19
NW_019171596.1:73082-73749	ENSAMXT00000000386.2	1680	195	11.6071	100	8e-99
NW_019171857.1:70284-70642	ENSAMXT00000000394.2	3267	239	7.31558	100	6e-38
NC_035920.1:5278556-5278884	ENSAMXT00000000396.2	3198	37	1.15697	100	3e-11
NC_035903.1:20356122-20356509	ENSAMXT00000000418.2	3228	80	2.47831	98.75	2e-33
NC_035898.1:5682945-5683485	ENSAMXT00000000421.2	1371	230	16.7761	100	2e-118
NC_035899.1:28951599-28951940	ENSAMXT00000000425.2	1452	106	7.30028	100	1e-49
NW_019171832.1:95433-95683	ENSAMXT00000000426.2	2832	193	6.81497	82.9	7e-41
NC_035908.1:5483349-5483588	ENSAMXT00000000448.2	831	143	17.2082	100	2e-70
NC_035914.1:18126114-18126587	ENSAMXT00000000456.2	1422	124	8.72011	100	2e-59
NC_035905.1:24062055-24062288	ENSAMXT00000000467.2	4983	77	1.54525	100	1e-33
NC_035914.1:18045616-18045860	ENSAMXT00000000473.2	1599	244	15.2595	100	2e-126
NC_035898.1:5298251-5298555	ENSAMXT00000000481.2	2997	78	2.6026	100	4e-34
NW_019170708.1:277816-278312	ENSAMXT00000000499.2	2949	1638	55.5443	100	0
NC_035898.1:5078302-5078530	ENSAMXT00000000502.2	2259	107	4.73661	100	2e-50
NC_035905.1:24140915-24141182	ENSAMXT00000000505.2	4506	209	4.63826	100	5e-107
NC_035905.1:24151996-24152700	ENSAMXT00000000509.2	588	122	20.7483	100	3e-58
NC_035899.1:30090500-30090701	ENSAMXT00000000519.2	1473	105	7.12831	100	2e-49
NC_035905.1:24259309-24259843	ENSAMXT00000000521.2	1837	245	13.337	100	1e-126
NC_035906.1:12939723-12940037	ENSAMXT00000000527.2	2925	126	4.30769	100	8e-61
NC_035905.1:24325345-24325603	ENSAMXT00000000553.2	651	66	10.1382	98.48	7e-26
NC_035905.1:24351614-24351826	ENSAMXT00000000554.2	2253	212	9.40968	100	8e-109
NC_035914.1:17792096-17792585	ENSAMXT00000000570.2	2271	166	7.30956	100	8e-83
NC_035905.1:24534239-24534629	ENSAMXT00000000586.2	1983	188	9.48058	100	4e-15
NC_035905.1:38880048-38880271	ENSAMXT00000000588.2	1842	43	2.33442	100	8e-15
NC_035908.1:6644712-6645151	ENSAMXT00000000602.2	753	143	18.9907	100	4e-70
NC_035904.1:18223420-18223674	ENSAMXT00000000646.2	1860	127	6.82796	100	2e-61
NC_035905.1:24724677-24724908	ENSAMXT00000000655.2	1761	107	6.07609	98.13	2e-46
NW_019172353.1:149346-149740	ENSAMXT00000000656.2	1728	192	11.1111	100	4e-45
NC_035909.1:24238281-24238787	ENSAMXT00000000679.2	4326	357	8.25243	100	6e-74
NC_035904.1:26550675-26550934	ENSAMXT00000000696.2	5079	697	13.7232	100	4e-38
NC_035904.1:18409831-18410173	ENSAMXT00000000697.2	4809	614	12.7677	99.12	7e-52
NW_019172905.1:794534-794739	ENSAMXT00000000716.2	7326	98	1.3377	100	2e-45
NC_035903.1:23065434-23065912	ENSAMXT00000000719.2	4857	162	3.33539	100	1e-80
NC_035903.1:23108940-23109264	ENSAMXT00000000725.2	1965	127	6.4631	100	2e-61
NC_035904.1:26696047-26696322	ENSAMXT00000000728.2	1578	112	7.09759	100	4e-53
NW_019172929.1:2363727-2363952	ENSAMXT00000000772.2	882	91	10.3175	100	2e-41
NW_019172136.1:39183-39432	ENSAMXT00000000775.2	933	66	7.07395	100	1e-27
NC_035903.1:23174566-23174787	ENSAMXT00000000780.2	2214	120	5.42005	100	1e-57
NC_035914.1:8915243-8915564	ENSAMXT00000000792.2	1239	86	6.94108	100	1e-38
NC_035906.1:7596319-7596777	ENSAMXT00000000811.2	2880	36	1.25	100	1e-10
NC_035904.1:26914158-26914680	ENSAMXT00000000816.2	3561	417	11.7102	99.35	2e-73
NC_035909.1:25661931-25662165	ENSAMXT00000000827.2	1257	175	13.922	100	3e-88
NC_035904.1:18543907-18544163	ENSAMXT00000000830.2	5274	500	9.48047	100	3e-69
NW_019172929.1:2447955-2448174	ENSAMXT00000000838.2	1608	165	10.2612	100	1e-82
NC_035910.1:22232495-22232846	ENSAMXT00000000849.2	651	56	8.60215	100	7e-22
NC_035903.1:23853209-23853569	ENSAMXT00000000850.2	2394	459	19.1729	100	0
NC_035904.1:23414127-23414564	ENSAMXT00000000866.2	7146	209	2.92471	100	8e-107
NC_035910.1:22356708-22357015	ENSAMXT00000000867.2	474	85	17.9325	100	5e-38
NC_035905.1:24981649-24981895	ENSAMXT00000000871.2	1779	148	8.31928	100	4e-73
NC_035900.1:23509277-23509482	ENSAMXT00000000873.2	1074	205	19.0875	99.02	1e-101
NW_019172708.1:11704-12156	ENSAMXT00000000880.2	981	156	15.9021	100	3e-77
NC_035905.1:24998332-24998701	ENSAMXT00000000881.2	1407	201	14.2857	100	2e-102
NC_035904.1:18597493-18597912	ENSAMXT00000000882.2	5358	81	1.51176	100	1e-35
NC_035905.1:25012559-25012854	ENSAMXT00000000883.2	7374	295	4.00054	100	9e-155
NC_035905.1:25061240-25061603	ENSAMXT00000000892.2	1722	133	7.72358	100	1e-64
NC_035909.1:26099526-26099793	ENSAMXT00000000905.2	1536	193	12.5651	100	4e-98
NW_019171376.1:46356-46783	ENSAMXT00000000907.2	4713	477	10.1209	100	2e-42
NC_035904.1:18823015-18823323	ENSAMXT00000000909.2	2637	149	5.65036	98.66	1e-69
NW_019171376.1:106626-106866	ENSAMXT00000000914.2	3216	45	1.39925	100	6e-16
NC_035909.1:27315871-27316121	ENSAMXT00000000925.2	5031	124	2.46472	100	2e-41
NC_035909.1:27340389-27340700	ENSAMXT00000000933.2	2226	217	9.74843	100	2e-111
NW_019171264.1:11247-11638	ENSAMXT00000000941.2	960	302	31.4583	92.86	3e-56
NW_019171493.1:14652-15084	ENSAMXT00000000948.2	2088	636	30.4598	90.34	7e-48
NC_035909.1:27516071-27516428	ENSAMXT00000000951.2	1659	157	9.46353	100	5e-78
NC_035909.1:27600738-27600993	ENSAMXT00000000953.2	1443	162	11.2266	100	6e-81
NC_035909.1:28013897-28014103	ENSAMXT00000000957.2	4374	161	3.68084	100	2e-80
NC_035914.1:10302867-10303172	ENSAMXT00000000965.2	2364	50	2.11506	100	1e-18
NC_035914.1:10618916-10619143	ENSAMXT00000000992.2	2301	245	10.6475	96.84	4e-38
NC_035911.1:32574269-32574482	ENSAMXT00000000993.2	7686	338	4.39761	100	1e-101
NC_035913.1:20439748-20440180	ENSAMXT00000000999.2	849	126	14.841	100	1e-60
NC_035911.1:33161077-33161512	ENSAMXT00000001002.2	14109	358	2.53739	100	5e-119
NC_035911.1:33267162-33267482	ENSAMXT00000001004.2	1776	121	6.81306	100	2e-16
NW_019172924.1:6179279-6179542	ENSAMXT00000001015.2	1611	62	3.84854	98.39	4e-23
NC_035914.1:10714711-10714936	ENSAMXT00000001019.2	909	81	8.91089	100	6e-36
NC_035904.1:19536593-19536928	ENSAMXT00000001026.2	1542	134	8.69001	100	3e-65
NC_035911.1:33382909-33383199	ENSAMXT00000001028.2	1410	92	6.52482	98.91	1e-39
NC_035914.1:10958594-10958993	ENSAMXT00000001048.2	1449	131	9.04072	100	2e-63
NC_035904.1:19866214-19866793	ENSAMXT00000001051.2	3309	160	4.8353	100	2e-79
NW_019170649.1:237826-238081	ENSAMXT00000001054.2	2445	182	7.44376	99.45	8e-90
NC_035911.1:33940546-33940776	ENSAMXT00000001081.2	3237	222	6.8582	100	2e-114
NC_035905.1:11886123-11886418	ENSAMXT00000001086.2	1932	104	5.38302	100	1e-48
NW_019172939.1:536846-537263	ENSAMXT00000001088.2	3957	179	4.52363	100	4e-90
NW_019172868.1:1775969-1776205	ENSAMXT00000001104.2	540	74	13.7037	100	5e-32
NW_019172888.1:265547-265788	ENSAMXT00000001127.2	3648	189	5.18092	100	3e-44
NC_035901.1:22058862-22059393	ENSAMXT00000001133.2	687	45	6.55022	100	2e-15
NC_035908.1:3247871-3248151	ENSAMXT00000001151.2	2679	163	6.08436	100	2e-81
NW_019172826.1:715933-716295	ENSAMXT00000001152.2	1899	536	28.2254	100	0
NC_035919.1:13915879-13916929	ENSAMXT00000001154.2	660	510	77.2727	100	8e-81
NC_035921.1:32511638-32512078	ENSAMXT00000001161.2	2640	114	4.31818	100	5e-54
NC_035908.1:3262136-3262408	ENSAMXT00000001162.2	2181	86	3.94315	97.67	9e-35
NC_035898.1:13038972-13039209	ENSAMXT00000001179.2	1464	132	9.01639	98.48	6e-26
NC_035919.1:10517646-10517945	ENSAMXT00000001188.2	1287	218	16.9386	100	6e-112
NC_035908.1:3416753-3417293	ENSAMXT00000001191.2	3699	165	4.46067	100	3e-82
NW_019172901.1:811350-811678	ENSAMXT00000001212.2	1254	176	14.0351	100	5e-48
NW_019172901.1:802519-802857	ENSAMXT00000001214.2	1488	159	10.6855	100	4e-79
NW_019172901.1:658851-659150	ENSAMXT00000001218.2	2358	142	6.02205	100	1e-69
NC_035920.1:16811762-16812152	ENSAMXT00000001227.2	1854	140	7.55124	100	2e-68
NC_035920.1:16764870-16765102	ENSAMXT00000001235.2	1971	110	5.58092	100	5e-52
NW_019172901.1:645447-645903	ENSAMXT00000001236.2	6012	271	4.50765	100	6e-59
NW_019172691.1:16920-17232	ENSAMXT00000001251.2	1023	836	81.7204	100	6e-77
NC_035901.1:636779-636995	ENSAMXT00000001255.2	1254	80	6.37959	100	2e-35
NW_019172820.1:1119949-1120454	ENSAMXT00000001267.2	1215	141	11.6049	100	6e-69
NC_035906.1:25757441-25758045	ENSAMXT00000001272.2	348	139	39.9425	92.5	1e-07
NC_035911.1:12815225-12815514	ENSAMXT00000001294.2	3087	274	8.87593	100	1e-28
NW_019171613.1:33276-33539	ENSAMXT00000001300.2	2442	87	3.56265	100	3e-39
NC_035906.1:14325246-14325665	ENSAMXT00000001302.2	3105	68	2.19002	97.06	2e-24
NC_035906.1:14246296-14246604	ENSAMXT00000001317.2	1752	146	8.33333	100	6e-72
NC_035906.1:14174689-14174968	ENSAMXT00000001324.2	894	107	11.9687	100	3e-50
NC_035913.1:13027031-13027368	ENSAMXT00000001326.2	8073	696	8.62133	100	6e-08
NC_035906.1:14155735-14156488	ENSAMXT00000001328.2	6357	753	11.8452	100	0
NC_035912.1:11491938-11492273	ENSAMXT00000001339.2	1752	74	4.22374	90.54	1e-19
NC_035906.1:14145447-14145735	ENSAMXT00000001346.2	6273	283	4.5114	100	4e-148
NW_019171665.1:60057-60331	ENSAMXT00000001347.2	1182	230	19.4585	100	1e-118
NC_035920.1:17937204-17937406	ENSAMXT00000001349.2	3924	235	5.98879	100	3e-48
NC_035913.1:13180686-13181205	ENSAMXT00000001361.2	564	215	38.1206	100	5e-110
NW_019172275.1:527034-527411	ENSAMXT00000001369.2	4113	125	3.03914	100	4e-60
NC_035903.1:835894-837046	ENSAMXT00000001380.2	3774	1949	51.6428	97.85	1e-158
NW_019172851.1:753528-753743	ENSAMXT00000001382.2	2064	215	10.4167	100	2e-110
NC_035919.1:36130717-36130957	ENSAMXT00000001385.2	1794	39	2.17391	97.44	6e-11
NW_019171378.1:267283-267705	ENSAMXT00000001386.2	1722	116	6.73635	100	4e-55
NC_035921.1:23915886-23916368	ENSAMXT00000001395.2	2832	395	13.9477	100	0
NC_035901.1:24220204-24220426	ENSAMXT00000001396.2	351	80	22.792	100	2e-35
NC_035921.1:23875574-23876249	ENSAMXT00000001406.2	3363	196	5.82813	100	2e-99
NC_035911.1:13563004-13563252	ENSAMXT00000001409.2	5667	257	4.53503	100	2e-45
NW_019172133.1:57467-58462	ENSAMXT00000001412.2	504	30	5.95238	100	6e-07
NC_035902.1:44391492-44391856	ENSAMXT00000001414.2	1899	157	8.26751	100	6e-78
NC_035920.1:40580298-40580566	ENSAMXT00000001416.2	2049	108	5.27086	100	7e-51
NW_019172893.1:813749-814034	ENSAMXT00000001417.2	9783	285	2.91322	100	3e-149
NC_035906.1:13827616-13827862	ENSAMXT00000001422.2	6450	72	1.11628	100	6e-31
NC_035909.1:36933700-36933964	ENSAMXT00000001428.2	1599	216	13.5084	100	6e-111
NW_019172839.1:339213-339457	ENSAMXT00000001455.2	7392	244	3.30087	100	2e-126
NW_019170901.1:163079-163464	ENSAMXT00000001461.2	1314	152	11.5677	100	4e-75
NW_019172138.1:6808-7047	ENSAMXT00000001467.2	2967	499	16.8183	100	9e-124
NC_035912.1:25618597-25618917	ENSAMXT00000001469.2	2259	320	14.1656	100	1e-168
NC_035899.1:13452770-13453028	ENSAMXT00000001473.2	2106	51	2.42165	100	3e-19
NC_035913.1:13325057-13325681	ENSAMXT00000001488.2	4320	80	1.85185	100	6e-35
NC_035905.1:18784185-18784550	ENSAMXT00000001490.2	3492	43	1.23139	95.35	1e-10
NC_035909.1:36813663-36813909	ENSAMXT00000001512.2	5877	34	0.578526	100	9e-10
NW_019170998.1:100091-100322	ENSAMXT00000001521.2	852	38	4.46009	100	5e-12
NW_019172281.1:6132-7136	ENSAMXT00000001527.2	1620	134	8.2716	92.54	5e-48
NC_035921.1:23710999-23711254	ENSAMXT00000001529.2	4089	122	2.98361	100	1e-58
NC_035901.1:23761587-23761848	ENSAMXT00000001535.2	3192	270	8.45865	100	1e-38
NC_035905.1:18730466-18730731	ENSAMXT00000001540.2	6057	58	0.95757	100	4e-23
NC_035898.1:8157311-8157828	ENSAMXT00000001541.2	771	748	97.0169	83.33	5e-15
NC_035905.1:30756779-30757289	ENSAMXT00000001551.2	3210	110	3.42679	100	1e-51
NC_035899.1:13216925-13217187	ENSAMXT00000001567.2	1791	123	6.86767	100	3e-59
NC_035920.1:40914997-40915258	ENSAMXT00000001587.2	1353	89	6.57797	100	2e-40
NC_035898.1:24665800-24666045	ENSAMXT00000001588.2	3492	125	3.57961	100	5e-27
NW_019172600.1:3700-3903	ENSAMXT00000001589.2	1026	247	24.0741	94.26	4e-47
NW_019170789.1:53663-53957	ENSAMXT00000001605.2	1470	187	12.7211	100	9e-95
NC_035912.1:10378573-10378792	ENSAMXT00000001614.2	2052	147	7.16374	100	1e-72
NC_035921.1:22793993-22794347	ENSAMXT00000001616.2	3027	97	3.20449	100	1e-44
NW_019172595.1:130369-130897	ENSAMXT00000001625.2	819	152	18.5592	90.91	4e-21
NW_019170812.1:45792-46133	ENSAMXT00000001653.2	4527	516	11.3983	100	3e-180
NW_019172741.1:11298-12093	ENSAMXT00000001676.2	1128	574	50.8865	100	0
NC_035906.1:20071438-20071767	ENSAMXT00000001693.2	2322	38	1.63652	100	7e-12
NC_035921.1:22537435-22537684	ENSAMXT00000001702.2	5421	151	2.78546	100	8e-75
NC_035899.1:23970085-23970294	ENSAMXT00000001710.2	2055	95	4.62287	100	9e-44
NC_035905.1:18691993-18692380	ENSAMXT00000001716.2	5940	82	1.38047	100	3e-36
NC_035909.1:36465857-36466063	ENSAMXT00000001717.2	3099	164	5.29203	100	4e-82
NC_035905.1:30836166-30836386	ENSAMXT00000001735.2	5880	128	2.17687	100	4e-62
NC_035905.1:18574972-18575371	ENSAMXT00000001742.2	2802	85	3.03355	100	6e-38
NW_019172880.1:173879-174310	ENSAMXT00000001751.2	1071	46	4.29505	100	3e-16
NC_035906.1:20085101-20085305	ENSAMXT00000001753.2	2376	112	4.7138	100	3e-53
NC_035920.1:28231710-28232255	ENSAMXT00000001769.2	2520	130	5.15873	100	9e-63
NC_035921.1:22412889-22413153	ENSAMXT00000001773.2	2553	90	3.52526	100	7e-41
NC_035907.1:7138362-7138650	ENSAMXT00000001780.2	1815	102	5.61983	100	2e-47
NC_035920.1:40987861-40988097	ENSAMXT00000001786.2	3762	58	1.54173	100	4e-23
NW_019172886.1:88036-88330	ENSAMXT00000001804.2	1593	147	9.22787	100	2e-72
NC_035916.1:23673134-23673480	ENSAMXT00000001808.2	3552	111	3.125	100	2e-52
NW_019172819.1:3273135-3273336	ENSAMXT00000001825.2	1233	79	6.40714	100	7e-35
NW_019172839.1:1172488-1172689	ENSAMXT00000001866.2	2400	57	2.375	98.25	2e-20
NC_035921.1:22226635-22226990	ENSAMXT00000001872.2	1221	131	10.7289	100	2e-63
NC_035905.1:18491519-18491909	ENSAMXT00000001873.2	2847	390	13.6986	100	0
NC_035899.1:24330250-24330822	ENSAMXT00000001877.2	1416	37	2.61299	100	5e-11
NC_035921.1:22176765-22177160	ENSAMXT00000001879.2	1647	72	4.37158	100	1e-30
NC_035906.1:20936189-20936459	ENSAMXT00000001883.2	1431	32	2.2362	96.88	2e-06
NC_035899.1:24528423-24528703	ENSAMXT00000001889.2	1716	93	5.41958	100	2e-42
NC_035912.1:1859009-1859258	ENSAMXT00000001897.2	1080	86	7.96296	100	1e-38
NW_019171838.1:4910-5921	ENSAMXT00000001910.2	3099	251	8.09939	100	9e-130
NC_035907.1:6873096-6873573	ENSAMXT00000001930.2	2193	281	12.8135	100	1e-85
NC_035920.1:41479909-41480317	ENSAMXT00000001931.2	5748	340	5.9151	100	4e-55
NW_019172839.1:1426317-1426587	ENSAMXT00000001934.2	1557	215	13.8086	99.07	2e-106
NC_035897.1:18843468-18843779	ENSAMXT00000001941.2	13608	222	1.63139	100	3e-114
NC_035905.1:18397346-18397638	ENSAMXT00000001942.2	7857	292	3.71643	100	4e-153
NC_035899.1:12645968-12646298	ENSAMXT00000001944.2	1302	143	10.9831	100	3e-70
NC_035909.1:36327399-36327674	ENSAMXT00000001945.2	2025	75	3.7037	100	2e-32
NC_035899.1:24806970-24807306	ENSAMXT00000001948.2	1908	173	9.06709	100	7e-87
NW_019172839.1:1521614-1521815	ENSAMXT00000001953.2	600	85	14.1667	100	3e-38
NC_035907.1:6817878-6818220	ENSAMXT00000001960.2	2157	78	3.61613	97.44	3e-30
NC_035906.1:12722543-12723424	ENSAMXT00000001961.2	4503	114	2.53165	99.12	2e-51
NC_035911.1:30057345-30057645	ENSAMXT00000001965.2	2925	144	4.92308	100	8e-71
NC_035909.1:18244745-18245200	ENSAMXT00000001979.2	1413	107	7.57254	100	4e-50
NC_035897.1:19052868-19053123	ENSAMXT00000001985.2	2763	90	3.25733	100	7e-41
NC_035905.1:18332410-18332659	ENSAMXT00000001988.2	1560	164	10.5128	100	5e-82
NC_035906.1:12819033-12819278	ENSAMXT00000002002.2	2208	39	1.7663	100	1e-12
NC_035906.1:12869655-12869939	ENSAMXT00000002003.2	4341	185	4.26169	100	1e-93
NC_035899.1:12574918-12575607	ENSAMXT00000002008.2	3141	233	7.41802	96.99	4e-57
NW_019171411.1:240116-240348	ENSAMXT00000002023.2	825	168	20.3636	100	3e-84
NW_019170675.1:34329-34864	ENSAMXT00000002030.2	615	528	85.8537	100	4e-155
NC_035921.1:21613745-21613954	ENSAMXT00000002041.2	5427	153	2.81924	100	5e-76
NC_035899.1:48609362-48610014	ENSAMXT00000002044.2	1659	56	3.37553	98.21	2e-19
NW_019172839.1:1795819-1796049	ENSAMXT00000002045.2	1185	118	9.95781	100	6e-11
NC_035905.1:18303343-18303651	ENSAMXT00000002049.2	4767	179	3.75498	100	3e-90
NC_035920.1:36827046-36827363	ENSAMXT00000002058.2	1236	237	19.1748	100	2e-122
NW_019172839.1:1820117-1820592	ENSAMXT00000002061.2	2202	426	19.346	100	0
NC_035898.1:18312640-18313006	ENSAMXT00000002068.2	3369	83	2.46364	100	8e-37
NC_035912.1:1516413-1516623	ENSAMXT00000002069.2	1782	87	4.88215	100	2e-39
NW_019171411.1:312818-313121	ENSAMXT00000002073.2	870	284	32.6437	100	1e-148
NW_019171411.1:350466-350859	ENSAMXT00000002076.2	1938	82	4.23117	100	3e-36
NC_035905.1:21269041-21269251	ENSAMXT00000002102.2	5922	189	3.19149	100	5e-96
NC_035920.1:36765499-36765822	ENSAMXT00000002108.2	1014	258	25.4438	100	4e-134
NC_035899.1:40852890-40853121	ENSAMXT00000002112.2	1914	97	5.06792	98.97	1e-42
NC_035921.1:21344369-21344823	ENSAMXT00000002114.2	2313	80	3.45871	100	4e-35
NW_019170925.1:204252-205460	ENSAMXT00000002139.2	6735	281	4.17223	94.29	3e-06
NW_019172839.1:2226480-2226760	ENSAMXT00000002140.2	1728	80	4.62963	100	3e-35
NW_019172839.1:2252665-2252874	ENSAMXT00000002143.2	6591	42	0.637233	100	3e-14
NC_035921.1:21261385-21261615	ENSAMXT00000002146.2	2055	116	5.64477	95.69	5e-47
NC_035912.1:1325703-1326047	ENSAMXT00000002151.2	3231	102	3.15692	100	2e-47
NC_035920.1:2195506-2195906	ENSAMXT00000002158.2	1110	261	23.5135	100	4e-50
NC_035905.1:21180673-21180978	ENSAMXT00000002162.2	6477	154	2.37764	100	2e-76
NC_035920.1:36159352-36159843	ENSAMXT00000002165.2	3132	193	6.1622	100	1e-30
NC_035901.1:10285261-10285552	ENSAMXT00000002186.2	933	67	7.18114	98.51	8e-26
NC_035905.1:21066410-21066947	ENSAMXT00000002189.2	3948	181	4.5846	100	9e-53
NC_035905.1:21040712-21041003	ENSAMXT00000002192.2	2292	33	1.43979	100	4e-09
NC_035905.1:20922645-20922951	ENSAMXT00000002201.2	1044	182	17.433	100	6e-92
NC_035901.1:10086160-10086415	ENSAMXT00000002204.2	4875	144	2.95385	100	2e-20
NC_035901.1:10051026-10051603	ENSAMXT00000002209.2	4380	187	4.26941	100	2e-94
NC_035909.1:36087827-36088064	ENSAMXT00000002211.2	3321	66	1.98735	100	1e-27
NC_035909.1:36074767-36075394	ENSAMXT00000002214.2	1071	116	10.831	100	6e-55
NC_035915.1:12496488-12497054	ENSAMXT00000002248.2	1869	135	7.22311	100	2e-65
NC_035921.1:20392245-20392721	ENSAMXT00000002255.2	2025	97	4.79012	100	2e-44
NC_035909.1:35939535-35939877	ENSAMXT00000002259.2	1875	163	8.69333	100	2e-81
NC_035921.1:20262463-20262784	ENSAMXT00000002269.2	924	101	10.9307	100	7e-47
NC_035909.1:35842230-35842564	ENSAMXT00000002280.2	1872	122	6.51709	100	1e-58
NC_035909.1:35831554-35832097	ENSAMXT00000002282.2	2433	97	3.98685	100	2e-44
NC_035909.1:35822913-35823227	ENSAMXT00000002285.2	1482	92	6.20783	100	6e-42
NC_035909.1:35812433-35812648	ENSAMXT00000002287.2	5817	195	3.35224	100	1e-32
NC_035921.1:20139769-20140073	ENSAMXT00000002288.2	2670	304	11.3858	100	9e-160
NC_035901.1:9975268-9975513	ENSAMXT00000002290.2	906	177	19.5364	100	4e-23
NC_035915.1:12480740-12481137	ENSAMXT00000002296.2	1269	74	5.83136	100	8e-32
NC_035911.1:20463727-20463958	ENSAMXT00000002309.2	1518	73	4.80896	100	2e-31
NC_035909.1:35740147-35740457	ENSAMXT00000002312.2	1371	142	10.3574	100	1e-69
NC_035905.1:6874193-6874416	ENSAMXT00000002313.2	1635	124	7.5841	97.58	3e-54
NC_035915.1:34795055-34795409	ENSAMXT00000002318.2	5772	508	8.80111	100	1e-69
NC_035909.1:35714464-35714725	ENSAMXT00000002321.2	2193	335	15.2759	100	2e-70
NC_035915.1:34535362-34535614	ENSAMXT00000002323.2	1347	77	5.71641	100	1e-33
NC_035909.1:35670421-35670756	ENSAMXT00000002324.2	2136	176	8.2397	100	1e-88
NC_035909.1:35658619-35658868	ENSAMXT00000002325.2	1563	94	6.01408	95.74	7e-36
NC_035921.1:19863963-19864378	ENSAMXT00000002339.2	1686	67	3.9739	100	7e-28
NC_035921.1:19519484-19519824	ENSAMXT00000002348.2	651	32	4.91551	100	2e-08
NW_019171910.1:41000-41331	ENSAMXT00000002352.2	1830	53	2.89617	100	3e-20
NC_035915.1:34303531-34303805	ENSAMXT00000002364.2	3231	212	6.56144	99.53	2e-106
NC_035915.1:34271421-34271742	ENSAMXT00000002368.2	1851	80	4.32199	98.75	5e-33
NC_035920.1:13992819-13993705	ENSAMXT00000002383.2	1251	102	8.15348	100	5e-47
NW_019171700.1:109428-109751	ENSAMXT00000002416.2	3054	264	8.6444	100	2e-52
NW_019172904.1:677864-678187	ENSAMXT00000002426.2	1749	171	9.77702	98.83	6e-82
NW_019170695.1:57880-61017	ENSAMXT00000002461.2	894	235	26.2864	81.7	5e-47
NC_035909.1:35338171-35338605	ENSAMXT00000002473.2	4041	162	4.00891	100	1e-80
NC_035911.1:33310587-33310841	ENSAMXT00000002474.2	3702	132	3.56564	95.45	3e-54
NC_035899.1:63045628-63046046	ENSAMXT00000002491.2	4233	143	3.37822	100	4e-70
NC_035912.1:28056427-28057266	ENSAMXT00000002503.2	4185	73	1.74432	100	7e-31
NC_035899.1:63092977-63093234	ENSAMXT00000002513.2	1713	98	5.72096	100	2e-45
NC_035912.1:27540218-27540434	ENSAMXT00000002527.2	2439	48	1.96802	100	1e-17
NW_019170677.1:185460-185662	ENSAMXT00000002534.2	1761	28	1.59001	100	1e-06
NC_035921.1:18907451-18907671	ENSAMXT00000002536.2	1047	73	6.9723	90.41	1e-18
NC_035915.1:32851300-32851864	ENSAMXT00000002540.2	3759	353	9.3908	100	4e-106
NW_019170677.1:108037-108298	ENSAMXT00000002541.2	1704	41	2.4061	100	1e-13
NC_035898.1:28935195-28935500	ENSAMXT00000002555.2	1533	305	19.8956	100	2e-160
NW_019172949.1:341549-341813	ENSAMXT00000002567.2	921	89	9.66341	100	2e-40
NW_019170677.1:32802-33158	ENSAMXT00000002569.2	4116	171	4.15452	100	7e-57
NC_035905.1:7190839-7191093	ENSAMXT00000002579.2	2793	254	9.09416	100	5e-132
NC_035909.1:35092698-35092931	ENSAMXT00000002587.2	3135	304	9.69697	100	1e-48
NC_035898.1:29319605-29319834	ENSAMXT00000002588.2	3885	281	7.23295	100	1e-102
NC_035912.1:25722152-25722507	ENSAMXT00000002594.2	5223	147	2.81447	100	2e-72
NC_035912.1:25802535-25802735	ENSAMXT00000002606.2	1098	149	13.5701	100	8e-74
NC_035898.1:29772896-29773238	ENSAMXT00000002634.2	2712	257	9.4764	100	2e-61
NC_035915.1:32349981-32350266	ENSAMXT00000002636.2	7575	256	3.37954	100	2e-61
NC_035915.1:32319808-32320078	ENSAMXT00000002644.2	4311	92	2.13408	100	5e-42
NC_035915.1:32286127-32286528	ENSAMXT00000002648.2	3543	39	1.10076	100	2e-12
NW_019170742.1:18262-18490	ENSAMXT00000002665.2	2388	219	9.17085	100	4e-52
NW_019172936.1:993714-993992	ENSAMXT00000002683.2	1380	99	7.17391	100	7e-46
NW_019171526.1:260239-260559	ENSAMXT00000002694.2	1803	255	14.1431	100	5e-83
NC_035915.1:31948336-31948545	ENSAMXT00000002699.2	780	132	16.9231	100	2e-64
NC_035911.1:10319384-10319620	ENSAMXT00000002723.2	1644	173	10.5231	100	1e-18
NC_035910.1:1589707-1589923	ENSAMXT00000002725.2	1383	88	6.36298	100	7e-40
NC_035899.1:64120877-64121398	ENSAMXT00000002737.2	2988	173	5.78983	100	4e-66
NW_019171639.1:244526-244883	ENSAMXT00000002769.2	1857	53	2.85407	96.23	3e-16
NC_035906.1:29329264-29329582	ENSAMXT00000002770.2	732	60	8.19672	93.33	2e-17
NC_035898.1:18793054-18793679	ENSAMXT00000002773.2	1461	225	15.4004	100	2e-115
NW_019172863.1:835382-835729	ENSAMXT00000002781.2	2082	249	11.9597	100	2e-28
NC_035910.1:1618046-1618330	ENSAMXT00000002794.2	1359	57	4.19426	100	2e-22
NW_019172887.1:173105-173579	ENSAMXT00000002796.2	1377	404	29.3391	100	4e-135
NW_019172868.1:1204816-1205025	ENSAMXT00000002813.2	3027	188	6.21077	100	2e-95
NC_035901.1:5519314-5519555	ENSAMXT00000002814.2	5931	166	2.79885	100	4e-83
NC_035915.1:31716083-31716346	ENSAMXT00000002825.2	2454	315	12.8362	100	2e-96
NW_019172787.1:77321-77572	ENSAMXT00000002831.2	1188	140	11.7845	100	1e-68
NC_035914.1:17589168-17589445	ENSAMXT00000002849.2	1911	50	2.61643	100	1e-18
NC_035911.1:9967041-9967322	ENSAMXT00000002855.2	4548	281	6.17854	100	5e-147
NC_035908.1:28696515-28696768	ENSAMXT00000002860.2	435	251	57.7011	97.21	1e-118
NC_035908.1:28709636-28710913	ENSAMXT00000002876.2	468	75	16.0256	100	8e-32
NC_035898.1:30838100-30838582	ENSAMXT00000002886.2	3381	452	13.3688	100	0
NC_035911.1:9919276-9919785	ENSAMXT00000002905.2	3513	82	2.33419	100	4e-36
NC_035912.1:23187083-23187389	ENSAMXT00000002906.2	1158	285	24.6114	99.65	5e-147
NC_035898.1:19105468-19105778	ENSAMXT00000002916.2	6249	114	1.82429	100	4e-54
NC_035910.1:1663474-1663981	ENSAMXT00000002917.2	192	70	36.4583	95.71	7e-24
NC_035900.1:17462249-17462683	ENSAMXT00000002925.2	1815	301	16.584	100	8e-102
NC_035908.1:28119853-28120102	ENSAMXT00000002946.2	3699	163	4.4066	100	2e-25
NC_035913.1:10721797-10722229	ENSAMXT00000002957.2	477	168	35.2201	100	5e-84
NC_035911.1:9804724-9805336	ENSAMXT00000002959.2	1089	118	10.8356	100	5e-56
NW_019172833.1:4235443-4235674	ENSAMXT00000002983.2	1239	65	5.24617	100	5e-27
NW_019172838.1:462131-462357	ENSAMXT00000002987.2	1908	270	14.1509	100	4e-08
NC_035914.1:17189465-17189712	ENSAMXT00000002991.2	1710	215	12.5731	100	6e-56
NC_035900.1:19249118-19249457	ENSAMXT00000003001.2	3972	81	2.03927	100	9e-36
NC_035913.1:4605031-4605311	ENSAMXT00000003021.2	4206	280	6.65716	100	2e-146
NC_035913.1:10625565-10625825	ENSAMXT00000003023.2	1716	100	5.82751	100	2e-46
NW_019172794.1:341893-342464	ENSAMXT00000003025.2	1020	321	31.4706	100	1e-80
NW_019172936.1:62585-62984	ENSAMXT00000003056.2	891	97	10.8866	100	1e-44
NC_035920.1:1551091-1551616	ENSAMXT00000003063.2	312	113	36.2179	100	2e-53
NC_035898.1:19431168-19431640	ENSAMXT00000003066.2	1725	28	1.62319	100	4e-06
NW_019172826.1:953549-953820	ENSAMXT00000003067.2	1368	80	5.84795	95	1e-09
NC_035898.1:19484092-19484506	ENSAMXT00000003074.2	5448	100	1.83554	100	3e-46
NC_035916.1:27563840-27564055	ENSAMXT00000003090.2	1953	133	6.81004	100	7e-65
NC_035914.1:2731796-2732226	ENSAMXT00000003092.2	1053	46	4.36847	100	3e-16
NC_035912.1:23203788-23204092	ENSAMXT00000003103.2	5883	170	2.88968	100	3e-85
NC_035901.1:1208400-1208777	ENSAMXT00000003104.2	576	102	17.7083	100	3e-21
NW_019172846.1:269873-270160	ENSAMXT00000003111.2	4554	160	3.51339	100	9e-80
NC_035916.1:29137723-29138204	ENSAMXT00000003117.2	3291	133	4.04132	100	2e-64
NC_035908.1:4097027-4097549	ENSAMXT00000003122.2	8250	107	1.29697	100	5e-50
NC_035908.1:4200776-4201296	ENSAMXT00000003129.2	2055	259	12.6034	100	2e-134
NC_035900.1:19463541-19464186	ENSAMXT00000003146.2	3036	115	3.78788	100	2e-54
NC_035915.1:30697770-30698056	ENSAMXT00000003160.2	13641	286	2.09662	100	2e-96
NW_019172408.1:167144-167656	ENSAMXT00000003166.2	1065	650	61.0329	100	0
NC_035898.1:19584784-19585098	ENSAMXT00000003187.2	2778	111	3.99568	100	2e-52
NW_019171832.1:53386-53700	ENSAMXT00000003190.2	1245	103	8.27309	100	5e-48
NC_035921.1:33036444-33036823	ENSAMXT00000003196.2	2832	119	4.20198	100	8e-57
NC_035902.1:10092041-10092243	ENSAMXT00000003200.2	2838	172	6.06061	100	4e-27
NC_035921.1:40208369-40208616	ENSAMXT00000003202.2	2643	107	4.04843	100	2e-50
NC_035900.1:19569035-19569391	ENSAMXT00000003213.2	2790	62	2.22222	100	4e-25
NC_035921.1:12911955-12912437	ENSAMXT00000003218.2	1893	209	11.0407	100	5e-20
NC_035902.1:10160198-10160710	ENSAMXT00000003220.2	1974	260	13.1712	100	4e-11
NC_035914.1:16925024-16925405	ENSAMXT00000003225.2	648	194	29.9383	100	2e-98
NC_035908.1:4257475-4257719	ENSAMXT00000003227.2	1389	138	9.93521	99.05	5e-47
NW_019172819.1:2473432-2473916	ENSAMXT00000003237.2	13023	367	2.81809	97.62	7e-98
NW_019172061.1:129633-130137	ENSAMXT00000003243.2	2865	202	7.05061	99.01	6e-99
NC_035902.1:10407279-10407844	ENSAMXT00000003250.2	2931	112	3.82122	100	9e-53
NC_035921.1:12990849-12991153	ENSAMXT00000003254.2	1017	116	11.4061	100	3e-55
NW_019172846.1:245980-246303	ENSAMXT00000003268.2	4470	140	3.13199	100	7e-27
NC_035908.1:26316622-26317060	ENSAMXT00000003305.2	2880	1222	42.4306	92.7	2e-67
NC_035910.1:2181613-2181943	ENSAMXT00000003319.2	6507	88	1.35239	100	1e-39
NC_035912.1:40434938-40435487	ENSAMXT00000003324.2	13224	207	1.56534	100	7e-29
NC_035915.1:29958817-29959238	ENSAMXT00000003335.2	3510	199	5.66952	100	3e-101
NC_035916.1:29573641-29573905	ENSAMXT00000003346.2	1446	105	7.26141	100	3e-49
NC_035917.1:4412861-4413070	ENSAMXT00000003364.2	1860	77	4.13978	100	9e-34
NC_035898.1:32082865-32083257	ENSAMXT00000003380.2	2736	41	1.49854	100	2e-13
NW_019171635.1:517105-517902	ENSAMXT00000003398.2	2814	113	4.01564	96.36	1e-17
NC_035921.1:13222153-13222708	ENSAMXT00000003407.2	1263	441	34.9169	90.48	1e-165
NW_019172936.1:315898-316208	ENSAMXT00000003412.2	2565	82	3.19688	100	2e-36
NC_035914.1:6028474-6028817	ENSAMXT00000003426.2	3537	412	11.6483	99.68	8e-161
NC_035914.1:16732623-16733114	ENSAMXT00000003436.2	2901	147	5.06722	100	3e-72
NC_035898.1:32136538-32136788	ENSAMXT00000003438.2	2634	91	3.45482	100	2e-41
NC_035916.1:29648722-29649085	ENSAMXT00000003441.2	1224	146	11.9281	100	7e-72
NC_035898.1:19385349-19385998	ENSAMXT00000003443.2	1218	120	9.85222	100	4e-57
NC_035910.1:2244415-2244685	ENSAMXT00000003457.2	1329	140	10.5342	100	1e-68
NC_035912.1:39811837-39812203	ENSAMXT00000003481.2	891	159	17.8451	100	4e-79
NW_019172577.1:20511-21140	ENSAMXT00000003505.2	2307	434	18.8123	95.9	6e-50
NC_035921.1:33173035-33173440	ENSAMXT00000003510.2	1848	116	6.27706	99.14	6e-53
NC_035918.1:6315949-6316183	ENSAMXT00000003518.2	1323	234	17.6871	100	5e-121
NC_035918.1:6295223-6295423	ENSAMXT00000003522.2	1131	97	8.57648	100	7e-45
NC_035914.1:6302670-6303147	ENSAMXT00000003533.2	1137	477	41.9525	100	0
NC_035921.1:13358275-13358503	ENSAMXT00000003536.2	1812	220	12.1413	100	3e-113
NC_035915.1:7866001-7866269	ENSAMXT00000003538.2	1053	95	9.02184	100	1e-43
NC_035914.1:16592787-16593040	ENSAMXT00000003541.2	2532	146	5.76619	100	5e-72
NW_019172819.1:1788361-1789060	ENSAMXT00000003554.2	2559	135	5.2755	100	2e-65
NC_035912.1:39472418-39472752	ENSAMXT00000003567.2	1566	334	21.3282	100	2e-176
NC_035915.1:29352398-29352663	ENSAMXT00000003568.2	1047	62	5.92168	100	3e-25
NW_019172907.1:1899810-1900105	ENSAMXT00000003571.2	2133	204	9.56399	100	6e-52
NW_019172907.1:1952966-1953226	ENSAMXT00000003588.2	1470	38	2.58503	100	5e-12
NC_035914.1:16119475-16120082	ENSAMXT00000003596.2	4050	526	12.9877	100	0
NC_035914.1:6464989-6465288	ENSAMXT00000003608.2	2166	82	3.78578	100	2e-36
NC_035919.1:26542702-26543169	ENSAMXT00000003610.2	1743	170	9.7533	100	4e-85
NW_019172925.1:4923988-4924302	ENSAMXT00000003613.2	3384	117	3.45745	100	8e-56
NC_035915.1:7575421-7575867	ENSAMXT00000003625.2	9106	266	2.92115	100	2e-138
NC_035911.1:22823338-22823680	ENSAMXT00000003639.2	897	77	8.58417	100	2e-33
NC_035912.1:39068368-39069077	ENSAMXT00000003642.2	981	579	59.0214	100	0
NW_019172925.1:4744835-4745089	ENSAMXT00000003643.2	3204	129	4.02622	100	2e-46
NW_019171215.1:3323-3665	ENSAMXT00000003660.2	3024	342	11.3095	100	0
NW_019172925.1:4555004-4555297	ENSAMXT00000003661.2	2202	164	7.44777	100	6e-82
NW_019172203.1:144660-144896	ENSAMXT00000003685.2	1095	217	19.8174	100	2e-111
NC_035915.1:7447819-7448109	ENSAMXT00000003697.2	9708	38	0.39143	100	6e-12
NC_035914.1:6776657-6776902	ENSAMXT00000003700.2	2682	78	2.90828	100	3e-34
NW_019172907.1:2121855-2122073	ENSAMXT00000003702.2	1275	180	14.1176	100	5e-91
NW_019170920.1:49101-49447	ENSAMXT00000003708.2	417	342	82.0144	93.65	2e-18
NC_035903.1:33105640-33105860	ENSAMXT00000003716.2	915	220	24.0437	100	3e-113
NC_035914.1:15930814-15931174	ENSAMXT00000003719.2	1641	123	7.49543	100	4e-59
NC_035914.1:6845955-6846225	ENSAMXT00000003722.2	2766	97	3.50687	100	9e-45
NC_035921.1:45370877-45371092	ENSAMXT00000003724.2	3114	146	4.6885	100	4e-72
NC_035921.1:45319727-45319998	ENSAMXT00000003731.2	3399	171	5.03089	100	7e-86
NC_035902.1:46299380-46299755	ENSAMXT00000003732.2	7230	354	4.89627	100	6e-88
NC_035914.1:15798030-15798383	ENSAMXT00000003755.2	2274	162	7.12401	100	9e-81
NC_035914.1:6915322-6916092	ENSAMXT00000003759.2	3123	91	2.91386	100	6e-41
NC_035912.1:38198654-38199025	ENSAMXT00000003770.2	3234	36	1.11317	100	1e-10
NC_035914.1:15740827-15741134	ENSAMXT00000003774.2	1245	66	5.3012	100	2e-27
NC_035897.1:22278632-22278949	ENSAMXT00000003777.2	12714	346	2.72141	100	2e-21
NW_019171261.1:38235-38711	ENSAMXT00000003790.2	1341	142	10.5891	100	2e-69
NC_035914.1:7056564-7056781	ENSAMXT00000003811.2	6522	111	1.70193	98.2	9e-49
NC_035897.1:22407457-22408013	ENSAMXT00000003825.2	2613	73	2.79372	100	4e-31
NC_035915.1:1756476-1756719	ENSAMXT00000003829.2	1341	86	6.41312	98.84	5e-37
NC_035918.1:4551193-4551470	ENSAMXT00000003831.2	2310	118	5.10823	100	2e-56
NC_035915.1:29078115-29078407	ENSAMXT00000003835.2	3309	292	8.82442	100	4e-153
NC_035914.1:7226131-7226488	ENSAMXT00000003847.2	2661	168	6.31342	99.4	7e-82
NW_019172905.1:1218908-1219328	ENSAMXT00000003854.2	4752	140	2.94613	100	2e-68
NW_019171451.1:33233-33680	ENSAMXT00000003870.2	1713	667	38.9375	100	0
NW_019172906.1:2666714-2667137	ENSAMXT00000003876.2	1905	374	19.6325	99.53	8e-107
NC_035912.1:37461190-37461926	ENSAMXT00000003888.2	603	554	91.874	100	0
NW_019172935.1:1830171-1830458	ENSAMXT00000003916.2	2760	104	3.76812	100	1e-48
NC_035914.1:7245713-7246057	ENSAMXT00000003924.2	2709	157	5.7955	100	5e-78
NC_035914.1:15288209-15288486	ENSAMXT00000003927.2	1752	144	8.21918	100	7e-71
NC_035899.1:67919854-67920089	ENSAMXT00000003949.2	3909	307	7.85367	100	1e-38
NC_035915.1:28132172-28132735	ENSAMXT00000003953.2	1134	63	5.55556	100	2e-25
NC_035919.1:36956261-36956575	ENSAMXT00000003959.2	2943	201	6.82977	100	2e-102
NC_035919.1:36986951-36987602	ENSAMXT00000003962.2	459	268	58.3878	100	1e-51
NC_035897.1:22657152-22657366	ENSAMXT00000003965.2	2100	73	3.47619	100	2e-31
NC_035918.1:4004258-4004694	ENSAMXT00000003967.2	4224	246	5.82386	99.25	2e-62
NC_035912.1:37549147-37549582	ENSAMXT00000003983.2	1407	745	52.9495	100	7e-38
NC_035910.1:2438503-2438844	ENSAMXT00000003998.2	1545	220	14.2395	100	5e-113
NC_035919.1:37101680-37101927	ENSAMXT00000004008.2	1224	155	12.6634	100	5e-77
NC_035917.1:1415214-1415452	ENSAMXT00000004017.2	954	102	10.6918	100	1e-47
NC_035897.1:22788712-22788981	ENSAMXT00000004024.2	6786	293	4.31771	100	2e-65
NC_035917.1:1407469-1407997	ENSAMXT00000004032.2	2340	312	13.3333	100	6e-164
NC_035898.1:32971526-32971782	ENSAMXT00000004043.2	2901	247	8.51431	100	4e-128
NC_035898.1:32934456-32934692	ENSAMXT00000004051.2	5163	318	6.15921	100	4e-107
NC_035918.1:3562542-3562788	ENSAMXT00000004053.2	7731	105	1.35817	100	3e-49
NC_035898.1:32846952-32847162	ENSAMXT00000004082.2	3705	32	0.863698	100	9e-09
NC_035897.1:22982008-22982248	ENSAMXT00000004105.2	2094	71	3.39064	100	2e-30
NC_035897.1:22979032-22979289	ENSAMXT00000004107.2	1995	252	12.6316	100	3e-64
NC_035914.1:7538185-7538493	ENSAMXT00000004112.2	2706	308	11.3821	100	5e-162
NC_035903.1:3921681-3922187	ENSAMXT00000004123.2	2343	215	9.17627	100	3e-17
NC_035897.1:23212960-23213510	ENSAMXT00000004125.2	4068	33	0.811209	100	7e-09
NC_035914.1:7601495-7602459	ENSAMXT00000004133.2	690	163	23.6232	100	3e-44
NC_035918.1:3371891-3372325	ENSAMXT00000004139.2	1962	82	4.17941	100	3e-36
NC_035898.1:32623365-32623843	ENSAMXT00000004147.2	3162	394	12.4605	100	4e-100
NC_035897.1:23413229-23413506	ENSAMXT00000004150.2	897	123	13.7124	100	3e-59
NC_035914.1:7648451-7648897	ENSAMXT00000004169.2	8481	98	1.15552	100	4e-45
NW_019171697.1:3478-4128	ENSAMXT00000004185.2	690	266	38.5507	99.26	8e-64
NC_035910.1:2509717-2509973	ENSAMXT00000004189.2	1743	100	5.73723	100	2e-46
NC_035899.1:17238646-17238981	ENSAMXT00000004190.2	3678	207	5.62806	100	1e-48
NC_035914.1:7665295-7665591	ENSAMXT00000004195.2	3987	251	6.29546	100	5e-43
NC_035903.1:3696600-3696863	ENSAMXT00000004196.2	2358	101	4.28329	100	5e-47
NC_035897.1:23612795-23613054	ENSAMXT00000004209.2	1854	92	4.96224	100	5e-42
NW_019171671.1:95139-95449	ENSAMXT00000004226.2	792	121	15.2778	89.26	2e-36
NC_035908.1:23429386-23429829	ENSAMXT00000004236.2	3135	443	14.1308	100	0
NW_019172870.1:27298-27599	ENSAMXT00000004238.2	1023	157	15.347	100	5e-78
NW_019171583.1:192492-192760	ENSAMXT00000004252.2	2211	33	1.49254	100	3e-09
NW_019172943.1:227248-227555	ENSAMXT00000004254.2	2439	307	12.5871	100	2e-161
NC_035917.1:5233483-5233688	ENSAMXT00000004255.2	3228	73	2.26146	100	1e-31
NW_019172866.1:1108154-1108842	ENSAMXT00000004298.2	6714	541	8.05779	100	0
NW_019172872.1:478287-478581	ENSAMXT00000004300.2	3318	294	8.86076	100	3e-154
NC_035911.1:18107532-18107878	ENSAMXT00000004317.2	2646	164	6.19803	100	7e-82
NC_035921.1:27276824-27277116	ENSAMXT00000004320.2	1968	67	3.40447	100	5e-28
NC_035897.1:23870097-23870316	ENSAMXT00000004327.2	894	113	12.6398	100	9e-54
NC_035911.1:18200225-18200450	ENSAMXT00000004333.2	4833	225	4.65549	100	5e-116
NC_035908.1:22786399-22786803	ENSAMXT00000004352.2	1776	92	5.18018	100	8e-42
NW_019172885.1:22762-22982	ENSAMXT00000004357.2	4716	149	3.15946	100	9e-74
NW_019172885.1:148340-148602	ENSAMXT00000004368.2	1083	262	24.1921	100	2e-136
NC_035914.1:7867194-7867482	ENSAMXT00000004374.2	1419	335	23.6082	100	1e-54
NC_035908.1:22681073-22681293	ENSAMXT00000004377.2	1512	128	8.46561	100	4e-62
NW_019172852.1:228623-228914	ENSAMXT00000004383.2	981	155	15.8002	100	6e-77
NW_019172860.1:1334738-1334973	ENSAMXT00000004400.2	3072	66	2.14844	100	1e-27
NC_035916.1:28942543-28942801	ENSAMXT00000004421.2	1341	62	4.62342	100	2e-25
NC_035902.1:17775676-17775939	ENSAMXT00000004425.2	3693	73	1.97671	100	2e-31
NC_035903.1:22315425-22315655	ENSAMXT00000004429.2	2142	120	5.60224	100	1e-57
NC_035906.1:30392893-30393210	ENSAMXT00000004435.2	1515	81	5.34653	100	9e-11
NW_019172852.1:541717-542320	ENSAMXT00000004448.2	2661	103	3.87073	100	1e-47
NC_035901.1:35913070-35913341	ENSAMXT00000004458.2	11613	263	2.2647	100	1e-72
NC_035916.1:28378963-28379495	ENSAMXT00000004459.2	1140	81	7.10526	100	1e-35
NW_019172860.1:1429436-1429650	ENSAMXT00000004461.2	1413	164	11.6065	100	4e-82
NC_035898.1:19533531-19533828	ENSAMXT00000004485.2	1953	65	3.32821	100	6e-27
NC_035921.1:28324760-28325034	ENSAMXT00000004486.2	1659	176	10.6088	100	7e-71
NC_035911.1:28475295-28475536	ENSAMXT00000004490.2	2529	111	4.38909	100	1e-52
NC_035903.1:22251252-22251480	ENSAMXT00000004497.2	2133	116	5.43835	100	2e-55
NC_035916.1:27560402-27560635	ENSAMXT00000004499.2	1431	43	3.00489	100	8e-15
NC_035911.1:4432063-4432652	ENSAMXT00000004506.2	5262	345	6.55644	100	0
NC_035916.1:27484646-27485032	ENSAMXT00000004514.2	2841	298	10.4893	100	2e-103
NC_035901.1:35495661-35495958	ENSAMXT00000004531.2	3660	133	3.63388	99.25	2e-62
NW_019172885.1:503986-504351	ENSAMXT00000004532.2	17181	535	3.1139	100	2e-151
NC_035911.1:4610722-4610951	ENSAMXT00000004538.2	2232	253	11.3351	100	8e-25
NC_035921.1:16141557-16141841	ENSAMXT00000004547.2	2985	117	3.9196	100	7e-56
NW_019172827.1:545901-546428	ENSAMXT00000004553.2	2922	233	7.97399	100	9e-08
NC_035921.1:28598080-28598356	ENSAMXT00000004556.2	2076	151	7.2736	100	9e-75
NW_019172937.1:418045-418366	ENSAMXT00000004569.2	3837	230	5.99427	99.13	1e-114
NC_035909.1:15721891-15722262	ENSAMXT00000004579.2	5070	158	3.11637	100	2e-78
NC_035918.1:16811074-16811291	ENSAMXT00000004580.2	3066	217	7.07763	100	1e-111
NW_019172885.1:581157-581539	ENSAMXT00000004583.2	1089	131	12.0294	100	2e-63
NC_035903.1:22238722-22238975	ENSAMXT00000004586.2	2733	108	3.9517	100	7e-51
NC_035909.1:5282492-5282694	ENSAMXT00000004589.2	2004	71	3.54291	100	2e-30
NW_019172833.1:1951254-1951727	ENSAMXT00000004591.2	3654	157	4.29666	100	7e-78
NC_035897.1:1298887-1299125	ENSAMXT00000004601.2	4878	129	2.64453	88.71	4e-13
NW_019172833.1:2045782-2045992	ENSAMXT00000004609.2	2982	210	7.04225	100	1e-107
NC_035909.1:5208349-5208662	ENSAMXT00000004628.2	1830	121	6.61202	100	5e-58
NC_035911.1:4892069-4892330	ENSAMXT00000004653.2	624	28	4.48718	100	2e-06
NC_035909.1:4981686-4981968	ENSAMXT00000004662.2	2478	109	4.39871	100	2e-51
NC_035918.1:17105747-17105973	ENSAMXT00000004677.2	795	119	14.9686	100	4e-57
NC_035909.1:15864348-15864836	ENSAMXT00000004684.2	5799	49	0.844973	100	8e-18
NC_035909.1:16075942-16076254	ENSAMXT00000004697.2	1800	31	1.72222	100	5e-08
NW_019172826.1:1546332-1546557	ENSAMXT00000004718.2	2028	43	2.12032	100	8e-15
NC_035918.1:17171873-17172160	ENSAMXT00000004719.2	1464	79	5.39617	100	1e-34
NW_019172833.1:2449186-2449395	ENSAMXT00000004728.2	1686	121	7.17675	100	3e-58
NW_019172833.1:2463529-2463875	ENSAMXT00000004732.2	3132	131	4.18263	100	1e-63
NW_019172826.1:1503854-1504121	ENSAMXT00000004746.2	2193	64	2.91838	100	2e-26
NW_019172833.1:2669212-2669475	ENSAMXT00000004754.2	2331	172	7.37881	100	2e-86
NW_019172833.1:2751502-2751704	ENSAMXT00000004757.2	2403	165	6.86642	100	1e-82
NW_019172826.1:1406372-1406836	ENSAMXT00000004764.2	2325	388	16.6882	100	9e-67
NW_019172937.1:123344-123620	ENSAMXT00000004766.2	2619	92	3.51279	100	6e-42
NW_019172215.1:10526-11125	ENSAMXT00000004774.2	837	550	65.7109	94	1e-12
NC_035909.1:4793223-4793663	ENSAMXT00000004782.2	6978	461	6.60648	100	2e-97
NW_019172459.1:27289-27857	ENSAMXT00000004800.2	1773	46	2.59447	100	5e-16
NC_035911.1:5254035-5254454	ENSAMXT00000004813.2	4413	129	2.92318	100	2e-62
NC_035901.1:297363-297639	ENSAMXT00000004825.2	1158	103	8.89465	100	4e-48
NW_019172924.1:7094090-7094458	ENSAMXT00000004831.2	1371	50	3.64697	100	2e-18
NC_035921.1:14471977-14472641	ENSAMXT00000004835.2	3327	200	6.01142	100	1e-101
NW_019172833.1:3428278-3428589	ENSAMXT00000004838.2	1692	93	5.49645	100	2e-42
NC_035909.1:16637168-16637424	ENSAMXT00000004847.2	3342	118	3.53082	100	2e-56
NC_035921.1:14427773-14428036	ENSAMXT00000004862.2	2481	100	4.03063	100	2e-46
NW_019170806.1:37798-38094	ENSAMXT00000004876.2	3252	220	6.76507	100	4e-113
NC_035897.1:6820558-6820762	ENSAMXT00000004877.2	5088	139	2.73192	100	1e-07
NW_019172924.1:6829851-6830106	ENSAMXT00000004883.2	3771	82	2.17449	100	2e-36
NC_035921.1:14335266-14335716	ENSAMXT00000004889.2	2268	316	13.933	100	4e-100
NC_035899.1:41576902-41577105	ENSAMXT00000004902.2	1974	72	3.64742	100	5e-31
NC_035921.1:14216226-14216461	ENSAMXT00000004914.2	1065	34	3.19249	100	8e-10
NC_035921.1:13907343-13907675	ENSAMXT00000004916.2	5907	229	3.87676	100	5e-118
NC_035910.1:2768542-2768773	ENSAMXT00000004936.2	2586	63	2.43619	100	6e-26
NC_035909.1:3895202-3895570	ENSAMXT00000004940.2	5958	249	4.17925	100	2e-52
NW_019170583.1:1392541-1392762	ENSAMXT00000004957.2	1890	156	8.25397	100	1e-77
NC_035909.1:17491354-17491568	ENSAMXT00000004960.2	2055	206	10.0243	100	9e-89
NC_035910.1:4899093-4900095	ENSAMXT00000004974.2	3924	121	3.08359	100	2e-57
NC_035899.1:8764717-8765083	ENSAMXT00000004975.2	2505	295	11.7764	100	3e-21
NC_035899.1:41281315-41281796	ENSAMXT00000004978.2	14112	374	2.65023	100	8e-48
NW_019172922.1:227231-227594	ENSAMXT00000004994.2	1182	75	6.34518	100	2e-32
NW_019172818.1:457734-457952	ENSAMXT00000005022.2	828	56	6.76329	100	4e-22
NW_019172818.1:400847-401090	ENSAMXT00000005027.2	1368	129	9.42982	100	1e-62
NC_035911.1:9087520-9087984	ENSAMXT00000005032.2	2466	125	5.06894	100	4e-60
NC_035916.1:205113-205426	ENSAMXT00000005042.2	2052	265	12.9142	100	4e-138
NC_035900.1:21022438-21022817	ENSAMXT00000005043.2	1914	123	6.42633	100	5e-59
NC_035900.1:21055659-21055911	ENSAMXT00000005049.2	2556	436	17.0579	100	5e-67
NC_035911.1:8873659-8874263	ENSAMXT00000005060.2	1326	221	16.6667	100	3e-113
NW_019172491.1:138447-138728	ENSAMXT00000005065.2	1554	188	12.0978	100	2e-95
NC_035910.1:2850856-2851161	ENSAMXT00000005069.2	7971	368	4.61674	100	2e-160
NW_019172491.1:206366-206739	ENSAMXT00000005072.2	1047	115	10.9838	100	1e-54
NW_019171142.1:234779-235032	ENSAMXT00000005075.2	1494	159	10.6426	100	3e-79
NW_019172818.1:147102-147327	ENSAMXT00000005077.2	8835	294	3.32767	100	1e-62
NW_019172818.1:79072-79882	ENSAMXT00000005081.2	3207	220	6.85999	100	1e-112
NC_035900.1:21258158-21258595	ENSAMXT00000005085.2	6858	567	8.26772	100	0
NC_035906.1:8820728-8820993	ENSAMXT00000005090.2	5943	176	2.96147	100	1e-88
NC_035912.1:36975610-36975950	ENSAMXT00000005094.2	2136	340	15.9176	100	1e-179
NC_035900.1:21380343-21380672	ENSAMXT00000005100.2	3297	189	5.73248	100	8e-96
NC_035912.1:37087937-37088819	ENSAMXT00000005113.2	2994	82	2.73881	100	7e-36
NC_035900.1:21449813-21450188	ENSAMXT00000005122.2	3867	178	4.60305	100	1e-89
NW_019172906.1:6940326-6940551	ENSAMXT00000005141.2	5106	103	2.01723	95.56	1e-12
NC_035906.1:8149773-8150193	ENSAMXT00000005153.2	1542	84	5.44747	100	2e-37
NC_035912.1:37310563-37310799	ENSAMXT00000005157.2	10686	168	1.57215	100	3e-84
NC_035899.1:65917077-65917340	ENSAMXT00000005170.2	8334	340	4.07967	100	3e-129
NC_035899.1:65877468-65877675	ENSAMXT00000005172.2	1689	81	4.79574	100	5e-36
NC_035899.1:65473078-65473333	ENSAMXT00000005183.2	1230	175	14.2276	100	4e-88
NC_035906.1:7721829-7722195	ENSAMXT00000005189.2	912	169	18.5307	100	1e-84
NC_035910.1:2900177-2900444	ENSAMXT00000005190.2	786	104	13.2316	100	1e-48
NW_019172491.1:415757-416155	ENSAMXT00000005191.2	4281	143	3.34034	100	2e-47
NW_019172456.1:238421-238663	ENSAMXT00000005223.2	2028	103	5.0789	100	4e-48
NC_035902.1:36089980-36090246	ENSAMXT00000005234.2	924	28	3.0303	100	2e-06
NW_019170581.1:1743-1998	ENSAMXT00000005238.2	2049	108	5.27086	95.37	1e-42
NC_035920.1:28790639-28790870	ENSAMXT00000005259.2	4557	127	2.78692	100	2e-61
NW_019172829.1:1370923-1371206	ENSAMXT00000005261.2	1299	109	8.39107	100	2e-51
NC_035908.1:17305445-17305802	ENSAMXT00000005287.2	3954	131	3.3131	100	2e-63
NC_035897.1:4142011-4142673	ENSAMXT00000005291.2	1548	134	8.65633	100	6e-65
NC_035908.1:17184338-17184551	ENSAMXT00000005301.2	2355	116	4.92569	100	2e-55
NC_035899.1:65044148-65044361	ENSAMXT00000005309.2	954	46	4.8218	100	2e-16
NW_019172838.1:1087073-1087301	ENSAMXT00000005310.2	1032	104	10.0775	99.04	5e-47
NC_035898.1:7918010-7918268	ENSAMXT00000005311.2	573	159	27.7487	100	3e-79
NW_019170790.1:40818-41635	ENSAMXT00000005315.2	2181	1522	69.7845	99.74	0
NC_035915.1:21099568-21099815	ENSAMXT00000005318.2	1386	247	17.8211	100	3e-128
NW_019172829.1:1396422-1396667	ENSAMXT00000005333.2	2568	70	2.72586	100	8e-30
NC_035910.1:2907186-2907661	ENSAMXT00000005338.2	1575	248	15.746	100	5e-50
NC_035908.1:17096521-17096760	ENSAMXT00000005352.2	1524	271	17.7822	100	1e-27
NC_035905.1:10953375-10953728	ENSAMXT00000005355.2	4368	161	3.6859	100	3e-21
NC_035917.1:21403910-21404228	ENSAMXT00000005374.2	2643	130	4.91865	100	5e-63
NW_019170767.1:40946-41331	ENSAMXT00000005386.2	2049	385	18.7897	100	0
NC_035915.1:21157864-21158409	ENSAMXT00000005389.2	2760	125	4.52899	100	5e-60
NC_035903.1:11964499-11964770	ENSAMXT00000005392.2	9117	271	2.97247	100	2e-141
NC_035899.1:16577078-16577332	ENSAMXT00000005393.2	4503	120	2.66489	100	1e-57
NC_035899.1:64889743-64889988	ENSAMXT00000005408.2	1491	72	4.82897	100	6e-31
NW_019172829.1:1786706-1787102	ENSAMXT00000005412.2	1002	124	12.3752	100	1e-59
NC_035902.1:13589173-13589455	ENSAMXT00000005422.2	984	33	3.35366	100	4e-09
NW_019172339.1:643761-644200	ENSAMXT00000005439.2	2685	166	6.1825	100	2e-29
NC_035897.1:3455040-3455525	ENSAMXT00000005445.2	1854	59	3.18231	100	2e-23
NC_035919.1:1267746-1268066	ENSAMXT00000005450.2	4416	100	2.26449	100	2e-46
NW_019172581.1:83889-84090	ENSAMXT00000005456.2	3300	313	9.48485	100	8e-54
NC_035914.1:34115077-34115438	ENSAMXT00000005472.2	951	32	3.36488	100	2e-08
NC_035902.1:30176519-30176846	ENSAMXT00000005486.2	4068	529	13.0039	100	4e-94
NC_035897.1:3401142-3401380	ENSAMXT00000005491.2	4506	95	2.1083	100	1e-43
NC_035903.1:633725-633957	ENSAMXT00000005494.2	2643	90	3.40522	100	6e-41
NC_035908.1:16534008-16534361	ENSAMXT00000005496.2	3060	155	5.06536	97.14	2e-43
NC_035911.1:18891078-18891452	ENSAMXT00000005501.2	1404	362	25.7835	100	0
NC_035902.1:30134559-30135381	ENSAMXT00000005512.2	2358	156	6.61578	100	5e-77
NW_019171926.1:48938-49358	ENSAMXT00000005530.2	834	366	43.8849	100	0
NC_035902.1:30118506-30118712	ENSAMXT00000005547.2	3816	206	5.39832	100	2e-105
NC_035902.1:34708033-34708582	ENSAMXT00000005549.2	1752	374	21.347	100	0
NC_035903.1:552618-552898	ENSAMXT00000005553.2	1848	462	25	100	2e-145
NC_035903.1:12041082-12041410	ENSAMXT00000005557.2	1671	132	7.89946	100	4e-64
NC_035915.1:21480571-21481125	ENSAMXT00000005560.2	2367	91	3.84453	100	4e-41
NC_035901.1:19952439-19952823	ENSAMXT00000005567.2	3045	98	3.21839	100	6e-08
NC_035915.1:21546702-21547059	ENSAMXT00000005572.2	3294	189	5.7377	99.47	4e-94
NC_035915.1:21548996-21549201	ENSAMXT00000005573.2	3177	34	1.07019	100	7e-10
NC_035918.1:13013625-13013930	ENSAMXT00000005574.2	1878	251	13.3653	100	5e-83
NC_035897.1:3121388-3121644	ENSAMXT00000005595.2	5601	170	3.03517	100	5e-37
NC_035921.1:5022752-5023014	ENSAMXT00000005596.2	1629	121	7.42787	100	4e-58
NC_035899.1:7160669-7160928	ENSAMXT00000005601.2	2163	172	7.95192	100	2e-86
NC_035897.1:3040531-3041123	ENSAMXT00000005635.2	1743	144	8.26162	100	2e-70
NC_035915.1:21680403-21680642	ENSAMXT00000005637.2	2526	58	2.29612	96.55	3e-19
NC_035904.1:4426535-4426785	ENSAMXT00000005640.2	2658	71	2.67118	100	2e-30
NC_035902.1:34414854-34415124	ENSAMXT00000005645.2	1413	110	7.78485	100	5e-52
NC_035904.1:4336082-4336469	ENSAMXT00000005646.2	1968	133	6.75813	100	1e-64
NC_035901.1:40397079-40397669	ENSAMXT00000005658.2	3228	107	3.31475	100	5e-06
NC_035912.1:3560625-3560955	ENSAMXT00000005663.2	1596	88	5.51378	100	1e-39
NC_035897.1:2991853-2992094	ENSAMXT00000005671.2	2247	70	3.11526	100	8e-30
NW_019171318.1:66617-67296	ENSAMXT00000005672.2	1002	70	6.98603	100	2e-29
NW_019172716.1:21254-22382	ENSAMXT00000005676.2	2868	213	7.42678	100	1e-108
NC_035903.1:12670795-12671012	ENSAMXT00000005689.2	1407	80	5.68586	100	2e-35
NW_019170591.1:367431-367772	ENSAMXT00000005695.2	3483	156	4.4789	100	2e-77
NC_035921.1:4684462-4684790	ENSAMXT00000005698.2	3333	104	3.12031	100	1e-48
NC_035911.1:3328888-3329229	ENSAMXT00000005713.2	2223	72	3.23887	100	9e-31
NW_019172851.1:1077574-1077797	ENSAMXT00000005732.2	3930	427	10.8651	100	2e-50
NW_019172832.1:589739-590012	ENSAMXT00000005737.2	1371	48	3.50109	100	2e-17
NC_035915.1:11283104-11283423	ENSAMXT00000005750.2	6480	320	4.93827	99.51	6e-102
NW_019171985.1:95174-95433	ENSAMXT00000005760.2	1038	133	12.8131	87.97	4e-38
NW_019172408.1:15681-17114	ENSAMXT00000005771.2	3081	300	9.7371	93.68	2e-103
NC_035920.1:10366510-10366738	ENSAMXT00000005783.2	3681	189	5.13447	100	5e-96
NC_035903.1:12919222-12919592	ENSAMXT00000005785.2	3012	251	8.33333	100	3e-130
NC_035897.1:2785738-2786047	ENSAMXT00000005788.2	2148	194	9.03166	98	7e-17
NC_035920.1:10335810-10336066	ENSAMXT00000005794.2	1335	256	19.176	100	4e-133
NC_035903.1:13224260-13224694	ENSAMXT00000005812.2	2190	98	4.47489	100	4e-45
NC_035903.1:13373361-13373719	ENSAMXT00000005846.2	1110	97	8.73874	100	1e-44
NC_035920.1:10176576-10176799	ENSAMXT00000005858.2	5451	138	2.53165	100	1e-67
NC_035920.1:10164687-10164944	ENSAMXT00000005870.2	1641	257	15.6612	100	1e-133
NC_035910.1:6833200-6833420	ENSAMXT00000005871.2	372	93	25	100	1e-42
NC_035915.1:11102578-11102792	ENSAMXT00000005873.2	1419	65	4.58069	100	4e-27
NC_035902.1:44592537-44592997	ENSAMXT00000005892.2	6408	240	3.74532	100	2e-98
NC_035903.1:13487504-13487726	ENSAMXT00000005894.2	2436	110	4.5156	100	4e-52
NC_035902.1:28581832-28582339	ENSAMXT00000005897.2	1158	115	9.93092	100	2e-54
NC_035921.1:3645604-3646205	ENSAMXT00000005900.2	3087	113	3.66051	100	3e-53
NC_035910.1:6699028-6699396	ENSAMXT00000005909.2	813	193	23.7392	100	5e-98
NC_035897.1:2416327-2416713	ENSAMXT00000005913.2	1623	160	9.85829	98.75	1e-75
NC_035914.1:37468655-37468862	ENSAMXT00000005919.2	1794	185	10.3122	100	9e-54
NC_035914.1:37415295-37415564	ENSAMXT00000005928.2	1893	111	5.86371	100	1e-52
NC_035902.1:44739799-44740155	ENSAMXT00000005932.2	771	109	14.1375	100	3e-16
NC_035910.1:3085844-3086098	ENSAMXT00000005933.2	2271	74	3.25848	100	5e-32
NC_035920.1:9787203-9787440	ENSAMXT00000005952.2	924	237	25.6494	100	1e-122
NC_035902.1:28495518-28495808	ENSAMXT00000005963.2	2307	210	9.10273	100	2e-107
NC_035920.1:9697588-9697820	ENSAMXT00000005964.2	627	38	6.06061	100	5e-12
NC_035921.1:3381369-3381626	ENSAMXT00000005967.2	9336	585	6.26607	100	1e-133
NC_035902.1:28484748-28484988	ENSAMXT00000005974.2	1023	63	6.15836	98.41	3e-24
NC_035915.1:10939291-10939538	ENSAMXT00000005993.2	1779	239	13.4345	100	1e-123
NW_019172853.1:762166-762378	ENSAMXT00000006002.2	1494	116	7.76439	100	2e-55
NW_019172890.1:4261303-4261566	ENSAMXT00000006013.2	1026	257	25.0487	100	1e-133
NW_019172890.1:4278716-4279045	ENSAMXT00000006015.2	1713	329	19.2061	100	1e-173
NW_019172890.1:4375628-4375907	ENSAMXT00000006019.2	3195	279	8.73239	100	6e-146
NC_035903.1:13846840-13847595	ENSAMXT00000006030.2	2166	96	4.43213	100	1e-43
NW_019172110.1:52092-52477	ENSAMXT00000006059.2	2787	79	2.83459	91.14	6e-23
NC_035910.1:6458389-6458601	ENSAMXT00000006061.2	3540	265	7.48588	100	3e-73
NC_035920.1:8568327-8568824	ENSAMXT00000006088.2	1110	71	6.3964	100	5e-30
NC_035920.1:8561687-8562149	ENSAMXT00000006100.2	1128	64	5.67376	100	4e-26
NC_035920.1:8250224-8250543	ENSAMXT00000006101.2	2922	179	6.12594	100	3e-90
NC_035915.1:10804707-10804964	ENSAMXT00000006105.2	13680	850	6.21345	100	2e-31
NC_035901.1:34825350-34825703	ENSAMXT00000006117.2	5232	258	4.93119	100	5e-78
NC_035902.1:28036539-28036790	ENSAMXT00000006123.2	2217	123	5.54804	100	3e-59
NC_035910.1:6268562-6268918	ENSAMXT00000006125.2	2049	231	11.2738	100	2e-62
NC_035910.1:6256279-6256606	ENSAMXT00000006129.2	1971	48	2.43531	100	2e-17
NC_035902.1:28018923-28019305	ENSAMXT00000006134.2	693	133	19.1919	100	1e-64
NC_035902.1:27817849-27819456	ENSAMXT00000006141.2	2871	1084	37.7569	99.3	9e-67
NC_035920.1:41893883-41894120	ENSAMXT00000006147.2	948	53	5.59072	98.11	4e-18
NC_035915.1:10763886-10764288	ENSAMXT00000006161.2	3936	230	5.8435	99.57	3e-116
NC_035902.1:27761013-27763190	ENSAMXT00000006167.2	1581	93	5.88235	100	1e-41
NC_035902.1:27763453-27769112	ENSAMXT00000006169.2	1425	302	21.193	100	4e-125
NC_035920.1:42065437-42065875	ENSAMXT00000006183.2	1470	136	9.2517	100	3e-66
NC_035897.1:2148141-2148587	ENSAMXT00000006199.2	4977	181	3.63673	100	3e-91
NC_035910.1:5777231-5777481	ENSAMXT00000006209.2	2121	154	7.26073	100	2e-76
NC_035915.1:10542606-10542815	ENSAMXT00000006210.2	2175	138	6.34483	100	1e-67
NC_035897.1:2108466-2108762	ENSAMXT00000006214.2	1260	86	6.8254	100	1e-38
NC_035910.1:5736122-5736621	ENSAMXT00000006219.2	1689	455	26.939	100	0
NC_035897.1:2095604-2095840	ENSAMXT00000006228.2	1083	172	15.8818	100	5e-17
NC_035910.1:5703430-5703704	ENSAMXT00000006231.2	1074	105	9.77654	100	3e-49
NW_019172890.1:6145555-6145926	ENSAMXT00000006232.2	2178	82	3.76492	100	3e-36
NC_035897.1:2061691-2063633	ENSAMXT00000006235.2	687	177	25.7642	98.87	2e-84
NW_019172890.1:6177006-6177209	ENSAMXT00000006240.2	2301	168	7.30117	100	2e-84
NC_035910.1:5579986-5580362	ENSAMXT00000006242.2	2517	125	4.96623	100	4e-60
NC_035902.1:27546408-27546643	ENSAMXT00000006256.2	4707	119	2.52815	100	5e-57
NC_035902.1:27443080-27443529	ENSAMXT00000006259.2	4539	423	9.31923	100	0
NW_019172890.1:6497458-6497797	ENSAMXT00000006273.2	3255	162	4.97696	99.38	1e-78
NC_035915.1:10363331-10363553	ENSAMXT00000006278.2	1977	173	8.75063	100	4e-87
NC_035899.1:46074155-46074355	ENSAMXT00000006282.2	1038	154	14.8362	100	1e-76
NC_035899.1:46090497-46090835	ENSAMXT00000006286.2	4440	129	2.90541	100	2e-62
NC_035899.1:58462180-58462417	ENSAMXT00000006294.2	2607	242	9.2827	100	5e-12
NC_035897.1:1904126-1904416	ENSAMXT00000006300.2	2940	101	3.43537	98.02	1e-43
NW_019172830.1:5803189-5803665	ENSAMXT00000006306.2	3969	100	2.51953	100	4e-46
NC_035909.1:2873888-2874117	ENSAMXT00000006314.2	1734	113	6.51672	100	1e-53
NC_035915.1:10305108-10305400	ENSAMXT00000006333.2	2529	113	4.46817	100	1e-53
NC_035899.1:10105192-10105460	ENSAMXT00000006336.2	882	132	14.966	98.48	2e-60
NC_035902.1:27050294-27050616	ENSAMXT00000006337.2	1491	51	3.42052	100	4e-19
NW_019172830.1:5481431-5481744	ENSAMXT00000006339.2	1236	66	5.33981	100	2e-27
NW_019172910.1:438323-438580	ENSAMXT00000006343.2	7230	326	4.50899	100	6e-86
NC_035902.1:27040663-27041058	ENSAMXT00000006348.2	924	219	23.7013	100	2e-112
NW_019172910.1:553979-554236	ENSAMXT00000006349.2	2781	297	10.6796	100	4e-83
NW_019170888.1:14218-14473	ENSAMXT00000006354.2	936	125	13.3547	100	2e-60
NW_019172225.1:54442-55288	ENSAMXT00000006361.2	993	259	26.0826	100	3e-134
NC_035909.1:2995190-2995512	ENSAMXT00000006402.2	3021	221	7.31546	100	1e-113
NW_019172830.1:5162708-5163037	ENSAMXT00000006411.2	3180	69	2.16981	100	4e-29
NW_019171551.1:16447-17062	ENSAMXT00000006416.2	1257	102	8.11456	99.02	6e-45
NC_035900.1:582360-582685	ENSAMXT00000006426.2	4242	108	2.54597	100	9e-51
NW_019172821.1:25990-26266	ENSAMXT00000006434.2	732	159	21.7213	100	3e-79
NC_035899.1:55900371-55900592	ENSAMXT00000006437.2	1767	141	7.97963	100	3e-69
NC_035902.1:26752188-26752459	ENSAMXT00000006446.2	6309	124	1.96545	99.19	4e-58
NC_035902.1:26659163-26659447	ENSAMXT00000006451.2	1773	284	16.018	100	1e-148
NC_035897.1:989475-989742	ENSAMXT00000006478.2	3558	130	3.65374	100	4e-63
NC_035900.1:767403-767937	ENSAMXT00000006484.2	1632	41	2.51225	100	3e-13
NC_035901.1:35020865-35021214	ENSAMXT00000006495.2	5103	306	5.99647	99.5	9e-101
NW_019172943.1:479418-479963	ENSAMXT00000006497.2	1416	69	4.87288	100	7e-29
NW_019172943.1:526767-526976	ENSAMXT00000006499.2	2277	277	12.1651	100	4e-92
NC_035897.1:832033-832381	ENSAMXT00000006500.2	3534	165	4.66893	100	2e-82
NC_035916.1:9757946-9758177	ENSAMXT00000006509.2	1839	231	12.5612	100	2e-119
NC_035916.1:9450023-9450406	ENSAMXT00000006532.2	2211	106	4.79421	99.06	2e-47
NC_035899.1:55743569-55744025	ENSAMXT00000006537.2	25821	558	2.16103	100	1e-99
NC_035916.1:8970610-8971030	ENSAMXT00000006542.2	2253	228	10.1198	96.93	5e-104
NC_035899.1:55624565-55624789	ENSAMXT00000006551.2	1875	181	9.65333	99.06	1e-47
NC_035897.1:335315-335540	ENSAMXT00000006562.2	984	118	11.9919	100	2e-56
NC_035916.1:8444762-8444975	ENSAMXT00000006578.2	5445	152	2.79155	100	2e-75
NC_035918.1:229169-229828	ENSAMXT00000006580.2	2700	217	8.03704	100	5e-111
NC_035912.1:25158396-25158661	ENSAMXT00000006581.2	2988	139	4.65194	100	4e-68
NC_035897.1:428343-428896	ENSAMXT00000006586.2	2844	147	5.16878	100	3e-72
NC_035916.1:8219395-8219651	ENSAMXT00000006595.2	1416	128	9.03955	92.19	2e-45
NC_035916.1:8154519-8154818	ENSAMXT00000006597.2	720	58	8.05556	98.28	8e-21
NC_035916.1:8101299-8101792	ENSAMXT00000006602.2	1683	117	6.95187	100	1e-55
NC_035899.1:55576220-55576510	ENSAMXT00000006608.2	2193	29	1.32239	100	6e-07
NC_035916.1:7759306-7759534	ENSAMXT00000006617.2	1716	228	13.2867	100	1e-117
NC_035899.1:55475241-55475527	ENSAMXT00000006621.2	1386	107	7.72006	100	5e-28
NC_035899.1:55464298-55464645	ENSAMXT00000006623.2	597	239	40.0335	99.58	2e-121
NW_019170736.1:211792-212156	ENSAMXT00000006639.2	3252	153	4.7048	100	9e-76
NC_035899.1:55423738-55424248	ENSAMXT00000006642.2	3066	130	4.24005	100	8e-63
NW_019172835.1:124586-124837	ENSAMXT00000006658.2	1542	251	16.2776	94.42	5e-107
NC_035901.1:38490118-38490389	ENSAMXT00000006659.2	2364	95	4.01861	100	1e-43
NW_019170955.1:46545-47949	ENSAMXT00000006669.2	1776	117	6.58784	100	4e-55
NC_035911.1:29381514-29381772	ENSAMXT00000006679.2	1344	258	19.1964	100	3e-134
NC_035912.1:8998023-8998226	ENSAMXT00000006684.2	2862	44	1.53739	100	2e-15
NC_035916.1:7272157-7272375	ENSAMXT00000006688.2	8202	86	1.04852	100	9e-39
NW_019171635.1:271903-272784	ENSAMXT00000006691.2	2922	392	13.4155	93.68	1e-68
NW_019172856.1:219530-219819	ENSAMXT00000006722.2	1536	61	3.97135	100	1e-24
NW_019172913.1:1187631-1187839	ENSAMXT00000006726.2	2712	77	2.83923	100	9e-34
NC_035901.1:37888045-37888275	ENSAMXT00000006780.2	1941	165	8.50077	100	1e-82
NC_035901.1:28429704-28429933	ENSAMXT00000006782.2	2307	91	3.94452	100	2e-41
NC_035900.1:12033036-12033345	ENSAMXT00000006789.2	1575	76	4.8254	100	5e-33
NC_035911.1:29930245-29930651	ENSAMXT00000006797.2	1518	197	12.9776	99.49	6e-98
NC_035913.1:437864-438315	ENSAMXT00000006799.2	1689	93	5.50622	100	3e-42
NC_035916.1:5433383-5433655	ENSAMXT00000006804.2	2772	60	2.1645	100	3e-24
NC_035913.1:9263767-9264170	ENSAMXT00000006805.2	1791	183	10.2178	100	2e-92
NC_035900.1:12077678-12077903	ENSAMXT00000006817.2	924	77	8.33333	100	1e-33
NC_035916.1:5490415-5490615	ENSAMXT00000006833.2	1710	148	8.65497	100	3e-73
NW_019172913.1:1008285-1008617	ENSAMXT00000006838.2	2442	73	2.98935	100	3e-31
NC_035913.1:356719-357019	ENSAMXT00000006840.2	939	182	19.3823	100	6e-92
NW_019172863.1:1476865-1477122	ENSAMXT00000006846.2	2304	118	5.12153	100	2e-56
NC_035913.1:301449-301664	ENSAMXT00000006850.2	1659	134	8.07715	100	7e-25
NC_035908.1:28283497-28283763	ENSAMXT00000006855.2	2202	844	38.3288	93.18	3e-29
NC_035913.1:241838-242078	ENSAMXT00000006867.2	1290	59	4.57364	100	1e-23
NW_019172851.1:174070-174595	ENSAMXT00000006872.2	1221	497	40.7043	100	4e-160
NC_035913.1:226544-226803	ENSAMXT00000006882.2	1782	60	3.367	100	3e-24
NC_035916.1:6971932-6972177	ENSAMXT00000006885.2	5841	46	0.787536	100	2e-16
NC_035897.1:4979693-4979985	ENSAMXT00000006888.2	4146	102	2.4602	100	2e-47
NC_035901.1:29252540-29252827	ENSAMXT00000006890.2	6333	83	1.3106	100	6e-37
NC_035916.1:4691378-4691693	ENSAMXT00000006892.2	2874	315	10.9603	100	7e-166
NW_019171083.1:158353-158594	ENSAMXT00000006894.2	3363	241	7.16622	100	7e-125
NC_035918.1:12617153-12617507	ENSAMXT00000006908.2	726	69	9.50413	100	4e-29
NW_019171083.1:178600-178828	ENSAMXT00000006922.2	1821	43	2.36134	100	8e-15
NC_035916.1:4552717-4552925	ENSAMXT00000006926.2	2397	122	5.0897	99.18	1e-56
NC_035913.1:129670-129896	ENSAMXT00000006944.2	2115	170	8.03783	99.41	3e-83
NW_019172913.1:607127-607418	ENSAMXT00000006963.2	3462	118	3.40843	100	2e-56
NC_035918.1:12723338-12723547	ENSAMXT00000006964.2	2598	209	8.04465	100	4e-107
NW_019172347.1:136111-136480	ENSAMXT00000006969.2	1575	162	10.2857	100	2e-48
NC_035899.1:13911775-13912161	ENSAMXT00000006970.2	1350	117	8.66667	100	2e-07
NC_035912.1:24969579-24969793	ENSAMXT00000006973.2	2505	64	2.55489	100	2e-26
NC_035910.1:35397315-35397673	ENSAMXT00000006988.2	2469	73	2.95666	100	3e-31
NC_035910.1:17202986-17203445	ENSAMXT00000007000.2	3378	144	4.26288	100	1e-70
NC_035899.1:58062524-58062845	ENSAMXT00000007002.2	1218	180	14.7783	99.44	1e-88
NC_035901.1:29331915-29332384	ENSAMXT00000007010.2	5847	264	4.51514	100	2e-49
NC_035899.1:58048813-58049042	ENSAMXT00000007021.2	3141	229	7.29067	100	3e-118
NC_035909.1:3185517-3185753	ENSAMXT00000007030.2	3918	241	6.1511	100	4e-28
NW_019172913.1:573242-573552	ENSAMXT00000007039.2	2799	102	3.64416	100	2e-47
NW_019171183.1:22269-23263	ENSAMXT00000007045.2	660	46	6.9697	93.48	8e-11
NC_035899.1:57865246-57865503	ENSAMXT00000007046.2	2010	95	4.72637	100	1e-43
NW_019172913.1:546558-547034	ENSAMXT00000007049.2	1968	121	6.14837	100	8e-58
NC_035899.1:57851993-57852541	ENSAMXT00000007055.2	1944	426	21.9136	100	0
NW_019172488.1:29854-30153	ENSAMXT00000007074.2	2187	223	10.1966	100	9e-115
NC_035916.1:4279701-4279940	ENSAMXT00000007077.2	8238	264	3.20466	100	2e-41
NW_019172913.1:517976-518267	ENSAMXT00000007090.2	1353	93	6.87361	100	2e-42
NC_035901.1:29473399-29473643	ENSAMXT00000007092.2	1224	188	15.3595	100	2e-95
NW_019172844.1:3921778-3922033	ENSAMXT00000007094.2	2811	36	1.28068	100	7e-11
NW_019170770.1:146747-148181	ENSAMXT00000007100.2	1506	735	48.8048	100	2e-98
NC_035918.1:28474281-28474567	ENSAMXT00000007102.2	4491	163	3.62948	100	2e-81
NC_035912.1:22019381-22019626	ENSAMXT00000007103.2	4941	175	3.54179	100	4e-88
NC_035910.1:17516082-17516385	ENSAMXT00000007104.2	2985	380	12.7303	99.6	4e-128
NC_035899.1:14255523-14255993	ENSAMXT00000007111.2	2529	194	7.67102	100	2e-98
NW_019172844.1:4218451-4218705	ENSAMXT00000007117.2	2382	204	8.56423	100	3e-104
NW_019170770.1:68978-69262	ENSAMXT00000007132.2	1509	123	8.15109	92.68	3e-44
NW_019172913.1:462056-462395	ENSAMXT00000007139.2	1659	80	4.82218	100	3e-35
NW_019172897.1:217615-217848	ENSAMXT00000007142.2	4251	428	10.0682	100	3e-83
NC_035901.1:29631924-29632265	ENSAMXT00000007162.2	3978	129	3.24284	100	2e-62
NC_035916.1:4019969-4020279	ENSAMXT00000007163.2	1545	271	17.5405	96.12	2e-41
NW_019172611.1:392366-393365	ENSAMXT00000007174.2	1485	324	21.8182	100	1e-98
NW_019171514.1:149447-149958	ENSAMXT00000007182.2	3159	589	18.6451	89.87	1e-20
NC_035901.1:29640413-29640836	ENSAMXT00000007183.2	501	148	29.5409	100	7e-73
NW_019172611.1:433802-434391	ENSAMXT00000007184.2	1497	155	10.354	100	1e-76
NC_035912.1:22502427-22502659	ENSAMXT00000007186.2	2292	232	10.1222	100	7e-120
NC_035918.1:28259453-28259697	ENSAMXT00000007189.2	2349	78	3.32056	100	3e-34
NC_035899.1:14463745-14464063	ENSAMXT00000007214.2	288	112	38.8889	100	5e-53
NW_019172611.1:362990-363200	ENSAMXT00000007242.2	4497	141	3.13542	100	6e-11
NC_035915.1:14924465-14924738	ENSAMXT00000007255.2	1068	97	9.0824	100	9e-45
NW_019172611.1:123637-123884	ENSAMXT00000007257.2	1608	171	10.6343	100	6e-86
NC_035902.1:6246548-6247274	ENSAMXT00000007271.2	693	305	44.0115	100	6e-160
NW_019171698.1:23496-23901	ENSAMXT00000007274.2	1833	433	23.6225	91.07	3e-56
NC_035899.1:14650084-14650360	ENSAMXT00000007280.2	3756	276	7.34824	100	3e-144
NW_019172289.1:12696-12917	ENSAMXT00000007283.2	1296	221	17.0525	100	9e-114
NC_035899.1:14729153-14729742	ENSAMXT00000007293.2	933	110	11.7899	100	1e-51
NC_035899.1:14747379-14747718	ENSAMXT00000007300.2	1809	84	4.64345	100	2e-37
NC_035899.1:14847275-14848001	ENSAMXT00000007311.2	321	139	43.3022	100	1e-67
NC_035918.1:20295383-20295649	ENSAMXT00000007316.2	4128	101	2.44671	100	5e-47
NW_019172897.1:38005-38328	ENSAMXT00000007319.2	6672	251	3.76199	100	4e-59
NC_035901.1:31088792-31088992	ENSAMXT00000007332.2	894	115	12.8635	100	6e-55
NC_035907.1:1201055-1201351	ENSAMXT00000007340.2	2649	84	3.17101	100	2e-37
NC_035915.1:14916488-14916820	ENSAMXT00000007342.2	1869	256	13.6972	100	5e-133
NW_019172828.1:1624555-1624779	ENSAMXT00000007344.2	1419	47	3.31219	95.74	4e-13
NC_035918.1:19915401-19915687	ENSAMXT00000007348.2	813	172	21.1562	100	2e-86
NC_035918.1:19847103-19847338	ENSAMXT00000007350.2	3072	68	2.21354	100	1e-28
NW_019171544.1:48786-49135	ENSAMXT00000007353.2	1434	1260	87.8661	95.83	4e-49
NW_019172928.1:17328-18049	ENSAMXT00000007360.2	873	337	38.6025	100	2e-21
NC_035912.1:22625318-22625729	ENSAMXT00000007361.2	12249	812	6.62911	100	4e-35
NC_035912.1:22729254-22729454	ENSAMXT00000007380.2	1500	195	13	99.49	1e-97
NW_019172928.1:104380-104769	ENSAMXT00000007389.2	1911	119	6.22711	99.16	1e-54
NC_035912.1:22822472-22822725	ENSAMXT00000007407.2	4395	85	1.93402	100	4e-38
NC_035918.1:27254210-27254423	ENSAMXT00000007419.2	1929	115	5.96164	100	2e-10
NC_035910.1:18538324-18538999	ENSAMXT00000007422.2	2562	190	7.41608	100	5e-96
NC_035912.1:22936000-22936201	ENSAMXT00000007440.2	993	57	5.74018	100	1e-22
NC_035907.1:1670397-1670761	ENSAMXT00000007444.2	1971	79	4.00812	100	1e-34
NC_035912.1:22963568-22964067	ENSAMXT00000007450.2	1641	222	13.5283	98.65	6e-109
NC_035910.1:18610981-18611361	ENSAMXT00000007471.2	2106	174	8.26211	100	2e-87
NC_035902.1:10737621-10737902	ENSAMXT00000007476.2	2145	104	4.84848	100	1e-48
NC_035910.1:18644942-18645376	ENSAMXT00000007478.2	2700	434	16.0741	100	0
NW_019171096.1:37095-37530	ENSAMXT00000007484.2	1608	115	7.15174	100	1e-54
NC_035901.1:31798566-31798773	ENSAMXT00000007489.2	7191	508	7.06439	99.32	1e-71
NW_019172085.1:25486-26007	ENSAMXT00000007502.2	1587	72	4.53686	100	1e-30
NC_035907.1:2116765-2117276	ENSAMXT00000007514.2	2127	124	5.82981	100	2e-59
NC_035899.1:1477403-1477677	ENSAMXT00000007544.2	1329	63	4.74041	100	7e-26
NC_035910.1:11744828-11745039	ENSAMXT00000007551.2	1335	147	11.0112	100	1e-72
NC_035899.1:1536101-1536539	ENSAMXT00000007561.2	1848	107	5.79004	100	4e-50
NC_035907.1:2461520-2462408	ENSAMXT00000007572.2	3339	814	24.3786	100	3e-149
NC_035920.1:47209693-47209986	ENSAMXT00000007578.2	1299	107	8.23711	100	3e-50
NC_035901.1:32220915-32221314	ENSAMXT00000007592.2	903	85	9.41307	100	6e-38
NC_035914.1:21019831-21020090	ENSAMXT00000007606.2	5385	143	2.65552	100	2e-70
NC_035898.1:5958380-5958590	ENSAMXT00000007608.2	1017	178	17.5025	100	6e-11
NW_019171713.1:90448-91185	ENSAMXT00000007613.2	2433	117	4.80888	100	2e-55
NC_035914.1:21125653-21126009	ENSAMXT00000007614.2	2121	288	13.5785	100	8e-151
NC_035902.1:7735072-7735392	ENSAMXT00000007616.2	2286	96	4.19948	100	4e-44
NC_035902.1:7610843-7611151	ENSAMXT00000007621.2	2073	511	24.6503	100	6e-57
NC_035914.1:21467367-21467682	ENSAMXT00000007624.2	1668	193	11.5707	100	2e-27
NC_035899.1:2337469-2337672	ENSAMXT00000007626.2	4263	55	1.29017	100	1e-21
NC_035914.1:26071285-26071558	ENSAMXT00000007636.2	2187	273	12.4829	100	1e-142
NC_035914.1:26054051-26054379	ENSAMXT00000007638.2	1410	147	10.4255	100	2e-72
NC_035910.1:11232330-11232643	ENSAMXT00000007645.2	1221	38	3.1122	100	7e-12
NW_019172832.1:2088949-2089161	ENSAMXT00000007657.2	1545	147	9.51456	100	2e-30
NC_035902.1:7585801-7586264	ENSAMXT00000007658.2	2304	132	5.72917	100	6e-64
NC_035912.1:27309893-27310127	ENSAMXT00000007660.2	5856	263	4.49112	100	3e-24
NC_035915.1:14844246-14844500	ENSAMXT00000007661.2	2682	183	6.82327	100	1e-92
NC_035910.1:10477857-10478356	ENSAMXT00000007671.2	1875	180	9.6	100	1e-90
NC_035902.1:7493488-7494009	ENSAMXT00000007676.2	2265	225	9.93377	100	1e-115
NW_019172723.1:15025-15560	ENSAMXT00000007679.2	624	188	30.1282	94.74	3e-17
NC_035912.1:27083422-27083800	ENSAMXT00000007683.2	1227	461	37.5713	100	2e-73
NC_035900.1:1808463-1809137	ENSAMXT00000007685.2	1719	294	17.103	100	3e-63
NC_035900.1:1854697-1855165	ENSAMXT00000007693.2	8016	155	1.93363	100	9e-77
NC_035902.1:7414908-7415304	ENSAMXT00000007695.2	4650	866	18.6237	100	4e-35
NC_035899.1:3966932-3967378	ENSAMXT00000007696.2	3036	97	3.19499	97.94	1e-40
NC_035902.1:7329565-7329942	ENSAMXT00000007699.2	4011	466	11.6181	100	6e-23
NC_035902.1:7186643-7187082	ENSAMXT00000007703.2	5079	162	3.1896	100	1e-80
NC_035899.1:11885159-11885463	ENSAMXT00000007720.2	1254	122	9.72887	100	1e-58
NC_035907.1:2508700-2510235	ENSAMXT00000007725.2	12522	2299	18.3597	99.55	4e-110
NW_019171292.1:271692-271928	ENSAMXT00000007729.2	1614	491	30.4213	100	2e-75
NW_019172830.1:1639665-1639879	ENSAMXT00000007730.2	1914	96	5.01567	100	3e-44
NC_035899.1:11842723-11842944	ENSAMXT00000007750.2	2316	80	3.45423	100	2e-35
NC_035907.1:2978740-2979047	ENSAMXT00000007755.2	8868	104	1.17276	100	1e-48
NC_035899.1:37790901-37791131	ENSAMXT00000007768.2	2664	65	2.43994	100	5e-27
NC_035903.1:34160930-34161253	ENSAMXT00000007806.2	1083	113	10.434	100	1e-53
NC_035908.1:30631640-30632071	ENSAMXT00000007822.2	963	48	4.98442	93.75	3e-12
NC_035897.1:18047765-18048083	ENSAMXT00000007833.2	1146	76	6.63176	100	5e-33
NC_035917.1:19702019-19702247	ENSAMXT00000007845.2	2058	28	1.36054	100	2e-06
NW_019172850.1:2192157-2192418	ENSAMXT00000007850.2	975	74	7.58974	89.19	1e-18
NC_035897.1:5295993-5296231	ENSAMXT00000007854.2	2031	477	23.486	100	7e-90
NC_035902.1:6600356-6600611	ENSAMXT00000007860.2	1455	112	7.69759	100	4e-53
NC_035902.1:6581295-6581536	ENSAMXT00000007862.2	1413	66	4.67091	95.45	2e-21
NC_035903.1:33951618-33951887	ENSAMXT00000007865.2	942	133	14.1189	100	9e-65
NC_035902.1:6522690-6522983	ENSAMXT00000007870.2	1920	44	2.29167	100	3e-15
NC_035901.1:35216521-35216737	ENSAMXT00000007879.2	4425	209	4.72316	87.5	2e-20
NC_035903.1:33733941-33734169	ENSAMXT00000007896.2	5616	230	4.09544	100	7e-70
NC_035903.1:33413870-33414409	ENSAMXT00000007905.2	1023	507	49.5601	100	0
NC_035900.1:207247-207462	ENSAMXT00000007921.2	2268	109	4.806	100	2e-51
NC_035900.1:101507-101759	ENSAMXT00000007927.2	1038	88	8.47784	100	9e-40
NC_035900.1:22348542-22348816	ENSAMXT00000007932.2	3519	46	1.30719	97.83	1e-14
NW_019172906.1:3187227-3187456	ENSAMXT00000007950.2	444	161	36.2613	100	2e-80
NW_019172906.1:3222681-3222950	ENSAMXT00000007962.2	1032	48	4.65116	100	2e-17
NW_019171227.1:16503-16735	ENSAMXT00000007966.2	966	122	12.6294	100	1e-58
NW_019172873.1:1724372-1724736	ENSAMXT00000007972.2	2586	79	3.05491	93.67	1e-25
NW_019172906.1:3613789-3614131	ENSAMXT00000007980.2	504	31	6.15079	100	6e-08
NC_035915.1:14631061-14631384	ENSAMXT00000007984.2	1677	165	9.839	100	2e-82
NC_035899.1:18969777-18970144	ENSAMXT00000007988.2	4131	46	1.11353	100	3e-16
NC_035898.1:12577752-12577977	ENSAMXT00000007990.2	2415	46	1.90476	100	2e-16
NW_019172906.1:4605812-4606325	ENSAMXT00000008004.2	1218	88	7.22496	100	2e-39
NW_019172906.1:4863633-4863862	ENSAMXT00000008009.2	3727	361	9.68607	100	7e-75
NW_019172906.1:33211-33420	ENSAMXT00000008011.2	405	118	29.1358	100	1e-56
NC_035908.1:31275158-31275453	ENSAMXT00000008044.2	951	171	17.9811	84.15	1e-14
NW_019172832.1:1364587-1365209	ENSAMXT00000008049.2	933	161	17.2562	100	6e-80
NW_019171397.1:52087-52866	ENSAMXT00000008051.2	1842	869	47.177	100	9e-129
NW_019171465.1:222145-222373	ENSAMXT00000008057.2	729	335	45.9534	96.77	2e-21
NW_019172924.1:6464340-6464626	ENSAMXT00000008061.2	1401	286	20.414	100	8e-150
NW_019172906.1:5314834-5315093	ENSAMXT00000008072.2	4701	95	2.02085	100	1e-43
NC_035898.1:26639309-26639521	ENSAMXT00000008075.2	6573	324	4.92926	100	2e-26
NC_035901.1:39172223-39172556	ENSAMXT00000008085.2	3084	181	5.869	100	1e-63
NW_019172948.1:457805-458061	ENSAMXT00000008097.2	447	78	17.4497	100	3e-34
NW_019172906.1:5319564-5319900	ENSAMXT00000008098.2	3414	136	3.9836	99.26	4e-64
NW_019171635.1:925132-925389	ENSAMXT00000008108.2	1485	146	9.83165	100	5e-72
NW_019172823.1:571193-571400	ENSAMXT00000008110.2	2949	107	3.62835	100	2e-50
NW_019172823.1:563541-563752	ENSAMXT00000008114.2	2862	168	5.87002	100	2e-84
NW_019172482.1:341886-342121	ENSAMXT00000008126.2	711	106	14.9086	98.11	6e-46
NC_035920.1:42300158-42300403	ENSAMXT00000008127.2	13818	720	5.21059	100	5e-67
NW_019172906.1:5336374-5336638	ENSAMXT00000008129.2	1584	81	5.11364	100	7e-36
NC_035912.1:15240995-15241226	ENSAMXT00000008130.2	2655	92	3.46516	100	5e-42
NW_019172388.1:44626-45040	ENSAMXT00000008144.2	1269	237	18.6761	100	1e-50
NC_035920.1:42500749-42501057	ENSAMXT00000008197.2	1338	53	3.96114	100	3e-20
NC_035905.1:23149102-23149471	ENSAMXT00000008203.2	2574	67	2.60295	100	6e-28
NW_019172833.1:4590925-4591202	ENSAMXT00000008240.2	3687	277	7.51288	100	8e-145
NW_019172823.1:345403-345671	ENSAMXT00000008253.2	11475	192	1.6732	100	1e-97
NW_019171635.1:1017126-1017346	ENSAMXT00000008260.2	2742	220	8.02334	100	3e-113
NC_035920.1:42539244-42539547	ENSAMXT00000008261.2	1917	143	7.45957	100	3e-70
NW_019171635.1:353388-353740	ENSAMXT00000008272.2	3120	134	4.29487	100	3e-65
NW_019172906.1:5502191-5502486	ENSAMXT00000008274.2	1698	81	4.77032	98.77	1e-33
NC_035910.1:33455085-33455352	ENSAMXT00000008281.2	1362	117	8.59031	100	7e-56
NC_035920.1:42614077-42614385	ENSAMXT00000008294.2	1143	134	11.7235	100	3e-65
NC_035919.1:11095706-11095929	ENSAMXT00000008308.2	2754	100	3.63108	100	2e-46
NC_035905.1:3967248-3967482	ENSAMXT00000008314.2	6000	581	9.68333	100	1e-87
NW_019172906.1:5519741-5520064	ENSAMXT00000008321.2	4683	165	3.52338	100	2e-42
NC_035905.1:22646934-22647351	ENSAMXT00000008322.2	4290	252	5.87413	100	7e-33
NC_035905.1:3935149-3935416	ENSAMXT00000008324.2	7788	470	6.03493	100	1e-98
NC_035899.1:17805677-17805886	ENSAMXT00000008325.2	3765	101	2.6826	100	4e-47
NC_035916.1:34493604-34493858	ENSAMXT00000008328.2	9000	125	1.38889	100	2e-60
NC_035908.1:17956610-17956857	ENSAMXT00000008334.2	1512	204	13.4921	98.41	1e-23
NW_019172913.1:4472204-4472446	ENSAMXT00000008344.2	1641	174	10.6033	100	1e-43
NC_035905.1:3885558-3885873	ENSAMXT00000008351.2	2151	169	7.85681	100	1e-84
NC_035905.1:22446921-22447171	ENSAMXT00000008367.2	6060	131	2.16172	100	1e-63
NC_035901.1:34370120-34370404	ENSAMXT00000008370.2	3555	129	3.62869	96.88	5e-23
NW_019171399.1:42446-42736	ENSAMXT00000008379.2	501	95	18.9621	100	1e-43
NC_035915.1:14540152-14540373	ENSAMXT00000008401.2	1836	73	3.97603	100	2e-31
NW_019172608.1:9450-9694	ENSAMXT00000008422.2	2439	549	22.5092	100	1e-47
NC_035901.1:8569685-8569947	ENSAMXT00000008426.2	2871	30	1.04493	100	2e-07
NC_035908.1:17472042-17472368	ENSAMXT00000008430.2	1191	260	21.8304	100	3e-135
NC_035920.1:42981732-42982344	ENSAMXT00000008434.2	927	60	6.47249	100	8e-24
NC_035899.1:17323955-17324261	ENSAMXT00000008436.2	1302	68	5.22273	100	1e-28
NC_035920.1:43012865-43013082	ENSAMXT00000008466.2	1572	213	13.5496	100	2e-109
NC_035916.1:33861310-33861580	ENSAMXT00000008479.2	4815	88	1.82762	100	9e-40
NC_035910.1:33750288-33750564	ENSAMXT00000008481.2	7977	276	3.45995	100	3e-144
NC_035905.1:21932899-21933262	ENSAMXT00000008505.2	2613	120	4.59242	100	2e-57
NC_035901.1:8372712-8373119	ENSAMXT00000008506.2	1926	168	8.72274	100	5e-84
NC_035905.1:16938438-16938700	ENSAMXT00000008516.2	5016	257	5.1236	100	1e-133
NW_019172829.1:3891964-3892350	ENSAMXT00000008521.2	3840	306	7.96875	100	3e-46
NC_035898.1:14047078-14047366	ENSAMXT00000008537.2	999	132	13.2132	100	3e-64
NC_035910.1:21900731-21900937	ENSAMXT00000008547.2	3012	60	1.99203	98.33	4e-22
NW_019171411.1:56797-57270	ENSAMXT00000008575.2	1344	858	63.8393	100	0
NC_035920.1:43240180-43240422	ENSAMXT00000008585.2	804	168	20.8955	100	3e-84
NC_035916.1:33577613-33577904	ENSAMXT00000008596.2	9870	83	0.840932	100	6e-37
NC_035918.1:18473731-18474095	ENSAMXT00000008621.2	1200	201	16.75	100	3e-45
NC_035916.1:33374295-33374607	ENSAMXT00000008627.2	2445	432	17.6687	100	3e-164
NC_035916.1:13453919-13454448	ENSAMXT00000008650.2	1416	308	21.7514	100	1e-45
NC_035908.1:584853-585295	ENSAMXT00000008658.2	1638	330	20.1465	86.21	7e-28
NC_035898.1:34084939-34085265	ENSAMXT00000008667.2	2130	260	12.2066	100	3e-135
NC_035905.1:3272306-3272508	ENSAMXT00000008674.2	4011	360	8.97532	100	3e-103
NC_035918.1:18403256-18403714	ENSAMXT00000008710.2	1101	143	12.9882	100	4e-70
NC_035920.1:43419800-43420012	ENSAMXT00000008712.2	1773	179	10.0959	100	2e-90
NC_035905.1:21793945-21795131	ENSAMXT00000008725.2	8706	329	3.779	100	2e-92
NW_019172948.1:66698-67014	ENSAMXT00000008730.2	1725	104	6.02899	100	1e-48
NC_035916.1:33224146-33224835	ENSAMXT00000008735.2	9276	212	2.28547	100	3e-108
NW_019172906.1:6311726-6312451	ENSAMXT00000008736.2	3054	556	18.2056	100	0
NW_019172793.1:37539-37883	ENSAMXT00000008758.2	222	97	43.6937	98.97	2e-42
NC_035916.1:32848133-32848511	ENSAMXT00000008804.2	2763	32	1.15816	100	2e-08
NC_035919.1:11575733-11576124	ENSAMXT00000008813.2	1254	125	9.9681	100	4e-60
NW_019172925.1:3750313-3750551	ENSAMXT00000008814.2	1647	88	5.34305	100	8e-40
NC_035910.1:34458197-34458568	ENSAMXT00000008815.2	543	202	37.2007	100	5e-103
NW_019172906.1:6737975-6738298	ENSAMXT00000008819.2	1683	221	13.1313	100	1e-113
NW_019170649.1:3465-3726	ENSAMXT00000008834.2	1650	277	16.7879	99.56	6e-116
NC_035914.1:334648-334885	ENSAMXT00000008835.2	1053	195	18.5185	100	3e-99
NC_035910.1:34514942-34515454	ENSAMXT00000008838.2	3636	85	2.33773	100	8e-38
NC_035916.1:32672827-32673169	ENSAMXT00000008842.2	3117	74	2.37408	100	7e-32
NC_035913.1:10070784-10071308	ENSAMXT00000008846.2	267	34	12.7341	97.06	9e-08
NC_035912.1:16961463-16961964	ENSAMXT00000008847.2	1563	101	6.46193	100	1e-46
NW_019171752.1:82118-82535	ENSAMXT00000008854.2	1536	129	8.39844	100	2e-62
NC_035910.1:32399807-32400274	ENSAMXT00000008866.2	1671	159	9.51526	100	6e-79
NC_035911.1:32463202-32464016	ENSAMXT00000008875.2	1374	131	9.53421	90.77	7e-16
NC_035910.1:32008983-32009507	ENSAMXT00000008884.2	2232	364	16.3082	95.6	2e-164
NC_035900.1:17376387-17376674	ENSAMXT00000008891.2	480	50	10.4167	100	1e-18
NC_035905.1:31501834-31502106	ENSAMXT00000008895.2	1224	213	17.402	100	3e-109
NC_035918.1:18205436-18205638	ENSAMXT00000008899.2	1803	61	3.38325	100	7e-25
NC_035916.1:32446884-32447094	ENSAMXT00000008909.2	4902	111	2.26438	100	1e-52
NC_035913.1:22528693-22528968	ENSAMXT00000008910.2	669	216	32.287	100	7e-111
NC_035916.1:32405231-32405767	ENSAMXT00000008918.2	2634	386	14.6545	100	8e-128
NW_019171661.1:155950-156166	ENSAMXT00000008924.2	2801	216	7.71153	100	5e-111
NC_035918.1:18089061-18089285	ENSAMXT00000008927.2	516	77	14.9225	100	1e-33
NC_035903.1:25269560-25269846	ENSAMXT00000008932.2	6933	466	6.72148	100	1e-83
NC_035913.1:22484454-22484902	ENSAMXT00000008938.2	2409	96	3.98506	100	6e-44
NC_035916.1:13596239-13596494	ENSAMXT00000008959.2	14814	589	3.97597	100	8e-60
NC_035905.1:2437085-2437441	ENSAMXT00000008961.2	1320	34	2.57576	100	1e-09
NC_035900.1:17332633-17333003	ENSAMXT00000008969.2	5907	147	2.48857	100	2e-72
NC_035903.1:25497166-25497443	ENSAMXT00000008975.2	417	74	17.7458	100	6e-32
NW_019170746.1:31233-31920	ENSAMXT00000008978.2	945	377	39.8942	100	0
NC_035900.1:17262964-17263473	ENSAMXT00000008980.2	2001	142	7.09645	100	2e-69
NC_035908.1:27594154-27594776	ENSAMXT00000008988.2	1677	257	15.325	100	8e-79
NC_035918.1:17936808-17937121	ENSAMXT00000008997.2	8025	145	1.80685	100	2e-11
NC_035903.1:25534786-25535126	ENSAMXT00000009000.2	2916	168	5.76132	100	4e-84
NC_035916.1:13832180-13832400	ENSAMXT00000009006.2	2001	110	5.49725	100	4e-52
NC_035910.1:31322714-31322978	ENSAMXT00000009008.2	3570	117	3.27731	100	7e-56
NC_035915.1:6301156-6301727	ENSAMXT00000009010.2	1710	131	7.66082	100	3e-63
NC_035910.1:31283648-31283931	ENSAMXT00000009013.2	1146	182	15.8813	100	5e-92
NC_035916.1:31942896-31943463	ENSAMXT00000009021.2	12085	130	1.07571	100	9e-63
NC_035913.1:22418746-22418985	ENSAMXT00000009026.2	4218	153	3.62731	100	6e-76
NW_019171454.1:41754-41969	ENSAMXT00000009033.2	3357	438	13.0474	86.84	2e-16
NW_019171173.1:80130-80855	ENSAMXT00000009036.2	2562	150	5.8548	96	4e-62
NC_035897.1:25743830-25744170	ENSAMXT00000009037.2	2493	97	3.89089	100	1e-44
NC_035916.1:31460016-31460216	ENSAMXT00000009059.2	1050	145	13.8095	100	1e-71
NC_035916.1:31453377-31453665	ENSAMXT00000009066.2	3351	106	3.16323	100	1e-49
NC_035916.1:31326415-31326708	ENSAMXT00000009070.2	1638	96	5.86081	100	4e-44
NC_035916.1:14031683-14031993	ENSAMXT00000009077.2	3813	265	6.94991	100	2e-32
NC_035911.1:900999-901223	ENSAMXT00000009084.2	2559	224	8.75342	100	2e-115
NC_035916.1:14153882-14154177	ENSAMXT00000009095.2	1890	102	5.39683	100	2e-47
NC_035897.1:26007543-26008646	ENSAMXT00000009104.2	4104	148	3.60624	100	2e-72
NC_035916.1:14314247-14314576	ENSAMXT00000009111.2	1281	329	25.6831	100	1e-173
NC_035900.1:2161465-2161681	ENSAMXT00000009138.2	10034	738	7.35499	100	3e-53
NC_035916.1:14693216-14693517	ENSAMXT00000009139.2	11121	449	4.03741	100	4e-64
NC_035913.1:21894408-21894888	ENSAMXT00000009150.2	2499	201	8.04322	100	3e-102
NC_035916.1:14733993-14734453	ENSAMXT00000009151.2	1923	336	17.4727	100	2e-177
NC_035918.1:8397826-8398148	ENSAMXT00000009172.2	5064	135	2.66588	100	9e-41
NC_035912.1:17033926-17034220	ENSAMXT00000009181.2	3681	120	3.25998	100	2e-57
NC_035898.1:27036700-27037000	ENSAMXT00000009184.2	1341	524	39.0753	91.57	1e-23
NC_035900.1:16961150-16961416	ENSAMXT00000009191.2	5859	429	7.32207	98.91	3e-89
NW_019172824.1:1752853-1753191	ENSAMXT00000009193.2	1692	238	14.0662	99.58	2e-121
NC_035918.1:17438289-17438715	ENSAMXT00000009195.2	1242	150	12.0773	100	5e-74
NC_035900.1:2183466-2183696	ENSAMXT00000009212.2	2355	95	4.03397	97.89	8e-40
NC_035918.1:17258628-17258882	ENSAMXT00000009222.2	2916	306	10.4938	100	2e-101
NC_035911.1:8638912-8639121	ENSAMXT00000009231.2	792	160	20.202	100	7e-80
NC_035910.1:694675-694961	ENSAMXT00000009235.2	1509	286	18.9529	100	8e-150
NW_019171754.1:104517-104842	ENSAMXT00000009242.2	4791	154	3.21436	100	2e-76
NC_035911.1:24199382-24199630	ENSAMXT00000009243.2	4599	53	1.15242	94.34	2e-15
NW_019170731.1:542782-543000	ENSAMXT00000009255.2	4257	57	1.33897	100	1e-22
NC_035910.1:662535-662760	ENSAMXT00000009266.2	2826	328	11.6065	100	2e-90
NW_019170731.1:489934-490211	ENSAMXT00000009267.2	1965	182	9.26209	100	5e-92
NW_019171465.1:12743-13923	ENSAMXT00000009275.2	840	655	77.9762	86.06	3e-130
NC_035898.1:9710115-9710399	ENSAMXT00000009276.2	6000	284	4.73333	100	1e-148
NC_035897.1:16680243-16680567	ENSAMXT00000009287.2	3891	137	3.52095	100	6e-67
NW_019172913.1:3854711-3854957	ENSAMXT00000009321.2	2226	190	8.53549	100	2e-96
NC_035910.1:542312-542735	ENSAMXT00000009332.2	423	80	18.9125	100	4e-35
NC_035917.1:20643111-20643491	ENSAMXT00000009339.2	972	54	5.55556	100	1e-20
NC_035900.1:2249082-2249300	ENSAMXT00000009344.2	1137	39	3.43008	100	1e-12
NC_035914.1:25797114-25797492	ENSAMXT00000009360.2	1443	122	8.45461	93.62	3e-11
NC_035897.1:16340586-16340798	ENSAMXT00000009362.2	6165	62	1.00568	100	2e-25
NC_035911.1:2010801-2011125	ENSAMXT00000009364.2	1401	220	15.7031	100	5e-113
NW_019171452.1:198664-198984	ENSAMXT00000009367.2	1593	214	13.4338	100	4e-79
NC_035912.1:20771505-20771743	ENSAMXT00000009386.2	3243	46	1.41844	100	2e-16
NC_035911.1:1868382-1868736	ENSAMXT00000009388.2	1686	135	8.00712	100	9e-66
NW_019172925.1:6981061-6981267	ENSAMXT00000009395.2	2772	206	7.43146	100	2e-105
NW_019172913.1:3202961-3203315	ENSAMXT00000009402.2	2334	164	7.02656	100	7e-82
NC_035905.1:31766513-31766931	ENSAMXT00000009415.2	1725	98	5.68116	100	4e-45
NW_019172066.1:239022-239334	ENSAMXT00000009421.2	1407	312	22.1748	100	3e-164
NW_019172913.1:3149557-3149898	ENSAMXT00000009427.2	804	48	5.97015	100	2e-17
NC_035917.1:20034327-20034747	ENSAMXT00000009444.2	7077	169	2.38802	100	1e-84
NW_019170859.1:11387-11637	ENSAMXT00000009461.2	5778	560	9.69193	97.5	1e-52
NC_035897.1:16078246-16078674	ENSAMXT00000009463.2	3036	274	9.02503	100	4e-85
NC_035905.1:13893110-13893584	ENSAMXT00000009465.2	1437	427	29.7147	97.67	8e-13
NC_035899.1:30523862-30524163	ENSAMXT00000009468.2	3414	259	7.58641	100	9e-135
NC_035898.1:9400077-9400463	ENSAMXT00000009474.2	1209	369	30.5211	97.06	7e-08
NC_035917.1:19923559-19923835	ENSAMXT00000009478.2	2226	180	8.08625	100	7e-91
NC_035918.1:32112753-32112955	ENSAMXT00000009485.2	5712	231	4.04412	100	7e-20
NC_035899.1:30475434-30476008	ENSAMXT00000009486.2	1422	128	9.00141	100	1e-61
NC_035908.1:27927142-27927476	ENSAMXT00000009488.2	474	86	18.1435	97.67	1e-34
NC_035899.1:30419000-30419520	ENSAMXT00000009498.2	5454	520	9.53429	100	0
NC_035912.1:17811416-17811816	ENSAMXT00000009520.2	3903	246	6.30284	100	2e-127
NW_019172828.1:5170585-5171101	ENSAMXT00000009535.2	1203	413	34.3308	100	0
NC_035899.1:52301825-52302247	ENSAMXT00000009562.2	3351	78	2.32766	100	5e-34
NC_035920.1:25451331-25451901	ENSAMXT00000009573.2	2208	500	22.6449	100	0
NC_035911.1:9551893-9552155	ENSAMXT00000009601.2	921	57	6.18893	98.25	7e-21
NW_019170901.1:82470-83171	ENSAMXT00000009623.2	939	52	5.53781	100	3e-19
NC_035913.1:24955833-24956112	ENSAMXT00000009632.2	2028	68	3.35306	100	1e-28
NW_019170901.1:69888-70154	ENSAMXT00000009638.2	1200	227	18.9167	100	5e-117
NW_019172873.1:2768612-2768837	ENSAMXT00000009648.2	2298	87	3.7859	98.85	5e-37
NC_035920.1:40382659-40383033	ENSAMXT00000009652.2	9096	816	8.97098	100	0
NC_035920.1:40375723-40376029	ENSAMXT00000009654.2	1527	172	11.2639	100	2e-86
NW_019170621.1:241328-241797	ENSAMXT00000009660.2	966	216	22.3602	100	3e-37
NC_035920.1:25297448-25297845	ENSAMXT00000009664.2	939	144	15.3355	100	1e-70
NC_035919.1:8584957-8585335	ENSAMXT00000009666.2	5433	208	3.82846	100	3e-106
NC_035909.1:7773300-7773645	ENSAMXT00000009669.2	3420	103	3.0117	100	5e-48
NW_019170621.1:176339-177481	ENSAMXT00000009673.2	969	105	10.8359	100	3e-16
NC_035900.1:2604879-2605364	ENSAMXT00000009679.2	1509	304	20.1458	100	1e-159
NC_035912.1:102892-103160	ENSAMXT00000009685.2	3993	382	9.56674	100	2e-71
NC_035917.1:18511192-18511492	ENSAMXT00000009687.2	1818	57	3.13531	100	2e-22
NC_035913.1:24861936-24862141	ENSAMXT00000009692.2	2424	137	5.65182	100	4e-67
NC_035899.1:72613499-72615083	ENSAMXT00000009694.2	1467	320	21.8132	100	5e-89
NC_035900.1:2633819-2634218	ENSAMXT00000009695.2	3606	206	5.7127	100	4e-105
NC_035921.1:8190940-8191383	ENSAMXT00000009720.2	1515	126	8.31683	100	1e-60
NC_035899.1:52794536-52794747	ENSAMXT00000009734.2	2361	170	7.20034	100	2e-85
NC_035913.1:24759866-24760257	ENSAMXT00000009743.2	4728	617	13.0499	100	2e-93
NW_019172086.1:100570-100829	ENSAMXT00000009757.2	1383	159	11.4967	100	3e-79
NC_035909.1:2656336-2656624	ENSAMXT00000009786.2	2034	68	3.34317	100	1e-28
NC_035905.1:32334938-32335442	ENSAMXT00000009793.2	1239	143	11.5416	100	5e-70
NC_035921.1:8518012-8518415	ENSAMXT00000009796.2	2058	183	8.89213	100	2e-92
NC_035898.1:14748103-14748606	ENSAMXT00000009797.2	6804	71	1.0435	100	5e-30
NW_019172854.1:396314-396617	ENSAMXT00000009813.2	1410	282	20	100	1e-147
NC_035921.1:8904733-8905075	ENSAMXT00000009815.2	6111	81	1.32548	100	9e-36
NW_019172854.1:211358-211581	ENSAMXT00000009837.2	2331	104	4.4616	100	9e-49
NC_035913.1:24668898-24669394	ENSAMXT00000009841.2	6120	352	5.75163	98	2e-68
NW_019172854.1:135462-135868	ENSAMXT00000009847.2	2049	357	17.4231	100	0
NW_019172854.1:99642-99937	ENSAMXT00000009859.2	906	84	9.27152	100	2e-37
NC_035909.1:7024252-7024498	ENSAMXT00000009861.2	8604	252	2.92887	100	3e-09
NC_035905.1:32378810-32379115	ENSAMXT00000009874.2	573	86	15.0087	100	1e-38
NC_035915.1:14439111-14439440	ENSAMXT00000009879.2	5937	148	2.49284	100	5e-73
NC_035921.1:9395695-9395973	ENSAMXT00000009881.2	2901	110	3.7918	100	6e-52
NC_035909.1:6952011-6952506	ENSAMXT00000009891.2	2910	162	5.56701	100	1e-80
NC_035903.1:38888278-38888566	ENSAMXT00000009905.2	1323	66	4.98866	100	2e-27
NW_019172906.1:2450916-2451285	ENSAMXT00000009910.2	2190	219	10	100	1e-30
NW_019172906.1:2443873-2444306	ENSAMXT00000009919.2	2223	77	3.46379	100	2e-33
NC_035898.1:14817713-14817956	ENSAMXT00000009920.2	1545	91	5.88997	100	2e-41
NW_019171834.1:60479-60976	ENSAMXT00000009928.2	1104	86	7.78986	93.02	2e-28
NW_019172906.1:2353716-2354228	ENSAMXT00000009941.2	2013	90	4.47094	100	1e-40
NW_019172091.1:388276-388568	ENSAMXT00000009948.2	1854	104	5.60949	100	1e-48
NC_035898.1:12937661-12938123	ENSAMXT00000009971.2	3150	274	8.69841	100	6e-64
NC_035899.1:44207161-44207414	ENSAMXT00000009982.2	1431	107	7.47729	100	2e-50
NC_035901.1:30925543-30925748	ENSAMXT00000009999.2	516	102	19.7674	100	2e-11
NC_035903.1:38976289-38976528	ENSAMXT00000010001.2	1515	90	5.94059	100	6e-41
NC_035921.1:7819578-7819936	ENSAMXT00000010003.2	3168	119	3.75631	100	7e-57
NW_019171635.1:357906-358156	ENSAMXT00000010012.2	1182	132	11.1675	96.97	1e-07
NC_035898.1:34233004-34233228	ENSAMXT00000010017.2	1095	37	3.379	100	2e-11
NW_019172672.1:410065-410277	ENSAMXT00000010018.2	3690	212	5.74526	100	8e-109
NC_035898.1:21051507-21051906	ENSAMXT00000010021.2	1890	116	6.13757	99.14	2e-53
NC_035901.1:30889980-30890361	ENSAMXT00000010027.2	1878	60	3.19489	100	5e-24
NW_019171629.1:48219-48667	ENSAMXT00000010048.2	1194	735	61.5578	100	0
NC_035916.1:21242601-21242903	ENSAMXT00000010055.2	1200	119	9.91667	99.16	1e-54
NC_035913.1:4017017-4017246	ENSAMXT00000010056.2	2241	107	4.77465	100	2e-50
NC_035899.1:52192068-52192272	ENSAMXT00000010066.2	1077	112	10.3993	98.21	2e-20
NC_035899.1:44342118-44342519	ENSAMXT00000010067.2	2334	242	10.3685	100	3e-125
NC_035903.1:39020925-39021129	ENSAMXT00000010087.2	2787	37	1.32759	100	2e-11
NC_035913.1:14803415-14803621	ENSAMXT00000010093.2	2586	81	3.13225	100	5e-36
NW_019170897.1:26131-26470	ENSAMXT00000010103.2	3153	339	10.7517	100	3e-179
NC_035897.1:12152760-12153020	ENSAMXT00000010108.2	2070	201	9.71014	100	1e-102
NC_035919.1:9884215-9884454	ENSAMXT00000010124.2	1293	71	5.49111	100	2e-30
NW_019172827.1:330339-330594	ENSAMXT00000010127.2	1602	104	6.49189	100	1e-48
NC_035898.1:20872810-20874842	ENSAMXT00000010132.2	999	863	86.3864	100	0
NC_035921.1:7702673-7702950	ENSAMXT00000010134.2	3840	652	16.9792	100	8e-145
NW_019171629.1:26749-27805	ENSAMXT00000010151.2	1593	278	17.4513	92.09	2e-106
NC_035903.1:39141147-39141347	ENSAMXT00000010157.2	4758	53	1.11391	100	2e-20
NW_019172845.1:398579-398974	ENSAMXT00000010168.2	1461	1004	68.7201	96.3	9e-17
NC_035898.1:20672184-20672479	ENSAMXT00000010173.2	2166	180	8.31025	100	7e-91
NW_019172913.1:5138276-5138814	ENSAMXT00000010175.2	906	82	9.05077	100	4e-36
NC_035903.1:39200314-39200636	ENSAMXT00000010181.2	3627	203	5.59691	100	1e-103
NC_035915.1:329313-329712	ENSAMXT00000010198.2	5097	225	4.41436	100	1e-115
NW_019171371.1:132445-132692	ENSAMXT00000010205.2	2931	101	3.44592	100	5e-47
NW_019172929.1:2249455-2249714	ENSAMXT00000010208.2	6753	279	4.1315	100	3e-20
NW_019172913.1:5222162-5222407	ENSAMXT00000010210.2	5106	320	6.26714	100	3e-49
NC_035909.1:1494907-1495167	ENSAMXT00000010234.2	5694	134	2.35335	100	2e-65
NC_035919.1:34331543-34331751	ENSAMXT00000010238.2	2346	114	4.85934	100	2e-54
NW_019172913.1:5763392-5763636	ENSAMXT00000010262.2	4878	174	3.56704	99.43	2e-85
NC_035919.1:34250432-34251006	ENSAMXT00000010265.2	828	228	27.5362	100	3e-117
NC_035916.1:10941417-10941697	ENSAMXT00000010280.2	2568	1697	66.0826	89.91	4e-33
NC_035901.1:39526068-39526315	ENSAMXT00000010281.2	1503	112	7.45176	100	4e-53
NW_019171371.1:100367-100640	ENSAMXT00000010284.2	7887	285	3.61354	100	1e-87
NC_035901.1:39710861-39711325	ENSAMXT00000010294.2	510	130	25.4902	100	7e-63
NC_035916.1:10952946-10953393	ENSAMXT00000010296.2	2520	447	17.7381	100	0
NC_035899.1:72797817-72798076	ENSAMXT00000010298.2	6576	259	3.93856	100	8e-135
NC_035919.1:9367018-9367448	ENSAMXT00000010308.2	1569	119	7.58445	100	9e-57
NC_035903.1:39262895-39263138	ENSAMXT00000010309.2	5619	450	8.00854	98.85	1e-83
NW_019171698.1:69972-70231	ENSAMXT00000010311.2	2202	259	11.762	98.46	4e-128
NC_035913.1:27075104-27075456	ENSAMXT00000010331.2	2004	143	7.13573	100	3e-70
NC_035903.1:39411834-39412113	ENSAMXT00000010332.2	1035	115	11.1111	100	9e-55
NC_035916.1:23445162-23445471	ENSAMXT00000010342.2	4311	226	5.2424	100	8e-51
NC_035908.1:3125897-3126428	ENSAMXT00000010351.2	1653	58	3.50877	100	9e-23
NC_035919.1:34152190-34152437	ENSAMXT00000010361.2	2052	263	12.8168	100	2e-65
NC_035916.1:11169560-11169905	ENSAMXT00000010363.2	2115	210	9.92908	100	2e-107
NC_035903.1:39421521-39421800	ENSAMXT00000010377.2	2382	112	4.70193	100	4e-53
NC_035919.1:33152778-33153016	ENSAMXT00000010389.2	8718	436	5.00115	100	3e-123
NC_035901.1:34484149-34484357	ENSAMXT00000010425.2	2580	69	2.67442	100	3e-29
NC_035905.1:10290554-10290807	ENSAMXT00000010435.2	1005	93	9.25373	100	1e-42
NW_019172134.1:161995-162215	ENSAMXT00000010436.2	1821	51	2.80066	100	3e-19
NC_035916.1:22551631-22551941	ENSAMXT00000010441.2	855	145	16.9591	98.75	5e-33
NC_035919.1:32944470-32944756	ENSAMXT00000010453.2	3006	87	2.89421	100	4e-39
NC_035899.1:73301278-73301633	ENSAMXT00000010455.2	2742	327	11.9256	100	2e-172
NC_035899.1:73439545-73439852	ENSAMXT00000010462.2	456	53	11.6228	98.11	1e-18
NC_035899.1:73604934-73605167	ENSAMXT00000010463.2	1068	142	13.2959	100	7e-70
NC_035903.1:39618475-39618697	ENSAMXT00000010467.2	7656	223	2.91275	100	2e-36
NC_035902.1:36314192-36314428	ENSAMXT00000010500.2	3102	215	6.93101	98.91	2e-40
NC_035903.1:40497687-40498020	ENSAMXT00000010516.2	7341	365	4.97207	100	1e-99
NW_019170591.1:159345-159614	ENSAMXT00000010545.2	753	434	57.6361	95.45	6e-12
NC_035915.1:14256651-14256985	ENSAMXT00000010550.2	3057	132	4.31796	100	4e-64
NC_035921.1:6393321-6393641	ENSAMXT00000010554.2	711	84	11.8143	100	2e-37
NC_035903.1:40571125-40571417	ENSAMXT00000010559.2	1932	124	6.41822	100	1e-59
NC_035921.1:5885569-5886030	ENSAMXT00000010570.2	9210	367	3.9848	100	2e-78
NC_035919.1:32359799-32360036	ENSAMXT00000010583.2	5424	490	9.03392	100	1e-122
NW_019170641.1:54571-55070	ENSAMXT00000010584.2	4539	80	1.7625	100	5e-35
NC_035903.1:1836609-1836911	ENSAMXT00000010593.2	1194	200	16.7504	100	6e-102
NC_035897.1:14175187-14175716	ENSAMXT00000010604.2	3348	76	2.27001	100	9e-33
NW_019172859.1:233597-234241	ENSAMXT00000010608.2	2007	167	8.32088	100	3e-83
NW_019172134.1:83040-83251	ENSAMXT00000010615.2	1473	47	3.19077	100	4e-17
NC_035903.1:1750351-1750878	ENSAMXT00000010626.2	10164	527	5.18497	100	0
NC_035921.1:23207842-23208215	ENSAMXT00000010636.2	786	96	12.2137	90.62	2e-28
NC_035903.1:1399565-1399912	ENSAMXT00000010652.2	1296	41	3.16358	100	2e-13
NW_019171187.1:84821-85107	ENSAMXT00000010658.2	2400	501	20.875	100	4e-58
NW_019171493.1:30271-30563	ENSAMXT00000010659.2	1326	490	36.9532	100	1e-147
NC_035897.1:14849349-14849615	ENSAMXT00000010672.2	603	38	6.30182	94.74	1e-08
NW_019172807.1:21686-22504	ENSAMXT00000010675.2	2370	286	12.0675	97.2	6e-136
NC_035903.1:33267645-33267991	ENSAMXT00000010676.2	1245	346	27.7912	100	0
NC_035915.1:14149414-14149925	ENSAMXT00000010679.2	1209	135	11.1663	100	1e-65
NW_019172943.1:45801-46070	ENSAMXT00000010689.2	3684	764	20.7383	95.77	9e-25
NC_035915.1:14112770-14113040	ENSAMXT00000010691.2	5721	165	2.88411	100	6e-37
NC_035908.1:3000568-3000865	ENSAMXT00000010693.2	795	80	10.0629	100	3e-35
NC_035900.1:3394648-3394956	ENSAMXT00000010699.2	915	33	3.60656	100	4e-09
NC_035914.1:3877124-3877350	ENSAMXT00000010701.2	2877	226	7.8554	100	1e-116
NC_035897.1:14952902-14953111	ENSAMXT00000010703.2	1272	76	5.97484	100	3e-33
NC_035900.1:3468281-3468771	ENSAMXT00000010706.2	2949	220	7.46016	100	3e-32
NC_035910.1:29608807-29609171	ENSAMXT00000010719.2	1755	128	7.29345	100	7e-62
NC_035897.1:15026829-15027064	ENSAMXT00000010725.2	2379	78	3.27869	100	3e-34
NC_035897.1:15113224-15113496	ENSAMXT00000010744.2	8235	170	2.06436	100	9e-55
NC_035902.1:36240125-36240371	ENSAMXT00000010755.2	1551	125	8.05932	100	2e-60
NC_035897.1:15681157-15681443	ENSAMXT00000010764.2	1887	139	7.36619	100	4e-68
NC_035899.1:54002074-54002403	ENSAMXT00000010770.2	1068	148	13.8577	100	5e-73
NC_035920.1:39495558-39495766	ENSAMXT00000010780.2	2721	172	6.32121	100	1e-86
NC_035916.1:22713594-22714128	ENSAMXT00000010794.2	4560	199	4.36404	100	4e-101
NC_035915.1:13659566-13659926	ENSAMXT00000010799.2	993	360	36.2538	100	0
NW_019171451.1:40655-41113	ENSAMXT00000010822.2	1353	101	7.46489	90.57	4e-11
NC_035906.1:25008186-25008583	ENSAMXT00000010825.2	4965	169	3.40383	100	1e-84
NW_019172907.1:980282-980579	ENSAMXT00000010826.2	789	77	9.75919	100	1e-13
NC_035916.1:22603597-22603877	ENSAMXT00000010827.2	7503	245	3.26536	100	3e-54
NC_035909.1:42795877-42796125	ENSAMXT00000010829.2	1374	184	13.3916	100	4e-93
NC_035897.1:15786467-15786737	ENSAMXT00000010840.2	4194	56	1.33524	100	6e-22
NC_035910.1:30161781-30162163	ENSAMXT00000010855.2	4008	121	3.01896	100	6e-58
NC_035910.1:29228778-29229072	ENSAMXT00000010880.2	1647	255	15.4827	100	1e-28
NC_035909.1:43576426-43576645	ENSAMXT00000010889.2	3480	83	2.38506	100	4e-37
NC_035909.1:43690423-43690793	ENSAMXT00000010893.2	2856	180	6.30252	100	9e-91
NC_035917.1:8756079-8756608	ENSAMXT00000010894.2	1914	126	6.58307	100	1e-60
NW_019172846.1:561919-562124	ENSAMXT00000010895.2	1959	396	20.2144	100	2e-30
NC_035906.1:25115585-25115923	ENSAMXT00000010902.2	5325	180	3.38028	100	8e-91
NC_035909.1:44059068-44059324	ENSAMXT00000010905.2	2190	39	1.78082	100	2e-12
NC_035899.1:50764022-50764282	ENSAMXT00000010910.2	3330	260	7.80781	100	2e-135
NW_019172846.1:774310-774787	ENSAMXT00000010911.2	276	77	27.8986	100	2e-33
NC_035910.1:29769207-29769597	ENSAMXT00000010913.2	4032	126	3.125	100	1e-60
NW_019172846.1:794560-794992	ENSAMXT00000010914.2	2823	110	3.89656	100	9e-52
NW_019172873.1:23649-23859	ENSAMXT00000010917.2	2514	72	2.86396	100	5e-31
NC_035902.1:36174030-36174341	ENSAMXT00000010919.2	3393	275	8.10492	100	2e-77
NC_035906.1:25161584-25162186	ENSAMXT00000010923.2	1692	135	7.97872	100	2e-65
NC_035920.1:38869576-38869814	ENSAMXT00000010948.2	4488	102	2.27273	100	1e-47
NC_035909.1:601374-601690	ENSAMXT00000010967.2	4011	204	5.08601	100	4e-104
NC_035920.1:38113046-38113435	ENSAMXT00000010972.2	3348	143	4.27121	100	4e-70
NC_035902.1:36022729-36023025	ENSAMXT00000010978.2	1650	137	8.30303	100	6e-67
NC_035920.1:38085968-38086586	ENSAMXT00000010981.2	3090	66	2.13592	100	4e-27
NC_035909.1:846632-846876	ENSAMXT00000010991.2	3324	29	0.872443	100	5e-07
NW_019172154.1:28421-28836	ENSAMXT00000010999.2	1398	153	10.9442	100	1e-75
NW_019172446.1:35974-36446	ENSAMXT00000011001.2	1602	88	5.49313	100	2e-39
NC_035911.1:28221103-28221389	ENSAMXT00000011003.2	1989	144	7.23982	100	7e-71
NC_035903.1:36832777-36833097	ENSAMXT00000011039.2	510	106	20.7843	100	1e-49
NW_019172899.1:38759-39077	ENSAMXT00000011045.2	1194	71	5.9464	100	3e-30
NC_035899.1:66920973-66921658	ENSAMXT00000011049.2	3696	239	6.46645	100	5e-41
NC_035898.1:1153700-1154182	ENSAMXT00000011058.2	6357	59	0.928111	100	2e-23
NC_035921.1:24443630-24443900	ENSAMXT00000011067.2	2178	270	12.3967	100	6e-141
NC_035915.1:6458557-6458875	ENSAMXT00000011072.2	3339	149	4.46241	100	1e-39
NW_019172829.1:1048900-1049155	ENSAMXT00000011075.2	2439	61	2.50103	100	9e-25
NC_035912.1:31995771-31996234	ENSAMXT00000011078.2	2127	80	3.76117	100	5e-35
NC_035899.1:53695980-53696188	ENSAMXT00000011086.2	3963	368	9.28589	100	4e-67
NC_035899.1:67071189-67071446	ENSAMXT00000011095.2	3354	76	2.26595	100	4e-33
NC_035897.1:606359-606685	ENSAMXT00000011113.2	2553	187	7.32472	100	1e-94
NW_019172904.1:199772-200020	ENSAMXT00000011116.2	4812	101	2.09892	100	5e-47
NC_035915.1:6883682-6884059	ENSAMXT00000011132.2	1092	128	11.7216	100	8e-62
NC_035914.1:26879185-26879394	ENSAMXT00000011143.2	2433	166	6.82285	100	3e-83
NC_035915.1:17988556-17988798	ENSAMXT00000011177.2	1335	119	8.91386	100	5e-57
NC_035905.1:12408479-12408746	ENSAMXT00000011187.2	12039	641	5.32436	99.51	4e-103
NC_035915.1:17801744-17801946	ENSAMXT00000011188.2	2388	64	2.68007	100	1e-26
NC_035920.1:37491510-37491824	ENSAMXT00000011189.2	13029	31	0.237931	100	5e-08
NC_035915.1:17784488-17785109	ENSAMXT00000011191.2	795	109	13.7107	100	5e-51
NC_035915.1:26320599-26320859	ENSAMXT00000011197.2	2784	62	2.22701	100	3e-25
NC_035915.1:17768797-17769008	ENSAMXT00000011199.2	7290	81	1.11111	100	5e-36
NW_019172904.1:279616-279978	ENSAMXT00000011201.2	1272	135	10.6132	100	9e-66
NC_035921.1:24540312-24540764	ENSAMXT00000011204.2	2259	173	7.65826	100	9e-87
NW_019171629.1:23063-23598	ENSAMXT00000011224.2	2451	594	24.235	82.95	9e-13
NC_035912.1:31674320-31674676	ENSAMXT00000011225.2	3978	110	2.76521	100	7e-52
NC_035920.1:37323289-37323689	ENSAMXT00000011232.2	918	75	8.16993	98.67	4e-30
NC_035915.1:26193408-26193792	ENSAMXT00000011238.2	1599	164	10.2564	100	8e-82
NC_035912.1:31604576-31604873	ENSAMXT00000011241.2	2127	127	5.97085	99.21	4e-59
NC_035915.1:26007841-26008184	ENSAMXT00000011244.2	1275	343	26.902	100	0
NC_035913.1:25766303-25766648	ENSAMXT00000011252.2	4359	35	0.802936	97.14	2e-08
NW_019172904.1:342632-342860	ENSAMXT00000011257.2	12345	655	5.30579	100	6e-76
NC_035899.1:67527275-67527917	ENSAMXT00000011261.2	1311	278	21.2052	100	6e-145
NC_035920.1:37293304-37293550	ENSAMXT00000011277.2	2394	74	3.09106	100	5e-32
NW_019172829.1:266833-267139	ENSAMXT00000011296.2	1533	129	8.41487	100	2e-62
NW_019172829.1:158785-159178	ENSAMXT00000011311.2	837	393	46.9534	100	0
NC_035908.1:2906637-2907216	ENSAMXT00000011328.2	13068	159	1.21671	98.11	3e-73
NC_035915.1:25725593-25726073	ENSAMXT00000011330.2	3585	356	9.93026	100	2e-44
NC_035920.1:37244895-37245235	ENSAMXT00000011335.2	2034	116	5.70305	100	3e-55
NC_035905.1:13026253-13026704	ENSAMXT00000011343.2	1647	113	6.86096	100	2e-53
NC_035915.1:25693612-25693865	ENSAMXT00000011351.2	3213	64	1.99191	100	2e-26
NC_035912.1:31363695-31363926	ENSAMXT00000011352.2	978	135	13.8037	100	6e-66
NC_035919.1:23219586-23219808	ENSAMXT00000011382.2	2178	94	4.31589	100	3e-43
NC_035905.1:13139690-13139972	ENSAMXT00000011385.2	1242	135	10.8696	100	7e-66
NC_035912.1:31308846-31309173	ENSAMXT00000011391.2	1092	761	69.6886	91.78	2e-116
NC_035905.1:13154726-13154978	ENSAMXT00000011411.2	1899	168	8.84676	100	3e-84
NC_035905.1:13181314-13181750	ENSAMXT00000011418.2	894	327	36.5772	100	2e-172
NC_035917.1:4974031-4974262	ENSAMXT00000011425.2	762	171	22.4409	100	6e-86
NC_035908.1:2504921-2505144	ENSAMXT00000011431.2	537	144	26.8156	100	6e-71
NC_035915.1:16731385-16731605	ENSAMXT00000011432.2	8766	129	1.47159	100	1e-62
NC_035920.1:11639408-11639660	ENSAMXT00000011454.2	3231	48	1.48561	100	1e-17
NC_035903.1:17259859-17260728	ENSAMXT00000011462.2	3300	213	6.45455	97.83	3e-14
NC_035911.1:3456819-3457096	ENSAMXT00000011463.2	1713	41	2.39346	100	1e-13
NC_035919.1:22919054-22919583	ENSAMXT00000011464.2	2121	193	9.09948	100	8e-98
NC_035905.1:13397249-13397501	ENSAMXT00000011468.2	14073	112	0.79585	100	4e-53
NW_019170583.1:301887-302283	ENSAMXT00000011471.2	981	30	3.0581	100	2e-07
NW_019172266.1:101224-101838	ENSAMXT00000011489.2	2154	614	28.5051	100	0
NC_035916.1:26876270-26876549	ENSAMXT00000011491.2	1317	55	4.17616	100	2e-21
NW_019172832.1:2281189-2281464	ENSAMXT00000011497.2	912	325	35.636	89.66	6e-12
NC_035915.1:16550489-16550742	ENSAMXT00000011510.2	5193	261	5.026	100	2e-41
NC_035912.1:31170617-31171190	ENSAMXT00000011512.2	708	90	12.7119	100	2e-40
NW_019171342.1:12129-12402	ENSAMXT00000011527.2	1122	370	32.9768	100	3e-39
NC_035912.1:31087745-31087985	ENSAMXT00000011542.2	2145	89	4.14918	100	2e-40
NC_035905.1:13847101-13847596	ENSAMXT00000011545.2	1302	67	5.14593	100	8e-28
NC_035912.1:31050682-31050986	ENSAMXT00000011547.2	1494	155	10.3748	100	2e-41
NC_035909.1:20076029-20076415	ENSAMXT00000011579.2	4143	148	3.57229	100	6e-73
NC_035899.1:55517673-55518176	ENSAMXT00000011581.2	2508	106	4.22648	100	2e-49
NC_035902.1:39101386-39101670	ENSAMXT00000011583.2	2178	72	3.30579	100	8e-31
NC_035912.1:26523850-26524075	ENSAMXT00000011585.2	1983	78	3.93343	100	3e-34
NC_035906.1:25390228-25390463	ENSAMXT00000011591.2	1548	198	12.7907	100	6e-101
NC_035899.1:55537793-55538065	ENSAMXT00000011592.2	1125	272	24.1778	100	5e-142
NC_035903.1:2640942-2641203	ENSAMXT00000011601.2	909	109	11.9912	100	2e-51
NC_035916.1:26988987-26989256	ENSAMXT00000011602.2	633	128	20.2212	99.22	9e-60
NC_035912.1:26600806-26601159	ENSAMXT00000011620.2	1941	182	9.37661	100	7e-92
NC_035898.1:15972503-15972746	ENSAMXT00000011661.2	966	101	10.4555	100	5e-47
NC_035912.1:30826329-30826809	ENSAMXT00000011662.2	4878	225	4.61255	100	1e-115
NC_035903.1:2430163-2430388	ENSAMXT00000011695.2	2292	62	2.70506	100	2e-25
NC_035899.1:36438817-36439129	ENSAMXT00000011713.2	2520	153	6.07143	100	8e-76
NC_035899.1:36538536-36538885	ENSAMXT00000011719.2	2262	106	4.68612	100	1e-49
NC_035915.1:16154586-16154799	ENSAMXT00000011724.2	834	213	25.5396	100	2e-109
NC_035905.1:14580784-14581370	ENSAMXT00000011727.2	2565	144	5.61404	100	2e-70
NC_035919.1:22005581-22005797	ENSAMXT00000011738.2	2298	94	4.09051	100	3e-43
NC_035909.1:19662181-19662492	ENSAMXT00000011753.2	588	81	13.7755	100	8e-36
NC_035903.1:2144267-2144767	ENSAMXT00000011758.2	1305	96	7.35632	100	6e-44
NC_035909.1:19507520-19507904	ENSAMXT00000011788.2	1557	192	12.3314	100	2e-97
NC_035909.1:40748178-40748506	ENSAMXT00000011789.2	2076	80	3.85356	100	3e-35
NC_035905.1:14757302-14757701	ENSAMXT00000011800.2	2505	42	1.67665	100	5e-14
NC_035915.1:16015924-16016363	ENSAMXT00000011810.2	1743	168	9.63855	97.62	9e-77
NC_035919.1:15661799-15662089	ENSAMXT00000011815.2	1035	282	27.2464	100	1e-147
NW_019172946.1:20680-21116	ENSAMXT00000011823.2	1389	126	9.07127	100	1e-60
NW_019172836.1:417083-417361	ENSAMXT00000011825.2	4146	278	6.70526	100	2e-145
NW_019172004.1:67522-67733	ENSAMXT00000011830.2	1926	116	6.02285	100	2e-55
NC_035904.1:16667656-16668094	ENSAMXT00000011842.2	2844	45	1.58228	100	1e-15
NC_035912.1:26999975-27000207	ENSAMXT00000011849.2	5400	96	1.77778	100	3e-44
NC_035919.1:21372296-21372577	ENSAMXT00000011850.2	4929	241	4.88943	100	2e-76
NC_035900.1:4155410-4155762	ENSAMXT00000011851.2	1167	184	15.7669	100	5e-93
NC_035919.1:21332450-21332721	ENSAMXT00000011854.2	1971	108	5.47945	100	7e-51
NC_035920.1:12510407-12510799	ENSAMXT00000011861.2	2475	214	8.64646	100	1e-109
NC_035905.1:15166120-15166407	ENSAMXT00000011864.2	996	70	7.02811	100	1e-29
NC_035919.1:15677084-15677344	ENSAMXT00000011871.2	3750	87	2.32	100	3e-39
NC_035913.1:9803150-9803400	ENSAMXT00000011872.2	732	95	12.9781	98.95	5e-42
NC_035909.1:19387060-19387268	ENSAMXT00000011880.2	2013	229	11.3761	100	9e-69
NC_035898.1:16019905-16020133	ENSAMXT00000011894.2	2814	176	6.25444	100	2e-61
NC_035915.1:15848105-15848411	ENSAMXT00000011907.2	2712	158	5.82596	100	1e-78
NC_035904.1:7808957-7809207	ENSAMXT00000011916.2	4050	281	6.93827	100	1e-63
NC_035904.1:7741738-7742225	ENSAMXT00000011922.2	6081	416	6.84098	100	3e-92
NC_035897.1:21930969-21931194	ENSAMXT00000011936.2	2796	103	3.68383	100	3e-48
NC_035919.1:15940580-15941271	ENSAMXT00000011938.2	2529	248	9.80625	100	3e-128
NC_035906.1:25526767-25526996	ENSAMXT00000011940.2	1422	170	11.955	100	2e-85
NC_035902.1:21123641-21124110	ENSAMXT00000011949.2	4296	206	4.79516	100	2e-89
NC_035897.1:21687311-21687669	ENSAMXT00000011954.2	4785	131	2.73772	100	2e-63
NC_035904.1:7684718-7685240	ENSAMXT00000011961.2	633	30	4.73934	100	3e-07
NC_035920.1:12278634-12278888	ENSAMXT00000011970.2	1281	101	7.88447	100	5e-47
NC_035920.1:12249300-12249641	ENSAMXT00000011981.2	1134	73	6.43739	100	3e-31
NC_035902.1:21723961-21724218	ENSAMXT00000011984.2	4533	191	4.21355	100	2e-25
NC_035905.1:15772670-15772889	ENSAMXT00000011992.2	1236	55	4.44984	100	2e-21
NC_035902.1:21799527-21799754	ENSAMXT00000011994.2	1734	154	8.8812	100	2e-76
NC_035920.1:12070361-12070894	ENSAMXT00000011998.2	1818	35	1.92519	100	5e-10
NC_035912.1:29985983-29986339	ENSAMXT00000012012.2	5898	143	2.42455	100	3e-70
NC_035919.1:18066310-18066631	ENSAMXT00000012023.2	2061	184	8.9277	100	5e-93
NW_019172850.1:1067705-1068081	ENSAMXT00000012024.2	1995	174	8.7218	100	6e-13
NC_035905.1:824471-825156	ENSAMXT00000012033.2	1212	88	7.26073	100	2e-39
NC_035902.1:22147222-22147482	ENSAMXT00000012055.2	2976	72	2.41935	100	7e-31
NC_035912.1:29323423-29323957	ENSAMXT00000012070.2	1038	250	24.0848	100	2e-129
NC_035920.1:26677136-26677394	ENSAMXT00000012074.2	7005	147	2.0985	100	1e-72
NC_035897.1:20923763-20924043	ENSAMXT00000012078.2	2838	94	3.31219	100	4e-43
NC_035905.1:1071243-1071520	ENSAMXT00000012089.2	2853	270	9.46372	100	4e-33
NC_035908.1:2323896-2324342	ENSAMXT00000012105.2	2934	96	3.27198	100	6e-44
NC_035897.1:20790180-20790785	ENSAMXT00000012107.2	2232	114	5.10753	100	8e-54
NW_019171101.1:119515-119813	ENSAMXT00000012112.2	4842	109	2.25114	94.5	2e-41
NC_035898.1:16209537-16210032	ENSAMXT00000012124.2	3531	313	8.86434	100	5e-75
NW_019172901.1:1107058-1107403	ENSAMXT00000012126.2	1917	125	6.52061	96.88	8e-07
NW_019172946.1:54585-54878	ENSAMXT00000012131.2	3489	60	1.71969	100	4e-24
NC_035897.1:20634184-20634391	ENSAMXT00000012132.2	5388	101	1.87454	100	4e-47
NW_019172941.1:462387-462722	ENSAMXT00000012136.2	1041	335	32.1806	90.45	6e-122
NC_035905.1:16622619-16622869	ENSAMXT00000012142.2	3741	70	1.87116	100	9e-30
NC_035912.1:34894710-34895007	ENSAMXT00000012154.2	1125	29	2.57778	100	6e-07
NC_035902.1:35794707-35794999	ENSAMXT00000012184.2	7467	65	0.870497	100	6e-27
NC_035897.1:8869655-8870017	ENSAMXT00000012193.2	3228	285	8.829	100	4e-99
NW_019170583.1:857645-858201	ENSAMXT00000012196.2	5382	64	1.18915	100	4e-26
NW_019172133.1:143073-143567	ENSAMXT00000012206.2	1392	1325	95.1868	98.85	3e-131
NC_035913.1:23859091-23859439	ENSAMXT00000012223.2	543	336	61.8785	100	2e-177
NW_019170583.1:797027-797235	ENSAMXT00000012224.2	1290	160	12.4031	99.38	3e-78
NW_019172906.1:1020198-1020524	ENSAMXT00000012239.2	4989	326	6.53438	100	6e-172
NC_035897.1:8685820-8686064	ENSAMXT00000012252.2	2406	202	8.39568	100	3e-103
NC_035897.1:24142835-24143327	ENSAMXT00000012253.2	2919	144	4.9332	84.03	4e-31
NW_019172913.1:1866504-1866986	ENSAMXT00000012260.2	3015	207	6.86567	100	4e-66
NC_035913.1:23926409-23926670	ENSAMXT00000012262.2	2331	141	6.04891	98.58	2e-65
NC_035921.1:16351740-16352032	ENSAMXT00000012276.2	4764	117	2.45592	99.15	4e-54
NC_035898.1:16298727-16299093	ENSAMXT00000012279.2	1251	81	6.47482	100	1e-35
NC_035908.1:1121960-1122310	ENSAMXT00000012281.2	2385	98	4.10901	100	3e-45
NC_035900.1:16831967-16832174	ENSAMXT00000012287.2	2406	145	6.0266	100	1e-32
NC_035900.1:16792230-16792443	ENSAMXT00000012292.2	1479	113	7.6403	100	9e-54
NC_035908.1:1102924-1103167	ENSAMXT00000012295.2	477	59	12.369	100	1e-23
NC_035907.1:843001-843464	ENSAMXT00000012306.2	2259	166	7.34838	100	7e-83
NC_035900.1:16554525-16555185	ENSAMXT00000012322.2	7002	363	5.18423	100	5e-76
NC_035913.1:12909945-12910381	ENSAMXT00000012328.2	5640	885	15.6915	100	0
NC_035913.1:12732463-12734239	ENSAMXT00000012356.2	921	119	12.9207	100	4e-56
NC_035902.1:35424699-35424932	ENSAMXT00000012413.2	3039	52	1.71109	88.46	3e-09
NC_035900.1:15974596-15974928	ENSAMXT00000012429.2	5220	105	2.01149	99.05	7e-47
NC_035900.1:15744804-15745026	ENSAMXT00000012440.2	1068	154	14.4195	87.9	3e-33
NC_035900.1:15646761-15647588	ENSAMXT00000012445.2	1278	96	7.51174	100	1e-43
NC_035921.1:17597469-17597914	ENSAMXT00000012455.2	5970	65	1.08878	100	1e-26
NC_035900.1:15471921-15472203	ENSAMXT00000012458.2	1686	73	4.32977	100	2e-31
NC_035913.1:11628637-11629383	ENSAMXT00000012464.2	5082	59	1.16096	100	4e-23
NC_035900.1:15382667-15382887	ENSAMXT00000012465.2	1446	44	3.04288	100	2e-15
NC_035921.1:17656606-17656884	ENSAMXT00000012467.2	2583	61	2.3616	100	1e-24
NC_035912.1:37186150-37186442	ENSAMXT00000012489.2	1938	289	14.9123	100	2e-151
NW_019172917.1:136498-136957	ENSAMXT00000012499.2	4515	240	5.31561	80.42	6e-44
NC_035913.1:18215142-18215418	ENSAMXT00000012500.2	744	189	25.4032	100	7e-96
NC_035900.1:15094135-15094814	ENSAMXT00000012505.2	1191	39	3.27456	100	4e-12
NC_035921.1:17714303-17714551	ENSAMXT00000012506.2	1905	154	8.08399	98.7	1e-72
NW_019172174.1:121278-121581	ENSAMXT00000012508.2	4449	392	8.81097	100	1e-39
NC_035913.1:11423327-11424042	ENSAMXT00000012520.2	4386	352	8.02554	99.68	3e-163
NC_035905.1:2327770-2327970	ENSAMXT00000012523.2	3363	127	3.77639	100	1e-61
NW_019172946.1:809705-810029	ENSAMXT00000012526.2	9333	137	1.46791	100	6e-67
NC_035913.1:11184381-11184789	ENSAMXT00000012528.2	1407	216	15.3518	100	1e-110
NW_019172238.1:379600-379976	ENSAMXT00000012535.2	4314	391	9.06351	96.43	2e-18
NC_035900.1:15071514-15071888	ENSAMXT00000012542.2	2925	149	5.09402	99.33	7e-72
NC_035903.1:16396291-16396622	ENSAMXT00000012550.2	5136	97	1.88863	100	1e-44
NW_019170908.1:11276-11696	ENSAMXT00000012555.2	1323	154	11.6402	100	2e-37
NW_019172924.1:6287171-6287464	ENSAMXT00000012560.2	4398	94	2.13734	100	5e-43
NW_019172824.1:430026-430353	ENSAMXT00000012563.2	876	164	18.7215	100	6e-82
NC_035899.1:43119661-43120028	ENSAMXT00000012570.2	1929	219	11.353	100	2e-112
NC_035915.1:20588440-20588654	ENSAMXT00000012571.2	2628	169	6.43075	100	7e-85
NC_035899.1:25806880-25807133	ENSAMXT00000012581.2	3102	124	3.99742	100	8e-60
NW_019172482.1:518274-518599	ENSAMXT00000012597.2	6459	43	0.665738	100	1e-14
NC_035921.1:26427996-26428525	ENSAMXT00000012600.2	4374	86	1.96616	98.84	1e-36
NC_035913.1:26718893-26719285	ENSAMXT00000012604.2	2163	224	10.356	100	3e-115
NW_019172907.1:743843-744128	ENSAMXT00000012607.2	1935	96	4.96124	100	3e-44
NW_019172868.1:2097741-2098247	ENSAMXT00000012608.2	2829	104	3.67621	99.04	4e-46
NC_035899.1:43102816-43103065	ENSAMXT00000012634.2	11127	367	3.29828	100	3e-129
NC_035908.1:229357-229589	ENSAMXT00000012637.2	1365	219	16.044	100	1e-112
NC_035909.1:39057275-39057758	ENSAMXT00000012640.2	2688	96	3.57143	100	6e-44
NW_019172863.1:2119790-2120178	ENSAMXT00000012652.2	1389	100	7.19942	87	2e-23
NW_019172824.1:1335490-1335715	ENSAMXT00000012654.2	1419	71	5.00352	100	2e-30
NC_035919.1:24783452-24783673	ENSAMXT00000012662.2	10647	725	6.80943	100	3e-39
NC_035921.1:26128081-26128382	ENSAMXT00000012668.2	2661	179	6.72679	100	3e-90
NW_019172482.1:459552-459802	ENSAMXT00000012679.2	6651	308	4.63088	99.09	2e-50
NC_035897.1:18849582-18850154	ENSAMXT00000012684.2	1371	200	14.5879	100	3e-08
NW_019172543.1:248248-248926	ENSAMXT00000012699.2	2382	97	4.07221	100	2e-44
NC_035908.1:264376-264814	ENSAMXT00000012700.2	984	179	18.1911	100	4e-90
NC_035912.1:9854588-9854800	ENSAMXT00000012701.2	2817	104	3.69187	100	9e-49
NW_019172907.1:540359-540599	ENSAMXT00000012704.2	6396	296	4.62789	100	1e-43
NC_035913.1:26242566-26242825	ENSAMXT00000012710.2	3897	52	1.33436	100	9e-20
NC_035912.1:10666721-10667084	ENSAMXT00000012717.2	3033	118	3.89054	100	3e-56
NC_035899.1:25632010-25632235	ENSAMXT00000012729.2	2121	124	5.8463	100	7e-60
NC_035913.1:3207077-3207465	ENSAMXT00000012731.2	1512	112	7.40741	100	6e-53
NC_035909.1:11012741-11013169	ENSAMXT00000012743.2	8217	1066	12.9731	97.22	2e-63
NC_035902.1:37051559-37052019	ENSAMXT00000012750.2	1488	149	10.0134	100	2e-73
NC_035909.1:38972027-38972881	ENSAMXT00000012757.2	2964	902	30.4318	100	8e-60
NW_019172829.1:2802805-2803020	ENSAMXT00000012770.2	2817	215	7.63223	100	2e-110
NC_035906.1:21729886-21730317	ENSAMXT00000012777.2	1815	431	23.7466	100	0
NC_035908.1:12480676-12480970	ENSAMXT00000012778.2	4674	79	1.6902	100	1e-34
NC_035912.1:9756544-9756793	ENSAMXT00000012779.2	1218	31	2.54516	100	4e-08
NC_035906.1:25803406-25803610	ENSAMXT00000012787.2	14943	144	0.963662	97.98	4e-42
NC_035913.1:3403844-3404047	ENSAMXT00000012794.2	3573	130	3.6384	100	3e-63
NC_035905.1:1836611-1837038	ENSAMXT00000012795.2	591	67	11.3367	100	7e-28
NW_019172876.1:185293-185534	ENSAMXT00000012809.2	2787	488	17.5099	90.91	5e-17
NW_019172907.1:359704-360115	ENSAMXT00000012820.2	2757	53	1.92238	98.11	7e-18
NC_035921.1:18622799-18623107	ENSAMXT00000012822.2	3204	170	5.30587	100	3e-85
NW_019172824.1:737900-738166	ENSAMXT00000012829.2	4527	191	4.21913	100	6e-27
NC_035911.1:15222955-15223575	ENSAMXT00000012831.2	10551	1023	9.69576	100	2e-60
NC_035921.1:25627753-25628007	ENSAMXT00000012843.2	4194	188	4.48259	100	2e-95
NC_035913.1:25879789-25880088	ENSAMXT00000012844.2	4416	106	2.40036	99.06	2e-47
NC_035909.1:38395877-38396426	ENSAMXT00000012857.2	1659	128	7.71549	100	1e-61
NC_035913.1:3443412-3443663	ENSAMXT00000012859.2	3414	33	0.966608	100	3e-09
NC_035921.1:25601551-25601793	ENSAMXT00000012860.2	13287	195	1.4676	100	3e-99
NC_035921.1:18700400-18700743	ENSAMXT00000012864.2	1518	162	10.6719	99.38	1e-78
NC_035909.1:10817394-10817649	ENSAMXT00000012879.2	1788	137	7.66219	100	5e-67
NC_035921.1:18719401-18720434	ENSAMXT00000012882.2	909	126	13.8614	100	3e-60
NC_035908.1:12810881-12811266	ENSAMXT00000012884.2	912	123	13.4868	100	5e-59
NC_035904.1:3986067-3986402	ENSAMXT00000012905.2	5106	80	1.56678	100	3e-35
NC_035902.1:25478232-25478596	ENSAMXT00000012917.2	3963	236	5.95508	100	7e-122
NC_035908.1:12839090-12839325	ENSAMXT00000012926.2	1113	125	11.2309	100	2e-60
NC_035900.1:8432811-8433032	ENSAMXT00000012929.2	7539	173	2.29473	100	4e-87
NC_035908.1:434599-435054	ENSAMXT00000012936.2	1635	989	60.4893	100	1e-80
NW_019171756.1:48180-48571	ENSAMXT00000012954.2	5250	96	1.82857	100	5e-44
NC_035908.1:13087126-13087404	ENSAMXT00000012966.2	1578	254	16.0963	100	5e-132
NC_035911.1:15495765-15496059	ENSAMXT00000012979.2	1188	49	4.12458	100	5e-18
NW_019172907.1:72432-72646	ENSAMXT00000012983.2	1392	214	15.3736	100	6e-110
NC_035909.1:38234549-38234877	ENSAMXT00000012985.2	2958	129	4.36105	100	2e-62
NW_019172852.1:29682-29901	ENSAMXT00000012992.2	684	116	16.9591	94.87	3e-09
NC_035909.1:10654620-10654997	ENSAMXT00000013003.2	1830	377	20.6011	100	0
NW_019171865.1:69473-70110	ENSAMXT00000013006.2	885	105	11.8644	100	8e-49
NC_035906.1:22655943-22656315	ENSAMXT00000013008.2	1446	155	10.7192	100	7e-77
NC_035909.1:38170314-38170643	ENSAMXT00000013012.2	3747	187	4.99066	100	9e-26
NW_019172920.1:201142-201536	ENSAMXT00000013037.2	2652	106	3.99698	100	1e-20
NC_035902.1:25335684-25336358	ENSAMXT00000013039.2	1518	116	7.64163	100	7e-55
NC_035908.1:15151365-15151703	ENSAMXT00000013063.2	2877	53	1.8422	100	3e-20
NC_035909.1:32509528-32510189	ENSAMXT00000013064.2	1257	33	2.6253	96.97	4e-07
NC_035910.1:30833557-30833864	ENSAMXT00000013065.2	6558	85	1.29613	100	5e-38
NC_035921.1:35858534-35858911	ENSAMXT00000013069.2	1566	182	11.622	100	7e-92
NW_019172320.1:78353-78894	ENSAMXT00000013072.2	1713	541	31.582	100	0
NC_035902.1:39919388-39919644	ENSAMXT00000013077.2	2739	256	9.34648	100	4e-133
NC_035905.1:1372445-1372857	ENSAMXT00000013080.2	4896	197	4.02369	100	1e-30
NC_035909.1:10537532-10537781	ENSAMXT00000013081.2	1740	129	7.41379	100	1e-62
NC_035909.1:38066546-38066752	ENSAMXT00000013082.2	14490	651	4.49275	100	1e-56
NC_035916.1:24267575-24267814	ENSAMXT00000013101.2	4743	176	3.71073	100	1e-88
NW_019172920.1:86967-87260	ENSAMXT00000013104.2	918	91	9.91285	100	2e-41
NC_035902.1:8987360-8987892	ENSAMXT00000013112.2	2208	201	9.10326	100	3e-102
NW_019172920.1:44543-44863	ENSAMXT00000013128.2	1359	179	13.1714	100	3e-90
NW_019172857.1:452518-452973	ENSAMXT00000013132.2	2310	85	3.67965	100	7e-38
NC_035920.1:24540417-24540719	ENSAMXT00000013145.2	5340	302	5.65543	100	1e-158
NC_035911.1:16402589-16403254	ENSAMXT00000013161.2	5907	665	11.2578	100	0
NC_035899.1:66028400-66028916	ENSAMXT00000013163.2	2556	106	4.1471	99.06	3e-47
NC_035900.1:4977578-4977894	ENSAMXT00000013170.2	5274	313	5.93477	100	5e-78
NC_035921.1:19267897-19268157	ENSAMXT00000013177.2	1314	260	19.7869	100	2e-135
NC_035921.1:9549076-9549276	ENSAMXT00000013204.2	1188	64	5.38721	100	1e-26
NC_035900.1:5043797-5044161	ENSAMXT00000013215.2	3426	311	9.07764	100	2e-87
NW_019172900.1:126088-126354	ENSAMXT00000013218.2	1869	98	5.24345	100	2e-45
NC_035914.1:8548132-8548352	ENSAMXT00000013221.2	1290	184	14.2636	100	3e-93
NC_035914.1:8536612-8537106	ENSAMXT00000013229.2	1179	217	18.4054	100	3e-111
NW_019171049.1:30794-31076	ENSAMXT00000013235.2	1668	272	16.307	100	5e-142
NW_019172857.1:29303-29601	ENSAMXT00000013243.2	1857	272	14.6473	100	2e-87
NC_035899.1:71284798-71285118	ENSAMXT00000013247.2	1260	154	12.2222	100	2e-76
NC_035899.1:70964622-70964849	ENSAMXT00000013259.2	4656	329	7.06615	100	3e-89
NC_035911.1:2807967-2808188	ENSAMXT00000013262.2	2286	117	5.11811	100	6e-56
NC_035911.1:16523144-16523600	ENSAMXT00000013269.2	2259	109	4.82514	99.08	6e-49
NC_035911.1:5489418-5489741	ENSAMXT00000013273.2	2361	196	8.30157	99.49	2e-97
NC_035914.1:8526060-8526380	ENSAMXT00000013276.2	1995	185	9.27318	100	1e-14
NC_035909.1:37322905-37323242	ENSAMXT00000013285.2	4617	146	3.16223	98.63	5e-68
NW_019171841.1:4951-5232	ENSAMXT00000013291.2	1077	119	11.0492	95.8	4e-48
NC_035911.1:5518166-5518435	ENSAMXT00000013325.2	3141	64	2.03757	100	2e-26
NC_035901.1:4028475-4028720	ENSAMXT00000013343.2	6597	252	3.81992	92.06	5e-17
NC_035902.1:40360053-40360619	ENSAMXT00000013353.2	3042	55	1.80802	100	4e-21
NC_035909.1:37144007-37144461	ENSAMXT00000013356.2	2286	127	5.55556	100	3e-61
NC_035920.1:24175608-24175844	ENSAMXT00000013361.2	876	116	13.242	100	2e-55
NW_019172925.1:6467333-6467776	ENSAMXT00000013367.2	6594	236	3.57901	100	3e-66
NC_035900.1:5157201-5157479	ENSAMXT00000013372.2	2343	129	5.50576	100	2e-62
NW_019171601.1:58683-59416	ENSAMXT00000013376.2	1566	462	29.5019	100	1e-91
NW_019172247.1:69207-69631	ENSAMXT00000013385.2	1494	238	15.9304	100	6e-123
NC_035920.1:23679813-23680054	ENSAMXT00000013391.2	1578	111	7.03422	99.1	2e-50
NC_035912.1:36746030-36746718	ENSAMXT00000013398.2	1626	132	8.11808	100	9e-64
NC_035920.1:23291063-23291753	ENSAMXT00000013402.2	2340	301	12.8632	100	8e-84
NC_035912.1:36713803-36714236	ENSAMXT00000013404.2	2157	79	3.66249	100	2e-34
NC_035911.1:5713860-5714081	ENSAMXT00000013406.2	15186	221	1.45529	100	9e-114
NC_035909.1:9653394-9653655	ENSAMXT00000013411.2	810	112	13.8272	100	4e-53
NC_035903.1:29842079-29842383	ENSAMXT00000013421.2	876	120	13.6986	100	2e-57
NC_035906.1:26436098-26436397	ENSAMXT00000013427.2	5829	106	1.81849	100	1e-49
NC_035909.1:9360292-9360605	ENSAMXT00000013431.2	594	81	13.6364	100	8e-36
NC_035916.1:24650971-24651428	ENSAMXT00000013438.2	3339	355	10.6319	100	2e-68
NW_019172946.1:1197204-1197444	ENSAMXT00000013440.2	7437	184	2.47412	100	3e-93
NC_035909.1:9349501-9349824	ENSAMXT00000013450.2	2625	396	15.0857	100	3e-149
NC_035911.1:6265574-6265895	ENSAMXT00000013453.2	1155	84	7.27273	100	2e-37
NC_035920.1:22943424-22943664	ENSAMXT00000013457.2	4257	240	5.63777	100	3e-124
NC_035920.1:22862705-22862994	ENSAMXT00000013458.2	885	162	18.3051	100	7e-81
NW_019170882.1:109895-110124	ENSAMXT00000013459.2	951	62	6.51945	100	2e-25
NC_035906.1:26502160-26502437	ENSAMXT00000013464.2	1731	106	6.12363	100	9e-50
NC_035920.1:30244096-30244673	ENSAMXT00000013482.2	1110	176	15.8559	100	2e-88
NC_035909.1:9197053-9197348	ENSAMXT00000013485.2	858	291	33.9161	100	1e-152
NC_035911.1:6602292-6602654	ENSAMXT00000013493.2	7638	152	1.99005	100	3e-75
NC_035920.1:22610698-22611141	ENSAMXT00000013500.2	4590	272	5.92593	100	8e-142
NC_035913.1:5319837-5320107	ENSAMXT00000013516.2	2304	125	5.42535	100	2e-60
NC_035911.1:25573248-25573587	ENSAMXT00000013517.2	4428	144	3.25203	100	9e-71
NC_035911.1:6890845-6891225	ENSAMXT00000013528.2	2103	124	5.89634	100	1e-59
NC_035920.1:22532560-22532789	ENSAMXT00000013530.2	1893	162	8.55784	100	6e-81
NC_035912.1:36392897-36393438	ENSAMXT00000013534.2	2463	135	5.48112	100	1e-65
NC_035911.1:25578563-25578766	ENSAMXT00000013535.2	4569	606	13.2633	99.43	5e-86
NC_035909.1:9038355-9038633	ENSAMXT00000013542.2	966	94	9.73085	98.94	2e-41
NC_035911.1:7401950-7402239	ENSAMXT00000013553.2	939	84	8.94569	100	2e-37
NC_035909.1:8964967-8965584	ENSAMXT00000013561.2	2712	595	21.9395	100	0
NW_019172682.1:106847-107059	ENSAMXT00000013576.2	2727	171	6.27063	100	5e-86
NW_019172755.1:106753-110870	ENSAMXT00000013602.2	1383	296	21.4027	100	4e-154
NC_035911.1:25506300-25506546	ENSAMXT00000013614.2	1734	311	17.9354	100	1e-127
NC_035911.1:7555466-7555740	ENSAMXT00000013619.2	3555	168	4.72574	99.4	1e-82
NC_035920.1:21936660-21936864	ENSAMXT00000013625.2	1938	686	35.3973	100	2e-104
NC_035908.1:25897918-25898428	ENSAMXT00000013634.2	3669	293	7.98583	100	3e-77
NC_035907.1:8914058-8914453	ENSAMXT00000013635.2	768	262	34.1146	99.62	1e-134
NC_035912.1:12481944-12482163	ENSAMXT00000013638.2	1071	176	16.4332	100	9e-89
NC_035905.1:115322-115887	ENSAMXT00000013639.2	960	46	4.79167	100	4e-16
NC_035915.1:1451435-1452176	ENSAMXT00000013642.2	5733	152	2.65132	100	7e-75
NC_035912.1:12584476-12584753	ENSAMXT00000013645.2	1053	277	26.3058	100	8e-145
NC_035911.1:25434606-25434909	ENSAMXT00000013646.2	1254	249	19.8565	100	3e-129
NC_035906.1:30968096-30968328	ENSAMXT00000013648.2	2127	36	1.69252	100	6e-11
NC_035912.1:12599831-12600052	ENSAMXT00000013654.2	1557	85	5.45922	100	3e-38
NC_035905.1:157685-158005	ENSAMXT00000013663.2	2475	106	4.28283	100	1e-49
NC_035909.1:8917923-8918372	ENSAMXT00000013671.2	3825	227	5.93464	100	8e-117
NC_035912.1:12628056-12628258	ENSAMXT00000013673.2	2256	202	8.9539	100	3e-103
NC_035911.1:7881346-7881793	ENSAMXT00000013683.2	1965	351	17.8626	100	9e-107
NC_035912.1:36121084-36121514	ENSAMXT00000013686.2	3597	430	11.9544	100	0
NC_035911.1:25354852-25355062	ENSAMXT00000013694.2	3627	312	8.60215	100	2e-85
NC_035911.1:7900830-7901144	ENSAMXT00000013696.2	948	103	10.865	100	5e-48
NC_035912.1:36051594-36051797	ENSAMXT00000013704.2	1917	182	9.494	100	4e-92
NC_035899.1:72014354-72014680	ENSAMXT00000013722.2	1683	251	14.9138	100	3e-130
NC_035899.1:72480947-72481297	ENSAMXT00000013734.2	7752	127	1.63829	100	3e-61
NC_035899.1:72572471-72573035	ENSAMXT00000013749.2	1188	126	10.6061	100	2e-60
NC_035909.1:8706577-8706873	ENSAMXT00000013773.2	2565	108	4.21053	100	8e-51
NC_035909.1:8653637-8654163	ENSAMXT00000013775.2	7590	218	2.8722	100	1e-111
NC_035909.1:8619434-8619790	ENSAMXT00000013779.2	1836	141	7.67974	99.29	7e-67
NC_035899.1:70699618-70700065	ENSAMXT00000013782.2	2652	205	7.73002	99.02	1e-100
NC_035898.1:19795262-19795485	ENSAMXT00000013783.2	3945	303	7.68061	95.08	3e-19
NC_035909.1:8486994-8487216	ENSAMXT00000013789.2	3051	177	5.80138	100	2e-89
NW_019172408.1:101328-101626	ENSAMXT00000013804.2	1194	86	7.20268	95.24	8e-11
NC_035920.1:20989290-20989522	ENSAMXT00000013807.2	8013	401	5.00437	100	3e-104
NC_035899.1:61813576-61813795	ENSAMXT00000013816.2	2388	252	10.5528	94.12	3e-14
NW_019172450.1:2926-3507	ENSAMXT00000013840.2	1035	1024	98.9372	100	5e-135
NW_019171162.1:264052-265014	ENSAMXT00000013852.2	1026	477	46.4912	100	0
NC_035921.1:32616650-32616886	ENSAMXT00000013869.2	1221	236	19.3284	100	4e-122
NC_035909.1:7915937-7916204	ENSAMXT00000013875.2	5715	468	8.18898	100	4e-128
NC_035899.1:70440536-70441170	ENSAMXT00000013884.2	912	56	6.14035	100	1e-21
NC_035912.1:41027526-41027727	ENSAMXT00000013896.2	1137	201	17.6781	100	1e-102
NC_035920.1:20555058-20555283	ENSAMXT00000013913.2	2004	103	5.13972	99.03	2e-46
NW_019171641.1:114439-114712	ENSAMXT00000013914.2	1236	152	12.2977	100	2e-75
NW_019172833.1:1852418-1852719	ENSAMXT00000013923.2	1932	106	5.48654	100	1e-49
NC_035901.1:7101533-7101803	ENSAMXT00000013933.2	2238	165	7.37265	95.83	3e-14
NC_035916.1:6656662-6656939	ENSAMXT00000013954.2	1707	277	16.2273	100	8e-145
NC_035899.1:70424878-70425230	ENSAMXT00000013966.2	1590	139	8.74214	100	5e-68
NC_035916.1:6605831-6606098	ENSAMXT00000013980.2	7233	267	3.69141	100	3e-139
NC_035912.1:14601141-14601388	ENSAMXT00000013982.2	1014	362	35.7002	100	2e-85
NW_019172884.1:4355335-4355647	ENSAMXT00000014003.2	1389	131	9.43125	99.24	2e-61
NW_019172850.1:1328474-1328888	ENSAMXT00000014010.2	2235	149	6.66667	100	2e-73
NC_035919.1:6250770-6250980	ENSAMXT00000014012.2	5439	210	3.861	100	1e-107
NC_035899.1:39556503-39556947	ENSAMXT00000014013.2	1488	271	18.2124	100	3e-141
NC_035919.1:3336435-3336717	ENSAMXT00000014014.2	7959	140	1.75901	100	1e-68
NW_019172833.1:1629994-1630280	ENSAMXT00000014025.2	4077	135	3.31126	100	7e-66
NW_019172906.1:10319380-10319701	ENSAMXT00000014026.2	4395	108	2.45734	100	8e-51
NC_035920.1:40023513-40023859	ENSAMXT00000014028.2	1296	83	6.40432	100	7e-37
NC_035911.1:25150758-25150995	ENSAMXT00000014057.2	5517	37	0.670654	100	2e-11
NW_019172884.1:4326232-4326570	ENSAMXT00000014060.2	903	70	7.75194	100	1e-29
NC_035899.1:63270761-63270962	ENSAMXT00000014062.2	1374	186	13.5371	90.53	1e-26
NC_035899.1:11640669-11640930	ENSAMXT00000014067.2	3630	30	0.826446	100	2e-07
NC_035905.1:33025749-33025994	ENSAMXT00000014069.2	1482	64	4.31849	100	2e-26
NW_019172833.1:1530108-1530312	ENSAMXT00000014078.2	1995	74	3.70927	100	4e-32
NW_019172833.1:1473337-1473644	ENSAMXT00000014089.2	2097	162	7.72532	100	8e-81
NW_019171762.1:60522-60880	ENSAMXT00000014100.2	3867	113	2.92216	100	2e-53
NC_035918.1:18851707-18851974	ENSAMXT00000014110.2	1257	105	8.35322	100	2e-06
NC_035898.1:28010353-28010574	ENSAMXT00000014114.2	2502	221	8.83293	100	9e-114
NW_019172850.1:1419702-1420154	ENSAMXT00000014143.2	4140	213	5.14493	99.53	9e-107
NC_035912.1:14743122-14743515	ENSAMXT00000014154.2	1596	772	48.3709	100	0
NC_035899.1:39365888-39366193	ENSAMXT00000014163.2	1080	106	9.81481	100	1e-49
NW_019172608.1:150742-151159	ENSAMXT00000014170.2	1743	186	10.6713	100	5e-94
NC_035899.1:20878462-20878845	ENSAMXT00000014174.2	2271	48	2.11361	100	2e-17
NC_035911.1:25127101-25127557	ENSAMXT00000014183.2	1143	96	8.39895	100	6e-44
NC_035920.1:39666409-39666657	ENSAMXT00000014227.2	3384	213	6.29433	100	6e-61
NW_019172850.1:1606569-1606948	ENSAMXT00000014231.2	1836	97	5.28322	100	1e-44
NC_035912.1:28677095-28677317	ENSAMXT00000014232.2	1572	79	5.02545	100	7e-35
NC_035912.1:28761940-28762391	ENSAMXT00000014242.2	1095	150	13.6986	100	5e-74
NW_019172833.1:948527-948798	ENSAMXT00000014256.2	1860	48	2.58065	100	2e-17
NW_019172833.1:1423545-1424039	ENSAMXT00000014258.2	2001	166	8.29585	99.4	4e-81
NC_035920.1:19877137-19877388	ENSAMXT00000014261.2	5157	99	1.91972	100	7e-46
NC_035920.1:19576883-19577202	ENSAMXT00000014280.2	2532	79	3.12006	100	1e-34
NC_035920.1:19545699-19546028	ENSAMXT00000014284.2	1428	304	21.2885	100	1e-159
NC_035918.1:19260757-19261162	ENSAMXT00000014285.2	2622	84	3.20366	100	2e-37
NC_035920.1:19509347-19509567	ENSAMXT00000014297.2	1734	77	4.4406	100	1e-33
NC_035899.1:39157299-39157725	ENSAMXT00000014298.2	1737	105	6.04491	100	5e-49
NC_035920.1:31325669-31325884	ENSAMXT00000014305.2	4260	300	7.04225	100	4e-57
NC_035904.1:20869440-20874200	ENSAMXT00000014307.2	1851	225	12.1556	100	1e-114
NW_019172908.1:623624-626434	ENSAMXT00000014318.2	435	236	54.2529	94.07	1e-43
NC_035899.1:21635321-21635622	ENSAMXT00000014338.2	1386	193	13.925	100	4e-98
NW_019172788.1:145971-146250	ENSAMXT00000014347.2	1923	187	9.72439	100	9e-95
NC_035920.1:19362454-19362681	ENSAMXT00000014362.2	2247	37	1.64664	100	2e-11
NC_035913.1:19024851-19025108	ENSAMXT00000014365.2	2379	185	7.77638	100	1e-93
NW_019172831.1:496921-497373	ENSAMXT00000014368.2	2127	452	21.2506	100	0
NC_035899.1:21665341-21665820	ENSAMXT00000014369.2	1368	261	19.0789	100	3e-86
NC_035908.1:23913120-23913337	ENSAMXT00000014375.2	2880	257	8.92361	100	9e-59
NW_019172831.1:122625-122830	ENSAMXT00000014377.2	3240	205	6.32716	100	6e-105
NW_019171639.1:55408-55972	ENSAMXT00000014381.2	774	125	16.1499	82.4	1e-21
NC_035897.1:13290256-13290463	ENSAMXT00000014387.2	2352	281	11.9473	89.58	3e-08
NW_019171166.1:109530-109855	ENSAMXT00000014407.2	855	144	16.8421	100	8e-71
NW_019172946.1:1276661-1276896	ENSAMXT00000014418.2	8892	36	0.404858	100	6e-11
NC_035899.1:21719788-21720226	ENSAMXT00000014422.2	435	140	32.1839	100	2e-68
NC_035902.1:40765502-40765750	ENSAMXT00000014428.2	3909	91	2.32796	100	2e-41
NC_035905.1:30821022-30821369	ENSAMXT00000014430.2	1185	178	15.0211	94.38	3e-31
NC_035905.1:29851713-29852061	ENSAMXT00000014432.2	1383	117	8.45987	100	9e-56
NW_019170884.1:170912-171126	ENSAMXT00000014435.2	873	70	8.01833	100	7e-30
NC_035902.1:41260118-41260565	ENSAMXT00000014455.2	2322	112	4.82343	100	7e-53
NC_035919.1:7094569-7095052	ENSAMXT00000014465.2	2202	330	14.9864	100	5e-174
NW_019172850.1:1930016-1930218	ENSAMXT00000014472.2	1989	79	3.97185	100	7e-35
NC_035902.1:50667799-50668104	ENSAMXT00000014479.2	1656	90	5.43478	100	8e-41
NC_035910.1:25212064-25212337	ENSAMXT00000014491.2	2928	150	5.12295	100	3e-74
NW_019172906.1:11595627-11599877	ENSAMXT00000014496.2	2178	1515	69.5592	100	7e-97
NC_035899.1:38779587-38779869	ENSAMXT00000014499.2	8769	282	3.21587	100	1e-147
NC_035920.1:6445203-6445478	ENSAMXT00000014533.2	1881	94	4.99734	100	4e-43
NC_035913.1:6703378-6703644	ENSAMXT00000014565.2	3894	195	5.0077	100	3e-99
NW_019172850.1:2023145-2023441	ENSAMXT00000014566.2	3462	488	14.0959	100	4e-64
NC_035912.1:11523690-11524017	ENSAMXT00000014569.2	651	66	10.1382	100	2e-27
NC_035902.1:50389273-50389488	ENSAMXT00000014583.2	1659	57	3.4358	100	1e-22
NC_035899.1:38700541-38700812	ENSAMXT00000014585.2	1428	75	5.2521	100	2e-32
NC_035920.1:19123517-19123972	ENSAMXT00000014590.2	4419	158	3.57547	100	2e-78
NC_035902.1:41408652-41408937	ENSAMXT00000014595.2	2538	120	4.72813	97.5	6e-52
NW_019172905.1:1299890-1300354	ENSAMXT00000014601.2	1323	115	8.69237	100	2e-54
NW_019172835.1:735991-736430	ENSAMXT00000014607.2	1839	168	9.1354	93.18	2e-28
NC_035904.1:21045922-21046195	ENSAMXT00000014612.2	888	171	19.2568	100	7e-86
NC_035899.1:48584849-48585369	ENSAMXT00000014614.2	1662	441	26.5343	100	1e-121
NC_035919.1:26766659-26766922	ENSAMXT00000014618.2	3777	126	3.33598	100	7e-61
NW_019172850.1:2108658-2109103	ENSAMXT00000014626.2	2154	154	7.14949	100	3e-76
NW_019171639.1:71196-71494	ENSAMXT00000014640.2	1875	593	31.6267	100	3e-114
NW_019171868.1:6606-8903	ENSAMXT00000014654.2	1536	433	28.1901	100	2e-79
NW_019170787.1:287720-288350	ENSAMXT00000014663.2	1260	918	72.8571	100	1e-146
NW_019172905.1:1288490-1288746	ENSAMXT00000014666.2	1485	200	13.468	100	5e-102
NW_019172906.1:7747049-7747252	ENSAMXT00000014667.2	2772	200	7.21501	100	4e-102
NC_035902.1:41882446-41882700	ENSAMXT00000014672.2	3291	290	8.81191	100	7e-26
NC_035912.1:11763624-11763944	ENSAMXT00000014686.2	2781	199	7.1557	100	2e-101
NW_019172641.1:48619-49373	ENSAMXT00000014694.2	1758	779	44.3117	88.62	1e-77
NC_035903.1:35092479-35092856	ENSAMXT00000014697.2	1971	121	6.13902	100	6e-58
NC_035904.1:21060188-21060582	ENSAMXT00000014706.2	1224	131	10.7026	100	2e-63
NC_035899.1:38543955-38544175	ENSAMXT00000014714.2	5412	106	1.95861	100	7e-50
NC_035920.1:18426157-18426613	ENSAMXT00000014719.2	2535	456	17.9882	100	0
NC_035899.1:70090235-70090441	ENSAMXT00000014737.2	3477	96	2.761	100	2e-44
NC_035902.1:50279253-50279679	ENSAMXT00000014742.2	5961	118	1.97953	99.15	5e-54
NC_035902.1:50288022-50288465	ENSAMXT00000014748.2	5847	151	2.58252	100	1e-74
NW_019172850.1:2694951-2695353	ENSAMXT00000014760.2	1980	114	5.75758	99.12	8e-52
NC_035902.1:41999217-41999523	ENSAMXT00000014761.2	2853	37	1.29688	100	2e-11
NC_035919.1:7919341-7919639	ENSAMXT00000014762.2	1842	123	6.67752	100	4e-59
NC_035910.1:25518332-25518615	ENSAMXT00000014763.2	924	79	8.54978	98.73	5e-33
NC_035899.1:21918585-21918969	ENSAMXT00000014767.2	3726	146	3.91841	100	8e-72
NC_035899.1:69722284-69722505	ENSAMXT00000014779.2	3369	109	3.23538	100	2e-51
NC_035899.1:49124356-49124698	ENSAMXT00000014795.2	1818	64	3.52035	100	3e-26
NC_035910.1:23092138-23092384	ENSAMXT00000014798.2	1542	111	7.19844	88.75	9e-20
NC_035903.1:27965804-27966026	ENSAMXT00000014807.2	1365	87	6.37363	100	3e-39
NC_035899.1:49821637-49821842	ENSAMXT00000014810.2	2985	60	2.01005	100	2e-24
NC_035899.1:21975815-21976169	ENSAMXT00000014816.2	609	263	43.1856	100	6e-137
NW_019172906.1:7865188-7865394	ENSAMXT00000014825.2	3216	104	3.23383	100	9e-49
NC_035919.1:27325089-27325433	ENSAMXT00000014831.2	579	131	22.6252	100	1e-63
NC_035905.1:28316433-28316646	ENSAMXT00000014840.2	561	78	13.9037	98.72	4e-32
NC_035912.1:12119549-12119828	ENSAMXT00000014852.2	4299	269	6.25727	100	2e-140
NC_035921.1:11220193-11220506	ENSAMXT00000014854.2	5352	193	3.60613	100	5e-98
NC_035908.1:10669616-10669834	ENSAMXT00000014855.2	1950	253	12.9744	97.22	9e-64
NC_035915.1:27882946-27883148	ENSAMXT00000014859.2	921	114	12.3779	100	1e-26
NC_035903.1:35318578-35318873	ENSAMXT00000014864.2	3669	41	1.11747	100	1e-13
NC_035912.1:12156237-12156538	ENSAMXT00000014875.2	4194	124	2.9566	100	1e-59
NC_035900.1:17546421-17546944	ENSAMXT00000014883.2	5892	246	4.17515	100	7e-54
NC_035902.1:42551598-42551823	ENSAMXT00000014884.2	2013	165	8.19672	100	1e-82
NW_019172146.1:147546-148247	ENSAMXT00000014887.2	1221	33	2.7027	100	9e-09
NC_035904.1:21237890-21238203	ENSAMXT00000014889.2	351	46	13.1054	100	2e-16
NC_035905.1:28223167-28223462	ENSAMXT00000014891.2	4035	301	7.45973	100	1e-54
NC_035903.1:35564105-35564532	ENSAMXT00000014894.2	1023	74	7.23363	100	9e-32
NC_035902.1:42570283-42570522	ENSAMXT00000014898.2	939	94	10.0106	100	4e-43
NC_035910.1:25945517-25945825	ENSAMXT00000014908.2	3069	80	2.60671	100	3e-35
NC_035899.1:22060959-22061182	ENSAMXT00000014909.2	1095	111	10.137	100	1e-52
NC_035902.1:42653511-42653972	ENSAMXT00000014944.2	7557	232	3.07	100	4e-36
NC_035904.1:21252973-21253265	ENSAMXT00000014945.2	3549	118	3.32488	100	2e-56
NC_035915.1:27825059-27825450	ENSAMXT00000014961.2	1515	138	9.10891	100	6e-33
NC_035900.1:5730150-5730446	ENSAMXT00000014963.2	4443	487	10.9611	100	2e-155
NC_035905.1:28098895-28099213	ENSAMXT00000014982.2	1908	305	15.9853	100	2e-106
NC_035910.1:26091063-26091414	ENSAMXT00000014986.2	4854	255	5.2534	100	5e-63
NC_035915.1:27820291-27820766	ENSAMXT00000014990.2	861	131	15.2149	100	2e-63
NC_035903.1:35810558-35811025	ENSAMXT00000014993.2	2214	145	6.54923	100	3e-71
NC_035902.1:42860755-42860960	ENSAMXT00000015004.2	2265	32	1.4128	100	9e-09
NC_035921.1:11766584-11767069	ENSAMXT00000015005.2	5478	156	2.84775	100	3e-77
NW_019172906.1:8306220-8306439	ENSAMXT00000015018.2	624	48	7.69231	100	1e-17
NC_035902.1:49746096-49746995	ENSAMXT00000015020.2	3762	407	10.8187	100	0
NC_035902.1:49658298-49658506	ENSAMXT00000015033.2	1497	201	13.4269	100	1e-102
NC_035905.1:27887509-27887912	ENSAMXT00000015038.2	1860	174	9.35484	100	2e-87
NC_035902.1:49639210-49639422	ENSAMXT00000015040.2	1860	52	2.7957	100	7e-20
NC_035904.1:21574286-21574797	ENSAMXT00000015044.2	1053	128	12.1557	100	1e-61
NC_035899.1:8228271-8228574	ENSAMXT00000015055.2	11664	79	0.677298	100	1e-34
NC_035899.1:45070847-45071436	ENSAMXT00000015057.2	3357	245	7.29818	90.57	2e-10
NC_035919.1:27914790-27915044	ENSAMXT00000015067.2	2004	254	12.6747	100	5e-132
NW_019172879.1:921493-922019	ENSAMXT00000015085.2	1758	638	36.2912	100	0
NW_019171364.1:1317865-1318166	ENSAMXT00000015086.2	966	54	5.59006	90.74	2e-11
NC_035919.1:27945332-27945896	ENSAMXT00000015098.2	2046	148	7.23363	100	9e-73
NC_035902.1:43203844-43204064	ENSAMXT00000015102.2	1623	69	4.25139	100	3e-29
NC_035905.1:27845898-27846183	ENSAMXT00000015106.2	1437	85	5.9151	100	5e-38
NC_035910.1:26490851-26491275	ENSAMXT00000015109.2	2853	79	2.76902	100	1e-34
NW_019171972.1:168802-169099	ENSAMXT00000015127.2	768	55	7.16146	100	2e-21
NC_035910.1:26561540-26561942	ENSAMXT00000015136.2	5799	168	2.89705	100	5e-44
NC_035900.1:5799783-5800222	ENSAMXT00000015152.2	4257	108	2.537	100	1e-50
NC_035910.1:26616076-26616346	ENSAMXT00000015164.2	1401	89	6.35261	100	3e-40
NC_035908.1:26629-27352	ENSAMXT00000015188.2	2391	171	7.15182	100	2e-85
NW_019172872.1:687812-688183	ENSAMXT00000015196.2	2961	303	10.233	100	4e-159
NC_035904.1:22465944-22466219	ENSAMXT00000015206.2	3963	168	4.23921	100	3e-84
NC_035904.1:22624201-22624610	ENSAMXT00000015210.2	2538	409	16.1151	100	0
NC_035918.1:12583436-12583675	ENSAMXT00000015211.2	846	86	10.1655	87.21	3e-19
NC_035904.1:22727292-22727636	ENSAMXT00000015233.2	1584	98	6.18687	100	3e-45
NC_035905.1:30419636-30419848	ENSAMXT00000015244.2	4200	178	4.2381	100	7e-90
NC_035898.1:554644-555088	ENSAMXT00000015248.2	1986	62	3.12185	96.77	1e-21
NC_035899.1:22634599-22634991	ENSAMXT00000015254.2	651	68	10.4455	100	2e-28
NC_035913.1:13799364-13799621	ENSAMXT00000015255.2	5628	124	2.20327	100	8e-60
NW_019172946.1:1555280-1555584	ENSAMXT00000015258.2	3303	286	8.6588	100	4e-59
NC_035910.1:26832212-26832804	ENSAMXT00000015262.2	6399	139	2.17221	100	9e-68
NC_035899.1:22666520-22666771	ENSAMXT00000015268.2	2952	181	6.13144	100	2e-91
NC_035904.1:22835020-22835233	ENSAMXT00000015272.2	7191	213	2.96204	100	2e-109
NC_035905.1:26515860-26516116	ENSAMXT00000015286.2	5463	301	5.50979	100	6e-86
NW_019171055.1:49212-49515	ENSAMXT00000015299.2	8253	91	1.10263	100	2e-41
NC_035899.1:23014719-23015079	ENSAMXT00000015305.2	1860	360	19.3548	100	0
NC_035913.1:13957454-13957660	ENSAMXT00000015315.2	9093	188	2.06752	100	1e-42
NC_035913.1:14035556-14035983	ENSAMXT00000015320.2	915	402	43.9344	100	0
NC_035915.1:27724640-27725210	ENSAMXT00000015342.2	3036	42	1.3834	100	8e-14
NC_035913.1:14178602-14178894	ENSAMXT00000015346.2	1509	131	8.68125	100	1e-63
NC_035913.1:14200097-14200605	ENSAMXT00000015349.2	927	198	21.3592	100	1e-76
NC_035905.1:26026645-26027598	ENSAMXT00000015350.2	2256	79	3.50177	100	3e-34
NC_035902.1:48840682-48841240	ENSAMXT00000015353.2	1998	75	3.75375	100	3e-32
NC_035899.1:69262192-69262417	ENSAMXT00000015361.2	1566	66	4.21456	98.48	6e-26
NC_035916.1:25156256-25156470	ENSAMXT00000015364.2	1860	110	5.91398	100	4e-52
NW_019172443.1:368207-368796	ENSAMXT00000015365.2	3342	127	3.80012	100	1e-36
NW_019172676.1:38653-38921	ENSAMXT00000015378.2	1071	229	21.3819	100	4e-118
NC_035902.1:47927894-47928211	ENSAMXT00000015382.2	729	292	40.0549	100	4e-54
NW_019172676.1:392219-392818	ENSAMXT00000015395.2	2466	51	2.06813	98.04	4e-17
NC_035902.1:47806418-47806742	ENSAMXT00000015409.2	4632	72	1.5544	98.61	1e-28
NC_035916.1:27500866-27501071	ENSAMXT00000015422.2	2619	64	2.44368	100	1e-26
NC_035899.1:69211133-69211430	ENSAMXT00000015426.2	1194	102	8.54271	100	2e-47
NC_035920.1:6234554-6234848	ENSAMXT00000015429.2	2112	266	12.5947	100	2e-07
NC_035905.1:25894331-25894557	ENSAMXT00000015437.2	3225	156	4.83721	100	2e-60
NW_019172244.1:81659-82207	ENSAMXT00000015453.2	3174	312	9.82987	100	3e-18
NW_019170580.1:22594-23009	ENSAMXT00000015455.2	1176	155	13.1803	100	8e-77
NW_019171900.1:176470-177050	ENSAMXT00000015457.2	2391	146	6.10623	100	1e-71
NC_035902.1:47593021-47593360	ENSAMXT00000015467.2	4545	168	3.69637	100	4e-84
NC_035897.1:12616514-12617027	ENSAMXT00000015495.2	2148	196	9.12477	100	2e-99
NW_019170748.1:861102-861370	ENSAMXT00000015500.2	4533	160	3.52967	100	2e-42
NC_035920.1:6212762-6213142	ENSAMXT00000015503.2	1209	91	7.52688	100	3e-41
NC_035903.1:18539745-18540007	ENSAMXT00000015510.2	657	92	14.003	100	5e-42
NW_019172819.1:1225415-1225743	ENSAMXT00000015513.2	2598	328	12.6251	100	4e-173
NC_035921.1:31479056-31479258	ENSAMXT00000015521.2	1938	154	7.94634	100	1e-76
NC_035908.1:20940518-20940726	ENSAMXT00000015522.2	1941	109	5.61566	100	1e-51
NW_019172911.1:1149123-1149465	ENSAMXT00000015523.2	1815	86	4.73829	100	2e-38
NC_035898.1:26975053-26975280	ENSAMXT00000015529.2	2772	227	8.18903	100	4e-117
NC_035915.1:23507932-23508135	ENSAMXT00000015534.2	1239	180	14.5278	100	5e-91
NC_035911.1:26112461-26112664	ENSAMXT00000015552.2	3321	203	6.11262	100	8e-104
NW_019172826.1:427322-427562	ENSAMXT00000015572.2	2781	90	3.23625	100	6e-41
NW_019172828.1:1247833-1248158	ENSAMXT00000015582.2	2391	90	3.76412	100	9e-41
NC_035902.1:47205817-47206070	ENSAMXT00000015597.2	3978	253	6.35998	100	2e-131
NC_035909.1:34822664-34822960	ENSAMXT00000015604.2	453	205	45.2539	100	9e-105
NC_035902.1:47107136-47107613	ENSAMXT00000015607.2	2706	68	2.51293	100	2e-28
NC_035915.1:15591124-15591351	ENSAMXT00000015608.2	1635	227	13.8838	100	4e-117
NC_035911.1:26070172-26070427	ENSAMXT00000015611.2	1212	200	16.5017	100	5e-102
NC_035914.1:31722479-31722880	ENSAMXT00000015616.2	2325	184	7.91398	100	6e-93
NC_035915.1:15602724-15603002	ENSAMXT00000015630.2	2448	72	2.94118	100	7e-31
NW_019172828.1:1493691-1493960	ENSAMXT00000015632.2	2544	35	1.37579	100	3e-10
NC_035901.1:10429232-10429742	ENSAMXT00000015640.2	2502	92	3.67706	100	1e-41
NC_035909.1:34765198-34765426	ENSAMXT00000015641.2	1575	363	23.0476	100	1e-92
NW_019172819.1:1252801-1253010	ENSAMXT00000015644.2	2403	67	2.78818	100	3e-28
NC_035909.1:34744500-34744863	ENSAMXT00000015655.2	2661	363	13.6415	100	0
NC_035915.1:15615406-15615611	ENSAMXT00000015657.2	1257	92	7.31901	100	4e-42
NC_035902.1:46963674-46963903	ENSAMXT00000015661.2	2115	54	2.55319	98.15	1e-18
NC_035899.1:69153696-69153905	ENSAMXT00000015664.2	2271	241	10.6121	100	5e-56
NW_019171972.1:296078-296438	ENSAMXT00000015679.2	3555	165	4.64135	100	2e-82
NC_035919.1:614955-615196	ENSAMXT00000015680.2	2649	241	9.09777	100	7e-125
NW_019172676.1:905582-905879	ENSAMXT00000015707.2	864	196	22.6852	100	9e-100
NC_035909.1:24840893-24841189	ENSAMXT00000015716.2	1083	102	9.41828	100	2e-47
NC_035899.1:7849428-7849824	ENSAMXT00000015725.2	711	116	16.315	98.28	8e-52
NC_035901.1:10693503-10693931	ENSAMXT00000015739.2	5559	101	1.81687	100	9e-47
NC_035911.1:26005650-26005957	ENSAMXT00000015742.2	3168	104	3.28283	100	1e-48
NC_035920.1:35090522-35090775	ENSAMXT00000015746.2	8082	80	0.989854	100	2e-35
NC_035902.1:46828047-46828328	ENSAMXT00000015753.2	1158	308	26.5976	100	9e-65
NW_019170976.1:311405-311950	ENSAMXT00000015776.2	2160	173	8.00926	100	1e-86
NC_035918.1:31144363-31144850	ENSAMXT00000015777.2	2319	75	3.23415	100	3e-32
NC_035920.1:34776111-34776365	ENSAMXT00000015787.2	1023	77	7.52688	100	1e-33
NC_035908.1:18711689-18712067	ENSAMXT00000015795.2	2037	269	13.2057	100	1e-55
NC_035919.1:397195-397498	ENSAMXT00000015799.2	1680	53	3.15476	100	3e-20
NC_035920.1:6182963-6183221	ENSAMXT00000015811.2	3792	172	4.53586	100	2e-86
NC_035901.1:40223662-40224155	ENSAMXT00000015813.2	1443	74	5.12821	100	1e-31
NC_035911.1:22893806-22898530	ENSAMXT00000015815.2	2178	353	16.2075	83	5e-84
NW_019170976.1:219064-219429	ENSAMXT00000015825.2	1632	397	24.326	100	2e-171
NW_019172332.1:17087-17378	ENSAMXT00000015844.2	723	83	11.4799	96.39	2e-31
NW_019171100.1:57225-57454	ENSAMXT00000015860.2	2013	206	10.2335	100	2e-105
NC_035909.1:25004013-25004773	ENSAMXT00000015879.2	1584	141	8.90152	100	9e-69
NC_035901.1:10955050-10955662	ENSAMXT00000015895.2	3240	125	3.85802	99.2	3e-58
NC_035914.1:39727405-39727650	ENSAMXT00000015903.2	10344	666	6.43852	100	8e-90
NC_035908.1:18921063-18921489	ENSAMXT00000015915.2	2970	636	21.4141	100	0
NC_035899.1:7389511-7389838	ENSAMXT00000015924.2	8517	104	1.22109	100	1e-48
NW_019171784.1:48334-48642	ENSAMXT00000015929.2	1197	213	17.7945	100	3e-109
NC_035902.1:8274726-8276616	ENSAMXT00000015933.2	2136	660	30.8989	100	4e-66
NW_019172885.1:805620-805911	ENSAMXT00000015940.2	1965	93	4.73282	100	2e-42
NW_019170976.1:44205-44784	ENSAMXT00000015941.2	5208	134	2.57296	100	6e-65
NC_035908.1:19008653-19008928	ENSAMXT00000015944.2	2931	230	7.84715	100	1e-118
NW_019171532.1:209302-209543	ENSAMXT00000015947.2	720	84	11.6667	100	1e-37
NC_035902.1:4316887-4317135	ENSAMXT00000015948.2	1398	114	8.15451	100	3e-54
NC_035909.1:5856824-5857168	ENSAMXT00000015951.2	1872	168	8.97436	100	4e-84
NC_035909.1:5831442-5831798	ENSAMXT00000016028.2	1110	158	14.2342	100	2e-78
NC_035917.1:4152788-4153536	ENSAMXT00000016068.2	3006	748	24.8836	100	0
NC_035907.1:4435395-4436030	ENSAMXT00000016077.2	1425	87	6.10526	100	8e-39
NC_035902.1:35075447-35075765	ENSAMXT00000016078.2	5199	55	1.0579	100	2e-21
NC_035901.1:24461645-24461871	ENSAMXT00000016082.2	1932	125	6.46998	100	2e-60
NC_035904.1:24965222-24965521	ENSAMXT00000016088.2	2052	163	7.94347	100	2e-81
NC_035920.1:34128683-34128960	ENSAMXT00000016092.2	2442	96	3.9312	97.92	7e-41
NW_019172906.1:1488373-1488688	ENSAMXT00000016097.2	1635	86	5.25994	98.84	2e-36
NC_035920.1:26410919-26411320	ENSAMXT00000016100.2	2298	339	14.752	97.26	8e-102
NW_019171514.1:63503-63776	ENSAMXT00000016107.2	2595	85	3.27553	96.47	2e-32
NC_035908.1:1572072-1572941	ENSAMXT00000016111.2	1812	1583	87.362	96	3e-14
NC_035919.1:206345-206583	ENSAMXT00000016116.2	3108	114	3.66795	100	3e-54
NC_035909.1:34227211-34227682	ENSAMXT00000016119.2	1461	70	4.79124	100	2e-29
NC_035907.1:4415268-4415480	ENSAMXT00000016127.2	3153	112	3.55217	100	3e-53
NC_035920.1:6109890-6110098	ENSAMXT00000016129.2	3822	41	1.07274	100	9e-14
NW_019171834.1:110408-110615	ENSAMXT00000016136.2	1302	143	10.9831	100	2e-70
NW_019172320.1:90369-90654	ENSAMXT00000016137.2	1665	179	10.7508	100	3e-90
NC_035900.1:1262961-1263274	ENSAMXT00000016152.2	1557	233	14.9647	100	1e-33
NC_035904.1:24906822-24907171	ENSAMXT00000016163.2	2427	118	4.86197	100	3e-56
NW_019172906.1:1666546-1666810	ENSAMXT00000016171.2	1401	241	17.202	100	2e-85
NW_019172906.1:1685996-1686216	ENSAMXT00000016179.2	1896	71	3.74473	100	2e-30
NW_019172906.1:7095089-7095846	ENSAMXT00000016183.2	1752	147	8.39041	100	4e-72
NC_035920.1:32634951-32635198	ENSAMXT00000016208.2	690	119	17.2464	100	5e-57
NC_035910.1:38230063-38230688	ENSAMXT00000016213.2	1230	137	11.1382	100	1e-66
NC_035902.1:8464815-8465067	ENSAMXT00000016215.2	2841	142	4.99824	100	8e-70
NW_019172936.1:1954119-1954439	ENSAMXT00000016229.2	4308	109	2.53018	100	2e-51
NC_035908.1:19573151-19573760	ENSAMXT00000016238.2	1908	281	14.7275	100	2e-34
NC_035909.1:25385517-25385850	ENSAMXT00000016242.2	4089	127	3.10589	100	2e-61
NW_019172885.1:1004297-1004552	ENSAMXT00000016254.2	4692	54	1.1509	100	7e-21
NC_035908.1:19594646-19595484	ENSAMXT00000016255.2	1788	1309	73.2103	98.27	5e-112
NC_035909.1:5742839-5743208	ENSAMXT00000016261.2	2496	144	5.76923	100	1e-70
NW_019172844.1:1326400-1326646	ENSAMXT00000016262.2	6144	147	2.39258	97.56	5e-12
NC_035916.1:34948950-34949515	ENSAMXT00000016285.2	7314	292	3.99234	100	3e-92
NC_035921.1:30210781-30211303	ENSAMXT00000016300.2	2433	207	8.50801	100	1e-105
NC_035910.1:38070806-38071200	ENSAMXT00000016306.2	4089	327	7.99707	100	2e-57
NC_035908.1:19706278-19707685	ENSAMXT00000016309.2	471	221	46.9214	100	3e-36
NC_035902.1:20790384-20790747	ENSAMXT00000016339.2	2820	181	6.41844	100	3e-91
NC_035904.1:24840853-24841460	ENSAMXT00000016353.2	2337	206	8.81472	100	6e-105
NC_035918.1:31365534-31365782	ENSAMXT00000016358.2	4686	248	5.29236	100	1e-128
NW_019172844.1:1718728-1719022	ENSAMXT00000016365.2	3690	33	0.894309	100	4e-09
NC_035904.1:8906676-8907057	ENSAMXT00000016369.2	2439	381	15.6212	100	0
NW_019172193.1:54958-55271	ENSAMXT00000016375.2	1107	985	88.9792	97.51	1e-93
NC_035910.1:37808659-37808960	ENSAMXT00000016380.2	3723	94	2.52485	100	5e-43
NC_035901.1:12264456-12264876	ENSAMXT00000016399.2	3789	108	2.85036	100	1e-50
NW_019172885.1:1216687-1217058	ENSAMXT00000016401.2	7941	121	1.52374	100	6e-58
NC_035909.1:5336996-5337422	ENSAMXT00000016414.2	5862	262	4.46946	97.6	9e-77
NC_035908.1:6631532-6631860	ENSAMXT00000016431.2	2994	48	1.60321	95.83	4e-14
NC_035909.1:33412292-33412550	ENSAMXT00000016434.2	1227	258	21.0269	100	3e-134
NC_035905.1:33999760-34000201	ENSAMXT00000016438.2	2562	413	16.1202	85.19	4e-15
NC_035903.1:31273402-31273736	ENSAMXT00000016439.2	1803	216	11.98	100	7e-72
NW_019172885.1:1298961-1299181	ENSAMXT00000016447.2	1869	122	6.52755	100	9e-59
NC_035910.1:37545325-37545532	ENSAMXT00000016448.2	1980	343	17.3232	98.77	2e-34
NW_019171514.1:117098-117470	ENSAMXT00000016457.2	2832	122	4.30791	100	2e-58
NW_019172906.1:1864807-1865117	ENSAMXT00000016465.2	6561	355	5.41076	100	4e-24
NC_035904.1:9114099-9114526	ENSAMXT00000016469.2	1635	865	52.9052	100	4e-75
NC_035910.1:37354148-37354392	ENSAMXT00000016492.2	2634	55	2.08808	100	2e-21
NC_035911.1:24819742-24819984	ENSAMXT00000016495.2	1929	242	12.5454	100	2e-125
NC_035904.1:9145595-9145880	ENSAMXT00000016496.2	2685	1318	49.0875	100	3e-149
NC_035914.1:326531-326907	ENSAMXT00000016498.2	1749	89	5.08862	84.27	1e-14
[truncated: 5,085 more rows]
