# Supplementary material for: B chromosomes of multiple species have intense evolutionary dynamics and accumulated genes related to important biological processes
Source: BMC Genomics. 2020 Sep 23;21:656. doi: 10.1186/s12864-020-07072-1 (PMC7509943; doi:10.1186/s12864-020-07072-1)
Supplement: Supplementary file 4 — Additional file 4: Supplementary Datasets (Excel files may include multiple sheets for respective species). Dataset 1. A complete list of B blocks detected in A. mexicanus, A. correntinus and A. flavolineata. Dataset 2. Genes integrity percentage of the B blocks of A. mexicanus and A. correntinus. Dataset 3. A complete list of B-linked CDS with significant Log base 2 ratio in A. mexicanus, A correntinus and A. flavolineata. Dataset 4. List of B exclusive sequences detected in A. mexicanus, A. correntinus and A. flavolineata. Dataset 5. qPCR GDR ratio experiment CT values of representative B blocks in 0B, 1B and 2B of A. mexicanus. Dataset 6. Methylated B blocks and CpG Islands detected in A. mexicanus. Dataset 7. A complete list of enriched GO terms in all studied species. Dataset 8. Fasta sequences of the B blocks (A. mexicanus). Dataset 9. Fasta sequences of the B blocks (A. correntinus). Dataset 10. Fasta sequences of the B blocks (A. flavolineata). Dataset 11. Fasta sequences of B exclusive sequences (A. mexicanus). Dataset 12. Fasta sequences of B exclusive sequences (A. correntinus). Dataset 13. Fasta sequences of B exclusive sequences (A. flavolineata). [file 12864_2020_7072_MOESM4_ESM.zip › Dataset-3-Log-base-2-ratio.xlsx]

## Sheet: A. mexicanus
A complete list of A. mexicanus B chromosome protein coding sequences (with Log base 2 ration higher than 1)
Transcript ID of reference transcriptome	0B reads	2B reads	0B/2B	Annotation	Gene/Repeat Type	Log base 2 ratio
ARA0AAA39YG16EM1.b.am.1	727	14308	19.681	novel_gene	Gene	4.29873
ARA0AGA13YG24EM1.b.am.1	89	472	5.303	unknown	unknown	2.40681
ARA0ABA110YJ04EM1.b.am.1	54	285	5.278	Copia-8-I_DR	DNA_repeats	2.39999
ARA0AAA70YD16EM1.b.am.1	71	318	4.479	unknown	unknown	2.16318
ARA0ACA12YN02EM1.b.am.1	44	172	3.909	(A)n	DNA_repeats	1.9668
ARA0AAA86YC23EM4.b.am.1	83	300	3.614	Gypsy47-LTR_DR	DNA_repeats	1.8536
ARA0ABA30YF04EM1.b.am.1	43	146	3.395	(T)n	DNA_repeats	1.76341
ARA0ABA103YB02EM1.b.am.1	101	340	3.366	unknown	unknown	1.75104
ARA0AAA40YD05EM1.b.am.1	156	517	3.314	jac3	Gene	1.72857
ARA0ABA89YM21EM1.b.am.1	41	132	3.22	(GCTAAT)n	DNA_repeats	1.68706
ARA0AAA103YK10EM1.b.am.1	178	568	3.191	Helitron-1_DR	DNA_repeats	1.67401
ARA0ABA7YH17EM1.b.am.1	44	140	3.182	unknown	unknown	1.66993
ARA0ABA96YL20EM1.b.am.1	44	139	3.159	(AATA)n	DNA_repeats	1.65947
ARA0AFA5YA16EM1.b.am.1	96	301	3.135	gon4l	Gene	1.64847
ARA0ABA90YO24EM1.b.am.1	117	359	3.068	novel_gene	Gene	1.6173
ARA0AFA28YP20EM1.b.am.1	47	143	3.043	(GGAATT)n	DNA_repeats	1.60549
ARA0AHA14YK02EM1.b.am.1	50	151	3.02	unknown	unknown	1.59455
ARA0AAA1YO22CM1.b.am.1	5692	16725	2.938	(ATAAG)n	DNA_repeats	1.55483
ARA0ABA25YA20EM1.b.am.1	44	126	2.864	unknown	unknown	1.51803
ARA0ABA10YE08EM1.b.am.1	586	1661	2.834	arih1l	Gene	1.50284
ARA0ABA107YI10EM1.b.am.1	42	119	2.833	unknown	unknown	1.50233
ARA0AAA91YN01EM1.b.am.1	60	170	2.833	(TGTT)n	DNA_repeats	1.50233
ARA0AAA3YJ05EM1.b.am.1	79	222	2.81	Helitron-1_DR	DNA_repeats	1.49057
ARA0ABA10YK16EM1.b.am.1	1401	3864	2.758	L1-16_DR	DNA_repeats	1.46362
ARA0AGA37YO19EM1.b.am.1	718	1980	2.758	(AT)n	DNA_repeats	1.46362
ARA0ABA103YE11EM1.b.am.1	354	967	2.732	EnSpm-1_PM	DNA_repeats	1.44996
ARA0AAA110YP01EM1.b.am.1	116	315	2.716	(GT)n	DNA_repeats	1.44148
ARA0ABA23YJ13EM1.b.am.1	69	183	2.652	unknown	unknown	1.40708
ARA0ABA103YK08EM1.b.am.1	54	142	2.63	unknown	unknown	1.39506
ARA0ABA21YO01EM1.b.am.1	54	139	2.574	(T)n	DNA_repeats	1.36401
ARA0ABA107YP20EM1.b.am.1	49	126	2.571	(AAT)n	DNA_repeats	1.36233
ARA0AAA22YA13EM1.b.am.1	98	251	2.561	novel_gene	Gene	1.35671
ARA0AAA109YN05EM1.b.am.1	64	163	2.547	(A)n	DNA_repeats	1.3488
ARA0ABA19YA06EM1.b.am.1	65	165	2.538	unknown	unknown	1.34369
ARA0ACA1YB08EM1.b.am.1	49	124	2.531	novel_gene	Gene	1.33971
ARA0ABA84YC20EM1.b.am.1	100	253	2.53	unknown	unknown	1.33914
ARA0ABA104YA01EM1.b.am.1	105	265	2.524	(T)n	DNA_repeats	1.33571
ARA0ABA35YF04EM1.b.am.1	43	108	2.512	(TA)n	DNA_repeats	1.32884
ARA0ABA59YC05EM1.b.am.1	53	133	2.509	unknown	unknown	1.32711
ARA0ABA104YB24EM1.b.am.1	53	133	2.509	unknown	unknown	1.32711
ARA0AAA30YD21EM2.b.am.1	127	318	2.504	mycbp	Gene	1.32423
ARA0AFA48YK05EM1.b.am.1	53	132	2.491	unknown	unknown	1.31673
ARA0AAA105YD12EM1.b.am.1	111	276	2.486	zgc	Gene	1.31383
ARA0ABA34YD21EM1.b.am.1	107	266	2.486	pipox	Gene	1.31383
ARA0ABA96YL18EM1.b.am.1	46	114	2.478	unknown	unknown	1.30918
ARA0AAA66YP05EM1.b.am.1	41	101	2.463	(TGC)n	DNA_repeats	1.30042
ARA0ABA113YF21EM1.b.am.1	65	160	2.462	ptpn21	Gene	1.29983
ARA0ABA44YK23EM1.b.am.1	81	199	2.457	unknown	unknown	1.2969
ARA0ABA2YF10EM1.b.am.1	66	162	2.455	(T)n	DNA_repeats	1.29572
ARA0AAA111YB20EM2.b.am.1	369	906	2.455	novel_gene	Gene	1.29572
ARA0AAA17YE03EM1.b.am.1	42	103	2.452	(T)n	DNA_repeats	1.29396
ARA0ABA23YD02EM1.b.am.1	45	110	2.444	(TTT)n	DNA_repeats	1.28924
ARA0AAA102YF02EM1.b.am.1	57	139	2.439	(CAT)n	DNA_repeats	1.28629
ARA0ACA28YI18EM1.b.am.1	46	112	2.435	unknown	unknown	1.28392
ARA0AAA98YI21EM1.b.am.1	42	102	2.429	unknown	unknown	1.28036
ARA0AAA110YA24EM1.b.am.1	79	191	2.418	novel_gene	Gene	1.27381
ARA0ABA117YE10EM1.b.am.1	46	111	2.413	unknown	unknown	1.27083
ARA0AAA109YC02EM1.b.am.1	74	178	2.405	uba1	Gene	1.26604
ARA0AHA38YI24EM1.b.am.1	47	113	2.404	unknown	unknown	1.26544
ARA0ABA63YI13EM1.b.am.1	72	173	2.403	unknown	unknown	1.26484
ARA0AEA7YJ16EM1.b.am.1	50	120	2.4	unknown	unknown	1.26303
ARA0AFA5YK15EM1.b.am.1	168	402	2.393	(GTT)n	DNA_repeats	1.25882
ARA0AAA101YB17EM1.b.am.1	41	98	2.39	lamtor3	Gene	1.25701
ARA0ABA63YB03EM1.b.am.1	64	152	2.375	unknown	unknown	1.24793
ARA0ABA88YE05EM1.b.am.1	51	121	2.373	(TGTTTCA)n	DNA_repeats	1.24671
ARA0AAA34YF23EM1.b.am.1	87	206	2.368	unknown	unknown	1.24367
ARA0AFA12YD18EM1.b.am.1	79	187	2.367	unknown	unknown	1.24306
ARA0AAA6YK08EM1.b.am.1	49	116	2.367	(GT)n	DNA_repeats	1.24306
ARA0AAA80YP01EM1.b.am.1	41	97	2.366	unknown	unknown	1.24245
ARA0AAA95YA13EM1.b.am.1	55	130	2.364	novel_gene	Gene	1.24123
ARA0ABA61YP17EM1.b.am.1	84	198	2.357	(T)n	DNA_repeats	1.23695
ARA0AAA9YD16EM1.b.am.1	56	132	2.357	phf6	Gene	1.23695
ARA0AAA55YL02EM1.b.am.1	43	101	2.349	tmed9	Gene	1.23205
ARA0ACA11YC21EM1.b.am.1	121	284	2.347	tRNA-Ser-TCA(m)	DNA_repeats	1.23082
ARA0AGA9YK06EM1.b.am.1	4175	9787	2.344	Chap3b_Cis	DNA_repeats	1.22897
ARA0AAA74YA15EM1.b.am.1	41	96	2.341	A-rich	DNA_repeats	1.22712
ARA0ACA8YA21EM1.b.am.1	41	96	2.341	(AGCT)n	DNA_repeats	1.22712
ARA0ABA97YN10EM1.b.am.1	42	98	2.333	unknown	unknown	1.22219
ARA0AAA13YC08EM1.b.am.1	135	315	2.333	ERV2-7_PCa-I	DNA_repeats	1.22219
ARA0ABA64YH09EM1.b.am.1	55	128	2.327	unknown	unknown	1.21847
ARA0ABA42YJ13EM1.b.am.1	144	335	2.326	unknown	unknown	1.21785
ARA0AAA29YI21EM2.b.am.1	53	123	2.321	scospondin	Gene	1.21475
ARA0AAA96YA08EM1.b.am.1	66	153	2.318	(CT)n	DNA_repeats	1.21288
ARA0ABA102YG11EM1.b.am.1	139	322	2.317	unknown	unknown	1.21226
ARA0ABA31YK04EM1.b.am.1	92	213	2.315	DNA8-12_CGi	DNA_repeats	1.21101
ARA0AGA14YC05EM1.b.am.1	54	125	2.315	tmc2b	Gene	1.21101
ARA0ABA36YL24EM1.b.am.1	122	282	2.311	(CCTGTT)n	DNA_repeats	1.20852
ARA0AAA77YO11EM1.b.am.1	87	201	2.31	unknown	unknown	1.20789
ARA0AAA116YH17EM1.b.am.1	42	97	2.31	A-rich	DNA_repeats	1.20789
ARA0AEA12YJ17EM1.b.am.1	84	194	2.31	SFV1-4_AMi-I	DNA_repeats	1.20789
ARA0ACA28YF04EM1.b.am.1	46	106	2.304	(A)n	DNA_repeats	1.20414
ARA0ABA87YO22EM1.b.am.1	46	106	2.304	lmbr1l	Gene	1.20414
ARA0AAA103YL18EM1.b.am.1	99	228	2.303	(A)n	DNA_repeats	1.20351
ARA0AAA119YG05EM1.b.am.1	43	99	2.302	(ACC)n	DNA_repeats	1.20289
ARA0AAA42YG08EM1.b.am.1	104	239	2.298	SAT4_CM	DNA_repeats	1.20038
ARA0ABA58YP18EM1.b.am.1	449	1032	2.298	EnSpm-1_PM	DNA_repeats	1.20038
ARA0ABA68YI14EM1.b.am.1	57	131	2.298	(AAG)n	DNA_repeats	1.20038
ARA0AAA107YN17EM1.b.am.1	44	101	2.295	(T)n	DNA_repeats	1.19849
ARA0AAA51YG16EM1.b.am.1	51	117	2.294	(CTT)n	DNA_repeats	1.19787
ARA0AAA15YL12EM1.b.am.1	116	266	2.293	A-rich	DNA_repeats	1.19724
ARA0ABA85YN05EM1.b.am.1	945	2166	2.292	unknown	unknown	1.19661
ARA0ACA37YL24EM1.b.am.1	42	96	2.286	unknown	unknown	1.19283
ARA0ABA93YC03EM1.b.am.1	88	201	2.284	GA-rich	DNA_repeats	1.19156
ARA0ACA10YE05EM1.b.am.1	63	143	2.27	unknown	unknown	1.18269
ARA0ABA87YK04EM1.b.am.1	112	254	2.268	(TG)n	DNA_repeats	1.18142
ARA0AAA113YI11EM1.b.am.1	61	138	2.262	(A)n	DNA_repeats	1.1776
ARA0AAA62YE06EM1.b.am.1	84	190	2.262	aatkb	Gene	1.1776
ARA0AHA45YI09EM1.b.am.1	42	95	2.262	egfra	Gene	1.1776
ARA0ABA107YF14EM1.b.am.1	58	131	2.259	(CAGAAG)n	DNA_repeats	1.17568
ARA0ABA96YF04EM1.b.am.1	58	131	2.259	(A)n	DNA_repeats	1.17568
ARA0AAA73YL09EM1.b.am.1	62	140	2.258	unknown	unknown	1.17505
ARA0AAA29YK14EM2.b.am.1	62	140	2.258	unknown	unknown	1.17505
ARA0ABA102YD14EM1.b.am.1	43	97	2.256	(A)n	DNA_repeats	1.17377
ARA0AAA104YB09EM1.b.am.1	67	151	2.254	plppr1	Gene	1.17249
ARA0ABA79YA01EM1.b.am.1	368	828	2.25	unknown	unknown	1.16993
ARA0AAA95YC15EM1.b.am.1	52	117	2.25	(TTAGC)n	DNA_repeats	1.16993
ARA0AHA47YC01EM1.b.am.1	96	216	2.25	nup210	Gene	1.16993
ARA0ABA30YG02EM1.b.am.1	77	173	2.247	EnSpm-5_HM	DNA_repeats	1.168
ARA0ACA36YO17EM1.b.am.1	258	579	2.244	novel_gene	Gene	1.16607
ARA0AAA27YA01EM1.b.am.1	74	166	2.243	(T)n	DNA_repeats	1.16543
ARA0ABA92YB13EM1.b.am.1	62	139	2.242	Hogri1	DNA_repeats	1.16479
ARA0ABA28YM08EM1.b.am.1	42	94	2.238	A-rich	DNA_repeats	1.16221
ARA0AFA28YK04EM1.b.am.1	42	94	2.238	(A)n	DNA_repeats	1.16221
ARA0ACA7YG01EM1.b.am.1	72	161	2.236	(AATAA)n	DNA_repeats	1.16092
ARA0AAA6YN20EM1.b.am.1	43	96	2.233	unknown	unknown	1.15898
ARA0AAA26YI01EM1.b.am.1	43	96	2.233	unknown	unknown	1.15898
ARA0AAA25YE23EM1.b.am.1	73	163	2.233	(T)n	DNA_repeats	1.15898
ARA0AAA27YO18EM1.b.am.1	90	201	2.233	GA-rich	DNA_repeats	1.15898
ARA0AAA98YH05EM1.b.am.1	43	96	2.233	timm50	Gene	1.15898
ARA0ABA44YB13EM1.b.am.1	56	125	2.232	(AC)n	DNA_repeats	1.15834
ARA0ABA19YH23EM1.b.am.1	65	145	2.231	(ACGG)n	DNA_repeats	1.15769
ARA0AAA22YM15EM1.b.am.1	70	156	2.229	zgc	Gene	1.1564
ARA0ABA2YK06EM1.b.am.1	57	127	2.228	unknown	unknown	1.15575
ARA0AAA99YP02EM1.b.am.1	79	176	2.228	unknown	unknown	1.15575
ARA0ABA66YO05EM1.b.am.1	97	216	2.227	(CT)n	DNA_repeats	1.1551
ARA0ABA13YO24EM1.b.am.1	59	131	2.22	unknown	unknown	1.15056
ARA0AAA110YC20EM1.b.am.1	91	202	2.22	Ag-Jock-1	DNA_repeats	1.15056
ARA0AAA103YE16EM1.b.am.1	55	122	2.218	cpsf1	Gene	1.14926
ARA0ACA45YH10EM1.b.am.1	46	102	2.217	BEL1-I_SM	DNA_repeats	1.14861
ARA0AAA12YM09EM1.b.am.1	172	381	2.215	unknown	unknown	1.14731
ARA0AGA48YB02EM1.b.am.1	84	186	2.214	unknown	unknown	1.14666
ARA0ABA61YF19EM1.b.am.1	56	124	2.214	unknown	unknown	1.14666
ARA0ABA97YO11EM1.b.am.1	75	166	2.213	DNA6-9_CGi	DNA_repeats	1.146
ARA0AGA42YF07EM1.b.am.1	62	137	2.21	unknown	unknown	1.14405
ARA0AFA24YA11EM1.b.am.1	91	201	2.209	unknown	unknown	1.14339
ARA0AAA31YD05EM1.b.am.1	53	117	2.208	unknown	unknown	1.14274
ARA0AAA6YN22EM1.b.am.1	53	117	2.208	id2a	Gene	1.14274
ARA0ABA40YK08EM1.b.am.1	320	706	2.206	unknown	unknown	1.14143
ARA0AEA53YE06EM1.b.am.1	361	796	2.205	(TTCACCATA)n	DNA_repeats	1.14078
ARA0ABA34YJ06EM1.b.am.1	117	258	2.205	novel_gene	Gene	1.14078
ARA0AAA14YK21EM1.b.am.1	981	2162	2.204	unknown	unknown	1.14012
ARA0AAA15YP16EM1.b.am.1	59	130	2.203	(TCCTC)n	DNA_repeats	1.13947
ARA0ADA10YK19EM1.b.am.1	89	196	2.202	wfikkn2a	Gene	1.13881
ARA0AAA29YG18EM2.b.am.1	45	99	2.2	(GCCATG)n	DNA_repeats	1.1375
ARA0AAA10YD13EM1.b.am.1	415	912	2.198	unknown	unknown	1.13619
ARA0ABA108YN03EM1.b.am.1	61	134	2.197	(AGATTGGAG)n	DNA_repeats	1.13553
ARA0ABA13YE05EM1.b.am.1	67	147	2.194	unknown	unknown	1.13356
ARA0AEA35YB21EM1.b.am.1	73	160	2.192	unknown	unknown	1.13225
ARA0AFA53YI01EM3.b.am.1	68	149	2.191	unknown	unknown	1.13159
ARA0AAA57YD04EM1.b.am.1	47	103	2.191	(TA)n	DNA_repeats	1.13159
ARA0AAA58YH10EM1.b.am.1	68	149	2.191	(CGCTCG)n	DNA_repeats	1.13159
ARA0ABA7YL15EM1.b.am.1	42	92	2.19	novel_gene	Gene	1.13093
ARA0AFA2YO22EM1.b.am.1	95	208	2.189	SSU-rRNA_Hsa	DNA_repeats	1.13027
ARA0ABA27YD13EM1.b.am.1	74	162	2.189	armc8	Gene	1.13027
ARA0AGA30YF21EM1.b.am.1	85	186	2.188	unknown	unknown	1.12961
ARA0AAA106YC18EM1.b.am.1	80	175	2.188	novel_gene	Gene	1.12961
ARA0AAA84YC22EM1.b.am.1	161	352	2.186	unknown	unknown	1.12829
ARA0AAA91YG16EM1.b.am.1	974	2128	2.185	(A)n	DNA_repeats	1.12763
ARA0AAA55YP19EM1.b.am.1	109	238	2.183	novel_gene	Gene	1.12631
ARA0ABA113YI02EM1.b.am.1	44	96	2.182	lxn	Gene	1.12565
ARA0AAA107YN22EM1.b.am.1	94	205	2.181	camsap2b	Gene	1.12499
ARA0AAA28YD23EM1.b.am.1	134	292	2.179	novel_gene	Gene	1.12367
ARA0ADA2YI16EM1.b.am.1	91	198	2.176	(AAT)n	DNA_repeats	1.12168
ARA0AAA1YJ23EM1.b.am.1	52	113	2.173	(AC)n	DNA_repeats	1.11969
ARA0AAA16YL08EM1.b.am.1	64	139	2.172	(GAACCA)n	DNA_repeats	1.11902
ARA0ABA51YJ12EM1.b.am.1	48	104	2.167	(AATTCA)n	DNA_repeats	1.1157
ARA0ABA5YJ04EM1.b.am.1	85	184	2.165	lztfl1	Gene	1.11437
ARA0AGA52YN18EM1.b.am.1	73	158	2.164	unknown	unknown	1.1137
ARA0AAA21YH16EM1.b.am.1	67	145	2.164	novel_gene	Gene	1.1137
ARA0ACA1YA12NM1.b.am.1	49	106	2.163	unknown	unknown	1.11303
ARA0AAA109YA02EM1.b.am.1	86	186	2.163	(A)n	DNA_repeats	1.11303
ARA0AAA42YF24EM1.b.am.1	43	93	2.163	(AG)n	DNA_repeats	1.11303
ARA0ABA80YG03EM1.b.am.1	68	147	2.162	(TA)n	DNA_repeats	1.11237
ARA0AAA101YM17EM1.b.am.1	99	214	2.162	novel_gene	Gene	1.11237
ARA0AAA95YN18EM1.b.am.1	58	125	2.155	unknown	unknown	1.10769
ARA0AAA102YD24EM1.b.am.1	72	155	2.153	Jockey-2_DGri	DNA_repeats	1.10635
ARA0AAA89YH09EM1.b.am.1	59	127	2.153	(GACT)n	DNA_repeats	1.10635
ARA0AAA51YI09EM1.b.am.1	119	256	2.151	A-rich	DNA_repeats	1.10501
ARA0ABA100YE19EM1.b.am.1	74	159	2.149	(A)n	DNA_repeats	1.10367
ARA0ABA38YI06EM1.b.am.1	74	159	2.149	CR1-1_CQ	DNA_repeats	1.10367
ARA0ABA2YN14EM1.b.am.1	47	101	2.149	si	Gene	1.10367
ARA0AAA16YG22EM1.b.am.1	61	131	2.148	(TGAAGC)n	DNA_repeats	1.10299
ARA0ABA103YA24EM1.b.am.1	75	161	2.147	(AAAAAG)n	DNA_repeats	1.10232
ARA0AHA21YA07EM1.b.am.1	41	88	2.146	unknown	unknown	1.10165
ARA0ABA102YA24EM1.b.am.1	41	88	2.146	unknown	unknown	1.10165
ARA0AAA81YM09EM1.b.am.1	82	176	2.146	(T)n	DNA_repeats	1.10165
ARA0AAA5YG21EM1.b.am.1	41	88	2.146	tent5ba	Gene	1.10165
ARA0AAA98YP04EM1.b.am.1	97	208	2.144	(ATTTT)n	DNA_repeats	1.1003
ARA0ADA17YB11EM1.b.am.1	90	193	2.144	PCDH20	Gene	1.1003
ARA0AFA51YO24EM2.b.am.1	42	90	2.143	(CCCTACT)n	DNA_repeats	1.09963
ARA0AFA29YF21EM1.b.am.1	71	152	2.141	unknown	unknown	1.09828
ARA0AAA110YP10EM1.b.am.1	85	182	2.141	unknown	unknown	1.09828
ARA0AGA26YE06EM1.b.am.1	43	92	2.14	(TTAT)n	DNA_repeats	1.09761
ARA0AAA118YP01EM1.b.am.1	86	184	2.14	novel_gene	Gene	1.09761
ARA0AAA77YM01EM1.b.am.1	107	229	2.14	cry5	Gene	1.09761
ARA0AHA28YL15EM1.b.am.1	58	124	2.138	unknown	unknown	1.09626
ARA0AGA7YH01EM1.b.am.1	87	186	2.138	unknown	unknown	1.09626
ARA0ABA96YB09EM1.b.am.1	80	171	2.138	unknown	unknown	1.09626
ARA0ABA64YG10EM1.b.am.1	5248	11220	2.138	SINEU-3B_Croc	DNA_repeats	1.09626
ARA0AAA91YF10EM1.b.am.1	175	374	2.137	unknown	unknown	1.09559
ARA0AAA100YO11EM1.b.am.1	95	203	2.137	mrps18a	Gene	1.09559
ARA0AFA26YN15EM1.b.am.1	392	837	2.135	unknown	unknown	1.09424
ARA0ABA33YL10EM1.b.am.1	156	333	2.135	(TA)n	DNA_repeats	1.09424
ARA0AAA25YP17EM1.b.am.1	67	143	2.134	(AG)n	DNA_repeats	1.09356
ARA0AAA100YN20EM1.b.am.1	84	179	2.131	GA-rich	DNA_repeats	1.09153
ARA0AAA60YF05EM1.b.am.1	1494	3182	2.13	KenoDr1	DNA_repeats	1.09085
ARA0AAA61YN23EM1.b.am.1	62	132	2.129	unknown	unknown	1.09018
ARA0ABA37YL17EM1.b.am.1	774	1647	2.128	HarbingerN5_DR	DNA_repeats	1.0895
ARA0AFA1YO09NM1.b.am.1	55	117	2.127	unknown	unknown	1.08882
ARA0ABA20YN20EM1.b.am.1	55	117	2.127	unknown	unknown	1.08882
ARA0AGA19YO12EM1.b.am.1	71	151	2.127	(A)n	DNA_repeats	1.08882
ARA0AHA3YK02EM1.b.am.1	63	134	2.127	(TA)n	DNA_repeats	1.08882
ARA0AFA4YA05EM1.b.am.1	119	253	2.126	unknown	unknown	1.08814
ARA0AAA63YM13EM1.b.am.1	87	185	2.126	unknown	unknown	1.08814
ARA0AAA64YD07EM1.b.am.1	87	185	2.126	(AT)n	DNA_repeats	1.08814
ARA0ADA10YH15EM1.b.am.1	57	121	2.123	unknown	unknown	1.0861
ARA0AAA90YP22EM1.b.am.1	65	138	2.123	novel_gene	Gene	1.0861
ARA0ABA11YK01EM1.b.am.1	74	157	2.122	unknown	unknown	1.08542
ARA0ABA101YE02EM1.b.am.1	66	140	2.121	(AGC)n	DNA_repeats	1.08474
ARA0ABA43YN02EM1.b.am.1	50	106	2.12	(AC)n	DNA_repeats	1.08406
ARA0AAA115YH23EM1.b.am.1	50	106	2.12	map1b	Gene	1.08406
ARA0AAA102YH10EM1.b.am.1	59	125	2.119	(A)n	DNA_repeats	1.08338
ARA0AAA18YP17EM1.b.am.1	84	178	2.119	kidins220a	Gene	1.08338
ARA0ABA10YK06EM1.b.am.1	51	108	2.118	magixa	Gene	1.0827
ARA0ABA42YL20EM1.b.am.1	93	197	2.118	laynb	Gene	1.0827
ARA0AEA31YL03EM1.b.am.1	52	110	2.115	unknown	unknown	1.08066
ARA0AAA93YH08EM1.b.am.1	87	184	2.115	unknown	unknown	1.08066
ARA0AAA15YF17EM1.b.am.1	122	258	2.115	(CAG)n	DNA_repeats	1.08066
ARA0AHA36YJ19EM1.b.am.1	70	148	2.114	A-rich	DNA_repeats	1.07998
ARA0AAA64YE15EM2.b.am.1	114	241	2.114	novel_gene	Gene	1.07998
ARA0ABA16YD06EM1.b.am.1	53	112	2.113	unknown	unknown	1.07929
ARA0ABA48YO05EM1.b.am.1	81	171	2.111	unknown	unknown	1.07793
ARA0AAA79YG09EM1.b.am.1	118	249	2.11	(AACCCT)n	DNA_repeats	1.07724
ARA0AHA21YC21EM1.b.am.1	64	135	2.109	unknown	unknown	1.07656
ARA0AAA105YK22EM1.b.am.1	65	137	2.108	cep290	Gene	1.07587
ARA0AGA5YK04EM1.b.am.1	65	137	2.108	tacr3l	Gene	1.07587
ARA0AHA20YG13EM1.b.am.1	47	99	2.106	(TCC)n	DNA_repeats	1.07451
ARA0AHA46YA08EM1.b.am.1	98	206	2.102	unknown	unknown	1.07176
ARA0ABA9YK19EM1.b.am.1	88	185	2.102	unknown	unknown	1.07176
ARA0AAA28YH09EM1.b.am.1	108	227	2.102	novel_gene	Gene	1.07176
ARA0AHA33YI16EM1.b.am.1	91	191	2.099	unknown	unknown	1.0697
ARA0AGA5YO20EM1.b.am.1	91	191	2.099	unknown	unknown	1.0697
ARA0AFA36YI01EM1.b.am.1	82	172	2.098	(GTT)n	DNA_repeats	1.06901
ARA0AFA6YL16EM1.b.am.1	51	107	2.098	sh3d19	Gene	1.06901
ARA0AHA20YB20EM1.b.am.1	112	235	2.098	pomcb	Gene	1.06901
ARA0AAA102YN11EM1.b.am.1	155	325	2.097	Tc1-4_DR	DNA_repeats	1.06833
ARA0AHA50YB20EM1.b.am.1	72	151	2.097	(CAGGC)n	DNA_repeats	1.06833
ARA0AAA37YL12EM1.b.am.1	95	199	2.095	unknown	unknown	1.06695
ARA0AAA34YG23EM1.b.am.1	42	88	2.095	GA-rich	DNA_repeats	1.06695
ARA0AAA103YF06EM1.b.am.1	42	88	2.095	ncl	Gene	1.06695
ARA0AAA107YA20EM1.b.am.1	74	155	2.095	si	Gene	1.06695
ARA0AAA109YO14EM1.b.am.1	139	291	2.094	unknown	unknown	1.06626
ARA0AAA28YF21EM1.b.am.1	43	90	2.093	unknown	unknown	1.06557
ARA0ADA34YL23EM1.b.am.1	54	113	2.093	HSF1	Gene	1.06557
ARA0AAA102YB13EM1.b.am.1	76	159	2.092	(A)n	DNA_repeats	1.06488
ARA0ABA11YJ07EM1.b.am.1	76	159	2.092	ENSPM-6_DR	DNA_repeats	1.06488
ARA0ABA44YF14EM1.b.am.1	65	136	2.092	(A)n	DNA_repeats	1.06488
ARA0AAA107YG15EM1.b.am.1	110	230	2.091	(ATTATAGT)n	DNA_repeats	1.06419
ARA0ABA105YJ14EM1.b.am.1	121	253	2.091	(AATGAT)n	DNA_repeats	1.06419
ARA0ABA38YG24EM1.b.am.1	44	92	2.091	(AAATA)n	DNA_repeats	1.06419
ARA0ABA47YM05EM1.b.am.1	100	209	2.09	(GTGT)n	DNA_repeats	1.0635
ARA0AHA2YG19EM1.b.am.1	45	94	2.089	SSRS1	DNA_repeats	1.06281
ARA0AAA91YG12EM1.b.am.1	92	192	2.087	unknown	unknown	1.06143
ARA0ABA43YI08EM1.b.am.1	47	98	2.085	Academ-4_SP	DNA_repeats	1.06005
ARA0AHA12YH15EM1.b.am.1	59	123	2.085	(TGCCTC)n	DNA_repeats	1.06005
ARA0ABA57YM10EM1.b.am.1	98	204	2.082	unknown	unknown	1.05797
ARA0AAA117YN05EM1.b.am.1	61	127	2.082	novel_gene	Gene	1.05797
ARA0ABA42YC21EM1.b.am.1	74	154	2.081	unknown	unknown	1.05728
ARA0AAA7YH05EM1.b.am.1	62	129	2.081	(TTTTAT)n	DNA_repeats	1.05728
ARA0ABA114YK02EM1.b.am.1	111	231	2.081	ell	Gene	1.05728
ARA0AAA34YF11EM1.b.am.1	100	208	2.08	cwf19l1	Gene	1.05658
ARA0ABA17YE02EM1.b.am.1	114	237	2.079	novel_gene	Gene	1.05589
ARA0ABA114YM16EM1.b.am.1	90	187	2.078	(TTCT)n	DNA_repeats	1.0552
ARA0ABA34YN17EM1.b.am.1	77	160	2.078	(TG)n	DNA_repeats	1.0552
ARA0ACA43YN02EM1.b.am.1	52	108	2.077	tRNA-Ser-TCA(m)	DNA_repeats	1.0545
ARA0ADA40YO07EM2.b.am.1	92	191	2.076	(CAGT)n	DNA_repeats	1.05381
ARA0AHA7YC07EM1.b.am.1	92	191	2.076	(TTAAT)n	DNA_repeats	1.05381
ARA0ABA55YM20EM1.b.am.1	54	112	2.074	unknown	unknown	1.05242
ARA0AAA101YE19EM1.b.am.1	113	234	2.071	ctcf	Gene	1.05033
ARA0ABA119YC10EM1.b.am.1	43	89	2.07	unknown	unknown	1.04963
ARA0AAA21YC05EM1.b.am.1	43	89	2.07	CDH18	Gene	1.04963
ARA0AAA52YH20EM1.b.am.1	44	91	2.068	unknown	unknown	1.04824
ARA0ABA21YE16EM1.b.am.1	59	122	2.068	A-rich	DNA_repeats	1.04824
ARA0AAA82YB17EM2.b.am.1	90	186	2.067	unknown	unknown	1.04754
ARA0AAA53YM09EM1.b.am.1	77	159	2.065	(GCA)n	DNA_repeats	1.04614
ARA0ABA46YM16EM1.b.am.1	62	128	2.065	(A)n	DNA_repeats	1.04614
ARA0ABA114YE03EM1.b.am.1	77	159	2.065	slitrk6	Gene	1.04614
ARA0AGA26YM02EM1.b.am.1	46	95	2.065	ankrd9	Gene	1.04614
ARA0AAA112YL20EM1.b.am.1	191	394	2.063	ncaph2	Gene	1.04474
ARA0ABA7YF16EM1.b.am.1	65	134	2.062	unknown	unknown	1.04404
ARA0ABA48YM07EM1.b.am.1	112	231	2.062	(A)n	DNA_repeats	1.04404
ARA0AAA46YI19EM2.b.am.1	98	202	2.061	tmcc3	Gene	1.04334
ARA0AAA91YA23EM1.b.am.1	117	241	2.06	(CA)n	DNA_repeats	1.04264
ARA0AAA95YE18EM1.b.am.1	84	173	2.06	(T)n	DNA_repeats	1.04264
ARA0ACA1YE20EM1.b.am.1	53	109	2.057	(AGG)n	DNA_repeats	1.04054
ARA0AAA36YE23EM1.b.am.1	70	144	2.057	hnrnpl2	Gene	1.04054
ARA0ABA35YG20EM1.b.am.1	89	183	2.056	(ATTGCG)n	DNA_repeats	1.03984
ARA0AAA103YC15EM1.b.am.1	108	222	2.056	spint1b	Gene	1.03984
ARA0AAA30YM07EM2.b.am.1	89	183	2.056	nrxn3a	Gene	1.03984
ARA0AFA41YF08EM1.b.am.1	73	150	2.055	L2-2_DRe	DNA_repeats	1.03914
ARA0ACA7YF03EM1.b.am.1	93	191	2.054	unknown	unknown	1.03844
ARA0AAA55YG15EM1.b.am.1	92	189	2.054	(ATAA)n	DNA_repeats	1.03844
ARA0AAA119YC03EM1.b.am.1	95	195	2.053	(T)n	DNA_repeats	1.03773
ARA0ABA90YI15EM1.b.am.1	57	117	2.053	LSU-rRNA_Hsa	DNA_repeats	1.03773
ARA0AAA16YI08EM1.b.am.1	150	308	2.053	fam129aa	Gene	1.03773
ARA0AAA107YJ17EM1.b.am.1	58	119	2.052	(CAGAAC)n	DNA_repeats	1.03703
ARA0ABA52YE09EM1.b.am.1	58	119	2.052	yap1	Gene	1.03703
ARA0AFA16YE18EM1.b.am.1	7061	14481	2.051	(AAT)n	DNA_repeats	1.03633
ARA0ACA53YA12EM2.b.am.1	78	160	2.051	novel_gene	Gene	1.03633
ARA0AAA9YJ16EM1.b.am.1	60	123	2.05	(CTGGTG)n	DNA_repeats	1.03562
ARA0AAA85YP08EM1.b.am.1	42	86	2.048	(ATATA)n	DNA_repeats	1.03422
ARA0AGA45YP18EM1.b.am.1	84	172	2.048	apobb.1	Gene	1.03422
ARA0AAA81YB19EM1.b.am.1	43	88	2.047	unknown	unknown	1.03351
ARA0AAA112YP15EM1.b.am.1	64	131	2.047	(TG)n	DNA_repeats	1.03351
ARA0AFA26YG15EM1.b.am.1	596	1220	2.047	vegfaa	Gene	1.03351
ARA0AAA67YH10EM1.b.am.1	66	135	2.045	unknown	unknown	1.0321
ARA0ABA19YK23EM1.b.am.1	44	90	2.045	(TG)n	DNA_repeats	1.0321
ARA0ABA105YD24EM1.b.am.1	68	139	2.044	unknown	unknown	1.0314
ARA0AGA3YB20EM1.b.am.1	47	96	2.043	unknown	unknown	1.03069
ARA0AAA57YH24EM1.b.am.1	139	284	2.043	unknown	unknown	1.03069
ARA0ABA102YM13EM1.b.am.1	46	94	2.043	DIRS-8B_DR	DNA_repeats	1.03069
ARA0ABA78YJ20EM1.b.am.1	47	96	2.043	(AAAT)n	DNA_repeats	1.03069
ARA0ACA19YH22EM1.b.am.1	92	188	2.043	(AC)n	DNA_repeats	1.03069
ARA0ABA53YL04EM1.b.am.1	122	249	2.041	unknown	unknown	1.02928
ARA0ABA40YF04EM1.b.am.1	97	198	2.041	(T)n	DNA_repeats	1.02928
ARA0AAA12YM18EM1.b.am.1	99	202	2.04	onecut1	Gene	1.02857
ARA0ABA117YB02EM1.b.am.1	51	104	2.039	unknown	unknown	1.02786
ARA0AAA102YF09EM1.b.am.1	51	104	2.039	(ACAG)n	DNA_repeats	1.02786
ARA0AFA43YM13EM2.b.am.1	53	108	2.038	unknown	unknown	1.02715
ARA0AAA31YF21EM1.b.am.1	79	161	2.038	adgrl1a	Gene	1.02715
ARA0ABA94YO17EM1.b.am.1	107	218	2.037	phf21ab	Gene	1.02645
ARA0ABA119YK23EM1.b.am.1	111	226	2.036	Polinton-2A_NV	DNA_repeats	1.02574
ARA0ADA31YF19EM1.b.am.1	56	114	2.036	(TA)n	DNA_repeats	1.02574
ARA0AAA8YF20EM1.b.am.1	55	112	2.036	fxr1	Gene	1.02574
ARA0ABA38YE13EM1.b.am.1	83	169	2.036	fkbp5	Gene	1.02574
ARA0AAA25YL19EM1.b.am.1	57	116	2.035	A-rich	DNA_repeats	1.02503
ARA0ADA20YK08EM2.b.am.1	57	116	2.035	BEL32-I_DR	DNA_repeats	1.02503
ARA0AAA115YE15EM1.b.am.1	59	120	2.034	(TTGTT)n	DNA_repeats	1.02432
ARA0ABA21YC16EM1.b.am.1	118	240	2.034	Tc1-16_Xt	DNA_repeats	1.02432
ARA0AAA107YA08EM1.b.am.1	58	118	2.034	novel_gene	Gene	1.02432
ARA0AAA27YG09EM1.b.am.1	87	177	2.034	dnajb1a	Gene	1.02432
ARA0ABA46YD12EM1.b.am.1	91	185	2.033	unknown	unknown	1.02361
ARA0AAA90YK05EM1.b.am.1	121	246	2.033	novel_gene	Gene	1.02361
ARA0AAA24YE02EM1.b.am.1	63	128	2.032	unknown	unknown	1.0229
ARA0AAA109YA23EM1.b.am.1	62	126	2.032	(GAG)n	DNA_repeats	1.0229
ARA0AFA6YF06EM1.b.am.1	3869	7861	2.032	(ATTT)n	DNA_repeats	1.0229
ARA0AAA11YE15EM1.b.am.1	126	256	2.032	psmd9	Gene	1.0229
ARA0AAA29YA20EM2.b.am.1	103	209	2.029	pam	Gene	1.02077
ARA0ABA104YN05EM1.b.am.1	894	1814	2.029	zgc	Gene	1.02077
ARA0AAA63YO16EM1.b.am.1	106	215	2.028	(GTAGTGAG)n	DNA_repeats	1.02006
ARA0AGA3YM12EM1.b.am.1	112	227	2.027	unknown	unknown	1.01935
ARA0AAA53YD07EM1.b.am.1	73	148	2.027	novel_gene	Gene	1.01935
ARA0AAA68YG07EM1.b.am.1	112	227	2.027	novel_gene	Gene	1.01935
ARA0ABA13YM19EM1.b.am.1	78	158	2.026	novel_gene	Gene	1.01863
ARA0ABA102YA09EM1.b.am.1	120	243	2.025	(T)n	DNA_repeats	1.01792
ARA0ABA95YF22EM1.b.am.1	120	243	2.025	si	Gene	1.01792
ARA0AGA8YN24EM1.b.am.1	42	85	2.024	unknown	unknown	1.01721
ARA0AAA117YL02EM1.b.am.1	41	83	2.024	(TG)n	DNA_repeats	1.01721
ARA0AGA21YL13EM1.b.am.1	125	253	2.024	(CAG)n	DNA_repeats	1.01721
ARA0AAA106YD06EM1.b.am.1	175	354	2.023	(GT)n	DNA_repeats	1.0165
ARA0AHA23YJ13EM1.b.am.1	91	184	2.022	unknown	unknown	1.01578
ARA0ABA84YI16EM1.b.am.1	89	180	2.022	unknown	unknown	1.01578
ARA0ABA2YD17EM1.b.am.1	91	184	2.022	unknown	unknown	1.01578
ARA0AAA104YD06EM1.b.am.1	93	188	2.022	(AGGTCT)n	DNA_repeats	1.01578
ARA0ABA104YE23EM1.b.am.1	45	91	2.022	A-rich	DNA_repeats	1.01578
ARA0ABA83YH11EM1.b.am.1	91	184	2.022	(T)n	DNA_repeats	1.01578
ARA0ACA51YD19EM2.b.am.1	97	196	2.021	unknown	unknown	1.01507
ARA0AHA38YK17EM1.b.am.1	51	103	2.02	unknown	unknown	1.01436
ARA0AFA25YF23EM1.b.am.1	99	200	2.02	unknown	unknown	1.01436
ARA0AAA88YI22EM1.b.am.1	50	101	2.02	tapbpl	Gene	1.01436
ARA0ABA64YA24EM1.b.am.1	52	105	2.019	unknown	unknown	1.01364
ARA0AAA42YN15EM1.b.am.1	53	107	2.019	A-rich	DNA_repeats	1.01364
ARA0AAA25YH05EM1.b.am.1	52	105	2.019	ddx3xb	Gene	1.01364
ARA0ABA44YN19EM1.b.am.1	54	109	2.019	novel_gene	Gene	1.01364
ARA0ADA26YL16EM2.b.am.1	55	111	2.018	(AAGTCAATGG)n	DNA_repeats	1.01293
ARA0AAA74YP10EM1.b.am.1	117	236	2.017	Ginger1-1_AC	DNA_repeats	1.01221
ARA0ACA46YP15EM1.b.am.1	61	123	2.016	unknown	unknown	1.0115
ARA0AAA111YM14EM2.b.am.1	62	125	2.016	sept12	Gene	1.0115
ARA0ABA92YB03EM1.b.am.1	67	135	2.015	unknown	unknown	1.01078
ARA0ACA28YC08EM1.b.am.1	77	155	2.013	GA-rich	DNA_repeats	1.00935
ARA0AFA36YH07EM1.b.am.1	694	1396	2.012	unknown	unknown	1.00863
ARA0ABA25YP14EM1.b.am.1	81	163	2.012	unknown	unknown	1.00863
ARA0AAA89YI19EM1.b.am.1	167	336	2.012	(AAG)n	DNA_repeats	1.00863
ARA0AFA22YL20EM1.b.am.1	81	163	2.012	(GT)n	DNA_repeats	1.00863
ARA0AGA43YP14EM1.b.am.1	90	181	2.011	(A)n	DNA_repeats	1.00791
ARA0AHA44YI11EM1.b.am.1	1597	3211	2.011	KenoDr1	DNA_repeats	1.00791
ARA0AAA106YM12EM1.b.am.1	96	193	2.01	(TA)n	DNA_repeats	1.0072
ARA0ABA4YH18EM1.b.am.1	101	203	2.01	(TGAG)n	DNA_repeats	1.0072
ARA0ABA29YH15EM1.b.am.1	112	225	2.009	(AGCTGA)n	DNA_repeats	1.00648
ARA0ABA57YG10EM1.b.am.1	107	215	2.009	(ATCACC)n	DNA_repeats	1.00648
ARA0AAA35YA11EM1.b.am.1	117	235	2.009	novel_gene	Gene	1.00648
ARA0AAA72YN06EM1.b.am.1	107	215	2.009	novel_gene	Gene	1.00648
ARA0ABA3YJ03EM1.b.am.1	114	229	2.009	cyp20a1	Gene	1.00648
ARA0ACA24YK10EM1.b.am.1	124	249	2.008	novel_gene	Gene	1.00576
ARA0AAA65YK08EM1.b.am.1	187	375	2.005	zgc	Gene	1.0036

## Sheet: A. correntinus
A complete list of A. correntinus B chromosome protein coding sequences (with Log base 2 ration higher than 1)
Transcript ID of reference transcriptome	0B reads	2B reads	0B/1B	Annotation	Gene/Repeat Type	Log base 2 ratio
ARA0AAA15YI22EM1.b.am.1	44	569	12.9318	novel_gene	Gene	3.69285
ARA0AGA34YG09EM1.b.am.1	149	1272	8.53691	unknown	unknown	3.09371
ARA0ABA89YC04EM1.b.am.1	118	933	7.90678	unknown	unknown	2.98309
ARA0AAA27YN14EM1.b.am.1	572	3585	6.26748	unknown	unknown	2.64789
ARA0AAA105YI15EM1.b.am.1	277	1496	5.40072	tars	Gene	2.43315
ARA0ABA32YK17EM1.b.am.1	70	376	5.37143	unknown	unknown	2.42531
ARA0AAA95YP23EM1.b.am.1	212	936	4.41509	unknown	unknown	2.14244
ARA0ACA23YL02EM1.b.am.1	580	2425	4.18103	unknown	unknown	2.06386
ARA0ACA12YN02EM1.b.am.1	44	172	3.909	(A)n	DNA_repeats	1.9668
ARA0AAA12YF15EM1.b.am.1	251	968	3.85657	exosc7	Gene	1.94732
ARA0ABA29YF08EM1.b.am.1	265	988	3.7283	unknown	unknown	1.89852
ARA0ABA11YM14EM1.b.am.1	61	224	3.67213	zgc	Gene	1.87662
ARA0ABA3YF16EM1.b.am.1	49	178	3.63265	ndufa11	Gene	1.86102
ARA0AAA43YL12EM1.b.am.1	41	148	3.60976	unknown	unknown	1.8519
ARA0ABA22YA20EM1.b.am.1	57	200	3.50877	shisal1b	Gene	1.81097
ARA0ABA93YE09EM1.b.am.1	48	168	3.5	novel_gene	Gene	1.80735
ARA0ABA42YG17EM1.b.am.1	269	936	3.47955	unknown	unknown	1.7989
ARA0ABA106YI03EM1.b.am.1	48	165	3.4375	novel_gene	Gene	1.78136
ARA0ABA30YF04EM1.b.am.1	43	146	3.395	(T)n	DNA_repeats	1.76341
ARA0ACA27YM03EM1.b.am.1	132	441	3.34091	unknown	unknown	1.74024
ARA0AAA6YO21EM1.b.am.1	255	816	3.2	novel_gene	Gene	1.67807
ARA0ABA43YF05EM1.b.am.1	135	431	3.19259	pcdh1g31	Gene	1.67473
ARA0AAA103YK10EM1.b.am.1	178	568	3.191	Helitron-1_DR	DNA_repeats	1.67401
ARA0ABA96YL20EM1.b.am.1	44	139	3.159	(AATA)n	DNA_repeats	1.65947
ARA0AAA114YE08EM2.b.am.1	62	194	3.12903	vps35	Gene	1.64572
ARA0AFA28YP20EM1.b.am.1	47	143	3.043	(GGAATT)n	DNA_repeats	1.60549
ARA0ABA25YA06EM1.b.am.1	652	1971	3.02301	unknown	unknown	1.59599
ARA0ABA21YO23EM1.b.am.1	90	271	3.01111	novel_gene	Gene	1.5903
ARA0AFA5YA16EM1.b.am.1	119	357	3	gon4l	Gene	1.58496
ARA0ABA117YG02EM1.b.am.1	71	212	2.98592	unknown	unknown	1.57818
ARA0ABA65YL16EM1.b.am.1	64	189	2.95312	novel_gene	Gene	1.56224
ARA0ABA73YP22EM1.b.am.1	76	224	2.94737	novel_gene	Gene	1.55943
ARA0AAA1YO22CM1.b.am.1	5692	16725	2.938	(ATAAG)n	DNA_repeats	1.55483
ARA0AAA117YG08EM1.b.am.1	51	145	2.84314	scn12aa	Gene	1.50749
ARA0AAA91YN01EM1.b.am.1	60	170	2.833	(TGTT)n	DNA_repeats	1.50233
ARA0AAA55YI13EM1.b.am.1	83	231	2.78313	novel_gene	Gene	1.47671
ARA0AEA6YB13EM1.b.am.1	120	333	2.775	fabp11b	Gene	1.47249
ARA0ABA10YK16EM1.b.am.1	1401	3864	2.758	L1-16_DR	DNA_repeats	1.46362
ARA0AGA37YO19EM1.b.am.1	718	1980	2.758	(AT)n	DNA_repeats	1.46362
ARA0ABA77YA13EM1.b.am.1	66	182	2.75758	novel_gene	Gene	1.4634
ARA0ABA62YD11EM1.b.am.1	1488	4069	2.73454	unknown	unknown	1.4513
ARA0ADA33YA18EM1.b.am.1	157	429	2.73248	unknown	unknown	1.45021
ARA0AAA69YO04EM1.b.am.1	192	522	2.71875	ipo11	Gene	1.44294
ARA0AAA97YB17EM1.b.am.1	157	424	2.70064	novel_gene	Gene	1.4333
ARA0ACA21YA15EM1.b.am.1	103	278	2.69903	unknown	unknown	1.43244
ARA0AAA117YE05EM1.b.am.1	1145	3090	2.69869	kmt2d	Gene	1.43226
ARA0AAA2YN18EM1.b.am.1	611	1646	2.69394	unknown	unknown	1.42972
ARA0ABA62YK24EM1.b.am.1	72	193	2.68056	unknown	unknown	1.42253
ARA0AFA39YE17EM1.b.am.1	108	289	2.67593	unknown	unknown	1.42004
ARA0AAA70YG11EM1.b.am.1	875	2336	2.66971	novel_gene	Gene	1.41668
ARA0AAA32YE23EM1.b.am.1	125	332	2.656	lpcat3	Gene	1.40926
ARA0ABA78YL07EM1.b.am.1	49	130	2.65306	unknown	unknown	1.40766
ARA0AAA68YF04EM1.b.am.1	112	297	2.65179	unknown	unknown	1.40697
ARA0AAA68YN08EM1.b.am.1	79	208	2.63291	unknown	unknown	1.39666
ARA0AAA58YJ08EM1.b.am.1	420	1104	2.62857	novel_gene	Gene	1.39428
ARA0ACA55YJ21EM1.b.am.1	109	286	2.62385	unknown	unknown	1.39169
ARA0ABA34YI04EM1.b.am.1	65	168	2.58462	unknown	unknown	1.36995
ARA0AAA75YO09EM1.b.am.1	67	173	2.58209	sacs	Gene	1.36854
ARA0AAA23YN20EM1.b.am.1	306	789	2.57843	novel_gene	Gene	1.36649
ARA0ABA21YO01EM1.b.am.1	54	139	2.574	(T)n	DNA_repeats	1.36401
ARA0ABA107YP20EM1.b.am.1	49	126	2.571	(AAT)n	DNA_repeats	1.36233
ARA0AHA28YK06EM1.b.am.1	2641	6752	2.55661	unknown	unknown	1.35423
ARA0AAA16YP23EM1.b.am.1	273	696	2.54945	slc16a13	Gene	1.35019
ARA0ABA25YP07EM1.b.am.1	74	188	2.54054	wnk4b	Gene	1.34514
ARA0AAA114YM24EM2.b.am.1	43	109	2.53488	novel_gene	Gene	1.34192
ARA0ABA104YA01EM1.b.am.1	105	265	2.524	(T)n	DNA_repeats	1.33571
ARA0ABA35YF04EM1.b.am.1	43	108	2.512	(TA)n	DNA_repeats	1.32884
ARA0AAA91YP10EM1.b.am.1	44	110	2.5	unknown	unknown	1.32193
ARA0ABA82YL21EM1.b.am.1	143	356	2.48951	si	Gene	1.31586
ARA0AAA39YK08EM1.b.am.1	45	112	2.48889	novel_gene	Gene	1.3155
ARA0AAA54YA18EM1.b.am.1	80	199	2.4875	zgc	Gene	1.3147
ARA0AGA11YF06EM1.b.am.1	99	246	2.48485	unknown	unknown	1.31316
ARA0AAA66YP05EM1.b.am.1	41	101	2.463	(TGC)n	DNA_repeats	1.30042
ARA0AAA118YF17EM1.b.am.1	131	322	2.45802	unknown	unknown	1.2975
ARA0ABA105YA05EM1.b.am.1	46	113	2.45652	si	Gene	1.29662
ARA0ABA77YM17EM1.b.am.1	103	253	2.45631	unknown	unknown	1.29649
ARA0AAA17YE03EM1.b.am.1	42	103	2.452	(T)n	DNA_repeats	1.29396
ARA0ABA54YE07EM1.b.am.1	385	944	2.45195	unknown	unknown	1.29393
ARA0ABA23YD02EM1.b.am.1	45	110	2.444	(TTT)n	DNA_repeats	1.28924
ARA0AAA66YN09EM1.b.am.1	94	229	2.43617	unknown	unknown	1.28461
ARA0AAA3YA16EM1.b.am.1	44	107	2.43182	unknown	unknown	1.28204
ARA0ABA101YH11EM1.b.am.1	58	141	2.43103	acaa1	Gene	1.28157
ARA0ABA19YE21EM1.b.am.1	193	469	2.43005	unknown	unknown	1.28099
ARA0ABA26YN07EM1.b.am.1	131	318	2.42748	unknown	unknown	1.27946
ARA0ABA68YA12EM1.b.am.1	87	211	2.42529	unknown	unknown	1.27816
ARA0ABA15YK09EM1.b.am.1	97	234	2.41237	unknown	unknown	1.27045
ARA0AAA8YG03EM1.b.am.1	43	103	2.39535	unknown	unknown	1.26024
ARA0AFA5YK15EM1.b.am.1	168	402	2.393	(GTT)n	DNA_repeats	1.25882
ARA0AAA39YG16EM1.b.am.1	443	1059	2.39052	novel_gene	Gene	1.25732
ARA0ABA78YM15EM1.b.am.1	203	484	2.38424	unknown	unknown	1.25353
ARA0ABA12YL09EM1.b.am.1	55	131	2.38182	unknown	unknown	1.25206
ARA0AAA43YP24EM1.b.am.1	446	1062	2.38117	novel_gene	Gene	1.25167
ARA0AAA6YK08EM1.b.am.1	49	116	2.367	(GT)n	DNA_repeats	1.24306
ARA0ACA36YO17EM1.b.am.1	377	890	2.36074	novel_gene	Gene	1.23924
ARA0AAA109YE19EM1.b.am.1	586	1383	2.36007	novel_gene	Gene	1.23883
ARA0ABA61YP17EM1.b.am.1	84	198	2.357	(T)n	DNA_repeats	1.23695
ARA0AGA9YK06EM1.b.am.1	4175	9787	2.344	Chap3b_Cis	DNA_repeats	1.22897
ARA0AAA74YA15EM1.b.am.1	41	96	2.341	A-rich	DNA_repeats	1.22712
ARA0ABA2YC21EM1.b.am.1	44	103	2.34091	mbd5	Gene	1.22707
ARA0AFA26YG11EM1.b.am.1	686	1605	2.33965	unknown	unknown	1.22629
ARA0ABA111YP21EM1.b.am.1	59	138	2.33898	hsd11b1la	Gene	1.22588
ARA0AAA67YK03EM1.b.am.1	89	208	2.33708	novel_gene	Gene	1.22471
ARA0AAA28YK22EM1.b.am.1	134	313	2.33582	unknown	unknown	1.22393
ARA0AAA13YC08EM1.b.am.1	135	315	2.333	ERV2-7_PCa-I	DNA_repeats	1.22219
ARA0AAA98YH06EM1.b.am.1	565	1318	2.33274	unknown	unknown	1.22203
ARA0ACA3YE14EM1.b.am.1	55	128	2.32727	gtf2e1	Gene	1.21864
ARA0ABA81YE02EM1.b.am.1	69	160	2.31884	MTG2	Gene	1.2134
ARA0AAA96YA08EM1.b.am.1	66	153	2.318	(CT)n	DNA_repeats	1.21288
ARA0ABA31YK04EM1.b.am.1	92	213	2.315	DNA8-12_CGi	DNA_repeats	1.21101
ARA0ABA36YL24EM1.b.am.1	122	282	2.311	(CCTGTT)n	DNA_repeats	1.20852
ARA0AAA116YH17EM1.b.am.1	42	97	2.31	A-rich	DNA_repeats	1.20789
ARA0AFA26YG15EM1.b.am.1	246	567	2.30488	vegfaa	Gene	1.20469
ARA0ACA28YF04EM1.b.am.1	46	106	2.304	(A)n	DNA_repeats	1.20414
ARA0AAA103YL18EM1.b.am.1	99	228	2.303	(A)n	DNA_repeats	1.20351
ARA0AGA43YN05EM1.b.am.1	96	221	2.30208	unknown	unknown	1.20294
ARA0AAA119YG05EM1.b.am.1	43	99	2.302	(ACC)n	DNA_repeats	1.20289
ARA0ABA5YK19EM1.b.am.1	83	191	2.3012	unknown	unknown	1.20239
ARA0ACA20YA13EM1.b.am.1	123	283	2.30081	unknown	unknown	1.20214
ARA0AAA42YG08EM1.b.am.1	104	239	2.298	SAT4_CM	DNA_repeats	1.20038
ARA0AAA51YG16EM1.b.am.1	51	117	2.294	(CTT)n	DNA_repeats	1.19787
ARA0AAA15YL12EM1.b.am.1	116	266	2.293	A-rich	DNA_repeats	1.19724
ARA0ABA84YG08EM1.b.am.1	830	1898	2.28675	novel_gene	Gene	1.1933
ARA0ABA93YC03EM1.b.am.1	88	201	2.284	GA-rich	DNA_repeats	1.19156
ARA0AAA90YL19EM1.b.am.1	177	402	2.27119	unknown	unknown	1.18345
ARA0ABA87YK04EM1.b.am.1	112	254	2.268	(TG)n	DNA_repeats	1.18142
ARA0AAA113YI11EM1.b.am.1	61	138	2.262	(A)n	DNA_repeats	1.1776
ARA0ABA100YF21EM1.b.am.1	54	122	2.25926	unknown	unknown	1.17585
ARA0ABA107YF14EM1.b.am.1	58	131	2.259	(CAGAAG)n	DNA_repeats	1.17568
ARA0ABA96YF04EM1.b.am.1	58	131	2.259	(A)n	DNA_repeats	1.17568
ARA0AAA77YF13EM1.b.am.1	98	221	2.2551	doc2b	Gene	1.17319
ARA0AAA57YJ09EM1.b.am.1	119	268	2.2521	si	Gene	1.17127
ARA0ACA44YH07EM1.b.am.1	80	180	2.25	novel_gene	Gene	1.16993
ARA0ABA30YG02EM1.b.am.1	77	173	2.247	EnSpm-5_HM	DNA_repeats	1.168
ARA0AAA113YL14EM1.b.am.1	61	137	2.2459	lrch3	Gene	1.16729
ARA0AAA27YA01EM1.b.am.1	74	166	2.243	(T)n	DNA_repeats	1.16543
ARA0ABA92YB13EM1.b.am.1	62	139	2.242	Hogri1	DNA_repeats	1.16479
ARA0ABA92YP02EM1.b.am.1	54	121	2.24074	adgrl1a	Gene	1.16398
ARA0ABA28YM08EM1.b.am.1	42	94	2.238	A-rich	DNA_repeats	1.16221
ARA0AFA28YK04EM1.b.am.1	42	94	2.238	(A)n	DNA_repeats	1.16221
ARA0ACA7YG01EM1.b.am.1	72	161	2.236	(AATAA)n	DNA_repeats	1.16092
ARA0AAA93YP06EM1.b.am.1	68	152	2.23529	ufc1	Gene	1.16046
ARA0AFA8YL23EM1.b.am.1	60	134	2.23333	novel_gene	Gene	1.1592
ARA0AAA25YE23EM1.b.am.1	73	163	2.233	(T)n	DNA_repeats	1.15898
ARA0AAA27YO18EM1.b.am.1	90	201	2.233	GA-rich	DNA_repeats	1.15898
ARA0ABA44YB13EM1.b.am.1	56	125	2.232	(AC)n	DNA_repeats	1.15834
ARA0ABA19YH23EM1.b.am.1	65	145	2.231	(ACGG)n	DNA_repeats	1.15769
ARA0AAA28YF09EM1.b.am.1	65	145	2.23077	unknown	unknown	1.15754
ARA0ABA97YG22EM1.b.am.1	57	127	2.22807	unknown	unknown	1.15579
ARA0AAA45YM12EM2.b.am.1	57	127	2.22807	PKP4	Gene	1.15579
ARA0ABA2YE08EM1.b.am.1	66	147	2.22727	novel_gene	Gene	1.15528
ARA0ABA66YO05EM1.b.am.1	97	216	2.227	(CT)n	DNA_repeats	1.1551
ARA0AAA27YO15EM1.b.am.1	449	998	2.22272	cnksr1	Gene	1.15233
ARA0AAA10YA12EM1.b.am.1	1642	3648	2.22168	unknown	unknown	1.15165
ARA0ABA97YO11EM1.b.am.1	75	166	2.213	DNA6-9_CGi	DNA_repeats	1.146
ARA0AFA53YO18EM3.b.am.1	72	159	2.20833	unknown	unknown	1.14296
ARA0AEA53YE06EM1.b.am.1	361	796	2.205	(TTCACCATA)n	DNA_repeats	1.14078
ARA0ACA33YH11EM1.b.am.1	49	108	2.20408	unknown	unknown	1.14018
ARA0AAA79YB19EM1.b.am.1	162	357	2.2037	rhbdl3	Gene	1.13993
ARA0AAA15YP16EM1.b.am.1	59	130	2.203	(TCCTC)n	DNA_repeats	1.13947
ARA0AAA1YJ15CM1.b.am.1	69	152	2.2029	pcdh2ab5	Gene	1.1394
ARA0AEA35YF10EM1.b.am.1	79	174	2.20253	tldc1	Gene	1.13916
ARA0AAA29YG18EM2.b.am.1	45	99	2.2	(GCCATG)n	DNA_repeats	1.1375
ARA0ABA28YF20EM1.b.am.1	116	255	2.19828	novel_gene	Gene	1.13638
ARA0ABA108YN03EM1.b.am.1	61	134	2.197	(AGATTGGAG)n	DNA_repeats	1.13553
ARA0AFA14YD12EM1.b.am.1	641	1408	2.19657	novel_gene	Gene	1.13525
ARA0AAA59YE17EM1.b.am.1	97	213	2.19588	entpd8	Gene	1.1348
ARA0ABA88YE08EM1.b.am.1	67	147	2.19403	unknown	unknown	1.13358
ARA0AAA58YH10EM1.b.am.1	68	149	2.191	(CGCTCG)n	DNA_repeats	1.13159
ARA0AAA91YG16EM1.b.am.1	974	2128	2.185	(A)n	DNA_repeats	1.12763
ARA0ABA107YN23EM1.b.am.1	65	142	2.18462	recql4	Gene	1.12738
ARA0AGA9YM04EM1.b.am.1	164	358	2.18293	novel_gene	Gene	1.12627
ARA0AAA100YM07EM1.b.am.1	324	707	2.1821	myt1b	Gene	1.12572
ARA0ABA114YI11EM1.b.am.1	62	135	2.17742	unknown	unknown	1.12262
ARA0AAA1YJ23EM1.b.am.1	52	113	2.173	(AC)n	DNA_repeats	1.11969
ARA0AAA16YL08EM1.b.am.1	64	139	2.172	(GAACCA)n	DNA_repeats	1.11902
ARA0ADA36YB10EM1.b.am.1	53	115	2.16981	unknown	unknown	1.11757
ARA0ABA51YJ12EM1.b.am.1	48	104	2.167	(AATTCA)n	DNA_repeats	1.1157
ARA0AAA25YJ15EM1.b.am.1	42	91	2.16667	spag8	Gene	1.11548
ARA0AAA52YG22EM1.b.am.1	48	104	2.16667	ndufv1	Gene	1.11548
ARA0AAA57YA06EM1.b.am.1	49	106	2.16327	hoxb2a	Gene	1.11321
ARA0AAA109YA02EM1.b.am.1	86	186	2.163	(A)n	DNA_repeats	1.11303
ARA0ABA80YG03EM1.b.am.1	68	147	2.162	(TA)n	DNA_repeats	1.11237
ARA0ABA35YG13EM1.b.am.1	125	270	2.16	unknown	unknown	1.11103
ARA0AAA96YI10EM1.b.am.1	994	2142	2.15493	novel_gene	Gene	1.10764
ARA0AAA115YA05EM1.b.am.1	84	181	2.15476	novel_gene	Gene	1.10753
ARA0AAA89YH09EM1.b.am.1	59	127	2.153	(GACT)n	DNA_repeats	1.10635
ARA0ACA43YF16EM1.b.am.1	420	904	2.15238	unknown	unknown	1.10593
ARA0AAA30YF06EM2.b.am.1	592	1274	2.15203	rxylt1	Gene	1.1057
ARA0AAA51YI09EM1.b.am.1	119	256	2.151	A-rich	DNA_repeats	1.10501
ARA0AAA16YH17EM1.b.am.1	53	114	2.15094	unknown	unknown	1.10497
ARA0ABA100YE19EM1.b.am.1	74	159	2.149	(A)n	DNA_repeats	1.10367
ARA0ABA38YI06EM1.b.am.1	74	159	2.149	CR1-1_CQ	DNA_repeats	1.10367
ARA0AAA68YL16EM1.b.am.1	115	247	2.14783	cdk12	Gene	1.10288
ARA0ABA103YA24EM1.b.am.1	75	161	2.147	(AAAAAG)n	DNA_repeats	1.10232
ARA0ABA100YH07EM1.b.am.1	48	103	2.14583	unknown	unknown	1.10154
ARA0AFA40YM23EM2.b.am.1	55	118	2.14545	unknown	unknown	1.10128
ARA0AAA98YP04EM1.b.am.1	97	208	2.144	(ATTTT)n	DNA_repeats	1.1003
ARA0AAA105YE07EM1.b.am.1	251	538	2.14343	novel_gene	Gene	1.09992
ARA0AFA51YO24EM2.b.am.1	42	90	2.143	(CCCTACT)n	DNA_repeats	1.09963
ARA0AAA53YM14EM1.b.am.1	105	225	2.14286	unknown	unknown	1.09954
ARA0AGA26YE06EM1.b.am.1	43	92	2.14	(TTAT)n	DNA_repeats	1.09761
ARA0ABA33YL10EM1.b.am.1	156	333	2.135	(TA)n	DNA_repeats	1.09424
ARA0AAA10YF03EM1.b.am.1	52	111	2.13462	srp9	Gene	1.09398
ARA0AAA25YP17EM1.b.am.1	67	143	2.134	(AG)n	DNA_repeats	1.09356
ARA0AGA7YP20EM1.b.am.1	99	211	2.13131	arpc1a	Gene	1.09174
ARA0AAA100YN20EM1.b.am.1	84	179	2.131	GA-rich	DNA_repeats	1.09153
ARA0AAA114YB19EM2.b.am.1	2294	4886	2.1299	novel_gene	Gene	1.09079
ARA0ABA37YL17EM1.b.am.1	774	1647	2.128	HarbingerN5_DR	DNA_repeats	1.0895
ARA0AGA19YO12EM1.b.am.1	71	151	2.127	(A)n	DNA_repeats	1.08882
ARA0AHA3YK02EM1.b.am.1	63	134	2.127	(TA)n	DNA_repeats	1.08882
ARA0AAA64YD07EM1.b.am.1	87	185	2.126	(AT)n	DNA_repeats	1.08814
ARA0AAA98YG10EM1.b.am.1	254	540	2.12598	unknown	unknown	1.08813
ARA0ABA101YE02EM1.b.am.1	66	140	2.121	(AGC)n	DNA_repeats	1.08474
ARA0AHA13YB18EM1.b.am.1	125	265	2.12	unknown	unknown	1.08406
ARA0ABA43YN02EM1.b.am.1	50	106	2.12	(AC)n	DNA_repeats	1.08406
ARA0AAA16YP03EM1.b.am.1	100	212	2.12	fibpb	Gene	1.08406
ARA0AAA102YH10EM1.b.am.1	59	125	2.119	(A)n	DNA_repeats	1.08338
ARA0AFA6YJ23EM1.b.am.1	187	396	2.11765	slain1a	Gene	1.08246
ARA0AGA47YM02EM1.b.am.1	77	163	2.11688	novel_gene	Gene	1.08194
ARA0ABA117YL10EM1.b.am.1	129	273	2.11628	unknown	unknown	1.08153
ARA0AAA2YL01EM1.b.am.1	52	110	2.11538	rasal2	Gene	1.08092
ARA0AAA15YF17EM1.b.am.1	122	258	2.115	(CAG)n	DNA_repeats	1.08066
ARA0AHA36YJ19EM1.b.am.1	70	148	2.114	A-rich	DNA_repeats	1.07998
ARA0AAA42YK17EM1.b.am.1	73	154	2.10959	sntb1	Gene	1.07696
ARA0AHA20YG13EM1.b.am.1	47	99	2.106	(TCC)n	DNA_repeats	1.07451
ARA0ABA93YN01EM1.b.am.1	330	693	2.1	novel_gene	Gene	1.07039
ARA0AFA36YI01EM1.b.am.1	82	172	2.098	(GTT)n	DNA_repeats	1.06901
ARA0AEA7YG22EM1.b.am.1	82	172	2.09756	unknown	unknown	1.06871
ARA0AAA102YN11EM1.b.am.1	155	325	2.097	Tc1-4_DR	DNA_repeats	1.06833
ARA0AHA50YB20EM1.b.am.1	72	151	2.097	(CAGGC)n	DNA_repeats	1.06833
ARA0AAA34YG23EM1.b.am.1	42	88	2.095	GA-rich	DNA_repeats	1.06695
ARA0ACA3YI23EM1.b.am.1	74	155	2.09459	unknown	unknown	1.06667
ARA0ADA11YF21EM1.b.am.1	54	113	2.09259	novel_gene	Gene	1.06529
ARA0AAA102YB13EM1.b.am.1	76	159	2.092	(A)n	DNA_repeats	1.06488
ARA0ABA11YJ07EM1.b.am.1	76	159	2.092	ENSPM-6_DR	DNA_repeats	1.06488
ARA0ABA44YF14EM1.b.am.1	65	136	2.092	(A)n	DNA_repeats	1.06488
ARA0AAA107YG15EM1.b.am.1	110	230	2.091	(ATTATAGT)n	DNA_repeats	1.06419
ARA0ABA105YJ14EM1.b.am.1	121	253	2.091	(AATGAT)n	DNA_repeats	1.06419
ARA0ABA38YG24EM1.b.am.1	44	92	2.091	(AAATA)n	DNA_repeats	1.06419
ARA0ABA35YN21EM1.b.am.1	55	115	2.09091	unknown	unknown	1.06413
ARA0AAA41YO13EM1.b.am.1	44	92	2.09091	unknown	unknown	1.06413
ARA0ABA47YM05EM1.b.am.1	100	209	2.09	(GTGT)n	DNA_repeats	1.0635
ARA0AAA94YJ08EM1.b.am.1	303	633	2.08911	unknown	unknown	1.06289
ARA0AHA2YG19EM1.b.am.1	45	94	2.089	SSRS1	DNA_repeats	1.06281
ARA0ABA37YH01EM1.b.am.1	46	96	2.08696	unknown	unknown	1.0614
ARA0AFA25YF23EM1.b.am.1	105	219	2.08571	unknown	unknown	1.06054
ARA0ABA43YI08EM1.b.am.1	47	98	2.085	Academ-4_SP	DNA_repeats	1.06005
ARA0ABA104YF06EM1.b.am.1	240	500	2.08333	unknown	unknown	1.05889
ARA0AAA33YE23EM1.b.am.1	48	100	2.08333	unknown	unknown	1.05889
ARA0ABA117YD23EM1.b.am.1	61	127	2.08197	unknown	unknown	1.05795
ARA0AAA27YH02EM1.b.am.1	98	204	2.08163	novel_gene	Gene	1.05771
ARA0AAA7YH05EM1.b.am.1	62	129	2.081	(TTTTAT)n	DNA_repeats	1.05728
ARA0ABA49YB12EM1.b.am.1	177	368	2.0791	novel_gene	Gene	1.05596
ARA0AHA44YK02EM1.b.am.1	64	133	2.07812	unknown	unknown	1.05528
ARA0ABA114YM16EM1.b.am.1	90	187	2.078	(TTCT)n	DNA_repeats	1.0552
ARA0ABA34YN17EM1.b.am.1	77	160	2.078	(TG)n	DNA_repeats	1.0552
ARA0ACA7YG11EM1.b.am.1	168	349	2.07738	novel_gene	Gene	1.05477
ARA0ACA43YN02EM1.b.am.1	52	108	2.077	tRNA-Ser-TCA(m)	DNA_repeats	1.0545
ARA0ABA105YF21EM1.b.am.1	91	189	2.07692	unknown	unknown	1.05445
ARA0ADA40YO07EM2.b.am.1	92	191	2.076	(CAGT)n	DNA_repeats	1.05381
ARA0AHA7YC07EM1.b.am.1	92	191	2.076	(TTAAT)n	DNA_repeats	1.05381
ARA0ABA82YB14EM1.b.am.1	41	85	2.07317	unknown	unknown	1.05184
ARA0ABA78YN11EM1.b.am.1	55	114	2.07273	unknown	unknown	1.05153
ARA0AGA9YH07EM1.b.am.1	56	116	2.07143	unknown	unknown	1.05063
ARA0ABA21YE16EM1.b.am.1	59	122	2.068	A-rich	DNA_repeats	1.04824
ARA0AEA30YP14EM1.b.am.1	371	767	2.06739	novel_gene	Gene	1.04781
ARA0AAA53YM09EM1.b.am.1	77	159	2.065	(GCA)n	DNA_repeats	1.04614
ARA0ABA46YM16EM1.b.am.1	62	128	2.065	(A)n	DNA_repeats	1.04614
ARA0AAA12YC19EM1.b.am.1	173	357	2.06358	novel_gene	Gene	1.04515
ARA0ABA112YB13EM1.b.am.1	64	132	2.0625	unknown	unknown	1.04439
ARA0ABA48YM07EM1.b.am.1	112	231	2.062	(A)n	DNA_repeats	1.04404
ARA0ABA39YB05EM1.b.am.1	83	171	2.06024	hephl1b	Gene	1.04281
ARA0ABA65YG09EM1.b.am.1	50	103	2.06	unknown	unknown	1.04264
ARA0AAA91YA23EM1.b.am.1	117	241	2.06	(CA)n	DNA_repeats	1.04264
ARA0AAA95YE18EM1.b.am.1	84	173	2.06	(T)n	DNA_repeats	1.04264
ARA0ACA1YE20EM1.b.am.1	53	109	2.057	(AGG)n	DNA_repeats	1.04054
ARA0ABA35YG20EM1.b.am.1	89	183	2.056	(ATTGCG)n	DNA_repeats	1.03984
ARA0AFA41YF08EM1.b.am.1	73	150	2.055	L2-2_DRe	DNA_repeats	1.03914
ARA0AAA55YG15EM1.b.am.1	92	189	2.054	(ATAA)n	DNA_repeats	1.03844
ARA0AAA119YC03EM1.b.am.1	95	195	2.053	(T)n	DNA_repeats	1.03773
ARA0ABA90YI15EM1.b.am.1	57	117	2.053	LSU-rRNA_Hsa	DNA_repeats	1.03773
ARA0ABA36YL10EM1.b.am.1	96	197	2.05208	stk38b	Gene	1.03709
ARA0AAA107YJ17EM1.b.am.1	58	119	2.052	(CAGAAC)n	DNA_repeats	1.03703
ARA0AHA15YM12EM1.b.am.1	78	160	2.05128	unknown	unknown	1.03652
ARA0ADA30YC06EM3.b.am.1	430	882	2.05116	unknown	unknown	1.03644
ARA0AFA16YE18EM1.b.am.1	7061	14481	2.051	(AAT)n	DNA_repeats	1.03633
ARA0AAA9YJ16EM1.b.am.1	60	123	2.05	(CTGGTG)n	DNA_repeats	1.03562
ARA0ACA45YH04EM1.b.am.1	41	84	2.04878	unknown	unknown	1.03477
ARA0ABA45YB05EM1.b.am.1	62	127	2.04839	novel_gene	Gene	1.03449
ARA0AAA85YP08EM1.b.am.1	42	86	2.048	(ATATA)n	DNA_repeats	1.03422
ARA0AHA15YN02EM1.b.am.1	42	86	2.04762	unknown	unknown	1.03395
ARA0ABA50YK13EM1.b.am.1	42	86	2.04762	unknown	unknown	1.03395
ARA0ABA76YI17EM1.b.am.1	105	215	2.04762	novel_gene	Gene	1.03395
ARA0AAA31YD18EM1.b.am.1	64	131	2.04688	unknown	unknown	1.03343
ARA0ABA72YE03EM1.b.am.1	64	131	2.04688	or137-7	Gene	1.03343
ARA0AAA19YI19EM1.b.am.1	43	88	2.04651	unknown	unknown	1.03317
ARA0ABA19YK23EM1.b.am.1	44	90	2.045	(TG)n	DNA_repeats	1.0321
ARA0AAA72YN13EM1.b.am.1	181	370	2.0442	unknown	unknown	1.03154
ARA0ABA53YA22EM1.b.am.1	69	141	2.04348	hnf1ba	Gene	1.03103
ARA0AHA14YB19EM1.b.am.1	254	519	2.04331	novel_gene	Gene	1.03091
ARA0AAA2YH09EM1.b.am.1	93	190	2.04301	novel_gene	Gene	1.0307
ARA0ABA78YJ20EM1.b.am.1	47	96	2.043	(AAAT)n	DNA_repeats	1.03069
ARA0ACA19YH22EM1.b.am.1	92	188	2.043	(AC)n	DNA_repeats	1.03069
ARA0ABA76YL04EM1.b.am.1	47	96	2.04255	unknown	unknown	1.03037
ARA0ABA109YO07EM1.b.am.1	94	192	2.04255	novel_gene	Gene	1.03037
ARA0ADA36YI15EM1.b.am.1	97	198	2.04124	unknown	unknown	1.02945
ARA0AGA20YE23EM1.b.am.1	76	155	2.03947	si	Gene	1.02819
ARA0AAA102YF09EM1.b.am.1	51	104	2.039	(ACAG)n	DNA_repeats	1.02786
ARA0AFA42YE09EM1.b.am.1	161	328	2.03727	unknown	unknown	1.02664
ARA0ABA119YK23EM1.b.am.1	111	226	2.036	Polinton-2A_NV	DNA_repeats	1.02574
ARA0ADA31YF19EM1.b.am.1	56	114	2.036	(TA)n	DNA_repeats	1.02574
ARA0AAA25YL19EM1.b.am.1	57	116	2.035	A-rich	DNA_repeats	1.02503
ARA0ADA20YK08EM2.b.am.1	57	116	2.035	BEL32-I_DR	DNA_repeats	1.02503
ARA0ABA4YM06EM1.b.am.1	121	246	2.03306	unknown	unknown	1.02365
ARA0ABA68YA14EM1.b.am.1	62	126	2.03226	unknown	unknown	1.02308
ARA0AAA109YA23EM1.b.am.1	62	126	2.032	(GAG)n	DNA_repeats	1.0229
ARA0AFA6YF06EM1.b.am.1	3869	7861	2.032	(ATTT)n	DNA_repeats	1.0229
ARA0AAA12YP01EM1.b.am.1	176	357	2.02841	novel_gene	Gene	1.02035
ARA0AAA63YO16EM1.b.am.1	106	215	2.028	(GTAGTGAG)n	DNA_repeats	1.02006
ARA0ADA28YI12EM1.b.am.1	75	152	2.02667	novel_gene	Gene	1.01911
ARA0AAA6YI09EM1.b.am.1	77	156	2.02597	mfge8b	Gene	1.01861
ARA0ABA102YA09EM1.b.am.1	120	243	2.025	(T)n	DNA_repeats	1.01792
ARA0ABA84YI10EM1.b.am.1	361	731	2.02493	emilin3a	Gene	1.01787
ARA0AAA117YL02EM1.b.am.1	41	83	2.024	(TG)n	DNA_repeats	1.01721
ARA0AGA21YL13EM1.b.am.1	125	253	2.024	(CAG)n	DNA_repeats	1.01721
ARA0ACA54YC14EM1.b.am.1	42	85	2.02381	unknown	unknown	1.01707
ARA0ABA26YF03EM1.b.am.1	43	87	2.02326	novel_gene	Gene	1.01668
ARA0AAA42YP19EM1.b.am.1	130	263	2.02308	novel_gene	Gene	1.01655
ARA0AAA106YD06EM1.b.am.1	175	354	2.023	(GT)n	DNA_repeats	1.0165
ARA0AAA109YJ12EM1.b.am.1	44	89	2.02273	novel_gene	Gene	1.0163
ARA0AAA104YD06EM1.b.am.1	93	188	2.022	(AGGTCT)n	DNA_repeats	1.01578
ARA0ABA83YH11EM1.b.am.1	91	184	2.022	(T)n	DNA_repeats	1.01578
ARA0AAA107YG14EM1.b.am.1	50	101	2.02	chsy3	Gene	1.01436
ARA0ACA12YC18EM1.b.am.1	50	101	2.02	macrod1	Gene	1.01436
ARA0AAA2YG22EM1.b.am.1	52	105	2.01923	itgam	Gene	1.01381
ARA0AAA42YN15EM1.b.am.1	53	107	2.019	A-rich	DNA_repeats	1.01364
ARA0ABA108YL18EM1.b.am.1	53	107	2.01887	unknown	unknown	1.01355
ARA0ABA48YF17EM1.b.am.1	111	224	2.01802	novel_gene	Gene	1.01294
ARA0ADA26YL16EM2.b.am.1	55	111	2.018	(AAGTCAATGG)n	DNA_repeats	1.01293
ARA0AAA39YG10EM1.b.am.1	58	117	2.01724	si	Gene	1.01238
ARA0AAA90YP20EM1.b.am.1	62	125	2.01613	unknown	unknown	1.01159
ARA0AFA19YK13EM1.b.am.1	63	127	2.01587	unknown	unknown	1.0114
ARA0ABA38YC09EM1.b.am.1	404	814	2.01485	novel_gene	Gene	1.01067
ARA0ABA86YG04EM1.b.am.1	71	143	2.01408	novel_gene	Gene	1.01012
ARA0ACA16YP05EM1.b.am.1	74	149	2.01351	unknown	unknown	1.00971
ARA0AAA79YN24EM1.b.am.1	226	455	2.01327	unknown	unknown	1.00954
ARA0ACA28YC08EM1.b.am.1	77	155	2.013	GA-rich	DNA_repeats	1.00935
ARA0AAA36YG14EM1.b.am.1	164	330	2.0122	unknown	unknown	1.00877
ARA0AAA89YI19EM1.b.am.1	167	336	2.012	(AAG)n	DNA_repeats	1.00863
ARA0AFA22YL20EM1.b.am.1	81	163	2.012	(GT)n	DNA_repeats	1.00863
ARA0AGA43YP14EM1.b.am.1	90	181	2.011	(A)n	DNA_repeats	1.00791
ARA0AAA106YM12EM1.b.am.1	96	193	2.01	(TA)n	DNA_repeats	1.0072
ARA0ABA4YH18EM1.b.am.1	101	203	2.01	(TGAG)n	DNA_repeats	1.0072
ARA0AAA17YI05EM1.b.am.1	101	203	2.0099	pcdh1g31	Gene	1.00712
ARA0ABA29YH15EM1.b.am.1	112	225	2.009	(AGCTGA)n	DNA_repeats	1.00648
ARA0ABA57YG10EM1.b.am.1	107	215	2.009	(ATCACC)n	DNA_repeats	1.00648

## Sheet: A. flavolineata
A complete list of A. flavolineata B chromosome protein coding sequences (with Log base 2 ration higher than 1)
Transcript ID of reference transcriptome	0B reads	2B reads	0B/2B	Annotation	Gene/Repeat Type	Log base 2 ratio
GDIO01027244.1	1	134	134	unknown	non_annotated	7.06609
GDIO01050141.1	7	301	43	MED25	Gene	5.42626
GDIO01004323.1	39	1429	36.641	TART_DV	DNA_repeats	5.19539
GDIO01019159.1	34	971	28.559	unknown	non_annotated	4.83587
GDIO01043934.1	2	47	23.5	unknown	non_annotated	4.55459
GDIO01050232.1	15	297	19.8	brat	Gene	4.30743
GDIO01044302.1	19	294	15.474	betaTub85D	Gene	3.95177
GDIO01037584.1	27	394	14.593	l(2)37Cb	Gene	3.8672
GDIO01040173.1	8	108	13.5	unknown	non_annotated	3.75489
GDIO01044471.1	59	757	12.831	Ino80	Gene	3.68156
GDIO01001775.1	46	565	12.283	(GA)n	DNA_repeats	3.61859
GDIO01045279.1	19	230	12.105	CG11786	Gene	3.59753
GDIO01003342.1	8	91	11.375	(AC)n	DNA_repeats	3.50779
GDIO01001774.1	70	579	8.271	(GA)n	DNA_repeats	3.04806
GDIO01013035.1	20	164	8.2	eIF4E3	Gene	3.03562
GDIO01003341.1	12	97	8.083	(AC)n	DNA_repeats	3.01489
GDIO01003016.1	27	215	7.963	CG34459	Gene	2.99331
GDIO01004300.1	10	76	7.6	unknown	non_annotated	2.926
GDIO01030872.1	69	491	7.116	unknown	non_annotated	2.83107
GDIO01007903.1	11	65	5.909	G-rich	DNA_repeats	2.56291
GDIO01020393.1	11	63	5.727	Jockey-2_DGri	DNA_repeats	2.51778
GDIO01018464.1	16	90	5.625	unknown	non_annotated	2.49185
GDIO01004301.1	23	123	5.348	unknown	non_annotated	2.419
GDIO01018848.1	42	200	4.762	unknown	non_annotated	2.25157
GDIO01009578.1	239	1128	4.72	GA-rich	DNA_repeats	2.23879
GDIO01008216.1	18	84	4.667	CG2931	Gene	2.2225
GDIO01003340.1	16	74	4.625	unknown	non_annotated	2.20945
GDIO01045346.1	125	530	4.24	fz3	Gene	2.08406
GDIO01009316.1	145	611	4.214	unknown	non_annotated	2.07519
GDIO01003339.1	21	87	4.143	(GT)n	DNA_repeats	2.05068
GDIO01014672.1	75	298	3.973	Nipsnap	Gene	1.99023
GDIO01007704.1	12	46	3.833	unknown	non_annotated	1.93847
GDIO01048783.1	21	80	3.81	CG14257	Gene	1.92979
GDIO01019513.1	27	100	3.704	unknown	non_annotated	1.88908
GDIO01032394.1	27	97	3.593	Sr-CI	Gene	1.84519
GDIO01010151.1	55	193	3.509	A-rich	DNA_repeats	1.81106
GDIO01022268.1	15	51	3.4	CG8668	Gene	1.76553
GDIO01019867.1	15	47	3.133	unknown	non_annotated	1.64754
GDIO01012001.1	68	208	3.059	Zpr1	Gene	1.61306
GDIO01018519.1	41	123	3	Jockey-15_DBp	DNA_repeats	1.58496
GDIO01000620.1	17	50	2.941	(CGA)n	DNA_repeats	1.55631
GDIO01026376.1	31	89	2.871	eIF3d2	Gene	1.52155
GDIO01009321.1	178	492	2.764	(TGT)n	DNA_repeats	1.46676
GDIO01021173.1	47	128	2.723	Hlc	Gene	1.4452
GDIO01023434.1	38	100	2.632	unknown	non_annotated	1.39616
GDIO01029727.1	100	262	2.62	unknown	non_annotated	1.38957
GDIO01048197.1	49	118	2.408	CG7963	Gene	1.26784
GDIO01021525.1	21	44	2.095	unknown	non_annotated	1.06695
GDIO01047420.1	22	46	2.091	CG41520	Gene	1.06419
GDIO01019253.1	51	106	2.078	unknown	non_annotated	1.0552
GDIO01016505.1	27	56	2.074	unknown	non_annotated	1.05242
GDIO01018801.1	51	104	2.039	vas	Gene	1.02786
GDIO01046054.1	120	243	2.025	CG17650	Gene	1.01792
