# Supplementary material for: B chromosomes of multiple species have intense evolutionary dynamics and accumulated genes related to important biological processes
Source: BMC Genomics. 2020 Sep 23;21:656. doi: 10.1186/s12864-020-07072-1 (PMC7509943; doi:10.1186/s12864-020-07072-1)
Supplement: Supplementary file 4 — Additional file 4: Supplementary Datasets (Excel files may include multiple sheets for respective species). Dataset 1. A complete list of B blocks detected in A. mexicanus, A. correntinus and A. flavolineata. Dataset 2. Genes integrity percentage of the B blocks of A. mexicanus and A. correntinus. Dataset 3. A complete list of B-linked CDS with significant Log base 2 ratio in A. mexicanus, A correntinus and A. flavolineata. Dataset 4. List of B exclusive sequences detected in A. mexicanus, A. correntinus and A. flavolineata. Dataset 5. qPCR GDR ratio experiment CT values of representative B blocks in 0B, 1B and 2B of A. mexicanus. Dataset 6. Methylated B blocks and CpG Islands detected in A. mexicanus. Dataset 7. A complete list of enriched GO terms in all studied species. Dataset 8. Fasta sequences of the B blocks (A. mexicanus). Dataset 9. Fasta sequences of the B blocks (A. correntinus). Dataset 10. Fasta sequences of the B blocks (A. flavolineata). Dataset 11. Fasta sequences of B exclusive sequences (A. mexicanus). Dataset 12. Fasta sequences of B exclusive sequences (A. correntinus). Dataset 13. Fasta sequences of B exclusive sequences (A. flavolineata). [file 12864_2020_7072_MOESM4_ESM.zip › Dataset-4-exclusive-B-chromosome-sequences.xlsx]

## Sheet: A. flavolineata
A complete list of A. flavolineata exclusive sequences to B chromosome (The 0B genome is missing coverage while the coverage increases in 1B and even further in 2B genome)
Chromosome/Scaffold ID	Block start	Block end	0B coverage	1B coverage	2B coverage	Length of Block
scaffold62873	60	816	0	836	1554	756
scaffold62873	4375	5542	28	1491	2755	1167
scaffold62873	6371	6874	0	432	803	503
scaffold19356	776	1092	1	321	538	316
scaffold682764	1	1900	14	2132	3748	1899
scaffold155751	3384	4418	1	1217	2862	1034
scaffold155751	4649	4978	1	314	791	329
scaffold155751	5456	5670	2	295	643	214
scaffold155751	7288	9294	2	2165	4992	2006
scaffold11470	990	1274	0	633	959	284
scaffold30163	3744	4070	19	867	1616	326
scaffold30163	4620	5259	18	1421	2800	639
scaffold82655	1	563	0	544	1245	562
scaffold601404	1	908	4	400	898	907
scaffold601404	1141	1603	7	654	1401	462
scaffold601404	1878	2088	1	274	581	210
scaffold786657	9	1156	10	1233	2266	1147
scaffold786657	1451	1831	0	573	970	380
scaffold252760	1310	1536	1	480	798	226
scaffold463642	1	1015	0	6453	19124	1014
scaffold463642	1511	2887	0	8435	25190	1376
scaffold18269	15	1856	9	2142	3638	1841
scaffold537888	26	892	4	673	1161	866
scaffold189047	1358	1587	0	164	342	229
scaffold273676	1	288	2	363	779	287
scaffold273676	533	1102	2	689	1197	569
scaffold273676	1728	2104	4	572	979	376
scaffold273676	2562	3653	0	1065	2090	1091
scaffold532356	1	207	0	170	366	206
scaffold532356	440	682	3	217	502	242
scaffold532356	4166	4438	25	235	487	272
scaffold532356	5556	7241	7	1185	2622	1685
scaffold532356	7774	8851	10	694	1469	1077
scaffold855276	269	1481	4	1349	2625	1212
scaffold855276	1709	2787	11	1350	2358	1078
scaffold994815	1539	1845	2	496	1116	306
scaffold994815	2106	4090	14	2284	4664	1984
scaffold994815	4388	5608	10	1330	3012	1220
scaffold324299	508	992	1	740	1321	484
scaffold324299	1209	1958	3	1123	1939	749
scaffold324299	2457	3279	7	1403	2162	822
scaffold174976	1	242	0	372	689	241
scaffold174976	686	1333	0	956	1647	647
scaffold330930	2264	2768	12	981	1851	504
scaffold996251	13	382	1	506	828	369
scaffold996251	731	1152	5	606	944	421
scaffold481166	805	1696	1	1121	1941	891
scaffold481166	3251	3590	4	510	823	339
scaffold481166	4828	6155	5	1380	2620	1327
scaffold214256	1	285	1	618	1021	284
scaffold214256	3576	3977	6	520	958	401
scaffold690711	115	444	5	390	712	329
scaffold46718	1705	2715	3	1135	2059	1010
scaffold916953	232	778	1	435	800	546
scaffold216218	1598	2231	2	546	923	633
scaffold216218	3580	4043	3	470	838	463
scaffold216218	4674	4965	0	383	685	291
scaffold216218	5304	5508	1	141	278	204
scaffold216218	6151	7080	5	1008	1835	929
scaffold216218	8721	10251	2	1680	3078	1530
scaffold216218	10608	11488	15	965	1622	880
scaffold121546	63	283	0	3	0	220
scaffold544946	595	857	0	376	620	262
scaffold342867	108	368	4	405	685	260
scaffold798963	371	789	4	282	688	418
scaffold76674	1	303	2	371	728	302
scaffold76674	3454	4093	13	794	1446	639
scaffold76674	4804	5292	7	412	685	488
scaffold76674	6343	7929	12	1681	3029	1586
scaffold166160	6	752	5	931	1671	746
scaffold166160	981	1281	12	398	696	300
scaffold166160	2462	2903	1	405	679	441
scaffold166160	3330	4057	6	1151	1941	727
scaffold166160	5120	5539	7	644	1071	419
scaffold166160	6639	6854	0	403	645	215
scaffold110867	900	1636	0	833	1546	736
scaffold110867	1969	3031	2	1314	2418	1062
scaffold110867	4383	5112	9	914	1469	729
scaffold26053	1	2087	12	2173	4054	2086
scaffold87740	535	1602	1	795	1661	1067
scaffold57082	1071	1326	3	200	318	255
scaffold833057	5	751	1	826	1485	746
scaffold833057	1912	3158	10	1477	2570	1246
scaffold342013	3232	3458	6	261	576	226
scaffold95903	558	821	1	269	472	263
scaffold95903	1320	1986	6	526	985	666
scaffold95903	2222	3154	5	695	1469	932
scaffold853310	1	1254	0	1486	3011	1253
scaffold583755	2199	2498	1	219	341	299
scaffold583755	2714	3498	7	784	1424	784
scaffold125744	9	392	13	505	773	383
scaffold125744	758	1469	3	709	1271	711
scaffold125744	1758	3288	14	1454	2734	1530
scaffold125744	5435	5743	1	304	492	308
scaffold125744	5954	6461	4	586	968	507
scaffold615422	1	1397	6	1608	2953	1396
scaffold615422	3051	4345	5	1772	3055	1294
scaffold615422	4935	5610	7	936	1623	675
scaffold878036	217	1328	2	1184	2200	1111
scaffold878036	1744	2102	2	269	535	358
scaffold376666	4289	4900	1	909	1432	611
scaffold791147	475	1720	3	1603	2702	1245
scaffold96215	2834	4890	6	2386	4196	2056
scaffold96215	5704	6597	3	1168	2103	893
scaffold96215	8035	8826	3	1115	2024	791
scaffold96215	9276	9662	7	580	1038	386
scaffold96215	9869	10811	5	1112	2151	942
scaffold96215	11695	12128	3	395	676	433
scaffold156898	3328	4048	2	770	1475	720
scaffold156898	4379	5967	10	1560	2669	1588
scaffold156898	6993	7393	0	503	887	400
scaffold241593	1	1476	5	2245	4077	1475
scaffold241593	1805	3326	15	2253	3913	1521
scaffold241593	4449	5401	0	1271	2242	952
scaffold241593	7526	8199	6	764	1172	673
scaffold387981	1314	1524	2	226	421	210
scaffold387981	3836	4052	1	358	706	216
scaffold926600	1	808	0	726	1344	807
scaffold713190	14	2350	2	2620	4451	2336
scaffold22162	604	3160	13	1658	3493	2556
scaffold133404	1366	1567	1	207	382	201
scaffold133404	2528	2830	2	584	1036	302
scaffold1016874	2139	2622	2	755	1319	483
scaffold1016874	3223	3427	4	372	635	204
scaffold436741	2181	2516	0	1124	1999	335
scaffold419766	266	924	5	531	999	658
scaffold419766	2807	3225	2	526	1068	418
scaffold419766	3556	4649	2	1468	2502	1093
scaffold419766	5340	5878	8	718	1264	538
scaffold313049	3435	5669	16	2175	5275	2234
scaffold313049	8902	9328	1	408	834	426
scaffold150785	311	554	1	437	880	243
scaffold416571	765	1198	3	421	1014	433
scaffold416571	2781	3039	0	291	617	258
scaffold40591	1	529	2	798	1391	528
scaffold662660	32	435	3	410	713	403
scaffold662660	1222	2007	1	995	1888	785
scaffold51470	1576	2937	7	1574	2745	1361
scaffold51470	3728	4059	6	428	719	331
scaffold51470	4268	4600	0	620	1125	332
scaffold51470	5192	6010	3	1128	1855	818
scaffold153101	1	385	0	526	889	384
scaffold153101	885	2079	5	1714	2746	1194
scaffold153101	2358	2579	3	477	747	221
scaffold153101	4754	5643	2	875	1393	889
scaffold153101	5866	6134	1	219	337	268
scaffold153101	6344	7307	4	1482	2556	963
scaffold153101	8040	8551	3	1130	1857	511
scaffold753517	7	3302	3	3291	6044	3295
scaffold753517	3591	3807	2	429	670	216
scaffold753517	5263	7075	11	1825	3270	1812
scaffold753517	9406	10272	7	984	1825	866
scaffold934401	6195	6433	9	312	526	238
scaffold503381	2506	3546	8	1293	2165	1040
scaffold503381	3927	5368	19	1372	2339	1441
scaffold503381	5628	7777	11	2378	4058	2149
scaffold503381	7987	8218	0	344	594	231
scaffold702326	108	452	17	5	6	344
scaffold445188	1	433	1	374	693	432
scaffold445188	1758	1965	0	247	450	207
scaffold445188	2557	3072	2	749	1219	515
scaffold445188	4351	6526	19	2414	4209	2175
scaffold500474	2	776	3	755	1378	774
scaffold419279	239	2338	3	1020	2566	2099
scaffold1024736	224	782	3	711	1089	558
scaffold1024736	3038	3926	9	1060	1870	888
scaffold395821	1327	1747	2	648	1081	420
scaffold648467	1	584	0	975	1626	583
scaffold1037477	589	855	5	194	610	266
scaffold570964	686	1104	0	421	762	418
scaffold260407	1349	1655	5	518	1069	306
scaffold260407	2332	3291	1	1221	2181	959
scaffold142504	1318	1548	2	529	940	230
scaffold142504	5671	6224	0	1254	2198	553
scaffold298508	1	1237	8	1464	2547	1236
scaffold222084	1719	2469	3	406	865	750
scaffold222084	2746	3042	1	233	582	296
scaffold222084	7384	7823	0	379	822	439
scaffold222084	8138	8575	6	323	684	437
scaffold275334	75	291	0	369	607	216
scaffold275334	496	952	3	638	945	456
scaffold66131	1	495	0	564	1023	494
scaffold269928	1351	2413	5	1317	2183	1062
scaffold768123	1214	2352	0	1130	2550	1138
scaffold768123	2885	3235	6	610	1205	350
scaffold768123	3463	4060	12	743	1564	597
scaffold768123	5418	5640	0	355	843	222
scaffold267948	728	1029	0	427	755	301
scaffold267948	2779	3082	1	456	979	303
scaffold267948	3307	3846	4	681	1318	539
scaffold267948	4652	5774	0	1145	2160	1122
scaffold1038073	1	2289	29	2596	4420	2288
scaffold1038073	2504	2946	11	530	1010	442
scaffold816423	579	1235	4	1252	1915	656
scaffold20974	69	972	9	1000	1791	903
scaffold20974	2191	2714	7	738	1229	523
scaffold20974	2967	3789	3	1006	1788	822
scaffold20974	5175	5474	6	531	989	299
scaffold266631	1	1464	9	2175	3944	1463
scaffold266631	2820	3033	2	385	600	213
scaffold480518	255	2731	12	13018	38464	2476
scaffold480518	4154	4944	5	4199	12326	790
scaffold403953	336	1726	21	2661	4598	1390
scaffold145268	2260	2838	10	745	1636	578
scaffold269893	1	2715	9	2808	4941	2714
scaffold623432	922	2045	8	1549	2700	1123
scaffold623432	3695	4207	7	1525	2634	512
scaffold623432	5618	6073	4	1049	1720	455
scaffold923119	1	531	0	513	961	530
scaffold187987	4161	4502	0	214	456	341
scaffold187987	5808	7435	3	872	1599	1627
scaffold655480	493	846	3	839	1255	353
scaffold759923	1247	3372	15	2295	5305	2125
scaffold481649	540	3497	20	3162	5473	2957
scaffold481649	3844	4109	1	323	563	265
scaffold481649	5169	6908	1	1970	3408	1739
scaffold481649	7819	8102	1	320	627	283
scaffold481649	8333	8713	5	477	875	380
scaffold481649	9386	11111	1	1972	3567	1725
scaffold481649	11419	14999	18	3718	6673	3580
scaffold776928	232	533	6	368	704	301
scaffold776928	935	1909	8	1085	1811	974
scaffold776928	2299	2572	7	357	687	273
scaffold384044	3536	3871	7	615	944	335
scaffold612065	1	409	0	555	805	408
scaffold461405	1511	2297	1	1057	1770	786
scaffold461405	4064	4665	0	827	1410	601
scaffold208553	2399	2614	9	220	395	215
scaffold208553	2882	4621	6	1910	3471	1739
scaffold454328	1	406	7	1122	1953	405
scaffold171457	2670	3133	8	1405	2272	463
scaffold171457	7133	7348	53	649	1091	215
scaffold171457	8059	8633	2	769	1249	574
scaffold171457	9991	10500	7	1243	1915	509
scaffold847584	23	841	0	833	1507	818
scaffold847584	1110	1674	1	684	1339	564
scaffold847584	2850	4234	11	1208	2261	1384
scaffold707510	368	631	0	385	696	263
scaffold707510	1227	3165	9	2125	3610	1938
scaffold707510	4444	4906	0	677	1140	462
scaffold707510	5190	5837	3	827	1365	647
scaffold707510	6596	8258	5	2228	3860	1662
scaffold220883	526	806	2	370	662	280
scaffold220883	1336	1889	4	593	1274	553
scaffold220883	2151	3118	0	1387	2364	967
scaffold220883	3712	4416	5	802	1388	704
scaffold220883	5580	6093	3	617	1158	513

## Sheet: A.mexicanus
A complete list of A. mexicanus exclusive sequences to B chromosome (The 0B genome is missing coverage while the coverage increases in 1B and even further in 2B genome)
Chromosome/Scaffold ID	Block start	Block end	0B coverage	1B coverage	2B coverage	Length of Block
NC_035911.1_RaGOO	1158053	1158322	0	71	138	269
NC_035911.1_RaGOO	7366367	7366604	0	82	123	237
NC_035911.1_RaGOO	7373725	7374394	0	157	295	669
NC_035911.1_RaGOO	19780294	19780756	0	162	233	462
NC_035911.1_RaGOO	25225169	25225480	0	100	156	311
NC_035911.1_RaGOO	26153310	26153839	0	218	522	529
NC_035911.1_RaGOO	28108921	28109191	0	45	135	270
NC_035911.1_RaGOO	28414720	28415056	0	52	158	336
NC_035911.1_RaGOO	28416857	28417251	2	65	187	394
NW_019172534.1_RaGOO	9911	10453	0	126	221	542
NW_019172534.1_RaGOO	15473	15845	0	123	185	372
NW_019172534.1_RaGOO	16415	16891	0	134	212	476
NC_035920.1_RaGOO	16810264	16810590	0	91	166	326
NC_035920.1_RaGOO	40395844	40398318	0	908	1886	2474
NW_019172917.1_RaGOO	2914	3369	0	129	198	455
NC_035915.1_RaGOO	70373	70638	12	48	160	265
NC_035915.1_RaGOO	329497	330374	0	71	340	877
NW_019171463.1_RaGOO	17805	18335	0	203	211	530
NC_035918.1_RaGOO	3862044	3862308	0	79	133	264
NC_035918.1_RaGOO	29397932	29398236	0	90	143	304
NC_035900.1_RaGOO	25247925	25248181	0	82	132	256
NC_035905.1_RaGOO	1550983	1551243	0	86	135	260
NC_035905.1_RaGOO	3866559	3867457	0	402	833	898
NC_035905.1_RaGOO	9216438	9216652	0	97	114	214
NC_035905.1_RaGOO	9226467	9226688	0	64	123	221
NW_019172868.1_RaGOO	699403	699849	0	166	209	446
NW_019171357.1_RaGOO	8368	8775	0	89	203	407
NW_019171879.1_RaGOO	1256	1672	0	106	185	416
NC_035902.1_RaGOO	18094180	18094450	0	70	134	270
NC_035909.1_RaGOO	688319	688698	0	104	178	379
NC_035909.1_RaGOO	689030	689603	2	210	324	573
NC_035909.1_RaGOO	23589762	23590137	0	114	164	375
NC_035909.1_RaGOO	23596533	23597238	0	164	301	705
NW_019171294.1_RaGOO	137715	137930	0	66	137	215
NW_019171294.1_RaGOO	146578	146781	0	54	120	203
NW_019171294.1_RaGOO	158891	159171	0	92	139	280
NW_019171441.1_RaGOO	4390	4594	0	136	195	204
NW_019172939.1_RaGOO	99273	99519	0	35	129	246
NW_019172939.1_RaGOO	619921	620150	0	52	132	229
NW_019170862.1_RaGOO	41798	42140	0	98	162	342
Chr0_RaGOO	17330127	17330366	0	177	228	239
Chr0_RaGOO	21034173	21034385	0	103	161	212
Chr0_RaGOO	27310312	27310689	0	124	171	377
Chr0_RaGOO	33939805	33940177	0	96	166	372
Chr0_RaGOO	43198757	43199200	0	246	298	443
Chr0_RaGOO	50098862	50099065	0	0	154	203
Chr0_RaGOO	50745695	50746732	0	361	550	998
Chr0_RaGOO	50806073	50806334	0	70	141	261
Chr0_RaGOO	53187686	53187969	0	32	137	283
Chr0_RaGOO	53365258	53365523	2	63	124	265
Chr0_RaGOO	231396178	231396394	0	118	121	160
Chr0_RaGOO	234416940	234417312	0	402	461	316
Chr0_RaGOO	235392128	235392966	1	622	815	670
Chr0_RaGOO	236152588	236152953	1	214	231	309
Chr0_RaGOO	236192093	236192894	0	211	237	629
Chr0_RaGOO	237665306	237665767	1	360	388	348
Chr0_RaGOO	237665985	237667501	0	1270	1382	1179
Chr0_RaGOO	237987652	237988239	0	184	190	472
Chr0_RaGOO	239654291	239654640	0	95	129	292
Chr0_RaGOO	242232774	242234056	0	842	1054	1002
Chr0_RaGOO	243119206	243119587	2	447	586	325
Chr0_RaGOO	245621900	245622260	0	138	189	304
Chr0_RaGOO	246855854	246856450	0	283	351	484
Chr0_RaGOO	247132345	247132672	0	125	145	271
Chr0_RaGOO	250968204	250968552	0	95	121	291
Chr0_RaGOO	256157446	256157784	0	165	193	282
Chr0_RaGOO	257262449	257263054	0	447	626	493
Chr0_RaGOO	259667985	259668316	0	114	127	275
Chr0_RaGOO	260719004	260719577	1	232	311	456
Chr0_RaGOO	264375952	264376308	0	97	133	299
Chr0_RaGOO	264508273	264508668	4	1167	1425	339
Chr0_RaGOO	273275932	273276312	0	422	489	324
Chr0_RaGOO	273818082	273818369	0	97	105	231
Chr0_RaGOO	276875925	276876302	0	286	316	321
Chr0_RaGOO	277982778	277983140	0	153	165	305
Chr0_RaGOO	283188563	283188939	0	214	250	320
Chr0_RaGOO	285543704	285544041	0	122	120	279
Chr0_RaGOO	290857078	290857445	0	171	211	311
Chr0_RaGOO	292466509	292466885	0	285	336	320
Chr0_RaGOO	299323296	299323633	0	81	123	280
Chr0_RaGOO	360310045	360310248	0	148	516	203
Chr0_RaGOO	412789581	412789804	0	131	199	223
Chr0_RaGOO	439740956	439741211	0	156	180	255
Chr0_RaGOO	447809319	447809528	0	91	194	209
Chr0_RaGOO	452009452	452009745	0	145	191	293
Chr0_RaGOO	452573017	452573314	0	158	286	297
Chr0_RaGOO	453904345	453904596	0	57	150	251
Chr0_RaGOO	454007571	454007877	0	123	150	306
Chr0_RaGOO	454630933	454631140	1	68	112	207
Chr0_RaGOO	456239418	456239876	0	154	362	458
Chr0_RaGOO	457783931	457784399	0	358	369	468
Chr0_RaGOO	457978514	457978716	0	2	131	202
Chr0_RaGOO	458270265	458270617	0	123	170	352
Chr0_RaGOO	458518403	458518677	0	48	138	274
Chr0_RaGOO	459661221	459661525	0	58	152	304
Chr0_RaGOO	460226213	460226685	0	0	259	472
Chr0_RaGOO	461208739	461208979	0	0	118	240
Chr0_RaGOO	462764034	462764377	0	3	201	343
Chr0_RaGOO	464667288	464667820	5	331	452	532
Chr0_RaGOO	465203560	465204142	0	217	339	582
Chr0_RaGOO	466373528	466374040	0	3	227	512
Chr0_RaGOO	469187016	469187236	0	43	122	220
Chr0_RaGOO	470728052	470728841	0	2	370	789
Chr0_RaGOO	470827325	470827854	0	460	546	529
Chr0_RaGOO	470828078	470828453	0	296	402	375
Chr0_RaGOO	471184563	471184799	5	93	126	236
NC_035919.1_RaGOO	23550102	23550454	0	96	169	352
NC_035919.1_RaGOO	24369768	24370101	0	116	161	333
NW_019172835.1_RaGOO	68994	69559	0	150	243	565
NW_019172835.1_RaGOO	80101	80428	0	104	149	327
NW_019172835.1_RaGOO	819548	819904	0	86	182	356
NC_035901.1_RaGOO	2077598	2077880	0	35	135	282
NC_035901.1_RaGOO	29749235	29749457	0	42	132	222
NW_019172839.1_RaGOO	2083310	2083525	0	70	129	215
NW_019172839.1_RaGOO	2083925	2084194	0	85	137	269
NW_019171052.1_RaGOO	185892	186146	0	96	155	254
NW_019171037.1_RaGOO	177699	178134	0	126	191	435
NC_035898.1_RaGOO	5629608	5629833	0	87	119	225
NC_035898.1_RaGOO	29984505	29985242	0	74	278	737
NW_019171573.1_RaGOO	14744	14979	0	37	133	235
NW_019171573.1_RaGOO	111084	111399	3	58	154	315
NC_035916.1_RaGOO	14828302	14828524	0	100	148	222
NW_019172890.1_RaGOO	2053525	2054017	1	133	216	492
NW_019172890.1_RaGOO	2071625	2072511	2	460	553	886
NW_019172890.1_RaGOO	2094726	2094937	0	91	118	211
NW_019172890.1_RaGOO	2096436	2096662	0	98	140	226
NW_019172890.1_RaGOO	2097537	2097862	1	129	163	325
NW_019172890.1_RaGOO	2102910	2103844	0	301	384	934
NW_019172890.1_RaGOO	2106540	2106809	0	132	187	269
NW_019172890.1_RaGOO	2108210	2110060	1	764	883	1850
NW_019171411.1_RaGOO	85271	85491	0	39	115	220
NW_019171411.1_RaGOO	90492	90820	0	49	151	328
NW_019171411.1_RaGOO	98589	98993	0	47	176	404
NW_019171411.1_RaGOO	303441	303735	1	38	142	294
NW_019171411.1_RaGOO	440866	441087	0	29	121	221
NW_019171411.1_RaGOO	447021	447372	0	48	154	351
NW_019171196.1_RaGOO	39778	40045	0	73	135	267
NW_019170621.1_RaGOO	274805	275140	10	146	196	335
NW_019170621.1_RaGOO	276837	277293	0	142	230	456

## Sheet: A. correntinus
A complete list of A. correntinus exclusive sequences to B chromosome (The 0B genome is missing coverage while the coverage increases in 1B)
Chromosome/Scaffold ID	Block start	Block end	0B coverage	1B coverage	Length of Block
NW_019170686.1_RaGOO	8872	9500	1	288	628
NW_019172826.1_RaGOO	130910	131374	0	477	464
NC_035920.1_RaGOO	1986047	1986266	0	137	219
NC_035920.1_RaGOO	16256142	16256416	0	162	274
NC_035920.1_RaGOO	22081673	22081940	0	156	267
NC_035920.1_RaGOO	26374948	26375356	4	261	408
NC_035920.1_RaGOO	26823039	26823309	0	160	270
NW_019171479.1_RaGOO	78043	78254	3	141	211
NW_019172891.1_RaGOO	365445	365701	0	171	256
NW_019172891.1_RaGOO	366404	366872	1	245	468
NW_019172109.1_RaGOO	1595	1833	0	150	238
NC_035915.1_RaGOO	1470175	1470478	18	166	303
NC_035915.1_RaGOO	1551726	1551995	0	149	269
NC_035915.1_RaGOO	3331793	3332035	0	164	242
NC_035915.1_RaGOO	3534720	3535086	0	213	366
NC_035915.1_RaGOO	11205412	11205716	0	176	304
NC_035915.1_RaGOO	14489418	14489639	0	155	221
NC_035915.1_RaGOO	18375468	18375728	0	159	260
NC_035915.1_RaGOO	20330291	20330788	0	264	497
NW_019170901.1_RaGOO	98691	98918	0	141	227
NC_035905.1_RaGOO	143065	143308	0	164	243
NC_035905.1_RaGOO	1125374	1125777	6	239	403
NC_035905.1_RaGOO	8080280	8080505	0	141	225
NC_035905.1_RaGOO	8374436	8374676	22	150	240
NC_035905.1_RaGOO	8956932	8957305	0	183	373
NC_035905.1_RaGOO	17400391	17401161	0	354	770
NC_035905.1_RaGOO	17514415	17514858	0	212	443
NC_035905.1_RaGOO	17515243	17516482	11	626	1239
NC_035905.1_RaGOO	18789740	18789974	0	148	234
NC_035905.1_RaGOO	20069730	20070232	0	249	502
NC_035905.1_RaGOO	20426097	20426743	0	339	646
NC_035905.1_RaGOO	20692650	20692950	0	167	300
NC_035905.1_RaGOO	21590625	21591052	0	218	427
NC_035905.1_RaGOO	22497153	22497498	0	195	345
NW_019172906.1_RaGOO	1548879	1549127	0	142	248
NW_019172906.1_RaGOO	2644742	2644986	0	157	244
NW_019172906.1_RaGOO	5135742	5135944	0	134	202
NW_019172861.1_RaGOO	493323	493710	0	220	387
NW_019172399.1_RaGOO	13036	13282	0	141	246
NW_019172399.1_RaGOO	15148	15390	0	152	242
NW_019171792.1_RaGOO	165086	165324	1	145	238
NW_019171834.1_RaGOO	19521	19796	0	186	275
NW_019171612.1_RaGOO	45723	45947	0	165	224
NW_019171612.1_RaGOO	46799	47071	0	173	272
NW_019172203.1_RaGOO	51410	51859	4	318	449
NW_019171623.1_RaGOO	7292	7768	0	226	476
NW_019171623.1_RaGOO	13451	13723	0	167	272
NW_019170649.1_RaGOO	155019	155223	2	134	204
Chr0_RaGOO	94076	94358	1	156	282
Chr0_RaGOO	286837	287039	0	227	202
Chr0_RaGOO	287241	287757	0	449	516
Chr0_RaGOO	485686	486128	20	248	442
Chr0_RaGOO	1094445	1094693	1	194	248
Chr0_RaGOO	1902568	1902795	0	140	227
Chr0_RaGOO	2373257	2373482	0	130	225
Chr0_RaGOO	2499222	2499575	0	242	353
Chr0_RaGOO	3243316	3243629	1	188	313
Chr0_RaGOO	3245024	3245771	0	349	747
Chr0_RaGOO	3246346	3246647	0	165	301
Chr0_RaGOO	3250018	3250295	0	223	277
Chr0_RaGOO	3581763	3582056	0	174	293
Chr0_RaGOO	4566389	4566645	0	150	256
Chr0_RaGOO	4567612	4567926	1	186	314
Chr0_RaGOO	4580623	4581064	49	302	441
Chr0_RaGOO	5355948	5356211	0	186	263
Chr0_RaGOO	7675295	7675634	5	375	339
Chr0_RaGOO	7827453	7827746	0	242	293
Chr0_RaGOO	7942438	7942759	0	189	321
Chr0_RaGOO	9537210	9537716	4	282	506
Chr0_RaGOO	10042325	10043611	0	544	1286
Chr0_RaGOO	10043925	10044457	0	275	532
Chr0_RaGOO	10336567	10336977	4	284	410
Chr0_RaGOO	12669252	12669508	0	168	256
Chr0_RaGOO	13514561	13514771	25	143	210
Chr0_RaGOO	13676526	13677050	0	268	524
Chr0_RaGOO	14390820	14391078	3	164	258
Chr0_RaGOO	16395850	16396066	0	253	216
Chr0_RaGOO	16869723	16870282	0	276	559
Chr0_RaGOO	18024803	18025005	0	139	202
Chr0_RaGOO	18070976	18071560	0	299	584
Chr0_RaGOO	18071970	18072625	0	319	655
Chr0_RaGOO	18073557	18073846	0	175	289
Chr0_RaGOO	18075291	18075577	0	173	286
Chr0_RaGOO	18134974	18135343	2	418	369
Chr0_RaGOO	22637230	22637669	0	239	439
Chr0_RaGOO	22796296	22796817	0	255	521
Chr0_RaGOO	22798255	22798543	0	217	288
Chr0_RaGOO	22799185	22800338	0	477	1153
Chr0_RaGOO	23841033	23841241	0	180	208
Chr0_RaGOO	23909574	23909941	0	271	367
Chr0_RaGOO	24172635	24172933	0	166	298
Chr0_RaGOO	24361349	24361767	0	221	418
Chr0_RaGOO	24574403	24574685	0	201	282
Chr0_RaGOO	25434569	25435021	0	248	452
Chr0_RaGOO	26739437	26739918	0	454	481
Chr0_RaGOO	27105064	27105367	0	171	303
Chr0_RaGOO	27365485	27366762	51	549	1277
Chr0_RaGOO	28396926	28397202	0	153	276
Chr0_RaGOO	30112871	30113143	0	195	272
Chr0_RaGOO	30470053	30470355	0	156	302
Chr0_RaGOO	31913319	31913604	0	155	285
Chr0_RaGOO	32699531	32700226	0	348	695
Chr0_RaGOO	32867500	32868248	0	1567	748
Chr0_RaGOO	33166828	33167083	0	169	255
Chr0_RaGOO	33788224	33788480	0	156	256
Chr0_RaGOO	35455433	35455783	0	251	350
Chr0_RaGOO	35719357	35719729	0	289	372
Chr0_RaGOO	35782325	35782559	2	279	234
Chr0_RaGOO	38082310	38082516	0	235	206
Chr0_RaGOO	38303421	38303710	0	163	289
Chr0_RaGOO	38777621	38778009	0	199	388
Chr0_RaGOO	38778330	38778652	4	183	322
Chr0_RaGOO	38939384	38939682	0	212	298
Chr0_RaGOO	39371888	39372312	0	219	424
Chr0_RaGOO	41484698	41485262	0	282	564
Chr0_RaGOO	41851840	41852062	0	259	222
Chr0_RaGOO	46226842	46227087	0	164	245
Chr0_RaGOO	47150949	47151190	1	150	241
Chr0_RaGOO	47795073	47795647	0	277	574
Chr0_RaGOO	47797993	47798690	0	348	697
Chr0_RaGOO	47799203	47799501	0	159	298
Chr0_RaGOO	48423557	48423950	0	360	393
Chr0_RaGOO	49080857	49081367	0	252	510
Chr0_RaGOO	49081946	49082765	0	365	819
Chr0_RaGOO	49398763	49399034	0	172	271
Chr0_RaGOO	50346397	50346646	1	150	249
Chr0_RaGOO	51786195	51786474	0	168	279
Chr0_RaGOO	51786776	51786988	0	144	212
Chr0_RaGOO	52651100	52651517	2	274	417
Chr0_RaGOO	54543828	54544131	0	164	303
Chr0_RaGOO	55117294	55117522	17	147	228
Chr0_RaGOO	55648231	55648677	1	363	446
Chr0_RaGOO	55795869	55796203	0	297	334
Chr0_RaGOO	55844779	55845714	0	379	935
Chr0_RaGOO	56087308	56087603	0	218	295
Chr0_RaGOO	56612779	56613555	0	350	776
Chr0_RaGOO	56963087	56963403	1	240	316
Chr0_RaGOO	57805801	57806195	0	214	394
Chr0_RaGOO	58327357	58327640	0	199	283
Chr0_RaGOO	60037268	60037836	0	284	568
Chr0_RaGOO	60329883	60330208	0	353	325
Chr0_RaGOO	60855935	60856742	4	401	807
Chr0_RaGOO	60934049	60934273	1	136	224
Chr0_RaGOO	61198760	61199401	0	298	641
Chr0_RaGOO	61232342	61232620	1	191	278
Chr0_RaGOO	61233366	61233585	0	162	219
Chr0_RaGOO	61439004	61439229	0	141	225
Chr0_RaGOO	61439431	61439821	0	202	390
Chr0_RaGOO	62039990	62040357	2	1186	367
Chr0_RaGOO	62237876	62238182	0	276	306
Chr0_RaGOO	63786452	63786661	2	146	209
Chr0_RaGOO	65090552	65090907	2	229	355
Chr0_RaGOO	66221495	66222069	0	389	574
Chr0_RaGOO	66480980	66481383	0	216	403
Chr0_RaGOO	70529596	70530096	0	263	500
Chr0_RaGOO	71030995	71031395	1	289	400
Chr0_RaGOO	71611936	71612992	0	468	1056
Chr0_RaGOO	72603762	72604133	0	209	371
Chr0_RaGOO	73110546	73110898	0	368	352
Chr0_RaGOO	73243347	73243720	0	210	373
Chr0_RaGOO	73700402	73700605	2	186	203
Chr0_RaGOO	75652343	75652636	0	173	293
Chr0_RaGOO	75653174	75653568	0	223	394
Chr0_RaGOO	77055757	77056156	0	212	399
Chr0_RaGOO	78052193	78052415	2	168	222
Chr0_RaGOO	78473266	78473509	2	473	243
Chr0_RaGOO	78624416	78624832	10	222	416
Chr0_RaGOO	79129414	79129761	1	192	347
Chr0_RaGOO	79588356	79588703	0	187	347
Chr0_RaGOO	80264313	80264743	2	233	430
Chr0_RaGOO	80717011	80717589	0	389	578
Chr0_RaGOO	80751027	80751359	0	258	332
Chr0_RaGOO	82393322	82393995	0	315	673
Chr0_RaGOO	84226844	84227264	0	212	420
Chr0_RaGOO	85972202	85972484	0	153	282
Chr0_RaGOO	86337407	86337668	1	155	261
Chr0_RaGOO	86710757	86711102	3	436	345
Chr0_RaGOO	87522197	87522550	0	229	353
Chr0_RaGOO	87551988	87552506	0	255	518
Chr0_RaGOO	89472150	89472367	0	199	217
Chr0_RaGOO	89938774	89939059	0	195	285
Chr0_RaGOO	90593946	90594172	0	197	226
Chr0_RaGOO	90768574	90768942	0	260	368
Chr0_RaGOO	91434729	91434934	0	157	205
Chr0_RaGOO	91681761	91682025	0	180	264
Chr0_RaGOO	91886066	91886593	0	254	527
Chr0_RaGOO	93484583	93484827	2	167	244
Chr0_RaGOO	94100150	94100380	11	141	230
Chr0_RaGOO	94100731	94100982	0	156	251
Chr0_RaGOO	95342418	95342794	0	200	376
Chr0_RaGOO	95835458	95835870	0	319	412
Chr0_RaGOO	96419767	96420043	0	375	276
Chr0_RaGOO	96551959	96552188	3	206	229
Chr0_RaGOO	97520296	97520585	0	171	289
Chr0_RaGOO	99978969	99979185	3	163	216
Chr0_RaGOO	100538285	100538583	0	274	298
Chr0_RaGOO	100539420	100539958	0	386	538
Chr0_RaGOO	100540398	100540635	4	688	237
Chr0_RaGOO	100727255	100727756	12	271	501
Chr0_RaGOO	102889558	102889783	0	149	225
Chr0_RaGOO	103255620	103255911	0	228	291
Chr0_RaGOO	103339931	103340150	2	145	219
Chr0_RaGOO	103707371	103707840	0	238	469
Chr0_RaGOO	103869014	103869450	1	243	436
Chr0_RaGOO	103870483	103870990	12	269	507
Chr0_RaGOO	104601353	104601769	0	219	416
Chr0_RaGOO	104603499	104603769	1	158	270
Chr0_RaGOO	106527032	106527538	0	304	506
Chr0_RaGOO	107082086	107082302	0	152	216
Chr0_RaGOO	107173356	107173578	0	173	222
Chr0_RaGOO	107726951	107727192	0	144	241
Chr0_RaGOO	108080311	108080602	6	195	291
Chr0_RaGOO	108160337	108160741	0	239	404
Chr0_RaGOO	111508041	111508559	0	393	518
Chr0_RaGOO	111804572	111804806	0	159	234
Chr0_RaGOO	112671567	112671832	0	157	265
Chr0_RaGOO	113444135	113445187	3	453	1052
Chr0_RaGOO	113521561	113521993	0	216	432
Chr0_RaGOO	113522288	113522564	0	154	276
Chr0_RaGOO	113656809	113657271	0	279	462
Chr0_RaGOO	116913010	116913272	0	161	262
Chr0_RaGOO	117068095	117068353	1	289	258
Chr0_RaGOO	117262768	117263035	0	159	267
Chr0_RaGOO	118239400	118239610	0	224	210
Chr0_RaGOO	118269965	118270179	0	131	214
Chr0_RaGOO	118626201	118626616	0	683	415
Chr0_RaGOO	122445280	122445768	0	264	488
Chr0_RaGOO	123223810	123224310	0	317	500
Chr0_RaGOO	124428062	124428268	0	130	206
Chr0_RaGOO	124865242	124865454	0	149	212
Chr0_RaGOO	127422191	127422537	0	253	346
Chr0_RaGOO	131384589	131384954	0	325	365
Chr0_RaGOO	131593652	131594063	0	597	411
Chr0_RaGOO	133255556	133255889	1	600	333
Chr0_RaGOO	133463666	133463885	0	198	219
Chr0_RaGOO	133496820	133497468	0	286	648
Chr0_RaGOO	133497826	133498235	0	223	409
Chr0_RaGOO	135599790	135600086	0	174	296
Chr0_RaGOO	136840477	136840738	1	149	261
Chr0_RaGOO	138012049	138012305	0	162	256
Chr0_RaGOO	138197041	138197273	0	156	232
Chr0_RaGOO	138270877	138271119	1	171	242
Chr0_RaGOO	141754012	141754372	0	186	360
Chr0_RaGOO	147165959	147166270	0	181	311
Chr0_RaGOO	147574635	147575074	0	273	439
Chr0_RaGOO	147788664	147789013	1	184	349
Chr0_RaGOO	148126533	148126863	11	179	330
Chr0_RaGOO	148127544	148128266	3	332	722
Chr0_RaGOO	148984994	148985312	0	226	318
Chr0_RaGOO	152146071	152146564	0	250	493
Chr0_RaGOO	152722244	152723142	0	418	898
Chr0_RaGOO	155072138	155072345	9	150	207
Chr0_RaGOO	155072945	155073427	0	235	482
Chr0_RaGOO	155916257	155917098	0	513	841
Chr0_RaGOO	156385678	156385976	0	153	298
Chr0_RaGOO	157497027	157497233	0	212	206
Chr0_RaGOO	157615854	157616513	0	303	659
Chr0_RaGOO	158618012	158618223	0	139	211
Chr0_RaGOO	160210743	160210960	0	137	217
Chr0_RaGOO	160732436	160732664	0	186	228
Chr0_RaGOO	162216723	162217124	0	221	401
Chr0_RaGOO	162218697	162219169	0	319	472
Chr0_RaGOO	162759159	162759386	1	140	227
Chr0_RaGOO	163879081	163879687	0	298	606
Chr0_RaGOO	163879911	163880140	0	146	229
Chr0_RaGOO	163881859	163882148	0	151	289
Chr0_RaGOO	164608697	164609375	0	309	678
Chr0_RaGOO	164610503	164610828	0	173	325
Chr0_RaGOO	165390862	165391105	0	179	243
Chr0_RaGOO	166283745	166284052	0	184	307
Chr0_RaGOO	167204981	167205209	7	185	228
Chr0_RaGOO	167487912	167488414	0	260	502
Chr0_RaGOO	168296368	168296985	0	337	617
Chr0_RaGOO	168548608	168549330	1	572	722
Chr0_RaGOO	168566411	168566613	0	133	202
Chr0_RaGOO	168711582	168711868	0	435	286
Chr0_RaGOO	169183200	169183473	0	165	273
Chr0_RaGOO	170328260	170328606	0	192	346
Chr0_RaGOO	170635187	170635600	0	342	413
Chr0_RaGOO	173535090	173535639	0	263	549
Chr0_RaGOO	174547558	174547766	0	120	208
Chr0_RaGOO	174916202	174916465	0	146	263
Chr0_RaGOO	175163735	175163997	0	140	262
Chr0_RaGOO	175241584	175242309	0	327	725
Chr0_RaGOO	177088576	177088933	0	204	357
Chr0_RaGOO	179201294	179201645	0	183	351
Chr0_RaGOO	180575477	180575815	0	181	338
Chr0_RaGOO	181194994	181195382	3	236	388
Chr0_RaGOO	181402327	181402727	0	233	400
Chr0_RaGOO	182737083	182737288	0	172	205
Chr0_RaGOO	183434582	183434969	0	423	387
Chr0_RaGOO	184127996	184128268	1	214	272
Chr0_RaGOO	184218628	184218940	0	267	312
Chr0_RaGOO	185197397	185197693	0	221	296
Chr0_RaGOO	185477199	185477552	32	190	353
Chr0_RaGOO	185478640	185478986	0	191	346
Chr0_RaGOO	186607319	186607702	0	208	383
Chr0_RaGOO	188186850	188187252	0	411	402
Chr0_RaGOO	190522709	190522965	0	240	256
Chr0_RaGOO	190807869	190808181	0	303	312
Chr0_RaGOO	190813414	190813662	0	163	248
Chr0_RaGOO	191342837	191343044	0	129	207
Chr0_RaGOO	192741480	192741734	3	164	254
Chr0_RaGOO	194202111	194202352	0	175	241
Chr0_RaGOO	194392048	194392257	0	178	209
Chr0_RaGOO	198957518	198957860	0	189	342
Chr0_RaGOO	200141360	200141653	0	235	293
Chr0_RaGOO	201380211	201380434	0	154	223
Chr0_RaGOO	202463069	202463293	0	132	224
Chr0_RaGOO	204598405	204598628	0	135	223
Chr0_RaGOO	204751792	204752104	0	273	312
Chr0_RaGOO	207123913	207124170	0	165	257
Chr0_RaGOO	207124394	207124614	0	191	220
Chr0_RaGOO	207573593	207573814	3	247	221
Chr0_RaGOO	208495551	208495768	0	188	217
Chr0_RaGOO	208984237	208984451	2	318	214
Chr0_RaGOO	210520775	210520979	0	138	204
Chr0_RaGOO	210582405	210582749	6	212	344
Chr0_RaGOO	210686090	210686372	0	222	282
Chr0_RaGOO	212643841	212644079	13	238	238
Chr0_RaGOO	212644503	212645057	3	303	554
Chr0_RaGOO	212808968	212809355	0	361	387
Chr0_RaGOO	213020701	213021030	0	254	329
Chr0_RaGOO	214284103	214284870	0	326	767
Chr0_RaGOO	214366298	214367195	0	537	897
Chr0_RaGOO	214397586	214397973	0	219	387
Chr0_RaGOO	215210957	215211455	0	247	498
Chr0_RaGOO	215221757	215222683	0	408	926
Chr0_RaGOO	216715217	216715617	0	251	400
Chr0_RaGOO	217165798	217166284	1	239	486
Chr0_RaGOO	218836904	218837137	0	144	233
Chr0_RaGOO	220353863	220354131	0	175	268
Chr0_RaGOO	221494740	221495170	0	222	430
Chr0_RaGOO	221770521	221770987	2	252	466
Chr0_RaGOO	222170342	222170691	0	196	349
Chr0_RaGOO	223712049	223712844	1	371	795
Chr0_RaGOO	225478715	225479219	9	285	504
Chr0_RaGOO	226186120	226186392	1	165	272
Chr0_RaGOO	226446864	226447557	2	442	693
Chr0_RaGOO	226703365	226703810	54	241	445
Chr0_RaGOO	227676306	227676635	0	240	329
Chr0_RaGOO	228226173	228226828	0	288	655
Chr0_RaGOO	230340488	230340708	0	185	220
Chr0_RaGOO	230647720	230648070	0	181	350
Chr0_RaGOO	230879040	230879491	2	275	451
Chr0_RaGOO	233460511	233460855	0	221	344
Chr0_RaGOO	233986494	233986717	0	209	223
Chr0_RaGOO	234109124	234109328	0	150	204
Chr0_RaGOO	234956925	234957396	0	246	471
Chr0_RaGOO	235662413	235662636	0	285	223
Chr0_RaGOO	236308636	236308879	0	198	243
Chr0_RaGOO	236895843	236896074	2	167	231
Chr0_RaGOO	237529615	237529935	0	175	320
Chr0_RaGOO	237675708	237676010	0	156	302
Chr0_RaGOO	238720371	238720697	0	192	326
Chr0_RaGOO	238816493	238816738	1	188	245
Chr0_RaGOO	239113088	239113289	9	231	201
Chr0_RaGOO	239994217	239994751	1	277	534
Chr0_RaGOO	242590898	242591199	1	183	301
Chr0_RaGOO	244291018	244291367	0	187	349
Chr0_RaGOO	244293889	244294560	0	315	671
Chr0_RaGOO	244686437	244686700	10	194	263
Chr0_RaGOO	246196665	246197070	0	160	405
Chr0_RaGOO	247159307	247159556	0	150	249
Chr0_RaGOO	249593754	249594089	0	321	335
Chr0_RaGOO	249879869	249880296	0	254	427
Chr0_RaGOO	249880703	249881176	2	250	473
Chr0_RaGOO	251019989	251020197	0	142	208
Chr0_RaGOO	251547911	251548159	0	262	248
Chr0_RaGOO	251931580	251931930	1	334	350
Chr0_RaGOO	252635485	252635692	0	165	207
Chr0_RaGOO	253694634	253694838	0	147	204
Chr0_RaGOO	254901894	254902175	0	282	281
Chr0_RaGOO	255252484	255252821	0	181	337
Chr0_RaGOO	256468399	256468748	2	385	349
Chr0_RaGOO	256759954	256760164	10	155	210
Chr0_RaGOO	257026703	257026920	3	207	217
Chr0_RaGOO	258731931	258732204	0	219	273
Chr0_RaGOO	260294481	260294794	0	174	313
Chr0_RaGOO	260936822	260937095	2	208	273
Chr0_RaGOO	261592759	261593430	0	412	671
Chr0_RaGOO	264962238	264962681	0	224	443
Chr0_RaGOO	266686425	266687133	0	532	708
Chr0_RaGOO	268308070	268308362	0	384	292
Chr0_RaGOO	268500069	268500294	0	237	225
Chr0_RaGOO	269336818	269337420	0	279	602
Chr0_RaGOO	269337655	269337981	0	181	326
Chr0_RaGOO	269788153	269788843	1	540	690
Chr0_RaGOO	272890357	272890614	0	176	257
Chr0_RaGOO	273643900	273644279	5	214	379
Chr0_RaGOO	274328651	274328928	0	176	277
Chr0_RaGOO	276229767	276230208	1	301	441
Chr0_RaGOO	276971384	276971605	0	134	221
Chr0_RaGOO	277509335	277509543	0	161	208
Chr0_RaGOO	279445010	279445389	3	296	379
Chr0_RaGOO	279718690	279719205	0	261	515
Chr0_RaGOO	279974650	279974883	0	185	233
Chr0_RaGOO	280181552	280181795	2	143	243
Chr0_RaGOO	280862037	280862277	16	148	240
Chr0_RaGOO	282592839	282593044	1	308	205
Chr0_RaGOO	284422748	284422959	0	165	211
Chr0_RaGOO	285314784	285315073	5	175	289
Chr0_RaGOO	286223506	286223867	0	183	361
Chr0_RaGOO	286385744	286385989	0	161	245
Chr0_RaGOO	288645439	288645670	0	182	231
Chr0_RaGOO	289059197	289059403	0	130	206
Chr0_RaGOO	291453604	291454068	0	236	464
Chr0_RaGOO	291553559	291553856	0	166	297
Chr0_RaGOO	291844112	291844557	0	289	445
Chr0_RaGOO	292588879	292589181	0	182	302
Chr0_RaGOO	292891537	292891817	0	312	280
Chr0_RaGOO	293622450	293622698	0	154	248
Chr0_RaGOO	294150513	294150926	0	195	413
Chr0_RaGOO	295422764	295422989	0	143	225
Chr0_RaGOO	296548914	296549116	0	295	202
Chr0_RaGOO	296682269	296682607	0	185	338
Chr0_RaGOO	298217391	298217690	0	177	299
Chr0_RaGOO	300762134	300762351	0	144	217
Chr0_RaGOO	302368153	302368604	0	403	451
Chr0_RaGOO	304693081	304693300	0	186	219
Chr0_RaGOO	305578261	305578548	0	200	287
Chr0_RaGOO	305741998	305742204	0	143	206
Chr0_RaGOO	306596479	306596746	0	160	267
Chr0_RaGOO	308932050	308932406	2	1838	356
Chr0_RaGOO	309119545	309119848	1	198	303
Chr0_RaGOO	309325325	309325595	0	182	270
Chr0_RaGOO	312102150	312102438	0	219	288
Chr0_RaGOO	312994963	312995252	0	162	289
Chr0_RaGOO	314930499	314930710	0	132	211
Chr0_RaGOO	316305579	316305891	0	362	312
Chr0_RaGOO	316306294	316306631	0	224	337
Chr0_RaGOO	317583423	317583625	0	136	202
Chr0_RaGOO	318333217	318333496	0	201	279
Chr0_RaGOO	319472628	319473204	1	274	576
Chr0_RaGOO	321681784	321681992	0	215	208
Chr0_RaGOO	321886667	321887149	3	352	482
Chr0_RaGOO	322687986	322688375	0	207	389
Chr0_RaGOO	322688731	322689101	13	210	370
Chr0_RaGOO	322689316	322689647	2	204	331
Chr0_RaGOO	322690100	322690701	0	268	601
Chr0_RaGOO	322693092	322694392	0	541	1300
Chr0_RaGOO	323854921	323855123	0	133	202
Chr0_RaGOO	324512042	324512301	0	151	259
Chr0_RaGOO	324512912	324513732	0	374	820
Chr0_RaGOO	324516607	324516964	0	195	357
Chr0_RaGOO	324517843	324518122	0	165	279
Chr0_RaGOO	325857296	325857657	0	234	361
Chr0_RaGOO	325986787	325987153	0	198	366
Chr0_RaGOO	329992213	329992434	0	177	221
Chr0_RaGOO	332863026	332863244	0	165	218
Chr0_RaGOO	334377650	334377892	0	230	242
Chr0_RaGOO	335544976	335545256	0	156	280
Chr0_RaGOO	336217972	336218605	0	418	633
Chr0_RaGOO	336234739	336235115	3	198	376
Chr0_RaGOO	337643616	337643819	0	164	203
Chr0_RaGOO	337935215	337935525	4	242	310
Chr0_RaGOO	338332398	338332651	0	155	253
Chr0_RaGOO	342045843	342046165	0	331	322
Chr0_RaGOO	343496517	343496830	0	179	313
Chr0_RaGOO	349146715	349146969	1	155	254
Chr0_RaGOO	352150801	352151067	0	156	266
Chr0_RaGOO	352503008	352503305	0	174	297
Chr0_RaGOO	352545852	352546076	0	138	224
Chr0_RaGOO	359695075	359695724	0	327	649
Chr0_RaGOO	360632164	360632390	0	143	226
Chr0_RaGOO	360719133	360719522	0	219	389
Chr0_RaGOO	361667923	361669483	0	840	1560
Chr0_RaGOO	363231024	363231283	0	180	259
Chr0_RaGOO	369239544	369239838	1	206	294
Chr0_RaGOO	369401373	369401603	9	188	230
Chr0_RaGOO	372940933	372941150	0	168	217
Chr0_RaGOO	374821072	374821416	0	448	344
Chr0_RaGOO	375347004	375347433	0	322	429
Chr0_RaGOO	376563561	376563899	1	189	338
Chr0_RaGOO	377336188	377336597	1	490	409
Chr0_RaGOO	379241562	379241999	0	696	437
Chr0_RaGOO	380435187	380435434	0	164	247
Chr0_RaGOO	381141008	381141267	4	178	259
Chr0_RaGOO	382596499	382596836	9	291	337
Chr0_RaGOO	383232262	383232495	1	252	233
Chr0_RaGOO	383521352	383521898	0	265	546
Chr0_RaGOO	383755605	383756153	0	267	548
Chr0_RaGOO	387078613	387078820	0	197	207
Chr0_RaGOO	387965318	387965527	1	191	209
Chr0_RaGOO	387965739	387966108	0	281	369
Chr0_RaGOO	388175699	388175938	0	139	239
Chr0_RaGOO	389569247	389569572	0	175	325
Chr0_RaGOO	391455353	391455704	0	158	351
Chr0_RaGOO	392863436	392863698	0	154	262
Chr0_RaGOO	398658326	398658784	2	438	458
Chr0_RaGOO	399704474	399705155	0	435	681
Chr0_RaGOO	403907354	403907619	0	168	265
Chr0_RaGOO	404373559	404374411	1	841	852
Chr0_RaGOO	408633294	408633511	0	210	217
Chr0_RaGOO	409105204	409105412	0	138	208
Chr0_RaGOO	409583323	409583605	0	225	282
Chr0_RaGOO	411015963	411016233	2	168	270
Chr0_RaGOO	411880463	411880721	0	161	258
Chr0_RaGOO	413320014	413320366	1	200	352
Chr0_RaGOO	413345303	413345513	0	135	210
Chr0_RaGOO	413838026	413838311	0	165	285
Chr0_RaGOO	416919176	416919404	0	180	228
Chr0_RaGOO	421844970	421845357	0	368	387
Chr0_RaGOO	424735750	424736679	0	436	929
Chr0_RaGOO	425246374	425246756	0	208	382
Chr0_RaGOO	428618575	428618787	8	148	212
Chr0_RaGOO	429851110	429851621	0	251	511
Chr0_RaGOO	429853623	429854250	3	305	627
Chr0_RaGOO	433090854	433091559	0	341	705
Chr0_RaGOO	434987701	434988160	0	247	459
Chr0_RaGOO	435698409	435698617	0	210	208
Chr0_RaGOO	435804432	435804994	0	326	562
Chr0_RaGOO	438842159	438842370	0	217	211
Chr0_RaGOO	439520815	439521063	2	217	248
Chr0_RaGOO	447085606	447086083	0	1166	477
Chr0_RaGOO	449045988	449046191	0	137	203
Chr0_RaGOO	450209002	450209231	0	141	229
Chr0_RaGOO	451875048	451875307	1	282	259
Chr0_RaGOO	454498248	454498552	1	189	304
Chr0_RaGOO	465667663	465668099	0	238	436
Chr0_RaGOO	465820881	465821091	1	141	210
Chr0_RaGOO	469827352	469827668	0	245	316
Chr0_RaGOO	472066848	472067061	0	192	213
Chr0_RaGOO	472305910	472306135	0	140	225
Chr0_RaGOO	473017496	473017752	0	168	256
Chr0_RaGOO	474373143	474373536	0	202	393
Chr0_RaGOO	476135112	476135895	0	358	783
Chr0_RaGOO	476136845	476137204	0	196	359
Chr0_RaGOO	476139277	476139643	1	203	366
Chr0_RaGOO	476140423	476140720	0	170	297
Chr0_RaGOO	477664949	477665249	0	166	300
Chr0_RaGOO	477746859	477747175	0	177	316
Chr0_RaGOO	483270697	483271041	0	190	344
Chr0_RaGOO	484175598	484175859	0	158	261
Chr0_RaGOO	486117156	486117591	0	231	435
Chr0_RaGOO	487096148	487096538	19	206	390
Chr0_RaGOO	490247808	490248059	0	203	251
Chr0_RaGOO	491791618	491791822	0	158	204
Chr0_RaGOO	491792082	491792285	1	136	203
Chr0_RaGOO	491921150	491921713	0	256	563
Chr0_RaGOO	494631913	494632268	0	221	355
Chr0_RaGOO	496040697	496041031	0	209	334
Chr0_RaGOO	498608660	498608938	1	189	278
Chr0_RaGOO	502452911	502453161	0	145	250
Chr0_RaGOO	504642896	504643207	0	168	311
Chr0_RaGOO	506441186	506441489	1	170	303
Chr0_RaGOO	508031239	508031559	0	181	320
Chr0_RaGOO	512103507	512103886	0	209	379
Chr0_RaGOO	512176206	512176443	0	154	237
Chr0_RaGOO	513649135	513649337	0	133	202
Chr0_RaGOO	515044425	515044684	0	198	259
Chr0_RaGOO	518012273	518012482	0	137	209
Chr0_RaGOO	522390214	522390628	0	207	414
Chr0_RaGOO	523529557	523529801	4	195	244
Chr0_RaGOO	530663128	530663416	0	170	288
Chr0_RaGOO	531990796	531991018	0	144	222
Chr0_RaGOO	535367150	535367406	0	190	256
Chr0_RaGOO	535819459	535819694	0	146	235
Chr0_RaGOO	539683240	539683577	0	176	337
Chr0_RaGOO	542363386	542363644	3	162	258
Chr0_RaGOO	544715695	544716099	0	239	404
Chr0_RaGOO	545386758	545386982	0	149	224
Chr0_RaGOO	547011933	547012341	1	202	408
Chr0_RaGOO	547013396	547013667	0	176	271
Chr0_RaGOO	547666016	547666232	0	142	216
Chr0_RaGOO	548770387	548770716	0	182	329
Chr0_RaGOO	548816081	548816512	0	303	431
Chr0_RaGOO	549112863	549113237	0	190	374
Chr0_RaGOO	550014641	550014961	0	170	320
Chr0_RaGOO	550719642	550719902	1	239	260
Chr0_RaGOO	556231649	556232042	0	256	393
Chr0_RaGOO	557976830	557977156	0	179	326
Chr0_RaGOO	570184160	570184560	7	296	400
Chr0_RaGOO	571168302	571168584	0	160	282
Chr0_RaGOO	572270792	572271057	0	164	265
Chr0_RaGOO	572294109	572294608	0	300	499
Chr0_RaGOO	572294883	572295714	0	453	831
Chr0_RaGOO	579161264	579161953	0	353	689
Chr0_RaGOO	579690868	579691105	1	168	237
Chr0_RaGOO	582223928	582224200	0	176	272
Chr0_RaGOO	589437721	589437976	0	153	255
Chr0_RaGOO	589888265	589888544	0	165	279
Chr0_RaGOO	593941327	593941575	4	166	248
Chr0_RaGOO	593941833	593942120	0	150	287
Chr0_RaGOO	594275124	594275342	0	166	218
Chr0_RaGOO	594377574	594377810	0	153	236
Chr0_RaGOO	599696424	599697253	5	387	829
Chr0_RaGOO	600001940	600002163	0	164	223
Chr0_RaGOO	601007773	601008392	2	411	619
Chr0_RaGOO	606965546	606965789	1	285	243
Chr0_RaGOO	607863439	607863825	0	218	386
Chr0_RaGOO	611913744	611913986	3	167	242
Chr0_RaGOO	612630166	612630369	1	152	203
Chr0_RaGOO	613600015	613600254	0	149	239
Chr0_RaGOO	614278966	614279236	13	169	270
Chr0_RaGOO	616375754	616376050	0	336	296
Chr0_RaGOO	623631764	623632132	0	192	368
Chr0_RaGOO	627905253	627905513	0	176	260
Chr0_RaGOO	635023115	635023438	0	199	323
Chr0_RaGOO	637184227	637184646	0	215	419
Chr0_RaGOO	640145106	640145589	0	296	483
Chr0_RaGOO	641704109	641704572	6	257	463
Chr0_RaGOO	641828478	641828935	17	239	457
Chr0_RaGOO	642242379	642242618	1	158	239
Chr0_RaGOO	643258729	643259542	0	445	813
Chr0_RaGOO	643401336	643401660	0	186	324
Chr0_RaGOO	646807967	646808323	0	200	356
Chr0_RaGOO	646888921	646889219	58	237	298
Chr0_RaGOO	647081702	647082039	0	193	337
Chr0_RaGOO	651379849	651380151	0	167	302
Chr0_RaGOO	655040339	655040615	0	155	276
Chr0_RaGOO	656118561	656118849	0	159	288
Chr0_RaGOO	657206182	657206396	0	143	214
Chr0_RaGOO	657293484	657293979	0	277	495
Chr0_RaGOO	658658658	658658932	30	170	274
Chr0_RaGOO	659231354	659232008	0	299	654
Chr0_RaGOO	660274603	660275385	0	387	782
Chr0_RaGOO	959462542	959462903	0	171	361
Chr0_RaGOO	959463124	959463364	1	485	240
Chr0_RaGOO	960627859	960628086	1	170	227
Chr0_RaGOO	984009410	984009767	0	215	357
Chr0_RaGOO	984514720	984515045	1	180	325
Chr0_RaGOO	985854235	985854607	0	298	372
Chr0_RaGOO	989702474	989702714	0	217	240
Chr0_RaGOO	996484196	996484557	1	295	361
Chr0_RaGOO	997242605	997242969	3	272	364
Chr0_RaGOO	1018829389	1018829997	0	666	608
Chr0_RaGOO	1019702342	1019702580	1	259	238
Chr0_RaGOO	1019702793	1019703226	0	311	433
Chr0_RaGOO	1021407659	1021408249	0	691	590
Chr0_RaGOO	1045443556	1045443908	12	191	352
Chr0_RaGOO	1058047509	1058047820	0	157	311
Chr0_RaGOO	1080486537	1080486912	0	264	375
Chr0_RaGOO	1090987318	1090987668	0	177	350
Chr0_RaGOO	1133500838	1133501254	2	2348	416
Chr0_RaGOO	1176644264	1176644641	1	155	377
Chr0_RaGOO	1266158645	1266158846	5	753	201
Chr0_RaGOO	1267001841	1267002045	1	884	204
Chr0_RaGOO	1295976807	1295977242	0	297	435
Chr0_RaGOO	1303484681	1303485083	0	203	402
Chr0_RaGOO	1304564827	1304565032	1	412	205
Chr0_RaGOO	1307012613	1307012824	0	1071	211
Chr0_RaGOO	1308657247	1308657448	0	388	201
Chr0_RaGOO	1319094645	1319094853	0	443	208
Chr0_RaGOO	1355587576	1355587785	0	396	209
Chr0_RaGOO	1377147928	1377148142	0	639	214
Chr0_RaGOO	1381147026	1381147250	2	518	224
Chr0_RaGOO	1396325677	1396325904	1	473	227
Chr0_RaGOO	1398583970	1398584191	0	395	221
Chr0_RaGOO	1400250472	1400250694	4	478	222
Chr0_RaGOO	1449628228	1449628443	0	404	215
Chr0_RaGOO	1452108839	1452109071	0	530	232
Chr0_RaGOO	1454226513	1454226749	0	604	236
Chr0_RaGOO	1464552752	1464552958	2	224	206
Chr0_RaGOO	1467002765	1467002971	0	284	206
Chr0_RaGOO	1473107822	1473108052	1	328	230
Chr0_RaGOO	1474870724	1474870927	0	257	203
Chr0_RaGOO	1481999981	1482000208	0	404	227
Chr0_RaGOO	1483513329	1483513570	1	510	241
Chr0_RaGOO	1485552052	1485552307	1	2180	255
Chr0_RaGOO	1498557892	1498558102	0	238	210
Chr0_RaGOO	1507077769	1507077982	0	232	213
Chr0_RaGOO	1511153401	1511153659	0	631	258
Chr0_RaGOO	1513050111	1513050351	0	378	240
Chr0_RaGOO	1515513906	1515514129	4	290	223
Chr0_RaGOO	1516013699	1516013957	1	666	258
Chr0_RaGOO	1516801149	1516801373	0	358	224
Chr0_RaGOO	1527040333	1527040555	0	252	222
Chr0_RaGOO	1532088604	1532088840	0	401	236
Chr0_RaGOO	1534003276	1534003486	0	182	210
Chr0_RaGOO	1534979463	1534979664	0	181	201
Chr0_RaGOO	1541464396	1541464638	1	257	242
Chr0_RaGOO	1546609207	1546609437	0	295	230
Chr0_RaGOO	1549191575	1549191837	0	556	262
Chr0_RaGOO	1558864839	1558865077	0	262	238
Chr0_RaGOO	1572948539	1572948770	0	225	231
Chr0_RaGOO	1576601431	1576601646	0	199	215
Chr0_RaGOO	1578604067	1578604283	0	197	216
Chr0_RaGOO	1579041219	1579041459	0	333	240
Chr0_RaGOO	1584678566	1584678771	0	161	205
Chr0_RaGOO	1586628159	1586628367	0	191	208
Chr0_RaGOO	1592763378	1592763579	0	204	201
Chr0_RaGOO	1599450114	1599450360	0	385	246
Chr0_RaGOO	1607485109	1607485317	0	179	208
Chr0_RaGOO	1622934792	1622934995	0	147	203
Chr0_RaGOO	1626011611	1626011883	0	293	272
Chr0_RaGOO	1631769622	1631769937	1	786	315
Chr0_RaGOO	1637212882	1637213105	0	179	223
Chr0_RaGOO	1638699665	1638699887	0	163	222
Chr0_RaGOO	1639082095	1639082352	0	275	257
Chr0_RaGOO	1648137681	1648137888	0	159	207
Chr0_RaGOO	1663949461	1663949667	0	149	206
Chr0_RaGOO	1667365539	1667365758	0	154	219
Chr0_RaGOO	1667606214	1667606419	0	161	205
Chr0_RaGOO	1669155265	1669155533	2	281	268
Chr0_RaGOO	1670026159	1670026399	0	198	240
Chr0_RaGOO	1670128742	1670128978	0	209	236
Chr0_RaGOO	1670465314	1670465641	1	411	327
Chr0_RaGOO	1670981003	1670981324	0	282	321
Chr0_RaGOO	1671762133	1671762362	1	220	229
Chr0_RaGOO	1672600805	1672601053	0	229	248
Chr0_RaGOO	1672894493	1672894942	0	298	449
Chr0_RaGOO	1675652888	1675653123	8	173	235
Chr0_RaGOO	1676222659	1676222938	0	202	279
Chr0_RaGOO	1677937108	1677937378	0	233	270
Chr0_RaGOO	1678347416	1678347648	0	159	232
Chr0_RaGOO	1679773235	1679773441	0	154	206
Chr0_RaGOO	1682251743	1682252036	0	283	293
Chr0_RaGOO	1685036087	1685036289	0	157	202
Chr0_RaGOO	1686448263	1686448523	5	201	260
Chr0_RaGOO	1686882341	1686882554	0	168	213
Chr0_RaGOO	1689840383	1689840725	2	406	342
Chr0_RaGOO	1690326059	1690326281	0	169	222
Chr0_RaGOO	1690428379	1690428619	0	220	240
Chr0_RaGOO	1691519432	1691519693	0	199	261
Chr0_RaGOO	1692375788	1692376027	0	179	239
Chr0_RaGOO	1692384794	1692385162	2	1048	368
Chr0_RaGOO	1692625877	1692626101	0	181	224
Chr0_RaGOO	1696159736	1696159958	0	168	222
Chr0_RaGOO	1700196198	1700196435	0	165	237
Chr0_RaGOO	1701272792	1701273058	0	194	266
Chr0_RaGOO	1701417893	1701418115	0	163	222
Chr0_RaGOO	1703297930	1703298176	2	206	246
Chr0_RaGOO	1703382599	1703382802	2	167	203
Chr0_RaGOO	1703748942	1703749283	1	468	341
Chr0_RaGOO	1705989967	1705990262	12	271	295
Chr0_RaGOO	1707017296	1707017532	0	163	236
Chr0_RaGOO	1707104508	1707104763	0	241	255
Chr0_RaGOO	1708032117	1708032331	0	138	214
Chr0_RaGOO	1708762051	1708762328	0	0	277
Chr0_RaGOO	1709455184	1709455416	0	149	232
Chr0_RaGOO	1711774509	1711774785	0	237	276
Chr0_RaGOO	1712430129	1712430335	6	174	206
Chr0_RaGOO	1712575899	1712576247	0	434	348
Chr0_RaGOO	1715722805	1715723076	0	254	271
Chr0_RaGOO	1717496801	1717497081	0	234	280
Chr0_RaGOO	1718044360	1718044684	0	330	324
Chr0_RaGOO	1718533168	1718533408	0	152	240
Chr0_RaGOO	1718910352	1718910680	0	265	328
Chr0_RaGOO	1722228425	1722228655	1	183	230
Chr0_RaGOO	1722984667	1722984923	1	206	256
Chr0_RaGOO	1724212614	1724212826	0	153	212
Chr0_RaGOO	1724834395	1724834639	1	184	244
Chr0_RaGOO	1726373511	1726373826	0	303	315
Chr0_RaGOO	1726718529	1726718805	0	188	276
Chr0_RaGOO	1726830888	1726831230	0	308	342
Chr0_RaGOO	1726876289	1726876493	0	133	204
Chr0_RaGOO	1727263521	1727263737	18	288	216
Chr0_RaGOO	1728835735	1728835955	0	150	220
Chr0_RaGOO	1729519040	1729519283	0	164	243
Chr0_RaGOO	1731096594	1731096917	0	316	323
Chr0_RaGOO	1731588714	1731588970	0	191	256
Chr0_RaGOO	1733402798	1733403141	0	219	343
Chr0_RaGOO	1734100010	1734100277	0	172	267
Chr0_RaGOO	1735163675	1735163898	0	154	223
Chr0_RaGOO	1735820801	1735821010	0	140	209
Chr0_RaGOO	1735922949	1735923271	8	394	322
Chr0_RaGOO	1736320178	1736320450	0	194	272
Chr0_RaGOO	1736409188	1736409416	0	228	228
Chr0_RaGOO	1736930337	1736930551	0	132	214
Chr0_RaGOO	1737089485	1737089731	3	194	246
Chr0_RaGOO	1738811647	1738811951	2	225	304
Chr0_RaGOO	1739127337	1739127668	0	245	331
Chr0_RaGOO	1739709584	1739709905	0	255	321
Chr0_RaGOO	1740323947	1740324207	0	144	260
Chr0_RaGOO	1741443378	1741443598	3	149	220
Chr0_RaGOO	1742195655	1742195896	0	157	241
Chr0_RaGOO	1744083553	1744083808	0	168	255
Chr0_RaGOO	1745956023	1745956402	0	371	379
Chr0_RaGOO	1747540678	1747540991	2	247	313
Chr0_RaGOO	1748758737	1748759155	1	778	418
Chr0_RaGOO	1748796636	1748796852	0	136	216
Chr0_RaGOO	1748811424	1748811626	1	283	202
Chr0_RaGOO	1749730209	1749730429	0	195	220
Chr0_RaGOO	1750071612	1750071891	0	186	279
Chr0_RaGOO	1750285031	1750285352	0	220	321
Chr0_RaGOO	1750390448	1750390783	0	259	335
Chr0_RaGOO	1751667413	1751667635	0	204	222
Chr0_RaGOO	1752116294	1752116616	1	218	322
Chr0_RaGOO	1752194219	1752194505	0	179	286
Chr0_RaGOO	1752276954	1752277309	0	255	355
Chr0_RaGOO	1752341190	1752341540	0	284	350
Chr0_RaGOO	1752575406	1752575649	0	185	243
Chr0_RaGOO	1752968470	1752968742	0	160	272
Chr0_RaGOO	1753063666	1753063959	1	575	293
Chr0_RaGOO	1753646099	1753646313	0	134	214
Chr0_RaGOO	1754101908	1754102114	0	192	206
Chr0_RaGOO	1755323367	1755323624	0	173	257
Chr0_RaGOO	1756309326	1756309575	0	158	249
Chr0_RaGOO	1756675738	1756676116	0	342	378
Chr0_RaGOO	1758311790	1758312000	3	218	210
Chr0_RaGOO	1760351209	1760351434	0	148	225
Chr0_RaGOO	1760936555	1760936775	0	132	220
Chr0_RaGOO	1761250932	1761251273	0	267	341
Chr0_RaGOO	1761316005	1761316207	0	140	202
Chr0_RaGOO	1761439378	1761439648	0	180	270
Chr0_RaGOO	1761936973	1761937284	0	219	311
Chr0_RaGOO	1762351068	1762351295	20	148	227
Chr0_RaGOO	1762907819	1762908157	0	215	338
Chr0_RaGOO	1763075825	1763076094	0	172	269
Chr0_RaGOO	1763660967	1763661169	0	172	202
Chr0_RaGOO	1764796267	1764796552	0	189	285
Chr0_RaGOO	1764976804	1764977064	0	172	260
Chr0_RaGOO	1765175024	1765175230	0	287	206
Chr0_RaGOO	1765758604	1765758813	0	141	209
Chr0_RaGOO	1766112024	1766112281	2	208	257
Chr0_RaGOO	1766290567	1766290769	0	203	202
Chr0_RaGOO	1766662864	1766663201	0	232	337
Chr0_RaGOO	1766856045	1766856348	16	269	303
Chr0_RaGOO	1766968952	1766969245	0	194	293
Chr0_RaGOO	1767389921	1767390233	0	235	312
Chr0_RaGOO	1767521888	1767522237	3	242	349
Chr0_RaGOO	1768002251	1768002517	0	159	266
Chr0_RaGOO	1768119983	1768120184	0	143	201
Chr0_RaGOO	1768684482	1768684848	0	287	366
Chr0_RaGOO	1770122699	1770122999	0	201	300
Chr0_RaGOO	1770194689	1770194901	0	154	212
Chr0_RaGOO	1770356559	1770356764	0	170	205
Chr0_RaGOO	1772308092	1772308485	0	304	393
Chr0_RaGOO	1772522612	1772522943	0	241	331
Chr0_RaGOO	1774653319	1774653632	0	196	313
Chr0_RaGOO	1775403424	1775403701	0	169	277
Chr0_RaGOO	1775917775	1775918113	10	250	338
Chr0_RaGOO	1777121181	1777121469	0	184	288
Chr0_RaGOO	1777134400	1777134701	0	201	301
Chr0_RaGOO	1777919822	1777920039	0	152	217
Chr0_RaGOO	1778110286	1778110542	1	163	256
Chr0_RaGOO	1778443249	1778443454	0	150	205
Chr0_RaGOO	1779705995	1779706321	6	202	326
Chr0_RaGOO	1780213629	1780213917	0	177	288
Chr0_RaGOO	1780390944	1780391289	0	230	345
Chr0_RaGOO	1781435242	1781435515	0	152	273
Chr0_RaGOO	1781780984	1781781272	0	193	288
Chr0_RaGOO	1782045303	1782045728	0	439	425
Chr0_RaGOO	1782593531	1782593820	0	179	289
Chr0_RaGOO	1782848732	1782848973	0	152	241
Chr0_RaGOO	1782984203	1782984663	4	803	460
Chr0_RaGOO	1783089953	1783090225	0	157	272
Chr0_RaGOO	1783210382	1783210691	0	189	309
Chr0_RaGOO	1783453253	1783453483	0	149	230
Chr0_RaGOO	1783750936	1783751186	0	153	250
Chr0_RaGOO	1784150997	1784151278	0	193	281
Chr0_RaGOO	1785455503	1785455971	1	576	468
Chr0_RaGOO	1787024655	1787024877	0	134	222
Chr0_RaGOO	1787172417	1787172717	0	171	300
Chr0_RaGOO	1787751472	1787751850	0	255	378
Chr0_RaGOO	1787839356	1787839780	2	427	424
Chr0_RaGOO	1788256341	1788256655	0	211	314
Chr0_RaGOO	1788396072	1788396299	2	221	227
Chr0_RaGOO	1788604433	1788604677	1	153	244
Chr0_RaGOO	1789035817	1789036104	0	180	287
Chr0_RaGOO	1789082657	1789082971	0	232	314
Chr0_RaGOO	1790191200	1790191477	1	173	277
Chr0_RaGOO	1790810543	1790810866	1	191	323
Chr0_RaGOO	1791175299	1791175675	2	270	376
Chr0_RaGOO	1791406614	1791406964	1	233	350
Chr0_RaGOO	1791679252	1791679696	0	417	444
Chr0_RaGOO	1791758092	1791758380	0	203	288
Chr0_RaGOO	1792097336	1792097774	0	375	438
Chr0_RaGOO	1792246161	1792246402	0	201	241
Chr0_RaGOO	1793356795	1793357089	0	163	294
Chr0_RaGOO	1793664405	1793664725	1	215	320
Chr0_RaGOO	1793724343	1793724693	8	310	350
Chr0_RaGOO	1793830576	1793830934	0	224	358
Chr0_RaGOO	1794151704	1794151932	0	141	228
Chr0_RaGOO	1795347071	1795347510	0	438	439
Chr0_RaGOO	1796568498	1796568764	6	192	266
Chr0_RaGOO	1797025905	1797026142	0	158	237
Chr0_RaGOO	1797381811	1797382140	0	206	329
Chr0_RaGOO	1798631930	1798632141	0	214	211
Chr0_RaGOO	1798740870	1798741265	0	285	395
Chr0_RaGOO	1799439317	1799439593	0	171	276
Chr0_RaGOO	1799601838	1799602112	0	182	274
Chr0_RaGOO	1799676184	1799676449	0	161	265
Chr0_RaGOO	1800453057	1800453330	0	280	273
Chr0_RaGOO	1800713853	1800714221	0	284	368
Chr0_RaGOO	1800909805	1800910118	0	197	313
Chr0_RaGOO	1802153357	1802153688	0	171	331
Chr0_RaGOO	1802221497	1802221836	4	222	339
Chr0_RaGOO	1802389610	1802389851	0	198	241
Chr0_RaGOO	1802392632	1802392993	0	233	361
Chr0_RaGOO	1802639174	1802639450	0	169	276
Chr0_RaGOO	1802649802	1802650277	1	471	475
Chr0_RaGOO	1805059377	1805059696	2	201	319
Chr0_RaGOO	1805079929	1805080158	0	137	229
Chr0_RaGOO	1805946079	1805946346	0	182	267
Chr0_RaGOO	1806537514	1806537803	0	212	289
Chr0_RaGOO	1806829333	1806829627	0	203	294
Chr0_RaGOO	1807065424	1807065807	0	224	383
Chr0_RaGOO	1807250229	1807250629	0	300	400
Chr0_RaGOO	1807513995	1807514252	0	173	257
Chr0_RaGOO	1807614530	1807614851	0	182	321
Chr0_RaGOO	1807998144	1807998424	19	225	280
Chr0_RaGOO	1808542195	1808542405	2	137	210
Chr0_RaGOO	1809335772	1809335995	1	155	223
Chr0_RaGOO	1809668761	1809669092	0	184	331
Chr0_RaGOO	1809940884	1809941196	2	216	312
Chr0_RaGOO	1810423616	1810423820	0	138	204
Chr0_RaGOO	1811063723	1811064010	0	216	287
Chr0_RaGOO	1811315772	1811316192	0	295	420
Chr0_RaGOO	1811369511	1811369916	0	249	405
Chr0_RaGOO	1812066694	1812067166	5	463	472
Chr0_RaGOO	1812325980	1812326373	2	233	393
Chr0_RaGOO	1815756422	1815756649	0	174	227
Chr0_RaGOO	1816234224	1816234613	1	485	389
Chr0_RaGOO	1816925990	1816926412	3	344	422
Chr0_RaGOO	1818350012	1818350306	1	193	294
Chr0_RaGOO	1818736591	1818736973	0	227	382
Chr0_RaGOO	1819186901	1819187400	1	471	499
Chr0_RaGOO	1820567340	1820567600	0	168	260
Chr0_RaGOO	1820824504	1820824853	0	197	349
Chr0_RaGOO	1820953542	1820953995	2	351	453
Chr0_RaGOO	1821188148	1821188485	0	791	337
Chr0_RaGOO	1821879118	1821879390	0	199	272
Chr0_RaGOO	1822254073	1822254313	0	189	240
Chr0_RaGOO	1822481445	1822481895	0	356	450
Chr0_RaGOO	1822491753	1822492215	2	315	462
Chr0_RaGOO	1822897408	1822897628	0	147	220
Chr0_RaGOO	1824019091	1824019382	2	165	291
Chr0_RaGOO	1824213039	1824213414	2	286	375
Chr0_RaGOO	1824704357	1824704823	0	334	466
Chr0_RaGOO	1824940880	1824941088	0	204	208
Chr0_RaGOO	1825015173	1825015580	2	308	407
Chr0_RaGOO	1825448383	1825448743	0	190	360
Chr0_RaGOO	1825973981	1825974316	0	171	335
Chr0_RaGOO	1826441945	1826442395	0	286	450
Chr0_RaGOO	1826636726	1826637230	0	378	504
Chr0_RaGOO	1826639616	1826639922	0	194	306
Chr0_RaGOO	1826828214	1826828552	1	191	338
Chr0_RaGOO	1827018475	1827018717	0	170	242
Chr0_RaGOO	1827982014	1827982374	0	198	360
Chr0_RaGOO	1828970483	1828970934	2	507	451
Chr0_RaGOO	1829274344	1829274589	1	153	245
Chr0_RaGOO	1829721260	1829721546	0	159	286
Chr0_RaGOO	1829868577	1829868819	0	162	242
Chr0_RaGOO	1830497955	1830498521	0	566	566
Chr0_RaGOO	1830956985	1830957290	0	170	305
Chr0_RaGOO	1831637131	1831637544	0	248	413
Chr0_RaGOO	1832290744	1832290960	0	144	216
Chr0_RaGOO	1832291477	1832291787	4	176	310
Chr0_RaGOO	1832519929	1832520233	3	212	304
Chr0_RaGOO	1832739793	1832740116	0	244	323
Chr0_RaGOO	1833014382	1833014706	0	225	324
Chr0_RaGOO	1833897265	1833897660	0	236	395
Chr0_RaGOO	1834304855	1834305310	16	349	455
Chr0_RaGOO	1834357274	1834357718	0	318	444
Chr0_RaGOO	1834698237	1834698548	7	211	311
Chr0_RaGOO	1834700321	1834700603	0	166	282
Chr0_RaGOO	1835040866	1835041362	0	377	496
Chr0_RaGOO	1835892390	1835892854	0	282	464
Chr0_RaGOO	1836296823	1836297118	0	159	295
Chr0_RaGOO	1837002546	1837002967	0	247	421
Chr0_RaGOO	1837595452	1837595809	22	204	357
Chr0_RaGOO	1837757389	1837757708	0	244	319
Chr0_RaGOO	1837860975	1837861502	1	382	527
Chr0_RaGOO	1838049997	1838050376	0	229	379
Chr0_RaGOO	1838479578	1838479780	0	133	202
Chr0_RaGOO	1838992037	1838992308	0	164	271
Chr0_RaGOO	1839693457	1839694031	0	719	574
Chr0_RaGOO	1839967400	1839967785	0	250	385
Chr0_RaGOO	1841140080	1841140470	9	350	390
Chr0_RaGOO	1841170348	1841170595	1	175	247
Chr0_RaGOO	1841210109	1841210486	1	240	377
Chr0_RaGOO	1841705774	1841706015	0	203	241
Chr0_RaGOO	1841784445	1841784884	1	386	439
Chr0_RaGOO	1841872080	1841872491	0	243	411
Chr0_RaGOO	1844259538	1844259814	1	169	276
Chr0_RaGOO	1844265500	1844265987	0	298	487
Chr0_RaGOO	1844607379	1844607861	1	417	482
Chr0_RaGOO	1844899228	1844899540	0	185	312
Chr0_RaGOO	1845993640	1845994046	0	272	406
Chr0_RaGOO	1846235596	1846236113	0	324	517
Chr0_RaGOO	1846239471	1846239844	2	254	373
Chr0_RaGOO	1846670067	1846670687	1	700	620
Chr0_RaGOO	1846989936	1846990353	0	208	417
Chr0_RaGOO	1847015481	1847016081	5	433	600
Chr0_RaGOO	1847035675	1847036263	2	493	588
Chr0_RaGOO	1847314877	1847315328	0	231	451
Chr0_RaGOO	1848620618	1848621008	0	194	390
Chr0_RaGOO	1848702894	1848703469	0	399	575
Chr0_RaGOO	1849151927	1849152466	0	401	539
Chr0_RaGOO	1849495597	1849496062	2	1223	465
Chr0_RaGOO	1849533522	1849533886	0	207	364
Chr0_RaGOO	1850198815	1850199071	3	173	256
Chr0_RaGOO	1850681871	1850682369	0	262	498
Chr0_RaGOO	1851074293	1851074521	0	149	228
Chr0_RaGOO	1851391334	1851391783	0	1154	449
Chr0_RaGOO	1851683004	1851683557	3	361	553
Chr0_RaGOO	1851964820	1851965335	0	294	515
Chr0_RaGOO	1852059218	1852059542	0	165	324
Chr0_RaGOO	1852204690	1852205018	0	172	328
Chr0_RaGOO	1853165610	1853166191	0	389	581
Chr0_RaGOO	1854469215	1854469802	0	437	587
Chr0_RaGOO	1855287699	1855288138	0	230	439
Chr0_RaGOO	1855497206	1855497482	0	156	276
Chr0_RaGOO	1856245392	1856245707	0	211	315
Chr0_RaGOO	1856314763	1856315417	2	569	654
Chr0_RaGOO	1856468139	1856468743	1	434	604
Chr0_RaGOO	1856478797	1856479378	0	382	581
Chr0_RaGOO	1856971049	1856971627	1	351	578
Chr0_RaGOO	1857673073	1857673644	0	347	571
Chr0_RaGOO	1860375676	1860376075	0	200	399
Chr0_RaGOO	1861529000	1861529525	0	310	525
Chr0_RaGOO	1863000258	1863000861	0	391	603
Chr0_RaGOO	1863067739	1863068470	3	1519	731
Chr0_RaGOO	1863522753	1863523139	0	277	386
Chr0_RaGOO	1863646588	1863646909	0	173	321
Chr0_RaGOO	1863952449	1863952823	1	212	374
Chr0_RaGOO	1864188585	1864189047	4	556	462
Chr0_RaGOO	1864523154	1864523777	1	398	623
Chr0_RaGOO	1864562313	1864562530	0	133	217
Chr0_RaGOO	1864807710	1864808072	0	192	362
Chr0_RaGOO	1864823214	1864823772	0	334	558
Chr0_RaGOO	1864991219	1864991808	1	371	589
Chr0_RaGOO	1866072773	1866073040	0	210	267
Chr0_RaGOO	1866701458	1866701777	0	178	319
Chr0_RaGOO	1866768990	1866769510	0	347	520
Chr0_RaGOO	1866896251	1866896476	0	137	225
Chr0_RaGOO	1867377052	1867377360	2	182	308
Chr0_RaGOO	1867828847	1867829139	0	238	292
Chr0_RaGOO	1868296546	1868296759	0	198	213
Chr0_RaGOO	1868416159	1868416458	0	164	299
Chr0_RaGOO	1868661329	1868661581	0	163	252
Chr0_RaGOO	1868842657	1868842905	0	194	248
Chr0_RaGOO	1868954416	1868954939	0	325	523
Chr0_RaGOO	1870198118	1870198422	0	166	304
Chr0_RaGOO	1872909130	1872909669	3	260	539
Chr0_RaGOO	1872997947	1872998598	0	380	651
Chr0_RaGOO	1873308279	1873308659	0	222	380
Chr0_RaGOO	1874192096	1874192394	0	162	298
Chr0_RaGOO	1874362282	1874362805	18	627	523
Chr0_RaGOO	1874804297	1874804500	10	142	203
Chr0_RaGOO	1874806211	1874806418	3	142	207
Chr0_RaGOO	1874977154	1874977406	0	142	252
Chr0_RaGOO	1875276940	1875277479	0	590	539
Chr0_RaGOO	1875468922	1875469387	0	1310	465
Chr0_RaGOO	1875696097	1875696806	0	568	709
Chr0_RaGOO	1876130734	1876131419	0	380	685
Chr0_RaGOO	1877136738	1877136991	0	163	253
Chr0_RaGOO	1877510649	1877511300	0	390	651
Chr0_RaGOO	1877833675	1877834006	16	181	331
Chr0_RaGOO	1879172163	1879172862	1	508	699
Chr0_RaGOO	1880439736	1880440391	0	386	655
Chr0_RaGOO	1881363396	1881363698	0	163	302
Chr0_RaGOO	1881620995	1881621234	0	148	239
Chr0_RaGOO	1882896997	1882897304	0	281	307
Chr0_RaGOO	1883394524	1883394854	0	189	330
Chr0_RaGOO	1883598662	1883598869	0	135	207
Chr0_RaGOO	1883741818	1883742023	3	182	205
Chr0_RaGOO	1884771025	1884771270	0	154	245
Chr0_RaGOO	1885154401	1885154709	0	188	308
Chr0_RaGOO	1886066665	1886066964	0	163	299
Chr0_RaGOO	1886296766	1886297076	0	168	310
Chr0_RaGOO	1887022184	1887022890	0	409	706
Chr0_RaGOO	1887290289	1887291068	0	437	779
Chr0_RaGOO	1887602420	1887602681	0	246	261
Chr0_RaGOO	1887727751	1887728038	0	170	287
Chr0_RaGOO	1888280822	1888281285	0	224	463
Chr0_RaGOO	1888295235	1888296006	0	452	771
Chr0_RaGOO	1889241278	1889241607	0	190	329
Chr0_RaGOO	1889380895	1889381198	0	172	303
Chr0_RaGOO	1889999961	1890000253	0	172	292
Chr0_RaGOO	1890172901	1890173648	0	517	747
Chr0_RaGOO	1890485699	1890486060	0	186	361
Chr0_RaGOO	1890509794	1890510552	1	483	758
Chr0_RaGOO	1891518958	1891519230	0	158	272
Chr0_RaGOO	1891935219	1891935879	0	410	660
Chr0_RaGOO	1892008545	1892008751	0	155	206
Chr0_RaGOO	1892268456	1892268678	0	143	222
Chr0_RaGOO	1892506174	1892506437	0	157	263
Chr0_RaGOO	1892555622	1892556264	0	384	642
Chr0_RaGOO	1892808437	1892808717	0	416	280
Chr0_RaGOO	1892888485	1892888815	0	517	330
Chr0_RaGOO	1893582342	1893582581	0	140	239
Chr0_RaGOO	1894708428	1894708633	0	136	205
Chr0_RaGOO	1896465205	1896465438	0	149	233
Chr0_RaGOO	1896602637	1896603219	0	278	582
Chr0_RaGOO	1896963312	1896963951	3	347	639
Chr0_RaGOO	1898815816	1898816719	0	502	903
Chr0_RaGOO	1898924308	1898924774	0	232	466
Chr0_RaGOO	1899009993	1899010705	1	776	712
Chr0_RaGOO	1899298194	1899298949	0	377	755
Chr0_RaGOO	1899586004	1899587011	0	812	1007
Chr0_RaGOO	1899909496	1899909883	1	206	387
Chr0_RaGOO	1900505156	1900505729	0	320	573
Chr0_RaGOO	1900612690	1900612906	0	319	216
Chr0_RaGOO	1900966370	1900967239	0	501	869
Chr0_RaGOO	1901346328	1901347399	1	1277	1071
Chr0_RaGOO	1901970439	1901970691	0	150	252
Chr0_RaGOO	1902033052	1902033970	3	497	918
Chr0_RaGOO	1902473317	1902473744	1	254	427
Chr0_RaGOO	1902473962	1902474305	1	252	343
Chr0_RaGOO	1902549409	1902549688	0	173	279
Chr0_RaGOO	1902783665	1902783967	0	221	302
Chr0_RaGOO	1902975835	1902976700	0	393	865
Chr0_RaGOO	1902998526	1902998750	0	140	224
Chr0_RaGOO	1903240203	1903241233	0	771	1030
Chr0_RaGOO	1903452444	1903453417	0	526	973
Chr0_RaGOO	1903628012	1903629014	0	779	1002
Chr0_RaGOO	1904537200	1904537471	0	160	271
Chr0_RaGOO	1904945495	1904946476	1	584	981
Chr0_RaGOO	1905663888	1905664965	2	952	1077
Chr0_RaGOO	1905684780	1905685131	0	182	351
Chr0_RaGOO	1905691317	1905691588	0	163	271
Chr0_RaGOO	1905746177	1905746395	0	130	218
Chr0_RaGOO	1906566966	1906567413	1	225	447
Chr0_RaGOO	1906620163	1906620783	6	401	620
Chr0_RaGOO	1906761265	1906761621	0	190	356
Chr0_RaGOO	1907843504	1907844040	0	263	536
Chr0_RaGOO	1907926078	1907926471	1	202	393
Chr0_RaGOO	1908366955	1908367178	0	150	223
Chr0_RaGOO	1908750939	1908751427	0	346	488
Chr0_RaGOO	1908929644	1908930101	0	235	457
Chr0_RaGOO	1908944574	1908945184	2	444	610
Chr0_RaGOO	1908971371	1908972496	0	653	1125
Chr0_RaGOO	1909327725	1909328858	5	794	1133
Chr0_RaGOO	1909992517	1909992980	0	239	463
Chr0_RaGOO	1910098897	1910099261	0	192	364
Chr0_RaGOO	1910600550	1910600985	0	218	435
Chr0_RaGOO	1910868455	1910869110	0	383	655
Chr0_RaGOO	1911102229	1911103061	0	594	832
Chr0_RaGOO	1911143351	1911143897	0	255	546
Chr0_RaGOO	1911815039	1911815565	0	243	526
Chr0_RaGOO	1912958849	1912959172	0	181	323
Chr0_RaGOO	1913441549	1913441882	1	176	333
Chr0_RaGOO	1913734200	1913734453	1	157	253
Chr0_RaGOO	1913734675	1913735065	1	203	390
Chr0_RaGOO	1913735266	1913735570	0	163	304
Chr0_RaGOO	1913826709	1913827109	0	223	400
Chr0_RaGOO	1913827896	1913828140	0	159	244
Chr0_RaGOO	1914779902	1914780215	16	199	313
Chr0_RaGOO	1914829359	1914830904	0	827	1545
Chr0_RaGOO	1915120705	1915122567	2	1321	1862
Chr0_RaGOO	1916286126	1916289363	0	1784	3237
Chr0_RaGOO	1916336705	1916337754	2	1721	1049
Chr0_RaGOO	1916338001	1916340372	2	4047	2371
NW_019172133.1_RaGOO	73937	74158	0	164	221
NW_019172133.1_RaGOO	76971	77281	2	175	310
NW_019171668.1_RaGOO	18410	18666	3	158	256
NW_019171668.1_RaGOO	85379	85611	0	164	232
NW_019171378.1_RaGOO	194007	194216	0	137	209
NW_019171378.1_RaGOO	209750	210024	0	160	274
NW_019171215.1_RaGOO	109399	109711	0	198	312
NW_019171725.1_RaGOO	82015	82343	3	196	328
NW_019171725.1_RaGOO	87271	87578	0	177	307
NW_019171725.1_RaGOO	105823	106244	1	220	421
NW_019172343.1_RaGOO	137461	137748	0	163	287
NW_019172343.1_RaGOO	148614	148858	0	155	244
NW_019172343.1_RaGOO	177867	178160	2	172	293
NW_019172343.1_RaGOO	184074	184475	0	205	401
NW_019172620.1_RaGOO	30374	30695	0	191	321
NC_035901.1_RaGOO	1679105	1680140	2	425	1035
NC_035901.1_RaGOO	1682287	1682582	0	176	295
NC_035901.1_RaGOO	4658472	4658681	0	134	209
NC_035901.1_RaGOO	8262397	8262713	0	185	316
NC_035901.1_RaGOO	8330635	8331482	0	386	847
NC_035901.1_RaGOO	10588561	10588841	0	164	280
NC_035901.1_RaGOO	14305089	14305325	0	157	236
NC_035901.1_RaGOO	17241533	17241889	0	204	356
NC_035901.1_RaGOO	17766129	17766559	0	216	430
NC_035901.1_RaGOO	18952866	18953070	0	149	204
NC_035901.1_RaGOO	19203355	19203808	0	233	453
NC_035901.1_RaGOO	20488297	20490498	4	1374	2201
NC_035901.1_RaGOO	22795667	22795963	3	191	296
NC_035901.1_RaGOO	22796170	22796405	0	146	235
NC_035901.1_RaGOO	23403838	23404171	16	190	333
NW_019171529.1_RaGOO	83827	84238	0	230	411
NW_019172941.1_RaGOO	205950	206335	0	205	385
NW_019172941.1_RaGOO	206727	207326	1	273	599
NW_019172941.1_RaGOO	207605	207808	0	140	203
NW_019172941.1_RaGOO	208141	208761	8	308	620
NW_019172941.1_RaGOO	209099	209408	0	187	309
NW_019172941.1_RaGOO	212087	212707	0	274	620
NW_019172941.1_RaGOO	213707	214046	0	195	339
NW_019172941.1_RaGOO	214914	215350	3	240	436
NW_019172941.1_RaGOO	215553	215855	0	159	302
NW_019172941.1_RaGOO	216896	217372	0	253	476
NW_019172941.1_RaGOO	260982	261248	15	157	266
NW_019172941.1_RaGOO	387865	388659	0	368	794
NW_019172941.1_RaGOO	410957	411221	0	154	264
NW_019172941.1_RaGOO	414533	414777	3	176	244
NW_019172941.1_RaGOO	436146	436367	0	141	221
NW_019172941.1_RaGOO	500885	501180	0	181	295
NW_019172941.1_RaGOO	503051	503403	0	255	352
NW_019172941.1_RaGOO	519957	520786	2	387	829
NW_019172941.1_RaGOO	529535	530181	0	296	646
NW_019172941.1_RaGOO	541160	541373	0	178	213
NW_019172941.1_RaGOO	541711	542095	0	222	384
NW_019172941.1_RaGOO	557707	557999	0	169	292
NW_019172941.1_RaGOO	568064	568307	0	154	243
NW_019172941.1_RaGOO	615327	615933	0	296	606
NW_019172941.1_RaGOO	668984	669270	0	182	286
NW_019172707.1_RaGOO	13507	13853	0	169	346
NW_019172707.1_RaGOO	14106	14357	0	150	251
NW_019172707.1_RaGOO	15425	15629	0	132	204
NW_019170581.1_RaGOO	24529	24730	3	145	201
NW_019170581.1_RaGOO	28332	28550	0	146	218
NW_019170581.1_RaGOO	35084	35649	0	302	565
NW_019172842.1_RaGOO	359915	360426	0	283	511
NW_019172646.1_RaGOO	21566	22984	0	600	1418
NW_019172646.1_RaGOO	24318	24918	0	281	600
NW_019172646.1_RaGOO	25337	25590	1	162	253
NW_019172876.1_RaGOO	59709	59911	0	154	202
NW_019172876.1_RaGOO	69138	69768	0	299	630
NW_019172876.1_RaGOO	160013	160281	2	162	268
NW_019170658.1_RaGOO	29404	29750	0	203	346
NW_019170658.1_RaGOO	44624	44922	0	164	298
NW_019170914.1_RaGOO	56552	57504	0	410	952
NW_019170914.1_RaGOO	64728	65022	0	172	294
NW_019170584.1_RaGOO	106480	106798	0	238	318
NW_019171220.1_RaGOO	3679	3981	0	168	302
NW_019171220.1_RaGOO	5155	5672	1	302	517
NW_019171220.1_RaGOO	13473	13808	0	198	335
NW_019171220.1_RaGOO	19287	19499	1	148	212
NW_019172911.1_RaGOO	15632	16057	1	351	425
NW_019172911.1_RaGOO	391923	393099	0	538	1176
NW_019171499.1_RaGOO	1275	1560	6	177	285
NW_019172127.1_RaGOO	293	772	0	264	479
NW_019172127.1_RaGOO	1108	2868	0	782	1760
NW_019172127.1_RaGOO	3723	4664	0	423	941
NW_019172127.1_RaGOO	4954	5577	0	306	623
NW_019172127.1_RaGOO	6559	8171	1	667	1612
NW_019172127.1_RaGOO	9097	9369	0	160	272
NC_035921.1_RaGOO	1707979	1708398	0	217	419
NC_035921.1_RaGOO	1989509	1989746	0	203	237
NC_035921.1_RaGOO	2008084	2008625	0	322	541
NC_035921.1_RaGOO	2010986	2011188	0	177	202
NC_035921.1_RaGOO	2551748	2551973	18	156	225
NC_035921.1_RaGOO	2738627	2739438	0	391	811
NC_035921.1_RaGOO	2741686	2742228	0	292	542
NC_035921.1_RaGOO	10930509	10930722	3	137	213
NC_035921.1_RaGOO	10931569	10931798	5	154	229
NC_035921.1_RaGOO	15128443	15129915	0	635	1472
NC_035921.1_RaGOO	15130345	15130944	20	301	599
NC_035921.1_RaGOO	15132117	15132528	0	214	411
NC_035921.1_RaGOO	15133046	15133646	0	275	600
NC_035921.1_RaGOO	15134153	15135513	0	587	1360
NC_035921.1_RaGOO	15137285	15137496	0	138	211
NC_035921.1_RaGOO	15138774	15139519	2	356	745
NC_035921.1_RaGOO	15140802	15141390	0	280	588
NC_035921.1_RaGOO	15142036	15142844	1	369	808
NC_035921.1_RaGOO	16592836	16593143	0	169	307
NW_019172638.1_RaGOO	1681	2455	1	363	774
NW_019172638.1_RaGOO	3004	3260	2	171	256
NW_019172638.1_RaGOO	4178	4886	0	343	708
NW_019172347.1_RaGOO	61396	61619	0	156	223
NC_035906.1_RaGOO	679671	679981	0	186	310
NC_035906.1_RaGOO	3787111	3787415	1	176	304
NC_035906.1_RaGOO	4642339	4642617	3	190	278
NC_035906.1_RaGOO	5019711	5019976	0	166	265
NC_035906.1_RaGOO	12112958	12113179	0	148	221
NC_035906.1_RaGOO	14042907	14043153	0	167	246
NW_019170853.1_RaGOO	5631	5983	2	225	352
NW_019170853.1_RaGOO	37275	37799	0	268	524
NW_019172932.1_RaGOO	47479	47735	0	155	256
NW_019172868.1_RaGOO	419661	419985	0	185	324
NC_035912.1_RaGOO	761872	762410	0	247	538
NC_035912.1_RaGOO	4825918	4826239	0	180	321
NC_035912.1_RaGOO	4882102	4882525	0	214	423
NC_035912.1_RaGOO	5584528	5584752	2	150	224
NC_035912.1_RaGOO	5602899	5603222	0	172	323
NC_035912.1_RaGOO	5607657	5607880	0	142	223
NC_035912.1_RaGOO	5610494	5610792	0	165	298
NC_035912.1_RaGOO	11101128	11101446	0	172	318
NC_035912.1_RaGOO	12693312	12693610	0	185	298
NC_035912.1_RaGOO	12693927	12695031	0	482	1104
NC_035912.1_RaGOO	12857057	12857522	0	234	465
NC_035912.1_RaGOO	19367016	19367220	32	155	204
NC_035912.1_RaGOO	21489293	21489671	0	230	378
NC_035912.1_RaGOO	23084339	23084768	0	246	429
NC_035912.1_RaGOO	23123892	23124172	9	203	280
NC_035912.1_RaGOO	23128845	23129396	0	353	551
NC_035912.1_RaGOO	23129603	23130237	0	318	634
NC_035912.1_RaGOO	23142026	23142276	0	148	250
NC_035912.1_RaGOO	23143132	23143432	0	161	300
NC_035912.1_RaGOO	23145103	23145854	1	357	751
NC_035912.1_RaGOO	23479814	23480108	0	173	294
NC_035912.1_RaGOO	23639734	23639994	24	162	260
NW_019172577.1_RaGOO	17033	17338	0	187	305
NW_019172577.1_RaGOO	22805	23016	0	157	211
NW_019172577.1_RaGOO	29360	29593	3	240	233
NW_019172913.1_RaGOO	940542	940775	0	163	233
NW_019172913.1_RaGOO	3012662	3012953	9	179	291
NW_019170925.1_RaGOO	22551	23093	2	271	542
NC_035909.1_RaGOO	1691897	1692208	10	190	311
NC_035909.1_RaGOO	2134140	2134377	2	178	237
NC_035909.1_RaGOO	4289387	4289590	0	143	203
NC_035909.1_RaGOO	4317088	4317460	0	194	372
NC_035909.1_RaGOO	7103843	7104497	0	400	654
NC_035909.1_RaGOO	8753106	8753368	0	152	262
NC_035909.1_RaGOO	9851383	9851630	0	163	247
NC_035909.1_RaGOO	11796480	11796711	3	139	231
NC_035909.1_RaGOO	12994795	12995166	0	203	371
NC_035909.1_RaGOO	13968295	13968508	0	172	213
NC_035909.1_RaGOO	14022354	14022609	1	148	255
NC_035909.1_RaGOO	14136098	14136322	0	137	224
NC_035909.1_RaGOO	14136608	14136940	1	190	332
NC_035909.1_RaGOO	14697918	14698396	3	246	478
NC_035909.1_RaGOO	14957515	14957732	0	136	217
NC_035909.1_RaGOO	18571749	18571952	0	143	203
NC_035904.1_RaGOO	785754	786128	0	217	374
NC_035904.1_RaGOO	1455769	1456445	0	411	676
NC_035904.1_RaGOO	1460646	1460875	0	167	229
NC_035904.1_RaGOO	1541292	1541500	17	141	208
NC_035904.1_RaGOO	6027239	6027480	0	151	241
NC_035904.1_RaGOO	9269087	9269796	3	357	709
NC_035904.1_RaGOO	11924494	11924908	0	212	414
NC_035904.1_RaGOO	12589332	12589753	0	212	421
NC_035904.1_RaGOO	13603490	13603692	1	142	202
NC_035904.1_RaGOO	13919596	13920139	0	271	543
NC_035904.1_RaGOO	14088679	14089517	0	371	838
NW_019171640.1_RaGOO	7936	8340	0	207	404
NW_019171640.1_RaGOO	8643	9542	0	390	899
NW_019171640.1_RaGOO	12067	12392	2	341	325
NW_019171640.1_RaGOO	14276	15069	1	622	793
NW_019172855.1_RaGOO	65829	66337	2	575	508
NW_019172703.1_RaGOO	200982	201354	0	271	372
NW_019172830.1_RaGOO	1832405	1832634	0	146	229
NW_019172716.1_RaGOO	15358	15608	4	193	250
NW_019171116.1_RaGOO	13181	13611	0	208	430
NW_019170706.1_RaGOO	15421	15738	0	176	317
NW_019170706.1_RaGOO	16936	17549	0	271	613
NW_019170706.1_RaGOO	19187	19707	0	247	520
NW_019170706.1_RaGOO	40467	40977	0	233	510
NW_019170706.1_RaGOO	41192	41502	0	177	310
NW_019170706.1_RaGOO	42159	42492	0	183	333
NW_019170706.1_RaGOO	46793	47031	0	185	238
NW_019172905.1_RaGOO	21137	21400	0	156	263
NW_019172905.1_RaGOO	76467	76871	0	213	404
NW_019170959.1_RaGOO	95763	96015	0	150	252
NW_019171176.1_RaGOO	9887	10095	0	153	208
NW_019171609.1_RaGOO	66382	66604	0	161	222
NW_019172410.1_RaGOO	114723	114975	0	167	252
NC_035919.1_RaGOO	2213551	2215259	4	1644	1708
NC_035919.1_RaGOO	5057200	5057587	25	202	387
NC_035919.1_RaGOO	6255995	6256232	0	143	237
NC_035919.1_RaGOO	17193171	17193594	0	226	423
NC_035919.1_RaGOO	17292441	17292976	0	260	535
NC_035919.1_RaGOO	20308805	20309045	8	149	240
NW_019172948.1_RaGOO	388467	388671	0	143	204
NW_019172948.1_RaGOO	389552	390248	5	342	696
NW_019171149.1_RaGOO	1500	1914	0	218	414
NW_019171149.1_RaGOO	3909	4244	6	185	335
NW_019171278.1_RaGOO	64933	65140	0	132	207
NW_019172828.1_RaGOO	1345205	1345512	0	165	307
NW_019171182.1_RaGOO	24530	25006	1	338	476
NW_019172946.1_RaGOO	752359	752949	1	350	590
NW_019172946.1_RaGOO	1171319	1171528	0	132	209
NC_035913.1_RaGOO	980861	981137	20	192	276
NC_035913.1_RaGOO	2302351	2302948	2	329	597
NC_035913.1_RaGOO	4816034	4816253	1	147	219
NC_035913.1_RaGOO	5452659	5452924	0	159	265
NC_035913.1_RaGOO	5911972	5912307	1	203	335
NC_035913.1_RaGOO	6041708	6042010	1	174	302
NC_035913.1_RaGOO	13028090	13028319	0	136	229
NW_019170577.1_RaGOO	6190	6671	0	267	481
NW_019170577.1_RaGOO	7987	8277	0	174	290
NW_019170577.1_RaGOO	8995	9349	0	197	354
NW_019171029.1_RaGOO	2860	3362	0	257	502
NW_019171029.1_RaGOO	4431	4709	0	156	278
NW_019170592.1_RaGOO	2876	3278	0	234	402
NW_019171635.1_RaGOO	130319	130532	1	130	213
NW_019171635.1_RaGOO	130914	131532	6	320	618
NW_019171635.1_RaGOO	133052	133319	6	172	267
NW_019171635.1_RaGOO	193028	193295	7	160	267
NW_019171635.1_RaGOO	198691	199066	19	221	375
NW_019171635.1_RaGOO	199930	200285	0	185	355
NW_019171635.1_RaGOO	205785	206058	0	216	273
NC_035898.1_RaGOO	2392071	2392325	0	156	254
NC_035898.1_RaGOO	6445835	6446053	0	152	218
NC_035898.1_RaGOO	12671739	12672022	0	161	283
NC_035898.1_RaGOO	14239423	14239831	0	220	408
NC_035898.1_RaGOO	14673114	14673982	0	393	868
NC_035898.1_RaGOO	14824356	14824637	0	187	281
NW_019172871.1_RaGOO	34811	35444	31	333	633
NW_019172165.1_RaGOO	6807	7450	1	328	643
NW_019172165.1_RaGOO	8143	8456	1	181	313
NW_019172165.1_RaGOO	8982	10124	0	508	1142
NW_019172165.1_RaGOO	10509	11241	0	344	732
NW_019172165.1_RaGOO	16009	16889	0	396	880
NW_019172165.1_RaGOO	17560	17816	0	162	256
NW_019172359.1_RaGOO	83556	83814	0	156	258
NW_019172095.1_RaGOO	14331	15532	0	526	1201
NW_019172095.1_RaGOO	35867	36672	8	411	805
NW_019172095.1_RaGOO	50830	51119	3	184	289
NW_019172095.1_RaGOO	110002	110233	20	156	231
NW_019172095.1_RaGOO	111956	112213	15	159	257
NW_019170568.1_RaGOO	49468	49690	0	197	222
NC_035916.1_RaGOO	1104779	1105131	0	204	352
NC_035916.1_RaGOO	4834143	4834367	0	153	224
NC_035916.1_RaGOO	5750528	5750741	0	143	213
NC_035916.1_RaGOO	6202565	6202824	0	147	259
NC_035916.1_RaGOO	6203117	6203341	0	151	224
NC_035916.1_RaGOO	6346183	6346723	0	297	540
NC_035916.1_RaGOO	6391617	6391878	0	150	261
NC_035916.1_RaGOO	6429136	6429811	6	328	675
NC_035916.1_RaGOO	13098792	13099039	0	168	247
NC_035916.1_RaGOO	13941114	13941622	0	279	508
NC_035916.1_RaGOO	14147201	14147552	0	192	351
NC_035916.1_RaGOO	15653711	15654050	0	179	339
NW_019170641.1_RaGOO	93250	93492	0	181	242
NW_019170641.1_RaGOO	96670	97072	1	231	402
NW_019170641.1_RaGOO	103412	103838	1	217	426
NW_019170902.1_RaGOO	5685	6078	20	223	393
NW_019170902.1_RaGOO	7207	7836	0	287	629
NW_019170902.1_RaGOO	11566	11884	0	181	318
NW_019170902.1_RaGOO	12110	12349	0	138	239
NW_019170902.1_RaGOO	27203	27540	0	270	337
NW_019170902.1_RaGOO	38229	38544	0	191	315
NW_019170902.1_RaGOO	42139	42998	2	396	859
NW_019170902.1_RaGOO	46872	47594	0	318	722
NW_019170902.1_RaGOO	48373	49254	0	388	881
NW_019170902.1_RaGOO	49521	49845	1	178	324
NW_019170902.1_RaGOO	51125	51833	0	347	708
NW_019170902.1_RaGOO	52115	52973	0	410	858
NW_019170902.1_RaGOO	55775	56277	0	272	502
NW_019172924.1_RaGOO	3011090	3011422	2	202	332
NW_019171992.1_RaGOO	14096	14732	0	398	636
NW_019172882.1_RaGOO	64824	65150	0	180	326
NW_019172819.1_RaGOO	1765653	1766001	10	212	348
NW_019172441.1_RaGOO	55645	56035	0	272	390
NW_019172441.1_RaGOO	58321	58621	0	178	300
NW_019172441.1_RaGOO	59541	59969	9	296	428
NW_019172441.1_RaGOO	65573	66377	7	422	804
NW_019171490.1_RaGOO	19640	20322	0	308	682
NW_019171490.1_RaGOO	24592	25063	0	236	471
NW_019172822.1_RaGOO	27004	27252	0	173	248
NW_019172822.1_RaGOO	373097	373346	0	198	249
NW_019171177.1_RaGOO	57818	58303	0	256	485
NW_019172079.1_RaGOO	44031	44241	0	140	210
NW_019172079.1_RaGOO	44753	45002	0	155	249
NW_019172079.1_RaGOO	45350	45628	0	162	278
NW_019172079.1_RaGOO	280226	280528	0	175	302
NW_019170761.1_RaGOO	34599	34993	0	218	394
NW_019171832.1_RaGOO	856	1210	0	185	354
NW_019172546.1_RaGOO	7925	8185	0	149	260
NW_019172546.1_RaGOO	9386	9612	12	194	226
NW_019170748.1_RaGOO	140603	141048	1	222	445
NW_019171526.1_RaGOO	266351	266741	1	198	390
NW_019171753.1_RaGOO	32510	32936	3	247	426
NW_019172844.1_RaGOO	96748	97389	2	288	641
NW_019172844.1_RaGOO	100431	100760	0	179	329
NW_019171839.1_RaGOO	16798	17047	1	266	249
NW_019172863.1_RaGOO	169757	170019	0	149	262
NW_019172863.1_RaGOO	1175115	1175390	0	165	275
NW_019172928.1_RaGOO	68886	69186	0	156	300
NW_019172851.1_RaGOO	139996	140200	0	138	204
NW_019172701.1_RaGOO	19713	19986	0	157	273
NW_019172701.1_RaGOO	20599	21091	0	272	492
NW_019172150.1_RaGOO	328	530	0	137	202
NW_019172023.1_RaGOO	2354	3088	1	348	734
NW_019172023.1_RaGOO	8752	9363	13	284	611
NW_019172562.1_RaGOO	5504	5846	0	188	342
NW_019172562.1_RaGOO	7737	8142	0	214	405
NW_019172562.1_RaGOO	8537	8834	0	174	297
NW_019172034.1_RaGOO	27715	28106	0	225	391
NW_019172034.1_RaGOO	28615	28942	0	181	327
NC_035903.1_RaGOO	3274357	3274624	0	157	267
NC_035903.1_RaGOO	3274830	3275495	5	312	665
NC_035903.1_RaGOO	6433219	6433424	0	173	205
NC_035903.1_RaGOO	14866494	14867269	1	353	775
NC_035903.1_RaGOO	17730449	17731592	0	507	1143
NC_035903.1_RaGOO	17982433	17982866	0	231	433
NW_019171538.1_RaGOO	26566	26938	0	221	372
NW_019171538.1_RaGOO	27298	27510	0	161	212
NW_019171538.1_RaGOO	49055	49302	0	146	247
NW_019171538.1_RaGOO	58345	59127	4	361	782
NW_019171538.1_RaGOO	60303	60683	1	218	380
NW_019171538.1_RaGOO	61354	61930	2	296	576
NC_035910.1_RaGOO	443810	444209	0	208	399
NC_035910.1_RaGOO	447611	447919	0	177	308
NC_035910.1_RaGOO	448759	449156	0	220	397
NC_035910.1_RaGOO	2983664	2984049	0	203	385
NC_035910.1_RaGOO	4874700	4875007	0	185	307
NC_035910.1_RaGOO	5003611	5003929	3	191	318
NC_035910.1_RaGOO	6918320	6918831	0	333	511
NC_035910.1_RaGOO	6919111	6919912	1	455	801
NC_035910.1_RaGOO	6920707	6921048	0	210	341
NC_035910.1_RaGOO	6924948	6925485	0	335	537
NC_035910.1_RaGOO	6942532	6942852	0	208	320
NC_035910.1_RaGOO	6944062	6944556	0	322	494
NC_035910.1_RaGOO	7039093	7039809	3	370	716
NC_035910.1_RaGOO	7587813	7588084	1	188	271
NC_035910.1_RaGOO	7591492	7591907	3	243	415
NC_035910.1_RaGOO	7592131	7592596	1	251	465
NC_035910.1_RaGOO	16830072	16830358	6	198	286
NC_035910.1_RaGOO	17383640	17384098	0	235	458
NC_035910.1_RaGOO	17852253	17852612	0	191	359
NC_035910.1_RaGOO	17853079	17853449	0	192	370
NC_035910.1_RaGOO	17915503	17915710	1	161	207
NC_035910.1_RaGOO	17915958	17916650	9	339	692
NW_019171478.1_RaGOO	44304	44878	0	274	574
NC_035908.1_RaGOO	350291	350665	0	197	374
NC_035908.1_RaGOO	351569	352025	2	227	456
NC_035908.1_RaGOO	475832	476136	0	171	304
NC_035908.1_RaGOO	1091282	1091511	1	157	229
NC_035908.1_RaGOO	1099293	1099959	0	310	666
NC_035908.1_RaGOO	2033924	2034185	0	175	261
NC_035908.1_RaGOO	2387379	2387645	0	157	266
NC_035908.1_RaGOO	7454893	7455125	0	165	232
NC_035908.1_RaGOO	9413273	9413910	1	312	637
NC_035908.1_RaGOO	9436395	9436751	2	416	356
NC_035908.1_RaGOO	9437074	9437372	0	463	298
NC_035908.1_RaGOO	11120732	11120978	0	149	246
NC_035908.1_RaGOO	11793617	11793991	0	223	374
NC_035908.1_RaGOO	12978580	12979297	0	334	717
NW_019171301.1_RaGOO	23912	24167	0	305	255
NW_019171301.1_RaGOO	86057	86355	0	303	298
NW_019171301.1_RaGOO	107860	108162	0	175	302
NW_019172832.1_RaGOO	245243	245470	0	147	227
NW_019172824.1_RaGOO	314191	314402	0	141	211
NW_019172824.1_RaGOO	1307873	1308251	0	197	378
NW_019172824.1_RaGOO	2539360	2539761	0	211	401
NW_019172908.1_RaGOO	85904	86725	0	371	821
NW_019172908.1_RaGOO	86965	87196	0	146	231
NW_019172908.1_RaGOO	91537	91918	0	306	381
NW_019172908.1_RaGOO	94549	94753	7	196	204
NW_019172908.1_RaGOO	95023	95229	0	141	206
NW_019172038.1_RaGOO	5163	5406	0	150	243
NW_019172443.1_RaGOO	70736	70990	7	153	254
NW_019172922.1_RaGOO	96770	97620	13	568	850
NW_019171637.1_RaGOO	54197	54634	0	206	437
NW_019172104.1_RaGOO	18768	19036	1	158	268
NC_035914.1_RaGOO	1716607	1716915	0	188	308
NC_035914.1_RaGOO	2379455	2379671	0	148	216
NC_035914.1_RaGOO	6052293	6052641	0	201	348
NC_035914.1_RaGOO	6069344	6069545	0	130	201
NC_035914.1_RaGOO	9629500	9630063	0	292	563
NC_035914.1_RaGOO	17966417	17966654	0	159	237
NC_035914.1_RaGOO	18433405	18433991	1	286	586
NC_035914.1_RaGOO	18435473	18435706	0	152	233
NC_035914.1_RaGOO	18497730	18497970	0	147	240
NC_035914.1_RaGOO	18612766	18612970	0	130	204
NC_035914.1_RaGOO	19343282	19343625	0	181	343
NC_035914.1_RaGOO	19403368	19403736	0	202	368
NC_035914.1_RaGOO	19512549	19512821	1	166	272
NC_035914.1_RaGOO	19534539	19534744	0	147	205
NC_035914.1_RaGOO	20142712	20143276	0	277	564
NC_035914.1_RaGOO	20204556	20204785	1	143	229
NC_035914.1_RaGOO	20603596	20604232	0	340	636
NC_035914.1_RaGOO	20605149	20605913	0	348	764
NC_035914.1_RaGOO	20722473	20722741	0	162	268
NC_035914.1_RaGOO	20730099	20730597	0	263	498
NC_035914.1_RaGOO	21335648	21335858	0	160	210
NC_035914.1_RaGOO	21422884	21423161	0	160	277
NC_035914.1_RaGOO	21552795	21553043	0	150	248
NC_035914.1_RaGOO	21773439	21773742	0	180	303
NC_035914.1_RaGOO	22522352	22522565	1	156	213
NC_035914.1_RaGOO	22886290	22886623	0	184	333
NW_019172044.1_RaGOO	8500	8769	5	164	269
NW_019172044.1_RaGOO	13645	14209	0	275	564
NW_019172044.1_RaGOO	14418	14726	0	174	308
NW_019172044.1_RaGOO	15854	16071	0	178	217
NW_019172044.1_RaGOO	16949	17241	0	170	292
NC_035911.1_RaGOO	631819	632126	0	196	307
NC_035911.1_RaGOO	1552596	1552829	2	140	233
NC_035911.1_RaGOO	1557073	1557285	0	135	212
NC_035911.1_RaGOO	4815026	4815429	1	219	403
NC_035911.1_RaGOO	4884058	4884310	0	147	252
NC_035911.1_RaGOO	5538117	5538466	0	188	349
NC_035911.1_RaGOO	5794292	5794877	0	287	585
NC_035911.1_RaGOO	6197823	6198086	0	170	263
NC_035911.1_RaGOO	7268622	7268863	1	155	241
NC_035911.1_RaGOO	7597006	7597378	0	202	372
NC_035911.1_RaGOO	8349952	8350218	0	167	266
NC_035911.1_RaGOO	9872680	9873087	0	226	407
NC_035911.1_RaGOO	17030116	17030352	0	143	236
NC_035911.1_RaGOO	17030583	17030874	0	159	291
NC_035911.1_RaGOO	17032229	17032608	0	194	379
NC_035911.1_RaGOO	17033692	17034029	0	192	337
NC_035911.1_RaGOO	17035371	17035958	0	268	587
NC_035911.1_RaGOO	17036197	17036430	1	172	233
NC_035911.1_RaGOO	17038234	17038715	0	270	481
NC_035911.1_RaGOO	19033469	19033748	5	185	279
NC_035911.1_RaGOO	19502168	19502404	0	143	236
NC_035911.1_RaGOO	19569244	19569538	0	167	294
NC_035911.1_RaGOO	19570691	19571020	0	215	329
NC_035897.1_RaGOO	3020245	3020592	0	186	347
NC_035897.1_RaGOO	10571615	10572299	0	316	684
NC_035897.1_RaGOO	11238696	11239226	0	251	530
NC_035897.1_RaGOO	12974157	12974401	0	147	244
NW_019172860.1_RaGOO	620774	620982	0	139	208
NW_019172860.1_RaGOO	624261	624551	0	211	290
NW_019172860.1_RaGOO	689808	690698	0	418	890
NW_019172860.1_RaGOO	691725	692238	0	253	513
NW_019172860.1_RaGOO	692578	693737	2	487	1159
NW_019172834.1_RaGOO	998364	998678	1	436	314
NW_019172409.1_RaGOO	14774	15142	0	224	368
NC_035918.1_RaGOO	1707468	1707685	0	136	217
NC_035918.1_RaGOO	1737746	1737966	0	148	220
NC_035918.1_RaGOO	1738373	1738796	0	223	423
NC_035918.1_RaGOO	2992246	2992450	2	149	204
NC_035918.1_RaGOO	3764179	3764558	14	238	379
NC_035918.1_RaGOO	6027396	6027634	12	152	238
NC_035918.1_RaGOO	7318784	7319019	0	160	235
NC_035918.1_RaGOO	13511047	13511287	0	149	240
NC_035900.1_RaGOO	1898480	1898820	0	217	340
NC_035900.1_RaGOO	3757830	3758069	0	136	239
NC_035900.1_RaGOO	4800122	4800639	0	271	517
NC_035900.1_RaGOO	7341614	7342137	5	261	523
NC_035900.1_RaGOO	16682288	16682849	0	381	561
NC_035900.1_RaGOO	16683140	16683459	0	186	319
NW_019171942.1_RaGOO	20875	21076	0	131	201
NW_019171942.1_RaGOO	23980	24321	0	189	341
NW_019171942.1_RaGOO	33497	33734	7	158	237
NW_019171942.1_RaGOO	36078	36704	0	287	626
NW_019171942.1_RaGOO	41579	41889	1	168	310
NC_035902.1_RaGOO	298499	298842	0	142	343
NC_035902.1_RaGOO	1730092	1730346	1	160	254
NC_035902.1_RaGOO	2806132	2806504	11	213	372
NC_035902.1_RaGOO	5079512	5080308	2	395	796
NC_035902.1_RaGOO	20555452	20555751	16	169	299
NC_035917.1_RaGOO	267165	267385	0	149	220
NC_035917.1_RaGOO	1850251	1850928	0	331	677
NC_035917.1_RaGOO	2156327	2156566	5	146	239
NC_035917.1_RaGOO	2216671	2216992	0	181	321
NC_035917.1_RaGOO	2231369	2231587	4	157	218
NC_035917.1_RaGOO	2283834	2284073	8	146	239
NC_035917.1_RaGOO	2828957	2829457	1	229	500
NC_035917.1_RaGOO	3131272	3131767	0	235	495
NC_035917.1_RaGOO	3284593	3285161	5	275	568
NC_035917.1_RaGOO	3362032	3362485	0	234	453
NC_035917.1_RaGOO	3590358	3590633	0	184	275
NC_035917.1_RaGOO	3596451	3597034	0	268	583
NC_035917.1_RaGOO	3602609	3602943	0	159	334
NC_035917.1_RaGOO	3605407	3606015	0	289	608
NC_035917.1_RaGOO	3607255	3607744	0	246	489
NC_035917.1_RaGOO	3608155	3608494	0	184	339
NC_035917.1_RaGOO	3609856	3610083	0	149	227
NC_035917.1_RaGOO	3610622	3611062	0	225	440
NC_035917.1_RaGOO	5358451	5358688	0	147	237
NC_035917.1_RaGOO	8425560	8425867	9	171	307
NC_035917.1_RaGOO	9532518	9532849	0	220	331
NC_035917.1_RaGOO	10443456	10443858	1	232	402
NC_035917.1_RaGOO	10625919	10626403	0	245	484
NC_035917.1_RaGOO	10965528	10965935	3	220	407
NC_035917.1_RaGOO	10984828	10985219	0	202	391
NW_019171300.1_RaGOO	17558	17839	11	164	281
NW_019172893.1_RaGOO	40420	40638	0	142	218
NW_019172893.1_RaGOO	43383	44101	0	342	718
NW_019171122.1_RaGOO	17879	18162	0	156	283
NW_019171122.1_RaGOO	19840	20438	0	272	598
NW_019171122.1_RaGOO	26631	26850	0	140	219
NW_019171122.1_RaGOO	27086	27316	0	151	230
NW_019171122.1_RaGOO	27967	29691	0	703	1724
NW_019171122.1_RaGOO	30432	30727	0	164	295
NW_019172134.1_RaGOO	54510	54781	0	175	271
NW_019172134.1_RaGOO	69120	69350	0	149	230
NW_019170591.1_RaGOO	257105	257340	1	152	235
NW_019170591.1_RaGOO	258340	259136	15	394	796
NW_019171898.1_RaGOO	121251	121505	0	147	254
NW_019172229.1_RaGOO	9372	10888	0	685	1516
NW_019171124.1_RaGOO	60642	61227	0	275	585
NW_019170833.1_RaGOO	76353	76655	33	168	302
NW_019172625.1_RaGOO	4506	4717	0	160	211
NW_019172625.1_RaGOO	6156	6450	0	173	294
NW_019172848.1_RaGOO	175517	175726	0	135	209
NW_019172935.1_RaGOO	620652	620903	1	169	251
NW_019171540.1_RaGOO	32882	33112	0	139	230
NW_019172829.1_RaGOO	450580	450800	0	150	220
NW_019172829.1_RaGOO	1387592	1387811	0	146	219
NW_019171902.1_RaGOO	13407	13775	0	207	368
NW_019171902.1_RaGOO	14069	14274	0	137	205
NW_019171504.1_RaGOO	8356	8631	0	166	275
NW_019172687.1_RaGOO	8738	9287	0	287	549
NW_019172687.1_RaGOO	16224	16634	0	212	410
NW_019172938.1_RaGOO	122804	123333	0	270	529
NW_019172938.1_RaGOO	174451	174675	1	150	224
NC_035899.1_RaGOO	368456	369123	0	319	667
NC_035899.1_RaGOO	370339	370555	2	146	216
NC_035899.1_RaGOO	2536997	2537213	0	152	216
NC_035899.1_RaGOO	2982971	2983601	0	296	630
NC_035899.1_RaGOO	4398277	4398487	0	130	210
NC_035899.1_RaGOO	7153128	7153434	0	169	306
NC_035899.1_RaGOO	7159593	7160414	0	420	821
NC_035899.1_RaGOO	13041785	13042116	0	179	331
NC_035899.1_RaGOO	13091565	13091937	0	205	372
NC_035899.1_RaGOO	14077164	14077374	0	146	210
NC_035899.1_RaGOO	16462486	16462694	0	135	208
NC_035899.1_RaGOO	16884857	16885083	0	147	226
NC_035899.1_RaGOO	24651423	24651721	0	176	298
NC_035899.1_RaGOO	28563798	28564008	0	134	210
NC_035899.1_RaGOO	31083146	31083523	0	203	377
NC_035899.1_RaGOO	34114664	34115851	0	536	1187
NC_035899.1_RaGOO	38277723	38278069	0	177	346
NW_019172849.1_RaGOO	207547	208507	0	425	960
NW_019172925.1_RaGOO	4865587	4865814	0	150	227
NW_019172595.1_RaGOO	109987	110269	1	177	282
NW_019172595.1_RaGOO	179596	179831	0	169	235
NW_019172595.1_RaGOO	210181	210395	0	157	214
NW_019172945.1_RaGOO	156813	157093	0	154	280
NW_019172945.1_RaGOO	239388	239762	0	189	374
NW_019172945.1_RaGOO	240044	240316	0	156	272
NW_019172945.1_RaGOO	907390	907766	0	206	376
