# Supplementary material for: B chromosomes of multiple species have intense evolutionary dynamics and accumulated genes related to important biological processes
Source: BMC Genomics. 2020 Sep 23;21:656. doi: 10.1186/s12864-020-07072-1 (PMC7509943; doi:10.1186/s12864-020-07072-1)
Supplement: Supplementary file 4 — Additional file 4: Supplementary Datasets (Excel files may include multiple sheets for respective species). Dataset 1. A complete list of B blocks detected in A. mexicanus, A. correntinus and A. flavolineata. Dataset 2. Genes integrity percentage of the B blocks of A. mexicanus and A. correntinus. Dataset 3. A complete list of B-linked CDS with significant Log base 2 ratio in A. mexicanus, A correntinus and A. flavolineata. Dataset 4. List of B exclusive sequences detected in A. mexicanus, A. correntinus and A. flavolineata. Dataset 5. qPCR GDR ratio experiment CT values of representative B blocks in 0B, 1B and 2B of A. mexicanus. Dataset 6. Methylated B blocks and CpG Islands detected in A. mexicanus. Dataset 7. A complete list of enriched GO terms in all studied species. Dataset 8. Fasta sequences of the B blocks (A. mexicanus). Dataset 9. Fasta sequences of the B blocks (A. correntinus). Dataset 10. Fasta sequences of the B blocks (A. flavolineata). Dataset 11. Fasta sequences of B exclusive sequences (A. mexicanus). Dataset 12. Fasta sequences of B exclusive sequences (A. correntinus). Dataset 13. Fasta sequences of B exclusive sequences (A. flavolineata). [file 12864_2020_7072_MOESM4_ESM.zip › Dataset-5-Gene dose ratio - B blocks 1-11-mexicanus.xlsx]

## Sheet: Sheet1
Scaffold_3
Sample ID	Target	Ct	Ct Mean	GDR		GDR	Samples	GDR Mean	SD
168	canx	26.6961	26.631			5.25245	0B	5.10212	0.138612
168	canx	26.6723	26.631			5.07454	1B	28.399	13.9395
168	canx	26.5245	26.631			4.97937	2B	52.5466	26.1864
168	Block1	24.2036	24.238	5.25245		21.131
168	Block1	24.2218	24.238			19.5955
168	Block1	24.2886	24.238			44.4705
178	HPRT	26.4925	26.505			39.9775
178	HPRT	26.5547	26.505			82.6479
178	HPRT	26.4679	26.505			35.0143
178	Scaffold_3	24.1809	24.1618	5.07454
178	Scaffold_3	24.1468	24.1618
178	Scaffold_3	24.1576	24.1618
188	HPRT	26.0369	25.8872
188	HPRT	25.8549	25.8872
188	HPRT	25.7697	25.8872
188	Scaffold_3	23.6102	23.5712	4.97937
188	Scaffold_3	23.5206	23.5712
188	Scaffold_3	23.5828	23.5712
220	HPRT	27.3713	27.3489
220	HPRT	27.4089	27.3489
220	HPRT	27.2666	27.3489
220	Scaffold_3	22.929	22.9476	21.131
220	Scaffold_3	22.9766	22.9476
220	Scaffold_3	22.9372	22.9476
604	HPRT	28.199	28.1855
604	HPRT	28.274	28.1855
604	HPRT	28.0836	28.1855
604	Scaffold_3	23.858	23.8931	19.5955
604	Scaffold_3	23.9716	23.8931
604	Scaffold_3	23.8497	23.8931
1354	HPRT	27.2513	27.1983
1354	HPRT	27.1322	27.1983
1354	HPRT	27.2113	27.1983
1354	Scaffold_3	21.7647	21.7235	44.4705
1354	Scaffold_3	21.7227	21.7235
1354	Scaffold_3	21.683	21.7235
236	HPRT	28.1611	28.1045
236	HPRT	28.0593	28.1045
236	HPRT	28.0931	28.1045
236	Scaffold_3	22.8157	22.7834	39.9775
236	Scaffold_3	22.7884	22.7834
236	Scaffold_3	22.746	22.7834
237	HPRT	29.4384	29.4165
237	HPRT	29.3783	29.4165
237	HPRT	29.4328	29.4165
237	Scaffold_3	23.0574	23.0476	82.6479
237	Scaffold_3	23.0884	23.0476
237	Scaffold_3	22.997	23.0476
613	HPRT	28.5215	28.6577
613	HPRT	28.4896	28.6577
613	HPRT	28.962	28.6577
613	Scaffold_3	23.3992	23.5278	35.0143
613	Scaffold_3	23.9895	23.5278
613	Scaffold_3	23.1948	23.5278
Scaffold_19
Samples	Target	Ct	Ct Mean	GDR		GDR	Samples	GDR Mean	SD
168	HPRT	26.6961	26.631			14.9832	0B	14.1076	2.23935
168	HPRT	26.6723	26.631			15.7769	1B	357.229	23.1532
168	HPRT	26.5245	26.631			11.5628	2B	852.957	21.9771
168	Scaffold_19	22.8315	22.7257	14.9832		350.776
168	Scaffold_19	22.6968	22.7257			337.986
168	Scaffold_19	22.6488	22.7257			382.924
178	HPRT	26.4925	26.505			839.64
178	HPRT	26.5547	26.505			878.323
178	HPRT	26.4679	26.505			840.907
178	Scaffold_19	22.5086	22.5253	15.7769
178	Scaffold_19	22.545	22.5253
178	Scaffold_19	22.5223	22.5253
188	HPRT	26.0369	25.8872
188	HPRT	25.8549	25.8872
188	HPRT	25.7697	25.8872
188	Scaffold_19	22.1851	22.3558	11.5628
188	Scaffold_19	22.7407	22.3558
188	Scaffold_19	22.1414	22.3558
220	HPRT	27.3713	27.3489
220	HPRT	27.4089	27.3489
220	HPRT	27.2666	27.3489
220	Scaffold_19	18.9202	18.8945	350.776
220	Scaffold_19	18.908	18.8945
220	Scaffold_19	18.8553	18.8945
604	HPRT	28.199	28.1855
604	HPRT	28.274	28.1855
604	HPRT	28.0836	28.1855
604	Scaffold_19	19.8279	19.7847	337.986
604	Scaffold_19	19.7629	19.7847
604	Scaffold_19	19.7633	19.7847
1354	HPRT	27.2513	27.1983
1354	HPRT	27.1322	27.1983
1354	HPRT	27.2113	27.1983
1354	Scaffold_19	18.6562	18.6173	382.924
1354	Scaffold_19	18.6547	18.6173
1354	Scaffold_19	18.5411	18.6173
236	HPRT	28.1611	28.1045
236	HPRT	28.0593	28.1045
236	HPRT	28.0931	28.1045
236	Scaffold_19	18.4288	18.3909	839.64
236	Scaffold_19	18.3401	18.3909
236	Scaffold_19	18.4036	18.3909
237	HPRT	29.4384	29.4165
237	HPRT	29.3783	29.4165
237	HPRT	29.4328	29.4165
237	Scaffold_19	19.7978	19.6379	878.323
237	Scaffold_19	19.6709	19.6379
237	Scaffold_19	19.445	19.6379
613	HPRT	28.5215	28.6577
613	HPRT	28.4896	28.6577
613	HPRT	28.962	28.6577
613	Scaffold_19	18.9394	18.9419	840.907
613	Scaffold_19	18.9472	18.9419
613	Scaffold_19	18.9391	18.9419
Scaffold_13
Samples	Target	Ct	Ct Mean	GDR		GDR	Samples	GDR Mean	SD
168	HPRT	25.2953	25.248			46.2748	0B	63.0873	15.381
168	HPRT	25.1978	25.248			76.4514	1B	1117.35	76.7277
168	HPRT	25.2509	25.248			66.5356	2B	2478.51	100.386
168	Scaffold_13	19.8091	19.7158	46.2748		1087.29
168	Scaffold_13	19.7207	19.7158			1204.56
168	Scaffold_13	19.6178	19.7158			1060.21
178	HPRT	25.3334	25.4338			2367.42
178	HPRT	25.5183	25.4338			2562.73
178	HPRT	25.4498	25.4338			2505.37
178	Scaffold_13	19.1614	19.1774	76.4514
178	Scaffold_13	19.2359	19.1774
178	Scaffold_13	19.1347	19.1774
188	HPRT	25.3046	24.8608
188	HPRT	24.6352	24.8608
188	HPRT	24.6427	24.8608
188	Scaffold_13	18.7285	18.8048	66.5356
188	Scaffold_13	18.8935	18.8048
188	Scaffold_13	18.7922	18.8048
220	HPRT	26.4461	26.3458
220	HPRT	26.2536	26.3458
220	HPRT	26.3376	26.3458
220	Scaffold_13	16.2371	16.2593	1087.29
220	Scaffold_13	16.337	16.2593
220	Scaffold_13	16.2037	16.2593
604	HPRT	26.9379	26.9844
604	HPRT	27.006	26.9844
604	HPRT	27.0095	26.9844
604	Scaffold_13	16.6774	16.7501	1204.56
604	Scaffold_13	16.8247	16.7501
604	Scaffold_13	16.7483	16.7501
1354	HPRT	26.021	26.0053
1354	HPRT	26.0253	26.0053
1354	HPRT	25.9696	26.0053
1354	Scaffold_13	15.977	15.9552	1060.21
1354	Scaffold_13	15.9466	15.9552
1354	Scaffold_13	15.9419	15.9552
236	HPRT	26.9365	26.9166
236	HPRT	26.9155	26.9166
236	HPRT	26.8978	26.9166
236	Scaffold_13	15.7173	15.7075	2367.42
236	Scaffold_13	15.7601	15.7075
236	Scaffold_13	15.6451	15.7075
237	HPRT	28.5576	28.5176
237	HPRT	28.5516	28.5176
237	HPRT	28.4437	28.5176
237	Scaffold_13	17.2877	17.1942	2562.73
237	Scaffold_13	17.0926	17.1942
237	Scaffold_13	17.2023	17.1942
613	HPRT	27.1849	27.2528
613	HPRT	27.2063	27.2528
613	HPRT	27.3671	27.2528
613	Scaffold_13	15.9826	15.9619	2505.37
613	Scaffold_13	15.9444	15.9619
613	Scaffold_13	15.9589	15.9619
Scaffold_31
Samples	Target	Ct	Ct Mean	GDR		GDR	Samples	GDR Mean	SD
168	HPRT	27.1545	27.0823			16.2234	0B	15.0177	1.04424
168	HPRT	27.1055	27.0823			14.4251	1B	124.611	100.116
168	HPRT	26.987	27.0823			14.4045	2B	318.994	32.9816
168	Scaffold_31	23.0631	23.0623	16.2234		67.6704
168	Scaffold_31	23.0077	23.0623			240.211
168	Scaffold_31	23.1162	23.0623			65.9518
178	HPRT	26.9132	26.8287			355.23
178	HPRT	26.8555	26.8287			311.024
178	HPRT	26.7175	26.8287			290.727
178	Scaffold_31	23.0001	22.9782	14.4251
178	Scaffold_31	22.9712	22.9782
178	Scaffold_31	22.9634	22.9782
188	HPRT	26.2577	26.1752
188	HPRT	26.2279	26.1752
188	HPRT	26.04	26.1752
188	Scaffold_31	22.3735	22.3268	14.4045
188	Scaffold_31	22.3043	22.3268
188	Scaffold_31	22.3025	22.3268
220	HPRT	27.9453	27.8979
220	HPRT	27.9539	27.8979
220	HPRT	27.7946	27.8979
220	Scaffold_31	21.8005	21.8175	67.6704
220	Scaffold_31	21.8302	21.8175
220	Scaffold_31	21.8218	21.8175
604	HPRT	28.6002	28.6039
604	HPRT	28.668	28.6039
604	HPRT	28.5435	28.6039
604	Scaffold_31	20.8523	20.6957	240.211
604	Scaffold_31	20.588	20.6957
604	Scaffold_31	20.647	20.6957
1354	HPRT	28.0716	27.9531
1354	HPRT	27.8379	27.9531
1354	HPRT	27.9499	27.9531
1354	Scaffold_31	21.9638	21.9098	65.9518
1354	Scaffold_31	21.8763	21.9098
1354	Scaffold_31	21.8893	21.9098
236	HPRT	28.9092	28.7837
236	HPRT	28.6581	28.7837
236	HPRT	28.7839	28.7837
236	Scaffold_31	20.3574	20.3111	355.23
236	Scaffold_31	20.3252	20.3111
236	Scaffold_31	20.2508	20.3111
237	HPRT	29.8586	29.886
237	HPRT	29.8956	29.886
237	HPRT	29.9037	29.886
237	Scaffold_31	21.6092	21.6051	311.024
237	Scaffold_31	21.626	21.6051
237	Scaffold_31	21.5801	21.6051
613	HPRT	28.6225	28.621
613	HPRT	28.5971	28.621
613	HPRT	28.6435	28.621
613	Scaffold_31	20.5272	20.4375	290.727
613	Scaffold_31	20.4506	20.4375
613	Scaffold_31	20.3347	20.4375
Scaffold_26
Samples	Target	Ct	Ct Mean	GDR		GDR	Samples	GDR Mean	SD
168	HPRT	23.3005	23.1984			117.087	0B	114.196	6.3977
168	HPRT	23.1537	23.1984			106.863	1B	19905.2	2915.71
168	HPRT	23.141	23.1984			118.637	2B	39199.8	13699.5
168	Scaffold_26	16.3143	16.327	117.087		18602.2
168	Scaffold_26	16.727	16.327			23245.2
168	Scaffold_26	15.9396	16.327			17868.1
178	HPRT	22.9239	22.8855			24881.1
178	HPRT	22.829	22.8855			40536.1
178	HPRT	22.9038	22.8855			52182.1
178	Scaffold_26	15.3184	16.1459	106.863
178	Scaffold_26	16.4467	16.1459
178	Scaffold_26	16.6727	16.1459
188	HPRT	22.4246	22.3857
188	HPRT	22.3938	22.3857
188	HPRT	22.3385	22.3857
188	Scaffold_26	14.9034	15.4952	118.637
188	Scaffold_26	15.7079	15.4952
188	Scaffold_26	15.8745	15.4952
220	HPRT	23.9996	24.0034
220	HPRT	24.1123	24.0034
220	HPRT	23.8983	24.0034
220	Scaffold_26	9.68161	9.82022	18602.2
220	Scaffold_26	9.70617	9.82022
220	Scaffold_26	10.0729	9.82022
604	HPRT	24.5615	24.5764
604	HPRT	24.6191	24.5764
604	HPRT	24.5485	24.5764
604	Scaffold_26	9.50527	10.0717	23245.2
604	Scaffold_26	10.2603	10.0717
604	Scaffold_26	10.4496	10.0717
1354	HPRT	23.6951	23.6381
1354	HPRT	23.6542	23.6381
1354	HPRT	23.565	23.6381
1354	Scaffold_26	8.89052	9.513	17868.1
1354	Scaffold_26	9.822	9.513
1354	Scaffold_26	9.82648	9.513
236	HPRT	24.3576	24.3372
236	HPRT	24.3352	24.3372
236	HPRT	24.3189	24.3372
236	Scaffold_26	9.47451	9.73448	24881.1
236	Scaffold_26	10.438	9.73448
236	Scaffold_26	9.29098	9.73448
237	HPRT	26.151	26.0543
237	HPRT	26.0085	26.0543
237	HPRT	26.0034	26.0543
237	Scaffold_26	11.3959	10.7474	40536.1
237	Scaffold_26	11.3779	10.7474
237	Scaffold_26	9.46834	10.7474
613	HPRT	24.8327	24.9411
613	HPRT	24.857	24.9411
613	HPRT	25.1335	24.9411
613	Scaffold_26	9.78154	9.26979	52182.1
613	Scaffold_26	8.51626	9.26979
613	Scaffold_26	9.51157	9.26979

## Sheet: Sheet2
A. mexicanus qPCR determined the GDR ratio higher in 1B and 2B as compared to 0B in ten representative B- blocks. Total number of samples used for experiment = 6 (Two two individuals each from 0B, 1B and 2B)
										average
Sample ID	Target	Ct	Ct Mean	GDR					Block	0B	1B	2B
0B (1)	reference	32.0926	32.0401						Block 1	3.03955e-05	0.000374675	0.000955635
	reference	32.0233							Block 2	4.85312e-05	0.00079701	0.00186958
	reference	32.0045							Block 3	3.55997e-05	0.00057306	0.0012813
	block 1	17.1909	17.2238	3.46601e-05					Block 4	4.85312e-05	0.000443994	0.000998472
	block 1	17.2908							Block 5	2.61822e-05	0.000121765	0.000203802
	block 1	17.1896							Block 6	8.4524e-06	0.00023356	0.000426086
	block 2	17.5053	17.573	4.41528e-05					Block 7	2.30768e-05	0.000100868	0.000156436
	block 2	17.6407							Block 8	2.68246e-07	5.12532e-05	0.000645113
	block 3	17.3281	17.3928	3.89698e-05					Block 9	5.794e-06	7.07062e-05	0.000303126
	block 3	17.2663							Block 10	8.95246e-07	1.25955e-06	1.48272e-06
	block 3	17.5841
	block 4	16.0378	16.6118	2.26779e-05
	block 4	15.4436
	block 4	18.3539
	block 5	16.7782	16.5868	2.22893e-05
	block 5	16.1591
	block 5	16.8232
	block 6	14.5602	15.0572	7.72005e-06
	block 6	14.81
	block 6	15.8013
	block 7	16.0324	16.3619	1.90717e-05
	block 7	16.4547
	block 7	16.5986
	block 8	10.2971	10.3529	2.96131e-07
	block 8	10.3697
	block 8	10.3918
	Block 9	15.0346	14.8952	6.90006e-06
	Block 9	14.8412
	Block 9	14.8097
	Block 10	11.902	11.916	8.75045e-07
	Block 10	11.9583
	Block 10	11.8876
0B (2)	reference	32.8003	32.7359
	reference	32.5559
	reference	32.8516
	block 1	17.4612	17.5121	2.61309e-05
	block 1	17.4057
	block 1	17.6693
	block 2	18.5315	18.5298	5.29095e-05
	block 2	18.474
	block 2	18.584
	block 3	17.9822	17.8147	3.22296e-05
	block 3	17.4859
	block 3	17.976
	block 4	18.1229	17.9908	3.64138e-05
	block 4	17.9476
	block 4	17.9019
	block 5	17.634	17.7149	3.00752e-05
	block 5	17.5833
	block 5	17.9274
	block 6	15.9639	16.0036	9.18475e-06
	block 6	15.9603
	block 6	16.0866
	block 7	17.4288	17.5636	2.7082e-05
	block 7	17.5302
	block 7	17.7318
	block 8	10.7314	10.7477	2.40362e-07
	block 8	11.0733
	block 8	10.4384
	Block 9	14.999	15.0333	4.68793e-06
	Block 9	14.9348
	Block 9	15.1662
	Block 10	12.5964	12.6769	9.15447e-07
	Block 10	12.6699
	Block 10	12.7645
1B (1)	reference	32.8332	32.6524
	reference	32.5927
	reference	32.5314
	block 1	22.0549	22.2107	0.00071899
	block 1	22.2393
	block 1	22.3378
	block 2	23.3373	23.3037	0.00153373
	block 2	23.2711
	block 2	23.3026
	block 3	22.6881	22.8404	0.00111246
	block 3	22.8492
	block 3	22.9838
	block 4	22.5914	22.4401	0.000842922
	block 4	22.3221
	block 4	22.4068
	block 5	20.3076	20.4472	0.000211767
	block 5	20.6021
	block 5	20.4318
	block 6	21.6505	21.5591	0.000457694
	block 6	21.5069
	block 6	21.5198
	block 7	20.0184	20.1224	0.000169075
	block 7	20.0869
	block 7	20.2618
	block 8	19.6706	19.3971	0.000102271
	block 8	19.2043
	block 8	19.3164
	Block 9	19.7449	19.8021	0.000135416
	Block 9	19.7954
	Block 9	19.866
	Block 10	12.792	12.8828	1.11878e-06
	Block 10	12.7333
	Block 10	13.123
1B (2)	reference	33.0446	33.0384
	reference	33.0559
	reference	33.0146
	block 1	17.9335	18.0309	3.03595e-05
	block 1	18.0637
	block 1	18.0956
	block 2	18.9919	19.0208	6.02942e-05
	block 2	19.0592
	block 2	19.0111
	block 3	18.1482	18.18	3.36651e-05
	block 3	18.119
	block 3	18.2727
	block 4	18.7923	18.6008	4.50659e-05
	block 4	18.3102
	block 4	18.6999
	block 5	18.1008	18.0961	3.17636e-05
	block 5	18.1192
	block 5	18.0731
	block 6	16.3868	16.3434	9.42579e-06
	block 6	16.3274
	block 6	16.3161
	block 7	17.9622	18.1363	3.26611e-05
	block 7	17.9739
	block 7	18.4729
	block 8	10.7699	11.0225	2.35813e-07
	block 8	11.2455
	block 8	11.0522
	Block 9	15.6536	15.6909	5.99624e-06
	Block 9	15.8537
	Block 9	15.5653
	Block 10	13.5674	13.5926	1.40033e-06
	Block 10	13.4858
	Block 10	13.7246
2B (1)	reference	33.4364	33.1873
	reference	32.9264
	reference	33.1992
	block 1	22.5409	22.7765	0.000734536
	block 1	23.0293
	block 1	22.7592
	block 2	23.8967	23.9376	0.00164265
	block 2	23.9901
	block 2	23.9259
	block 3	23.2294	23.48	0.00119621
	block 3	23.359
	block 3	23.8516
	block 4	23.1749	23.1088	0.000924834
	block 4	23.1751
	block 4	22.9765
	block 5	20.3039	20.5547	0.000157473
	block 5	20.7262
	block 5	20.6341
	block 6	21.6929	21.6518	0.000336857
	block 6	21.8628
	block 6	21.3996
	block 7	20.422	20.2573	0.000128133
	block 7	19.9832
	block 7	20.3665
	block 8	19.8236	23.5006	0.00121342
	block 8	30.748
	block 8	19.9303
	Block 9	23.1448	21.9747	0.000421379
	Block 9	20.8575
	Block 9	21.9219
	Block 10	13.8074	13.7372	1.39609e-06
	Block 10	13.1588
	Block 10	14.2452
2B (2)	reference	33.4582	32.9258
	reference	32.1212
	reference	33.198
	block 1	22.9836	23.1948	0.00117674
	block 1	23.3153
	block 1	23.2856
	block 2	24.1049	24.028	0.00209651
	block 2	24.0379
	block 2	23.9413
	block 3	23.2864	23.4104	0.00136638
	block 3	23.3999
	block 3	23.545
	block 4	23.1977	23.0605	0.00107211
	block 4	22.9707
	block 4	23.0131
	block 5	20.9389	20.9608	0.000250132
	block 5	20.9649
	block 5	20.9787
	block 6	22.0311	22.0036	0.000515315
	block 6	21.9732
	block 6	22.0065
	block 7	20.4632	20.5236	0.000184739
	block 7	20.4021
	block 7	20.7056
	block 8	19.3951	19.2574	7.68045e-05
	block 8	19.231
	block 8	19.1461
	Block 9	20.5795	20.5247	0.000184873
	Block 9	20.5384
	Block 9	20.4561
	Block 10	13.6162	13.6444	1.56935e-06
	Block 10	13.5718
	Block 10	13.7454
