# Supplementary material for: B chromosomes of multiple species have intense evolutionary dynamics and accumulated genes related to important biological processes
Source: BMC Genomics. 2020 Sep 23;21:656. doi: 10.1186/s12864-020-07072-1 (PMC7509943; doi:10.1186/s12864-020-07072-1)
Supplement: Supplementary file 4 — Additional file 4: Supplementary Datasets (Excel files may include multiple sheets for respective species). Dataset 1. A complete list of B blocks detected in A. mexicanus, A. correntinus and A. flavolineata. Dataset 2. Genes integrity percentage of the B blocks of A. mexicanus and A. correntinus. Dataset 3. A complete list of B-linked CDS with significant Log base 2 ratio in A. mexicanus, A correntinus and A. flavolineata. Dataset 4. List of B exclusive sequences detected in A. mexicanus, A. correntinus and A. flavolineata. Dataset 5. qPCR GDR ratio experiment CT values of representative B blocks in 0B, 1B and 2B of A. mexicanus. Dataset 6. Methylated B blocks and CpG Islands detected in A. mexicanus. Dataset 7. A complete list of enriched GO terms in all studied species. Dataset 8. Fasta sequences of the B blocks (A. mexicanus). Dataset 9. Fasta sequences of the B blocks (A. correntinus). Dataset 10. Fasta sequences of the B blocks (A. flavolineata). Dataset 11. Fasta sequences of B exclusive sequences (A. mexicanus). Dataset 12. Fasta sequences of B exclusive sequences (A. correntinus). Dataset 13. Fasta sequences of B exclusive sequences (A. flavolineata). [file 12864_2020_7072_MOESM4_ESM.zip › Dataset-6-Methylation-and-CpGIslands.xlsx]

## Sheet: Methylation status
The B blocks of A . mexicanus with level of methylated Cs (in percentage) as indicated from Bisuphite sequencing alignments (Original Bottom strand data)
B block ID	Unmethylated Cs	Methylated Cs	Total Cs analyzed	Methylation level (%) of Cs
NC_035897.1:10043407-10043630	2455	1868	4323	43.2107
NC_035897.1:10375155-10375548	399	661	1060	62.3585
NC_035897.1:104369-104713	28	193	221	87.3303
NC_035897.1:10456377-10456627	698	51	749	6.80908
NC_035897.1:10576828-10577103	412	67	479	13.9875
NC_035897.1:10653644-10653891	25	163	188	86.7021
NC_035897.1:10665154-10665408	216	40	256	15.625
NC_035897.1:10677962-10678243	9	67	76	88.1579
NC_035897.1:1071344-1071800	15	15	30	50
NC_035897.1:10750104-10750401	44380	47205	91585	51.5423
NC_035897.1:10772167-10772631	582	179	761	23.5217
NC_035897.1:10834173-10834391	705	185	890	20.7865
NC_035897.1:10900574-10900843	9	72	81	88.8889
NC_035897.1:10946794-10947049	176	87	263	33.0798
NC_035897.1:10950262-10950598	142	215	357	60.2241
NC_035897.1:11089650-11089951	1	17	18	94.4444
NC_035897.1:11098461-11098879	9448	3675	13123	28.0043
NC_035897.1:1125789-1126190	93	76	169	44.9704
NC_035897.1:1145648-1145973	44	6	50	12
NC_035897.1:11592424-11592770	1	146	147	99.3197
NC_035897.1:11614300-11614549	1475	222	1697	13.0819
NC_035897.1:11634923-11635319	14	74	88	84.0909
NC_035897.1:11667565-11667817	505	1401	1906	73.5047
NC_035897.1:1169951-1170366	61	87	148	58.7838
NC_035897.1:11737838-11738054	291	103	394	26.1421
NC_035897.1:11907832-11908065	29	4	33	12.1212
NC_035897.1:11982573-11982803	8	5	13	38.4615
NC_035897.1:12038707-12039121	12	176	188	93.617
NC_035897.1:12098524-12098757	241	449	690	65.0725
NC_035897.1:1235795-1236101	331	151	482	31.3278
NC_035897.1:12417157-12417413	66	188	254	74.0157
NC_035897.1:12473931-12474210	10	17	27	62.963
NC_035897.1:12544354-12544607	3883	1276	5159	24.7335
NC_035897.1:12647000-12647429	52	22	74	29.7297
NC_035897.1:12723780-12724041	32	167	199	83.9196
NC_035897.1:12744358-12744730	10	24	34	70.5882
NC_035897.1:13018805-13019239	1764	1483	3247	45.6729
NC_035897.1:13063509-13064141	22	2	24	8.33333
NC_035897.1:1310706-1310988	93	130	223	58.296
NC_035897.1:13324080-13324317	4638	930	5568	16.7026
NC_035897.1:13449229-13449548	28	79	107	73.8318
NC_035897.1:13489824-13490110	10	13	23	56.5217
NC_035897.1:13589866-13590127	204	319	523	60.9943
NC_035897.1:13602063-13602365	384	161	545	29.5413
NC_035897.1:13682074-13682383	763	661	1424	46.4185
NC_035897.1:1380652-1381053	35145	24578	59723	41.1533
NC_035897.1:14180399-14180696	263	227	490	46.3265
NC_035897.1:14181245-14181546	18	46	64	71.875
NC_035897.1:14351726-14352052	24	71	95	74.7368
NC_035897.1:14443446-14443902	102	80	182	43.956
NC_035897.1:14468332-14468723	74	194	268	72.3881
NC_035897.1:14517543-14517889	137	57	194	29.3814
NC_035897.1:14534453-14534658	2833	560	3393	16.5046
NC_035897.1:14692536-14693059	62	59	121	48.7603
NC_035897.1:14866220-14866629	10	35	45	77.7778
NC_035897.1:148883-149230	66	322	388	82.9897
NC_035897.1:14929585-14929985	130	68	198	34.3434
NC_035897.1:14993795-14994014	4	5	9	55.5556
NC_035897.1:15057388-15057600	1	43	44	97.7273
NC_035897.1:15153421-15153675	34	63	97	64.9485
NC_035897.1:15248998-15249556	158	145	303	47.8548
NC_035897.1:15251510-15251812	16	26	42	61.9048
NC_035897.1:15264827-15265079	7	4	11	36.3636
NC_035897.1:15337551-15337777	11	8	19	42.1053
NC_035897.1:15402790-15403092	51	116	167	69.4611
NC_035897.1:15414829-15415134	39	150	189	79.3651
NC_035897.1:15445578-15445923	339	278	617	45.0567
NC_035897.1:15569214-15569626	145	7	152	4.60526
NC_035897.1:15577382-15577735	32	230	262	87.7863
NC_035897.1:15600550-15600754	5	16	21	76.1905
NC_035897.1:15904046-15904352	41	288	329	87.538
NC_035897.1:1591505-1591736	19203	20003	39206	51.0203
NC_035897.1:1608580-1608869	71	13	84	15.4762
NC_035897.1:16156990-16157452	338	18	356	5.05618
NC_035897.1:16176251-16176520	2	9	11	81.8182
NC_035897.1:16191838-16192122	326	180	506	35.5731
NC_035897.1:16215636-16215924	3983	3179	7162	44.387
NC_035897.1:16234210-16234423	1286	1003	2289	43.8183
NC_035897.1:16318051-16318270	5	18	23	78.2609
NC_035897.1:16322255-16322457	1088	2802	3890	72.0308
NC_035897.1:16475051-16475328	16	125	141	88.6525
NC_035897.1:16505553-16505780	162	989	1151	85.9253
NC_035897.1:16546219-16546420	67	3	70	4.28571
NC_035897.1:1654743-1654953	210	38	248	15.3226
NC_035897.1:16581379-16581890	17	29	46	63.0435
NC_035897.1:16635686-16636018	29	11	40	27.5
NC_035897.1:17192804-17193016	8	2	10	20
NC_035897.1:17208274-17208525	64	91	155	58.7097
NC_035897.1:17281138-17281406	15	10	25	40
NC_035897.1:17337555-17337821	32	80	112	71.4286
NC_035897.1:17359637-17359901	7	7	14	50
NC_035897.1:17448214-17448717	130	451	581	77.6248
NC_035897.1:17503335-17503975	164	238	402	59.204
NC_035897.1:17551025-17551239	22707	6462	29169	22.1537
NC_035897.1:17578035-17578550	15	13	28	46.4286
NC_035897.1:17586436-17586690	166	253	419	60.3819
NC_035897.1:17645875-17646087	111	774	885	87.4576
NC_035897.1:17777276-17777525	29	43	72	59.7222
NC_035897.1:17801579-17801825	1	27	28	96.4286
NC_035897.1:17824057-17824298	31	26	57	45.614
NC_035897.1:17924256-17924534	122	96	218	44.0367
NC_035897.1:1797527-1797824	1138	4146	5284	78.4633
NC_035897.1:17999820-18000052	44	48	92	52.1739
NC_035897.1:18078070-18078271	22	2	24	8.33333
NC_035897.1:18148106-18148598	560	52	612	8.49673
NC_035897.1:18173677-18174070	3	25	28	89.2857
NC_035897.1:18185411-18185661	7	84	91	92.3077
NC_035897.1:18340878-18341195	943	983	1926	51.0384
NC_035897.1:18589269-18589484	118	4	122	3.27869
NC_035897.1:18738100-18738516	726	495	1221	40.5405
NC_035897.1:18773669-18774138	28	30	58	51.7241
NC_035897.1:18774402-18774608	513	234	747	31.3253
NC_035897.1:18857820-18858044	33	189	222	85.1351
NC_035897.1:1887833-1888080	443	70	513	13.6452
NC_035897.1:18879207-18879415	375	221	596	37.0805
NC_035897.1:18911364-18911568	207	14	221	6.33484
NC_035897.1:18984008-18984261	7	19	26	73.0769
NC_035897.1:19030064-19030376	45	22	67	32.8358
NC_035897.1:19058807-19059344	2175	202	2377	8.49811
NC_035897.1:19228714-19228980	633	624	1257	49.642
NC_035897.1:19537738-19537941	48	5	53	9.43396
NC_035897.1:19551900-19552192	56	218	274	79.562
NC_035897.1:19711442-19711813	203	216	419	51.5513
NC_035897.1:19727718-19727971	57	129	186	69.3548
NC_035897.1:19866127-19866420	37	12	49	24.4898
NC_035897.1:19935835-19936159	31	69	100	69
NC_035897.1:19970889-19971151	15	21	36	58.3333
NC_035897.1:20043800-20044056	184	310	494	62.753
NC_035897.1:20078690-20078959	77	61	138	44.2029
NC_035897.1:20243518-20244002	212	152	364	41.7582
NC_035897.1:20327680-20328044	14	24	38	63.1579
NC_035897.1:20466343-20466585	309	64	373	17.1582
NC_035897.1:20549114-20549427	1197	114	1311	8.69565
NC_035897.1:20728454-20728783	771	127	898	14.1425
NC_035897.1:20828717-20829061	47	217	264	82.197
NC_035897.1:20896201-20896471	318	12	330	3.63636
NC_035897.1:20924779-20925048	19	37	56	66.0714
NC_035897.1:2107026-2107516	40	8	48	16.6667
NC_035897.1:21152246-21152539	50	28	78	35.8974
NC_035897.1:2119661-2119987	26253	24197	50450	47.9623
NC_035897.1:2124654-2124858	7	6	13	46.1538
NC_035897.1:21252965-21253385	883	103	986	10.4462
NC_035897.1:21288202-21288436	476	167	643	25.972
NC_035897.1:2131098-2131406	4	10	14	71.4286
NC_035897.1:21320800-21321420	2362	1767	4129	42.7949
NC_035897.1:21653545-21653818	424	326	750	43.4667
NC_035897.1:21710227-21710438	1	1	2	50
NC_035897.1:21714783-21715045	55	56	111	50.4505
NC_035897.1:21723807-21724029	2106	3658	5764	63.4629
NC_035897.1:21823050-21823334	308	281	589	47.708
NC_035897.1:21861550-21861755	72	84	156	53.8462
NC_035897.1:21881579-21881865	25	4	29	13.7931
NC_035897.1:21902925-21903127	41	7	48	14.5833
NC_035897.1:22110867-22111072	107	9	116	7.75862
NC_035897.1:22115601-22115839	1262	4093	5355	76.4332
NC_035897.1:22188290-22188579	1628	802	2430	33.0041
NC_035897.1:22239166-22239372	24841	1632	26473	6.16477
NC_035897.1:2224989-2225630	111	61	172	35.4651
NC_035897.1:22292387-22292626	151	95	246	38.6179
NC_035897.1:22324255-22324502	2	15	17	88.2353
NC_035897.1:22356823-22357024	16	15	31	48.3871
NC_035897.1:22425959-22426709	5	2	7	28.5714
NC_035897.1:22434531-22434866	18	24	42	57.1429
NC_035897.1:22592211-22592416	191	2	193	1.03627
NC_035897.1:22645566-22645767	5	5	10	50
NC_035897.1:22668310-22668642	4216	84	4300	1.95349
NC_035897.1:22763479-22763815	99	3	102	2.94118
NC_035897.1:22767029-22767559	27	89	116	76.7241
NC_035897.1:22792749-22793044	33	75	108	69.4444
NC_035897.1:22794816-22795091	74	151	225	67.1111
NC_035897.1:23177793-23178072	1429	99	1528	6.47906
NC_035897.1:23267504-23267718	7	25	32	78.125
NC_035897.1:23366448-23366736	440	164	604	27.1523
NC_035897.1:23491541-23491806	41	12	53	22.6415
NC_035897.1:23505169-23505468	10	26	36	72.2222
NC_035897.1:23574135-23574381	5454	5472	10926	50.0824
NC_035897.1:23860045-23860260	684	36	720	5
NC_035897.1:23893791-23893994	21	6	27	22.2222
NC_035897.1:23922039-23922350	2	59	61	96.7213
NC_035897.1:2400758-2400965	157	91	248	36.6935
NC_035897.1:24049898-24050350	3586	3633	7219	50.3255
NC_035897.1:24240260-24240780	148	8	156	5.12821
NC_035897.1:24280192-24280554	65	28	93	30.1075
NC_035897.1:24305807-24306077	2	20	22	90.9091
NC_035897.1:24319868-24320141	1	9	10	90
NC_035897.1:24336353-24336607	27	52	79	65.8228
NC_035897.1:24558675-24558995	72	6	78	7.69231
NC_035897.1:24632963-24633222	5	53	58	91.3793
NC_035897.1:24659142-24659454	6	3	9	33.3333
NC_035897.1:24750434-24750904	21	15	36	41.6667
NC_035897.1:24762133-24762346	34	16	50	32
NC_035897.1:24768459-24768727	300	164	464	35.3448
NC_035897.1:24769302-24769613	159	125	284	44.0141
NC_035897.1:24854500-24854815	914	499	1413	35.3149
NC_035897.1:24869162-24869429	217	72	289	24.9135
NC_035897.1:24874011-24874226	505	9	514	1.75097
NC_035897.1:248817-249077	18	107	125	85.6
NC_035897.1:24885619-24885840	13	72	85	84.7059
NC_035897.1:25008228-25008494	2798	2599	5397	48.1564
NC_035897.1:25172842-25173091	13928	10302	24230	42.5175
NC_035897.1:25295545-25295955	422	251	673	37.2957
NC_035897.1:25462001-25462402	23	131	154	85.0649
NC_035897.1:2559911-2560193	798	168	966	17.3913
NC_035897.1:25641690-25642089	379	100	479	20.8768
NC_035897.1:25797892-25798367	39	14	53	26.4151
NC_035897.1:25811745-25812021	9	17	26	65.3846
NC_035897.1:25823889-25824123	42	1	43	2.32558
NC_035897.1:25881773-25882147	51	35	86	40.6977
NC_035897.1:25915208-25915416	76	48	124	38.7097
NC_035897.1:25918509-25918739	31	5	36	13.8889
NC_035897.1:25976126-25976404	4	32	36	88.8889
NC_035897.1:26113057-26113261	88	38	126	30.1587
NC_035897.1:26153735-26154041	63	49	112	43.75
NC_035897.1:2624140-2624412	379	295	674	43.7685
NC_035897.1:26325175-26325494	6345	4699	11044	42.548
NC_035897.1:26333861-26334075	5	62	67	92.5373
NC_035897.1:26348039-26348380	41	314	355	88.4507
NC_035897.1:26392271-26392536	13	36	49	73.4694
NC_035897.1:26437994-26438217	17	55	72	76.3889
NC_035897.1:26501039-26501468	196	130	326	39.8773
NC_035897.1:26512775-26513015	2005	1099	3104	35.4059
NC_035897.1:26571479-26571863	12	82	94	87.234
NC_035897.1:26621314-26621517	1	30	31	96.7742
NC_035897.1:2680387-2680665	1525	984	2509	39.2188
NC_035897.1:26864832-26865053	3	21	24	87.5
NC_035897.1:2692897-2693140	6647	6154	12801	48.0744
NC_035897.1:2747093-2747397	23	61	84	72.619
NC_035897.1:2787359-2787660	17	24	41	58.5366
NC_035897.1:2921372-2921629	95	147	242	60.7438
NC_035897.1:2932130-2932352	16	25	41	60.9756
NC_035897.1:3052683-3052958	3	7	10	70
NC_035897.1:3301801-3302093	22	4	26	15.3846
NC_035897.1:3337759-3337996	107	29	136	21.3235
NC_035897.1:3564159-3564360	1688	6964	8652	80.4901
NC_035897.1:3565829-3566062	324	44	368	11.9565
NC_035897.1:3648433-3648759	29	166	195	85.1282
NC_035897.1:3691874-3692206	2373	5466	7839	69.7283
NC_035897.1:3741574-3741869	412	970	1382	70.1881
NC_035897.1:3972415-3972978	357	760	1117	68.0394
NC_035897.1:3974913-3975158	295	624	919	67.8999
NC_035897.1:3987099-3987302	472	354	826	42.8571
NC_035897.1:4207189-4207540	339	12	351	3.4188
NC_035897.1:4315296-4315517	919	75	994	7.54527
NC_035897.1:434440-434807	332	125	457	27.3523
NC_035897.1:4804832-4805080	9	6	15	40
NC_035897.1:5071969-5072431	1638	3174	4812	65.9601
NC_035897.1:5105650-5106020	163	59	222	26.5766
NC_035897.1:5210602-5210877	14	16	30	53.3333
NC_035897.1:5248496-5248784	6	70	76	92.1053
NC_035897.1:5297305-5297508	25	200	225	88.8889
NC_035897.1:5610035-5610252	2837	1993	4830	41.2629
NC_035897.1:5719748-5719975	3526	2958	6484	45.62
NC_035897.1:572494-572798	362	57	419	13.6038
NC_035897.1:5751752-5752076	8768	6617	15385	43.0094
NC_035897.1:5846681-5846902	95	1	96	1.04167
NC_035897.1:6372255-6372502	312	421	733	57.4352
NC_035897.1:6374851-6375188	1	14	15	93.3333
NC_035897.1:6412093-6412452	625	535	1160	46.1207
NC_035897.1:6446505-6446718	15	1	16	6.25
NC_035897.1:6449983-6450211	242	82	324	25.3086
NC_035897.1:6551206-6551465	131	180	311	57.8778
NC_035897.1:6557450-6557903	18270	13659	31929	42.7793
NC_035897.1:6590114-6590475	396	289	685	42.1898
NC_035897.1:6613897-6614200	73	120	193	62.1762
NC_035897.1:6673525-6673781	5308	3369	8677	38.8268
NC_035897.1:6682236-6682545	16	5	21	23.8095
NC_035897.1:6707077-6707403	3785	6326	10111	62.5655
NC_035897.1:674834-675035	145	82	227	36.1233
NC_035897.1:7049656-7049949	1517	1733	3250	53.3231
NC_035897.1:7277184-7277720	59	56	115	48.6957
NC_035897.1:7332420-7332640	5289	2271	7560	30.0397
NC_035897.1:740496-740723	300	136	436	31.1927
NC_035897.1:7434983-7435290	283	26	309	8.41424
NC_035897.1:747714-748059	101	19	120	15.8333
NC_035897.1:7489490-7489736	8	65	73	89.0411
NC_035897.1:7634235-7634648	51	55	106	51.8868
NC_035897.1:766346-766557	48	29	77	37.6623
NC_035897.1:7684688-7684922	11	57	68	83.8235
NC_035897.1:776370-776597	13	49	62	79.0323
NC_035897.1:7884316-7884638	618	332	950	34.9474
NC_035897.1:7926164-7926575	260	91	351	25.9259
NC_035897.1:8070202-8070649	171	107	278	38.4892
NC_035897.1:8136799-8137149	88	72	160	45
NC_035897.1:8234514-8234849	547	211	758	27.8364
NC_035897.1:8403926-8404130	64	8	72	11.1111
NC_035897.1:8425520-8425776	64	47	111	42.3423
NC_035897.1:8448626-8448960	35	121	156	77.5641
NC_035897.1:8774150-8774489	1	5	6	83.3333
NC_035897.1:880235-880462	8212	12192	20404	59.753
NC_035897.1:898903-899469	902	972	1874	51.8677
NC_035897.1:925936-926232	2161	4802	6963	68.9645
NC_035897.1:9375464-9375732	237	54	291	18.5567
NC_035897.1:9396379-9396613	30	21	51	41.1765
NC_035897.1:9463099-9463337	51	368	419	87.8282
NC_035897.1:9668533-9668765	3	12	15	80
NC_035897.1:9673554-9673767	7702	6920	14622	47.3259
NC_035897.1:972210-972524	15	23	38	60.5263
NC_035897.1:9739791-9740116	3	63	66	95.4545
NC_035897.1:9838967-9839226	1665	366	2031	18.0207
NC_035897.1:9844080-9844437	95	86	181	47.5138
NC_035897.1:9923592-9923947	3	24	27	88.8889
NC_035897.1:9988468-9988760	119	52	171	30.4094
NC_035897.1:9996189-9996804	10966	10845	21811	49.7226
NC_035898.1:10234861-10235076	371	235	606	38.7789
NC_035898.1:10239596-10239981	221	53	274	19.3431
NC_035898.1:10241143-10241361	397	46	443	10.3837
NC_035898.1:1027356-1027581	6	13	19	68.4211
NC_035898.1:10283935-10284308	39	15	54	27.7778
NC_035898.1:10381209-10381534	24	7	31	22.5806
NC_035898.1:10442964-10443244	17	77	94	81.9149
NC_035898.1:10452079-10452784	4339	1968	6307	31.2034
NC_035898.1:10462849-10463245	77	65	142	45.7746
NC_035898.1:10575922-10576268	149	152	301	50.4983
NC_035898.1:10815826-10816041	4	68	72	94.4444
NC_035898.1:10817770-10818144	267	23	290	7.93103
NC_035898.1:10876952-10877361	331	242	573	42.2339
NC_035898.1:10896753-10897087	6242	5039	11281	44.668
NC_035898.1:10979576-10979799	8	48	56	85.7143
NC_035898.1:11014401-11014766	15	6	21	28.5714
NC_035898.1:11152826-11153226	317	55	372	14.7849
NC_035898.1:11239573-11239889	1097	567	1664	34.0745
NC_035898.1:11242256-11242575	839	330	1169	28.2293
NC_035898.1:11305412-11305617	3	7	10	70
NC_035898.1:11324041-11324275	8	22	30	73.3333
NC_035898.1:11327373-11327617	1	1	2	50
NC_035898.1:11441126-11441411	257	26	283	9.18728
NC_035898.1:11467871-11468185	9	34	43	79.0698
NC_035898.1:11592380-11592725	276	102	378	26.9841
NC_035898.1:11639593-11640355	206	17	223	7.62332
NC_035898.1:11700927-11701203	215	37	252	14.6825
NC_035898.1:11844081-11844518	35	120	155	77.4194
NC_035898.1:11905715-11905977	129	28	157	17.8344
NC_035898.1:12092965-12093351	59	4	63	6.34921
NC_035898.1:12137659-12138124	6261	2832	9093	31.1448
NC_035898.1:12230213-12230714	79	192	271	70.8487
NC_035898.1:12392343-12392805	605	124	729	17.0096
NC_035898.1:12468064-12468351	44	1	45	2.22222
NC_035898.1:12542985-12543252	1	21	22	95.4545
NC_035898.1:12572863-12573110	34	24	58	41.3793
NC_035898.1:12695027-12695322	64	38	102	37.2549
NC_035898.1:1273459-1273837	51	62	113	54.8673
NC_035898.1:12860113-12860585	58	1	59	1.69492
NC_035898.1:1294375-1294810	41	16	57	28.0702
NC_035898.1:13366983-13367268	9254	7316	16570	44.1521
NC_035898.1:13391739-13392022	1	7	8	87.5
NC_035898.1:13423038-13423344	600	71	671	10.5812
NC_035898.1:13505363-13505870	364	90	454	19.8238
NC_035898.1:13630787-13631010	30	107	137	78.1022
NC_035898.1:13736109-13736410	6905	6865	13770	49.8548
NC_035898.1:13740116-13740369	915	127	1042	12.1881
NC_035898.1:13775408-13775699	63	72	135	53.3333
NC_035898.1:14001655-14001964	122	82	204	40.1961
NC_035898.1:14116384-14116853	491	243	734	33.1063
NC_035898.1:14123211-14123436	60	24	84	28.5714
NC_035898.1:14135685-14136030	327	452	779	58.0231
NC_035898.1:14152334-14152564	169	41	210	19.5238
NC_035898.1:14189495-14189900	245	61	306	19.9346
NC_035898.1:14276828-14277266	67	277	344	80.5233
NC_035898.1:14466335-14466760	326	54	380	14.2105
NC_035898.1:14683053-14683365	103	155	258	60.0775
NC_035898.1:14719209-14719433	1	54	55	98.1818
NC_035898.1:14733692-14733907	23	81	104	77.8846
NC_035898.1:14829963-14830184	16	13	29	44.8276
NC_035898.1:14886363-14886825	30841	16625	47466	35.0251
NC_035898.1:14979106-14979333	26	13	39	33.3333
NC_035898.1:15073868-15074136	9	47	56	83.9286
NC_035898.1:15076439-15076769	30	35	65	53.8462
NC_035898.1:15138870-15139133	27	5	32	15.625
NC_035898.1:15146040-15146689	35	369	404	91.3366
NC_035898.1:15180437-15180708	3198	1279	4477	28.5682
NC_035898.1:15728460-15728755	115	44	159	27.673
NC_035898.1:16226528-16227295	1322	836	2158	38.7396
NC_035898.1:16229890-16230200	318	257	575	44.6957
NC_035898.1:16600207-16600491	10	149	159	93.7107
NC_035898.1:16608204-16608481	1921	1698	3619	46.919
NC_035898.1:16841627-16842068	59	106	165	64.2424
NC_035898.1:17253178-17253450	399	150	549	27.3224
NC_035898.1:17363726-17364378	85	163	248	65.7258
NC_035898.1:17501596-17501880	15	47	62	75.8065
NC_035898.1:17552001-17552218	44	9	53	16.9811
NC_035898.1:176321-176706	120	189	309	61.165
NC_035898.1:17747480-17748087	143	165	308	53.5714
NC_035898.1:17830279-17830594	1582	3685	5267	69.9639
NC_035898.1:17904375-17904606	54	118	172	68.6047
NC_035898.1:18068484-18068818	8	101	109	92.6606
NC_035898.1:18106631-18106838	15	5	20	25
NC_035898.1:18145265-18145677	81	35	116	30.1724
NC_035898.1:18224776-18225055	977	1423	2400	59.2917
NC_035898.1:18475495-18475819	56	5	61	8.19672
NC_035898.1:18481514-18481777	40	2	42	4.7619
NC_035898.1:18494415-18494736	22	242	264	91.6667
NC_035898.1:18502161-18502417	12	21	33	63.6364
NC_035898.1:18565660-18565861	36	23	59	38.9831
NC_035898.1:18620739-18621189	31	102	133	76.6917
NC_035898.1:18767121-18767563	699	109	808	13.4901
NC_035898.1:18913274-18913580	2185	1028	3213	31.995
NC_035898.1:19201411-19201646	2	39	41	95.122
NC_035898.1:19216442-19216698	1024	640	1664	38.4615
NC_035898.1:19740650-19740937	11	238	249	95.5823
NC_035898.1:19855823-19856249	667	855	1522	56.1761
NC_035898.1:19917496-19917771	117	19	136	13.9706
NC_035898.1:19952476-19952689	28	1	29	3.44828
NC_035898.1:20004129-20004760	185	247	432	57.1759
NC_035898.1:20074137-20074475	647	829	1476	56.1653
NC_035898.1:20096472-20096907	65	118	183	64.4809
NC_035898.1:20137077-20137316	26	57	83	68.6747
NC_035898.1:20208880-20209154	1274	1588	2862	55.4857
NC_035898.1:20295212-20295453	36	18	54	33.3333
NC_035898.1:20564450-20565249	5805	8602	14407	59.7071
NC_035898.1:20620732-20621004	61	112	173	64.7399
NC_035898.1:20631706-20631914	242	10	252	3.96825
NC_035898.1:20726017-20726278	100	80	180	44.4444
NC_035898.1:20975477-20975728	10	20	30	66.6667
NC_035898.1:21041455-21041682	2277	5084	7361	69.0667
NC_035898.1:21042272-21042672	56	69	125	55.2
NC_035898.1:21261377-21261620	41	21	62	33.871
NC_035898.1:21279337-21279601	3	5	8	62.5
NC_035898.1:21364992-21365603	32237	19596	51833	37.806
NC_035898.1:2157602-2157961	1	6	7	85.7143
NC_035898.1:21830003-21830241	147	120	267	44.9438
NC_035898.1:22001671-22001897	1433	1317	2750	47.8909
NC_035898.1:2211806-2212022	1269	626	1895	33.0343
NC_035898.1:22151402-22151747	3165	1830	4995	36.6366
NC_035898.1:22196960-22197302	2294	5197	7491	69.3766
NC_035898.1:22228128-22228401	515	3174	3689	86.0396
NC_035898.1:22238761-22239361	157	127	284	44.7183
NC_035898.1:22499164-22499377	22	81	103	78.6408
NC_035898.1:22520906-22521368	418	143	561	25.4902
NC_035898.1:22700905-22701186	5438	6320	11758	53.7506
NC_035898.1:22707620-22707903	4	17	21	80.9524
NC_035898.1:22910588-22910945	8961	12060	21021	57.3712
NC_035898.1:22921581-22921805	913	404	1317	30.6758
NC_035898.1:23560519-23560761	9	30	39	76.9231
NC_035898.1:23706791-23706993	1525	967	2492	38.8042
NC_035898.1:2373270-2373541	4903	3983	8886	44.8233
NC_035898.1:23798483-23798693	5	50	55	90.9091
NC_035898.1:23803711-23804139	4174	3471	7645	45.4022
NC_035898.1:23990628-23991568	61	20	81	24.6914
NC_035898.1:24186065-24186325	7056	3559	10615	33.528
NC_035898.1:24380693-24380964	190	95	285	33.3333
NC_035898.1:24464925-24465295	54605	78249	132854	58.8985
NC_035898.1:24522379-24522656	31	22	53	41.5094
NC_035898.1:24569254-24569470	35	161	196	82.1429
NC_035898.1:24579076-24579397	45	15	60	25
NC_035898.1:2496182-2496385	1309	3302	4611	71.6114
NC_035898.1:25030589-25030817	37	9	46	19.5652
NC_035898.1:25069237-25069531	92	24	116	20.6897
NC_035898.1:25165289-25165551	1	3	4	75
NC_035898.1:25273799-25274050	6	8	14	57.1429
NC_035898.1:25369165-25369523	189	2	191	1.04712
NC_035898.1:2537601-2537892	151	129	280	46.0714
NC_035898.1:25378925-25379224	12	44	56	78.5714
NC_035898.1:25416505-25416722	17	2	19	10.5263
NC_035898.1:25444510-25444879	845	101	946	10.6765
NC_035898.1:25465098-25465558	5745	845	6590	12.8225
NC_035898.1:25483928-25484346	139	181	320	56.5625
NC_035898.1:25530911-25531218	364	72	436	16.5138
NC_035898.1:25608207-25608514	93	76	169	44.9704
NC_035898.1:25697796-25698008	11	139	150	92.6667
NC_035898.1:25748029-25748288	441	275	716	38.4078
NC_035898.1:25796620-25797071	16	10	26	38.4615
NC_035898.1:25939844-25940148	33	15	48	31.25
NC_035898.1:26108984-26109238	3	79	82	96.3415
NC_035898.1:26149017-26149252	23	70	93	75.2688
NC_035898.1:26264065-26264283	4194	3302	7496	44.0502
NC_035898.1:26271754-26272237	193	278	471	59.0234
NC_035898.1:26295524-26295798	92	9	101	8.91089
NC_035898.1:2632029-2632246	49	47	96	48.9583
NC_035898.1:26638719-26639032	17	33	50	66
NC_035898.1:26713984-26714281	38	120	158	75.9494
NC_035898.1:27104363-27104633	6	27	33	81.8182
NC_035898.1:27186855-27187183	175	185	360	51.3889
NC_035898.1:27402510-27402720	88	132	220	60
NC_035898.1:27482490-27482707	322	40	362	11.0497
NC_035898.1:27504519-27504917	20	6	26	23.0769
NC_035898.1:27598839-27599095	7	29	36	80.5556
NC_035898.1:27905017-27905318	6	37	43	86.0465
NC_035898.1:27921884-27922120	5821	3929	9750	40.2974
NC_035898.1:27974000-27974285	2	5	7	71.4286
NC_035898.1:2797651-2797860	199	59	258	22.8682
NC_035898.1:28103210-28103514	72	48	120	40
NC_035898.1:28150890-28151216	318	21	339	6.19469
NC_035898.1:2824135-2824344	355	8	363	2.20386
NC_035898.1:28396674-28396966	18	75	93	80.6452
NC_035898.1:28454888-28455228	198	38	236	16.1017
NC_035898.1:28581506-28581735	1127	609	1736	35.0806
NC_035898.1:28625751-28626278	4137	1048	5185	20.2122
NC_035898.1:28656122-28656484	5466	93	5559	1.67296
NC_035898.1:2868198-2868445	130	435	565	76.9912
NC_035898.1:28821038-28821283	1050	612	1662	36.8231
NC_035898.1:28923778-28924103	12	57	69	82.6087
NC_035898.1:28929212-28929430	20	41	61	67.2131
NC_035898.1:28961097-28961494	11935	7624	19559	38.9795
NC_035898.1:28989377-28989584	226	2	228	0.877193
NC_035898.1:29100236-29100633	8	29	37	78.3784
NC_035898.1:29286629-29286988	154	246	400	61.5
NC_035898.1:29296401-29296652	23	11	34	32.3529
NC_035898.1:29343126-29343380	7732	12965	20697	62.6419
NC_035898.1:29350160-29350495	637	756	1393	54.2714
NC_035898.1:29432010-29432221	47	19	66	28.7879
NC_035898.1:29453749-29453986	188	88	276	31.8841
NC_035898.1:29513866-29514162	157	184	341	53.9589
NC_035898.1:29613312-29613556	222	41	263	15.5894
NC_035898.1:29668224-29668476	5	5	10	50
NC_035898.1:29706366-29706707	1003	318	1321	24.0727
NC_035898.1:29724015-29724385	5295	8750	14045	62.2998
NC_035898.1:29831598-29831809	6	72	78	92.3077
NC_035898.1:29853891-29854098	47	25	72	34.7222
NC_035898.1:29872260-29872626	3777	1625	5402	30.0815
NC_035898.1:30020019-30020670	26	142	168	84.5238
NC_035898.1:3019716-3020110	713	72	785	9.17197
NC_035898.1:30340536-30340792	148	32	180	17.7778
NC_035898.1:30530600-30530809	688	533	1221	43.6527
NC_035898.1:30539533-30539752	105	30	135	22.2222
NC_035898.1:30588980-30589367	197	288	485	59.3814
NC_035898.1:30764632-30765012	3	6	9	66.6667
NC_035898.1:30845255-30845755	2	1	3	33.3333
NC_035898.1:30863031-30863286	17	72	89	80.8989
NC_035898.1:31273008-31273408	28	46	74	62.1622
NC_035898.1:31310443-31310761	1131	686	1817	37.7545
NC_035898.1:31311701-31311917	76	58	134	43.2836
NC_035898.1:31340895-31341108	413	510	923	55.2546
NC_035898.1:314035-314278	477	986	1463	67.3958
NC_035898.1:31638323-31638621	233	22	255	8.62745
NC_035898.1:31945676-31945936	322	13	335	3.8806
NC_035898.1:32079486-32079773	1028	229	1257	18.218
NC_035898.1:32168672-32168938	214	229	443	51.693
NC_035898.1:32248645-32248890	470	120	590	20.339
NC_035898.1:32276683-32276897	7	29	36	80.5556
NC_035898.1:32302545-32302970	361	117	478	24.477
NC_035898.1:32328529-32328773	117	62	179	34.6369
NC_035898.1:32507583-32508126	83	235	318	73.8994
NC_035898.1:32621053-32621447	34	24	58	41.3793
NC_035898.1:32673690-32674146	9602	10697	20299	52.6972
NC_035898.1:32676369-32676741	693	708	1401	50.5353
NC_035898.1:32789294-32789664	6	10	16	62.5
NC_035898.1:32845684-32845932	521	229	750	30.5333
NC_035898.1:32862538-32862837	52	791	843	93.8316
NC_035898.1:32943253-32943468	7	146	153	95.4248
NC_035898.1:32948149-32948400	12	158	170	92.9412
NC_035898.1:33024733-33025126	46	91	137	66.4234
NC_035898.1:33337223-33337483	5	51	56	91.0714
NC_035898.1:33379866-33380241	32	192	224	85.7143
NC_035898.1:33397214-33397635	1799	322	2121	15.1815
NC_035898.1:33412995-33413247	50	5	55	9.09091
NC_035898.1:33474015-33474404	26	295	321	91.9003
NC_035898.1:33546886-33547090	10	93	103	90.2913
NC_035898.1:3379068-3379350	76	27	103	26.2136
NC_035898.1:34039316-34039832	58	1095	1153	94.9696
NC_035898.1:34250223-34250426	349	15	364	4.12088
NC_035898.1:3492656-3493083	391	344	735	46.8027
NC_035898.1:3515904-3516294	5	3	8	37.5
NC_035898.1:3536001-3536301	17	37	54	68.5185
NC_035898.1:3604702-3604913	34	2	36	5.55556
NC_035898.1:3655456-3655830	246	50	296	16.8919
NC_035898.1:3670810-3671101	105	1	106	0.943396
NC_035898.1:3778059-3778311	62	39	101	38.6139
NC_035898.1:3973099-3973423	250	114	364	31.3187
NC_035898.1:4011497-4011704	95	17	112	15.1786
NC_035898.1:4036100-4036512	14	157	171	91.8129
NC_035898.1:4134459-4134712	2462	3953	6415	61.6212
NC_035898.1:4212787-4213074	74	6	80	7.5
NC_035898.1:4252988-4253277	2352	923	3275	28.1832
NC_035898.1:4332529-4332836	115	6	121	4.95868
NC_035898.1:4403171-4403558	186	76	262	29.0076
NC_035898.1:4437830-4438108	132	461	593	77.7403
NC_035898.1:4509646-4509916	4	3	7	42.8571
NC_035898.1:465387-465699	957	639	1596	40.0376
NC_035898.1:4719710-4719925	18	31	49	63.2653
NC_035898.1:4845719-4846188	1185	1142	2327	49.0761
NC_035898.1:4860240-4860506	1176	171	1347	12.6949
NC_035898.1:4876505-4876736	46	131	177	74.0113
NC_035898.1:4909811-4910105	12	111	123	90.2439
NC_035898.1:4937673-4937984	3441	2750	6191	44.4193
NC_035898.1:4976130-4976354	4	2	6	33.3333
NC_035898.1:5021461-5021778	122	55	177	31.0734
NC_035898.1:5033538-5033804	11652	6843	18495	36.9992
NC_035898.1:5040004-5040256	10	10	20	50
NC_035898.1:5302623-5303418	4802	2653	7455	35.5869
NC_035898.1:533935-534190	73688	49611	123299	40.2363
NC_035898.1:5414208-5414768	79	269	348	77.2989
NC_035898.1:5520291-5520522	50	11	61	18.0328
NC_035898.1:5699155-5699496	23	26	49	53.0612
NC_035898.1:5707759-5708031	21	34	55	61.8182
NC_035898.1:5725717-5725983	11	99	110	90
NC_035898.1:5728170-5728529	173	55	228	24.1228
NC_035898.1:577360-577640	764	2483	3247	76.4706
NC_035898.1:5986050-5987965	10828	7134	17962	39.7172
NC_035898.1:6013411-6013816	161	137	298	45.9732
NC_035898.1:608171-608398	440	476	916	51.9651
NC_035898.1:6328574-6328824	133	21	154	13.6364
NC_035898.1:6331599-6331938	30	3	33	9.09091
NC_035898.1:6337778-6338085	2202	759	2961	25.6332
NC_035898.1:634147-634463	466	1214	1680	72.2619
NC_035898.1:6346528-6346869	3356	4779	8135	58.7462
NC_035898.1:6543988-6544201	1426	226	1652	13.6804
NC_035898.1:6636458-6636737	7	25	32	78.125
NC_035898.1:6788182-6788429	227	490	717	68.3403
NC_035898.1:6792698-6792986	2946	3521	6467	54.4456
NC_035898.1:6795360-6795670	37	36	73	49.3151
NC_035898.1:6823447-6823976	103	55	158	34.8101
NC_035898.1:6891149-6891459	102	6	108	5.55556
NC_035898.1:7093773-7094069	99	18	117	15.3846
NC_035898.1:7105114-7105365	56	2	58	3.44828
NC_035898.1:7164840-7165226	264	161	425	37.8824
NC_035898.1:7279790-7280054	797	148	945	15.6614
NC_035898.1:7291419-7291734	1679	123	1802	6.82575
NC_035898.1:7316747-7317197	2210	1038	3248	31.9581
NC_035898.1:7390304-7390583	77	68	145	46.8966
NC_035898.1:7418563-7418881	1216	379	1595	23.7618
NC_035898.1:7483335-7483568	18	104	122	85.2459
NC_035898.1:7539310-7539522	204	30	234	12.8205
NC_035898.1:7551954-7552463	243	15	258	5.81395
NC_035898.1:7576253-7576554	1070	6240	7310	85.3625
NC_035898.1:7607069-7607442	142	37	179	20.6704
NC_035898.1:7608160-7608650	1196	467	1663	28.0818
NC_035898.1:7619966-7620248	41	174	215	80.9302
NC_035898.1:7638929-7639387	9103	4121	13224	31.163
NC_035898.1:7654691-7655048	75	8	83	9.63855
NC_035898.1:7773816-7774098	532	892	1424	62.6404
NC_035898.1:782500-782729	48	193	241	80.083
NC_035898.1:786865-787399	29	6	35	17.1429
NC_035898.1:7931541-7931903	185	11	196	5.61224
NC_035898.1:8038735-8039050	3	98	101	97.0297
NC_035898.1:8120801-8121047	587	231	818	28.2396
NC_035898.1:8157286-8157562	1252	2106	3358	62.7159
NC_035898.1:8233754-8234054	455	402	857	46.9078
NC_035898.1:8486650-8486964	35	401	436	91.9725
NC_035898.1:8517703-8518388	251	14	265	5.28302
NC_035898.1:8522932-8523171	4436	3971	8407	47.2344
NC_035898.1:8562239-8562646	16	33	49	67.3469
NC_035898.1:8660041-8660487	1946	910	2856	31.8627
NC_035898.1:8663569-8663876	35	42	77	54.5455
NC_035898.1:8679680-8679894	5	24	29	82.7586
NC_035898.1:8886502-8886908	202	13	215	6.04651
NC_035898.1:8980942-8981272	3606	8164	11770	69.3628
NC_035898.1:9049806-9050053	522	93	615	15.122
NC_035898.1:9077750-9077987	348	126	474	26.5823
NC_035898.1:9086653-9086936	16	100	116	86.2069
NC_035898.1:9114669-9115071	428	46	474	9.70464
NC_035898.1:9119514-9119747	3	7	10	70
NC_035898.1:9215517-9215864	4453	7554	12007	62.9133
NC_035898.1:9367083-9367376	514	53	567	9.34744
NC_035898.1:9555800-9556104	70	32	102	31.3725
NC_035898.1:956731-957060	5369	1384	6753	20.4946
NC_035898.1:9608818-9609056	9	74	83	89.1566
NC_035898.1:968003-968317	456	245	701	34.9501
NC_035898.1:9949696-9949934	404	225	629	35.7711
NC_035899.1:10093392-10093647	125	184	309	59.5469
NC_035899.1:10140185-10140462	25	66	91	72.5275
NC_035899.1:10229312-10229568	383	128	511	25.0489
NC_035899.1:10517420-10517792	1073	14	1087	1.28795
NC_035899.1:10889998-10890284	97	6	103	5.82524
NC_035899.1:11009686-11010014	1428	979	2407	40.673
NC_035899.1:11135112-11135397	48	12	60	20
NC_035899.1:11148367-11148568	2376	542	2918	18.5744
NC_035899.1:11409535-11409876	454	250	704	35.5114
NC_035899.1:11419606-11419880	56	8	64	12.5
NC_035899.1:11498521-11498859	71	4	75	5.33333
NC_035899.1:11508647-11508926	252	54	306	17.6471
NC_035899.1:11557071-11557277	6	33	39	84.6154
NC_035899.1:11800454-11800681	29	68	97	70.1031
NC_035899.1:11940415-11940679	58	6	64	9.375
NC_035899.1:11972496-11972733	385	45	430	10.4651
NC_035899.1:12030289-12030503	1	18	19	94.7368
NC_035899.1:12053908-12054175	3	99	102	97.0588
NC_035899.1:12063762-12064062	5166	14441	19607	73.6523
NC_035899.1:12071739-12072236	571	340	911	37.3216
NC_035899.1:12076462-12076685	10	1	11	9.09091
NC_035899.1:12089302-12089615	13	1	14	7.14286
NC_035899.1:12098430-12098763	269	91	360	25.2778
NC_035899.1:12104775-12105039	1	15	16	93.75
NC_035899.1:12117208-12117552	77	60	137	43.7956
NC_035899.1:12126347-12126650	22	23	45	51.1111
NC_035899.1:12136364-12136697	29	31	60	51.6667
NC_035899.1:12549268-12549617	18	13	31	41.9355
NC_035899.1:12814440-12814726	79	32	111	28.8288
NC_035899.1:13201976-13202236	306	1	307	0.325733
NC_035899.1:13259006-13259263	4	5	9	55.5556
NC_035899.1:13274123-13274410	55	23	78	29.4872
NC_035899.1:13442919-13443355	140	458	598	76.5886
NC_035899.1:13737005-13737470	22	13	35	37.1429
NC_035899.1:13926707-13926955	3267	6124	9391	65.2114
NC_035899.1:14003364-14003572	59	21	80	26.25
NC_035899.1:14015105-14015345	35714	19887	55601	35.7673
NC_035899.1:14210109-14210356	511	162	673	24.0713
NC_035899.1:14234459-14234782	302	111	413	26.8765
NC_035899.1:14427944-14428281	185	4	189	2.1164
NC_035899.1:14467742-14468157	1	1	2	50
NC_035899.1:1455332-1455592	21	51	72	70.8333
NC_035899.1:14647032-14647273	1	17	18	94.4444
NC_035899.1:14652901-14653173	1	3	4	75
NC_035899.1:14760501-14760858	19516	14660	34176	42.8956
NC_035899.1:14796668-14796893	11	24	35	68.5714
NC_035899.1:14922145-14922383	584	104	688	15.1163
NC_035899.1:14981395-14981633	1488	5581	7069	78.9503
NC_035899.1:150249-150468	316	57	373	15.2815
NC_035899.1:15038717-15039075	113	53	166	31.9277
NC_035899.1:15041537-15041803	474	366	840	43.5714
NC_035899.1:15172328-15172598	34	42	76	55.2632
NC_035899.1:15270971-15271266	6	18	24	75
NC_035899.1:15328692-15329012	30	36	66	54.5455
NC_035899.1:15516803-15517152	36	158	194	81.4433
NC_035899.1:1557328-1557660	19	8	27	29.6296
NC_035899.1:1558016-1558258	13	44	57	77.193
NC_035899.1:15608676-15608902	399	270	669	40.3587
NC_035899.1:15706423-15706733	34	30	64	46.875
NC_035899.1:15901036-15901417	122	329	451	72.949
NC_035899.1:1592210-1592559	107	70	177	39.548
NC_035899.1:15969417-15969865	265	76	341	22.2874
NC_035899.1:16029972-16030446	4240	3996	8236	48.5187
NC_035899.1:16171917-16172406	184	11	195	5.64103
NC_035899.1:1618291-1618727	24	20	44	45.4545
NC_035899.1:16272615-16272974	4	16	20	80
NC_035899.1:16430693-16431027	273	18	291	6.18557
NC_035899.1:16594030-16594308	46	48	94	51.0638
NC_035899.1:16643178-16643440	521	1274	1795	70.9749
NC_035899.1:16869273-16869687	197	69	266	25.9398
NC_035899.1:17050526-17050853	12195	8480	20675	41.0157
NC_035899.1:17307433-17307664	2041	93	2134	4.35801
NC_035899.1:17780598-17780881	31	145	176	82.3864
NC_035899.1:1791516-1791849	25	10	35	28.5714
NC_035899.1:18006438-18006671	11	1	12	8.33333
NC_035899.1:18155332-18155740	19	13	32	40.625
NC_035899.1:18241495-18241714	5	13	18	72.2222
NC_035899.1:1828802-1829045	3366	7930	11296	70.2018
NC_035899.1:1831983-1832420	120	101	221	45.7014
NC_035899.1:18327356-18327570	2	20	22	90.9091
NC_035899.1:18380726-18381060	6	2	8	25
NC_035899.1:1844557-1844784	93	84	177	47.4576
NC_035899.1:18508340-18508638	33	18	51	35.2941
NC_035899.1:1856404-1856667	24	23	47	48.9362
NC_035899.1:18685340-18685660	17	221	238	92.8571
NC_035899.1:18758834-18759192	200	109	309	35.2751
NC_035899.1:18804043-18804489	29	204	233	87.5536
NC_035899.1:18821685-18821948	3	19	22	86.3636
NC_035899.1:18829458-18829664	1051	327	1378	23.73
NC_035899.1:18863715-18864852	75	108	183	59.0164
NC_035899.1:19100848-19101094	55	7	62	11.2903
NC_035899.1:19186655-19187114	57	193	250	77.2
NC_035899.1:19190313-19190731	57	24	81	29.6296
NC_035899.1:19224308-19224784	401	107	508	21.063
NC_035899.1:19227251-19227506	886	175	1061	16.4939
NC_035899.1:19236593-19236826	9	28	37	75.6757
NC_035899.1:19356915-19357241	5738	9264	15002	61.7518
NC_035899.1:19428636-19428866	266	84	350	24
NC_035899.1:19429262-19429622	287	235	522	45.0192
NC_035899.1:1943304-1943527	7	125	132	94.697
NC_035899.1:19479767-19480016	1401	1521	2922	52.0534
NC_035899.1:19582709-19582973	14	47	61	77.0492
NC_035899.1:19617512-19617836	18	54	72	75
NC_035899.1:19693305-19693554	6003	4951	10954	45.1981
NC_035899.1:19774361-19774640	6	29	35	82.8571
NC_035899.1:19895960-19896287	708	198	906	21.8543
NC_035899.1:1992691-1992956	1151	913	2064	44.2345
NC_035899.1:19950148-19950372	12	45	57	78.9474
NC_035899.1:20044902-20045232	211	38	249	15.261
NC_035899.1:20114995-20115314	2	5	7	71.4286
NC_035899.1:2012780-2013031	5	18	23	78.2609
NC_035899.1:20303297-20303609	6	35	41	85.3659
NC_035899.1:20389094-20389317	11	52	63	82.5397
NC_035899.1:20406787-20406989	19	116	135	85.9259
NC_035899.1:20443683-20443912	57	34	91	37.3626
NC_035899.1:20492225-20492578	71	32	103	31.068
NC_035899.1:20545840-20546124	8	45	53	84.9057
NC_035899.1:20644144-20644550	15	1	16	6.25
NC_035899.1:20721375-20721722	18	22	40	55
NC_035899.1:20877068-20877347	36	11	47	23.4043
NC_035899.1:20878596-20878863	1	5	6	83.3333
NC_035899.1:20945134-20945468	29	88	117	75.2137
NC_035899.1:21050230-21050547	6	200	206	97.0874
NC_035899.1:21278328-21278841	290	22	312	7.05128
NC_035899.1:21373124-21373333	2758	1497	4255	35.1821
NC_035899.1:21484451-21484831	6734	4419	11153	39.6216
NC_035899.1:21545351-21545571	517	474	991	47.8305
NC_035899.1:21655795-21655997	11	107	118	90.678
NC_035899.1:21698956-21699297	5	50	55	90.9091
NC_035899.1:21727258-21727507	2	2	4	50
NC_035899.1:21901831-21902250	5	1	6	16.6667
NC_035899.1:21946004-21946237	2	16	18	88.8889
NC_035899.1:22150587-22150839	1	12	13	92.3077
NC_035899.1:2227564-2227811	2	104	106	98.1132
NC_035899.1:22299443-22299720	10	55	65	84.6154
NC_035899.1:22407575-22407790	70	38	108	35.1852
NC_035899.1:224125-224406	8	52	60	86.6667
NC_035899.1:22435845-22436072	78	6	84	7.14286
NC_035899.1:22487362-22487648	52	37	89	41.573
NC_035899.1:2256100-2256759	122	195	317	61.5142
NC_035899.1:22746297-22746772	50	2	52	3.84615
NC_035899.1:22775318-22775570	182	86	268	32.0896
NC_035899.1:22804282-22804650	4753	2978	7731	38.5202
NC_035899.1:22936654-22936903	35	20	55	36.3636
NC_035899.1:23022749-23022954	43	32	75	42.6667
NC_035899.1:23031488-23031960	105	61	166	36.747
NC_035899.1:23256422-23256694	16	23	39	58.9744
NC_035899.1:23313017-23313407	29892	27448	57340	47.8689
NC_035899.1:23377523-23377766	34	8	42	19.0476
NC_035899.1:23415565-23415821	1	1	2	50
NC_035899.1:23461492-23461739	1359	9348	10707	87.3074
NC_035899.1:23631330-23631543	1	7	8	87.5
NC_035899.1:23651041-23651532	89	55	144	38.1944
NC_035899.1:23702289-23702595	1796	604	2400	25.1667
NC_035899.1:239058-239286	7	10	17	58.8235
NC_035899.1:2403721-2404057	16	44	60	73.3333
NC_035899.1:24062093-24062439	63	248	311	79.7428
NC_035899.1:24067707-24068044	27	56	83	67.4699
NC_035899.1:24112933-24113177	51	39	90	43.3333
NC_035899.1:2412870-2413103	690	31	721	4.29958
NC_035899.1:24183155-24183362	7	62	69	89.8551
NC_035899.1:24409496-24409774	36	284	320	88.75
NC_035899.1:24575172-24575447	52	2	54	3.7037
NC_035899.1:24941822-24942147	164	59	223	26.4574
NC_035899.1:25034372-25034825	470	198	668	29.6407
NC_035899.1:25042733-25043128	575	979	1554	62.9987
NC_035899.1:2511484-2511737	20	1	21	4.7619
NC_035899.1:25158950-25159217	735	20	755	2.64901
NC_035899.1:25432717-25432992	106	112	218	51.3761
NC_035899.1:25456396-25456618	60	204	264	77.2727
NC_035899.1:25689460-25689819	791	23	814	2.82555
NC_035899.1:25760675-25761111	7128	8574	15702	54.6045
NC_035899.1:2577404-2577638	303	588	891	65.9933
NC_035899.1:25805396-25805706	6	74	80	92.5
NC_035899.1:25824277-25824653	27	43	70	61.4286
NC_035899.1:25888487-25888711	4	4	8	50
NC_035899.1:26196823-26197064	1	60	61	98.3607
NC_035899.1:26215551-26215802	5	12	17	70.5882
NC_035899.1:26320716-26321139	47	79	126	62.6984
NC_035899.1:2632986-2633344	2322	775	3097	25.0242
NC_035899.1:26368501-26368826	15	8	23	34.7826
NC_035899.1:26423747-26424131	217	306	523	58.5086
NC_035899.1:2677971-2678215	4	36	40	90
NC_035899.1:26835496-26835739	8	5	13	38.4615
NC_035899.1:26842856-26843105	29	107	136	78.6765
NC_035899.1:26932308-26932530	756	1423	2179	65.3052
NC_035899.1:26968249-26968455	240	80	320	25
NC_035899.1:27015205-27015639	5	22	27	81.4815
NC_035899.1:2705088-2705701	2733	1070	3803	28.1357
NC_035899.1:27156026-27156409	74	74	148	50
NC_035899.1:27352111-27352348	41	5	46	10.8696
NC_035899.1:27404573-27404841	107	20	127	15.748
NC_035899.1:2740869-2741173	14	1	15	6.66667
NC_035899.1:27692518-27692787	72	25	97	25.7732
NC_035899.1:27699945-27700228	3121	74	3195	2.31612
NC_035899.1:27719556-27719900	62	322	384	83.8542
NC_035899.1:27750279-27750708	37	62	99	62.6263
NC_035899.1:27853320-27853606	30	1	31	3.22581
NC_035899.1:27907008-27907235	61	20	81	24.6914
NC_035899.1:27912820-27913069	2	53	55	96.3636
NC_035899.1:2797735-2798045	126	1	127	0.787402
NC_035899.1:28038249-28038599	142	1	143	0.699301
NC_035899.1:28107284-28107718	13	3	16	18.75
NC_035899.1:28172214-28172452	18	17	35	48.5714
NC_035899.1:28301961-28302495	913	263	1176	22.3639
NC_035899.1:28404124-28404449	3	2	5	40
NC_035899.1:28414951-28415337	2	21	23	91.3043
NC_035899.1:28434436-28434678	1115	2892	4007	72.1737
NC_035899.1:28475072-28475283	20	35	55	63.6364
NC_035899.1:28484351-28484762	18461	4151	22612	18.3575
NC_035899.1:28513963-28514340	14	18	32	56.25
NC_035899.1:28544588-28544858	350	206	556	37.0504
NC_035899.1:2861823-2862360	382	80	462	17.316
NC_035899.1:28771094-28771598	31	2	33	6.06061
NC_035899.1:28772124-28772366	218	133	351	37.8917
NC_035899.1:28817820-28818046	15	30	45	66.6667
NC_035899.1:28936162-28936531	5	20	25	80
NC_035899.1:29313177-29313522	29	14	43	32.5581
NC_035899.1:29390394-29390642	2079	724	2803	25.8295
NC_035899.1:29396957-29397711	402	118	520	22.6923
NC_035899.1:29414571-29414843	37	37	74	50
NC_035899.1:29417743-29418215	3021	920	3941	23.3443
NC_035899.1:29579420-29579904	438	1139	1577	72.2257
NC_035899.1:2958939-2959182	33	43	76	56.5789
NC_035899.1:29745882-29746103	79	26	105	24.7619
NC_035899.1:29765790-29766210	16	20	36	55.5556
NC_035899.1:29810684-29810898	12	4	16	25
NC_035899.1:29895586-29896203	1711	1864	3575	52.1399
NC_035899.1:29979855-29980087	155	160	315	50.7937
NC_035899.1:30033169-30033611	118	67	185	36.2162
NC_035899.1:30061346-30061763	49	27	76	35.5263
NC_035899.1:30106600-30106893	11	56	67	83.5821
NC_035899.1:30111639-30111893	19	33	52	63.4615
NC_035899.1:30149544-30149827	45	90	135	66.6667
NC_035899.1:30163464-30163675	2	12	14	85.7143
NC_035899.1:30224689-30225008	87	122	209	58.3732
NC_035899.1:30358306-30358692	52	351	403	87.0968
NC_035899.1:3054396-3054745	2	29	31	93.5484
NC_035899.1:30805026-30805238	2836	5036	7872	63.9736
NC_035899.1:30812415-30812630	98	516	614	84.0391
NC_035899.1:30820720-30820943	78	61	139	43.8849
NC_035899.1:31071601-31071896	251	28	279	10.0358
NC_035899.1:31120540-31120806	6	20	26	76.9231
NC_035899.1:31167355-31167597	55	39	94	41.4894
NC_035899.1:31345975-31346265	42	154	196	78.5714
NC_035899.1:31347858-31348227	49	8	57	14.0351
NC_035899.1:31708187-31708460	26	1	27	3.7037
NC_035899.1:3184153-3184387	9	6	15	40
NC_035899.1:31860277-31860542	28	140	168	83.3333
NC_035899.1:31870553-31870771	327	64	391	16.3683
NC_035899.1:31893648-31894003	3	7	10	70
NC_035899.1:3208760-3209080	6463	4459	10922	40.8259
NC_035899.1:32285184-32285416	64	10	74	13.5135
NC_035899.1:32296587-32296887	214	48	262	18.3206
NC_035899.1:32308986-32309275	1562	2114	3676	57.5082
NC_035899.1:32325356-32325583	4	84	88	95.4545
NC_035899.1:32449596-32449797	2	6	8	75
NC_035899.1:3258531-3258782	15	14	29	48.2759
NC_035899.1:32621245-32621477	14	19	33	57.5758
NC_035899.1:32771976-32772465	3853	215	4068	5.28515
NC_035899.1:32806484-32806790	381	8	389	2.05656
NC_035899.1:32859171-32859565	61	14	75	18.6667
NC_035899.1:32978064-32978278	15	1	16	6.25
NC_035899.1:32995824-32996153	73	12	85	14.1176
NC_035899.1:33100833-33101225	36	54	90	60
NC_035899.1:33399876-33400334	10	99	109	90.8257
NC_035899.1:33424212-33424483	39	129	168	76.7857
NC_035899.1:33441889-33442109	2	42	44	95.4545
NC_035899.1:3363931-3364344	7	37	44	84.0909
NC_035899.1:33640659-33640908	8	32	40	80
NC_035899.1:33670010-33670696	380	79	459	17.2113
NC_035899.1:33776795-33777135	2726	2317	5043	45.9449
NC_035899.1:3383835-3384147	120	78	198	39.3939
NC_035899.1:33937842-33938094	19	3	22	13.6364
NC_035899.1:34248047-34248486	4	14	18	77.7778
NC_035899.1:34303576-34303849	89	18	107	16.8224
NC_035899.1:34444877-34445225	900	759	1659	45.7505
NC_035899.1:34470182-34470480	2	4	6	66.6667
NC_035899.1:34476654-34476950	464	25	489	5.11247
NC_035899.1:34498149-34498504	8464	4604	13068	35.2311
NC_035899.1:34700713-34701324	147	226	373	60.5898
NC_035899.1:34730167-34730725	2	2	4	50
NC_035899.1:34891480-34891687	10	3	13	23.0769
NC_035899.1:34904834-34905108	190	155	345	44.9275
NC_035899.1:34929126-34929430	4	7	11	63.6364
NC_035899.1:34981287-34981733	142	240	382	62.8272
NC_035899.1:35103871-35104200	49	21	70	30
NC_035899.1:35133608-35134048	20	19	39	48.7179
NC_035899.1:35150282-35150591	9	34	43	79.0698
NC_035899.1:35172509-35172846	1	12	13	92.3077
NC_035899.1:35256036-35256245	103	24	127	18.8976
NC_035899.1:35292707-35293151	2977	528	3505	15.0642
NC_035899.1:35407794-35408041	45	23	68	33.8235
NC_035899.1:3541741-3541988	1	25	26	96.1538
NC_035899.1:35467078-35467430	1547	677	2224	30.4406
NC_035899.1:35647892-35648289	17	17	34	50
NC_035899.1:35716095-35716565	165	3	168	1.78571
NC_035899.1:35751271-35751568	1983	1339	3322	40.307
NC_035899.1:35805395-35805607	3	1	4	25
NC_035899.1:35950762-35951057	3047	3185	6232	51.1072
NC_035899.1:36059089-36059684	22507	8814	31321	28.1409
NC_035899.1:3618475-3618823	34	5	39	12.8205
NC_035899.1:36224752-36224970	156	3	159	1.88679
NC_035899.1:36228690-36228903	39	45	84	53.5714
NC_035899.1:36236799-36237019	7	104	111	93.6937
NC_035899.1:36262417-36262882	965	573	1538	37.2562
NC_035899.1:3627117-3627386	43	18	61	29.5082
NC_035899.1:36351327-36351667	12537	4408	16945	26.0136
NC_035899.1:363753-364169	85	71	156	45.5128
NC_035899.1:36539784-36540002	619	184	803	22.9141
NC_035899.1:36570478-36570824	2	14	16	87.5
NC_035899.1:366747-366971	5	30	35	85.7143
NC_035899.1:36878856-36879083	291	263	554	47.4729
NC_035899.1:3692390-3692747	928	1494	2422	61.6846
NC_035899.1:36930366-36930748	5889	4266	10155	42.0089
NC_035899.1:36942447-36942910	447	277	724	38.2597
NC_035899.1:36947441-36947799	322	342	664	51.506
NC_035899.1:3696730-3696966	2220	695	2915	23.8422
NC_035899.1:36982314-36982534	89	204	293	69.6246
NC_035899.1:3701068-3701278	480	259	739	35.0474
NC_035899.1:37089842-37090058	1692	3817	5509	69.2866
NC_035899.1:37091473-37091687	110	146	256	57.0312
NC_035899.1:37227828-37228142	207	33	240	13.75
NC_035899.1:37231165-37231400	65	63	128	49.2188
NC_035899.1:3723193-3723524	2	36	38	94.7368
NC_035899.1:37377491-37377755	213	144	357	40.3361
NC_035899.1:37393575-37393793	998	2751	3749	73.3796
NC_035899.1:37404452-37404794	6	46	52	88.4615
NC_035899.1:37489751-37489957	17	86	103	83.4951
NC_035899.1:37537403-37538622	82	82	164	50
NC_035899.1:37546641-37546925	40	498	538	92.5651
NC_035899.1:37547817-37548278	77	50	127	39.3701
NC_035899.1:37654471-37654675	75	21	96	21.875
NC_035899.1:37730366-37730666	825	285	1110	25.6757
NC_035899.1:37855468-37855675	48	59	107	55.1402
NC_035899.1:38086165-38086462	7	10	17	58.8235
NC_035899.1:38369964-38370166	7	12	19	63.1579
NC_035899.1:3845784-3846131	1	78	79	98.7342
NC_035899.1:38540948-38541417	14	236	250	94.4
NC_035899.1:38645572-38645867	91	307	398	77.1357
NC_035899.1:38703110-38703492	33	28	61	45.9016
NC_035899.1:38790268-38790514	1	88	89	98.8764
NC_035899.1:38841712-38842033	15	43	58	74.1379
NC_035899.1:38898159-38898416	29	122	151	80.7947
NC_035899.1:39141425-39141781	5	15	20	75
NC_035899.1:39156964-39157178	154	64	218	29.3578
NC_035899.1:39163678-39163935	3116	2513	5629	44.6438
NC_035899.1:39172946-39173155	174	57	231	24.6753
NC_035899.1:39257139-39257424	12	28	40	70
NC_035899.1:3940842-3941341	9	62	71	87.3239
NC_035899.1:39438489-39438793	176	14	190	7.36842
NC_035899.1:39639311-39639701	18	14	32	43.75
NC_035899.1:39717438-39718230	1	129	130	99.2308
NC_035899.1:39719532-39720124	44	3	47	6.38298
NC_035899.1:39972621-39972823	7171	6789	13960	48.6318
NC_035899.1:3998582-3998911	64	118	182	64.8352
NC_035899.1:40028021-40028390	199	110	309	35.5987
NC_035899.1:40048309-40048590	31	141	172	81.9767
NC_035899.1:4017064-4017392	1456	865	2321	37.2684
NC_035899.1:40176640-40176916	415	239	654	36.5443
NC_035899.1:40408577-40408931	6	9	15	60
NC_035899.1:40591238-40591706	422	298	720	41.3889
NC_035899.1:40665381-40665595	212	43	255	16.8627
NC_035899.1:40671827-40672085	55	44	99	44.4444
NC_035899.1:4068447-4068835	20146	14648	34794	42.0992
NC_035899.1:40769313-40769533	1029	224	1253	17.8771
NC_035899.1:40850403-40850928	197	263	460	57.1739
NC_035899.1:41150204-41150479	2309	706	3015	23.4163
NC_035899.1:41405043-41405253	16	16	32	50
NC_035899.1:41496857-41497165	42	1	43	2.32558
NC_035899.1:42105498-42105760	121	40	161	24.8447
NC_035899.1:42188292-42188508	2613	941	3554	26.4772
NC_035899.1:42351142-42351350	26	27	53	50.9434
NC_035899.1:424008-424226	98	2	100	2
NC_035899.1:42533568-42533816	63	34	97	35.0515
NC_035899.1:42664818-42665203	264	12	276	4.34783
NC_035899.1:42882246-42882447	61	2	63	3.1746
NC_035899.1:43107851-43108084	7	32	39	82.0513
NC_035899.1:43253232-43253435	3	4	7	57.1429
NC_035899.1:43289434-43289690	376	200	576	34.7222
NC_035899.1:43379340-43379904	21	39	60	65
NC_035899.1:43477910-43478224	561	136	697	19.5122
NC_035899.1:43479530-43479873	274	71	345	20.5797
NC_035899.1:43647507-43647742	11	27	38	71.0526
NC_035899.1:43748366-43748591	27	7	34	20.5882
NC_035899.1:43754217-43754444	8	8	16	50
NC_035899.1:43784954-43785325	104	35	139	25.1799
NC_035899.1:43874737-43875012	9	22	31	70.9677
NC_035899.1:43954253-43954535	901	359	1260	28.4921
NC_035899.1:44070678-44070950	6	31	37	83.7838
NC_035899.1:44080351-44080863	36	139	175	79.4286
NC_035899.1:44136262-44136516	61	26	87	29.8851
NC_035899.1:44299089-44299331	8	24	32	75
NC_035899.1:44302376-44302977	245	97	342	28.3626
NC_035899.1:44647725-44648021	12	9	21	42.8571
NC_035899.1:44961671-44961950	3	29	32	90.625
NC_035899.1:44971787-44972069	3009	3203	6212	51.5615
NC_035899.1:44991804-44992093	3257	327	3584	9.12388
NC_035899.1:45069415-45069764	38	216	254	85.0394
NC_035899.1:45200356-45200666	21	8	29	27.5862
NC_035899.1:45218694-45219255	9060	6291	15351	40.981
NC_035899.1:45299963-45300230	11	14	25	56
NC_035899.1:45362266-45362703	18	117	135	86.6667
NC_035899.1:45370187-45370440	14	14	28	50
NC_035899.1:45425723-45425997	7	6	13	46.1538
NC_035899.1:45436623-45437039	122	133	255	52.1569
NC_035899.1:45535484-45535884	257	218	475	45.8947
NC_035899.1:45669580-45670064	79	15	94	15.9574
NC_035899.1:45933899-45934124	1	18	19	94.7368
NC_035899.1:45934728-45934937	39	2	41	4.87805
NC_035899.1:46019343-46019763	835	639	1474	43.3514
NC_035899.1:46099553-46100065	47	33	80	41.25
NC_035899.1:46250219-46250458	1	29	30	96.6667
NC_035899.1:46395082-46395670	277	6	283	2.12014
NC_035899.1:46397775-46398198	117	5	122	4.09836
NC_035899.1:46672013-46672295	7	70	77	90.9091
NC_035899.1:4668971-4669179	142	205	347	59.0778
NC_035899.1:46701612-46701906	1621	1463	3084	47.4384
NC_035899.1:46813998-46814315	777	288	1065	27.0423
NC_035899.1:4683612-4683971	19827	45920	65747	69.8435
NC_035899.1:46836997-46837239	324	242	566	42.7562
NC_035899.1:46936792-46937030	138	20	158	12.6582
NC_035899.1:46973762-46974079	8869	435	9304	4.67541
NC_035899.1:47228986-47229429	755	81	836	9.689
NC_035899.1:47276324-47276642	281	249	530	46.9811
NC_035899.1:47380076-47380403	20	4	24	16.6667
NC_035899.1:47473067-47473594	3908	464	4372	10.613
NC_035899.1:4747888-4748143	657	39	696	5.60345
NC_035899.1:47483744-47484098	89	21	110	19.0909
NC_035899.1:47495054-47495423	37	71	108	65.7407
NC_035899.1:47550746-47551069	1	22	23	95.6522
NC_035899.1:47618024-47618434	897	401	1298	30.8937
NC_035899.1:476583-476942	1410	70	1480	4.72973
NC_035899.1:47828466-47829239	113	60	173	34.6821
NC_035899.1:47875936-47876186	8954	6669	15623	42.6871
NC_035899.1:47885344-47885567	283	112	395	28.3544
NC_035899.1:47955271-47955572	697	93	790	11.7722
NC_035899.1:481766-481976	22	49	71	69.0141
NC_035899.1:48467587-48467885	1629	1083	2712	39.9336
NC_035899.1:48470428-48470830	30	11	41	26.8293
NC_035899.1:48511562-48511830	12	7	19	36.8421
NC_035899.1:48525095-48525304	87	3	90	3.33333
NC_035899.1:48639827-48640050	1466	2126	3592	59.1871
NC_035899.1:4871848-4872089	11	43	54	79.6296
NC_035899.1:48986042-48986254	18	7	25	28
NC_035899.1:49000555-49000756	151	83	234	35.4701
NC_035899.1:49017785-49018025	2067	937	3004	31.1917
NC_035899.1:49042914-49043161	4	10	14	71.4286
NC_035899.1:49183823-49184084	574	85	659	12.8983
NC_035899.1:49282366-49282661	2788	2931	5719	51.2502
NC_035899.1:49396477-49396792	919	69	988	6.98381
NC_035899.1:4964737-4965096	13	1	14	7.14286
NC_035899.1:49796637-49797031	55	9	64	14.0625
NC_035899.1:49799658-49800056	4	109	113	96.4602
NC_035899.1:4998091-4998309	158	126	284	44.3662
NC_035899.1:50037076-50037352	1765	132	1897	6.95836
NC_035899.1:50080779-50081086	172	23	195	11.7949
NC_035899.1:50213640-50213895	284	133	417	31.8945
NC_035899.1:5056546-5056829	6284	3755	10039	37.4041
NC_035899.1:50613576-50613816	45	2	47	4.25532
NC_035899.1:50634153-50634553	56	160	216	74.0741
NC_035899.1:50635686-50635891	13	117	130	90
NC_035899.1:50708671-50708918	20	69	89	77.5281
NC_035899.1:50779368-50779616	19	546	565	96.6372
NC_035899.1:50842675-50842883	1	4	5	80
NC_035899.1:50951210-50951425	410	1	411	0.243309
NC_035899.1:51002188-51002445	3622	1083	4705	23.0181
NC_035899.1:51007121-51007419	12045	2479	14524	17.0683
NC_035899.1:51011830-51012116	18	15	33	45.4545
NC_035899.1:51277046-51277275	271	233	504	46.2302
NC_035899.1:51401743-51401972	558	73	631	11.5689
NC_035899.1:51671857-51672310	531	177	708	25
NC_035899.1:52087992-52088201	6	25	31	80.6452
NC_035899.1:52145536-52145987	154	227	381	59.5801
NC_035899.1:52279130-52279405	8145	4538	12683	35.7802
NC_035899.1:522861-523132	44	10	54	18.5185
NC_035899.1:52382689-52383009	313	53	366	14.4809
NC_035899.1:52458918-52459225	2442	3720	6162	60.37
NC_035899.1:52642810-52643082	25	121	146	82.8767
NC_035899.1:52717350-52717567	375	143	518	27.6062
NC_035899.1:52777663-52778376	14	8	22	36.3636
NC_035899.1:52977095-52977440	114	87	201	43.2836
NC_035899.1:53067170-53067461	313	155	468	33.1197
NC_035899.1:5335334-5335588	80	101	181	55.8011
NC_035899.1:53515857-53516062	20	57	77	74.026
NC_035899.1:53532800-53533099	38050	55438	93488	59.2996
NC_035899.1:53567488-53567744	2199	1729	3928	44.0173
NC_035899.1:53721426-53721701	5991	5398	11389	47.3966
NC_035899.1:53773485-53773750	34	222	256	86.7188
NC_035899.1:53987653-53988130	44	332	376	88.2979
NC_035899.1:54141134-54141599	3125	2772	5897	47.007
NC_035899.1:54289557-54289837	23	85	108	78.7037
NC_035899.1:54292287-54292532	22	9	31	29.0323
NC_035899.1:54477255-54477526	594	165	759	21.7391
NC_035899.1:5461290-5461521	5	9	14	64.2857
NC_035899.1:5470949-5471170	83	25	108	23.1481
NC_035899.1:55006375-55006619	5	25	30	83.3333
NC_035899.1:55104242-55104572	20	101	121	83.4711
NC_035899.1:5520477-5520757	12	6	18	33.3333
NC_035899.1:553379-553601	15	24	39	61.5385
NC_035899.1:55352878-55353243	54	6	60	10
NC_035899.1:55459402-55459769	27	2	29	6.89655
NC_035899.1:55488110-55488349	25	10	35	28.5714
NC_035899.1:55579203-55579500	26	4	30	13.3333
NC_035899.1:55595575-55595829	9	36	45	80
NC_035899.1:55875664-55876007	72	468	540	86.6667
NC_035899.1:55937467-55937695	1516	1520	3036	50.0659
NC_035899.1:55970163-55970377	31	88	119	73.9496
NC_035899.1:55979834-55980039	1	11	12	91.6667
NC_035899.1:56074136-56074347	18	10	28	35.7143
NC_035899.1:56295741-56295956	1242	712	1954	36.4381
NC_035899.1:56485447-56485823	284	137	421	32.5416
NC_035899.1:56560897-56561257	79	88	167	52.6946
NC_035899.1:56653481-56653742	2	16	18	88.8889
NC_035899.1:56936024-56936528	5017	9027	14044	64.2766
NC_035899.1:57078573-57078797	25	27	52	51.9231
NC_035899.1:57162487-57162766	18	18	36	50
NC_035899.1:57212942-57213163	1	6	7	85.7143
NC_035899.1:57335736-57336048	7089	6398	13487	47.4383
NC_035899.1:57381684-57381958	7	26	33	78.7879
NC_035899.1:57384199-57384515	68	8	76	10.5263
NC_035899.1:57442185-57442726	68	213	281	75.8007
NC_035899.1:57445144-57445389	39	20	59	33.8983
NC_035899.1:57545206-57545550	163	92	255	36.0784
NC_035899.1:57656428-57656698	78	50	128	39.0625
NC_035899.1:57665864-57666115	49	152	201	75.6219
NC_035899.1:57669066-57669439	168	11	179	6.14525
NC_035899.1:57677120-57677556	18	2	20	10
NC_035899.1:57686104-57686319	1219	1009	2228	45.2873
NC_035899.1:57725859-57726096	7773	6401	14174	45.1602
NC_035899.1:57799143-57799344	3	72	75	96
NC_035899.1:57871419-57871821	11	30	41	73.1707
NC_035899.1:57921047-57921527	926	11	937	1.17396
NC_035899.1:57946955-57947244	4	41	45	91.1111
NC_035899.1:57985288-57985659	113	139	252	55.1587
NC_035899.1:58024793-58024995	249	23	272	8.45588
NC_035899.1:58064632-58065019	49	49	98	50
NC_035899.1:58141613-58141827	5172	2261	7433	30.4184
NC_035899.1:58207404-58207787	1393	2313	3706	62.4123
NC_035899.1:58253393-58253677	661	160	821	19.4884
NC_035899.1:58259684-58259886	2	25	27	92.5926
NC_035899.1:58283187-58283485	13	12	25	48
NC_035899.1:58317758-58317967	15	6	21	28.5714
NC_035899.1:58441724-58442247	158	8	166	4.81928
NC_035899.1:58555995-58556278	11	30	41	73.1707
NC_035899.1:58740263-58740901	11	111	122	90.9836
NC_035899.1:58878609-58878818	5	7	12	58.3333
NC_035899.1:58973627-58973844	141	18	159	11.3208
NC_035899.1:59157816-59158038	12	3	15	20
NC_035899.1:59414465-59414712	722	519	1241	41.8211
NC_035899.1:59531793-59532036	16	16	32	50
NC_035899.1:59580947-59581204	1196	619	1815	34.1047
NC_035899.1:59728836-59729096	50	102	152	67.1053
NC_035899.1:59772052-59772308	50	2	52	3.84615
NC_035899.1:60043369-60043795	2555	1664	4219	39.4406
NC_035899.1:60281594-60281814	32	1	33	3.0303
NC_035899.1:60376575-60377102	1476	2384	3860	61.7617
NC_035899.1:606416-606663	62	21	83	25.3012
NC_035899.1:60733552-60733827	348	10	358	2.7933
NC_035899.1:60785527-60785734	17	44	61	72.1311
NC_035899.1:6080318-6080593	132	39	171	22.807
NC_035899.1:608479-608773	12	3	15	20
NC_035899.1:60867500-60867754	9	14	23	60.8696
NC_035899.1:60905198-60905564	545	359	904	39.7124
NC_035899.1:60910877-60911094	2	25	27	92.5926
NC_035899.1:60988642-60989021	64	19	83	22.8916
NC_035899.1:61152368-61152674	72	29	101	28.7129
NC_035899.1:61203419-61203815	3301	622	3923	15.8552
NC_035899.1:61304751-61305249	57	134	191	70.1571
NC_035899.1:6152418-6152819	41	14	55	25.4545
NC_035899.1:61708498-61708956	86	139	225	61.7778
NC_035899.1:6174849-6175055	4957	1844	6801	27.1137
NC_035899.1:6175795-6176200	2412	7778	10190	76.3297
NC_035899.1:61879615-61879864	85	53	138	38.4058
NC_035899.1:61939080-61939332	1137	1956	3093	63.2396
NC_035899.1:62089627-62090082	54	47	101	46.5347
NC_035899.1:62143656-62143958	3	4	7	57.1429
NC_035899.1:62279775-62279985	3	3	6	50
NC_035899.1:62304903-62305133	5	101	106	95.283
NC_035899.1:62390434-62390659	6	48	54	88.8889
NC_035899.1:62611068-62611273	14	7	21	33.3333
NC_035899.1:6262187-6262400	19	10	29	34.4828
NC_035899.1:62646725-62647135	76	52	128	40.625
NC_035899.1:62661361-62662086	5995	10321	16316	63.2569
NC_035899.1:62671440-62671860	30000	33365	63365	52.6553
NC_035899.1:62683253-62683578	29	161	190	84.7368
NC_035899.1:62694341-62694647	2236	1757	3993	44.002
NC_035899.1:62715023-62715236	144	43	187	22.9947
NC_035899.1:62962361-62963087	1288	585	1873	31.2333
NC_035899.1:63165132-63165469	18	14	32	43.75
NC_035899.1:63223910-63224127	9	3	12	25
NC_035899.1:63345599-63345904	4	20	24	83.3333
NC_035899.1:63663613-63663884	62	21	83	25.3012
NC_035899.1:63695204-63695791	457	376	833	45.1381
NC_035899.1:63701433-63701677	8	125	133	93.985
NC_035899.1:63715549-63716036	60	50	110	45.4545
NC_035899.1:63735351-63735625	12376	51402	63778	80.5952
NC_035899.1:637558-638133	1822	401	2223	18.0387
NC_035899.1:6377718-6377944	36	27	63	42.8571
NC_035899.1:63846709-63846939	2630	1944	4574	42.5011
NC_035899.1:63864848-63865089	10	2	12	16.6667
NC_035899.1:63869774-63870054	48	57	105	54.2857
NC_035899.1:63946914-63947332	327	173	500	34.6
NC_035899.1:63971966-63972300	2	10	12	83.3333
NC_035899.1:64161215-64161577	3	7	10	70
NC_035899.1:64210307-64210564	21	21	42	50
NC_035899.1:64283011-64283212	67	5	72	6.94444
NC_035899.1:64550002-64550271	32	27	59	45.7627
NC_035899.1:64587043-64587281	8	157	165	95.1515
NC_035899.1:64637800-64638034	9	3	12	25
NC_035899.1:64739137-64739396	1071	141	1212	11.6337
NC_035899.1:64803675-64803999	6	80	86	93.0233
NC_035899.1:64824465-64824863	7	9	16	56.25
NC_035899.1:64828667-64829347	44	114	158	72.1519
NC_035899.1:64875962-64876248	3142	2104	5246	40.1067
NC_035899.1:64980724-64980938	136	16	152	10.5263
NC_035899.1:65021910-65022129	8794	2054	10848	18.9344
NC_035899.1:65025551-65025803	130	94	224	41.9643
NC_035899.1:65026602-65026815	4	28	32	87.5
NC_035899.1:65074443-65074653	2119	485	2604	18.6252
NC_035899.1:65091312-65091598	128	186	314	59.2357
NC_035899.1:65098624-65098865	31	90	121	74.3802
NC_035899.1:65232872-65233252	62	150	212	70.7547
NC_035899.1:65258272-65258478	11	37	48	77.0833
NC_035899.1:65346755-65347161	347	381	728	52.3352
NC_035899.1:6542630-6542938	129	1	130	0.769231
NC_035899.1:65448231-65448831	100	281	381	73.7533
NC_035899.1:65505114-65505320	13	45	58	77.5862
NC_035899.1:65526066-65526595	53	15	68	22.0588
NC_035899.1:65557935-65558258	1958	265	2223	11.9208
NC_035899.1:65641290-65641692	1093	417	1510	27.6159
NC_035899.1:65642058-65642566	42	73	115	63.4783
NC_035899.1:65854483-65854743	91	174	265	65.6604
NC_035899.1:65916321-65916709	3	2	5	40
NC_035899.1:6608814-6609202	91	20	111	18.018
NC_035899.1:66157517-66157820	1053	602	1655	36.3746
NC_035899.1:66191900-66192204	8719	2539	11258	22.5529
NC_035899.1:66286081-66286296	274	2	276	0.724638
NC_035899.1:66313422-66313635	6	146	152	96.0526
NC_035899.1:66467288-66467531	458	220	678	32.4484
NC_035899.1:66532402-66532638	215	92	307	29.9674
NC_035899.1:66610676-66611073	5	13	18	72.2222
NC_035899.1:66618182-66618501	69	86	155	55.4839
NC_035899.1:66654692-66654988	722	527	1249	42.1938
NC_035899.1:66771436-66771663	4903	9941	14844	66.9698
NC_035899.1:66979070-66979352	16	50	66	75.7576
NC_035899.1:67007991-67008267	111	85	196	43.3673
NC_035899.1:67011014-67011942	305	237	542	43.7269
NC_035899.1:67031718-67031992	300	39	339	11.5044
NC_035899.1:67064422-67064698	8	8	16	50
NC_035899.1:67151195-67151617	587	24	611	3.92799
NC_035899.1:67274262-67274471	1835	1348	3183	42.35
NC_035899.1:67296629-67296879	644	519	1163	44.626
NC_035899.1:67354190-67354396	25	41	66	62.1212
NC_035899.1:6742304-6742583	5517	2935	8452	34.7255
NC_035899.1:67536562-67536880	25	6	31	19.3548
NC_035899.1:68107801-68108119	144	17	161	10.559
NC_035899.1:68229806-68230116	387	35	422	8.29384
NC_035899.1:68368063-68368345	689	626	1315	47.6046
NC_035899.1:68629954-68630204	167	26	193	13.4715
NC_035899.1:68713081-68713486	314	5	319	1.5674
NC_035899.1:69323419-69323781	105	24	129	18.6047
NC_035899.1:69514297-69514578	13	87	100	87
NC_035899.1:69662285-69662509	2	19	21	90.4762
NC_035899.1:69751630-69751865	57	95	152	62.5
NC_035899.1:69759317-69759601	6	16	22	72.7273
NC_035899.1:69793621-69793854	56	32	88	36.3636
NC_035899.1:69911045-69911374	38	18	56	32.1429
NC_035899.1:69919937-69920207	15	16	31	51.6129
NC_035899.1:69968830-69969070	48	33	81	40.7407
NC_035899.1:7046479-7046884	14	44	58	75.8621
NC_035899.1:70479394-70479661	2	3	5	60
NC_035899.1:70523433-70523712	18643	18339	36982	49.589
NC_035899.1:70643208-70643730	401	112	513	21.8324
NC_035899.1:70668023-70668247	11	25	36	69.4444
NC_035899.1:70823953-70824196	11	110	121	90.9091
NC_035899.1:70825067-70825427	64	16	80	20
NC_035899.1:70984430-70984651	1	17	18	94.4444
NC_035899.1:71020288-71020824	7453	14087	21540	65.3993
NC_035899.1:71021453-71021712	44	211	255	82.7451
NC_035899.1:71034553-71034871	23	12	35	34.2857
NC_035899.1:71040918-71041353	1	4	5	80
NC_035899.1:71128630-71128973	18	11	29	37.931
NC_035899.1:71226751-71227045	577	289	866	33.3718
NC_035899.1:71232352-71232554	187	89	276	32.2464
NC_035899.1:71318538-71318814	35	28	63	44.4444
NC_035899.1:71394463-71394783	25	59	84	70.2381
NC_035899.1:71432109-71432336	70	155	225	68.8889
NC_035899.1:71489986-71490274	44	40	84	47.619
NC_035899.1:71558523-71558889	4	29	33	87.8788
NC_035899.1:71634865-71635194	10890	7501	18391	40.7863
NC_035899.1:71666656-71667007	23058	30601	53659	57.0286
NC_035899.1:71700695-71701034	4197	4459	8656	51.5134
NC_035899.1:71703283-71703531	55	36	91	39.5604
NC_035899.1:71707858-71708224	4956	610	5566	10.9594
NC_035899.1:71737932-71738341	163	72	235	30.6383
NC_035899.1:71748395-71749257	97	187	284	65.8451
NC_035899.1:71764960-71765197	1	5	6	83.3333
NC_035899.1:71852273-71852664	78	2	80	2.5
NC_035899.1:71892804-71893014	1627	2189	3816	57.3637
NC_035899.1:71911788-71912051	48	18	66	27.2727
NC_035899.1:71959733-71960154	28	39	67	58.209
NC_035899.1:71993347-71993555	146	159	305	52.1311
NC_035899.1:72079813-72080312	231	44	275	16
NC_035899.1:72250568-72250852	2	22	24	91.6667
NC_035899.1:72306291-72306537	33	69	102	67.6471
NC_035899.1:72393312-72393672	17	114	131	87.0229
NC_035899.1:7241779-7242150	341	86	427	20.1405
NC_035899.1:7246862-7247085	6	4	10	40
NC_035899.1:72476634-72477159	3701	620	4321	14.3485
NC_035899.1:72490961-72491272	537	31	568	5.45775
NC_035899.1:72618925-72619194	81	31	112	27.6786
NC_035899.1:7262301-7262667	16	52	68	76.4706
NC_035899.1:72726264-72726495	2	29	31	93.5484
NC_035899.1:72772677-72773178	19	37	56	66.0714
NC_035899.1:72851845-72852222	13	34	47	72.3404
NC_035899.1:73017728-73017934	2	9	11	81.8182
NC_035899.1:73218134-73218385	247	998	1245	80.1606
NC_035899.1:73280052-73280315	557	94	651	14.4393
NC_035899.1:73370301-73370712	119	164	283	57.9505
NC_035899.1:73440686-73440949	208	243	451	53.8803
NC_035899.1:73482066-73482790	979	425	1404	30.2707
NC_035899.1:73501491-73501919	37	14	51	27.451
NC_035899.1:73632735-73633049	32	22	54	40.7407
NC_035899.1:73651921-73652157	65	2	67	2.98507
NC_035899.1:73658908-73659131	1	21	22	95.4545
NC_035899.1:73665264-73665556	11	125	136	91.9118
NC_035899.1:73777695-73777993	693	580	1273	45.5617
NC_035899.1:7387792-7388126	10	79	89	88.764
NC_035899.1:74004535-74005272	2435	123	2558	4.80844
NC_035899.1:7514646-7514963	185	257	442	58.1448
NC_035899.1:7569568-7569832	460	5	465	1.07527
NC_035899.1:7682140-7682410	458	673	1131	59.5049
NC_035899.1:7722056-7722335	16	256	272	94.1176
NC_035899.1:7808373-7808588	5	10	15	66.6667
NC_035899.1:7815868-7816291	142	39	181	21.547
NC_035899.1:7831209-7831446	2	6	8	75
NC_035899.1:7890838-7891298	66	50	116	43.1034
NC_035899.1:8193054-8193301	22	29	51	56.8627
NC_035899.1:8299548-8299797	179	95	274	34.6715
NC_035899.1:8374107-8374332	235	17	252	6.74603
NC_035899.1:8521609-8521978	4081	1061	5142	20.634
NC_035899.1:8538698-8539150	16	68	84	80.9524
NC_035899.1:86394-86683	68	46	114	40.3509
NC_035899.1:8792200-8792442	386	79	465	16.9892
NC_035899.1:8810956-8811222	2	8	10	80
NC_035899.1:8853466-8853772	91	27	118	22.8814
NC_035899.1:8884453-8884777	81	10	91	10.989
NC_035899.1:9188675-9188928	43	66	109	60.5505
NC_035899.1:9217719-9218238	5574	5369	10943	49.0633
NC_035899.1:9242737-9242990	52	127	179	70.9497
NC_035899.1:9377944-9378211	307	350	657	53.2725
NC_035899.1:9485715-9485976	2	18	20	90
NC_035899.1:9875952-9876365	9	23	32	71.875
NC_035900.1:10107954-10108221	35	1	36	2.77778
NC_035900.1:10169723-10170030	700	15	715	2.0979
NC_035900.1:10195122-10195417	7	14	21	66.6667
NC_035900.1:10211704-10211981	29	9	38	23.6842
NC_035900.1:10266666-10266953	203	43	246	17.4797
NC_035900.1:10328261-10328681	46	1	47	2.12766
NC_035900.1:10373623-10373935	30	1	31	3.22581
NC_035900.1:10425412-10425782	776	582	1358	42.8571
NC_035900.1:10433654-10433911	145	9	154	5.84416
NC_035900.1:10745871-10746120	36	32	68	47.0588
NC_035900.1:10826277-10826993	2	8	10	80
NC_035900.1:10857685-10857903	43	862	905	95.2486
NC_035900.1:10878409-10878615	220	6	226	2.65487
NC_035900.1:10929379-10929693	244	286	530	53.9623
NC_035900.1:11034089-11034437	558	564	1122	50.2674
NC_035900.1:11078257-11078506	465	1814	2279	79.5963
NC_035900.1:11264660-11264880	6	33	39	84.6154
NC_035900.1:11316980-11317278	171	41	212	19.3396
NC_035900.1:1149954-1150162	10	39	49	79.5918
NC_035900.1:11632522-11632961	65	8	73	10.9589
NC_035900.1:11642752-11643039	6	13	19	68.4211
NC_035900.1:11754676-11754891	1997	2195	4192	52.3616
NC_035900.1:11886305-11886710	53	150	203	73.8916
NC_035900.1:11957265-11957494	82	130	212	61.3208
NC_035900.1:11959854-11960098	119	12	131	9.16031
NC_035900.1:12007978-12008389	205	109	314	34.7134
NC_035900.1:12169681-12169940	96	21	117	17.9487
NC_035900.1:12267309-12267591	27	10	37	27.027
NC_035900.1:12321915-12322186	8	90	98	91.8367
NC_035900.1:12376483-12376762	5699	12798	18497	69.1896
NC_035900.1:12446900-12447152	3	20	23	86.9565
NC_035900.1:12477644-12477878	2693	1479	4172	35.4506
NC_035900.1:12570108-12570334	129	324	453	71.5232
NC_035900.1:12580908-12581192	578	1356	1934	70.1138
NC_035900.1:12855887-12856208	17	19	36	52.7778
NC_035900.1:13260202-13260696	88	9	97	9.27835
NC_035900.1:13339701-13339954	5	14	19	73.6842
NC_035900.1:1349816-1350112	10	62	72	86.1111
NC_035900.1:13594334-13594616	55	159	214	74.2991
NC_035900.1:1373694-1374168	69	214	283	75.6184
NC_035900.1:13950570-13951002	6619	4646	11265	41.2428
NC_035900.1:1396761-1397006	159	18	177	10.1695
NC_035900.1:13996370-13996669	147	232	379	61.2137
NC_035900.1:14150657-14150976	215	526	741	70.9852
NC_035900.1:14168914-14169156	1067	2211	3278	67.4497
NC_035900.1:14239201-14239510	212	349	561	62.2103
NC_035900.1:14258142-14258569	3283	1569	4852	32.3372
NC_035900.1:14260801-14261164	212	237	449	52.784
NC_035900.1:14262026-14262253	856	710	1566	45.3384
NC_035900.1:14441961-14442237	126	23	149	15.4362
NC_035900.1:14494813-14495047	345	25	370	6.75676
NC_035900.1:14541448-14541888	51	101	152	66.4474
NC_035900.1:14703501-14703732	298	60	358	16.7598
NC_035900.1:14706652-14706884	1295	840	2135	39.3443
NC_035900.1:14743776-14744043	2	8	10	80
NC_035900.1:14810742-14811076	79	9	88	10.2273
NC_035900.1:14953922-14954210	11	250	261	95.7854
NC_035900.1:14988524-14988844	135	62	197	31.4721
NC_035900.1:15107323-15107533	34	1	35	2.85714
NC_035900.1:15156513-15156860	55	18	73	24.6575
NC_035900.1:15217521-15217726	640	461	1101	41.871
NC_035900.1:15244139-15244388	119	298	417	71.4628
NC_035900.1:15260221-15260613	937	48	985	4.8731
NC_035900.1:15272107-15272468	983	3490	4473	78.0237
NC_035900.1:15515790-15516196	122	186	308	60.3896
NC_035900.1:15557069-15557624	18	19	37	51.3514
NC_035900.1:15629876-15630137	30	16	46	34.7826
NC_035900.1:15961633-15961977	53	62	115	53.913
NC_035900.1:16019268-16019659	126	39	165	23.6364
NC_035900.1:16103311-16103517	87	28	115	24.3478
NC_035900.1:16126673-16126947	12	61	73	83.5616
NC_035900.1:16179491-16179831	33	17	50	34
NC_035900.1:16197337-16197603	9772	12336	22108	55.7988
NC_035900.1:16246770-16247022	203	287	490	58.5714
NC_035900.1:16286376-16286832	82	126	208	60.5769
NC_035900.1:16302826-16303145	420	1367	1787	76.4969
NC_035900.1:16343184-16343504	101	1	102	0.980392
NC_035900.1:16378674-16379008	1	32	33	96.9697
NC_035900.1:16392241-16392725	157	88	245	35.9184
NC_035900.1:16419832-16420155	12295	761	13056	5.82874
NC_035900.1:16519356-16519793	116	25	141	17.7305
NC_035900.1:16578846-16579093	35	494	529	93.3837
NC_035900.1:16722596-16722857	2	12	14	85.7143
NC_035900.1:167523-167795	223	42	265	15.8491
NC_035900.1:16814629-16815110	24	121	145	83.4483
NC_035900.1:1684547-1684765	13	29	42	69.0476
NC_035900.1:16940542-16940845	37	36	73	49.3151
NC_035900.1:17033890-17034131	120	458	578	79.2388
NC_035900.1:17254356-17254625	14	119	133	89.4737
NC_035900.1:17295800-17296106	4	1	5	20
NC_035900.1:17318537-17319145	5	105	110	95.4545
NC_035900.1:17376796-17377115	292	1228	1520	80.7895
NC_035900.1:17401944-17402162	35	8	43	18.6047
NC_035900.1:17530487-17530805	5	31	36	86.1111
NC_035900.1:17662515-17662759	3571	2868	6439	44.5411
NC_035900.1:1783943-1784298	1562	490	2052	23.8791
NC_035900.1:17955688-17955896	3	5	8	62.5
NC_035900.1:18035546-18035787	97	262	359	72.9805
NC_035900.1:18238854-18239392	680	864	1544	55.9585
NC_035900.1:18621202-18621502	933	319	1252	25.4792
NC_035900.1:18622195-18622555	7	1	8	12.5
NC_035900.1:18639280-18639532	26	3	29	10.3448
NC_035900.1:18746331-18746647	241	179	420	42.619
NC_035900.1:18789841-18790132	85	4	89	4.49438
NC_035900.1:18806506-18806739	19	60	79	75.9494
NC_035900.1:18979852-18980057	57	1	58	1.72414
NC_035900.1:19196113-19196434	17	116	133	87.218
NC_035900.1:19414225-19414493	7	57	64	89.0625
NC_035900.1:19426201-19426726	4	83	87	95.4023
NC_035900.1:19502280-19502627	523	26	549	4.73588
NC_035900.1:19644842-19645162	3	4	7	57.1429
NC_035900.1:19673209-19673440	6	1	7	14.2857
NC_035900.1:19797141-19797478	531	384	915	41.9672
NC_035900.1:19842254-19842572	15	4	19	21.0526
NC_035900.1:19918049-19918651	7912	5818	13730	42.3744
NC_035900.1:20243595-20243857	18	50	68	73.5294
NC_035900.1:20376019-20376260	42	175	217	80.6452
NC_035900.1:20400896-20401283	1	2	3	66.6667
NC_035900.1:20417382-20417632	41	178	219	81.2785
NC_035900.1:20432178-20432525	116	116	232	50
NC_035900.1:20661579-20661887	102	21	123	17.0732
NC_035900.1:20903954-20904288	385	294	679	43.299
NC_035900.1:20951152-20951365	51	22	73	30.137
NC_035900.1:20967680-20967916	373	264	637	41.4443
NC_035900.1:21105125-21105359	381	253	634	39.9054
NC_035900.1:21118565-21118776	5	15	20	75
NC_035900.1:21182346-21182562	36	1	37	2.7027
NC_035900.1:21295409-21295704	5	7	12	58.3333
NC_035900.1:21363180-21363413	12	223	235	94.8936
NC_035900.1:21414932-21415134	871	1292	2163	59.7319
NC_035900.1:21546677-21546963	320	288	608	47.3684
NC_035900.1:21623222-21624257	5025	5364	10389	51.6315
NC_035900.1:21676333-21676555	50	33	83	39.759
NC_035900.1:21768180-21768501	151	16	167	9.58084
NC_035900.1:21805917-21806177	13850	14453	28303	51.0653
NC_035900.1:22209154-22209451	26	11	37	29.7297
NC_035900.1:22378082-22378685	43	6	49	12.2449
NC_035900.1:22462354-22462697	2	13	15	86.6667
NC_035900.1:22512074-22512338	8106	16176	24282	66.6172
NC_035900.1:2265797-2266177	131	1	132	0.757576
NC_035900.1:22658408-22658724	600	1988	2588	76.8161
NC_035900.1:22691496-22691781	116	202	318	63.522
NC_035900.1:22707522-22708007	795	394	1189	33.1371
NC_035900.1:22829611-22830067	50	83	133	62.406
NC_035900.1:22871607-22871950	5703	6885	12588	54.6949
NC_035900.1:23032817-23033140	30	5	35	14.2857
NC_035900.1:23051451-23051667	223	238	461	51.6269
NC_035900.1:23054427-23054669	275	81	356	22.7528
NC_035900.1:23141217-23141488	85	70	155	45.1613
NC_035900.1:23181241-23181524	47	8	55	14.5455
NC_035900.1:23306618-23306860	3340	3360	6700	50.1493
NC_035900.1:23386088-23386350	210	6	216	2.77778
NC_035900.1:23517780-23518010	104	338	442	76.4706
NC_035900.1:23529197-23529678	1786	819	2605	31.4395
NC_035900.1:23710753-23710982	165	155	320	48.4375
NC_035900.1:23726500-23726722	2	55	57	96.4912
NC_035900.1:23740016-23740299	88	7	95	7.36842
NC_035900.1:23787001-23787224	160	120	280	42.8571
NC_035900.1:2407883-2408422	29	277	306	90.5229
NC_035900.1:2435910-2436287	171	182	353	51.5581
NC_035900.1:24493047-24493251	8406	4416	12822	34.4408
NC_035900.1:24546394-24546665	30	13	43	30.2326
NC_035900.1:24559019-24559561	18389	13186	31575	41.7609
NC_035900.1:245660-246151	282	88	370	23.7838
NC_035900.1:24569190-24569660	1214	2001	3215	62.2395
NC_035900.1:24609632-24610088	310	118	428	27.5701
NC_035900.1:24639699-24640283	329	261	590	44.2373
NC_035900.1:24649666-24650382	297	6	303	1.9802
NC_035900.1:24651361-24651668	12	50	62	80.6452
NC_035900.1:24697872-24698078	9	5	14	35.7143
NC_035900.1:247051-247350	783	499	1282	38.9236
NC_035900.1:24732631-24732895	644	2905	3549	81.854
NC_035900.1:24750539-24750817	4	2	6	33.3333
NC_035900.1:24763630-24763874	1812	967	2779	34.7967
NC_035900.1:24855964-24856251	2223	2214	4437	49.8986
NC_035900.1:24879115-24879507	6622	9038	15660	57.7139
NC_035900.1:24933147-24933749	7	70	77	90.9091
NC_035900.1:2508244-2508651	25	5	30	16.6667
NC_035900.1:25115184-25115393	58	9	67	13.4328
NC_035900.1:25132793-25133050	43	43	86	50
NC_035900.1:25297533-25297775	6	28	34	82.3529
NC_035900.1:25450590-25450803	58	68	126	53.9683
NC_035900.1:2545543-2545897	177	25	202	12.3762
NC_035900.1:25530241-25530737	2760	1787	4547	39.3006
NC_035900.1:25536827-25537081	34050	24369	58419	41.7142
NC_035900.1:2788794-2789050	80	12	92	13.0435
NC_035900.1:2906566-2906897	44	50	94	53.1915
NC_035900.1:2940327-2940742	8	26	34	76.4706
NC_035900.1:2987532-2987740	15	25	40	62.5
NC_035900.1:3002854-3003226	157	208	365	56.9863
NC_035900.1:3060973-3061188	41	10	51	19.6078
NC_035900.1:3095807-3096151	1663	266	1929	13.7895
NC_035900.1:3129869-3130311	110	305	415	73.494
NC_035900.1:3299850-3300461	5	2	7	28.5714
NC_035900.1:3330086-3330362	8	12	20	60
NC_035900.1:3357260-3357613	23	50	73	68.4932
NC_035900.1:3373360-3373702	170	66	236	27.9661
NC_035900.1:3410622-3410870	56	17	73	23.2877
NC_035900.1:3577463-3577703	12	38	50	76
NC_035900.1:3740126-3740467	101	34	135	25.1852
NC_035900.1:379874-380266	8479	15849	24328	65.1472
NC_035900.1:3893069-3893517	8	63	71	88.7324
NC_035900.1:3951308-3951601	8440	2404	10844	22.1689
NC_035900.1:4152209-4152605	148	99	247	40.081
NC_035900.1:4243889-4244218	2	5	7	71.4286
NC_035900.1:4265771-4266012	3	46	49	93.8776
NC_035900.1:4703270-4703492	105	7	112	6.25
NC_035900.1:4825998-4826452	32	35	67	52.2388
NC_035900.1:4918522-4919115	104	105	209	50.2392
NC_035900.1:4931250-4931479	18	11	29	37.931
NC_035900.1:4954950-4955223	11	74	85	87.0588
NC_035900.1:5200993-5201351	7	22	29	75.8621
NC_035900.1:528790-529013	73	1	74	1.35135
NC_035900.1:5385607-5385830	706	24	730	3.28767
NC_035900.1:5537740-5538079	35	4	39	10.2564
NC_035900.1:563308-563697	69	76	145	52.4138
NC_035900.1:5654584-5654845	62	15	77	19.4805
NC_035900.1:5709163-5709494	38	37	75	49.3333
NC_035900.1:582604-582926	91	76	167	45.509
NC_035900.1:5861512-5861813	117	24	141	17.0213
NC_035900.1:6413931-6414154	6	36	42	85.7143
NC_035900.1:6526736-6526982	25	252	277	90.9747
NC_035900.1:6528464-6528672	4	91	95	95.7895
NC_035900.1:6631886-6632222	9	6	15	40
NC_035900.1:6635456-6635667	8	6	14	42.8571
NC_035900.1:6713426-6713875	35	173	208	83.1731
NC_035900.1:677780-678012	6	136	142	95.7746
NC_035900.1:6784549-6784799	15	237	252	94.0476
NC_035900.1:6813130-6813445	36	25	61	40.9836
NC_035900.1:6862087-6862346	326	208	534	38.9513
NC_035900.1:691586-692077	37	51	88	57.9545
NC_035900.1:7008398-7008736	21	73	94	77.6596
NC_035900.1:7046798-7047065	1	35	36	97.2222
NC_035900.1:7076612-7076862	5115	22133	27248	81.228
NC_035900.1:7105508-7105850	6	1	7	14.2857
NC_035900.1:7126970-7127233	6	23	29	79.3103
NC_035900.1:7175250-7175757	72	50	122	40.9836
NC_035900.1:7359999-7360737	2827	4045	6872	58.862
NC_035900.1:7368103-7368310	1	32	33	96.9697
NC_035900.1:7465744-7466004	21	23	44	52.2727
NC_035900.1:7565929-7566153	6	8	14	57.1429
NC_035900.1:7647338-7647854	384	79	463	17.0626
NC_035900.1:7777603-7777925	109	135	244	55.3279
NC_035900.1:7858915-7859207	9	21	30	70
NC_035900.1:8052896-8053175	187	73	260	28.0769
NC_035900.1:8110097-8110472	18	24	42	57.1429
NC_035900.1:8178547-8178862	59	190	249	76.3052
NC_035900.1:8185286-8185500	1	61	62	98.3871
NC_035900.1:8255320-8255877	4	28	32	87.5
NC_035900.1:8375462-8375793	817	50	867	5.76701
NC_035900.1:8414412-8414773	17	82	99	82.8283
NC_035900.1:8466262-8466704	25	160	185	86.4865
NC_035900.1:8551372-8551575	593	1285	1878	68.4239
NC_035900.1:865479-865688	491	118	609	19.376
NC_035900.1:8736828-8737187	582	625	1207	51.7813
NC_035900.1:8919214-8919480	4821	2836	7657	37.038
NC_035900.1:898838-899069	1133	1285	2418	53.1431
NC_035900.1:9161362-9161640	229	18	247	7.28745
NC_035900.1:9247957-9248188	402	366	768	47.6562
NC_035900.1:9367117-9367381	186	87	273	31.8681
NC_035900.1:9417133-9417494	36	94	130	72.3077
NC_035900.1:9428183-9428636	50	27	77	35.0649
NC_035900.1:9470824-9471029	17	92	109	84.4037
NC_035900.1:9471930-9472137	65	1	66	1.51515
NC_035900.1:9474205-9474445	194	13	207	6.28019
NC_035900.1:9487767-9487975	44	18	62	29.0323
NC_035900.1:9570927-9571337	1899	862	2761	31.2206
NC_035900.1:9605457-9605805	167	37	204	18.1373
NC_035900.1:9609268-9609538	2517	2597	5114	50.7822
NC_035900.1:9747525-9747905	29	131	160	81.875
NC_035900.1:977712-978293	562	435	997	43.6309
NC_035900.1:9940935-9941210	16	13	29	44.8276
NC_035901.1:10081893-10082193	54	189	243	77.7778
NC_035901.1:1010172-1010467	133	4	137	2.91971
NC_035901.1:10152618-10153023	115	12	127	9.44882
NC_035901.1:10178541-10178965	6	59	65	90.7692
NC_035901.1:10250281-10250666	179	296	475	62.3158
NC_035901.1:10272283-10272584	26	4	30	13.3333
NC_035901.1:1029683-1029927	10	10	20	50
NC_035901.1:10428656-10428950	7	24	31	77.4194
NC_035901.1:10443602-10444035	13500	5082	18582	27.349
NC_035901.1:10581302-10581531	74	20	94	21.2766
NC_035901.1:10610371-10610622	355	86	441	19.5011
NC_035901.1:10654540-10654970	67	138	205	67.3171
NC_035901.1:10688925-10689153	4	69	73	94.5205
NC_035901.1:10738908-10739288	2378	1129	3507	32.1928
NC_035901.1:10825436-10825791	1562	613	2175	28.1839
NC_035901.1:10830591-10830927	12	104	116	89.6552
NC_035901.1:10837939-10838351	14	127	141	90.0709
NC_035901.1:10844720-10844936	3	1	4	25
NC_035901.1:10853634-10854089	26	23	49	46.9388
NC_035901.1:11030526-11030832	436	229	665	34.4361
NC_035901.1:11143333-11143663	1212	321	1533	20.9393
NC_035901.1:11159460-11159680	30	69	99	69.697
NC_035901.1:1128621-1129029	94	75	169	44.3787
NC_035901.1:11317899-11318165	41	95	136	69.8529
NC_035901.1:11384313-11384621	3	2	5	40
NC_035901.1:11398066-11398352	1277	1742	3019	57.7012
NC_035901.1:11492480-11492705	30	4	34	11.7647
NC_035901.1:11526590-11526820	2991	1082	4073	26.5652
NC_035901.1:11547536-11547800	28	69	97	71.134
NC_035901.1:11608657-11609149	131	259	390	66.4103
NC_035901.1:11691362-11691616	215	5	220	2.27273
NC_035901.1:11829241-11829538	11	13	24	54.1667
NC_035901.1:11853202-11853472	10	82	92	89.1304
NC_035901.1:11877834-11878188	37	5	42	11.9048
NC_035901.1:11880568-11880924	62	71	133	53.3835
NC_035901.1:11957027-11957230	2462	1992	4454	44.7238
NC_035901.1:11975798-11976036	103	154	257	59.9222
NC_035901.1:1205505-1205736	260	9	269	3.34572
NC_035901.1:12125862-12126157	114	99	213	46.4789
NC_035901.1:12167454-12167749	4464	5062	9526	53.1388
NC_035901.1:12322836-12323095	341	54	395	13.6709
NC_035901.1:12450591-12450851	10	91	101	90.099
NC_035901.1:1245296-1245559	2450	958	3408	28.1103
NC_035901.1:12521085-12521459	3159	1153	4312	26.7393
NC_035901.1:12538431-12538835	1896	1129	3025	37.3223
NC_035901.1:12641656-12642091	1342	25	1367	1.82882
NC_035901.1:1280043-1280323	22	21	43	48.8372
NC_035901.1:12813620-12814111	338	162	500	32.4
NC_035901.1:12877231-12877469	43	30	73	41.0959
NC_035901.1:12910503-12910904	40	27	67	40.2985
NC_035901.1:13087312-13087648	26	46	72	63.8889
NC_035901.1:13096238-13096557	99	6	105	5.71429
NC_035901.1:13208575-13208977	45	77	122	63.1148
NC_035901.1:13263296-13263527	1	18	19	94.7368
NC_035901.1:13286217-13286461	9	78	87	89.6552
NC_035901.1:13398009-13398444	1168	10	1178	0.848896
NC_035901.1:13498179-13498496	47	101	148	68.2432
NC_035901.1:13518188-13518394	166	34	200	17
NC_035901.1:13541255-13541657	18	81	99	81.8182
NC_035901.1:13756989-13757268	4133	4248	8381	50.6861
NC_035901.1:1387782-1388134	6881	570	7451	7.64998
NC_035901.1:14046581-14047098	48	104	152	68.4211
NC_035901.1:14326026-14326375	624	792	1416	55.9322
NC_035901.1:14402537-14402842	2	51	53	96.2264
NC_035901.1:14436286-14436672	48	224	272	82.3529
NC_035901.1:14493660-14493876	2	57	59	96.6102
NC_035901.1:14530430-14530842	3	35	38	92.1053
NC_035901.1:14711886-14712215	109	110	219	50.2283
NC_035901.1:14749204-14749612	307	64	371	17.2507
NC_035901.1:1484832-1485204	200	248	448	55.3571
NC_035901.1:14940167-14940483	18	307	325	94.4615
NC_035901.1:15010981-15011252	21	30	51	58.8235
NC_035901.1:15157669-15157894	11807	11232	23039	48.7521
NC_035901.1:15162930-15163145	1	5	6	83.3333
NC_035901.1:15228232-15228473	6	55	61	90.1639
NC_035901.1:15305211-15305445	323	1	324	0.308642
NC_035901.1:15354139-15354401	22	18	40	45
NC_035901.1:15622162-15622394	66	48	114	42.1053
NC_035901.1:15644093-15644326	3839	1504	5343	28.149
NC_035901.1:15861797-15862023	370	68	438	15.5251
NC_035901.1:16022764-16022991	24	17	41	41.4634
NC_035901.1:16150379-16150815	75	47	122	38.5246
NC_035901.1:16236656-16237044	4953	786	5739	13.6958
NC_035901.1:16284864-16285252	39	45	84	53.5714
NC_035901.1:1635250-1635721	1562	726	2288	31.7308
NC_035901.1:16705605-16705893	1094	11	1105	0.995475
NC_035901.1:16760532-16760965	61	31	92	33.6957
NC_035901.1:16865098-16865440	8	1	9	11.1111
NC_035901.1:16969890-16970171	610	60	670	8.95522
NC_035901.1:17116500-17116725	11	11	22	50
NC_035901.1:17236478-17237054	7	53	60	88.3333
NC_035901.1:17243999-17244272	32	1	33	3.0303
NC_035901.1:17260104-17260432	25	52	77	67.5325
NC_035901.1:17288252-17288489	955	12	967	1.24095
NC_035901.1:17329666-17329950	15	36	51	70.5882
NC_035901.1:17341086-17341341	14	43	57	75.4386
NC_035901.1:17351094-17351318	25	87	112	77.6786
NC_035901.1:17467066-17467289	133	54	187	28.877
NC_035901.1:17557537-17557796	51	39	90	43.3333
NC_035901.1:17842873-17843181	80	168	248	67.7419
NC_035901.1:17846772-17847026	19	47	66	71.2121
NC_035901.1:17920866-17921122	9	94	103	91.2621
NC_035901.1:17944491-17944886	10	123	133	92.4812
NC_035901.1:17947258-17947877	163	104	267	38.9513
NC_035901.1:18012870-18013086	3	29	32	90.625
NC_035901.1:18098172-18098425	91	46	137	33.5766
NC_035901.1:18151230-18151435	20	37	57	64.9123
NC_035901.1:18362553-18362782	242	28	270	10.3704
NC_035901.1:18364997-18365230	3	48	51	94.1176
NC_035901.1:1861019-1861374	162	55	217	25.3456
NC_035901.1:18688134-18688394	8	10	18	55.5556
NC_035901.1:18697458-18697696	288	65	353	18.4136
NC_035901.1:18921805-18922057	27	117	144	81.25
NC_035901.1:18988293-18988507	181	64	245	26.1224
NC_035901.1:19020836-19027467	50614	52946	103560	51.1259
NC_035901.1:19027915-19029222	364	124	488	25.4098
NC_035901.1:19029676-19030551	466	148	614	24.1042
NC_035901.1:19031099-19031544	40	48	88	54.5455
NC_035901.1:19032716-19033062	48	4	52	7.69231
NC_035901.1:19033284-19033763	399	396	795	49.8113
NC_035901.1:19034658-19035059	78	12	90	13.3333
NC_035901.1:19035367-19035596	566	24	590	4.0678
NC_035901.1:19035936-19036345	4371	4630	9001	51.4387
NC_035901.1:19037029-19038182	279	119	398	29.8995
NC_035901.1:19039261-19040882	1067	577	1644	35.0973
NC_035901.1:19049018-19049609	126	62	188	32.9787
NC_035901.1:19049813-19050143	18	252	270	93.3333
NC_035901.1:19056348-19056768	23	112	135	82.963
NC_035901.1:19059761-19060083	212	38	250	15.2
NC_035901.1:19061492-19061696	14	29	43	67.4419
NC_035901.1:19071857-19072248	29	348	377	92.3077
NC_035901.1:19076080-19076692	241	49	290	16.8966
NC_035901.1:19078428-19078634	3	11	14	78.5714
NC_035901.1:19082331-19082646	16113	326	16439	1.98309
NC_035901.1:19082846-19083261	296	623	919	67.7911
NC_035901.1:19083767-19085612	1305	1076	2381	45.1911
NC_035901.1:19086675-19089337	8860	8695	17555	49.53
NC_035901.1:19089719-19091212	378	848	1226	69.168
NC_035901.1:19091515-19092698	1155	607	1762	34.4495
NC_035901.1:19092916-19093289	1188	1117	2305	48.4599
NC_035901.1:19093562-19094065	244	56	300	18.6667
NC_035901.1:19094432-19098175	11363	9590	20953	45.7691
NC_035901.1:19098395-19098808	112	39	151	25.8278
NC_035901.1:19100408-19101111	441	216	657	32.8767
NC_035901.1:19101361-19101791	176	4	180	2.22222
NC_035901.1:19101992-19105146	1922	1533	3455	44.3705
NC_035901.1:19105428-19106145	34	18	52	34.6154
NC_035901.1:19106942-19107198	15	137	152	90.1316
NC_035901.1:19464336-19464562	12	48	60	80
NC_035901.1:19495122-19495379	11	5	16	31.25
NC_035901.1:19603771-19604259	77	71	148	47.973
NC_035901.1:19650496-19650719	114	3	117	2.5641
NC_035901.1:19749721-19749932	61	90	151	59.6026
NC_035901.1:19863168-19863439	217	10	227	4.40529
NC_035901.1:19912803-19913053	72	13	85	15.2941
NC_035901.1:19968352-19968688	21	32	53	60.3774
NC_035901.1:2002966-2003428	12	75	87	86.2069
NC_035901.1:20074153-20074475	171	57	228	25
NC_035901.1:20266987-20267231	103	457	560	81.6071
NC_035901.1:20373784-20374059	1	13	14	92.8571
NC_035901.1:20462014-20462726	23	8	31	25.8065
NC_035901.1:20488288-20488503	217	13	230	5.65217
NC_035901.1:20504353-20504572	2	18	20	90
NC_035901.1:20539051-20539321	4	39	43	90.6977
NC_035901.1:20546163-20546399	6	6	12	50
NC_035901.1:20557870-20558130	1779	531	2310	22.987
NC_035901.1:2063842-2064069	4191	1402	5593	25.067
NC_035901.1:20647603-20647880	2290	1340	3630	36.9146
NC_035901.1:20820728-20821075	4	190	194	97.9381
NC_035901.1:20842877-20843129	7	37	44	84.0909
NC_035901.1:20859246-20859465	112	228	340	67.0588
NC_035901.1:210783-211055	308	586	894	65.5481
NC_035901.1:2180844-2181046	252	81	333	24.3243
NC_035901.1:21931251-21931525	77	409	486	84.1564
NC_035901.1:22185174-22185622	32	241	273	88.2784
NC_035901.1:22274779-22275072	13	108	121	89.2562
NC_035901.1:22297103-22297424	585	294	879	33.4471
NC_035901.1:22426826-22427149	1073	159	1232	12.9058
NC_035901.1:22612095-22612488	633	72	705	10.2128
NC_035901.1:22669356-22669691	1532	217	1749	12.4071
NC_035901.1:22863084-22863583	26	65	91	71.4286
NC_035901.1:23103953-23104668	43330	84243	127573	66.0351
NC_035901.1:23426814-23427060	7	5	12	41.6667
NC_035901.1:23642130-23642342	15	123	138	89.1304
NC_035901.1:23717953-23718159	56	18	74	24.3243
NC_035901.1:23732929-23733410	17	98	115	85.2174
NC_035901.1:23888799-23889181	1043	136	1179	11.5352
NC_035901.1:2398371-2398603	26	8	34	23.5294
NC_035901.1:24044143-24044363	3	6	9	66.6667
NC_035901.1:24064940-24065225	19	29	48	60.4167
NC_035901.1:24157542-24157947	177	336	513	65.4971
NC_035901.1:2416433-2416752	152	52	204	25.4902
NC_035901.1:24186892-24187118	7	24	31	77.4194
NC_035901.1:24283539-24283840	43	2	45	4.44444
NC_035901.1:24358298-24358711	51	151	202	74.7525
NC_035901.1:24378734-24378975	5	5	10	50
NC_035901.1:24525047-24525483	6353	5211	11564	45.0623
NC_035901.1:24598842-24599115	25	13	38	34.2105
NC_035901.1:25019858-25020128	1	6	7	85.7143
NC_035901.1:25264494-25264819	1	1	2	50
NC_035901.1:25566304-25566633	10	9	19	47.3684
NC_035901.1:25621538-25621776	218	153	371	41.2399
NC_035901.1:25650953-25651220	198	47	245	19.1837
NC_035901.1:25653584-25653961	22	58	80	72.5
NC_035901.1:25720479-25720803	1006	665	1671	39.7965
NC_035901.1:25774182-25774438	11	14	25	56
NC_035901.1:25999616-25999975	229	94	323	29.1022
NC_035901.1:26048898-26049348	11	91	102	89.2157
NC_035901.1:26068875-26069088	35	100	135	74.0741
NC_035901.1:26210775-26211132	14941	34718	49659	69.9128
NC_035901.1:26277419-26277846	130	31	161	19.2547
NC_035901.1:26319048-26319260	38	41	79	51.8987
NC_035901.1:26450934-26451229	118	41	159	25.7862
NC_035901.1:26500352-26500965	45	159	204	77.9412
NC_035901.1:26626964-26627414	532	169	701	24.1084
NC_035901.1:26652525-26652809	38	43	81	53.0864
NC_035901.1:26657789-26658189	55	107	162	66.0494
NC_035901.1:26713953-26714241	1	28	29	96.5517
NC_035901.1:26975937-26976181	126	116	242	47.9339
NC_035901.1:26993256-26993504	708	257	965	26.6321
NC_035901.1:27064774-27064977	10	10	20	50
NC_035901.1:27104924-27105133	1	5	6	83.3333
NC_035901.1:27134475-27134859	1793	2403	4196	57.2688
NC_035901.1:27217877-27218230	1373	3116	4489	69.4141
NC_035901.1:27256914-27257429	40	58	98	59.1837
NC_035901.1:27280013-27280292	7	92	99	92.9293
NC_035901.1:27382237-27382492	16	17	33	51.5152
NC_035901.1:27448340-27448628	16	8	24	33.3333
NC_035901.1:27627010-27627465	3851	3454	7305	47.2827
NC_035901.1:2764043-2764296	957	689	1646	41.8591
NC_035901.1:27757112-27757345	207	12	219	5.47945
NC_035901.1:27758229-27758516	13	17	30	56.6667
NC_035901.1:27792867-27793083	5	59	64	92.1875
NC_035901.1:27869426-27869777	1	1	2	50
NC_035901.1:27940554-27940828	133	69	202	34.1584
NC_035901.1:28053530-28053731	12	44	56	78.5714
NC_035901.1:28095809-28096093	1	19	20	95
NC_035901.1:28130835-28131164	678	151	829	18.2147
NC_035901.1:282461-282731	862	664	1526	43.5125
NC_035901.1:28336685-28337016	467	28	495	5.65657
NC_035901.1:285247-285521	119	337	456	73.9035
NC_035901.1:28582963-28583186	25	2	27	7.40741
NC_035901.1:28658818-28659110	6	37	43	86.0465
NC_035901.1:28758404-28758840	2917	3419	6336	53.9615
NC_035901.1:28939871-28940163	2041	1876	3917	47.8938
NC_035901.1:28978854-28979281	7	30	37	81.0811
NC_035901.1:29027559-29027842	1558	2692	4250	63.3412
NC_035901.1:29121837-29122063	13	1	14	7.14286
NC_035901.1:29201995-29202383	947	236	1183	19.9493
NC_035901.1:29217855-29218101	195	33	228	14.4737
NC_035901.1:29242930-29243220	72	143	215	66.5116
NC_035901.1:29261087-29261637	103	407	510	79.8039
NC_035901.1:29293358-29293632	44	149	193	77.2021
NC_035901.1:29465740-29466145	862	91	953	9.54879
NC_035901.1:29610697-29611011	29	142	171	83.0409
NC_035901.1:29620074-29620380	230	114	344	33.1395
NC_035901.1:29663496-29663922	233	487	720	67.6389
NC_035901.1:29720993-29721227	26	3	29	10.3448
NC_035901.1:29766807-29767108	8	1	9	11.1111
NC_035901.1:29982061-29982333	60	28	88	31.8182
NC_035901.1:30487491-30487747	1145	507	1652	30.6901
NC_035901.1:30574516-30575191	485	292	777	37.5804
NC_035901.1:30584385-30584779	78	47	125	37.6
NC_035901.1:30647014-30647264	1006	828	1834	45.1472
NC_035901.1:30682064-30682357	486	644	1130	56.9912
NC_035901.1:30904253-30904454	264	26	290	8.96552
NC_035901.1:30951400-30952041	96	1754	1850	94.8108
NC_035901.1:3105470-3105787	191	69	260	26.5385
NC_035901.1:31155236-31155508	1157	90	1247	7.21732
NC_035901.1:31257043-31257485	10371	11363	21734	52.2821
NC_035901.1:31301477-31301764	2	2	4	50
NC_035901.1:31346583-31346948	52	5	57	8.77193
NC_035901.1:31416841-31417055	7	1	8	12.5
NC_035901.1:31424385-31424717	26	130	156	83.3333
NC_035901.1:31656945-31657231	3639	3711	7350	50.4898
NC_035901.1:31825173-31825442	53	60	113	53.0973
NC_035901.1:3188840-3189274	974	665	1639	40.5735
NC_035901.1:31932146-31932390	37	126	163	77.3006
NC_035901.1:31952665-31953166	62	28	90	31.1111
NC_035901.1:3203759-3204011	2033	786	2819	27.8822
NC_035901.1:32106894-32107160	6	70	76	92.1053
NC_035901.1:32191789-32192034	37	4	41	9.7561
NC_035901.1:32339887-32340119	11	33	44	75
NC_035901.1:32551154-32551418	56	5	61	8.19672
NC_035901.1:33429473-33429744	49	11	60	18.3333
NC_035901.1:33615566-33615887	26	51	77	66.2338
NC_035901.1:33744868-33745135	4626	1471	6097	24.1266
NC_035901.1:33957983-33958304	3438	2125	5563	38.1988
NC_035901.1:33967815-33968062	446	149	595	25.042
NC_035901.1:34042074-34042387	13134	14977	28111	53.2781
NC_035901.1:34074977-34075246	41	57	98	58.1633
NC_035901.1:34125174-34125379	31	53	84	63.0952
NC_035901.1:34157023-34157307	23	12	35	34.2857
NC_035901.1:34270931-34271167	48	61	109	55.9633
NC_035901.1:34364497-34364766	25	171	196	87.2449
NC_035901.1:34380047-34380560	76	18	94	19.1489
NC_035901.1:34441867-34442188	266	136	402	33.8308
NC_035901.1:34607886-34608090	489	17	506	3.35968
NC_035901.1:34610064-34610285	1543	947	2490	38.0321
NC_035901.1:34617071-34617304	7	43	50	86
NC_035901.1:34818476-34818759	14	33	47	70.2128
NC_035901.1:34879215-34879416	2	2	4	50
NC_035901.1:34898464-34898912	7607	14517	22124	65.6165
NC_035901.1:34984449-34984700	37	13	50	26
NC_035901.1:35250665-35250931	2216	2452	4668	52.5278
NC_035901.1:35513624-35513840	54	3	57	5.26316
NC_035901.1:35590322-35590550	9	120	129	93.0233
NC_035901.1:35693005-35693229	31	528	559	94.4544
NC_035901.1:35785414-35785830	129	371	500	74.2
NC_035901.1:35798723-35799084	58	48	106	45.283
NC_035901.1:35854393-35854628	451	202	653	30.9342
NC_035901.1:35959769-35960052	1	11	12	91.6667
NC_035901.1:35988682-35988964	129	36	165	21.8182
NC_035901.1:35995914-35996356	20	66	86	76.7442
NC_035901.1:36014279-36014584	61	228	289	78.8927
NC_035901.1:36042160-36042407	5	2	7	28.5714
NC_035901.1:36119755-36120006	7094	375	7469	5.02075
NC_035901.1:36285207-36285514	107	23	130	17.6923
NC_035901.1:36304275-36304518	5	12	17	70.5882
NC_035901.1:36362127-36362348	5	81	86	94.186
NC_035901.1:36567439-36567648	7	7	14	50
NC_035901.1:36593890-36594104	29	1	30	3.33333
NC_035901.1:36614960-36615198	33	17	50	34
NC_035901.1:36693695-36693977	19	111	130	85.3846
[truncated: 11,754 more rows]

## Sheet: CpG Islands
CpG islands and their characterization in the B blocks of A. mexicanus
B block	Detection tool	Characterization	Start	End	Length of CpG island	GC%	ObsCpG/ExpCpG	CpGNum
NW_019170591.1:364263-364615	cpgiscan	CpGIsland	130	352	223	59.6	0.706	14
NW_019170897.1:50684-51148	cpgiscan	CpGIsland	36	322	287	55	1.198	26
NW_019171900.1:13291-13658	cpgiscan	CpGIsland	148	347	200	55	0.661	10
NC_035898.1:314035-314278	cpgiscan	CpGIsland	10	213	204	55.3	0.653	10
NC_035898.1:2868198-2868445	cpgiscan	CpGIsland	48	247	200	55	1.256	19
NC_035898.1:3492656-3493083	cpgiscan	CpGIsland	214	413	200	55	0.81	12
NC_035898.1:4036100-4036512	cpgiscan	CpGIsland	1	261	261	65.5	0.757	21
NC_035898.1:4437830-4438108	cpgiscan	CpGIsland	25	240	216	55	0.675	11
NC_035898.1:8486650-8486964	cpgiscan	CpGIsland	56	256	201	55.2	0.832	12
NC_035898.1:8663569-8663876	cpgiscan	CpGIsland	8	260	253	56.9	0.652	13
NC_035898.1:10381209-10381534	cpgiscan	CpGIsland	2	211	210	55.2	0.723	11
NC_035898.1:10817770-10818144	cpgiscan	CpGIsland	1	224	224	58.4	0.708	13
NC_035898.1:11441126-11441411	cpgiscan	CpGIsland	74	276	203	55.1	0.854	13
NC_035898.1:11639593-11640355	cpgiscan	CpGIsland	170	388	219	57	0.673	12
NC_035898.1:14135685-14136030	cpgiscan	CpGIsland	1	241	241	56.4	0.689	13
NC_035898.1:15146040-15146689	cpgiscan	CpGIsland	1	239	239	55.2	0.664	11
NC_035898.1:19952476-19952689	cpgiscan	CpGIsland	3	205	203	55.1	0.658	9
NC_035898.1:22520906-22521368	cpgiscan	CpGIsland	259	460	202	56.4	0.657	9
NC_035898.1:26271754-26272237	cpgiscan	CpGIsland	108	334	227	55.5	0.762	13
NC_035898.1:29286629-29286988	cpgiscan	CpGIsland	1	226	226	56.1	0.687	12
NC_035898.1:30588980-30589367	cpgiscan	CpGIsland	1	311	311	55.6	0.923	22
NC_035898.1:31945676-31945936	cpgiscan	CpGIsland	1	252	252	57.1	1.037	21
NC_035898.1:32248645-32248890	cpgiscan	CpGIsland	1	245	245	60.8	0.716	15
NC_035898.1:32862538-32862837	cpgiscan	CpGIsland	1	299	299	65.5	0.846	27
NC_035898.1:34039316-34039832	cpgiscan	CpGIsland	89	293	205	58	0.657	11
NC_035898.1:34039316-34039832	cpgiscan	CpGIsland	294	516	223	64.1	0.872	20
NW_019172745.1:112093-112563	cpgiscan	CpGIsland	2	226	225	55.1	0.725	12
NW_019172745.1:112093-112563	cpgiscan	CpGIsland	228	447	220	55	0.842	14
NW_019172745.1:240182-241338	cpgiscan	CpGIsland	844	1043	200	55	0.742	11
NW_019170862.1:78171-78612	cpgiscan	CpGIsland	43	244	202	55.4	0.68	10
NW_019172856.1:185605-185880	cpgiscan	CpGIsland	1	275	275	61.8	1.03	26
NW_019172018.1:27927-28416	cpgiscan	CpGIsland	127	327	201	55.2	0.941	14
NW_019170633.1:38458-38835	cpgiscan	CpGIsland	1	244	244	55.7	1.579	22
NW_019170708.1:124046-124351	cpgiscan	CpGIsland	1	265	265	55	0.895	18
NW_019172945.1:193186-193426	cpgiscan	CpGIsland	1	209	209	55	0.821	13
NC_035908.1:1156255-1156517	cpgiscan	CpGIsland	1	205	205	55.1	0.961	13
NC_035908.1:3464146-3464363	cpgiscan	CpGIsland	1	217	217	66.3	0.942	22
NC_035908.1:3617993-3618262	cpgiscan	CpGIsland	33	241	209	55	1.071	15
NC_035908.1:7171065-7171304	cpgiscan	CpGIsland	16	239	224	55.3	1.925	33
NC_035908.1:8310850-8311347	cpgiscan	CpGIsland	178	400	223	55.1	0.655	11
NC_035908.1:10485897-10486316	cpgiscan	CpGIsland	109	308	200	56	0.658	10
NC_035908.1:18094097-18094342	cpgiscan	CpGIsland	1	209	209	59.3	0.653	12
NC_035908.1:20432471-20432674	cpgiscan	CpGIsland	1	203	203	64	0.775	16
NC_035908.1:23480623-23480928	cpgiscan	CpGIsland	32	232	201	55.2	1.31	20
NC_035908.1:24600291-24600648	cpgiscan	CpGIsland	9	357	349	56.1	0.981	27
NC_035908.1:25595302-25596104	cpgiscan	CpGIsland	601	802	202	55.4	0.748	11
NC_035908.1:26422810-26423064	cpgiscan	CpGIsland	12	254	243	55.1	0.933	16
NC_035908.1:26554458-26554873	cpgiscan	CpGIsland	215	414	200	55	1.373	15
NC_035908.1:28719254-28720137	cpgiscan	CpGIsland	5	204	200	55	0.925	14
NW_019172836.1:308634-308914	cpgiscan	CpGIsland	1	276	276	55	1.029	21
NW_019171635.1:934543-934969	cpgiscan	CpGIsland	194	396	203	55.1	0.657	10
NW_019171534.1:16875-17910	cpgiscan	CpGIsland	613	974	362	55.2	0.654	18
NW_019172905.1:116114-116361	cpgiscan	CpGIsland	1	247	247	67.2	0.912	25
NW_019172905.1:592365-592633	cpgiscan	CpGIsland	45	268	224	61.1	0.674	14
NW_019172925.1:6721679-6721994	cpgiscan	CpGIsland	64	263	200	55	0.752	11
NW_019171573.1:27673-27979	cpgiscan	CpGIsland	1	212	212	55.6	1.29	20
NW_019171573.1:335352-336621	cpgiscan	CpGIsland	654	853	200	55	0.859	13
NW_019171573.1:335352-336621	cpgiscan	CpGIsland	920	1119	200	55	0.859	13
NW_019171573.1:337462-340684	cpgiscan	CpGIsland	139	338	200	55	0.859	13
NW_019171573.1:337462-340684	cpgiscan	CpGIsland	405	604	200	55	0.859	13
NW_019171573.1:337462-340684	cpgiscan	CpGIsland	671	870	200	55	0.859	13
NW_019171573.1:337462-340684	cpgiscan	CpGIsland	937	1136	200	55	0.859	13
NW_019171573.1:337462-340684	cpgiscan	CpGIsland	1468	1667	200	55	0.859	13
NW_019171573.1:337462-340684	cpgiscan	CpGIsland	1734	1933	200	55	0.859	13
NW_019171573.1:337462-340684	cpgiscan	CpGIsland	2530	2729	200	55	0.859	13
NW_019171573.1:340991-341821	cpgiscan	CpGIsland	72	271	200	55	0.859	13
NW_019171573.1:340991-341821	cpgiscan	CpGIsland	338	537	200	55	0.859	13
NW_019171573.1:344060-345349	cpgiscan	CpGIsland	748	947	200	55	0.859	13
NW_019171573.1:344060-345349	cpgiscan	CpGIsland	1014	1213	200	55	0.859	13
NW_019171573.1:346725-347268	cpgiscan	CpGIsland	85	284	200	55	0.859	13
NC_035906.1:648155-648444	cpgiscan	CpGIsland	1	241	241	57.6	0.886	17
NC_035906.1:1439464-1439850	cpgiscan	CpGIsland	1	201	201	61.6	0.681	13
NC_035906.1:3060274-3060718	cpgiscan	CpGIsland	189	388	200	55	0.661	10
NC_035906.1:3352699-3352980	cpgiscan	CpGIsland	63	262	200	55	0.747	11
NC_035906.1:3514299-3514564	cpgiscan	CpGIsland	1	219	219	56.1	0.785	13
NC_035906.1:6990329-6990729	cpgiscan	CpGIsland	99	303	205	56	0.69	11
NC_035906.1:12662698-12663356	cpgiscan	CpGIsland	22	221	200	62	0.653	12
NC_035906.1:12662698-12663356	cpgiscan	CpGIsland	222	422	201	61.6	0.678	12
NC_035906.1:12891514-12891737	cpgiscan	CpGIsland	1	223	223	57.8	1.095	20
NC_035906.1:13773936-13775095	cpgiscan	CpGIsland	195	395	201	55.2	0.901	13
NC_035906.1:13776899-13778037	cpgiscan	CpGIsland	1	250	250	62.8	0.74	17
NC_035906.1:13776899-13778037	cpgiscan	CpGIsland	251	589	339	55.4	1.154	29
NC_035906.1:13776899-13778037	cpgiscan	CpGIsland	685	893	209	55	1.033	15
NC_035906.1:13784764-13785488	cpgiscan	CpGIsland	131	347	217	55.7	0.655	11
NC_035906.1:17912505-17912799	cpgiscan	CpGIsland	1	261	261	59.7	0.773	18
NC_035906.1:18222108-18222485	cpgiscan	CpGIsland	130	338	209	55	0.699	11
NC_035906.1:22260517-22260976	cpgiscan	CpGIsland	251	458	208	56.7	0.658	10
NC_035906.1:23385676-23386055	cpgiscan	CpGIsland	12	247	236	55	0.686	12
NC_035906.1:24779627-24779842	cpgiscan	CpGIsland	1	215	215	66	0.81	19
NC_035906.1:29293012-29293333	cpgiscan	CpGIsland	3	202	200	55	0.733	11
NC_035906.1:30385427-30385681	cpgiscan	CpGIsland	13	213	201	55.2	0.731	11
NC_035906.1:30511045-30511273	cpgiscan	CpGIsland	1	228	228	66.2	0.818	20
NC_035906.1:31060569-31060791	cpgiscan	CpGIsland	4	203	200	55	0.763	11
NW_019171565.1:114304-114880	cpgiscan	CpGIsland	98	297	200	55	0.8	12
NW_019171876.1:124159-124534	cpgiscan	CpGIsland	1	234	234	55.5	0.734	12
NW_019172935.1:1455574-1455810	cpgiscan	CpGIsland	1	227	227	55.5	1.03	18
NW_019172712.1:167422-167776	cpgiscan	CpGIsland	17	216	200	55	0.747	11
NW_019171021.1:41357-41928	cpgiscan	CpGIsland	250	449	200	55	0.683	10
NW_019171009.1:82530-82821	cpgiscan	CpGIsland	2	208	207	55	0.813	12
NW_019172913.1:2451206-2451660	cpgiscan	CpGIsland	1	342	342	57.6	0.684	19
NW_019172913.1:3197938-3198156	cpgiscan	CpGIsland	1	218	218	55.9	0.847	14
NW_019172913.1:5120449-5120666	cpgiscan	CpGIsland	1	217	217	59.9	1.177	22
NW_019171364.1:215896-216106	cpgiscan	CpGIsland	8	207	200	55	1.11	15
NW_019171364.1:2106005-2107391	cpgiscan	CpGIsland	220	420	201	55.2	0.947	14
NW_019172246.1:39714-39972	cpgiscan	CpGIsland	2	221	220	56.8	0.958	8
NW_019172833.1:732755-732983	cpgiscan	CpGIsland	7	228	222	56.7	1.289	23
NW_019172833.1:1558357-1558676	cpgiscan	CpGIsland	1	220	220	55	0.729	12
NW_019172833.1:2000351-2000752	cpgiscan	CpGIsland	2	202	201	55.2	0.652	10
NW_019172833.1:2199606-2199880	cpgiscan	CpGIsland	1	274	274	64.5	0.769	22
NW_019172833.1:3302747-3302959	cpgiscan	CpGIsland	13	212	200	56.5	0.658	10
NW_019172833.1:4513937-4514202	cpgiscan	CpGIsland	45	244	200	55	1.058	16
NC_035901.1:3855661-3855975	cpgiscan	CpGIsland	1	314	314	55	0.923	21
NC_035901.1:5735022-5735371	cpgiscan	CpGIsland	2	257	256	55	0.768	14
NC_035901.1:6039621-6039938	cpgiscan	CpGIsland	110	315	206	57.2	1.872	8
NC_035901.1:6457037-6457281	cpgiscan	CpGIsland	6	206	201	55.2	0.922	14
NC_035901.1:6709771-6710179	cpgiscan	CpGIsland	3	209	207	55	1.024	16
NC_035901.1:7311701-7311962	cpgiscan	CpGIsland	1	261	261	59	1.115	25
NC_035901.1:8894769-8895129	cpgiscan	CpGIsland	80	360	281	59.7	0.878	22
NC_035901.1:9218498-9218801	cpgiscan	CpGIsland	48	247	200	55	0.951	14
NC_035901.1:10250281-10250666	cpgiscan	CpGIsland	1	211	211	59.7	0.693	13
NC_035901.1:11608657-11609149	cpgiscan	CpGIsland	7	208	202	55.4	0.651	10
NC_035901.1:12521085-12521459	cpgiscan	CpGIsland	1	218	218	55.9	0.803	13
NC_035901.1:13208575-13208977	cpgiscan	CpGIsland	130	332	203	55.1	0.72	11
NC_035901.1:14436286-14436672	cpgiscan	CpGIsland	2	241	240	55	0.716	13
NC_035901.1:16705605-16705893	cpgiscan	CpGIsland	10	288	279	56.9	1.071	24
NC_035901.1:17288252-17288489	cpgiscan	CpGIsland	1	237	237	56.9	1.354	26
NC_035901.1:19033284-19033763	cpgiscan	CpGIsland	18	219	202	55.4	0.657	10
NC_035901.1:19033284-19033763	cpgiscan	CpGIsland	220	440	221	59.2	0.773	15
NC_035901.1:19071857-19072248	cpgiscan	CpGIsland	8	252	245	55.1	0.811	15
NC_035901.1:19082846-19083261	cpgiscan	CpGIsland	138	415	278	56.1	0.825	18
NC_035901.1:19083767-19085612	cpgiscan	CpGIsland	1074	1276	203	55.1	1.261	17
NC_035901.1:19083767-19085612	cpgiscan	CpGIsland	1505	1742	238	55	0.836	15
NC_035901.1:19089719-19091212	cpgiscan	CpGIsland	357	576	220	55	0.725	12
NC_035901.1:19091515-19092698	cpgiscan	CpGIsland	796	995	200	55	0.679	10
NC_035901.1:19094432-19098175	cpgiscan	CpGIsland	819	1027	209	61.2	0.658	12
NC_035901.1:19094432-19098175	cpgiscan	CpGIsland	2109	2308	200	55	1.063	16
NC_035901.1:19094432-19098175	cpgiscan	CpGIsland	2711	2915	205	59.5	0.665	12
NC_035901.1:23103953-23104668	cpgiscan	CpGIsland	139	338	200	55.5	0.65	10
NC_035901.1:23103953-23104668	cpgiscan	CpGIsland	457	656	200	55	1.435	21
NC_035901.1:24157542-24157947	cpgiscan	CpGIsland	157	356	200	55	0.838	11
NC_035901.1:26657789-26658189	cpgiscan	CpGIsland	34	233	200	55	0.683	10
NC_035901.1:29261087-29261637	cpgiscan	CpGIsland	1	349	349	61	0.838	27
NC_035901.1:29610697-29611011	cpgiscan	CpGIsland	1	227	227	56.3	0.734	13
NC_035901.1:30574516-30575191	cpgiscan	CpGIsland	5	324	320	55	0.829	20
NC_035901.1:30574516-30575191	cpgiscan	CpGIsland	326	675	350	56.5	0.983	27
NC_035901.1:30951400-30952041	cpgiscan	CpGIsland	273	476	204	59.3	0.671	12
NC_035901.1:34042074-34042387	cpgiscan	CpGIsland	114	313	200	55	1.426	21
NC_035901.1:35693005-35693229	cpgiscan	CpGIsland	2	201	200	55	1.155	16
NC_035901.1:35785414-35785830	cpgiscan	CpGIsland	5	393	389	55	0.85	25
NC_035901.1:37858754-37859203	cpgiscan	CpGIsland	56	256	201	60.6	0.666	12
NC_035901.1:37871863-37872155	cpgiscan	CpGIsland	89	289	201	55.2	1.142	17
NC_035901.1:38444022-38444345	cpgiscan	CpGIsland	1	211	211	58.7	0.809	14
NC_035901.1:38596622-38596910	cpgiscan	CpGIsland	1	288	288	58.6	0.824	19
NC_035901.1:38932394-38932701	cpgiscan	CpGIsland	90	292	203	55.1	1.436	21
NC_035903.1:3141607-3142194	cpgiscan	CpGIsland	1	252	252	56.3	0.805	16
NC_035903.1:3141607-3142194	cpgiscan	CpGIsland	288	490	203	55.1	0.714	11
NC_035903.1:3989919-3990269	cpgiscan	CpGIsland	13	212	200	55	1.023	13
NC_035903.1:4364550-4365195	cpgiscan	CpGIsland	56	354	299	55.5	0.651	15
NC_035903.1:6452244-6452556	cpgiscan	CpGIsland	1	312	312	73.3	0.999	39
NC_035903.1:7544278-7544523	cpgiscan	CpGIsland	1	245	245	58.3	0.92	19
NC_035903.1:10311937-10313247	cpgiscan	CpGIsland	448	696	249	55	0.662	12
NC_035903.1:10311937-10313247	cpgiscan	CpGIsland	806	1005	200	55	1.011	14
NC_035903.1:19841161-19841368	cpgiscan	CpGIsland	1	205	205	55.1	0.749	11
NC_035903.1:26072524-26072784	cpgiscan	CpGIsland	1	260	260	60	0.77	18
NC_035903.1:30611811-30612098	cpgiscan	CpGIsland	39	243	205	55.1	0.864	13
NC_035903.1:32789074-32789962	cpgiscan	CpGIsland	1	243	243	58.4	0.952	19
NC_035903.1:33284526-33285156	cpgiscan	CpGIsland	385	630	246	57.7	0.884	18
NC_035905.1:1273748-1274211	cpgiscan	CpGIsland	3	207	205	56	0.65	10
NC_035905.1:1273748-1274211	cpgiscan	CpGIsland	211	410	200	55.5	0.651	10
NC_035905.1:1365769-1366011	cpgiscan	CpGIsland	1	234	234	57.6	0.792	14
NC_035905.1:1374915-1375400	cpgiscan	CpGIsland	10	249	240	60.4	0.65	13
NC_035905.1:1384824-1385301	cpgiscan	CpGIsland	205	404	200	55	0.8	12
NC_035905.1:1402028-1402837	cpgiscan	CpGIsland	1	483	483	56.7	0.904	35
NC_035905.1:1402028-1402837	cpgiscan	CpGIsland	484	685	202	56.4	0.655	10
NC_035905.1:1403111-1403567	cpgiscan	CpGIsland	1	394	394	58.8	0.825	27
NC_035905.1:1645033-1645304	cpgiscan	CpGIsland	1	271	271	61.6	0.785	20
NC_035905.1:2762319-2762572	cpgiscan	CpGIsland	9	245	237	55.6	0.652	12
NC_035905.1:7002578-7002849	cpgiscan	CpGIsland	49	268	220	55	0.663	11
NC_035905.1:7600952-7601321	cpgiscan	CpGIsland	17	247	231	58	0.65	12
NC_035905.1:14565578-14566003	cpgiscan	CpGIsland	65	425	361	61.2	1.277	43
NC_035905.1:14586246-14586862	cpgiscan	CpGIsland	349	548	200	55	0.73	10
NC_035905.1:19170669-19170904	cpgiscan	CpGIsland	1	235	235	55.3	0.71	12
NC_035905.1:19394566-19394940	cpgiscan	CpGIsland	1	218	218	55	1.032	17
NC_035905.1:19843186-19843654	cpgiscan	CpGIsland	74	273	200	55	0.675	10
NC_035905.1:21248862-21249252	cpgiscan	CpGIsland	10	209	200	55	0.688	10
NC_035905.1:32044530-32044963	cpgiscan	CpGIsland	2	228	227	62.9	0.652	14
NC_035905.1:32044530-32044963	cpgiscan	CpGIsland	229	433	205	62.4	0.791	13
NC_035905.1:35325319-35325708	cpgiscan	CpGIsland	30	242	213	55.8	0.672	11
NC_035905.1:36020263-36020512	cpgiscan	CpGIsland	19	218	200	55	0.866	13
NC_035905.1:36055748-36055985	cpgiscan	CpGIsland	1	233	233	56.2	1.077	19
NC_035905.1:36544402-36544635	cpgiscan	CpGIsland	1	233	233	64.3	0.746	18
NC_035905.1:38011452-38011750	cpgiscan	CpGIsland	43	244	202	58.4	0.699	12
NC_035905.1:40011525-40011935	cpgiscan	CpGIsland	25	233	209	55	0.719	11
NW_019172855.1:1419684-1419938	cpgiscan	CpGIsland	1	254	254	63.7	0.853	22
NC_035919.1:1391887-1392205	cpgiscan	CpGIsland	1	306	306	55.8	0.98	23
NC_035919.1:1635157-1635382	cpgiscan	CpGIsland	11	224	214	55.1	1.071	15
NC_035919.1:3057638-3058056	cpgiscan	CpGIsland	1	360	360	59.1	0.815	25
NC_035919.1:4835441-4835823	cpgiscan	CpGIsland	15	219	205	61.9	0.66	13
NC_035919.1:5391892-5392252	cpgiscan	CpGIsland	1	258	258	55	1.475	28
NC_035919.1:9957703-9957909	cpgiscan	CpGIsland	1	206	206	67.9	1.387	33
NC_035919.1:16322076-16322296	cpgiscan	CpGIsland	1	220	220	57.2	0.946	17
NC_035919.1:19697547-19697780	cpgiscan	CpGIsland	11	233	223	61.8	0.706	15
NC_035919.1:21309445-21309659	cpgiscan	CpGIsland	1	211	211	58.2	0.67	12
NC_035919.1:22312243-22312474	cpgiscan	CpGIsland	1	231	231	62.3	0.869	18
NC_035919.1:22795883-22796340	cpgiscan	CpGIsland	1	386	386	58.2	1.492	48
NC_035919.1:23971874-23972341	cpgiscan	CpGIsland	204	467	264	57.1	0.741	16
NC_035919.1:29272155-29272539	cpgiscan	CpGIsland	7	206	200	55	0.733	11
NC_035919.1:30539979-30540183	cpgiscan	CpGIsland	1	204	204	57.8	0.997	17
NC_035919.1:37710666-37710957	cpgiscan	CpGIsland	43	245	203	55.1	0.842	11
NW_019171036.1:39018-39739	cpgiscan	CpGIsland	53	254	202	56.9	0.658	10
NW_019172906.1:1988174-1988522	cpgiscan	CpGIsland	1	348	348	59.4	0.951	29
NW_019172906.1:3803237-3803574	cpgiscan	CpGIsland	18	295	278	55	0.859	18
NW_019172906.1:4073380-4073848	cpgiscan	CpGIsland	2	201	200	55	0.728	11
NW_019172906.1:4073380-4073848	cpgiscan	CpGIsland	202	456	255	55.6	1.167	23
NW_019172906.1:5856475-5857387	cpgiscan	CpGIsland	141	340	200	55	1.101	16
NW_019172906.1:5856475-5857387	cpgiscan	CpGIsland	587	786	200	58	0.653	11
NW_019171757.1:77992-78371	cpgiscan	CpGIsland	1	379	379	61.4	0.727	26
NW_019171767.1:7079-7775	cpgiscan	CpGIsland	287	496	210	55.2	0.652	10
NW_019171489.1:26566-27082	cpgiscan	CpGIsland	1	209	209	55	0.893	14
NW_019172743.1:34970-38499	cpgiscan	CpGIsland	2881	3193	313	55.2	0.656	14
NW_019170636.1:133250-133559	cpgiscan	CpGIsland	1	206	206	55.3	0.769	12
NW_019172863.1:1394987-1395395	cpgiscan	CpGIsland	93	292	200	55	0.793	12
NW_019172339.1:161103-161466	cpgiscan	CpGIsland	115	321	207	55	0.778	11
NW_019171228.1:234255-234515	cpgiscan	CpGIsland	1	260	260	59.2	1.099	25
NW_019171228.1:973542-973905	cpgiscan	CpGIsland	61	261	201	55.2	1.186	18
NW_019171959.1:6717-7424	cpgiscan	CpGIsland	298	502	205	55.1	0.849	13
NW_019171959.1:8246-8570	cpgiscan	CpGIsland	1	297	297	56.9	0.971	23
NW_019171959.1:13340-13772	cpgiscan	CpGIsland	228	432	205	57	0.669	11
NW_019172695.1:227145-227484	cpgiscan	CpGIsland	12	339	328	61.8	0.732	23
NW_019172876.1:417503-417710	cpgiscan	CpGIsland	1	207	207	55	0.86	13
NW_019172876.1:1138887-1139128	cpgiscan	CpGIsland	41	240	200	55	0.729	11
NW_019171087.1:19397-20208	cpgiscan	CpGIsland	138	338	201	55.2	0.668	10
NW_019171087.1:19397-20208	cpgiscan	CpGIsland	381	581	201	55.2	0.988	15
NW_019171087.1:19397-20208	cpgiscan	CpGIsland	582	795	214	55.1	0.983	16
NW_019171122.1:12257-12560	cpgiscan	CpGIsland	92	298	207	55	0.77	12
NW_019170910.1:36820-37815	cpgiscan	CpGIsland	547	746	200	55	0.661	10
NW_019172238.1:375406-375721	cpgiscan	CpGIsland	8	207	200	55	0.902	13
NW_019172341.1:27966-28225	cpgiscan	CpGIsland	1	220	220	61.8	0.762	16
NW_019172849.1:1694408-1694661	cpgiscan	CpGIsland	1	253	253	63.2	0.87	22
NW_019171567.1:1081-1358	cpgiscan	CpGIsland	1	277	277	60.2	0.869	20
NW_019170976.1:310476-310746	cpgiscan	CpGIsland	1	270	270	55.1	0.837	17
NW_019170976.1:448166-448430	cpgiscan	CpGIsland	48	264	217	55.7	1.255	21
NC_035897.1:3974913-3975158	cpgiscan	CpGIsland	1	245	245	57.1	0.963	18
NC_035897.1:5297305-5297508	cpgiscan	CpGIsland	1	203	203	60.5	0.995	18
NC_035897.1:7884316-7884638	cpgiscan	CpGIsland	51	250	200	55	0.82	12
NC_035897.1:9463099-9463337	cpgiscan	CpGIsland	1	233	233	58.3	0.679	13
NC_035897.1:10950262-10950598	cpgiscan	CpGIsland	96	295	200	56	0.651	10
NC_035897.1:15904046-15904352	cpgiscan	CpGIsland	8	208	201	55.2	0.652	9
NC_035897.1:17503335-17503975	cpgiscan	CpGIsland	320	564	245	55.1	1.212	22
NC_035897.1:17645875-17646087	cpgiscan	CpGIsland	1	212	212	56.6	1.067	18
NC_035897.1:19551900-19552192	cpgiscan	CpGIsland	2	211	210	55.2	1.061	17
NC_035897.1:23860045-23860260	cpgiscan	CpGIsland	1	215	215	64.1	1.114	23
NC_035897.1:25641690-25642089	cpgiscan	CpGIsland	199	399	201	55.2	0.744	11
NW_019172839.1:442402-442653	cpgiscan	CpGIsland	30	229	200	55	1.148	17
NW_019172839.1:2448479-2448688	cpgiscan	CpGIsland	3	205	203	62.5	0.654	13
NW_019172839.1:2453478-2453895	cpgiscan	CpGIsland	81	310	230	55.2	0.89	15
NW_019172700.1:346-1082	cpgiscan	CpGIsland	127	461	335	57.3	0.801	22
NW_019172826.1:1507720-1508126	cpgiscan	CpGIsland	139	338	200	55	0.664	10
NW_019172826.1:2274542-2274779	cpgiscan	CpGIsland	1	237	237	56.9	1.092	21
NW_019172447.1:392491-395127	cpgiscan	CpGIsland	1	370	370	55.1	0.926	26
NW_019172447.1:396015-396457	cpgiscan	CpGIsland	1	332	332	59.3	0.788	23
NW_019171830.1:33393-34266	cpgiscan	CpGIsland	396	599	204	57.3	0.656	11
NW_019171830.1:35752-36169	cpgiscan	CpGIsland	203	402	200	55.5	0.653	10
NW_019171830.1:40665-45370	cpgiscan	CpGIsland	1177	1377	201	55.2	0.727	11
NW_019172421.1:5301-5923	cpgiscan	CpGIsland	205	410	206	55.8	0.691	11
NW_019172846.1:350516-350760	cpgiscan	CpGIsland	1	244	244	57.3	0.698	13
NW_019172846.1:1093695-1093930	cpgiscan	CpGIsland	7	213	207	55	0.661	10
NW_019172846.1:1127249-1127462	cpgiscan	CpGIsland	3	211	209	55	0.955	13
NW_019172894.1:27-1757	cpgiscan	CpGIsland	10	247	238	55	0.891	16
NW_019172894.1:27-1757	cpgiscan	CpGIsland	1056	1289	234	55.1	0.902	16
NW_019172892.1:182913-183218	cpgiscan	CpGIsland	1	204	204	64.2	0.668	14
NW_019172892.1:375047-375326	cpgiscan	CpGIsland	1	242	242	55.7	0.953	17
NW_019172892.1:528206-528513	cpgiscan	CpGIsland	3	260	258	57.3	0.655	13
NW_019172890.1:1434070-1434272	cpgiscan	CpGIsland	1	202	202	57.4	1.088	18
NW_019172890.1:1648087-1648371	cpgiscan	CpGIsland	1	205	205	55.1	0.709	11
NW_019172890.1:2408197-2408679	cpgiscan	CpGIsland	8	207	200	55	0.926	14
NW_019172890.1:5904580-5904821	cpgiscan	CpGIsland	8	241	234	55.9	0.718	13
NW_019172890.1:6848322-6848647	cpgiscan	CpGIsland	1	260	260	58	0.783	17
NW_019172830.1:2517647-2518290	cpgiscan	CpGIsland	333	533	201	55.2	0.886	13
NW_019172830.1:2734313-2734552	cpgiscan	CpGIsland	1	239	239	56.9	0.932	18
NW_019172830.1:3552027-3552343	cpgiscan	CpGIsland	1	316	316	62.3	0.794	24
NW_019172830.1:4404672-4405261	cpgiscan	CpGIsland	358	557	200	55	0.938	13
NC_035907.1:1786152-1786486	cpgiscan	CpGIsland	89	295	207	55	1.412	22
NC_035907.1:3077351-3077977	cpgiscan	CpGIsland	392	611	220	55	0.664	11
NC_035907.1:3123139-3123431	cpgiscan	CpGIsland	11	225	215	55.8	0.657	11
NC_035907.1:6611890-6612352	cpgiscan	CpGIsland	1	462	462	66	1.216	61
NC_035907.1:6655995-6656243	cpgiscan	CpGIsland	1	205	205	55.1	0.736	11
NC_035907.1:7290423-7290776	cpgiscan	CpGIsland	32	256	225	55.1	1.11	18
NW_019171529.1:127055-127413	cpgiscan	CpGIsland	125	358	234	58.9	1.44	29
NW_019171529.1:162728-162986	cpgiscan	CpGIsland	1	221	221	55.2	0.772	13
NW_019171529.1:239901-240909	cpgiscan	CpGIsland	540	741	202	57.4	0.661	11
NW_019171529.1:248429-250058	cpgiscan	CpGIsland	1108	1307	200	55.5	0.651	10
NC_035909.1:3015700-3016000	cpgiscan	CpGIsland	45	244	200	55	0.664	10
NC_035909.1:4018176-4018464	cpgiscan	CpGIsland	44	270	227	55	0.755	13
NC_035909.1:4722621-4723045	cpgiscan	CpGIsland	94	309	216	55	1.07	17
NC_035909.1:7918177-7918390	cpgiscan	CpGIsland	1	213	213	55.3	0.829	13
NC_035909.1:8376882-8377267	cpgiscan	CpGIsland	171	370	200	55	0.729	11
NC_035909.1:8603070-8603319	cpgiscan	CpGIsland	1	249	249	55.4	1.215	23
NC_035909.1:11536243-11536582	cpgiscan	CpGIsland	22	221	200	55	0.731	11
NC_035909.1:19699856-19700065	cpgiscan	CpGIsland	1	209	209	57.4	0.813	14
NC_035909.1:21658771-21659019	cpgiscan	CpGIsland	1	228	228	56.1	0.883	15
NC_035909.1:25697600-25697885	cpgiscan	CpGIsland	48	247	200	55	0.793	12
NC_035909.1:33251687-33251997	cpgiscan	CpGIsland	2	201	200	55	0.757	11
NC_035911.1:1114633-1115264	cpgiscan	CpGIsland	381	580	200	55	0.663	10
NC_035911.1:1196220-1196658	cpgiscan	CpGIsland	175	377	203	55.1	0.848	13
NC_035911.1:1198218-1200357	cpgiscan	CpGIsland	241	458	218	55.5	0.657	10
NC_035911.1:1309598-1310436	cpgiscan	CpGIsland	42	245	204	55.3	0.695	9
NC_035911.1:1309598-1310436	cpgiscan	CpGIsland	255	464	210	58.5	0.667	12
NC_035911.1:7193134-7193381	cpgiscan	CpGIsland	3	203	201	55.2	0.655	10
NC_035911.1:8061179-8061516	cpgiscan	CpGIsland	45	245	201	55.2	0.653	10
NC_035911.1:9387585-9387979	cpgiscan	CpGIsland	81	318	238	56.3	0.65	12
NC_035911.1:10075896-10076196	cpgiscan	CpGIsland	30	249	220	55.4	0.651	11
NC_035911.1:10950956-10951422	cpgiscan	CpGIsland	257	456	200	55.5	0.653	10
NC_035911.1:13788414-13789142	cpgiscan	CpGIsland	177	377	201	58.7	0.65	11
NC_035911.1:14090715-14091150	cpgiscan	CpGIsland	42	266	225	55.1	0.79	13
NC_035911.1:17575317-17575612	cpgiscan	CpGIsland	3	206	204	57.8	0.653	11
NC_035911.1:18143252-18143569	cpgiscan	CpGIsland	3	202	200	55	0.661	10
NC_035911.1:21008159-21008403	cpgiscan	CpGIsland	1	208	208	55.2	0.94	14
NC_035911.1:26264148-26264453	cpgiscan	CpGIsland	68	283	216	55	0.944	15
NC_035911.1:32878488-32879141	cpgiscan	CpGIsland	302	535	234	55.1	0.804	14
NC_035911.1:33848513-33849511	cpgiscan	CpGIsland	630	830	201	55.2	0.66	9
NC_035911.1:34261674-34261901	cpgiscan	CpGIsland	1	227	227	63.4	1.05	24
NW_019171281.1:46308-46803	cpgiscan	CpGIsland	1	495	495	58.7	0.852	36
NC_035913.1:3081647-3081877	cpgiscan	CpGIsland	3	207	205	55.1	0.925	14
NC_035913.1:3235850-3236131	cpgiscan	CpGIsland	15	257	243	55.1	1.293	23
NC_035913.1:9203211-9203480	cpgiscan	CpGIsland	1	269	269	61.3	1.028	26
NC_035913.1:10206901-10207104	cpgiscan	CpGIsland	1	203	203	58.6	0.651	11
NC_035913.1:10860495-10860724	cpgiscan	CpGIsland	1	229	229	56.3	0.828	15
NC_035913.1:13297414-13297696	cpgiscan	CpGIsland	10	230	221	59.7	0.692	12
NC_035913.1:14887896-14888644	cpgiscan	CpGIsland	8	208	201	55.2	1.323	20
NC_035913.1:15570750-15570962	cpgiscan	CpGIsland	1	212	212	56.1	0.785	13
NC_035913.1:16494052-16494312	cpgiscan	CpGIsland	50	259	210	55.2	0.886	14
NC_035913.1:18725575-18725797	cpgiscan	CpGIsland	1	207	207	55	0.708	11
NC_035913.1:19595472-19595853	cpgiscan	CpGIsland	1	381	381	66.4	1.021	42
NC_035913.1:21437239-21437494	cpgiscan	CpGIsland	1	255	255	58.4	1.104	23
NC_035913.1:21822406-21822613	cpgiscan	CpGIsland	1	207	207	68.5	1.191	29
NC_035913.1:22864564-22866388	cpgiscan	CpGIsland	952	1246	295	55.2	0.651	13
NC_035913.1:23179147-23186153	cpgiscan	CpGIsland	4155	4354	200	55	1.127	17
NC_035913.1:23179147-23186153	cpgiscan	CpGIsland	4578	4788	211	55.4	0.926	15
NC_035913.1:23187217-23195642	cpgiscan	CpGIsland	6556	6796	241	55.1	0.72	13
NC_035913.1:23187217-23195642	cpgiscan	CpGIsland	6847	7106	260	55	0.814	16
NC_035913.1:25248344-25248801	cpgiscan	CpGIsland	20	220	201	55.2	0.997	15
NC_035913.1:25248344-25248801	cpgiscan	CpGIsland	224	426	203	55.1	1.041	16
NC_035913.1:26701075-26701279	cpgiscan	CpGIsland	1	204	204	60.7	0.823	13
NC_035913.1:27812686-27813063	cpgiscan	CpGIsland	18	253	236	55	0.784	14
NW_019171731.1:395656-395866	cpgiscan	CpGIsland	1	203	203	55.6	0.699	11
NW_019171727.1:47092-50540	cpgiscan	CpGIsland	1921	2121	201	55.2	0.652	10
NW_019171721.1:5023-6629	cpgiscan	CpGIsland	976	1176	201	55.2	0.655	10
NW_019171721.1:5023-6629	cpgiscan	CpGIsland	1385	1585	201	55.2	0.727	11
NW_019171721.1:18561-20235	cpgiscan	CpGIsland	1	559	559	74.2	1.115	80
NW_019171721.1:27554-28560	cpgiscan	CpGIsland	23	223	201	55.2	0.851	13
NW_019171721.1:27554-28560	cpgiscan	CpGIsland	333	536	204	61.7	0.659	12
NW_019171721.1:27554-28560	cpgiscan	CpGIsland	607	926	320	55	0.83	20
NW_019171721.1:31175-31609	cpgiscan	CpGIsland	1	241	241	65.9	0.696	18
NW_019172848.1:272570-272795	cpgiscan	CpGIsland	11	224	214	56	0.654	11
NW_019172255.1:135424-135824	cpgiscan	CpGIsland	1	264	264	56	0.821	17
NW_019172824.1:1134206-1134415	cpgiscan	CpGIsland	1	209	209	55	0.696	11
NW_019172824.1:3686980-3687205	cpgiscan	CpGIsland	1	225	225	58.2	0.847	16
NW_019172834.1:393064-393448	cpgiscan	CpGIsland	81	280	200	63.5	0.657	12
NW_019172834.1:2048712-2049256	cpgiscan	CpGIsland	237	436	200	55	1.322	20
NW_019171502.1:43589-44394	cpgiscan	CpGIsland	49	253	205	56	0.65	10
NW_019171504.1:197149-198210	cpgiscan	CpGIsland	1	211	211	58.2	0.677	12
NW_019171990.1:156183-156452	cpgiscan	CpGIsland	16	269	254	68.5	0.712	21
NW_019172832.1:1266461-1266672	cpgiscan	CpGIsland	1	211	211	56.3	1.313	22
NW_019172869.1:284986-285394	cpgiscan	CpGIsland	82	281	200	55	0.662	10
NW_019172534.1:11621-12370	cpgiscan	CpGIsland	465	667	203	57.6	0.653	11
NW_019172534.1:16114-16376	cpgiscan	CpGIsland	1	262	262	58	0.969	21
NW_019170957.1:14405-15224	cpgiscan	CpGIsland	117	316	200	55	0.883	13
NW_019172828.1:3193872-3194084	cpgiscan	CpGIsland	1	212	212	55.1	1.119	18
NW_019172828.1:3933513-3933861	cpgiscan	CpGIsland	1	348	348	64	0.697	24
NW_019172828.1:5623936-5624188	cpgiscan	CpGIsland	1	201	201	55.2	0.844	11
NC_035918.1:48125-48488	cpgiscan	CpGIsland	161	363	203	57.1	0.653	10
NC_035918.1:6291929-6292159	cpgiscan	CpGIsland	1	230	230	66	0.754	18
NC_035918.1:6340244-6340611	cpgiscan	CpGIsland	6	205	200	56	0.658	10
NC_035918.1:11334841-11335084	cpgiscan	CpGIsland	1	206	206	55.3	0.83	13
NC_035918.1:11494740-11494995	cpgiscan	CpGIsland	38	255	218	56.8	0.926	16
NC_035918.1:14724822-14725382	cpgiscan	CpGIsland	140	371	232	55.1	0.725	11
NC_035918.1:17829145-17829379	cpgiscan	CpGIsland	19	218	200	55	0.866	13
NC_035918.1:18267885-18268221	cpgiscan	CpGIsland	102	306	205	61.9	0.654	12
NC_035918.1:21920990-21921600	cpgiscan	CpGIsland	258	473	216	55	0.692	11
NC_035918.1:23097991-23098246	cpgiscan	CpGIsland	1	255	255	66.2	0.757	21
NC_035918.1:25445706-25446123	cpgiscan	CpGIsland	3	238	236	55	0.654	11
NC_035918.1:25875378-25875600	cpgiscan	CpGIsland	1	222	222	62.1	1.043	22
NC_035918.1:27283992-27284288	cpgiscan	CpGIsland	15	243	229	55	0.971	16
NC_035918.1:28025828-28026112	cpgiscan	CpGIsland	1	225	225	55.5	0.749	13
NC_035918.1:29512646-29512915	cpgiscan	CpGIsland	1	269	269	60.2	0.82	20
NC_035916.1:811862-812213	cpgiscan	CpGIsland	137	337	201	55.2	0.99	14
NC_035916.1:896167-896898	cpgiscan	CpGIsland	282	481	200	55	0.802	12
NC_035916.1:1124610-1124860	cpgiscan	CpGIsland	1	250	250	59.6	0.847	18
NC_035916.1:1793154-1793369	cpgiscan	CpGIsland	1	215	215	58.6	0.704	13
NC_035916.1:3148640-3149021	cpgiscan	CpGIsland	5	269	265	55	0.697	14
NC_035916.1:4280861-4281142	cpgiscan	CpGIsland	2	210	209	55	0.995	15
NC_035916.1:11695719-11696022	cpgiscan	CpGIsland	48	247	200	55	0.925	14
NC_035916.1:19116214-19116750	cpgiscan	CpGIsland	22	221	200	55	0.672	10
NC_035916.1:19863597-19863898	cpgiscan	CpGIsland	26	274	249	55.4	1.268	24
NC_035916.1:23034385-23034874	cpgiscan	CpGIsland	78	339	262	66.7	0.65	19
NC_035916.1:23743140-23743412	cpgiscan	CpGIsland	39	239	201	55.2	0.653	10
NC_035916.1:35770241-35771095	cpgiscan	CpGIsland	49	248	200	55	0.653	8
NC_035914.1:904350-904626	cpgiscan	CpGIsland	1	276	276	57.6	0.83	19
NC_035914.1:9194077-9194355	cpgiscan	CpGIsland	24	224	201	55.2	0.653	10
NC_035914.1:9778476-9778739	cpgiscan	CpGIsland	7	207	201	57.7	0.653	10
NC_035914.1:10766264-10766761	cpgiscan	CpGIsland	1	250	250	56.4	0.763	15
NC_035914.1:12798428-12798922	cpgiscan	CpGIsland	11	210	200	64	0.65	13
NC_035914.1:12798428-12798922	cpgiscan	CpGIsland	213	415	203	55.1	0.664	10
NC_035914.1:14189640-14190090	cpgiscan	CpGIsland	227	427	201	55.2	0.724	11
NC_035914.1:15088322-15088753	cpgiscan	CpGIsland	136	335	200	55	0.742	11
NC_035914.1:15321839-15322053	cpgiscan	CpGIsland	1	213	213	69.4	0.7	18
NC_035914.1:16132752-16133027	cpgiscan	CpGIsland	1	237	237	56.9	0.866	16
NC_035914.1:18025961-18026412	cpgiscan	CpGIsland	203	405	203	55.1	0.65	10
NC_035914.1:19667902-19668120	cpgiscan	CpGIsland	4	213	210	55.2	0.817	13
NC_035914.1:20610712-20610980	cpgiscan	CpGIsland	1	268	268	64.5	0.68	19
NC_035914.1:21602521-21602914	cpgiscan	CpGIsland	1	217	217	60.3	0.756	14
NC_035914.1:21947828-21948065	cpgiscan	CpGIsland	1	237	237	64.5	1.052	26
NC_035914.1:22405502-22405704	cpgiscan	CpGIsland	1	202	202	55.4	0.651	10
NC_035914.1:23177667-23177993	cpgiscan	CpGIsland	1	208	208	56.7	0.657	11
NC_035914.1:25396473-25397049	cpgiscan	CpGIsland	8	213	206	55.3	0.663	10
NC_035914.1:25396473-25397049	cpgiscan	CpGIsland	214	416	203	55.1	0.913	14
NC_035914.1:28477219-28477775	cpgiscan	CpGIsland	24	224	201	55.2	0.853	13
NC_035914.1:30148681-30148911	cpgiscan	CpGIsland	1	230	230	63.9	1.086	25
NC_035914.1:32293993-32294369	cpgiscan	CpGIsland	177	376	200	55	1.013	15
NC_035914.1:38937775-38938033	cpgiscan	CpGIsland	1	258	258	56.9	0.889	18
NC_035914.1:39984087-39984379	cpgiscan	CpGIsland	1	276	276	56.1	1.013	22
NW_019172675.1:321857-322084	cpgiscan	CpGIsland	12	211	200	55	0.993	15
NW_019172909.1:314438-314655	cpgiscan	CpGIsland	1	210	210	55.7	1.114	18
NW_019171971.1:88902-89713	cpgiscan	CpGIsland	56	255	200	55	0.871	10
NW_019171597.1:59130-59599	cpgiscan	CpGIsland	120	339	220	55	0.901	15
NW_019172262.1:46165-46497	cpgiscan	CpGIsland	61	263	203	55.1	0.789	12
NW_019172487.1:29124-29364	cpgiscan	CpGIsland	1	240	240	58.7	1.008	11
NW_019170584.1:857793-858164	cpgiscan	CpGIsland	123	371	249	56.6	1.205	24
NW_019171911.1:1347-2231	cpgiscan	CpGIsland	1	415	415	64.8	0.948	41
NW_019171911.1:1347-2231	cpgiscan	CpGIsland	416	650	235	59.1	0.685	14
NW_019171911.1:1347-2231	cpgiscan	CpGIsland	651	854	204	57.3	0.673	11
NW_019171318.1:907-1620	cpgiscan	CpGIsland	163	524	362	55.2	0.654	18
NW_019172840.1:240494-241043	cpgiscan	CpGIsland	60	417	358	55	0.75	20
NW_019172862.1:174134-174447	cpgiscan	CpGIsland	1	313	313	58.4	1.016	27
NW_019172842.1:196307-196606	cpgiscan	CpGIsland	13	212	200	55	0.675	10
NW_019172860.1:1600042-1601295	cpgiscan	CpGIsland	257	456	200	55	1.2	18
NW_019172860.1:1600042-1601295	cpgiscan	CpGIsland	458	717	260	55	0.932	16
NW_019172850.1:705309-705548	cpgiscan	CpGIsland	1	239	239	67.3	0.731	19
NW_019172871.1:420768-421264	cpgiscan	CpGIsland	1	255	255	58.4	0.97	21
NW_019170707.1:18213-19048	cpgiscan	CpGIsland	364	586	223	55.1	0.811	13
NW_019172873.1:535071-535304	cpgiscan	CpGIsland	1	233	233	57	1.037	19
NW_019172873.1:1222789-1223090	cpgiscan	CpGIsland	62	262	201	55.2	0.653	10
NW_019172873.1:3242520-3242821	cpgiscan	CpGIsland	18	282	265	55	0.656	13
NW_019172875.1:538457-538803	cpgiscan	CpGIsland	131	344	214	55.1	0.677	11
NW_019172875.1:1823591-1823996	cpgiscan	CpGIsland	76	389	314	55	0.76	17
NW_019171678.1:70605-71246	cpgiscan	CpGIsland	71	455	385	55	1.269	37
NW_019172835.1:33463-33824	cpgiscan	CpGIsland	50	361	312	58	0.768	20
NW_019172936.1:1828422-1828799	cpgiscan	CpGIsland	50	256	207	57	0.654	11
NW_019171239.1:102121-102650	cpgiscan	CpGIsland	210	614	405	55	1.001	29
NW_019172942.1:389693-390085	cpgiscan	CpGIsland	81	280	200	55	0.8	12
NW_019171580.1:35731-36157	cpgiscan	CpGIsland	150	426	277	59.2	1.384	33
NW_019171580.1:41566-42219	cpgiscan	CpGIsland	25	224	200	55	0.664	10
NW_019170575.1:27595-30818	cpgiscan	CpGIsland	139	339	201	55.2	0.988	15
NW_019170575.1:27595-30818	cpgiscan	CpGIsland	341	564	224	55.3	0.936	16
NW_019172946.1:196943-197146	cpgiscan	CpGIsland	1	203	203	66.9	0.971	22
NW_019172946.1:333534-333798	cpgiscan	CpGIsland	39	248	210	56.6	0.653	11
NW_019172946.1:472129-472493	cpgiscan	CpGIsland	1	263	263	56.2	1.104	23
NW_019172946.1:2674054-2674322	cpgiscan	CpGIsland	1	268	268	65.6	0.742	20
NW_019172889.1:75896-76097	cpgiscan	CpGIsland	1	201	201	55.2	0.992	15
NW_019172889.1:273992-274247	cpgiscan	CpGIsland	1	255	255	56	1.413	27
NW_019172359.1:103692-103926	cpgiscan	CpGIsland	1	234	234	66.2	0.857	22
NW_019171121.1:46009-46391	cpgiscan	CpGIsland	132	345	214	55.1	1.227	19
NW_019170703.1:33929-34138	cpgiscan	CpGIsland	1	200	200	55	0.694	10
NW_019172864.1:82448-82702	cpgiscan	CpGIsland	1	254	254	66.5	0.889	25
NW_019172864.1:419733-420200	cpgiscan	CpGIsland	36	351	316	55	0.88	21
NW_019172864.1:433974-434254	cpgiscan	CpGIsland	1	280	280	61.7	0.797	21
NW_019172864.1:833973-834295	cpgiscan	CpGIsland	3	209	207	55	0.86	13
NW_019171845.1:4451-5312	cpgiscan	CpGIsland	441	640	200	55	0.653	8
NW_019170661.1:300216-302170	cpgiscan	CpGIsland	847	1058	212	55.1	0.744	12
NW_019170661.1:300216-302170	cpgiscan	CpGIsland	1060	1282	223	56	1.145	20
NW_019170661.1:300216-302170	cpgiscan	CpGIsland	1451	1795	345	55	0.896	23
NW_019170748.1:428253-428489	cpgiscan	CpGIsland	1	213	213	55.3	1.241	20
NW_019172893.1:791583-791799	cpgiscan	CpGIsland	2	203	202	58.9	0.651	11
NW_019172891.1:405807-406053	cpgiscan	CpGIsland	11	210	200	55	0.661	10
NW_019172887.1:738432-738727	cpgiscan	CpGIsland	13	244	232	55.1	0.7	10
NW_019172881.1:834916-835355	cpgiscan	CpGIsland	1	305	305	55	0.735	17
NW_019172881.1:839353-840781	cpgiscan	CpGIsland	572	809	238	55	0.784	14
NW_019172881.1:841709-846512	cpgiscan	CpGIsland	3	216	214	55.1	0.739	12
NW_019172881.1:841709-846512	cpgiscan	CpGIsland	2063	2273	211	55.4	0.68	11
NW_019172881.1:841709-846512	cpgiscan	CpGIsland	4191	4415	225	55.1	0.84	11
NW_019172881.1:849569-850147	cpgiscan	CpGIsland	74	273	200	55	0.864	13
NW_019171716.1:865957-866170	cpgiscan	CpGIsland	3	211	209	55	1.017	16
NW_019171716.1:875618-875968	cpgiscan	CpGIsland	45	313	269	55	0.764	15
NW_019171246.1:371452-371683	cpgiscan	CpGIsland	1	231	231	56.7	0.915	17
NW_019170609.1:7560-8521	cpgiscan	CpGIsland	1	305	305	57	0.769	19
NW_019170609.1:7560-8521	cpgiscan	CpGIsland	390	592	203	55.1	0.654	10
NW_019170609.1:9313-10027	cpgiscan	CpGIsland	267	671	405	56	0.915	29
NW_019171506.1:12939-13734	cpgiscan	CpGIsland	164	363	200	55	0.65	9
NW_019171506.1:12939-13734	cpgiscan	CpGIsland	423	622	200	55.5	0.651	10
NW_019172322.1:99650-100669	cpgiscan	CpGIsland	4	204	201	55.2	0.856	13
NW_019172570.1:30623-32159	cpgiscan	CpGIsland	16	218	203	55.1	1.041	16
NC_035910.1:361806-362033	cpgiscan	CpGIsland	1	226	226	57	0.655	12
NC_035910.1:1411157-1411407	cpgiscan	CpGIsland	23	222	200	55	0.859	13
NC_035910.1:2685276-2685657	cpgiscan	CpGIsland	122	321	200	55	0.736	11
NC_035910.1:2734227-2734436	cpgiscan	CpGIsland	1	209	209	57.8	0.921	16
NC_035910.1:3696965-3697232	cpgiscan	CpGIsland	1	202	202	55.4	0.708	11
NC_035910.1:4172261-4172710	cpgiscan	CpGIsland	1	214	214	56	0.955	16
NC_035910.1:4172261-4172710	cpgiscan	CpGIsland	215	430	216	55	1.281	21
NC_035910.1:14106045-14106405	cpgiscan	CpGIsland	119	320	202	55.4	0.661	10
NC_035910.1:14330543-14330902	cpgiscan	CpGIsland	7	219	213	56.8	0.673	11
NC_035910.1:14630666-14630970	cpgiscan	CpGIsland	1	205	205	55.1	0.707	11
NC_035910.1:19190548-19190781	cpgiscan	CpGIsland	13	213	201	55.2	0.676	10
NC_035910.1:22359637-22360010	cpgiscan	CpGIsland	1	220	220	67.2	0.666	16
NC_035910.1:23106406-23106658	cpgiscan	CpGIsland	1	227	227	56.3	0.665	12
NC_035910.1:24164991-24165354	cpgiscan	CpGIsland	160	362	203	55.1	0.843	13
NC_035910.1:26780370-26782318	cpgiscan	CpGIsland	1515	1737	223	55.1	1.007	15
NC_035910.1:26787231-26789107	cpgiscan	CpGIsland	314	513	200	55	1.392	21
NC_035910.1:30967257-30967477	cpgiscan	CpGIsland	1	220	220	55.9	1.167	13
NC_035910.1:31916390-31916717	cpgiscan	CpGIsland	28	252	225	55.1	0.761	13
NC_035910.1:32489165-32489394	cpgiscan	CpGIsland	2	201	200	55	0.928	14
NC_035910.1:36784466-36784877	cpgiscan	CpGIsland	132	340	209	55	0.757	11
NC_035910.1:37197898-37198623	cpgiscan	CpGIsland	479	679	201	59.2	0.653	10
NC_035910.1:37201987-37202372	cpgiscan	CpGIsland	98	385	288	56.9	0.899	21
NC_035900.1:2407883-2408422	cpgiscan	CpGIsland	322	521	200	55	0.661	10
NC_035900.1:3002854-3003226	cpgiscan	CpGIsland	104	324	221	55.2	0.714	12
NC_035900.1:8375462-8375793	cpgiscan	CpGIsland	34	233	200	55.5	0.653	10
NC_035900.1:10857685-10857903	cpgiscan	CpGIsland	1	218	218	70.6	0.808	22
NC_035900.1:14150657-14150976	cpgiscan	CpGIsland	1	319	319	60.5	1.028	30
NC_035900.1:17376796-17377115	cpgiscan	CpGIsland	1	292	292	57.5	1.009	23
NC_035900.1:24559019-24559561	cpgiscan	CpGIsland	1	203	203	55.1	1.435	22
NC_035900.1:24559019-24559561	cpgiscan	CpGIsland	291	497	207	55	0.955	15
NC_035900.1:24569190-24569660	cpgiscan	CpGIsland	271	470	200	55	0.833	12
NC_035902.1:501851-502065	cpgiscan	CpGIsland	5	205	201	55.2	0.652	10
NC_035902.1:5942894-5943286	cpgiscan	CpGIsland	103	303	201	55.2	0.652	10
NC_035902.1:9357761-9357997	cpgiscan	CpGIsland	1	206	206	55.3	0.944	14
NC_035902.1:9577937-9578527	cpgiscan	CpGIsland	229	431	203	55.1	0.65	10
NC_035902.1:9786706-9786979	cpgiscan	CpGIsland	11	210	200	55	0.992	15
NC_035902.1:10104917-10105208	cpgiscan	CpGIsland	90	291	202	61.8	0.673	13
NC_035902.1:10498290-10498589	cpgiscan	CpGIsland	71	271	201	55.2	0.653	10
NC_035902.1:20050680-20050989	cpgiscan	CpGIsland	6	309	304	62.1	0.864	22
NC_035902.1:24304140-24304514	cpgiscan	CpGIsland	1	209	209	55	1.214	17
NC_035902.1:25852489-25852751	cpgiscan	CpGIsland	10	210	201	55.2	0.845	10
NC_035902.1:26512595-26512875	cpgiscan	CpGIsland	4	208	205	55.1	1.037	16
NC_035902.1:27235584-27235937	cpgiscan	CpGIsland	1	353	353	59.4	0.956	29
NC_035902.1:28128887-28129125	cpgiscan	CpGIsland	10	214	205	55.1	0.841	10
NC_035902.1:28298869-28299186	cpgiscan	CpGIsland	31	230	200	58.5	0.65	11
NC_035902.1:35595497-35595765	cpgiscan	CpGIsland	1	268	268	60	1.051	25
NC_035902.1:36399360-36399562	cpgiscan	CpGIsland	1	202	202	61.3	1.043	18
NC_035902.1:37761113-37761406	cpgiscan	CpGIsland	48	252	205	55.1	0.657	10
NC_035902.1:37898730-37898984	cpgiscan	CpGIsland	1	207	207	55	0.711	11
NC_035902.1:40615536-40615755	cpgiscan	CpGIsland	7	206	200	55	0.793	12
NC_035902.1:42392099-42392330	cpgiscan	CpGIsland	1	231	231	63.2	1.173	27
NC_035902.1:46550618-46550883	cpgiscan	CpGIsland	47	247	201	55.2	0.66	9
NC_035902.1:51145310-51145594	cpgiscan	CpGIsland	56	256	201	55.2	0.818	9
NC_035902.1:51738984-51739288	cpgiscan	CpGIsland	64	304	241	56.8	0.796	15
NC_035904.1:2843597-2844239	cpgiscan	CpGIsland	405	604	200	55	0.992	15
NC_035904.1:3268070-3268386	cpgiscan	CpGIsland	1	316	316	71.2	0.736	29
NC_035904.1:5406948-5407287	cpgiscan	CpGIsland	126	328	203	55.1	0.789	12
NC_035904.1:6132498-6132771	cpgiscan	CpGIsland	53	253	201	55.7	0.651	10
NC_035904.1:6177654-6177926	cpgiscan	CpGIsland	61	269	209	55	0.771	12
NC_035904.1:7502305-7502573	cpgiscan	CpGIsland	1	268	268	58.2	0.793	18
NC_035904.1:12384090-12384445	cpgiscan	CpGIsland	28	308	281	55.1	1.032	22
NC_035904.1:14642761-14642997	cpgiscan	CpGIsland	1	236	236	59.7	0.837	17
NC_035904.1:14733028-14733508	cpgiscan	CpGIsland	134	333	200	55	1.142	16
NC_035904.1:17722300-17722581	cpgiscan	CpGIsland	54	253	200	55	0.662	10
NC_035904.1:22901303-22901544	cpgiscan	CpGIsland	20	237	218	55.9	0.762	13
NW_019171162.1:264219-264434	cpgiscan	CpGIsland	1	215	215	63.2	0.883	19
NC_035912.1:121526-121813	cpgiscan	CpGIsland	1	283	283	56.1	0.808	18
NC_035912.1:163557-164163	cpgiscan	CpGIsland	1	462	462	59.7	0.875	36
NC_035912.1:583407-583720	cpgiscan	CpGIsland	9	258	250	55.2	0.84	16
NC_035912.1:3360811-3361170	cpgiscan	CpGIsland	1	203	203	55.1	0.863	13
NC_035912.1:3747619-3748394	cpgiscan	CpGIsland	44	249	206	55.3	0.705	11
NC_035912.1:3996220-3996483	cpgiscan	CpGIsland	15	223	209	57.4	0.653	11
NC_035912.1:4141749-4142371	cpgiscan	CpGIsland	153	352	200	55	0.679	10
NC_035912.1:4141749-4142371	cpgiscan	CpGIsland	353	622	270	65.9	1.239	36
NC_035912.1:8381409-8381708	cpgiscan	CpGIsland	54	258	205	57.5	0.652	11
NC_035912.1:9761020-9761251	cpgiscan	CpGIsland	1	231	231	73.1	0.809	25
NC_035912.1:10160171-10160448	cpgiscan	CpGIsland	1	219	219	55.2	0.897	15
NC_035912.1:11112956-11113301	cpgiscan	CpGIsland	104	304	201	55.2	1.015	15
NC_035912.1:12372406-12373133	cpgiscan	CpGIsland	82	281	200	55	1.672	25
NC_035912.1:18464629-18464881	cpgiscan	CpGIsland	10	221	212	55.1	0.681	11
NC_035912.1:18795077-18795299	cpgiscan	CpGIsland	1	222	222	55.4	0.668	10
NC_035912.1:21530438-21530790	cpgiscan	CpGIsland	29	242	214	55.1	0.797	11
NC_035912.1:28029705-28029989	cpgiscan	CpGIsland	39	239	201	55.2	0.767	10
NC_035912.1:31872438-31872726	cpgiscan	CpGIsland	68	268	201	62.1	0.65	11
NC_035912.1:33323898-33324171	cpgiscan	CpGIsland	22	227	206	55.3	0.654	10
NC_035912.1:33971914-33972288	cpgiscan	CpGIsland	169	374	206	55.3	0.65	10
NC_035912.1:35963729-35964067	cpgiscan	CpGIsland	41	240	200	55.5	0.653	10
NC_035912.1:37868148-37868395	cpgiscan	CpGIsland	6	206	201	55.2	1.47	22
NC_035912.1:39583094-39583317	cpgiscan	CpGIsland	1	223	223	57.3	0.653	12
NW_019171150.1:19794-20223	cpgiscan	CpGIsland	1	231	231	57.1	0.794	13
NW_019171150.1:111187-112347	cpgiscan	CpGIsland	21	220	200	55	0.683	10
NW_019171150.1:125127-127879	cpgiscan	CpGIsland	518	717	200	55	1.003	15
NW_019171150.1:128156-129094	cpgiscan	CpGIsland	313	514	202	57.4	0.663	11
NW_019171150.1:128156-129094	cpgiscan	CpGIsland	679	918	240	58.7	0.677	14
NW_019171150.1:133687-134126	cpgiscan	CpGIsland	179	427	249	55.4	0.904	17
NW_019171150.1:134441-135087	cpgiscan	CpGIsland	19	218	200	55	0.926	14
NC_035920.1:5909131-5909384	cpgiscan	CpGIsland	33	253	221	55.6	0.704	12
NC_035920.1:11010702-11010976	cpgiscan	CpGIsland	1	257	257	61.8	0.653	15
NC_035920.1:11556668-11556934	cpgiscan	CpGIsland	49	248	200	55	0.794	12
NC_035920.1:12819723-12820045	cpgiscan	CpGIsland	59	268	210	55.2	0.652	10
NC_035920.1:13543479-13543698	cpgiscan	CpGIsland	1	219	219	63.9	0.759	17
NC_035920.1:15411949-15412212	cpgiscan	CpGIsland	1	263	263	60	1.061	25
NC_035920.1:15412412-15412897	cpgiscan	CpGIsland	1	269	269	56.8	0.925	20
NC_035920.1:16184484-16184723	cpgiscan	CpGIsland	1	239	239	59.8	0.823	15
NC_035920.1:19450298-19450768	cpgiscan	CpGIsland	1	222	222	56.7	0.679	12
NC_035920.1:19919240-19919681	cpgiscan	CpGIsland	201	419	219	56.6	0.705	12
NC_035920.1:21431515-21431829	cpgiscan	CpGIsland	28	288	261	55.1	0.801	14
NC_035920.1:24144697-24144995	cpgiscan	CpGIsland	1	221	221	55.2	1.014	17
NC_035920.1:25694928-25695341	cpgiscan	CpGIsland	1	206	206	55.3	0.826	13
NC_035920.1:30429855-30430190	cpgiscan	CpGIsland	51	250	200	55	0.81	12
NC_035920.1:31294568-31294786	cpgiscan	CpGIsland	1	218	218	66	0.786	18
NC_035920.1:31580431-31580886	cpgiscan	CpGIsland	229	435	207	55	1.183	15
NC_035920.1:36593738-36594155	cpgiscan	CpGIsland	69	417	349	60.1	0.696	22
NC_035920.1:37776549-37777071	cpgiscan	CpGIsland	1	299	299	58.5	0.673	17
NC_035920.1:37776549-37777071	cpgiscan	CpGIsland	300	522	223	58.7	1.057	20
NC_035920.1:38751403-38751808	cpgiscan	CpGIsland	39	238	200	55	0.928	14
NC_035920.1:39597388-39597695	cpgiscan	CpGIsland	6	274	269	57.2	0.733	16
NC_035920.1:39647817-39648176	cpgiscan	CpGIsland	48	359	312	56	0.799	19
NC_035920.1:40744849-40745137	cpgiscan	CpGIsland	37	238	202	57.9	0.663	11
NC_035920.1:44029902-44030194	cpgiscan	CpGIsland	1	292	292	56.1	0.912	21
NC_035920.1:46872951-46873320	cpgiscan	CpGIsland	1	217	217	56.2	0.65	11
NC_035920.1:46980210-46980504	cpgiscan	CpGIsland	51	294	244	55.7	1.057	20
NW_019172838.1:80012-80314	cpgiscan	CpGIsland	10	213	204	55.3	1.555	22
NW_019171037.1:416047-416630	cpgiscan	CpGIsland	288	583	296	56.4	0.904	17
NC_035917.1:747130-747557	cpgiscan	CpGIsland	1	240	240	57.5	0.756	15
NC_035917.1:859819-860319	cpgiscan	CpGIsland	277	486	210	55.2	1.377	22
NC_035917.1:1112201-1112489	cpgiscan	CpGIsland	4	210	207	55	0.828	13
NC_035917.1:6887015-6887342	cpgiscan	CpGIsland	21	220	200	55	0.925	14
NC_035917.1:12276707-12277189	cpgiscan	CpGIsland	1	219	219	55.2	0.801	13
NC_035917.1:16900835-16901465	cpgiscan	CpGIsland	412	629	218	55	0.914	15
NC_035917.1:20035734-20036004	cpgiscan	CpGIsland	10	254	245	55.1	0.952	17
NC_035899.1:7569568-7569832	cpgiscan	CpGIsland	22	261	240	55	0.72	13
NC_035899.1:9377944-9378211	cpgiscan	CpGIsland	4	210	207	55	0.854	13
NC_035899.1:10517420-10517792	cpgiscan	CpGIsland	1	372	372	57.5	1.205	37
NC_035899.1:13201976-13202236	cpgiscan	CpGIsland	1	228	228	57	0.65	12
NC_035899.1:16643178-16643440	cpgiscan	CpGIsland	1	262	262	66.4	1.043	29
NC_035899.1:19356915-19357241	cpgiscan	CpGIsland	10	230	221	55.2	0.712	12
NC_035899.1:24062093-24062439	cpgiscan	CpGIsland	52	251	200	55	0.722	10
NC_035899.1:25158950-25159217	cpgiscan	CpGIsland	1	267	267	61.7	0.785	20
NC_035899.1:25456396-25456618	cpgiscan	CpGIsland	1	222	222	57.6	0.832	14
NC_035899.1:27719556-27719900	cpgiscan	CpGIsland	93	314	222	57.6	0.651	12
NC_035899.1:29579420-29579904	cpgiscan	CpGIsland	111	312	202	58.9	0.656	11
NC_035899.1:30812415-30812630	cpgiscan	CpGIsland	13	215	203	55.1	0.996	15
NC_035899.1:38540948-38541417	cpgiscan	CpGIsland	189	389	201	58.7	0.653	11
NC_035899.1:46395082-46395670	cpgiscan	CpGIsland	6	275	270	55.1	0.929	19
NC_035899.1:50037076-50037352	cpgiscan	CpGIsland	63	262	200	55	0.98	14
NC_035899.1:52382689-52383009	cpgiscan	CpGIsland	1	240	240	64.5	0.711	17
NC_035899.1:56936024-56936528	cpgiscan	CpGIsland	244	483	240	55	0.777	14
NC_035899.1:57921047-57921527	cpgiscan	CpGIsland	1	473	473	63.8	0.752	36
NC_035899.1:62962361-62963087	cpgiscan	CpGIsland	1	567	567	59.4	0.858	43
NC_035899.1:65641290-65641692	cpgiscan	CpGIsland	92	292	201	55.2	0.664	10
NC_035899.1:66771436-66771663	cpgiscan	CpGIsland	3	209	207	55	0.829	13
NC_035899.1:67151195-67151617	cpgiscan	CpGIsland	1	223	223	55.1	1.094	14
NC_035899.1:68229806-68230116	cpgiscan	CpGIsland	1	216	216	58.3	0.655	10
NC_035899.1:71020288-71020824	cpgiscan	CpGIsland	130	329	200	55	1.124	17
NC_035899.1:71666656-71667007	cpgiscan	CpGIsland	11	219	209	55	0.895	12
NW_019170685.1:33803-34562	cpgiscan	CpGIsland	134	333	200	55	0.793	12
NW_019170685.1:41492-41740	cpgiscan	CpGIsland	4	244	241	55.1	1.063	18
NW_019172947.1:63695-64168	cpgiscan	CpGIsland	252	451	200	55	0.739	11
NW_019172884.1:841753-842007	cpgiscan	CpGIsland	1	254	254	58.2	0.742	16
NW_019170743.1:6994-8038	cpgiscan	CpGIsland	53	261	209	64.1	0.676	11
NW_019170743.1:6994-8038	cpgiscan	CpGIsland	563	762	200	63.5	0.651	13
NW_019170743.1:8540-10101	cpgiscan	CpGIsland	440	1077	638	66.9	0.734	52
NW_019170743.1:8540-10101	cpgiscan	CpGIsland	1078	1413	336	63.9	0.784	26
NW_019170743.1:11168-11895	cpgiscan	CpGIsland	53	252	200	55	0.878	13
NW_019170743.1:11168-11895	cpgiscan	CpGIsland	460	680	221	55.2	0.772	13
NW_019170743.1:17206-18720	cpgiscan	CpGIsland	1193	1404	212	55.6	0.651	10
NW_019172822.1:1187982-1188318	cpgiscan	CpGIsland	67	266	200	55	1.371	18
NW_019172742.1:182797-183069	cpgiscan	CpGIsland	18	217	200	55	0.742	11
NW_019172820.1:393252-393564	cpgiscan	CpGIsland	84	298	215	57.2	0.652	11
NW_019172820.1:472377-472687	cpgiscan	CpGIsland	1	310	310	62.2	0.933	28
NW_019172820.1:944944-945284	cpgiscan	CpGIsland	125	338	214	55.1	1.528	24
NW_019172025.1:15624-15953	cpgiscan	CpGIsland	1	209	209	56.9	0.657	11
NW_019172819.1:1119851-1120112	cpgiscan	CpGIsland	1	201	201	62.6	0.655	12
NW_019172819.1:1891948-1892210	cpgiscan	CpGIsland	26	262	237	56.1	0.919	17
NW_019172819.1:3123984-3124374	cpgiscan	CpGIsland	11	210	200	55	0.661	10
NW_019172819.1:3565396-3565775	cpgiscan	CpGIsland	82	378	297	55.5	1.084	21
NW_019172819.1:3632049-3632310	cpgiscan	CpGIsland	1	203	203	55.1	1.109	17
NW_019172819.1:4247663-4247884	cpgiscan	CpGIsland	4	212	209	66.5	0.653	12
NW_019172868.1:705570-705842	cpgiscan	CpGIsland	1	214	214	65.8	0.663	15
NW_019172868.1:2745842-2746133	cpgiscan	CpGIsland	90	291	202	55.4	1.095	17
NW_019172866.1:369969-370291	cpgiscan	CpGIsland	1	322	322	60.2	1.383	40
NC_035915.1:1045518-1045833	cpgiscan	CpGIsland	11	240	230	56.5	0.653	12
NC_035915.1:1374274-1375164	cpgiscan	CpGIsland	603	802	200	55	1.075	16
NC_035915.1:2460175-2460485	cpgiscan	CpGIsland	1	238	238	57.1	0.991	19
NC_035915.1:3742557-3742800	cpgiscan	CpGIsland	1	243	243	64.1	1.309	32
NC_035915.1:5711061-5711331	cpgiscan	CpGIsland	1	210	210	55.2	0.874	14
NC_035915.1:5997354-5997873	cpgiscan	CpGIsland	1	263	263	58.1	0.745	16
NC_035915.1:9328489-9328756	cpgiscan	CpGIsland	2	222	221	55.2	0.902	15
NC_035915.1:11531544-11531876	cpgiscan	CpGIsland	38	240	203	55.1	0.714	11
NC_035915.1:12765308-12765534	cpgiscan	CpGIsland	1	226	226	59.2	0.889	17
NC_035915.1:13732058-13732333	cpgiscan	CpGIsland	5	258	254	55.1	0.929	17
NC_035915.1:16876610-16876903	cpgiscan	CpGIsland	2	202	201	55.2	0.922	14
NC_035915.1:21349180-21349811	cpgiscan	CpGIsland	353	559	207	55	0.657	8
NC_035915.1:30380005-30380309	cpgiscan	CpGIsland	3	202	200	55	1.013	15
NC_035915.1:31057965-31058205	cpgiscan	CpGIsland	1	240	240	67	0.852	23
NW_019172904.1:320886-321622	cpgiscan	CpGIsland	256	709	454	56.6	0.773	28
NW_019172904.1:323314-323893	cpgiscan	CpGIsland	1	333	333	67.2	0.742	27
NW_019172904.1:329358-329929	cpgiscan	CpGIsland	1	489	489	55.8	0.819	29
NW_019172904.1:345225-345471	cpgiscan	CpGIsland	1	200	200	55	0.802	12
NW_019172904.1:1104807-1105250	cpgiscan	CpGIsland	65	265	201	55.2	0.656	10
NW_019172904.1:1153534-1153815	cpgiscan	CpGIsland	1	236	236	55.5	0.88	16
NW_019172275.1:311030-311423	cpgiscan	CpGIsland	1	393	393	66.4	0.951	41
NW_019172443.1:188854-189057	cpgiscan	CpGIsland	1	203	203	55.6	0.663	10
NC_035921.1:652133-652806	cpgiscan	CpGIsland	432	631	200	55	0.964	14
NC_035921.1:5422872-5423132	cpgiscan	CpGIsland	6	232	227	55	0.756	13
NC_035921.1:9079128-9079607	cpgiscan	CpGIsland	48	279	232	55.1	0.654	11
NC_035921.1:12712722-12713026	cpgiscan	CpGIsland	22	228	207	55	0.98	15
NC_035921.1:13941282-13941581	cpgiscan	CpGIsland	1	206	206	55.8	0.7	11
NC_035921.1:15532745-15533228	cpgiscan	CpGIsland	83	371	289	55	0.779	17
NC_035921.1:18577813-18578155	cpgiscan	CpGIsland	60	342	283	55.4	0.65	14
NC_035921.1:21885064-21885441	cpgiscan	CpGIsland	7	216	210	55.2	0.936	15
NC_035921.1:22311941-22312391	cpgiscan	CpGIsland	28	262	235	59.5	0.671	14
NC_035921.1:23068323-23068581	cpgiscan	CpGIsland	47	246	200	56	0.654	10
NC_035921.1:26212915-26213236	cpgiscan	CpGIsland	1	240	240	56.2	0.85	16
NC_035921.1:27341631-27341907	cpgiscan	CpGIsland	39	238	200	55	0.795	12
NC_035921.1:36102592-36103051	cpgiscan	CpGIsland	1	344	344	60.4	0.929	29
NC_035921.1:36395752-36396034	cpgiscan	CpGIsland	1	282	282	62	0.847	23
NC_035921.1:40319002-40319413	cpgiscan	CpGIsland	42	273	232	55.1	0.965	17
NC_035921.1:40688823-40689403	cpgiscan	CpGIsland	173	580	408	58	0.815	28
NC_035921.1:41170180-41170571	cpgiscan	CpGIsland	190	390	201	55.2	1.116	17
NC_035921.1:41207090-41207564	cpgiscan	CpGIsland	190	389	200	55	0.926	14
NC_035921.1:46151385-46151631	cpgiscan	CpGIsland	1	241	241	55.6	1.237	23
NW_019170799.1:41864-42447	cpgiscan	CpGIsland	1	229	229	73.7	0.686	21
NW_019170799.1:41864-42447	cpgiscan	CpGIsland	230	483	254	67.7	0.79	23
NW_019170986.1:410664-410877	cpgiscan	CpGIsland	3	206	204	57.3	0.655	11
NW_019171141.1:3007-3419	cpgiscan	CpGIsland	133	332	200	55	0.859	13
NW_019172924.1:3459222-3459993	cpgiscan	CpGIsland	1	247	247	57.4	0.885	16
NW_019172924.1:3783113-3783392	cpgiscan	CpGIsland	1	218	218	55.9	0.847	14
NW_019171908.1:36383-36939	cpgiscan	CpGIsland	212	411	200	55	1.4	20
