# Supplementary material for: B chromosomes of multiple species have intense evolutionary dynamics and accumulated genes related to important biological processes
Source: BMC Genomics. 2020 Sep 23;21:656. doi: 10.1186/s12864-020-07072-1 (PMC7509943; doi:10.1186/s12864-020-07072-1)
Supplement: Supplementary file 4 — Additional file 4: Supplementary Datasets (Excel files may include multiple sheets for respective species). Dataset 1. A complete list of B blocks detected in A. mexicanus, A. correntinus and A. flavolineata. Dataset 2. Genes integrity percentage of the B blocks of A. mexicanus and A. correntinus. Dataset 3. A complete list of B-linked CDS with significant Log base 2 ratio in A. mexicanus, A correntinus and A. flavolineata. Dataset 4. List of B exclusive sequences detected in A. mexicanus, A. correntinus and A. flavolineata. Dataset 5. qPCR GDR ratio experiment CT values of representative B blocks in 0B, 1B and 2B of A. mexicanus. Dataset 6. Methylated B blocks and CpG Islands detected in A. mexicanus. Dataset 7. A complete list of enriched GO terms in all studied species. Dataset 8. Fasta sequences of the B blocks (A. mexicanus). Dataset 9. Fasta sequences of the B blocks (A. correntinus). Dataset 10. Fasta sequences of the B blocks (A. flavolineata). Dataset 11. Fasta sequences of B exclusive sequences (A. mexicanus). Dataset 12. Fasta sequences of B exclusive sequences (A. correntinus). Dataset 13. Fasta sequences of B exclusive sequences (A. flavolineata). [file 12864_2020_7072_MOESM4_ESM.zip › Dataset-7-B-chrom-all-species-GO-enrichments-Results.xlsx]

## Sheet: A. mexicanus 
A. mexicanus B chromosome GO enrichment
GO.ID	Enriched term	condition.genes_frequency	condition.pvalue	condition.-log10_pvalue	definition	condition.Significant_genes	condition.Significant_genes_symbol
GO:0000723	telomere maintenance	30.43% (7/23)	0.00222594	2.65	Any process that contributes to the maintenance of proper telomeric length and structure by affecting and monitoring the activity of telomeric proteins, the length of telomeric DNA and the replication and repair of the DNA. These processes includes those that shorten, lengthen, replicate and repair the telomeric DNA sequences.	ENSAMXG00000000465;ENSAMXG00000003290;ENSAMXG00000004975;ENSAMXG00000014851;ENSAMXG00000035975;ENSAMXG00000040410;ENSAMXG00000042832	terf1;xrcc5;;atm;;;tert
GO:0000902	cell morphogenesis	15.44% (40/259)	0.000139462	3.86	The developmental process in which the size or shape of a cell is generated and organized.	ENSAMXG00000000146;ENSAMXG00000000253;ENSAMXG00000000846;ENSAMXG00000001638;ENSAMXG00000002511;ENSAMXG00000004958;ENSAMXG00000007289;ENSAMXG00000007530;ENSAMXG00000008438;ENSAMXG00000009035;ENSAMXG00000009215;ENSAMXG00000009903;ENSAMXG00000012709;ENSAMXG00000012767;ENSAMXG00000013184;ENSAMXG00000013226;ENSAMXG00000013294;ENSAMXG00000014093;ENSAMXG00000014174;ENSAMXG00000014273;ENSAMXG00000014841;…	PALMD (1 of many);erbb2;spg11;;fryl;gba2;myo9aa;triob;coro1a;slit1a;ulk2;ncam1b;;agrn;kif1b;shroom3;frya;pls3;notch1b;grna;myo9ab;plxnb1b;plod3;tmem59l;scrib;nrp1a;ptprfb;sema5a;cap1;lamc1;kif15;wnt4;zdhhc17;pard6gb;ccdc80l1;gli1;chrna1;adgrg1;gli2a;dbnlb
GO:0000904	cell morphogenesis involved in differentiation	15.45% (34/220)	0.000422978	3.37	The change in form (cell shape and size) that occurs when relatively unspecialized cells, e.g. embryonic or regenerative cells, acquire specialized structural and/or functional features that characterize the cells, tissues, or organs of the mature organism or some other relatively stable phase of the organism's life history.	ENSAMXG00000000253;ENSAMXG00000000846;ENSAMXG00000001638;ENSAMXG00000004958;ENSAMXG00000007289;ENSAMXG00000007530;ENSAMXG00000008438;ENSAMXG00000009035;ENSAMXG00000009215;ENSAMXG00000009903;ENSAMXG00000012709;ENSAMXG00000012767;ENSAMXG00000013184;ENSAMXG00000014093;ENSAMXG00000014174;ENSAMXG00000014273;ENSAMXG00000014841;ENSAMXG00000016329;ENSAMXG00000016685;ENSAMXG00000017776;ENSAMXG00000018369;…	erbb2;spg11;;gba2;myo9aa;triob;coro1a;slit1a;ulk2;ncam1b;;agrn;kif1b;pls3;notch1b;grna;myo9ab;plxnb1b;plod3;tmem59l;scrib;nrp1a;ptprfb;sema5a;lamc1;kif15;wnt4;zdhhc17;pard6gb;ccdc80l1;gli1;chrna1;adgrg1;gli2a
GO:0001838	embryonic epithelial tube formation	35.29% (6/17)	0.0019796	2.7	The morphogenesis of an embryonic epithelium into a tube-shaped structure.	ENSAMXG00000000644;ENSAMXG00000004531;ENSAMXG00000006328;ENSAMXG00000013226;ENSAMXG00000021519;ENSAMXG00000035492	grhl3;bbs9;prkci;shroom3;pcdh19;pard6gb
GO:0001841	neural tube formation	35.29% (6/17)	0.0019796	2.7	The formation of a tube from the flat layer of ectodermal cells known as the neural plate. This will give rise to the central nervous system.	ENSAMXG00000000644;ENSAMXG00000004531;ENSAMXG00000006328;ENSAMXG00000013226;ENSAMXG00000021519;ENSAMXG00000035492	grhl3;bbs9;prkci;shroom3;pcdh19;pard6gb
GO:0001843	neural tube closure	50% (3/6)	0.00993493	2	The last step in the formation of the neural tube, where the paired neural folds are brought together and fuse at the dorsal midline.	ENSAMXG00000000644;ENSAMXG00000004531;ENSAMXG00000013226	grhl3;bbs9;shroom3
GO:0006278	RNA-dependent DNA biosynthetic process	60% (3/5)	0.00529991	2.28	A DNA biosynthetic process that uses RNA as a template for RNA-dependent DNA polymerases (e.g. reverse transcriptase) that synthesize the new strand.	ENSAMXG00000004975;ENSAMXG00000040410;ENSAMXG00000042832	;;tert
GO:0006816	calcium ion transport	15.57% (19/122)	0.00673576	2.17	The directed movement of calcium (Ca) ions into, out of or within a cell, or between cells, by means of some agent such as a transporter or pore.	ENSAMXG00000000039;ENSAMXG00000000179;ENSAMXG00000001795;ENSAMXG00000003216;ENSAMXG00000004503;ENSAMXG00000007314;ENSAMXG00000008958;ENSAMXG00000009731;ENSAMXG00000010460;ENSAMXG00000011163;ENSAMXG00000012714;ENSAMXG00000015889;ENSAMXG00000015925;ENSAMXG00000020360;ENSAMXG00000035365;ENSAMXG00000035931;ENSAMXG00000038559;ENSAMXG00000042327;ENSAMXG00000043635	atp2b2;cacna1sb;itpr1a;;cacnb3b;slc8a4a;cacna1sa;si:dkey-28b4.8;cacnb2a;ryr2b;cacna1bb;cacna1ba;cacng8b;itpr2;;ryr1b;stim1a;;cacng8a
GO:0007004	telomere maintenance via telomerase	60% (3/5)	0.00529991	2.28	The maintenance of proper telomeric length by the addition of telomeric repeats by telomerase.	ENSAMXG00000004975;ENSAMXG00000040410;ENSAMXG00000042832	;;tert
GO:0007016	cytoskeletal anchoring at plasma membrane	50% (3/6)	0.00993493	2	A cytoskeleton organization process that directly or indirectly links cytoskeletal filaments to the plasma membrane.	ENSAMXG00000000442;ENSAMXG00000021833;ENSAMXG00000041057	tln2b;epb41l3a;epb41l3b
GO:0007018	microtubule-based movement	15.91% (21/132)	0.00351625	2.45	A microtubule-based process that results in the movement of organelles, other microtubules, or other cellular components. Examples include motor-driven movement along microtubules and movement driven by polymerization or depolymerization of microtubules.	ENSAMXG00000001465;ENSAMXG00000002528;ENSAMXG00000003123;ENSAMXG00000003700;ENSAMXG00000004937;ENSAMXG00000005434;ENSAMXG00000005950;ENSAMXG00000006057;ENSAMXG00000007105;ENSAMXG00000007429;ENSAMXG00000010422;ENSAMXG00000011099;ENSAMXG00000011281;ENSAMXG00000011728;ENSAMXG00000013184;ENSAMXG00000014212;ENSAMXG00000014523;ENSAMXG00000019593;ENSAMXG00000021392;ENSAMXG00000032278;ENSAMXG00000037702	ktn1;kif3b;dync2li1;DYNC2H1;dnah9l;KIF21A (1 of many);kif1ab;kif18a;kif21b;dnah5;MYO1D;;kif11;kif19;kif1b;;DYNC1I1;KIF2A;kif15;mapk8ip3;cenpe
GO:0007155	cell adhesion	12.59% (50/397)	0.00284213	2.55	The attachment of a cell, either to another cell or to an underlying substrate such as the extracellular matrix, via cell adhesion molecules.	ENSAMXG00000000442;ENSAMXG00000001244;ENSAMXG00000001379;ENSAMXG00000001590;ENSAMXG00000002124;ENSAMXG00000003876;ENSAMXG00000004584;ENSAMXG00000004966;ENSAMXG00000005521;ENSAMXG00000006013;ENSAMXG00000007573;ENSAMXG00000007719;ENSAMXG00000009903;ENSAMXG00000009933;ENSAMXG00000010220;ENSAMXG00000010404;ENSAMXG00000010785;ENSAMXG00000010806;ENSAMXG00000010901;ENSAMXG00000014261;ENSAMXG00000015447;…	tln2b;comp;;itgb7;pcdh1b;FAT4;sned1;stab1;jupb;clstn2;acana;ctnnd2a;ncam1b;cdh5;stab2;pcdh1a;PKP4 (1 of many);si:ch211-276c2.2;fat2;lama4;itga3a;;cdh4;zgc:152904;pcdh15b;si:ch211-186j3.6;cdh13;susd5;pcdh19;elmo2;;MPZL2;;;lyve1a;;;clstn3;;itga2b;pcdh2g17;;;nectin1a;;epdl1;;cdh26.2;selp;
GO:0007156	homophilic cell adhesion via plasma membrane adhesion molecules	15.85% (26/164)	0.00131754	2.88	The attachment of a plasma membrane adhesion molecule in one cell to an identical molecule in an adjacent cell.	ENSAMXG00000001379;ENSAMXG00000002124;ENSAMXG00000003876;ENSAMXG00000006013;ENSAMXG00000009933;ENSAMXG00000010404;ENSAMXG00000010806;ENSAMXG00000010901;ENSAMXG00000016031;ENSAMXG00000016470;ENSAMXG00000018085;ENSAMXG00000019158;ENSAMXG00000019851;ENSAMXG00000021519;ENSAMXG00000025595;ENSAMXG00000030167;ENSAMXG00000031669;ENSAMXG00000032255;ENSAMXG00000032404;ENSAMXG00000033884;ENSAMXG00000037002;…	;pcdh1b;FAT4;clstn2;cdh5;pcdh1a;si:ch211-276c2.2;fat2;;cdh4;pcdh15b;si:ch211-186j3.6;cdh13;pcdh19;;;;;;clstn3;pcdh2g17;;;;cdh26.2;
GO:0007409	axonogenesis	16.22% (30/185)	0.000396398	3.4	De novo generation of a long process of a neuron, including the terminal branched region. Refers to the morphogenesis or creation of shape or form of the developing axon, which carries efferent (outgoing) action potentials from the cell body towards target cells.	ENSAMXG00000000846;ENSAMXG00000001638;ENSAMXG00000004958;ENSAMXG00000007289;ENSAMXG00000007530;ENSAMXG00000008438;ENSAMXG00000009035;ENSAMXG00000009903;ENSAMXG00000012767;ENSAMXG00000013184;ENSAMXG00000014093;ENSAMXG00000014174;ENSAMXG00000014273;ENSAMXG00000014841;ENSAMXG00000016329;ENSAMXG00000016685;ENSAMXG00000017776;ENSAMXG00000018369;ENSAMXG00000019057;ENSAMXG00000019250;ENSAMXG00000020443;…	spg11;;gba2;myo9aa;triob;coro1a;slit1a;ncam1b;agrn;kif1b;pls3;notch1b;grna;myo9ab;plxnb1b;plod3;tmem59l;scrib;nrp1a;ptprfb;sema5a;lamc1;kif15;wnt4;zdhhc17;pard6gb;ccdc80l1;gli1;chrna1;gli2a
GO:0010833	telomere maintenance via telomere lengthening	50% (3/6)	0.00993493	2	Any process that contributes to the maintenance of proper telomeric length and structure by affecting and monitoring the activity of telomeric proteins and lengthening the telomeric DNA.	ENSAMXG00000004975;ENSAMXG00000040410;ENSAMXG00000042832	;;tert
GO:0014020	primary neural tube formation	50% (3/6)	0.00993493	2	The formation of the neural tube from an epithelial cell sheet (the neuroepithelium or neural plate). In primary neurulation, the cells surrounding the neural plate direct the neural plate cells to proliferate, invaginate, and pinch off from the surface to form a hollow epithelial tube. Primary neurulation is the typical mechanism of formation of the anterior neural tube.	ENSAMXG00000000644;ENSAMXG00000004531;ENSAMXG00000013226	grhl3;bbs9;shroom3
GO:0015074	DNA integration	13.49% (39/289)	0.00239383	2.62	The process in which a segment of DNA is incorporated into another, usually larger, DNA molecule such as a chromosome.	ENSAMXG00000011287;ENSAMXG00000025065;ENSAMXG00000026462;ENSAMXG00000030457;ENSAMXG00000030782;ENSAMXG00000030794;ENSAMXG00000031798;ENSAMXG00000031907;ENSAMXG00000032375;ENSAMXG00000032677;ENSAMXG00000033138;ENSAMXG00000033455;ENSAMXG00000033528;ENSAMXG00000033652;ENSAMXG00000033829;ENSAMXG00000035151;ENSAMXG00000035494;ENSAMXG00000035832;ENSAMXG00000036523;ENSAMXG00000036920;ENSAMXG00000037673;…	;;;;;;;;;;;;;;;;;;;;;;;;;;;;;;;;;;;;;;
GO:0016042	lipid catabolic process	17.78% (16/90)	0.00336503	2.47	The chemical reactions and pathways resulting in the breakdown of lipids, compounds soluble in an organic solvent but not, or sparingly, in an aqueous solvent.	ENSAMXG00000000508;ENSAMXG00000004958;ENSAMXG00000006319;ENSAMXG00000008278;ENSAMXG00000014239;ENSAMXG00000014913;ENSAMXG00000014951;ENSAMXG00000015332;ENSAMXG00000015678;ENSAMXG00000016446;ENSAMXG00000017715;ENSAMXG00000018196;ENSAMXG00000025896;ENSAMXG00000031433;ENSAMXG00000034956;ENSAMXG00000043361	etfa;gba2;pld1a;pld2;plch2a;PLCB4 (1 of many);PLCB1;lipeb;acox1;pnpla8;enpp7.2;asah2;plcl2;;lpl;lipf (1 of many)
GO:0016049	cell growth	16.87% (14/83)	0.00939372	2.03	The process in which a cell irreversibly increases in size over time by accretion and biosynthetic production of matter similar to that already present.	ENSAMXG00000007289;ENSAMXG00000009035;ENSAMXG00000013184;ENSAMXG00000014273;ENSAMXG00000014841;ENSAMXG00000016329;ENSAMXG00000017776;ENSAMXG00000020443;ENSAMXG00000021392;ENSAMXG00000021833;ENSAMXG00000032545;ENSAMXG00000035492;ENSAMXG00000041057;ENSAMXG00000042936	myo9aa;slit1a;kif1b;grna;myo9ab;plxnb1b;tmem59l;sema5a;kif15;epb41l3a;wnt4;pard6gb;epb41l3b;chrna1
GO:0022008	neurogenesis	12.18% (62/509)	0.00215631	2.67	Generation of cells within the nervous system.	ENSAMXG00000000253;ENSAMXG00000000846;ENSAMXG00000000888;ENSAMXG00000001638;ENSAMXG00000002064;ENSAMXG00000002528;ENSAMXG00000002958;ENSAMXG00000003586;ENSAMXG00000004073;ENSAMXG00000004315;ENSAMXG00000004734;ENSAMXG00000004873;ENSAMXG00000004958;ENSAMXG00000005681;ENSAMXG00000006328;ENSAMXG00000007289;ENSAMXG00000007343;ENSAMXG00000007530;ENSAMXG00000008438;ENSAMXG00000009035;ENSAMXG00000009215;…	erbb2;spg11;cc2d2a;;;kif3b;ap1b1;mgat5;CCDC66;epas1b;nefmb;rpgrip1;gba2;ache;prkci;myo9aa;tfeb;triob;coro1a;slit1a;ulk2;cntfr;ncam1b;nf1a;kif11;;agrn;nav2b;kif1b;pls3;camsap1b;notch1b;grna;CNTN1;myo9ab;six7;plxnb1b;cdh4;plod3;myo6b;tmem59l;scrib;nrp1a;bbs4;ptprfb;brinp3b;cdon;sema5a;lamc1;kif15;htr1ab;wnt4;zdhhc17;pard6gb;ccdc80l1;lef1;etv1;gli1;chrna1;adgrg1;gli2a;dbnlb
GO:0022610	biological adhesion	12.59% (50/397)	0.00284213	2.55	The attachment of a cell or organism to a substrate, another cell, or other organism. Biological adhesion includes intracellular attachment between membrane regions.	ENSAMXG00000000442;ENSAMXG00000001244;ENSAMXG00000001379;ENSAMXG00000001590;ENSAMXG00000002124;ENSAMXG00000003876;ENSAMXG00000004584;ENSAMXG00000004966;ENSAMXG00000005521;ENSAMXG00000006013;ENSAMXG00000007573;ENSAMXG00000007719;ENSAMXG00000009903;ENSAMXG00000009933;ENSAMXG00000010220;ENSAMXG00000010404;ENSAMXG00000010785;ENSAMXG00000010806;ENSAMXG00000010901;ENSAMXG00000014261;ENSAMXG00000015447;…	tln2b;comp;;itgb7;pcdh1b;FAT4;sned1;stab1;jupb;clstn2;acana;ctnnd2a;ncam1b;cdh5;stab2;pcdh1a;PKP4 (1 of many);si:ch211-276c2.2;fat2;lama4;itga3a;;cdh4;zgc:152904;pcdh15b;si:ch211-186j3.6;cdh13;susd5;pcdh19;elmo2;;MPZL2;;;lyve1a;;;clstn3;;itga2b;pcdh2g17;;;nectin1a;;epdl1;;cdh26.2;selp;
GO:0030030	cell projection organization	12.83% (53/413)	0.00143105	2.84	A process that is carried out at the cellular level which results in the assembly, arrangement of constituent parts, or disassembly of a prolongation or process extending from a cell, e.g. a flagellum or axon.	ENSAMXG00000000253;ENSAMXG00000000846;ENSAMXG00000001638;ENSAMXG00000002528;ENSAMXG00000003123;ENSAMXG00000003683;ENSAMXG00000004244;ENSAMXG00000004531;ENSAMXG00000004734;ENSAMXG00000004958;ENSAMXG00000006328;ENSAMXG00000007289;ENSAMXG00000007530;ENSAMXG00000008438;ENSAMXG00000008702;ENSAMXG00000009035;ENSAMXG00000009215;ENSAMXG00000009796;ENSAMXG00000009903;ENSAMXG00000011133;ENSAMXG00000011174;…	erbb2;spg11;;kif3b;dync2li1;bbs2;myb;bbs9;nefmb;gba2;prkci;myo9aa;triob;coro1a;pcm1;slit1a;ulk2;cntfr;ncam1b;pam;ttc17;cep290;;agrn;tapt1b;kif1b;pls3;camsap1b;notch1b;mcrs1;grna;CNTN1;myo9ab;plxnb1b;plod3;tmem59l;scrib;nrp1a;si:ch211-71m22.1;bbs4;ptprfb;zgc:56235;sema5a;lamc1;kif15;wnt4;zdhhc17;pard6gb;ccdc80l1;gli1;chrna1;gli2a;dbnlb
GO:0030182	neuron differentiation	12.84% (56/436)	0.00104302	2.98	The process in which a relatively unspecialized cell acquires specialized features of a neuron.	ENSAMXG00000000253;ENSAMXG00000000846;ENSAMXG00000000888;ENSAMXG00000001638;ENSAMXG00000002528;ENSAMXG00000002958;ENSAMXG00000003586;ENSAMXG00000004073;ENSAMXG00000004315;ENSAMXG00000004734;ENSAMXG00000004873;ENSAMXG00000004958;ENSAMXG00000005681;ENSAMXG00000006328;ENSAMXG00000007289;ENSAMXG00000007530;ENSAMXG00000008438;ENSAMXG00000009035;ENSAMXG00000009215;ENSAMXG00000009796;ENSAMXG00000009903;…	erbb2;spg11;cc2d2a;;kif3b;ap1b1;mgat5;CCDC66;epas1b;nefmb;rpgrip1;gba2;ache;prkci;myo9aa;triob;coro1a;slit1a;ulk2;cntfr;ncam1b;;agrn;kif1b;pls3;camsap1b;notch1b;grna;CNTN1;myo9ab;six7;plxnb1b;cdh4;plod3;myo6b;tmem59l;scrib;nrp1a;bbs4;ptprfb;brinp3b;cdon;sema5a;lamc1;kif15;htr1ab;wnt4;zdhhc17;pard6gb;ccdc80l1;lef1;etv1;gli1;chrna1;gli2a;dbnlb
GO:0031175	neuron projection development	15.51% (38/245)	0.000185353	3.73	The process whose specific outcome is the progression of a neuron projection over time, from its formation to the mature structure. A neuron projection is any process extending from a neural cell, such as axons or dendrites (collectively called neurites).	ENSAMXG00000000253;ENSAMXG00000000846;ENSAMXG00000001638;ENSAMXG00000004734;ENSAMXG00000004958;ENSAMXG00000007289;ENSAMXG00000007530;ENSAMXG00000008438;ENSAMXG00000009035;ENSAMXG00000009215;ENSAMXG00000009796;ENSAMXG00000009903;ENSAMXG00000012709;ENSAMXG00000012767;ENSAMXG00000013184;ENSAMXG00000014093;ENSAMXG00000014155;ENSAMXG00000014174;ENSAMXG00000014273;ENSAMXG00000014768;ENSAMXG00000014841;…	erbb2;spg11;;nefmb;gba2;myo9aa;triob;coro1a;slit1a;ulk2;cntfr;ncam1b;;agrn;kif1b;pls3;camsap1b;notch1b;grna;CNTN1;myo9ab;plxnb1b;plod3;tmem59l;scrib;nrp1a;ptprfb;sema5a;lamc1;kif15;wnt4;zdhhc17;pard6gb;ccdc80l1;gli1;chrna1;gli2a;dbnlb
GO:0032011	ARF protein signal transduction	27.27% (6/22)	0.00827778	2.08	A series of molecular signals within the cell that are mediated by a member of the ARF family of proteins switching to a GTP-bound active state.	ENSAMXG00000001027;ENSAMXG00000002009;ENSAMXG00000010171;ENSAMXG00000016371;ENSAMXG00000035846;ENSAMXG00000041802	IQSEC1 (1 of many);gbf1;psd3l;arfgef2;CYTH2;cyth4a
GO:0032012	regulation of ARF protein signal transduction	27.27% (6/22)	0.00827778	2.08	Any process that modulates the frequency, rate or extent of ARF protein signal transduction.	ENSAMXG00000001027;ENSAMXG00000002009;ENSAMXG00000010171;ENSAMXG00000016371;ENSAMXG00000035846;ENSAMXG00000041802	IQSEC1 (1 of many);gbf1;psd3l;arfgef2;CYTH2;cyth4a
GO:0032200	telomere organization	30.43% (7/23)	0.00222594	2.65	A process that is carried out at the cellular level which results in the assembly, arrangement of constituent parts, or disassembly of telomeres, terminal regions of a linear chromosome that include the telomeric DNA repeats and associated proteins.	ENSAMXG00000000465;ENSAMXG00000003290;ENSAMXG00000004975;ENSAMXG00000014851;ENSAMXG00000035975;ENSAMXG00000040410;ENSAMXG00000042832	terf1;xrcc5;;atm;;;tert
GO:0032259	methylation	15.42% (37/240)	0.000253249	3.6	The process in which a methyl group is covalently attached to a molecule.	ENSAMXG00000002479;ENSAMXG00000002506;ENSAMXG00000004301;ENSAMXG00000009497;ENSAMXG00000013022;ENSAMXG00000015399;ENSAMXG00000019567;ENSAMXG00000021299;ENSAMXG00000021485;ENSAMXG00000029094;ENSAMXG00000029120;ENSAMXG00000029598;ENSAMXG00000029798;ENSAMXG00000030716;ENSAMXG00000030734;ENSAMXG00000031337;ENSAMXG00000032042;ENSAMXG00000032647;ENSAMXG00000032751;ENSAMXG00000033217;ENSAMXG00000034458;…	hemk1;;mtr;setd1a;kmt2d;PNMT;dnmt3bb.1;trmt5;ezh2;;;;;;;;;;;;;;;;;;;;setd2;;;;si:dkey-190g11.3;;;;
GO:0032507	maintenance of protein location in cell	38.46% (5/13)	0.00310314	2.51	Any process in which a protein is maintained in a specific location within, or in the membrane of, a cell, and is prevented from moving elsewhere.	ENSAMXG00000000442;ENSAMXG00000006306;ENSAMXG00000020778;ENSAMXG00000021833;ENSAMXG00000041057	tln2b;syne1a;syne3;epb41l3a;epb41l3b
GO:0032989	cellular component morphogenesis	14.01% (44/314)	0.00059962	3.22	The process in which cellular structures, including whole cells or cell parts, are generated and organized.	ENSAMXG00000000146;ENSAMXG00000000253;ENSAMXG00000000508;ENSAMXG00000000846;ENSAMXG00000001638;ENSAMXG00000002511;ENSAMXG00000003267;ENSAMXG00000004958;ENSAMXG00000005681;ENSAMXG00000007289;ENSAMXG00000007530;ENSAMXG00000008438;ENSAMXG00000009035;ENSAMXG00000009215;ENSAMXG00000009903;ENSAMXG00000012709;ENSAMXG00000012767;ENSAMXG00000013184;ENSAMXG00000013226;ENSAMXG00000013294;ENSAMXG00000014093;…	PALMD (1 of many);erbb2;etfa;spg11;;fryl;capn9;gba2;ache;myo9aa;triob;coro1a;slit1a;ulk2;ncam1b;;agrn;kif1b;shroom3;frya;pls3;notch1b;grna;myo9ab;plxnb1b;plod3;tmem59l;scrib;nrp1a;ptprfb;sema5a;cap1;lamc1;kif15;plecb;wnt4;zdhhc17;pard6gb;ccdc80l1;gli1;chrna1;adgrg1;gli2a;dbnlb
GO:0032990	cell part morphogenesis	16.59% (34/205)	0.000107362	3.97	The process in which the anatomical structures of a cell part are generated and organized.	ENSAMXG00000000508;ENSAMXG00000000846;ENSAMXG00000001638;ENSAMXG00000004958;ENSAMXG00000007289;ENSAMXG00000007530;ENSAMXG00000008438;ENSAMXG00000009035;ENSAMXG00000009215;ENSAMXG00000009903;ENSAMXG00000012709;ENSAMXG00000012767;ENSAMXG00000013184;ENSAMXG00000014093;ENSAMXG00000014174;ENSAMXG00000014273;ENSAMXG00000014841;ENSAMXG00000016329;ENSAMXG00000016685;ENSAMXG00000017776;ENSAMXG00000018369;…	etfa;spg11;;gba2;myo9aa;triob;coro1a;slit1a;ulk2;ncam1b;;agrn;kif1b;pls3;notch1b;grna;myo9ab;plxnb1b;plod3;tmem59l;scrib;nrp1a;ptprfb;sema5a;lamc1;kif15;wnt4;zdhhc17;pard6gb;ccdc80l1;gli1;chrna1;gli2a;dbnlb
GO:0042476	odontogenesis	41.67% (5/12)	0.00205145	2.69	The process whose specific outcome is the progression of a tooth or teeth over time, from formation to the mature structure(s). A tooth is any hard bony, calcareous, or chitinous organ found in the mouth or pharynx of an animal and used in procuring or masticating food.	ENSAMXG00000006328;ENSAMXG00000017171;ENSAMXG00000041979;ENSAMXG00000043024;ENSAMXG00000043175	prkci;ssuh2rs1;gli1;smoc2;gli2a
GO:0043085	positive regulation of catalytic activity	13.73% (35/255)	0.00294232	2.53	Any process that activates or increases the activity of an enzyme.	ENSAMXG00000000289;ENSAMXG00000000826;ENSAMXG00000001013;ENSAMXG00000001027;ENSAMXG00000001330;ENSAMXG00000001650;ENSAMXG00000001893;ENSAMXG00000004903;ENSAMXG00000005456;ENSAMXG00000007289;ENSAMXG00000007770;ENSAMXG00000008524;ENSAMXG00000009259;ENSAMXG00000010785;ENSAMXG00000011633;ENSAMXG00000011852;ENSAMXG00000012708;ENSAMXG00000012709;ENSAMXG00000013835;ENSAMXG00000013863;ENSAMXG00000014841;…	tbcd;;srgap1a;IQSEC1 (1 of many);acap2;asap3;DOCK4 (1 of many);agap2;tpx2;myo9aa;arhgap17b;GARNL3;traf2b;PKP4 (1 of many);ARAP1;gcn1;ARHGAP22 (1 of many);;RAP1GDS1;rapgef2;myo9ab;ect2;depdc5;gmip;;arhgap45a;fzr1b;dock4b;rgs8;agap3;;traf4b;ralgapa1;rgs2;
GO:0043087	regulation of GTPase activity	21.34% (35/164)	2.46241e-07	6.61	Any process that modulates the rate of GTP hydrolysis by a GTPase.	ENSAMXG00000000289;ENSAMXG00000000826;ENSAMXG00000001013;ENSAMXG00000001027;ENSAMXG00000001330;ENSAMXG00000001650;ENSAMXG00000001893;ENSAMXG00000004903;ENSAMXG00000005970;ENSAMXG00000006463;ENSAMXG00000007289;ENSAMXG00000007770;ENSAMXG00000008524;ENSAMXG00000009954;ENSAMXG00000010459;ENSAMXG00000010785;ENSAMXG00000011633;ENSAMXG00000012708;ENSAMXG00000012709;ENSAMXG00000013835;ENSAMXG00000013863;…	tbcd;;srgap1a;IQSEC1 (1 of many);acap2;asap3;DOCK4 (1 of many);agap2;sbf2;nf1b;myo9aa;arhgap17b;GARNL3;sbf1;nf1a;PKP4 (1 of many);ARAP1;ARHGAP22 (1 of many);;RAP1GDS1;rapgef2;myo9ab;ect2;depdc5;gmip;;arhgap45a;syngap1a;dock4b;syngap1b;rgs8;agap3;ralgapa1;rgs2;
GO:0043113	receptor clustering	50% (4/8)	0.0027012	2.57	The receptor metabolic process that results in grouping of a set of receptors at a cellular location, often to amplify the sensitivity of a signaling response.	ENSAMXG00000012767;ENSAMXG00000014273;ENSAMXG00000018764;ENSAMXG00000042936	agrn;grna;gphnb;chrna1
GO:0043547	positive regulation of GTPase activity	19.33% (29/150)	1.96468e-05	4.71	Any process that activates or increases the activity of a GTPase.	ENSAMXG00000000289;ENSAMXG00000000826;ENSAMXG00000001013;ENSAMXG00000001027;ENSAMXG00000001330;ENSAMXG00000001650;ENSAMXG00000001893;ENSAMXG00000004903;ENSAMXG00000007289;ENSAMXG00000007770;ENSAMXG00000008524;ENSAMXG00000010785;ENSAMXG00000011633;ENSAMXG00000012708;ENSAMXG00000012709;ENSAMXG00000013835;ENSAMXG00000013863;ENSAMXG00000014841;ENSAMXG00000016621;ENSAMXG00000017289;ENSAMXG00000017542;…	tbcd;;srgap1a;IQSEC1 (1 of many);acap2;asap3;DOCK4 (1 of many);agap2;myo9aa;arhgap17b;GARNL3;PKP4 (1 of many);ARAP1;ARHGAP22 (1 of many);;RAP1GDS1;rapgef2;myo9ab;ect2;depdc5;gmip;;arhgap45a;dock4b;rgs8;agap3;ralgapa1;rgs2;
GO:0044093	positive regulation of molecular function	13.36% (37/277)	0.00362749	2.44	Any process that activates or increases the rate or extent of a molecular function, an elemental biological activity occurring at the molecular level, such as catalysis or binding.	ENSAMXG00000000289;ENSAMXG00000000826;ENSAMXG00000001013;ENSAMXG00000001027;ENSAMXG00000001330;ENSAMXG00000001650;ENSAMXG00000001893;ENSAMXG00000004903;ENSAMXG00000005456;ENSAMXG00000007289;ENSAMXG00000007770;ENSAMXG00000008524;ENSAMXG00000009259;ENSAMXG00000010785;ENSAMXG00000011633;ENSAMXG00000011852;ENSAMXG00000012708;ENSAMXG00000012709;ENSAMXG00000013835;ENSAMXG00000013863;ENSAMXG00000014841;…	tbcd;;srgap1a;IQSEC1 (1 of many);acap2;asap3;DOCK4 (1 of many);agap2;tpx2;myo9aa;arhgap17b;GARNL3;traf2b;PKP4 (1 of many);ARAP1;gcn1;ARHGAP22 (1 of many);;RAP1GDS1;rapgef2;myo9ab;ect2;crtc1b;depdc5;gmip;;arhgap45a;fzr1b;dock4b;rgs8;agap3;;traf4b;stim1a;ralgapa1;rgs2;
GO:0045185	maintenance of protein location	35.71% (5/14)	0.00449417	2.35	Any process in which a protein is maintained in a location and prevented from moving elsewhere. These include sequestration, stabilization to prevent transport elsewhere and the active retrieval of proteins that do move away.	ENSAMXG00000000442;ENSAMXG00000006306;ENSAMXG00000020778;ENSAMXG00000021833;ENSAMXG00000041057	tln2b;syne1a;syne3;epb41l3a;epb41l3b
GO:0046578	regulation of Ras protein signal transduction	16.18% (22/136)	0.00230854	2.64	Any process that modulates the frequency, rate or extent of Ras protein signal transduction.	ENSAMXG00000001027;ENSAMXG00000002009;ENSAMXG00000004251;ENSAMXG00000005016;ENSAMXG00000005405;ENSAMXG00000005552;ENSAMXG00000006975;ENSAMXG00000007530;ENSAMXG00000010171;ENSAMXG00000011122;ENSAMXG00000012198;ENSAMXG00000012436;ENSAMXG00000016371;ENSAMXG00000016621;ENSAMXG00000017015;ENSAMXG00000017598;ENSAMXG00000018215;ENSAMXG00000030301;ENSAMXG00000035839;ENSAMXG00000035846;ENSAMXG00000041494;…	IQSEC1 (1 of many);gbf1;;als2b;arhgef7a;si:ch211-269k10.2;sos1;triob;psd3l;kalrna;mcf2la;itsn1;arfgef2;ect2;RASGRF1;ARHGEF26;arhgef40;;VAV1;CYTH2;;cyth4a
GO:0048588	developmental cell growth	20% (12/60)	0.00393183	2.41	The growth of a cell, where growth contributes to the progression of the cell over time from one condition to another.	ENSAMXG00000007289;ENSAMXG00000009035;ENSAMXG00000013184;ENSAMXG00000014273;ENSAMXG00000014841;ENSAMXG00000016329;ENSAMXG00000017776;ENSAMXG00000020443;ENSAMXG00000021392;ENSAMXG00000032545;ENSAMXG00000035492;ENSAMXG00000042936	myo9aa;slit1a;kif1b;grna;myo9ab;plxnb1b;tmem59l;sema5a;kif15;wnt4;pard6gb;chrna1
GO:0048666	neuron development	13.91% (48/345)	0.000407822	3.39	The process whose specific outcome is the progression of a neuron over time, from initial commitment of the cell to a specific fate, to the fully functional differentiated cell.	ENSAMXG00000000253;ENSAMXG00000000846;ENSAMXG00000000888;ENSAMXG00000001638;ENSAMXG00000002528;ENSAMXG00000004073;ENSAMXG00000004734;ENSAMXG00000004873;ENSAMXG00000004958;ENSAMXG00000005681;ENSAMXG00000006328;ENSAMXG00000007289;ENSAMXG00000007530;ENSAMXG00000008438;ENSAMXG00000009035;ENSAMXG00000009215;ENSAMXG00000009796;ENSAMXG00000009903;ENSAMXG00000012709;ENSAMXG00000012767;ENSAMXG00000013184;…	erbb2;spg11;cc2d2a;;kif3b;CCDC66;nefmb;rpgrip1;gba2;ache;prkci;myo9aa;triob;coro1a;slit1a;ulk2;cntfr;ncam1b;;agrn;kif1b;pls3;camsap1b;notch1b;grna;CNTN1;myo9ab;six7;plxnb1b;cdh4;plod3;tmem59l;scrib;nrp1a;bbs4;ptprfb;sema5a;lamc1;kif15;wnt4;zdhhc17;pard6gb;ccdc80l1;etv1;gli1;chrna1;gli2a;dbnlb
GO:0048667	cell morphogenesis involved in neuron differentiation	16.33% (32/196)	0.000227414	3.64	The process in which the structures of a neuron are generated and organized. This process occurs while the initially relatively unspecialized cell is acquiring the specialized features of a neuron.	ENSAMXG00000000846;ENSAMXG00000001638;ENSAMXG00000004958;ENSAMXG00000007289;ENSAMXG00000007530;ENSAMXG00000008438;ENSAMXG00000009035;ENSAMXG00000009215;ENSAMXG00000009903;ENSAMXG00000012709;ENSAMXG00000012767;ENSAMXG00000013184;ENSAMXG00000014093;ENSAMXG00000014174;ENSAMXG00000014273;ENSAMXG00000014841;ENSAMXG00000016329;ENSAMXG00000016685;ENSAMXG00000017776;ENSAMXG00000018369;ENSAMXG00000019057;…	spg11;;gba2;myo9aa;triob;coro1a;slit1a;ulk2;ncam1b;;agrn;kif1b;pls3;notch1b;grna;myo9ab;plxnb1b;plod3;tmem59l;scrib;nrp1a;ptprfb;sema5a;lamc1;kif15;wnt4;zdhhc17;pard6gb;ccdc80l1;gli1;chrna1;gli2a
GO:0048675	axon extension	22% (11/50)	0.00260311	2.58	Long distance growth of a single axon process involved in cellular development.	ENSAMXG00000007289;ENSAMXG00000009035;ENSAMXG00000013184;ENSAMXG00000014273;ENSAMXG00000014841;ENSAMXG00000016329;ENSAMXG00000017776;ENSAMXG00000020443;ENSAMXG00000021392;ENSAMXG00000032545;ENSAMXG00000042936	myo9aa;slit1a;kif1b;grna;myo9ab;plxnb1b;tmem59l;sema5a;kif15;wnt4;chrna1
GO:0048699	generation of neurons	12.42% (58/467)	0.00189974	2.72	The process in which nerve cells are generated. This includes the production of neuroblasts and their differentiation into neurons.	ENSAMXG00000000253;ENSAMXG00000000846;ENSAMXG00000000888;ENSAMXG00000001638;ENSAMXG00000002528;ENSAMXG00000002958;ENSAMXG00000003586;ENSAMXG00000004073;ENSAMXG00000004315;ENSAMXG00000004734;ENSAMXG00000004873;ENSAMXG00000004958;ENSAMXG00000005681;ENSAMXG00000006328;ENSAMXG00000007289;ENSAMXG00000007530;ENSAMXG00000008438;ENSAMXG00000009035;ENSAMXG00000009215;ENSAMXG00000009796;ENSAMXG00000009903;…	erbb2;spg11;cc2d2a;;kif3b;ap1b1;mgat5;CCDC66;epas1b;nefmb;rpgrip1;gba2;ache;prkci;myo9aa;triob;coro1a;slit1a;ulk2;cntfr;ncam1b;nf1a;;agrn;kif1b;pls3;camsap1b;notch1b;grna;CNTN1;myo9ab;six7;plxnb1b;cdh4;plod3;myo6b;tmem59l;scrib;nrp1a;bbs4;ptprfb;brinp3b;cdon;sema5a;lamc1;kif15;htr1ab;wnt4;zdhhc17;pard6gb;ccdc80l1;lef1;etv1;gli1;chrna1;adgrg1;gli2a;dbnlb
GO:0048812	neuron projection morphogenesis	16.42% (33/201)	0.000164148	3.78	The process in which the anatomical structures of a neuron projection are generated and organized. A neuron projection is any process extending from a neural cell, such as axons or dendrites.	ENSAMXG00000000846;ENSAMXG00000001638;ENSAMXG00000004958;ENSAMXG00000007289;ENSAMXG00000007530;ENSAMXG00000008438;ENSAMXG00000009035;ENSAMXG00000009215;ENSAMXG00000009903;ENSAMXG00000012709;ENSAMXG00000012767;ENSAMXG00000013184;ENSAMXG00000014093;ENSAMXG00000014174;ENSAMXG00000014273;ENSAMXG00000014841;ENSAMXG00000016329;ENSAMXG00000016685;ENSAMXG00000017776;ENSAMXG00000018369;ENSAMXG00000019057;…	spg11;;gba2;myo9aa;triob;coro1a;slit1a;ulk2;ncam1b;;agrn;kif1b;pls3;notch1b;grna;myo9ab;plxnb1b;plod3;tmem59l;scrib;nrp1a;ptprfb;sema5a;lamc1;kif15;wnt4;zdhhc17;pard6gb;ccdc80l1;gli1;chrna1;gli2a;dbnlb
GO:0048858	cell projection morphogenesis	16.42% (33/201)	0.000164148	3.78	The process in which the anatomical structures of a cell projection are generated and organized.	ENSAMXG00000000846;ENSAMXG00000001638;ENSAMXG00000004958;ENSAMXG00000007289;ENSAMXG00000007530;ENSAMXG00000008438;ENSAMXG00000009035;ENSAMXG00000009215;ENSAMXG00000009903;ENSAMXG00000012709;ENSAMXG00000012767;ENSAMXG00000013184;ENSAMXG00000014093;ENSAMXG00000014174;ENSAMXG00000014273;ENSAMXG00000014841;ENSAMXG00000016329;ENSAMXG00000016685;ENSAMXG00000017776;ENSAMXG00000018369;ENSAMXG00000019057;…	spg11;;gba2;myo9aa;triob;coro1a;slit1a;ulk2;ncam1b;;agrn;kif1b;pls3;notch1b;grna;myo9ab;plxnb1b;plod3;tmem59l;scrib;nrp1a;ptprfb;sema5a;lamc1;kif15;wnt4;zdhhc17;pard6gb;ccdc80l1;gli1;chrna1;gli2a;dbnlb
GO:0051056	regulation of small GTPase mediated signal transduction	16.34% (25/153)	0.0010426	2.98	Any process that modulates the frequency, rate or extent of small GTPase mediated signal transduction.	ENSAMXG00000001027;ENSAMXG00000002009;ENSAMXG00000004251;ENSAMXG00000005016;ENSAMXG00000005405;ENSAMXG00000005552;ENSAMXG00000006975;ENSAMXG00000007530;ENSAMXG00000008524;ENSAMXG00000010171;ENSAMXG00000011122;ENSAMXG00000012198;ENSAMXG00000012436;ENSAMXG00000012709;ENSAMXG00000016371;ENSAMXG00000016621;ENSAMXG00000017015;ENSAMXG00000017598;ENSAMXG00000018215;ENSAMXG00000030301;ENSAMXG00000035839;…	IQSEC1 (1 of many);gbf1;;als2b;arhgef7a;si:ch211-269k10.2;sos1;triob;GARNL3;psd3l;kalrna;mcf2la;itsn1;;arfgef2;ect2;RASGRF1;ARHGEF26;arhgef40;;VAV1;CYTH2;ralgapa1;;cyth4a
GO:0051235	maintenance of location	23.53% (8/34)	0.00635603	2.2	Any process in which a cell, substance or cellular entity, such as a protein complex or organelle, is maintained in a location and prevented from moving elsewhere.	ENSAMXG00000000442;ENSAMXG00000006306;ENSAMXG00000011163;ENSAMXG00000020778;ENSAMXG00000021833;ENSAMXG00000035931;ENSAMXG00000041057;ENSAMXG00000042327	tln2b;syne1a;ryr2b;syne3;epb41l3a;ryr1b;epb41l3b;
GO:0051336	regulation of hydrolase activity	13.41% (44/328)	0.00147649	2.83	Any process that modulates the frequency, rate or extent of hydrolase activity, the catalysis of the hydrolysis of various bonds, e.g. C-O, C-N, C-C, phosphoric anhydride bonds, etc. Hydrolase is the systematic name for any enzyme of EC class 3.	ENSAMXG00000000289;ENSAMXG00000000826;ENSAMXG00000001013;ENSAMXG00000001027;ENSAMXG00000001330;ENSAMXG00000001650;ENSAMXG00000001893;ENSAMXG00000004903;ENSAMXG00000005970;ENSAMXG00000006463;ENSAMXG00000007289;ENSAMXG00000007770;ENSAMXG00000008019;ENSAMXG00000008524;ENSAMXG00000009954;ENSAMXG00000010459;ENSAMXG00000010785;ENSAMXG00000011633;ENSAMXG00000012708;ENSAMXG00000012709;ENSAMXG00000013835;…	tbcd;;srgap1a;IQSEC1 (1 of many);acap2;asap3;DOCK4 (1 of many);agap2;sbf2;nf1b;myo9aa;arhgap17b;anos1b;GARNL3;sbf1;nf1a;PKP4 (1 of many);ARAP1;ARHGAP22 (1 of many);;RAP1GDS1;rapgef2;myo9ab;casp8;ect2;pcsk1nl;depdc5;gmip;ppp1r11;cd109;;arhgap45a;syngap1a;dock4b;syngap1b;ppp1r3b;;rgs8;;;agap3;ralgapa1;rgs2;
GO:0051345	positive regulation of hydrolase activity	17.37% (29/167)	0.000149012	3.83	Any process that activates or increases the frequency, rate or extent of hydrolase activity, the catalysis of the hydrolysis of various bonds.	ENSAMXG00000000289;ENSAMXG00000000826;ENSAMXG00000001013;ENSAMXG00000001027;ENSAMXG00000001330;ENSAMXG00000001650;ENSAMXG00000001893;ENSAMXG00000004903;ENSAMXG00000007289;ENSAMXG00000007770;ENSAMXG00000008524;ENSAMXG00000010785;ENSAMXG00000011633;ENSAMXG00000012708;ENSAMXG00000012709;ENSAMXG00000013835;ENSAMXG00000013863;ENSAMXG00000014841;ENSAMXG00000016621;ENSAMXG00000017289;ENSAMXG00000017542;…	tbcd;;srgap1a;IQSEC1 (1 of many);acap2;asap3;DOCK4 (1 of many);agap2;myo9aa;arhgap17b;GARNL3;PKP4 (1 of many);ARAP1;ARHGAP22 (1 of many);;RAP1GDS1;rapgef2;myo9ab;ect2;depdc5;gmip;;arhgap45a;dock4b;rgs8;agap3;ralgapa1;rgs2;
GO:0051651	maintenance of location in cell	38.46% (5/13)	0.00310314	2.51	Any process in which a substance or cellular entity, such as a protein complex or organelle, is maintained in a specific location within, or in the membrane of, a cell, and is prevented from moving elsewhere.	ENSAMXG00000000442;ENSAMXG00000006306;ENSAMXG00000020778;ENSAMXG00000021833;ENSAMXG00000041057	tln2b;syne1a;syne3;epb41l3a;epb41l3b
GO:0051668	localization within membrane	50% (5/10)	0.000753683	3.12	Any process in which a substance or cellular entity, such as a protein complex or organelle, is transported to, and/or maintained in, a specific location within a membrane.	ENSAMXG00000012767;ENSAMXG00000014273;ENSAMXG00000015871;ENSAMXG00000018764;ENSAMXG00000042936	agrn;grna;anks1b;gphnb;chrna1
GO:0060606	tube closure	50% (3/6)	0.00993493	2	Creation of the central hole of a tube in an anatomical structure by sealing the edges of an epithelial fold.	ENSAMXG00000000644;ENSAMXG00000004531;ENSAMXG00000013226	grhl3;bbs9;shroom3
GO:0061564	axon development	15.87% (33/208)	0.000314775	3.5	The progression of an axon over time. Covers axonogenesis (de novo generation of an axon) and axon regeneration (regrowth), as well as processes pertaining to the progression of the axon over time (fasciculation and defasciculation).	ENSAMXG00000000253;ENSAMXG00000000846;ENSAMXG00000001638;ENSAMXG00000004734;ENSAMXG00000004958;ENSAMXG00000007289;ENSAMXG00000007530;ENSAMXG00000008438;ENSAMXG00000009035;ENSAMXG00000009796;ENSAMXG00000009903;ENSAMXG00000012767;ENSAMXG00000013184;ENSAMXG00000014093;ENSAMXG00000014174;ENSAMXG00000014273;ENSAMXG00000014841;ENSAMXG00000016329;ENSAMXG00000016685;ENSAMXG00000017776;ENSAMXG00000018369;…	erbb2;spg11;;nefmb;gba2;myo9aa;triob;coro1a;slit1a;cntfr;ncam1b;agrn;kif1b;pls3;notch1b;grna;myo9ab;plxnb1b;plod3;tmem59l;scrib;nrp1a;ptprfb;sema5a;lamc1;kif15;wnt4;zdhhc17;pard6gb;ccdc80l1;gli1;chrna1;gli2a
GO:0070588	calcium ion transmembrane transport	16.5% (17/103)	0.00561268	2.25	A process in which a calcium ion is transported from one side of a membrane to the other by means of some agent such as a transporter or pore.	ENSAMXG00000000039;ENSAMXG00000000179;ENSAMXG00000001795;ENSAMXG00000003216;ENSAMXG00000004503;ENSAMXG00000008958;ENSAMXG00000009731;ENSAMXG00000010460;ENSAMXG00000011163;ENSAMXG00000012714;ENSAMXG00000015889;ENSAMXG00000015925;ENSAMXG00000020360;ENSAMXG00000035931;ENSAMXG00000038559;ENSAMXG00000042327;ENSAMXG00000043635	atp2b2;cacna1sb;itpr1a;;cacnb3b;cacna1sa;si:dkey-28b4.8;cacnb2a;ryr2b;cacna1bb;cacna1ba;cacng8b;itpr2;ryr1b;stim1a;;cacng8a
GO:0072657	protein localization to membrane	22.86% (8/35)	0.00764174	2.12	A process in which a protein is transported to, or maintained in, a specific location in a membrane.	ENSAMXG00000002958;ENSAMXG00000004011;ENSAMXG00000012767;ENSAMXG00000014273;ENSAMXG00000018000;ENSAMXG00000018764;ENSAMXG00000035069;ENSAMXG00000042936	ap1b1;srp72;agrn;grna;zgc:113278;gphnb;srp68;chrna1
GO:0098609	cell-cell adhesion	13.78% (31/225)	0.004666	2.33	The attachment of one cell to another cell via adhesion molecules.	ENSAMXG00000001379;ENSAMXG00000002124;ENSAMXG00000003876;ENSAMXG00000006013;ENSAMXG00000007719;ENSAMXG00000009933;ENSAMXG00000010404;ENSAMXG00000010785;ENSAMXG00000010806;ENSAMXG00000010901;ENSAMXG00000016031;ENSAMXG00000016470;ENSAMXG00000018085;ENSAMXG00000019158;ENSAMXG00000019851;ENSAMXG00000021519;ENSAMXG00000024695;ENSAMXG00000025595;ENSAMXG00000029789;ENSAMXG00000030167;ENSAMXG00000031669;…	;pcdh1b;FAT4;clstn2;ctnnd2a;cdh5;pcdh1a;PKP4 (1 of many);si:ch211-276c2.2;fat2;;cdh4;pcdh15b;si:ch211-186j3.6;cdh13;pcdh19;elmo2;;MPZL2;;;;;clstn3;;pcdh2g17;;;;cdh26.2;
GO:0098742	cell-cell adhesion via plasma-membrane adhesion molecules	15.52% (27/174)	0.00148937	2.83	The attachment of one cell to another cell via adhesion molecules that are at least partially embedded in the plasma membrane.	ENSAMXG00000001379;ENSAMXG00000002124;ENSAMXG00000003876;ENSAMXG00000006013;ENSAMXG00000009933;ENSAMXG00000010404;ENSAMXG00000010806;ENSAMXG00000010901;ENSAMXG00000016031;ENSAMXG00000016470;ENSAMXG00000018085;ENSAMXG00000019158;ENSAMXG00000019851;ENSAMXG00000021519;ENSAMXG00000025595;ENSAMXG00000030167;ENSAMXG00000031669;ENSAMXG00000032255;ENSAMXG00000032404;ENSAMXG00000033884;ENSAMXG00000034908;…	;pcdh1b;FAT4;clstn2;cdh5;pcdh1a;si:ch211-276c2.2;fat2;;cdh4;pcdh15b;si:ch211-186j3.6;cdh13;pcdh19;;;;;;clstn3;;pcdh2g17;;;;cdh26.2;
GO:0120036	plasma membrane bounded cell projection organization	12.68% (52/410)	0.00203913	2.69	A process that is carried out at the cellular level which results in the assembly, arrangement of constituent parts, or disassembly of a plasma membrane bounded prolongation or process extending from a cell, e.g. a cilium or axon.	ENSAMXG00000000253;ENSAMXG00000000846;ENSAMXG00000001638;ENSAMXG00000002528;ENSAMXG00000003123;ENSAMXG00000003683;ENSAMXG00000004244;ENSAMXG00000004531;ENSAMXG00000004734;ENSAMXG00000004958;ENSAMXG00000007289;ENSAMXG00000007530;ENSAMXG00000008438;ENSAMXG00000008702;ENSAMXG00000009035;ENSAMXG00000009215;ENSAMXG00000009796;ENSAMXG00000009903;ENSAMXG00000011133;ENSAMXG00000011174;ENSAMXG00000011708;…	erbb2;spg11;;kif3b;dync2li1;bbs2;myb;bbs9;nefmb;gba2;myo9aa;triob;coro1a;pcm1;slit1a;ulk2;cntfr;ncam1b;pam;ttc17;cep290;;agrn;tapt1b;kif1b;pls3;camsap1b;notch1b;mcrs1;grna;CNTN1;myo9ab;plxnb1b;plod3;tmem59l;scrib;nrp1a;si:ch211-71m22.1;bbs4;ptprfb;zgc:56235;sema5a;lamc1;kif15;wnt4;zdhhc17;pard6gb;ccdc80l1;gli1;chrna1;gli2a;dbnlb
GO:0120039	plasma membrane bounded cell projection morphogenesis	16.42% (33/201)	0.000164148	3.78	The process in which the anatomical structures of a plasma membrane bounded cell projection are generated and organized.	ENSAMXG00000000846;ENSAMXG00000001638;ENSAMXG00000004958;ENSAMXG00000007289;ENSAMXG00000007530;ENSAMXG00000008438;ENSAMXG00000009035;ENSAMXG00000009215;ENSAMXG00000009903;ENSAMXG00000012709;ENSAMXG00000012767;ENSAMXG00000013184;ENSAMXG00000014093;ENSAMXG00000014174;ENSAMXG00000014273;ENSAMXG00000014841;ENSAMXG00000016329;ENSAMXG00000016685;ENSAMXG00000017776;ENSAMXG00000018369;ENSAMXG00000019057;…	spg11;;gba2;myo9aa;triob;coro1a;slit1a;ulk2;ncam1b;;agrn;kif1b;pls3;notch1b;grna;myo9ab;plxnb1b;plod3;tmem59l;scrib;nrp1a;ptprfb;sema5a;lamc1;kif15;wnt4;zdhhc17;pard6gb;ccdc80l1;gli1;chrna1;gli2a;dbnlb
GO:1990138	neuron projection extension	22% (11/50)	0.00260311	2.58	Long distance growth of a single neuron projection involved in cellular development. A neuron projection is a prolongation or process extending from a nerve cell, e.g. an axon or dendrite.	ENSAMXG00000007289;ENSAMXG00000009035;ENSAMXG00000013184;ENSAMXG00000014273;ENSAMXG00000014841;ENSAMXG00000016329;ENSAMXG00000017776;ENSAMXG00000020443;ENSAMXG00000021392;ENSAMXG00000032545;ENSAMXG00000042936	myo9aa;slit1a;kif1b;grna;myo9ab;plxnb1b;tmem59l;sema5a;kif15;wnt4;chrna1

## Sheet: A. correntinus
A. correntinus B chromosome GO enrichment
GO.ID	Enriched term	condition.genes_frequency	condition.pvalue	condition.-log10_pvalue	definition	condition.Significant_genes	condition.Significant_genes_symbol
GO:0003006	developmental process involved in reproduction	12.5% (7/56)	0.00572596	2.24	A developmental process in which a progressive change in the state of some part of an organism specifically contributes to its ability to form offspring.	ENSAMXG00000032000;ENSAMXG00000037202;ENSAMXG00000039847;ENSAMXG00000040123;ENSAMXG00000040661;ENSAMXG00000040732;ENSAMXG00000043559	;;;;;;
GO:0006139	nucleobase-containing compound metabolic process	4.74% (130/2745)	0.00670774	2.17	Any cellular metabolic process involving nucleobases, nucleosides, nucleotides and nucleic acids.	ENSAMXG00000001555;ENSAMXG00000004590;ENSAMXG00000004608;ENSAMXG00000005798;ENSAMXG00000005882;ENSAMXG00000010803;ENSAMXG00000011048;ENSAMXG00000011912;ENSAMXG00000012367;ENSAMXG00000014068;ENSAMXG00000016325;ENSAMXG00000016533;ENSAMXG00000016994;ENSAMXG00000017490;ENSAMXG00000017716;ENSAMXG00000018187;ENSAMXG00000018368;ENSAMXG00000018723;ENSAMXG00000019484;ENSAMXG00000024395;ENSAMXG00000024835;…	brip1;ampd2a;sin3ab;ampd3a;znf131;gtf2f1;nfatc1;pfkpb;chd1l;tars;atad2;mllt1a;;uckl1b;vars;L3MBTL4;ern2;cebpb;;tyw5;;;atoh1c;;;;;;ndufc2;;;;;;;;purba;;;;;;;;tbp;;;;wnt4;;;;;;;;;;mtap;;;;zgc:110269;;irf4a;;;;;;GATAD2A (1 of many);;;;;;;;;;;;;aicda;;;;;;;;;;;;;;uxt;;;;;bmp16;;;;;;;;;batf3;DMRTA1;;MED26;pdzd3a;;;;;;;;;;ERH;;;;
GO:0006259	DNA metabolic process	16.29% (94/577)	7.67499e-34	33.11	Any cellular metabolic process involving deoxyribonucleic acid. This is one of the two main types of nucleic acid, consisting of a long, unbranched macromolecule formed from one, or more commonly, two, strands of linked deoxyribonucleotides.	ENSAMXG00000012367;ENSAMXG00000018723;ENSAMXG00000024835;ENSAMXG00000025065;ENSAMXG00000025956;ENSAMXG00000026156;ENSAMXG00000026462;ENSAMXG00000029105;ENSAMXG00000029369;ENSAMXG00000029640;ENSAMXG00000030265;ENSAMXG00000030457;ENSAMXG00000030573;ENSAMXG00000030693;ENSAMXG00000030747;ENSAMXG00000030812;ENSAMXG00000031305;ENSAMXG00000031698;ENSAMXG00000031738;ENSAMXG00000031830;ENSAMXG00000031846;…	chd1l;cebpb;;;;;;;;;;;;;;;;;;;;;;;;;;;;;;;;;;;;zgc:110269;;;;;;;;;;;;;;;;;;;aicda;;;;;;;;;;;;;;;;;;;;;;;;;;;;;;;;;;;;;
GO:0006310	DNA recombination	30.2% (61/202)	7.28188e-38	37.14	Any process in which a new genotype is formed by reassortment of genes resulting in gene combinations different from those that were present in the parents. In eukaryotes genetic recombination can occur by chromosome assortment, intrachromosomal recombination, or nonreciprocal interchromosomal recombination. Interchromosomal recombination occurs by crossing over. In bacteria it may occur by genet…	ENSAMXG00000024835;ENSAMXG00000025065;ENSAMXG00000025956;ENSAMXG00000029105;ENSAMXG00000029369;ENSAMXG00000029640;ENSAMXG00000030573;ENSAMXG00000030812;ENSAMXG00000031738;ENSAMXG00000031846;ENSAMXG00000031907;ENSAMXG00000031955;ENSAMXG00000032207;ENSAMXG00000032523;ENSAMXG00000032677;ENSAMXG00000032869;ENSAMXG00000033652;ENSAMXG00000033901;ENSAMXG00000034306;ENSAMXG00000034486;ENSAMXG00000034867;…	;;;;;;;;;;;;;;;;;;;;;;;;;;;;;;;;;aicda;;;;;;;;;;;;;;;;;;;;;;;;;;;
GO:0006313	transposition, DNA-mediated	38.67% (58/150)	5.55214e-43	42.26	Any process involved in a type of transpositional recombination which occurs via a DNA intermediate.	ENSAMXG00000024835;ENSAMXG00000025065;ENSAMXG00000025956;ENSAMXG00000029105;ENSAMXG00000029369;ENSAMXG00000029640;ENSAMXG00000030573;ENSAMXG00000030812;ENSAMXG00000031738;ENSAMXG00000031846;ENSAMXG00000031907;ENSAMXG00000031955;ENSAMXG00000032207;ENSAMXG00000032523;ENSAMXG00000032677;ENSAMXG00000032869;ENSAMXG00000033652;ENSAMXG00000033901;ENSAMXG00000034306;ENSAMXG00000034486;ENSAMXG00000034867;…	;;;;;;;;;;;;;;;;;;;;;;;;;;;;;;;;;;;;;;;;;;;;;;;;;;;;;;;;;
GO:0006471	protein ADP-ribosylation	40% (10/25)	1.39207e-08	7.86	The transfer, from NAD, of ADP-ribose to protein amino acids.	ENSAMXG00000005400;ENSAMXG00000031340;ENSAMXG00000031908;ENSAMXG00000032972;ENSAMXG00000033608;ENSAMXG00000033734;ENSAMXG00000034133;ENSAMXG00000038050;ENSAMXG00000041408;ENSAMXG00000043556	;;;;;;;;;
GO:0006725	cellular aromatic compound metabolic process	4.67% (132/2826)	0.00995638	2	The chemical reactions and pathways involving aromatic compounds, any organic compound characterized by one or more planar rings, each of which contains conjugated double bonds and delocalized pi electrons, as carried out by individual cells.	ENSAMXG00000001555;ENSAMXG00000004590;ENSAMXG00000004608;ENSAMXG00000004619;ENSAMXG00000005798;ENSAMXG00000005882;ENSAMXG00000010803;ENSAMXG00000011048;ENSAMXG00000011912;ENSAMXG00000012367;ENSAMXG00000014068;ENSAMXG00000016325;ENSAMXG00000016533;ENSAMXG00000016994;ENSAMXG00000017490;ENSAMXG00000017716;ENSAMXG00000018187;ENSAMXG00000018368;ENSAMXG00000018723;ENSAMXG00000019484;ENSAMXG00000024395;…	brip1;ampd2a;sin3ab;;ampd3a;znf131;gtf2f1;nfatc1;pfkpb;chd1l;tars;atad2;mllt1a;;uckl1b;vars;L3MBTL4;ern2;cebpb;;tyw5;;;atoh1c;;;;;;ndufc2;;;;;;;;purba;;cox15;;;;;;;tbp;;;;wnt4;;;;;;;;;;mtap;;;;zgc:110269;;irf4a;;;;;;GATAD2A (1 of many);;;;;;;;;;;;;aicda;;;;;;;;;;;;;;uxt;;;;;bmp16;;;;;;;;;batf3;DMRTA1;;MED26;pdzd3a;;;;;;;;;;ERH;;;;
GO:0006897	endocytosis	24.4% (41/168)	8.51798e-22	21.07	A vesicle-mediated transport process in which cells take up external materials or membrane constituents by the invagination of a small region of the plasma membrane to form a new membrane-bounded vesicle.	ENSAMXG00000000922;ENSAMXG00000000924;ENSAMXG00000000926;ENSAMXG00000001226;ENSAMXG00000001342;ENSAMXG00000010378;ENSAMXG00000029073;ENSAMXG00000029305;ENSAMXG00000029331;ENSAMXG00000029449;ENSAMXG00000029987;ENSAMXG00000030640;ENSAMXG00000030886;ENSAMXG00000031709;ENSAMXG00000031875;ENSAMXG00000032144;ENSAMXG00000032293;ENSAMXG00000033004;ENSAMXG00000033366;ENSAMXG00000033397;ENSAMXG00000033556;…	;;;;;;;;si:dkey-56f14.7;;;;;;;;;;;;;;;;;;;;;;;;;;;;;;;;
GO:0007155	cell adhesion	7.3% (29/397)	0.000847995	3.07	The attachment of a cell, either to another cell or to an underlying substrate such as the extracellular matrix, via cell adhesion molecules.	ENSAMXG00000003632;ENSAMXG00000005521;ENSAMXG00000009944;ENSAMXG00000010019;ENSAMXG00000010326;ENSAMXG00000010404;ENSAMXG00000015994;ENSAMXG00000016023;ENSAMXG00000025595;ENSAMXG00000029789;ENSAMXG00000030413;ENSAMXG00000031113;ENSAMXG00000031669;ENSAMXG00000032255;ENSAMXG00000032404;ENSAMXG00000032814;ENSAMXG00000034132;ENSAMXG00000034139;ENSAMXG00000034908;ENSAMXG00000036228;ENSAMXG00000037002;…	;jupb;;;sele;pcdh1a;;;;MPZL2;;;;;;;;;;;pcdh2g17;;;;epdl1;;selp;;
GO:0007156	homophilic cell adhesion via plasma membrane adhesion molecules	10.98% (18/164)	6.9043e-05	4.16	The attachment of a plasma membrane adhesion molecule in one cell to an identical molecule in an adjacent cell.	ENSAMXG00000009944;ENSAMXG00000010019;ENSAMXG00000010404;ENSAMXG00000015994;ENSAMXG00000016023;ENSAMXG00000025595;ENSAMXG00000031113;ENSAMXG00000031669;ENSAMXG00000032255;ENSAMXG00000032404;ENSAMXG00000032814;ENSAMXG00000034139;ENSAMXG00000037002;ENSAMXG00000037804;ENSAMXG00000041449;ENSAMXG00000042489;ENSAMXG00000044048;ENSAMXG00000044059	;;pcdh1a;;;;;;;;;;pcdh2g17;;;;;
GO:0007186	G protein-coupled receptor signaling pathway	7.61% (78/1025)	5.73253e-09	8.24	A series of molecular signals that proceeds with an activated receptor promoting the exchange of GDP for GTP on the alpha-subunit of an associated heterotrimeric G-protein complex. The GTP-bound activated alpha-G-protein then dissociates from the beta- and gamma-subunits to further transmit the signal within the cell. The pathway begins with receptor-ligand interaction, or for basal GPCR signalin…	ENSAMXG00000000973;ENSAMXG00000002397;ENSAMXG00000002418;ENSAMXG00000003572;ENSAMXG00000009856;ENSAMXG00000012627;ENSAMXG00000012920;ENSAMXG00000019610;ENSAMXG00000025560;ENSAMXG00000025729;ENSAMXG00000025730;ENSAMXG00000029272;ENSAMXG00000029333;ENSAMXG00000029935;ENSAMXG00000029958;ENSAMXG00000029994;ENSAMXG00000030339;ENSAMXG00000030839;ENSAMXG00000031641;ENSAMXG00000031694;ENSAMXG00000032064;…	;;;si:dkey-165a24.9;;npffr2b;;f2rl1.1 (1 of many);;;;;;f2rl1.1 (1 of many);;;;;;;;;or134-1;;;;;;;;;;;adcyap1r1a;;si:dkey-44g17.6;;;or103-1 (1 of many);;;;;;;;;;;;F2RL1 (1 of many);;chrm3b;;;;RAMP3;;;;;;;;olfcb1;;f2rl1.1 (1 of many);;;;;;;;;;;
GO:0007281	germ cell development	17.5% (7/40)	0.000784894	3.11	The process whose specific outcome is the progression of an immature germ cell over time, from its formation to the mature structure (gamete). A germ cell is any reproductive cell in a multicellular organism.	ENSAMXG00000032000;ENSAMXG00000037202;ENSAMXG00000039847;ENSAMXG00000040123;ENSAMXG00000040661;ENSAMXG00000040732;ENSAMXG00000043559	;;;;;;
GO:0007292	female gamete generation	22.22% (6/27)	0.000492775	3.31	Generation of the female gamete; specialised haploid cells produced by meiosis and along with a male gamete takes part in sexual reproduction.	ENSAMXG00000032000;ENSAMXG00000039847;ENSAMXG00000040123;ENSAMXG00000040661;ENSAMXG00000040732;ENSAMXG00000043559	;;;;;
GO:0007338	single fertilization	29.17% (7/24)	2.4981e-05	4.6	The union of male and female gametes to form a zygote.	ENSAMXG00000013905;ENSAMXG00000032000;ENSAMXG00000039847;ENSAMXG00000040123;ENSAMXG00000040661;ENSAMXG00000040732;ENSAMXG00000043559	bmb;;;;;;
GO:0007339	binding of sperm to zona pellucida	46.15% (6/13)	4.54602e-06	5.34	The process in which the sperm binds to the zona pellucida glycoprotein layer of the egg. The process begins with the attachment of the sperm plasma membrane to the zona pellucida and includes attachment of the acrosome inner membrane to the zona pellucida after the acrosomal reaction takes place.	ENSAMXG00000032000;ENSAMXG00000039847;ENSAMXG00000040123;ENSAMXG00000040661;ENSAMXG00000040732;ENSAMXG00000043559	;;;;;
GO:0007600	sensory perception	7.75% (20/258)	0.00264286	2.58	The series of events required for an organism to receive a sensory stimulus, convert it to a molecular signal, and recognize and characterize the signal. This is a neurological process.	ENSAMXG00000029958;ENSAMXG00000030839;ENSAMXG00000031641;ENSAMXG00000033058;ENSAMXG00000036710;ENSAMXG00000036735;ENSAMXG00000037182;ENSAMXG00000038105;ENSAMXG00000038289;ENSAMXG00000038567;ENSAMXG00000038601;ENSAMXG00000039427;ENSAMXG00000039774;ENSAMXG00000040857;ENSAMXG00000040880;ENSAMXG00000040982;ENSAMXG00000041193;ENSAMXG00000041858;ENSAMXG00000043885;ENSAMXG00000044086	;;;;or103-1 (1 of many);;;;;;;;;;;;;;si:ch73-23l24.1;
GO:0007606	sensory perception of chemical stimulus	16.96% (19/112)	5.58916e-08	7.25	The series of events required for an organism to receive a sensory chemical stimulus, convert it to a molecular signal, and recognize and characterize the signal. This is a neurological process.	ENSAMXG00000029958;ENSAMXG00000030839;ENSAMXG00000031641;ENSAMXG00000033058;ENSAMXG00000036710;ENSAMXG00000036735;ENSAMXG00000037182;ENSAMXG00000038105;ENSAMXG00000038289;ENSAMXG00000038567;ENSAMXG00000038601;ENSAMXG00000039427;ENSAMXG00000039774;ENSAMXG00000040857;ENSAMXG00000040880;ENSAMXG00000040982;ENSAMXG00000041193;ENSAMXG00000041858;ENSAMXG00000044086	;;;;or103-1 (1 of many);;;;;;;;;;;;;;
GO:0007608	sensory perception of smell	19.59% (19/97)	4.78569e-09	8.32	The series of events required for an organism to receive an olfactory stimulus, convert it to a molecular signal, and recognize and characterize the signal. Olfaction involves the detection of chemical composition of an organism's ambient medium by chemoreceptors. This is a neurological process.	ENSAMXG00000029958;ENSAMXG00000030839;ENSAMXG00000031641;ENSAMXG00000033058;ENSAMXG00000036710;ENSAMXG00000036735;ENSAMXG00000037182;ENSAMXG00000038105;ENSAMXG00000038289;ENSAMXG00000038567;ENSAMXG00000038601;ENSAMXG00000039427;ENSAMXG00000039774;ENSAMXG00000040857;ENSAMXG00000040880;ENSAMXG00000040982;ENSAMXG00000041193;ENSAMXG00000041858;ENSAMXG00000044086	;;;;or103-1 (1 of many);;;;;;;;;;;;;;
GO:0008037	cell recognition	19.35% (6/31)	0.0010743	2.97	The process in which a cell in an organism interprets its surroundings.	ENSAMXG00000032000;ENSAMXG00000039847;ENSAMXG00000040123;ENSAMXG00000040661;ENSAMXG00000040732;ENSAMXG00000043559	;;;;;
GO:0009566	fertilization	29.17% (7/24)	2.4981e-05	4.6	The union of gametes of opposite sexes during the process of sexual reproduction to form a zygote. It involves the fusion of the gametic nuclei (karyogamy) and cytoplasm (plasmogamy).	ENSAMXG00000013905;ENSAMXG00000032000;ENSAMXG00000039847;ENSAMXG00000040123;ENSAMXG00000040661;ENSAMXG00000040732;ENSAMXG00000043559	bmb;;;;;;
GO:0009593	detection of chemical stimulus	19.39% (19/98)	5.72566e-09	8.24	The series of events in which a chemical stimulus is received by a cell and converted into a molecular signal.	ENSAMXG00000029958;ENSAMXG00000030839;ENSAMXG00000031641;ENSAMXG00000033058;ENSAMXG00000036710;ENSAMXG00000036735;ENSAMXG00000037182;ENSAMXG00000038105;ENSAMXG00000038289;ENSAMXG00000038567;ENSAMXG00000038601;ENSAMXG00000039427;ENSAMXG00000039774;ENSAMXG00000040857;ENSAMXG00000040880;ENSAMXG00000040982;ENSAMXG00000041193;ENSAMXG00000041858;ENSAMXG00000044086	;;;;or103-1 (1 of many);;;;;;;;;;;;;;
GO:0009988	cell-cell recognition	46.15% (6/13)	4.54602e-06	5.34	Cell recognition between cells. May involve the formation of specialized cell junctions.	ENSAMXG00000032000;ENSAMXG00000039847;ENSAMXG00000040123;ENSAMXG00000040661;ENSAMXG00000040732;ENSAMXG00000043559	;;;;;
GO:0015074	DNA integration	30.45% (88/289)	4.63029e-55	54.33	The process in which a segment of DNA is incorporated into another, usually larger, DNA molecule such as a chromosome.	ENSAMXG00000024835;ENSAMXG00000025065;ENSAMXG00000025956;ENSAMXG00000026156;ENSAMXG00000026462;ENSAMXG00000029105;ENSAMXG00000029369;ENSAMXG00000029640;ENSAMXG00000030265;ENSAMXG00000030457;ENSAMXG00000030573;ENSAMXG00000030693;ENSAMXG00000030747;ENSAMXG00000030812;ENSAMXG00000031305;ENSAMXG00000031698;ENSAMXG00000031738;ENSAMXG00000031830;ENSAMXG00000031846;ENSAMXG00000031907;ENSAMXG00000031955;…	;;;;;;;;;;;;;;;;;;;;;;;;;;;;;;;;;;;;;;;;;;;;;;;;;;;;;;;;;;;;;;;;;;;;;;;;;;;;;;;;;;;;;;;
GO:0016192	vesicle-mediated transport	10.57% (46/435)	6.06363e-10	9.22	A cellular transport process in which transported substances are moved in membrane-bounded vesicles; transported substances are enclosed in the vesicle lumen or located in the vesicle membrane. The process begins with a step that directs a substance to the forming vesicle, and includes vesicle budding and coating. Vesicles are then targeted to, and fuse with, an acceptor membrane.	ENSAMXG00000000922;ENSAMXG00000000924;ENSAMXG00000000926;ENSAMXG00000001226;ENSAMXG00000001342;ENSAMXG00000010378;ENSAMXG00000014299;ENSAMXG00000015624;ENSAMXG00000020159;ENSAMXG00000029073;ENSAMXG00000029305;ENSAMXG00000029331;ENSAMXG00000029449;ENSAMXG00000029987;ENSAMXG00000030640;ENSAMXG00000030886;ENSAMXG00000031709;ENSAMXG00000031875;ENSAMXG00000032144;ENSAMXG00000032256;ENSAMXG00000032293;…	;;;;;;vps50;stxbp1b;spire1b;;;si:dkey-56f14.7;;;;;;;;stx1a;;;;;;syt16;;;;;;;;;;;;;;;;;;;;
GO:0019221	cytokine-mediated signaling pathway	11.65% (12/103)	0.000639421	3.19	A series of molecular signals initiated by the binding of a cytokine to a receptor on the surface of a cell, and ending with regulation of a downstream cellular process, e.g. transcription.	ENSAMXG00000001401;ENSAMXG00000002397;ENSAMXG00000002418;ENSAMXG00000031873;ENSAMXG00000033313;ENSAMXG00000035724;ENSAMXG00000035729;ENSAMXG00000037541;ENSAMXG00000039932;ENSAMXG00000042128;ENSAMXG00000042912;ENSAMXG00000043531	;;;;;;il1b;;il10rb;;;
GO:0022412	cellular process involved in reproduction in multicellular organism	11.86% (7/59)	0.00762582	2.12	A process, occurring at the cellular level, that is involved in the reproductive function of a multicellular organism.	ENSAMXG00000032000;ENSAMXG00000037202;ENSAMXG00000039847;ENSAMXG00000040123;ENSAMXG00000040661;ENSAMXG00000040732;ENSAMXG00000043559	;;;;;;
GO:0022610	biological adhesion	7.3% (29/397)	0.000847995	3.07	The attachment of a cell or organism to a substrate, another cell, or other organism. Biological adhesion includes intracellular attachment between membrane regions.	ENSAMXG00000003632;ENSAMXG00000005521;ENSAMXG00000009944;ENSAMXG00000010019;ENSAMXG00000010326;ENSAMXG00000010404;ENSAMXG00000015994;ENSAMXG00000016023;ENSAMXG00000025595;ENSAMXG00000029789;ENSAMXG00000030413;ENSAMXG00000031113;ENSAMXG00000031669;ENSAMXG00000032255;ENSAMXG00000032404;ENSAMXG00000032814;ENSAMXG00000034132;ENSAMXG00000034139;ENSAMXG00000034908;ENSAMXG00000036228;ENSAMXG00000037002;…	;jupb;;;sele;pcdh1a;;;;MPZL2;;;;;;;;;;;pcdh2g17;;;;epdl1;;selp;;
GO:0032196	transposition	38.67% (58/150)	5.55214e-43	42.26	Any process involved in mediating the movement of discrete segments of DNA between nonhomologous sites.	ENSAMXG00000024835;ENSAMXG00000025065;ENSAMXG00000025956;ENSAMXG00000029105;ENSAMXG00000029369;ENSAMXG00000029640;ENSAMXG00000030573;ENSAMXG00000030812;ENSAMXG00000031738;ENSAMXG00000031846;ENSAMXG00000031907;ENSAMXG00000031955;ENSAMXG00000032207;ENSAMXG00000032523;ENSAMXG00000032677;ENSAMXG00000032869;ENSAMXG00000033652;ENSAMXG00000033901;ENSAMXG00000034306;ENSAMXG00000034486;ENSAMXG00000034867;…	;;;;;;;;;;;;;;;;;;;;;;;;;;;;;;;;;;;;;;;;;;;;;;;;;;;;;;;;;
GO:0032259	methylation	21.25% (51/240)	6.88514e-24	23.16	The process in which a methyl group is covalently attached to a molecule.	ENSAMXG00000002479;ENSAMXG00000018723;ENSAMXG00000029175;ENSAMXG00000029314;ENSAMXG00000029598;ENSAMXG00000029798;ENSAMXG00000030165;ENSAMXG00000030716;ENSAMXG00000030734;ENSAMXG00000031337;ENSAMXG00000031418;ENSAMXG00000031734;ENSAMXG00000032042;ENSAMXG00000032647;ENSAMXG00000032751;ENSAMXG00000033682;ENSAMXG00000033720;ENSAMXG00000033848;ENSAMXG00000034428;ENSAMXG00000034458;ENSAMXG00000035092;…	hemk1;cebpb;;;;;;;;;;;;;;;;;;;;;;;;;;;;;;;;;;;;;;;;;;;;;;;;;
GO:0034097	response to cytokine	11.65% (12/103)	0.000639421	3.19	Any process that results in a change in state or activity of a cell or an organism (in terms of movement, secretion, enzyme production, gene expression, etc.) as a result of a cytokine stimulus.	ENSAMXG00000001401;ENSAMXG00000002397;ENSAMXG00000002418;ENSAMXG00000031873;ENSAMXG00000033313;ENSAMXG00000035724;ENSAMXG00000035729;ENSAMXG00000037541;ENSAMXG00000039932;ENSAMXG00000042128;ENSAMXG00000042912;ENSAMXG00000043531	;;;;;;il1b;;il10rb;;;
GO:0035036	sperm-egg recognition	46.15% (6/13)	4.54602e-06	5.34	The initial contact step made between the sperm plasma membrane and outer layer of the egg during fertilization.	ENSAMXG00000032000;ENSAMXG00000039847;ENSAMXG00000040123;ENSAMXG00000040661;ENSAMXG00000040732;ENSAMXG00000043559	;;;;;
GO:0035803	egg coat formation	54.55% (6/11)	1.30841e-06	5.88	Construction of an egg coat, a specialized extracellular matrix that surrounds the ovum of animals. The egg coat provides structural support and can play an essential role in oogenesis, fertilization and early development.	ENSAMXG00000032000;ENSAMXG00000039847;ENSAMXG00000040123;ENSAMXG00000040661;ENSAMXG00000040732;ENSAMXG00000043559	;;;;;
GO:0043101	purine-containing compound salvage	30% (3/10)	0.00570425	2.24	Any process that generates a purine-containing compound, any nucleobase, nucleoside, nucleotide or nucleic acid that contains a purine base, from derivatives of them without de novo synthesis.	ENSAMXG00000004590;ENSAMXG00000005798;ENSAMXG00000034245	ampd2a;ampd3a;mtap
GO:0048477	oogenesis	26.09% (6/23)	0.000191811	3.72	The complete process of formation and maturation of an ovum or female gamete from a primordial female germ cell. Examples of this process are found in Mus musculus and Drosophila melanogaster.	ENSAMXG00000032000;ENSAMXG00000039847;ENSAMXG00000040123;ENSAMXG00000040661;ENSAMXG00000040732;ENSAMXG00000043559	;;;;;
GO:0050906	detection of stimulus involved in sensory perception	15.7% (19/121)	1.99107e-07	6.7	The series of events involved in sensory perception in which a sensory stimulus is received and converted into a molecular signal.	ENSAMXG00000029958;ENSAMXG00000030839;ENSAMXG00000031641;ENSAMXG00000033058;ENSAMXG00000036710;ENSAMXG00000036735;ENSAMXG00000037182;ENSAMXG00000038105;ENSAMXG00000038289;ENSAMXG00000038567;ENSAMXG00000038601;ENSAMXG00000039427;ENSAMXG00000039774;ENSAMXG00000040857;ENSAMXG00000040880;ENSAMXG00000040982;ENSAMXG00000041193;ENSAMXG00000041858;ENSAMXG00000044086	;;;;or103-1 (1 of many);;;;;;;;;;;;;;
GO:0050907	detection of chemical stimulus involved in sensory perception	19.59% (19/97)	4.78569e-09	8.32	The series of events in which a chemical stimulus is received and converted into a molecular signal as part of sensory perception.	ENSAMXG00000029958;ENSAMXG00000030839;ENSAMXG00000031641;ENSAMXG00000033058;ENSAMXG00000036710;ENSAMXG00000036735;ENSAMXG00000037182;ENSAMXG00000038105;ENSAMXG00000038289;ENSAMXG00000038567;ENSAMXG00000038601;ENSAMXG00000039427;ENSAMXG00000039774;ENSAMXG00000040857;ENSAMXG00000040880;ENSAMXG00000040982;ENSAMXG00000041193;ENSAMXG00000041858;ENSAMXG00000044086	;;;;or103-1 (1 of many);;;;;;;;;;;;;;
GO:0050911	detection of chemical stimulus involved in sensory perception of smell	19.79% (19/96)	3.99013e-09	8.4	The series of events involved in the perception of smell in which an olfactory chemical stimulus is received and converted into a molecular signal.	ENSAMXG00000029958;ENSAMXG00000030839;ENSAMXG00000031641;ENSAMXG00000033058;ENSAMXG00000036710;ENSAMXG00000036735;ENSAMXG00000037182;ENSAMXG00000038105;ENSAMXG00000038289;ENSAMXG00000038567;ENSAMXG00000038601;ENSAMXG00000039427;ENSAMXG00000039774;ENSAMXG00000040857;ENSAMXG00000040880;ENSAMXG00000040982;ENSAMXG00000041193;ENSAMXG00000041858;ENSAMXG00000044086	;;;;or103-1 (1 of many);;;;;;;;;;;;;;
GO:0051606	detection of stimulus	11.95% (19/159)	1.31359e-05	4.88	The series of events in which a stimulus is received by a cell or organism and converted into a molecular signal.	ENSAMXG00000029958;ENSAMXG00000030839;ENSAMXG00000031641;ENSAMXG00000033058;ENSAMXG00000036710;ENSAMXG00000036735;ENSAMXG00000037182;ENSAMXG00000038105;ENSAMXG00000038289;ENSAMXG00000038567;ENSAMXG00000038601;ENSAMXG00000039427;ENSAMXG00000039774;ENSAMXG00000040857;ENSAMXG00000040880;ENSAMXG00000040982;ENSAMXG00000041193;ENSAMXG00000041858;ENSAMXG00000044086	;;;;or103-1 (1 of many);;;;;;;;;;;;;;
GO:0055114	oxidation-reduction process	9.2% (74/804)	2.49983e-12	11.6	A metabolic process that results in the removal or addition of one or more electrons to or from a substance, with or without the concomitant removal or addition of a proton or protons.	ENSAMXG00000000316;ENSAMXG00000001229;ENSAMXG00000003202;ENSAMXG00000006021;ENSAMXG00000006936;ENSAMXG00000006945;ENSAMXG00000006960;ENSAMXG00000006994;ENSAMXG00000007007;ENSAMXG00000009212;ENSAMXG00000024395;ENSAMXG00000029118;ENSAMXG00000029175;ENSAMXG00000029314;ENSAMXG00000029569;ENSAMXG00000029598;ENSAMXG00000029798;ENSAMXG00000030165;ENSAMXG00000030628;ENSAMXG00000030716;ENSAMXG00000030734;…	idh3a;;;mthfd2l;;;;;;aldh3a1;tyw5;;;;ndufc2;;;;;;;cox15;;;;;;;;;;;;;;;;;;;;;;;cyp51 (1 of many);;;;;;;;;;;;;chchd4a;;bco1;;;;;;;;;;;;;;
GO:0070098	chemokine-mediated signaling pathway	16% (8/50)	0.000626599	3.2	A series of molecular signals initiated by the binding of a chemokine to a receptor on the surface of a cell, and ending with regulation of a downstream cellular process, e.g. transcription.	ENSAMXG00000002397;ENSAMXG00000002418;ENSAMXG00000033313;ENSAMXG00000035724;ENSAMXG00000037541;ENSAMXG00000042128;ENSAMXG00000042912;ENSAMXG00000043531	;;;;;;;
GO:0070493	thrombin-activated receptor signaling pathway	33.33% (6/18)	4.16379e-05	4.38	The series of molecular signals generated as a consequence of a thrombin-activated receptor binding to one of its physiological ligands.	ENSAMXG00000019610;ENSAMXG00000029935;ENSAMXG00000038686;ENSAMXG00000040817;ENSAMXG00000041729;ENSAMXG00000041970	f2rl1.1 (1 of many);f2rl1.1 (1 of many);F2RL1 (1 of many);;f2rl1.1 (1 of many);
GO:0071345	cellular response to cytokine stimulus	11.65% (12/103)	0.000639421	3.19	Any process that results in a change in state or activity of a cell (in terms of movement, secretion, enzyme production, gene expression, etc.) as a result of a cytokine stimulus.	ENSAMXG00000001401;ENSAMXG00000002397;ENSAMXG00000002418;ENSAMXG00000031873;ENSAMXG00000033313;ENSAMXG00000035724;ENSAMXG00000035729;ENSAMXG00000037541;ENSAMXG00000039932;ENSAMXG00000042128;ENSAMXG00000042912;ENSAMXG00000043531	;;;;;;il1b;;il10rb;;;
GO:0090304	nucleic acid metabolic process	4.95% (120/2423)	0.0021266	2.67	Any cellular metabolic process involving nucleic acids.	ENSAMXG00000004608;ENSAMXG00000005882;ENSAMXG00000010803;ENSAMXG00000011048;ENSAMXG00000012367;ENSAMXG00000014068;ENSAMXG00000016325;ENSAMXG00000016533;ENSAMXG00000016994;ENSAMXG00000017716;ENSAMXG00000018187;ENSAMXG00000018368;ENSAMXG00000018723;ENSAMXG00000019484;ENSAMXG00000024395;ENSAMXG00000024835;ENSAMXG00000025065;ENSAMXG00000025101;ENSAMXG00000025956;ENSAMXG00000026156;ENSAMXG00000026462;…	sin3ab;znf131;gtf2f1;nfatc1;chd1l;tars;atad2;mllt1a;;vars;L3MBTL4;ern2;cebpb;;tyw5;;;atoh1c;;;;;;;;;;;;;purba;;;;;;;;tbp;;;;wnt4;;;;;;;;;;;;zgc:110269;;irf4a;;;;;;GATAD2A (1 of many);;;;;;;;;;;;;aicda;;;;;;;;;;;;;;uxt;;;;;bmp16;;;;;;;;;batf3;DMRTA1;;MED26;;;;;;;;;;;;;
GO:0098609	cell-cell adhesion	10.22% (23/225)	2.25732e-05	4.65	The attachment of one cell to another cell via adhesion molecules.	ENSAMXG00000009944;ENSAMXG00000010019;ENSAMXG00000010326;ENSAMXG00000010404;ENSAMXG00000015994;ENSAMXG00000016023;ENSAMXG00000025595;ENSAMXG00000029789;ENSAMXG00000030413;ENSAMXG00000031113;ENSAMXG00000031669;ENSAMXG00000032255;ENSAMXG00000032404;ENSAMXG00000032814;ENSAMXG00000034132;ENSAMXG00000034139;ENSAMXG00000034908;ENSAMXG00000037002;ENSAMXG00000037804;ENSAMXG00000041449;ENSAMXG00000042489;…	;;sele;pcdh1a;;;;MPZL2;;;;;;;;;;pcdh2g17;;;;;
GO:0098657	import into cell	23.84% (41/172)	2.2165e-21	20.65	The directed movement of some substance from outside of a cell into the cytoplasmic compartment. This may occur via transport across the plasma membrane or via endocytosis.	ENSAMXG00000000922;ENSAMXG00000000924;ENSAMXG00000000926;ENSAMXG00000001226;ENSAMXG00000001342;ENSAMXG00000010378;ENSAMXG00000029073;ENSAMXG00000029305;ENSAMXG00000029331;ENSAMXG00000029449;ENSAMXG00000029987;ENSAMXG00000030640;ENSAMXG00000030886;ENSAMXG00000031709;ENSAMXG00000031875;ENSAMXG00000032144;ENSAMXG00000032293;ENSAMXG00000033004;ENSAMXG00000033366;ENSAMXG00000033397;ENSAMXG00000033556;…	;;;;;;;;si:dkey-56f14.7;;;;;;;;;;;;;;;;;;;;;;;;;;;;;;;;
GO:0098742	cell-cell adhesion via plasma-membrane adhesion molecules	11.49% (20/174)	1.40228e-05	4.85	The attachment of one cell to another cell via adhesion molecules that are at least partially embedded in the plasma membrane.	ENSAMXG00000009944;ENSAMXG00000010019;ENSAMXG00000010326;ENSAMXG00000010404;ENSAMXG00000015994;ENSAMXG00000016023;ENSAMXG00000025595;ENSAMXG00000031113;ENSAMXG00000031669;ENSAMXG00000032255;ENSAMXG00000032404;ENSAMXG00000032814;ENSAMXG00000034139;ENSAMXG00000034908;ENSAMXG00000037002;ENSAMXG00000037804;ENSAMXG00000041449;ENSAMXG00000042489;ENSAMXG00000044048;ENSAMXG00000044059	;;sele;pcdh1a;;;;;;;;;;;pcdh2g17;;;;;
GO:1990868	response to chemokine	16% (8/50)	0.000626599	3.2	Any process that results in a change in state or activity of a cell or an organism (in terms of movement, secretion, enzyme production, gene expression, etc.) as a result of a chemokine stimulus.	ENSAMXG00000002397;ENSAMXG00000002418;ENSAMXG00000033313;ENSAMXG00000035724;ENSAMXG00000037541;ENSAMXG00000042128;ENSAMXG00000042912;ENSAMXG00000043531	;;;;;;;
GO:1990869	cellular response to chemokine	16% (8/50)	0.000626599	3.2	Any process that results in a change in state or activity of a cell (in terms of movement, secretion, enzyme production, gene expression, etc.) as a result of a chemokine stimulus.	ENSAMXG00000002397;ENSAMXG00000002418;ENSAMXG00000033313;ENSAMXG00000035724;ENSAMXG00000037541;ENSAMXG00000042128;ENSAMXG00000042912;ENSAMXG00000043531	;;;;;;;

## Sheet: A. flavolineata
A. flavolineata B chromosome GO enrichment
GO.ID	Enriched term	condition.genes_frequency	condition.pvalue	condition.-log10_pvalue	definition	condition.Significant_genes	condition.Significant_genes_symbol
GO:0001763	morphogenesis of a branching structure	2.82% (2/71)	0.0098343	2.01	The process in which the anatomical structures of branches are generated and organized. A branch is a division or offshoot from a main stem. Examples in animals would include blood vessels, nerves, lymphatics and other endothelial or epithelial tubes.	FBgn0015019;FBgn0030096	CCT3;Zpr1
GO:0006412	translation	1.12% (5/448)	0.00220451	2.66	The cellular metabolic process in which a protein is formed, using the sequence of a mature mRNA or circRNA molecule to specify the sequence of amino acids in a polypeptide chain. Translation is mediated by the ribosome, and begins with the formation of a ternary complex between aminoacylated initiator methionine tRNA, GTP, and initiation factor 2, which subsequently associates with the small sub…	FBgn0010300;FBgn0026089;FBgn0037994;FBgn0265089;FBgn0283442	brat;CG14817;eIF3d2;eIF4E3;vas
GO:0006413	translational initiation	2.86% (2/70)	0.00956966	2.02	The process preceding formation of the peptide bond between the first two amino acids of a protein. This includes the formation of a complex of the ribosome, mRNA or circRNA, and an initiation complex that contains the first aminoacyl-tRNA.	FBgn0037994;FBgn0265089	eIF3d2;eIF4E3
GO:0006417	regulation of translation	2.58% (4/155)	0.000294621	3.53	Any process that modulates the frequency, rate or extent of the chemical reactions and pathways resulting in the formation of proteins by the translation of mRNA or circRNA.	FBgn0010300;FBgn0037994;FBgn0265089;FBgn0283442	brat;eIF3d2;eIF4E3;vas
GO:0006518	peptide metabolic process	1.02% (6/588)	0.00118548	2.93	The chemical reactions and pathways involving peptides, compounds of two or more amino acids where the alpha carboxyl group of one is bound to the alpha amino group of another.	FBgn0010300;FBgn0026089;FBgn0037994;FBgn0038760;FBgn0265089;FBgn0283442	brat;CG14817;eIF3d2;MED25;eIF4E3;vas
GO:0007430	terminal branching, open tracheal system	6.9% (2/29)	0.00169669	2.77	Formation of terminal branches in the open tracheal system. These are long cytoplasmic extensions that form fine tubules that transport oxygen directly to the tissues. An example of the process is found in Drosophila melanogaster.	FBgn0015019;FBgn0030096	CCT3;Zpr1
GO:0010467	gene expression	0.44% (11/2524)	0.0094882	2.02	The process in which a gene's sequence is converted into a mature gene product or products (proteins or RNA). This includes the production of an RNA transcript as well as any processing to produce a mature RNA product or an mRNA or circRNA (for protein-coding genes) and the translation of that mRNA or circRNA into protein. Protein maturation is included when required to form an active form of a p…	FBgn0001565;FBgn0010300;FBgn0026089;FBgn0037342;FBgn0037584;FBgn0037994;FBgn0038760;FBgn0086444;FBgn0086613;FBgn0265089;FBgn0283442	Hlc;brat;CG14817;CG2931;CG7963;eIF3d2;MED25;l(2)37Cb;Ino80;eIF4E3;vas
GO:0010608	posttranscriptional regulation of gene expression	1.78% (4/225)	0.00119805	2.92	Any process that modulates the frequency, rate or extent of gene expression after the production of an RNA transcript.	FBgn0010300;FBgn0037994;FBgn0265089;FBgn0283442	brat;eIF3d2;eIF4E3;vas
GO:0034248	regulation of cellular amide metabolic process	2.39% (5/209)	6.68249e-05	4.18	Any process that modulates the frequency, rate or extent of the chemical reactions and pathways involving amides.	FBgn0010300;FBgn0037994;FBgn0038760;FBgn0265089;FBgn0283442	brat;eIF3d2;MED25;eIF4E3;vas
GO:0034250	positive regulation of cellular amide metabolic process	3.57% (3/84)	0.000719359	3.14	Any process that activates or increases the frequency, rate or extent of the chemical reactions and pathways involving amides.	FBgn0038760;FBgn0265089;FBgn0283442	MED25;eIF4E3;vas
GO:0035148	tube formation	4.65% (2/43)	0.00370567	2.43	Creation of the central hole of a tube in an anatomical structure through which gases and/or liquids flow.	FBgn0015019;FBgn0030096	CCT3;Zpr1
GO:0035149	lumen formation, open tracheal system	6.25% (2/32)	0.00206474	2.69	Creation of the central hole of a tube in an open tracheal system through which gases flow.	FBgn0015019;FBgn0030096	CCT3;Zpr1
GO:0043043	peptide biosynthetic process	1.2% (6/500)	0.0005054	3.3	The chemical reactions and pathways resulting in the formation of peptides, compounds of 2 or more (but usually less than 100) amino acids where the alpha carboxyl group of one is bound to the alpha amino group of another. This may include the translation of a precursor protein and its subsequent processing into a functional peptide.	FBgn0010300;FBgn0026089;FBgn0037994;FBgn0038760;FBgn0265089;FBgn0283442	brat;CG14817;eIF3d2;MED25;eIF4E3;vas
GO:0043170	macromolecule metabolic process	0.35% (17/4834)	0.00589577	2.23	The chemical reactions and pathways involving macromolecules, any molecule of high relative molecular mass, the structure of which essentially comprises the multiple repetition of units derived, actually or conceptually, from molecules of low relative molecular mass.	FBgn0001565;FBgn0010288;FBgn0010300;FBgn0026089;FBgn0030096;FBgn0031988;FBgn0037342;FBgn0037584;FBgn0037994;FBgn0038630;FBgn0038760;FBgn0086444;FBgn0086613;FBgn0087011;FBgn0263755;FBgn0265089;FBgn0283442	Hlc;Uch;brat;CG14817;Zpr1;CG8668;CG2931;CG7963;eIF3d2;CG14305;MED25;l(2)37Cb;Ino80;CG41520;Su(var)3-9;eIF4E3;vas
GO:0043603	cellular amide metabolic process	0.88% (6/680)	0.00249681	2.6	The chemical reactions and pathways involving an amide, any derivative of an oxoacid in which an acidic hydroxy group has been replaced by an amino or substituted amino group, as carried out by individual cells.	FBgn0010300;FBgn0026089;FBgn0037994;FBgn0038760;FBgn0265089;FBgn0283442	brat;CG14817;eIF3d2;MED25;eIF4E3;vas
GO:0043604	amide biosynthetic process	1.12% (6/535)	0.00072324	3.14	The chemical reactions and pathways resulting in the formation of an amide, any derivative of an oxoacid in which an acidic hydroxy group has been replaced by an amino or substituted amino group.	FBgn0010300;FBgn0026089;FBgn0037994;FBgn0038760;FBgn0265089;FBgn0283442	brat;CG14817;eIF3d2;MED25;eIF4E3;vas
GO:0045727	positive regulation of translation	4.55% (2/44)	0.00387709	2.41	Any process that activates or increases the frequency, rate or extent of the chemical reactions and pathways resulting in the formation of proteins by the translation of mRNA or circRNA.	FBgn0265089;FBgn0283442	eIF4E3;vas
GO:0048754	branching morphogenesis of an epithelial tube	2.99% (2/67)	0.00879538	2.06	The process in which the anatomical structures of branches in an epithelial tube are generated and organized. A tube is a long hollow cylinder.	FBgn0015019;FBgn0030096	CCT3;Zpr1
GO:0060446	branching involved in open tracheal system development	2.99% (2/67)	0.00879538	2.06	The process in which the anatomical structures of branches in the open tracheal system are generated and organized.	FBgn0015019;FBgn0030096	CCT3;Zpr1
GO:0061138	morphogenesis of a branching epithelium	2.94% (2/68)	0.00905019	2.04	The process in which the anatomical structures of a branched epithelium are generated and organized.	FBgn0015019;FBgn0030096	CCT3;Zpr1
GO:0070192	chromosome organization involved in meiotic cell cycle	3.57% (2/56)	0.00621407	2.21	A process of chromosome organization that is involved in a meiotic cell cycle.	FBgn0265089;FBgn0283442	eIF4E3;vas
GO:1901566	organonitrogen compound biosynthetic process	0.66% (7/1053)	0.00511931	2.29	NA	FBgn0010300;FBgn0026089;FBgn0031988;FBgn0037994;FBgn0038760;FBgn0265089;FBgn0283442	brat;CG14817;CG8668;eIF3d2;MED25;eIF4E3;vas

## Sheet: E. plorans
E. plorans microdissected B GO enrichment
GO.ID	Enriched terms	condition.genes_frequency	condition.pvalue	condition.-log10_pvalue	definition	condition.Significant_genes	condition.Significant_genes_symbol
GO:0000278	mitotic cell cycle	1.35% (7/519)	8.13912e-07	6.09	Progression through the phases of the mitotic cell cycle, the most common eukaryotic cell cycle, which canonically comprises four successive phases called G1, S, G2, and M and includes replication of the genome and the subsequent segregation of chromosomes into daughter cells. In some variant cell cycles nuclear replication or nuclear division may not be followed by cell division, or G1 and G2 ph…	FBgn0000042;FBgn0000043;FBgn0000044;FBgn0000045;FBgn0000046;FBgn0000047;FBgn0284243	Act5C;Act42A;Act57B;Act79B;Act87E;Act88F;betaTub56D
GO:0000281	mitotic cytokinesis	8.57% (6/70)	1.02641e-10	9.99	A cell cycle process that results in the division of the cytoplasm of a cell after mitosis, resulting in the separation of the original cell into two daughter cells.	FBgn0000042;FBgn0000043;FBgn0000044;FBgn0000045;FBgn0000046;FBgn0000047	Act5C;Act42A;Act57B;Act79B;Act87E;Act88F
GO:0000910	cytokinesis	4.92% (6/122)	3.06928e-09	8.51	The division of the cytoplasm and the plasma membrane of a cell and its partitioning into two daughter cells.	FBgn0000042;FBgn0000043;FBgn0000044;FBgn0000045;FBgn0000046;FBgn0000047	Act5C;Act42A;Act57B;Act79B;Act87E;Act88F
GO:0006338	chromatin remodeling	1.63% (2/123)	0.00907444	2.04	Dynamic structural changes to eukaryotic chromatin occurring throughout the cell division cycle. These changes range from the local changes necessary for transcriptional regulation to global changes necessary for chromosome segregation.	FBgn0000042;FBgn0000046	Act5C;Act87E
GO:0006996	organelle organization	0.34% (7/2087)	0.00583841	2.23	A process that is carried out at the cellular level which results in the assembly, arrangement of constituent parts, or disassembly of an organelle within a cell. An organelle is an organized structure of distinctive morphology and function. Includes the nucleus, mitochondria, plastids, vacuoles, vesicles, ribosomes and the cytoskeleton. Excludes the plasma membrane.	FBgn0000042;FBgn0000043;FBgn0000044;FBgn0000045;FBgn0000046;FBgn0000047;FBgn0284243	Act5C;Act42A;Act57B;Act79B;Act87E;Act88F;betaTub56D
GO:0007010	cytoskeleton organization	1.06% (7/661)	4.13248e-06	5.38	A process that is carried out at the cellular level which results in the assembly, arrangement of constituent parts, or disassembly of cytoskeletal structures.	FBgn0000042;FBgn0000043;FBgn0000044;FBgn0000045;FBgn0000046;FBgn0000047;FBgn0284243	Act5C;Act42A;Act57B;Act79B;Act87E;Act88F;betaTub56D
GO:0007049	cell cycle	0.82% (7/856)	2.28487e-05	4.64	The progression of biochemical and morphological phases and events that occur in a cell during successive cell replication or nuclear replication events. Canonically, the cell cycle comprises the replication and segregation of genetic material followed by the division of the cell, but in endocycles or syncytial cells nuclear replication or nuclear division may not be followed by cell division.	FBgn0000042;FBgn0000043;FBgn0000044;FBgn0000045;FBgn0000046;FBgn0000047;FBgn0284243	Act5C;Act42A;Act57B;Act79B;Act87E;Act88F;betaTub56D
GO:0007517	muscle organ development	1.94% (2/103)	0.00643994	2.19	The process whose specific outcome is the progression of the muscle over time, from its formation to the mature structure. The muscle is an organ consisting of a tissue made up of various elongated cells that are specialized to contract and thus to produce movement and mechanical work.	FBgn0000044;FBgn0284243	Act57B;betaTub56D
GO:0009987	cellular process	0.17% (14/8054)	0.00489412	2.31	Any process that is carried out at the cellular level, but not necessarily restricted to a single cell. For example, cell communication occurs among more than one cell, but occurs at the cellular level.	FBgn0000042;FBgn0000043;FBgn0000044;FBgn0000045;FBgn0000046;FBgn0000047;FBgn0001216;FBgn0003943;FBgn0005564;FBgn0013674;FBgn0025186;FBgn0040397;FBgn0259145;FBgn0284243	Act5C;Act42A;Act57B;Act79B;Act87E;Act88F;Hsc70-1;Ubi-p63E;Shal;mt:CoI;ari-2;CG3655;CG42260;betaTub56D
GO:0014866	skeletal myofibril assembly	14.29% (1/7)	0.0082959	2.08	The process whose specific outcome is the progression of the skeletal myofibril over time, from its formation to the mature structure. A skeletal myofibril is a myofibril specific to skeletal muscle cells.	FBgn0000047	Act88F
GO:0022402	cell cycle process	0.94% (6/640)	5.19678e-05	4.28	The cellular process that ensures successive accurate and complete genome replication and chromosome segregation.	FBgn0000042;FBgn0000043;FBgn0000044;FBgn0000045;FBgn0000046;FBgn0000047	Act5C;Act42A;Act57B;Act79B;Act87E;Act88F
GO:0042692	muscle cell differentiation	1.63% (2/123)	0.00907444	2.04	The process in which a relatively unspecialized cell acquires specialized features of a muscle cell.	FBgn0000044;FBgn0000047	Act57B;Act88F
GO:0051146	striated muscle cell differentiation	1.85% (2/108)	0.00705959	2.15	The process in which a relatively unspecialized cell acquires specialized features of a striated muscle cell; striated muscle fibers are divided by transverse bands into striations, and cardiac and voluntary muscle are types of striated muscle.	FBgn0000044;FBgn0000047	Act57B;Act88F
GO:0051301	cell division	1.7% (6/352)	1.67758e-06	5.78	The process resulting in division and partitioning of components of a cell to form more cells; may or may not be accompanied by the physical separation of a cell into distinct, individually membrane-bounded daughter cells.	FBgn0000042;FBgn0000043;FBgn0000044;FBgn0000045;FBgn0000046;FBgn0000047	Act5C;Act42A;Act57B;Act79B;Act87E;Act88F
GO:0055001	muscle cell development	3.23% (2/62)	0.00238368	2.62	The process whose specific outcome is the progression of a muscle cell over time, from its formation to the mature structure. Muscle cell development does not include the steps involved in committing an unspecified cell to the muscle cell fate.	FBgn0000044;FBgn0000047	Act57B;Act88F
GO:0055002	striated muscle cell development	3.28% (2/61)	0.00230836	2.64	The process whose specific outcome is the progression of a striated muscle cell over time, from its formation to the mature structure. Striated muscle cells contain fibers that are divided by transverse bands into striations, and cardiac and skeletal muscle are types of striated muscle.	FBgn0000044;FBgn0000047	Act57B;Act88F
GO:0060538	skeletal muscle organ development	4% (2/50)	0.0015568	2.81	The progression of a skeletal muscle organ over time from its initial formation to its mature state. A skeletal muscle organ includes the skeletal muscle tissue and its associated connective tissue.	FBgn0000044;FBgn0284243	Act57B;betaTub56D
GO:0061061	muscle structure development	1.2% (3/250)	0.00289491	2.54	The progression of a muscle structure over time, from its formation to its mature state. Muscle structures are contractile cells, tissues or organs that are found in multicellular organisms.	FBgn0000044;FBgn0000047;FBgn0284243	Act57B;Act88F;betaTub56D
GO:0061640	cytoskeleton-dependent cytokinesis	5.36% (6/112)	1.82731e-09	8.74	A cytokinesis that involves the function of a set of proteins that are part of the microfilament or microtubule cytoskeleton.	FBgn0000042;FBgn0000043;FBgn0000044;FBgn0000045;FBgn0000046;FBgn0000047	Act5C;Act42A;Act57B;Act79B;Act87E;Act88F
GO:0098655	cation transmembrane transport	0.88% (3/341)	0.00691217	2.16	The process in which a cation is transported across a membrane.	FBgn0005564;FBgn0013674;FBgn0259145	Shal;mt:CoI;CG42260
GO:1903047	mitotic cell cycle process	1.64% (6/366)	2.10575e-06	5.68	NA	FBgn0000042;FBgn0000043;FBgn0000044;FBgn0000045;FBgn0000046;FBgn0000047	Act5C;Act42A;Act57B;Act79B;Act87E;Act88F

## Sheet: A. flavicollis
A. flavolineata micro dissected B chromosome
GO.ID	Enriched term	condition.genes_frequency	condition.pvalue	condition.-log10_pvalue	Any process that contributes to the maintenance of proper telomeric length and structure by affecting and monitoring the activity of telomeric proteins, the length of telomeric DNA and the replication and repair of the DNA. These processes includes those that shorten, lengthen, replicate and repair the telomeric DNA sequences.	condition.Significant_genes	condition.Significant_genes_symbol
GO:0000723	telomere maintenance	2.34% (3/128)	0.00982429	2.01	Any cellular metabolic process involving deoxyribonucleic acid. This is one of the two main types of nucleic acid, consisting of a long, unbranched macromolecule formed from one, or more commonly, two, strands of linked deoxyribonucleotides.	ENSMUSG00000026778;ENSMUSG00000098835;ENSMUSG00000110797	Prkcq;Pot1b;Nek2
GO:0006259	DNA metabolic process	1.09% (10/919)	0.00116129	2.94	A process that is carried out at the cellular level which results in the assembly, arrangement of constituent parts, or disassembly of the microtubule spindle during a mitotic cell cycle.	ENSMUSG00000005493;ENSMUSG00000020185;ENSMUSG00000026778;ENSMUSG00000029191;ENSMUSG00000037355;ENSMUSG00000039396;ENSMUSG00000051235;ENSMUSG00000070495;ENSMUSG00000098835;ENSMUSG00000110797	Msh4;E2f7;Prkcq;Rfc1;Uvssa;Neil3;Gen1;Ctcfl;Pot1b;Nek2
GO:0007052	mitotic spindle organization	2.83% (3/106)	0.00585826	2.23	Any process that modulates the frequency, rate or extent of mitosis.	ENSMUSG00000036006;ENSMUSG00000110797;ENSMUSG00000111220	Ripor2;Nek2;Kif11
GO:0007088	regulation of mitotic nuclear division	2.53% (4/158)	0.00216599	2.66	The cell cycle process in which centrosome duplication and separation takes place. The centrosome cycle can operate with a considerable degree of independence from other processes of the cell cycle.	ENSMUSG00000036006;ENSMUSG00000051235;ENSMUSG00000110797;ENSMUSG00000111220	Ripor2;Gen1;Nek2;Kif11
GO:0007098	centrosome cycle	2.36% (3/127)	0.00961745	2.02	Separation of duplicated centrosome components at the beginning of mitosis. The centriole pair within each centrosome becomes part of a separate microtubule organizing center that nucleates a radial array of microtubules called an aster. The two asters move to opposite sides of the nucleus to form the two poles of the mitotic spindle.	ENSMUSG00000051235;ENSMUSG00000110797;ENSMUSG00000111220	Gen1;Nek2;Kif11
GO:0007100	mitotic centrosome separation	13.33% (2/15)	0.00119209	2.92	A series of molecular signals that proceeds with an activated receptor promoting the exchange of GDP for GTP on the alpha-subunit of an associated heterotrimeric G-protein complex. The GTP-bound activated alpha-G-protein then dissociates from the beta- and gamma-subunits to further transmit the signal within the cell. The pathway begins with receptor-ligand interaction, or for basal GPCR signalin…	ENSMUSG00000110797;ENSMUSG00000111220	Nek2;Kif11
GO:0007186	G protein-coupled receptor signaling pathway	0.72% (17/2369)	0.002406	2.62	Any process that modulates the rate or extent of progress through the mitotic cell cycle.	ENSMUSG00000001521;ENSMUSG00000003452;ENSMUSG00000030523;ENSMUSG00000048620;ENSMUSG00000058084;ENSMUSG00000059136;ENSMUSG00000060024;ENSMUSG00000061626;ENSMUSG00000067951;ENSMUSG00000069294;ENSMUSG00000090362;ENSMUSG00000090762;ENSMUSG00000095864;ENSMUSG00000111835;ENSMUSG00000115027;ENSMUSG00000118215;ENSMUSG00000118318	Tulp3;Bicd1;Trpm1;Olfr1336;Olfr825;Olfr539;Vmn1r213;Olfr68;Vmn1r227;Vmn1r197;Vmn2r79;Vmn2r56;Vmn1r77;CAAA01154301.1;Vmn1r81;Vmn1r55;Vmn1r183
GO:0007346	regulation of mitotic cell cycle	1.23% (6/489)	0.006745	2.17	A process in which telomeres are protected from degradation and fusion, thereby ensuring chromosome stability by protecting the ends from both degradation and from being recognized as damaged DNA. May be mediated by specific single- or double-stranded telomeric DNA binding proteins.	ENSMUSG00000020185;ENSMUSG00000026778;ENSMUSG00000036006;ENSMUSG00000051235;ENSMUSG00000110797;ENSMUSG00000111220	E2f7;Prkcq;Ripor2;Gen1;Nek2;Kif11
GO:0016233	telomere capping	5.41% (2/37)	0.00720056	2.14	Any process that results in a change in state or activity of a cell or an organism (in terms of movement, secretion, enzyme production, gene expression, etc.) as a result of a pheromone stimulus.	ENSMUSG00000026778;ENSMUSG00000110797	Prkcq;Nek2
GO:0019236	response to pheromone	3.41% (7/205)	6.75948e-06	5.17	Any process that activates or increases the frequency, rate or extent of the addition of telomeric repeats by telomerase.	ENSMUSG00000060024;ENSMUSG00000067951;ENSMUSG00000069294;ENSMUSG00000095864;ENSMUSG00000115027;ENSMUSG00000118215;ENSMUSG00000118318	Vmn1r213;Vmn1r227;Vmn1r197;Vmn1r77;Vmn1r81;Vmn1r55;Vmn1r183
GO:0032212	positive regulation of telomere maintenance via telomerase	5.88% (2/34)	0.0061058	2.21	Any process that modulates the frequency, rate or extent of any cellular process that depends upon or alters the microtubule cytoskeleton.	ENSMUSG00000026778;ENSMUSG00000110797	Prkcq;Nek2
GO:0032886	regulation of microtubule-based process	2.09% (5/239)	0.00140443	2.85	Any process that modulates the frequency, rate or extent of the separation of duplicated centrosome components at the beginning of mitosis.	ENSMUSG00000003452;ENSMUSG00000036006;ENSMUSG00000051235;ENSMUSG00000110797;ENSMUSG00000111220	Bicd1;Ripor2;Gen1;Nek2;Kif11
GO:0046602	regulation of mitotic centrosome separation	18.18% (2/11)	0.00063002	3.2	Any process that modulates the frequency, rate or extent of the centrosome cycle, the processes of centrosome duplication and separation.	ENSMUSG00000110797;ENSMUSG00000111220	Nek2;Kif11
GO:0046605	regulation of centrosome cycle	4.84% (3/62)	0.00127932	2.89	The aggregation, arrangement and bonding together of a set of components to form the spindle, the array of microtubules and associated molecules that serves to move duplicated chromosomes apart.	ENSMUSG00000051235;ENSMUSG00000110797;ENSMUSG00000111220	Gen1;Nek2;Kif11
GO:0051225	spindle assembly	2.8% (3/107)	0.00601253	2.22	The process in which duplicated centrosome components move away from each other. The centriole pair within each centrosome becomes part of a separate microtubule organizing center that nucleates a radial array of microtubules called an aster. The two asters move to opposite sides of the nucleus to form the two poles of the mitotic spindle.	ENSMUSG00000036006;ENSMUSG00000110797;ENSMUSG00000111220	Ripor2;Nek2;Kif11
GO:0051299	centrosome separation	12.5% (2/16)	0.00135936	2.87	Any process that activates or increases the frequency, rate or extent of the assembly of a filopodium, a thin, stiff protrusion extended by the leading edge of a motile cell such as a crawling fibroblast or amoeba, or an axonal growth cone.	ENSMUSG00000110797;ENSMUSG00000111220	Nek2;Kif11
GO:0051491	positive regulation of filopodium assembly	6.25% (2/32)	0.00542235	2.27	Any process that modulates the frequency, rate or extent of the formation, arrangement of constituent parts, or disassembly of cytoskeletal structures.	ENSMUSG00000026778;ENSMUSG00000036006	Prkcq;Ripor2
GO:0051493	regulation of cytoskeleton organization	1.28% (7/549)	0.0027958	2.55	Any process that modulates the frequency, rate or extent of nuclear division, the partitioning of the nucleus and its genetic information.	ENSMUSG00000003452;ENSMUSG00000026778;ENSMUSG00000028328;ENSMUSG00000036006;ENSMUSG00000051235;ENSMUSG00000110797;ENSMUSG00000111220	Bicd1;Prkcq;Tmod1;Ripor2;Gen1;Nek2;Kif11
GO:0051783	regulation of nuclear division	2.14% (4/187)	0.00396805	2.4	Any process that activates or increases the frequency, rate or extent of telomerase activity, the catalysis of the reaction: deoxynucleoside triphosphate + DNA(n) = diphosphate + DNA(n+1).	ENSMUSG00000036006;ENSMUSG00000051235;ENSMUSG00000110797;ENSMUSG00000111220	Ripor2;Gen1;Nek2;Kif11
GO:0051973	positive regulation of telomerase activity	5.26% (2/38)	0.00758377	2.12	Any process that modulates the frequency, rate or extent of the formation, arrangement of constituent parts, or disassembly of cytoskeletal structures comprising microtubules and their associated proteins.	ENSMUSG00000026778;ENSMUSG00000110797	Prkcq;Nek2
GO:0070507	regulation of microtubule cytoskeleton organization	2.48% (5/202)	0.000662988	3.18	The aggregation, arrangement and bonding together of a set of components to form the spindle that contributes to the process of mitosis.	ENSMUSG00000003452;ENSMUSG00000036006;ENSMUSG00000051235;ENSMUSG00000110797;ENSMUSG00000111220	Bicd1;Ripor2;Gen1;Nek2;Kif11
GO:0090307	mitotic spindle assembly	5% (3/60)	0.00116325	2.93	NA	ENSMUSG00000036006;ENSMUSG00000110797;ENSMUSG00000111220	Ripor2;Nek2;Kif11
GO:1904353	regulation of telomere capping	7.41% (2/27)	0.00388002	2.41	NA	ENSMUSG00000026778;ENSMUSG00000110797	Prkcq;Nek2
GO:1904355	positive regulation of telomere capping	10% (2/20)	0.00213323	2.67	NA	ENSMUSG00000026778;ENSMUSG00000110797	Prkcq;Nek2
GO:1904358	positive regulation of telomere maintenance via telomere lengthening	5.26% (2/38)	0.00758377	2.12		ENSMUSG00000026778;ENSMUSG00000110797	Prkcq;Nek2

## Sheet: A. peninsulae
A. peninsulae microdissected B GO enrichment
GO.ID	Enriched term	condition.genes_frequency	condition.pvalue	condition.-log10_pvalue	definition	condition.Significant_genes	condition.Significant_genes_symbol
GO:0007257	activation of JUN kinase activity	5.71% (2/35)	0.00188702	2.72	The initiation of the activity of the inactive enzyme JUN kinase (JNK).	ENSMUSG00000022788;ENSMUSG00000023050	Fgd4;Map3k12
GO:0043507	positive regulation of JUN kinase activity	2.82% (2/71)	0.00755945	2.12	Any process that activates or increases the frequency, rate or extent of JUN kinase activity.	ENSMUSG00000022788;ENSMUSG00000023050	Fgd4;Map3k12
GO:0070562	regulation of vitamin D receptor signaling pathway	20% (1/5)	0.00916218	2.04	Any process that modulates the frequency, rate or extent of vitamin D receptor signaling pathway activity.	ENSMUSG00000029833	Trim24

## Sheet: L. calcarifer
L. calcarifer microdissected B chromosome GO enrichment
GO.ID	Enriched term	condition.genes_frequency	condition.pvalue	condition.-log10_pvalue	definition	condition.Significant_genes	condition.Significant_genes_symbol
GO:0010927	cellular component assembly involved in morphogenesis	4.08% (2/49)	0.00265014	2.58	The cellular component assembly that is part of the initial shaping of the component during its developmental progression.	ENSGACG00000006671;ENSGACG00000007106	vcla;pgm5
GO:0030239	myofibril assembly	4.26% (2/47)	0.00244061	2.61	Formation of myofibrils, the repeating units of striated muscle.	ENSGACG00000006671;ENSGACG00000007106	vcla;pgm5
GO:0031032	actomyosin structure organization	3.51% (2/57)	0.00356985	2.45	A process that is carried out at the cellular level which results in the assembly, arrangement of constituent parts, or disassembly of cytoskeletal structures containing both actin and myosin or paramyosin. The myosin may be organized into filaments.	ENSGACG00000006671;ENSGACG00000007106	vcla;pgm5
GO:0055002	striated muscle cell development	2.11% (2/95)	0.00963935	2.02	The process whose specific outcome is the progression of a striated muscle cell over time, from its formation to the mature structure. Striated muscle cells contain fibers that are divided by transverse bands into striations, and cardiac and skeletal muscle are types of striated muscle.	ENSGACG00000006671;ENSGACG00000007106	vcla;pgm5
GO:0061061	muscle structure development	1.56% (3/192)	0.0031849	2.5	The progression of a muscle structure over time, from its formation to its mature state. Muscle structures are contractile cells, tissues or organs that are found in multicellular organisms.	ENSGACG00000006671;ENSGACG00000007106;ENSGACG00000016845	vcla;pgm5;mibp2
GO:0071711	basement membrane organization	16.67% (1/6)	0.00943843	2.03	A process that is carried out at the cellular level which results in the assembly, arrangement of constituent parts, or disassembly of the basement membrane.	ENSGACG00000016845	mibp2
