# Supplementary material for: B chromosomes of multiple species have intense evolutionary dynamics and accumulated genes related to important biological processes
Source: BMC Genomics. 2020 Sep 23;21:656. doi: 10.1186/s12864-020-07072-1 (PMC7509943; doi:10.1186/s12864-020-07072-1)
Supplement: Supplementary file 4 — Additional file 4: Supplementary Datasets (Excel files may include multiple sheets for respective species). Dataset 1. A complete list of B blocks detected in A. mexicanus, A. correntinus and A. flavolineata. Dataset 2. Genes integrity percentage of the B blocks of A. mexicanus and A. correntinus. Dataset 3. A complete list of B-linked CDS with significant Log base 2 ratio in A. mexicanus, A correntinus and A. flavolineata. Dataset 4. List of B exclusive sequences detected in A. mexicanus, A. correntinus and A. flavolineata. Dataset 5. qPCR GDR ratio experiment CT values of representative B blocks in 0B, 1B and 2B of A. mexicanus. Dataset 6. Methylated B blocks and CpG Islands detected in A. mexicanus. Dataset 7. A complete list of enriched GO terms in all studied species. Dataset 8. Fasta sequences of the B blocks (A. mexicanus). Dataset 9. Fasta sequences of the B blocks (A. correntinus). Dataset 10. Fasta sequences of the B blocks (A. flavolineata). Dataset 11. Fasta sequences of B exclusive sequences (A. mexicanus). Dataset 12. Fasta sequences of B exclusive sequences (A. correntinus). Dataset 13. Fasta sequences of B exclusive sequences (A. flavolineata). [file 12864_2020_7072_MOESM4_ESM.zip › Dataset-8-A.mexicanus-B-blocks.fasta]

>NW_019172543.1:97592-97814
TGTTGCATGTGTACCAGGAAAAACACCATAGaaagctaatattaccacccacagtggacagtgcagtggggaGTAATGATACTGATCAGCAgagtctggctagaattgtctgtgtgaacagaGAAGTCTtggaacaataataataataatctcatgTATGACCCAGTGTATACTGAATCATAACCCCTGTACAGTGATACTAATACGCAACCCTAAGCTCCA
>NW_019172543.1:103749-104048
ataaaataaataatatatatatatatacaggctATATAGTAATAtgataatatatctttgttaaagaaaaaaaacttgtcattctcagggaccgaaaaagttttatctataacagttaaacagttCATGTTCAACTGTTATAGTAgaatagagttcagtttgttaaggctctaattgttctattatgttgtacatgactgttcctgtattttttaattattttttttattatgttgcacattgctgttttaatagcgcacactgctgctatcaaaaaaagccactagatggcattacat
>NW_019172543.1:150341-150637
CTAATTCAACATTGAGGAATAGAAAATTACAAATGGCTATAATgtgaatcatcatcatcaattaaagtattaattttcttttcatcattatcattaaaTATAAGACACATTAGTTacatatatgtgttatatttaTTATCAATATTGAACATGTTTGGTTCAAATATTAGCTTTAACATTTTAGCAAGGATACCTTAGAACAGGTGCAATATGTGATTCAGTTATTGGCATTACTATTTAAGCACAATTATCTcagacattaaatataaatattgaataGTTTAGATTTTAGCAGT
>NW_019172543.1:207652-207905
ttttaatgtttttttttttctagattaatattgaagatatCAAAACTGTGAAGGTACGCATATGCAATTTTGAAGTAAACGAAAAAAGTTAAACAacccagaatatattttatactttatattcgTGTAGGTGGCAGGTTGTGCTTTGAATCTTAGGTGGcgtcaaatatggatatttttattgaaacataggcgaTCTAAACTCTTTAAGTCTCTCCCTCAATTAAACGTATTAAAGtttctgcttcattac
>NW_019172543.1:338157-338364
AGTGTTGCTGTCACCCCCAGCGCTATTGATTCAGTAATGGGTCTTAACAGCTCATAGAGTTTGTGGTCTGTTTTTGTGGCACCACATTTTAATGATCCATATTTTGTCATGGAACAAATGGAGGTTAAAAGCATGATGATGCTCAGTGTGTTGTTTGGAAGATGCTACAATCAATAGAGGTCTCTTCGTGTCATCTGTTTGATTACA
>NW_019171574.1:12848-13117
tttgatctgtagtgctgtgtggtcagtagtttgatctgtagtgctgtgtggtcagtagtttgatctgtagtgctgtgtggtcagtagtttgatctgcagtgctgtgtggtcagtagtttgatctgcagtgctgtgtggtcagtagtttgatctgcagtgctgtgtggtcagtagtttgatctgcagtgctgtgtggtcagtagtttgatctgtagtgctgtgtggtcagtagtttgatctgcagtgctgtgtggtcagtagtttgatct
>NW_019170591.1:308374-308607
AGAGTAGaaagtgttctttaaaaaatttaatgttttaatgtttgattTCCTGGGTTTATAAGACTCCAAATCTAgtttatgcaaaaccgaatAGACATGTTTCGTAAGTTTAActtccaattactccaaaatgctacagtaaaatcacttgattcTTATATAATTAAAAGTATAGTATTTTTGATTTGACAGCTGGTTCTATATGACTCCAAAATCTGTTTATATCTTGAGTT
>NW_019170591.1:314322-314561
CACTCCACAGTTATAGCGTGTATCGGGATTTGTTGTCATTAAACTGGTGCAGCAGAGAagcataatataataatgcacCCGCATAATCCACTTGTACTGTATTAGTTTAAGTCTAGAAGTCAGTCCTTCATCAGCATTTTTCATCCGTAGGTCTTGTTtccatgttatttttttcttctctcatgattctttacaattattatttaaaaaattgtgcaCACAAGATATCTGTAACCTGT
>NW_019170591.1:339116-339499
AGTTCCTTAGGTCAGTTAGGTCTCCCTTCTTGGGCAAAAGAGTGAGGACTGCCCTTCTACAGCTTAGAGGAAGCTTCCCCTCTACCAAGCTACTTTTGAGCACATCCAGCACATCCTGCCCCAGTTCAGACCAAAAGGACTTATAAAATTCTACAGGGAGACCATCAATACCTGGTGACCTCCCGTTCTCCATACCTTGGAGAGCTGTGTGCAATTCGTCCAGGGACAAATCCCTGTCCAGCATTGCAGCAGACTGTTTTAAAAGCTTAGGCAGGTTACAGAGAAAGCTTTCCTCCACCTCCTGTGCTTCCACTTGCTCACTGTTGTAAAGCTTCGAGTAGAAGCTAACTGTCTGCCTGCGAATTTCAGTAAGATCAGACACA
>NW_019170591.1:364263-364615
AAGCTGGTGATCCTCTCTAACAGATCCCTGCAGCAGCTGGAGGACCTGCTGGAGCTCCGGAGCTTCCAGGAGGAGAGCGAGCAGGTGAGTGGGAGGAGTCAGATCCTCCACCTGTACCTGTAGAGTCTGCTTCTCAGCTCCTCCTGTAACGAGTGTACCTGTCCGACAGGTGAAGCGCTGGTTCAGCGTGGAGGCGGAGAAACACCTGGCGCCCCTGGACTCCCTCACCTTCACCTTCAGCTCCCTGCAGGAAATGATGCGGAGCCTGGAGCAGTTCAGCGAGGAGGCCGCGGTGAGGGACTTGCATTTAAGACACGTAGGGTACCACGGCAACCGCCCGACAACATGCTAA
>NW_019170591.1:367803-368061
cactgaaaaaaaaacagtagtattTGAGCCATACAGGGCAAAGTAAcagatgatttttttattcatttaatttgatttttaaaacattttaaccatgttttttttttttttttttactgtttagggatggttcatgaaataaaaaggtcaatataaaatataaattattacacacaggctACTAATACAAtggaaatagtaaaaaaaacaattaaatattttagttaattgaatttattttctttatagattttatag
>NW_019170591.1:383194-383490
TCCAAGTGAAAAGTTGAACAGATTTAATGGTTTTTGTTGGTATTTAAAGTCACATATCTGTCACAAACCCACACCGAGTAGACGTGTCTAAAGTCATGTATCTTTTGAAATTCTACATTGACACCAAGCTTCAACATTAGACAGATGTTGAATTTTGGTTGAAATTAAAAGGTTGTTGTCAAAACCCaacattgtgtaaaatgctAAATTTTGGTTGAAAATCAAAGTCATATATCTGTCAAAAAACATTTGGTCGACATCAAGCTTCAAAGTTAGACAGATGTAGAATTTTGGTG
>NW_019170591.1:390877-391082
tTCCTGCTGAGTTACAGAGAAAACCATAAAGCAGAAGGAACGTTCAACTTCTAGCAATTCAAACTATTAATACATTCAGAAACTCTCCTAACGGCGGAAAACACTCTCAGTTGTGACCAGAGGAGTGAGGTAATGAAGTACACATACATGtagattatttatgatttactacagtaattattttacatttttacacaattatctg
>NW_019170591.1:440681-440998
AGAAAATGTGTACAAATTATATCTGTGTAATtatatatgttgttttattctataaactacagacaacatttctcccaaattctaaataaaaatattgtaatttagagcatttatttacagaaaatgagaaatgcaagaaaacaagttcatattcataaagttttaagagttcagaaatcaatattttggtggaataatcctggtttttaatcacagtttttatgcatcttggcatcatgttctcctccaccagtcttacacactgcttttggataactttatgctgctttactcctgaactgcaaaaaaactaaatc
>NW_019170591.1:476617-476916
CTACTTTAATCTGACAATGTCTGATTTAGAGAGTATTGGGCTACGTTCACACTGCTGATGAAAACggcacaaatctgattttcttatcaaatctgatgtttttaaggttttttgttaccgagtagcatcacagcactaacactcggaggaaagtgcagtaactcggttctgatacatcagctcacagatgcagctttgtgctgatccacatcatcTAGGAGTGGTTATGGGAAAGAGCGCCTACTGTACCCACCAAGCGAGAGCGAAACAACTGTCCggcgaaccggcgatctcctaat
>NW_019170591.1:512144-512548
aattcaattcaattcaatatagctttattagcatgactgtgAATTACAGTGTTGCCAAAGCATTATAACAATTAACAAGAATGGTATATGAACATACATAACagacataataacatttataacagaaaataattatgattattataataattatatcatttaacaataattataattatataataataatcattttctcTGGGATGAGGTCCCCAGGattttttaggtcattttgaggTGTTACCCACTGTCTCTCAGGCTGTGACACGCACTGACGTATTTGGCAGCGAGGGGGGCGGTGTGCCCCTCCCCCAGAGTGATCCGTAATTTTTCTGATAGcgaaaatttttcaaaatttggaATCAATTCATTAAATTTGTTAATGAAGAAATTTCGAGTTCCTT
>NW_019171481.1:16424-16685
gatggctcagtcggtagagcatcagacttttaatctgagggtccagggttcaagtccctgttcgggcggccaaagcctgtgcttctttgttaccaattaaacctttaaatagcctcAAGTGAGCATGACCTATAAAGGTTAAAATTGCCCTGCAAGTGACTCAAAGAACTCTGTGTAACTgaggtacttttaaagttgtggACTAACTGGTCCCACTCAATGACTagattaaaagcaatatttgacCCCGACGTGATTTGA
>NW_019171662.1:57315-57529
gaatggcatactactatactgcgtactgcatactgcactagtatgtactgcatactacacactgcccagtatgtagtattcGGTACTGTAACACTTTTGATTGTAGTACCCTACGCGGTCCTGCTGTGACACACCAGTCAGTGCTCTGTAGTGCTCTGAATTCCTCAGAGTGagtaaacagaaagaacatgaaaaatgtcctaccttttcatta
>NW_019171253.1:110006-110295
AGAGCAGAAACGTTTGAGTGTCATATGATCAGTAGTGTGTGAGAGTtcttgtcacgtctggtgctgttagctcctctgtcccttccacacccaacTCTAACGGAGGCTCTCaagtcaacaactacactacccagaatgcaccacccgctgacatcacgcacacacctgatcacatgacacctcacctgcttcctccaggaagtcccgaatactgattactggcactatataagagcacaccacacaaacacccatgccgtgtattgtaggttctcctcattacaaagcg
>NW_019171483.1:95113-95605
TCCACAGCAGCAGCGGAGGGGGCTGTGACTCTGAGCGGCTCTGAGCCGTGAGGCGCTACCTGTCACGTGATCTATggagcgtgatgtgattggctggttgttggctcgattgaagactgaatcgattgctcatcATGTGTGTCCCGGATGTTGACAGTGAATTTTGAAtgttgtattttagcagtcgaatttgacaggtcgaatttgagcaacctgaatttattttaattgaatttttaaaacttgaatttttgcttttgaatttttttacattaaaataaaataagtgaaaatgatatactgaaaaagtgtttaattcagaggcaaaaaaatcacatgcaataattcaatgtaaaataattccgtgctaaaaattcaagtgcttttaaatttcaaagtctggtgacactgttttacttccatataatccaggtccagaaattaaaaatccatcccatgGATTAGGTTGAATTAGCTCCAGAGCCAGCAAGG
>NW_019170913.1:18053-18509
CCTTCACACCTGCTGACTTGAACTGTTTATTGACTCTGCCTGGAAACAAAGGTTTTGATGTTAGCTTCCGCTCTGCTTCCCTACTAAAAGATTTCTGGACTCGTTTTGAAAATGTTAAGGACCAGTTCTCCATGTTCAAGGTGGaaaaactttctgataattcaCATAAAGTGGTGATTGTCAGAATGTTTAATGAAACTGTGACTGGAGAAGACATTGTTACATGGCTGGCTAGATTCTGTACCGTTAAAAGCCCACCTATCAAGGTTCTGGATGAGGACGGCATTTGGAACTGCTCGTGGCGAGTTCCCATTAAACAATGGGAAGACCCGAGCAGTTACCTAGGCCTGAGACAGATACCGTCCATGATAGTGTTGGGGGAAAATCGCGGTTACATTTTTTACCAAGGCATGCCCAAACTATGCCGCAAGTGCGGAAAGTTTGGGCACCTTGCAG
>NW_019170913.1:19303-19597
TTTAAATGAAGTACCTGTTTTAAAACCATAAATGCTCATGGCTCTTACCATCTCAACTATCAATGTTAGAAGTGTGAGAGCCGCCACTAGAGCAGAGAGCATCTTGTCCTTTTTAAAAGATATAAAGtcagatttgtttttattacaagAGTGTGCTTTGCCGTTTATGAAATCATACAGAGATTGGGAGCAGCGATGGCTGCGGGTCCCTCTCTCTGGAGCGGATCACACTACAACAGAGCAGACGGCGTTgccattttaattaaaaacccCCATATCTTGGTGAAGGGCAGC
>NW_019170913.1:20056-20534
TGTGACTGTAGGGGAAGGGCTGTGGGACTGAACTGCTCCATGTTACAAGATAAAGAGATAGTTAGGAGTTTACGAGGAGCAGTACAGTCTCTGGCAGACTCCAAGACTGCTACGATTCACTGGCCACAGTGGTGGGAGATGGTTAAACAAAGGACCAagactttttttaagaaaataggaaaagagaggaaaaacaaAGACAGACGGCGCATGTTGGGGCTGCAAAAGAGACTACAACGGTATTTTAACCTTTTATCAAATGGCATAGATTTTAGTGAGGAAGTTACAGAGGTGAAAAGGGAAATGTCggttttaaatgaaattaaaagtaAAGCAACTATTTTAAGAAGTCGGGAACAGGAAGTGGAAGAAGGGGAGAAGTGTACAAGGTATTTTTTAAGAAGATTTTATCAAGGGGGGGAGGGATTGCAAATATAACAAAAGATGGGAGGGAGGAAAAAACAACGGGAGGGATTTT
>NW_019171485.1:14011-14292
TGTCTTAAAGTCATGTACTTCTAAGGGTGAACTTTATCCAGTTGACACTAGGATCCGGAGAAACTTGGAAGAAGACAACAATCAGCTCtggagaaaacacagaaaaaagaaaatgagtgcaaataaaaaatgcctGAAAATCCTAGTTGGggcaattttgctctctctaaCGCCAGCAGCTTGATGAACTGGTATTTAAATTTGTTAGATTGCAACATATTTGAATTATTCAGCTGCTACAATCCAGAATTACAtgattaaaaaagaacaaaacatgcACT
>NW_019171485.1:24624-24936
GTGAGAGACTCTGCTGTGTACTACTGCGCCCTGAGGCCCACTGTGACATCATCACATTCACCCATCATACAAAAACATGCAGCTCCAACAggaaacacaccaaacactgaACCAAAACTCTCAGACTTTACTAGAAAACCTTCAGACTTCAGTAGAGTTTCTGCCTTTATATCTCTTACAATGTTACATTTTGATTACACTTATTGGGACAGTTCCCATTACTTATATTCTTATATCTTATTGAATTTCCAAGAGTGAACTGAACTTTTATAAAGTCCCAAATCTGAAAAGGTCGGGACATTTTTAAAGAAC
>NW_019171698.1:69787-70215
tcagtaaaactcttcccacagtctgagcagtaatacggtttctctcctgtgtgaatgcgctggtgttttttgagagcaccctgttcagtaaaactcttcccacagtctgagcagtaatacggtttctctcctgtgtgaatgcgctggtgttttttgagagcaccctgttcagtaaaactcttcccacagtctgagcagtgatacggtttctctcctgtgtgaatgcgctggtgaattttgagattactctgtttagtaaaactcttcccacagtctgagcagtaatacggtttctctcctgtgtgaatgcgctggtggattttgagattactctgtttagtaaaactcttcccacagtctgagcagtaatacggtttctctcctgtgtgaatgcgctggtgaattttgagattactctgtttagtaaa
>NW_019171698.1:76130-76457
ctagctagataatgttagctactggttaaaaaaagcactgtgaacattggctagctagagaACATTAGCtacttggttaaaaaacactgggaacattggctagctagataatgttagctactggttaaaaaaagaaacgctggcaacattagctagctagttaacacCAGCTACTTTGGTCCCCTATTATGGGCCAGTTCTGCCTATTAAAcagctctctttttctctctgtcagtcGCGTTAAGGACACATATCAGCTCCCACTGTAGAAGAACACTTAAACATTATTCTCACAAAATAAATCACATCATTAAACATTTTACTATT
>NW_019170897.1:50684-51148
aggatatataataatattatataataatattatgtatatatatttattattaaaccccgctccacgcggggatcGAACCTGGGCTGTCACGGCCGCAGCCcaatgctctaaccactgaaccagcgagcggattgggacgcggccgctttATTCGCCCTTAGagcctccgccgaaaggggcggagcaacgaaaaACGGGCGGACAGGgaaaaacgggtggaaaacaaaacctcACGCCcagcgtgagtgaaagagaagggGAGAATGTAAACAAGACTCGCCGCGGAAGCTAACGGCTACCTCTTATGGAGCGAGGTAAAAACAAAAGAGcttccaaactaaacaaagaagtgaATTGGGGTGCTTTTGGATtaaacgctgctccaccagagagaAGAGGAACAGCGAGGGGAGAGAACAGGTGAGCACACCGCGTGCCTCGCAGcggctaccacacacacacac
>NW_019171666.1:2258-2541
CAAATATCCTTCTAAAAACAGCAAAGTCCTGCAGACTAAAAAACAGTCAGGACTAAGTGTttcggtaacaggactgagtgaaacccagggacacaactaaaatgtgtattttaatataaatattatggatatattatgaaaaatacatatttttaaagcatagatgggatatGGAGTCACACGACTgcaaaaaaatatctgaaggattttaataattatatttcattgtAAACTTTATAGTCAaataacaaatgctattttttctaagtgttctaagtagtta
>NW_019171900.1:13291-13658
caactgaattactgaaataaagtcacttttcaattatattctaacTATTTTGAGATTCACAAGTATTATGCAATGCGTATGTATGATATTAATTTCCATATGCTATATGAGTATAATTATTTAGtggattaaatatataaatatatataatagtgaaatgtttgtgatttttttttctcaggtgtCTCATCGTCAGGTGTCGGTAGTTCACCTGCTGAAGACGATCCGGCTGCTGCGGCTGCTGCGGCTGCTGCAGAAGATGGACCGGTTCTCTCAGCACAGCACCGTGGTTCTGACCCTGCTCATGTCCATGTTCGCCCTGCTGGCCCACTGGATGGCCTGCGTCTGGTACATGATCGGCAAGAAG
>NW_019171900.1:145566-145836
AGCTCAGCTCGCCCCCTCCCCCTGGCCATAACTTTTggccataactcccttattctgtcacttatgagtaaaaagaaacctttaagtgtagcagaaagtgatttgattcatattgtgatatatatcgatatcggctgatatggaaaactatatcgtgataaACTTGCTCTAACTCACTGTACCCTTGATCTGCTGTACTCTACATTGCTCATAACCTCAGTTCTACCTCGTTTTTTTTACCATGCTCTACCTTGCTCAATGTCCCTCTGC
>NW_019170961.1:7754-8086
TTTCTTCATTGAGTTATCAGTGCTTTTCCAGCTCTTCCTGATCTGTCGGAACGTCCACAGTGGAAACTCAATCTCTCCTGTGAAGGGATCTGGCACCAGTAGAGGCAGAGCGTACTGACACTGTGAAAGCTTCGTCACTATCAGCTGCTTTAGGAAACTATCTGAGCAGTGGAACACTGCCATCTGAACATCCATGGGGTGAACAAGACTGGACTGAACTGCTTCTTCAGAAGAGCTTTTGGAAAGATCTGTATAAaaatcaccttcatcatcattatcagtaaCTGACAAAATCTGAGTTTTGTTAATTTGACCAGATTCTCCACATCTTG
>NW_019171902.1:55337-55712
attttatgattttattccttatatttacattatcagatttacttaaacatttttatatatatatatatattttctattacaattgcatttatgcttttcagtaatgttcctcatcaaacatgaaagcttatGTAATTCTTATATAGAAATCCTCtatatttagtggtgtaatgtcaaaaatcctggcctgttaagaagttaaacagataaacaataaCAGAGTTGGCCATGAATGAAACCTTGCTATACCTTGAGATGTTGTAATGAACCTGCAGTTCTAGAATGGaacatgtatgtatgtgtgtgtttatgtagtgctgttcaaaagtttggaatccGTAGCataaaaacactatatatatatatattaatctt
>NC_035898.1:11249-11672
AATAAGAGTATTGTGTCCTTAGGCCAGATTGTagcaataaaatgaataaagaaatgctaaaaataatacaattaatggactatttgattttatttgaagTTTACTTAGTAAACGTTTGACCAAAATATGATCAAGTATGTACATAAGGTTAATTTTTATGTCtcatttttcagcatttaaaacagatttcagctattaatataaaaaaagttgcagTAGTTAATTTTTGAGTCATGTTTGAGTAGTCTAggatctctaaaaaaaaaaagaaaactttgtaaataaaataacatcaaactattttaaaaaattgaccTATGGTTCTGACAGATATGCAATATTTACTGCCTTCAGTTCACTACCTTCAGAACACTATATAGGTTATTGTAGCCTGGCAGTGTCAGTGCGTGATGAAACACACCA
>NC_035898.1:102509-103335
caCCTAATTAATCAgctcttattaataaataaacccccaACCAGTTCTATCTAATAAACACTGattgtaaataaaacttaatattTCCTCAAATGtggaatatttaataataaatatgaacagaTTGTTTAACATTCatgaagtatattaataatacttgcttatgcaacaaaacaagtatcaaaaagtttcaaagataaataccaaaatgttaattaattcctGCTTTTCCATTTCACCTCAAAATTCCCTTTTCtagcataaatatttaaacacatgatcCTTATTGTTATACATTATCTATTACTGACTGCATTAAACATAAAGGCCAACATATATGCATTactgatttaaataaaatatgctagaAGCAGTCAGATTtggcaataaaatgtaaattaaaaaaatattttagtaattttatttaatattttttccctcacgtgcatatttacacaaatacatttcccacaaaatacaagaatgacaagtcttttaagtgattttatttattgttttattcgttattgttcatttttctccctctcttcatcttcatcctctcGAGTAGGAAGGATAGTTGAatctgaaaaacacacagattaaatcaGTTTAGCTTGggcattaaacaaataaaatataaattcagAACAACATAAAAGTCTAACCATCCTGactggttagctagctatgtaataaaactaaatgaaatgGTCAGACTTTGGtcataatttattaatgtgatttttggcagacagtctgtctgtctgttgaaaaGCCTCTCTGATATCAGCAGCCTTTTTTCTCAGATGAGTTTATACAGACT
>NC_035898.1:165297-165552
aagctttttgtgtgttttttgtcaaaatgtttataattttggAGAATACATTGTTCAGTAATCATTACATAATTTAGATTATTAATGTGGTGTAACTGCTTGTATGACCTGACTGCCAAATAATGTTCAgtttaattaacaattaattttttttaccccaCTCCTCCACTCTAGGTTACCACAGCTGAGGTGACACAGTCAGACACAACCTCAGCTCCAACAGGGCACAAAAAAATTTTATtcaaaaatttactt
>NC_035898.1:176321-176706
AGATCTCCGCCGTTGTTGATGCTTCTGTTCATACTAATAAAGCGCTCTAGTGATGGCTTGTCCTTCACGTTGGGGTTGTGTAAGCTGGTGTTCAGCATTATGATGGAAAAAGACAGAATGTAGCATGTGTCTGTAAGAGAACCAACAAATAAAGGGAGTTTTACAAACTTTGGACTTTCACAAATCTGGAGCCTGAAATGTACTACTTTAGTTTAGCATTTCAGCTAGGATACAAACATACAGTAGAAAATAgaattatattcatattatttaAGCCCCATGATTGACTTCTATTTATGCTGTTTTTCACCTGTtgaatttagtttaatttagtatTAGATACTTAAAGTTTGAGCATCAAAAGTTACATATTGTACATTATTAT
>NC_035898.1:314035-314278
ttttttctctgccgcacgcactgactgctgcgcacgaggattcaccacagtctactctctggtctcttgttgttgcacatgcgtcacatggctcagcaaagccagccaaaccgccacgcaggtaggcttagcctggccccgcccactcagcgctctcctgGAGTCGACAGGCCTCTACCTCAGGAAAttagtgttgagtgatatttttttacactctgtttatttaagaaaaacttgcatttg
>NC_035898.1:465387-465699
agccccagatcatcacactaccaacaccatgttttacattcaatatgatattctttttctgaaattatatgTAGTTTTCCGCCAGAGGTAACggcacacacaccttccaaaaactTCGACTTTTGTAACACCAGCCcacagaatatttacccaaagtcctggggatcatcaagatgtttgttggatGTTATGTGAGATGGTCTGTTGTGGTCTTTTtattggtcagcagtgttttttgctttggaactccatggagaccattttcacctttcatctctttcttattattgaatcattaacactgaccttcac
>NC_035898.1:533935-534190
CTATTAGATGGCTAAAAACataacacttttttcacataCTATTGTAAATACAGTGAATACAAATTATTATTGTAACTAGAACTAATTAAAACTACATTGAAACTAGCACTGTTAATAGatatagaaatatttaataacttGGGAAATGTATATAAGTTTATAtatcaactgcctagcaaccacttagcaacactttagcaaccacctagaaaacgttagcaactgcctagcaaccacttagcaacgccctagcaa
>NC_035898.1:577360-577640
actaaaatataaaattttactaaaatacaATCATTTTTTATGAGCATATAATGTTGAAATAACTTcccaacatttacatttaaacatttatggcttttagtattttatttattaattttttttgaagggggttgggggggggggtggtggttgtgCACTACATGATCCTGTGGTTCGGATTCCTGtggcttttgttcttaatgacatttctacggtggccgagaaagcccaacgcagtgcaaattgaaaagcgctgcaaaagcacaaaacacatccatca
>NC_035898.1:608171-608398
ttttttgcagggggtggttgcaaatatatgagattaatcattttcatataatcaaactatttttttctagatcttcaaactaTAAAACAGGTaaatttgacccgtaacataacaggagggttttAAGAGAAGCATTATTTTGGTTAATAGGGCTGCAACgtttagtcgatataatcaacaattttgcttttttaaatttgttgactacaaatttcattgtcgactaa
>NC_035898.1:634147-634463
gttttatgtacttaacaaaataataacacaatttacaataacaaaattatattctagtttcttcaaaatagcaccctttgctctgattacagctttgcacactcttggcatcattctctcaatgagcttcaagaggtggccacctgaaattaaaagttttccaacagtcttgaaggaaggaaggagttcccagaggtgtttattagcacttgttgctcctttgccttcttcactctgtgctccagctcaccccaaaccatctggattgggttcaggtccggtgactgtggaggacagctcattttttgttaagtac
>NC_035898.1:782500-782729
acacacagacacacacaaacactcttcCACATGGCTGGCTCACAGATGAATGCGGTGCCCTGTGAATCGTGTGGGAGTACACATGCACACCCTCTCTCAGGCTCAACGAGGACTCGGGCTACAAAAGGTCTCGCTATTGACACAAACGACGCAAACACAAATGAATACTGGGCGAATGCGATTATTTTATAACAAATGATATGCCCCCTGGAATATGTTCATTGAACAC
>NC_035898.1:786865-787399
cttagcaaccaccttgcaaccacttagcaacaccctgTAGAGCTCGCATCCACAGTGAAACGGAGATCCTGCAAACTCCTGCaacagtttctgcaggaactgcaatgTAGTTTCTTTTGTTAATATACAAAACATTCATTCCTGTATTTTAGGCctgcaaaacatttaaaaaaaaagttcagacaTAGATAAAAAAAGGGTGGAAAAGTAAGTGGTACTAATAAGAACAGCTGCAAATAAGAGCAATTTGCAACTAACTCACATGACtgggttaaaaaatatatattttagaaggGCAGTTTCTCAGAAGCACAGATAGGCAGAGACAGAGGTTCACTAATATGTCaaaaaactgtcaaaaatgATGGAATAATGTCAGCAAAACGTTCCTCAATGTAAAAGTGTGCATATTTTCTAGTAGATGATATCATCAAACAATTCAGAGAATTCAGAGAgtctatgggccctattttagcattttataggTGACTTTAGGTGACATTCTGCTcaaaaacgtgcaaaaggcatgtacta
>NC_035898.1:803158-803368
gtatgggcacccttatcattttattgatttgaatactcctaactactttttactgacttacagaagcacaaaattggtttggtaacctcattgagctttgaacttcatagccaggtgtatccaatcatgagaaaaggtatttaaggtggccaattgcaagttgttctcctatttgaatctcctctgaagagtggcatcatgggctcatca
>NC_035898.1:956731-957060
CAGGCTACTCTGAAGAGCTATGACTTGACTAAAGTTACACTCCACTCGTTTTGACATTAAACTGAGAAAATAACCAGTTCAGGGTTACTTAAATCATAGCCGGAGATCTGGGTTTAGCTTGCTGTCTCTCTGCTAACGTTTATCTGTCTAGATCGGCTGGctgagtaatattaatatagctAGTCTTAGCTCGCTAGCTAACACAGTAACATACATCTTAAACTGAAATTGTGATCTCTACTGATTTTGTGAATCTATTCATTGTGAAGTACAGGATCTTTGGGCAAACTATTGAAGGTTTGACctttataagatttttttctttttaa
>NC_035898.1:968003-968317
tttattcatgctttattcttattaattccttgttgttcttttacatgtttttaatttaatcctctttgttttaatcatgttttaatcaatcgtgctttattcttattttagtttccatttttactgttaatcttttacatgttttttttatttgatttctctgtgtattttctaatttgtaaagcactttgaatgaccgttgtgtatgaaaggtgctatataaataaacttgccttgccttgccttttaTTTCTCTGCCCGGACCAGAGCCAAGATGCTCGGACCCGaggctccaggaaatagtctgtgatgta
>NC_035898.1:1027356-1027581
tgatgttttttttatgatgatcTATTCATGGTGTAACTTTATATCTGTATAGTGCATATATAGGGTAGGTGGAACTTATAATGTGGACCATAAAATAAGTGTACAATCTCAAACCAATGGAAGCTGTTTCATTGGCTCTTTCAGTAAGATTGTCTGAGTACAGGACAGTGTACGGGCCCTCTAAGCCAGCCATTAAATTACCcctaatgttttattatcagaCCT
>NC_035898.1:1273459-1273837
atctacagttacagtagatacagggaCCACCAGCTTAAACGTTTTGCACCCATATTGCTGTGTAAGGCGTTGGAAAAGAAGTTGGATTTTGGCACaatatgttctattttttttttattgttaacagGGTGATAATGGAATgcctcagcttcctgtaattggtgcAAAATCCAAACTGTCTAAAGGTCAGTTTGACCAGTCTTGCCTCATTGTATCTCATTTAGGGGAATGAGGTTTCAGCCACCTTCTGTAAAGCTCATCCAACCTTACAACAGAAGCTCTGAATGAGCACACTTGGGGGCGGGGCTTAAAAAGGGCAATTGGCTTGTCTGAGTCGGTGAACAGCTGGTGGCAGGTTTGGGGGTTTGGCCTAGGTTA
>NC_035898.1:1294375-1294810
TTTAATGGCACAGTTTATGTTAATAAAACACGGCCAaaccatatatacacacacaagtgtacacacacacacattccttgcttaaaataaattacttagATCAACCCTAACCCCTAACCAGAGCTTTTCCTGTAGAGTcctcatacacatacacacacgcacacacatgtaTACACTAGTATataactgcttgttttaaaatgtaaccaaatccATCCCTTTATTGATTATTTAGCCTAGCTTCTAACTGCTACAGGGGCATTGTTTCTGTAGAGGGCATTTCTAAGAGTGCAGTTTACAATAAATTAACacttacataaacacacacactcaacacaattttcttaaaaaagttttaaaaaatataaataaaaagggggcCAAAACCATCACTGTTTGCCACGCTTTTAGCAACACagtttacattaataaaac
>NC_035898.1:2157602-2157961
ttatttttgtatttttggcaATGAACAAATTTGCTCTTTCTCACAACTTGGCAGGAGGATGCTCAAAGGGATCAGACTCGTTCAATCAAAAACTCTTCTAGTCCAGGTATTTTCTTTAGGAGTCCAGATATGAGCCCAGTAAGGCATTATGTGTTTAAATGCCAAAAGTGCTTTGTTTAAGCTACAGTCATTCTAGACCAGCAAATTTTAACACACTCAAAAGCTTTTAATAGAGGCTAGAAACCTGATATCTCTGGTCTCTGTAACTCAGAACTGTGGCTAGTAAGATGAAGAAAGATAATCTTAGAACTGTTGAAAGTACACAGAGTACCAACATCTGATATGTAGAAACATACTGT
>NC_035898.1:2211806-2212022
ttGAGTCCCTATCTATCTAATTTCAGAGTTACGCTAACAAGCTCTGCTTGTTAGACTCTGCTAACAAGCTGTATTTTAGTtagcacacagtgggtttaatctgtgtgttttaattcggagacgagtctttttaaccagctatctcatcacagtttgcatggttagctccgttacctttcttttagaaaaatctctgtatatccATATTAGttttac
>NC_035898.1:2373270-2373541
tattcagctcaaagtagcttcacacctcctattatattaaaaaccactgtttatatCCTAAAACGCTACATAGATTccacatagcgtagcagccggcaCCAGGAGTAATGGTggtgctcagagctgaagctagcgttatagcatgtaaacagtggtttttaataagcttcttgtgcactttttaagttattaatgcctcgttttaaatgtcagggctctccggattctagcaaggagctactttgagtctggagactttttattattttat
>NC_035898.1:2429317-2429560
GGCTGCCTAGAGTTGCTGAATTGGCAGTAATGTTAAAAGAGAtggtggttgacttcacataTAGACTGGAAGGCATGTGCTCATCCTCACCCTCCTAGTATTATGTGATCGGGGGAGTCGTATGGGCTAATTGGCTAAGCTAAATTAAGAagatattttgaaaaaaaaaaagaaaaaagttttccATTGTTCTGAGGCAGAAAACTGAGcatttttgcaacttttttcaCTAGCTTTCACTGC
>NC_035898.1:2496182-2496385
ccgagatttcccaacACATttctcgggccgggtcgggctccagaaaatagtctgatatgtaggcatctgttttttgattatatttttatttttaaataaagctctggtgtgataatcacaatattgctaagtaaccaattattattgttaatgaaaacgaaccaaataatgaaaactgaaagtgaaaaaaattattattattt
>NC_035898.1:2537601-2537892
GAAAGATCACTTTAAAGAAATCACTAAACGCCTAATATTGCCACGACTCATCCAAGACTCCATCAGACCAGTACAGAACACAGTACACCTCTAACAGTGGATCAATGCTGCCTGTAGGGTGCACTTACTCGTATTTTCTCATTGATCAGTCTGTCCTCTGCATCCTCATCAAACTCCTTCTGAGGATAAACGTCGATACTGTTGGCCCGCAGCTCTTCCCTGATCtgcacacacgaacacacacacaaatacacacctgTATGTGAGTAAAGGTACTTTATGCTAAGAGAA
>NC_035898.1:2552717-2552995
ACACTCGCATTCCAACATAGAGAAAATAAAGTCCAGACACCTCAAAAATCCAAAACACTGCATGATATGCAACCGCCAATACATGACAATACCAAACTAGGCTTGTCTACTGAACAAGATTTAAATATTCATCTCATCAAAACTACAGCCAGACACAATCATGCCTACATTTTAACAGTGATCTTCTTACATGTGTTCTGCTTTATCATTAATATATTCAAAGGGACAAAAATTCTAATTAATATCTAATTCTGTATTAAAACTAAAGCTGAATCTAT
>NC_035898.1:2632029-2632246
acaatgtatgtttattataagaataaacagatgtaatcagggtcgatacagaaataagggtgatcaccagtagacagagcaatgaagacaaaaccataccataaacgagagacagtccagagttcatacacaagcaatccagtatcagagataatccaagaggcagtagtgaaagtacagtccaggtcatacacaaacaatccaatatcaaaggcag
>NC_035898.1:2673397-2673662
cacgcttggtaaaattttgaccaaaatatgatcagttccaggaaaatataacaattctgcttccttttacattttaaatgattatatttttaagcagctgtatgtcttctggagtaaaagagatcagggcatgtgactgtctgatataattactgtgttataagatctgaaagaggaactgaaaacaaaaacaaagaaaaaacacaccaaaacagcctagactTCAACGggttaaaatgagaaaatgaccTAATACAAGGTTTAA
>NC_035898.1:2711409-2711663
TCAGATATGTGTGGATGAGTGCCAGTCTCTATCATAAATCAGTGTGTTTTGTCTGTAGTTACTGTGTGTTCACTGAGTCAATATGACTGAGACTGAGCAAATCACTACACAGTCCCATTGTGATGTGCTATTTTTCCCATGTTACCCACTGCTATTATAACAGTAAATGGTTATATAGTATACATGAATACACTgaatttgttttattgattttaataataaagcacCATCCCTGTATTCCAGGTATTGACCCC
>NC_035898.1:2797651-2797860
agcttcattccagaagGTGTAAGGttcttaaactccacctaacaacacactgcactgacactttacaaggacaaatactgtttacaaacactgtcacttaaaactgcactgatacaCTTTATCTTTTACTGCTCTAATtccattatcatgctgctatagcaaaacttgcactctggacttgttgctgctacctgtctactctgactact
>NC_035898.1:2824135-2824344
CCTGAGATGAAAATTAGCAGTGTGAAGTTAAGTAATGGATTGAGCTAAATACggacacacaaaaatacacacacacacggaaatacacacacacacatatagatacaaaaacacacacacacacacatacatacatacacaaaaacacatgcaGACATACagatacaaacacatacacgcaaatacatacacaaacacacacatacata
>NC_035898.1:2868198-2868445
GgttgtattgtttacattcgcCTGTACAGGCAAAACTTAATATTTATACTAGCGAGATGTCAAAATTGTaatccaagatggcggcgcgtgcaCATGCTGCGGCTTCTCTCGTCTTTGTCGTGCGTTCACGTCCTGAAATGCACCTACAGCCGCGAGTTTCTGCTTGGAGTCGGCAGAAACTCACTTTTGGAGTTAAACCGCGGACTCCGAGAAGAACTGCGAGTCTGCGGCGTGCTCCAGACACCCG
>NC_035898.1:3019716-3020110
aaattaacaaaaagcattgctttaacatcactgttttccttaaaacgtctcctaatctctcctcatctgagtttaataaagttatttctagttctcatcaaaTCAACACCTGTTTTGGTAAATCAAATCTTACTGAtattaaatcaggtgagctgctgtagttctgatgtatgtatgtataaaaagATGTAAGGGATAAACATTCGTTTAACGTgcctcttctctcttctcttcatgCAAACACAGTGTAGCGATGAAATGTTCACAATTTACTCATGTCTACAAATATAGAATACTtttaaccttcactttaaagcactttttCACTGTAAAACGTACAGACAGCTTGAATTACGACACAATTCAGAAGATGTCAGGGTCTCTGGGAAAGTAG
>NC_035898.1:3379068-3379350
TGGAAAAGTCCAGTAGAATTGGAGATGAAAATTTGGATGGTTATGGAAAAGGCTTGAGGGAATGGAGTTAGGAATGGGATGCGAATGTCAATGGGAATGGTAATATGGAGTGGAACAGGATGAGACTTAAAGATGGAATATGTATGAAGAATGAGAATTGAGAATGAGAATGGCATACTGAGACATACTGAGAACCTTAAATGAGAATggaataaatcaaataaaatgggAATAAGACCATTatataaaactgaaatgaaaaggGGAAAGAGAATGAGTATA
>NC_035898.1:3414422-3414664
ttccatttgcagttattgctttttaatttggcatcattttttttaccataccTGCAGgtatgttcatgttctaatagttttactgttttagtgttttctaGATCAAgtgttgaatcagattggtagtggtgggtaactttctttataTTCAGCTTTGCTACAGTGATGATGTAAGTTTATGGTTAACACTCTGCTAACCACaggattttctagttttagctaCTTGTTGTGATTGAtttttg
>NC_035898.1:3492656-3493083
ATGCTAGTGAATAGCATgaattatggattttttttgtcagtttcacacaatgtaaataccaatgttcttcACTGCATGTTTACCCTATTAATTTAATTGAGCAGTTCCTGTAGTATGTCAAATTTGGGGGTGggtttatatacatacatacatacactcaaTTTGTGTCACTGCAAGAGATGGTATTATGTTTATGAAAACACGACCAGAATTGGTAATAACAGAAGGAGAAGAAATGAAAGCAAATTAAGGTTTATTATACAAACGTCGGGCCAACGGCCCCGGCTCATTCCACATTGCTGATGGCGGGCAAACAGCCCTGGAGATGGGCTCTTTCCTTGGCGCTGCCTGATGCCGGGCAAACAGCGGCTCGTTGGAGGACGGAGACACTGCGTTAACAGTGCCGGGCTGGGTTTAGCCTAATAGT
>NC_035898.1:3512486-3512757
AGGAATATGTAGAAGGGAAGATATTTCACAAACTGACTTGCTGCAGTAATAGCATCCTATAACAGTATTAGGCTGGAGTTCAGTGAGCTGTAAGAGGTGTGTCCCATCACTTACAATACAGGGTATTTAGGCTTAATCCATGTCCACTGTATTAGCTTTTAAAgggttaacacacacacacacaaaacccacAACAGGACAACAGGAGAAATACTAAAAACCATGCCTTAAGAATATAGTGACAGCATGAAGCTTTTGCTGTTAGTACTTA
>NC_035898.1:3515904-3516294
ACCAATTATAGaacctaaaataattaattaaagctTTTGAATGGTTAAAGGGttgaaacagagctgtagaagcaaAAAATACTCTTTTAAAAGGAGTTAGTTTCATCTCCAGAACCCACCTACACTCTATAAATAAGCGAAATTAACAAACTGACATTAACACACTGTTTTGTGATTCTCTTAGGCTGTTCAGTTATGTTCATTTAGAGAGTTCATGAGTTAAAATGACATTGCTGTAAGTGCTGTCTGTGAAACATATGTCACCAGGGCTCTTTTAGGTtacaacaatatatatttatttctgtattcatcaCGAGCTAGTGCTGAATGTGGTGAATCAGCAGGCCTTTAAAAACAGAGCTCCAGTGTTAACACAAAACAAAGTACACA
>NC_035898.1:3536001-3536301
AAGACAATGTTTGAAAGGTGGTTTGCATGAGCAAGATGTAATctctgtgtgagagtgagaatTGCTCTTAAACAGAAACGCTTAAGACACAAGTAAGAAGCTAAAGTAACATATTTAGGATAATGTTACTGCATTAATTGTGTAACTATAGACCATCAGACCTACCTTTGGAGATGGACAGCAGCCCCAGGTGGTCTTGGAGGTTTTACAGCAGgtctcagtgtcactgcagctAATTCCCCCACCACACGGGATTTGCAGGTGTCTGATGTACGTTAAGGGGATTGTCTCCACTTGTAG
>NC_035898.1:3604702-3604913
CAAATATtgctatttagagcatttatttggagaaaatgaaaaatgacaaaaaagacgcagagcttaaataaataaagcaaagttCACATtaatcaagttttaagagtacagaaatcaatatcaatcacagtttttatgcatcttggcatgttctcctccaccagtcttacacattgctttatgccactcctggtgaaaaattcaagcagtt
>NC_035898.1:3655456-3655830
aAATTTTATGTTGTCAGCGAGAGAGaggaaataaacatgtttataacaAAATCATTTTTTGGGTTTAGTAGGAGTTCCCTTACTATCCCCAAGTCCTTAACCTATCCCAAAGGTATTAAAcaaagcaccatcattccagagagaACAGTcccactgttccacagcttgAGCATGGTGCGAAAAGTGTCATGTGTTTATTTGCTCTAAAGAGTCCAATTCTATTAGCAGCACTTCTCAGgcactagacaagctgtgtgtgcacatTTGCACATATGTGTCATGAACTGGGAGCAACTTGAAGTAGCTAAGTGTATTAATTAGCGTGGGTGCGGGTGTGCTTGTATGTGCTTGTATGCAGTTTTTACAAATGTGGa
>NC_035898.1:3670810-3671101
CATAACTGTGGCAACACATACTGCATTATTACACGCAAATGCAACTGATAACGCTTGGCCATGTGCATTCTTATACTTCTGTGGTGGTTAAAACATGCAGAACTCAAGAGGCCTATTAAGAGTATACTGCTCTCATCGTTGCACTGGAACGCACGTACGTGTGTTTAGTATGGTTTTGGCCTCAAAGGAACTGTTCAGCAAAAAAACGAATTCACGAAAATTCTATCCTTTCCTCAAGAATGTTCACAAACACAttcctgtgtgtgtataaaaagcATTACAACGcctatt
>NC_035898.1:3714959-3715225
AGTATGTGACACTATGTAGACAGTATAAGAGTGATAAACTGTGGGATTACCTACAGGGCAAGTACATTTTGGGAATAGCACTGATTGCTGTTATATTAGACGTCATACACAAGTGTCTAATTAACTGCAtcactgtaaaatgtaaacacatgtcaataaaaacagaattcaaTTATTTGGATATCTCATAcactcatattttatttttaaaataatatagaacaCATATCAGGTGTTGACAGTGACATTGtaccatttaataaaaa
>NC_035898.1:3778059-3778311
GACCAGACAGACTTCAGATCACAGGGTTCGAAAAGTCACGAGCACAAGACTCTTGAGGACTCTCGAGTTCTTACGAGCAACAAACCTCAAAGTGTACGTTTTCAGGAGGATGGCAGCTTTGAGGGAGTTGGGACTGGGACTAGGGGTAGGAAGACCCTGTTGAAGGACAGGGACAATGACAGAACACGGAGTAAGAAGAACCTGTTGAAGGACAGGGACAGCGATAGGTCTCAAGGTAAGAAGACCTTGCAG
>NC_035898.1:3973099-3973423
GTTGGCATGAATGTATTTGTGCCTCACCGTTATTAAAATCGATGTGTTTGGAGATCTTGTGCCAGGTCCTGTAATAGAAGTGGCGAACCTGCTCCTTGTTCTTCACTATACTGGCTGGCTTGCCTTTCTTCTTGTACTTCAGAGCAATGTTATTCTGAATGGCCTCAAAGTCCTTCCCATGCTGAAAGAGCcagagatagagcgagagagacaaaACCAAAGAGAGATGATCCAGTTGCATCATATTGTTCATTTAAACATGCACAATCAACAGGATGTAAATATGTACATGTGTACAAAGCTAAAGACAGGCTGACTGCAATA
>NC_035898.1:4011497-4011704
caaaaccaaacaaaataaaaaatttgacCAGAGGCCAAATATAGCCTGTTTTTTCACAGGCTTTCATTAAGTTTGCCATGTTTTTCACcactgaataaatgaaatagcgtaaatataatttttgtcttatttttaatagaaaaagCTTTTGCAAAATTTCAACAATATCCCAGCATACTGTACATactaacaaagcacaatacatta
>NC_035898.1:4036100-4036512
CCCAGTAATGGTGTTGCGTCTCTCCTCAGCGACACGGCGCTGTCGGCCCGCCGGGAGCAGCGTCGTGAGCAGTACCGGCAGGTCCGTGAGCACATGCGCCGGGACGACGGCCTCATGCAGGCCTGTGGCTGGAGTGTCCCGCCTCGCTTTAAACAGGTAGCGCAACCCCTCGCCTTCCCCTCCACCACAGCTCACCTCTCACCTCCACACTCGCTGCTCGTTCCTGGAGGCTGAAGCAGCTCTGTCTCAGGAGGGGGAGTCCAGTATGACTGGAGGAAATCTGAAGGGTTCATCACATAGCCTTAGCCGAGTCCATATAGTCATTTAAGAAAACTGCTTTTTAACATGTGCAGCTTTAAAACTGATATATGGTTATTCATGTTTGGGAACTTGTATGTCCCTAAGTTAGAAA
>NC_035898.1:4134459-4134712
gagcgccggcagcttgatggcgaagctgcatgagctggggttcgaacctgcaacctcccgctcatagtggcagcactttaaacCGCTGGTGTAGATTGGGTTTCCATCTACACTTTAAGCAAGATTTAAGTGCAGttacaaaaaaagttgcaaaaaaaatgtgaagtAAATCATGCTTCTATCCACTACAGTTATGCAAAGGAACTTGGATGGACTGTGATCAGATGCAGCATTGAAACAAGCAAAATAGAGA
>NC_035898.1:4162970-4163361
ATGTAGCATtgtaaacatacataaacacaaactGTTGGCAAGTATTTTGAAAAGGAAagctaaaaatgagaaaagtacTGTAAATAATATACTTTGAACTTTGAAACGTAAATACTTTTGGTAATATATGCTACATTACTCTAGGATTAAGCTAGCCTATTAATAAGAATTGTAGAGTACTGACACTGATACACAACGTCTACATGTTTTTCTGTTATAACAGAGCTGTGATTACAGGTGTGTTTAGGTGAGAAGGAGATCTGGAAAATATTCAGCTGGACTTCTGGAGTAAAACACATCTGGTTTAGTAGAAACAGAGTCTGATTTCACTTCCTCCTTACTCTCCTTTGTGtgggtatctgtgtgtgtgggtatgtgtgtgtgtgtgtgt
>NC_035898.1:4212787-4213074
TGGGAGCGCTTCATAGAGGAAGGAAACtccagagaaaataaaagagagagcaagagatagAGCAAAAGAACTAGGGAGCTCTCCAGAATGATATAGAGCTCCAGAGAAAGGGAGATAGAATGAGGGGGTGAGAGAGAGTTAGTGAgcatgagtgtgtgagagagaggaagagagaggtcaagagagtttgtgtgagagagacatagagagataaaactccagaaagagagagagtgagtgatgatagtgatgaaaGCCACAATCTGATTATGCAACCTGTCATCAGT
>NC_035898.1:4252988-4253277
ATTTACCCACAGTGGCAAGCGACGAGTCTTattctgtagctgatcagtaaCTATAAACATTTCGTCGACCCTACTACACTAGTGGTTGTGGTGGTGAATATGCTTAGCAACCTCAGTGAAGCACAGTGATTGCCTGTTTAGCAAAAAATAGCCAGCTCTGCCTTTTACAATtttgcagcacactgtttgtaCACTGTTgtttatacctggcaacccagggtgtggaaatgggactgggggaaaGGCGGTGAACAGGTTCAGAGGCTAAACAGAGTCCCACACAGATTAC
>NC_035898.1:4332529-4332836
taaaccacactacactattattattgcCCAATGATAATTCAAATTATCATGATTTGAATAAATTTTTATGTGATTgataccactaatataattattttttgccaAGCAAATGCTGATATTCCTtaaaaagaactcttaaaaacttaaaCGCATTGATATGCTTTAGaataatatttgtagtttaagcagctAAAGTAAtgctttagttttgtttttgttcttaataaagtgccaTCAAATTGTTCATTGTTTGTTTCAATAAGATCCAAACGTATGGCAGCCTCTCCTGGTGAAAGAATTACTGTTA
>NC_035898.1:4403171-4403558
ctgCTTTCCCCTTTGGCAAATGTTACTTACTGTAAAGTTCTGCAAAGCTGACATCTTTGTTCTGGAAGGCTCAGAGAAGCAAAGTGCACAGACATTTGGCGTaatacagagagacagggaagtTGCTGCCAAAACCCAGAGGTGCAGAGTGATGCGTTCAAACCCTGACTCCTgctgagagacacagagagcgagaggattaaagaaagagagtgaaaaagtATGTATGACTTATCAtcattagtagtaatagtagttgtAATATGTTTTACAGTAAAAGAGAGCTAGTAGAAAAGGGTAGCAAACATTGTTTTTtctatattgtaaattaatactgaattcatccagactatgaataaacacataaaggaatcatgtagtaaagta
>NC_035898.1:4437830-4438108
GATGGCTGTGTTTATGGTGGTGCTGCAGTCAATTTTGGGCTGCATCATAGACTCTTTCATGATTGGCGCCATCATGGCCAAAATGGCGCGACCCAAGAAGCGTGCAGAGACCTTGCTCTTCTCCCAGAATGCCGTGATCGCCATGCGGGATGGGAAGCTCTGCCTGATGTGGCGAGTGGGTAACCTGCGGAAAAGCCACATTGTTGAAGCACATGTGCGGGCGCAGCTGATCAAGCCAAGAATGACAGAGGAAGGCGAGTACATCCCGCTTGATCAAA
>NC_035898.1:4509646-4509916
GCTAGCCACGAAACAACATGTTCAGTGCTCTGTTTCAGGATCAGCAAACGGAAGAATACatcttttattaaaacagtaacACTAAGTAGCGTATTCACAAAACCCTGCTGTAGTCtaaagctgcagtgtgtgtattatTATCGTTAATATTCCTTAATGCTCCTCTCAAAAAGCGATAGAAGTTTGggataattaaaaacaaaagctcTGTTGGTCATATGGAGGTTTGGGTTTGTCTCGTGTAAATATGCTGATAAGGTCTATTGTAGT
>NC_035898.1:4510155-4510358
CAATTTATAAGCATGTCATGTTTAAGTGTTGTGTTGAAAGACTAATGAATGGCATCAGATTCTGATGTTCTGTATCAGAATAAATACTTATACATTACAATATAAGACAATATAGTGCAACGACAACAAtgaattttattaaaacaaaaaataatggaaGGGTAAGGGTGGGAGATGGTTGGTGAGGGTGGGAGAGGGAAGGT
>NC_035898.1:4635237-4635639
TTTAGAAACTATTGGTGGATCTGTACATTGGACAAAAGAATTGGGAAAAAAGTTTGTAACCTGCTGTTAGAGCTGCAAATGGGAACAGACTACATATTAATGCCTTAATGCCTTAGGAGCAATGTGTAGATGTATATACAGGTGTGTGTagataatatatactgtaatatatactgtatctctGCATCTATGGCCTCCAAAATgacatactgtttttttacagatacCGTGGTACATGCATTCTTTGCTGCCCTCATGAGGTCTAGTAAAGTACTACTGCTCTACTGCTCTTTATATGTTATAATTTCCTTTTTGTTCCACACCCATTTTCTATTTCAGAAGTCAGGACACATACAGCACAATCTAACATATATTCCtatgacaataaaataaatataagag
>NC_035898.1:4658358-4658593
TGCTATTGTATTGTGTGCAGCATGAGGTTTAACACTGTCTTATTGAATAGTGCATGGACATTTCTggaattttctgcattaatgttgCCATTAAATAAGTGTACTGACTCAAGTTTCCAGTGAACTTCAGATACTTAGTTACGTGAAGAACTGCCTTTTGTGAGATCATTTATGTAGGCCAAACAACTTTCACAGCACTAACCACAGTGCTGTGTACTAAaatacacactttcac
>NC_035898.1:4704186-4704501
tccctgtagagaagtattgacaatacaatataattctctAGAACAGATAAACACAAATCTGTTGGCACCTTCCTAAAgcctagacagacagacagacaggtagataaAATAAGGTAAGAGTGCAGCTAGATAACATACAAACATAAGCCATATAACTGTTTATTACTATATTGAGAAAATACACACTGAAAATGAAAACATCTGAACTGCTTAACTatttgcaccagcagtggcataaagttatccaaaagcagtgtgtaagattgatGGAGGAGtacaagccaagatgcatgaaaactgtgattaaaaaacagg
>NC_035898.1:4719710-4719925
atgtcCCCATCACTCCCTCTTCCTTCTCAATCCAAATgtccctttttctttctttgaacTCTTGAATCATAGCCTGGCATTAGCTGATCTCTGACACTTCTTATGTAACTTCGTTTTCACTACCACACCTTTGTCTTAGTCACTTgcttctatctttctctttcatccctcttttttattttttacaactcTCCTGCCAGCAGATAAATGATGTT
>NC_035898.1:4845719-4846188
AATGCCTAGCAAGCTCAGATATCTAGCAGGTTGAATATCTGAACCAGTCAGTGACTCAAAATCTGGTAGTGTGAAAAGTTGCGTGACTGGAAGTTACTGCAgcctattatttactgttttgtgtttttttatttagcattgtgtgtttttgctgcaAATGAGCACACAAACAACTTGTATCGGTCGTTTCATACAGacactttttttgtctttttgtgatAGAAATGCGTTTTTTGAGAGAAGACAGGGTTCCTCCTGGTGAGAAATCATGTAAATTGTGACCAAGTGTCGAGGATTAGTTGTGTAGTGTGCAAACTTCAACCACTAATcaggggctccgagtggtccagcaggctcaGCGCTGCCACAATGATTaggagatcgccagttcgaatcctgtttatgtagcttgccatctactgctggagcccagagagagcacaattggccttgcaaCAATgggctctct
>NC_035898.1:4860240-4860506
ACACAAGAGAACtgcataatgcattttttttttcataattctgAGTCCTAATGCTGCTTTTACTTTCAGTGACGGTTCTTTTTtactcagcttgtccagaagtgCATGTGTAAATCGTGACCTTTAGGAAAGGCTCAAAATGTTAATTACACGTCCCAACTTGAGGGGGAGTCCAGGAGCAAGAGATTCCATATTTCGGTATGGTATgtagaaataaaagttaataatgtgttttatgaGGTGCTAATGATGGGACAGCACTTACA
>NC_035898.1:4876505-4876736
AGTCGtcaataacaaataacaaaaaaaatgtgggaTTTGATTGCGAGCTGAAGATGAAAACAAAAGTCGCAGTTCAACCACCTCTCCAGAAGCGGACTTCCCCCCAGAAAACCCTGAAACCTGAGAACTGCCGCTGATAGCGATGTAGCATCAAAACATTATGTATGCTTTCAAAGTTTTAGCCTTgttctgatgatgatgatgatgaacgTCTTCATGCAGAAAGCTCTT
>NC_035898.1:4884101-4884313
tacatcacaattaaacaaacaaccAACAGAAAACAGACAACCATCAGCTATTCAAGATAATTTGAATCCCACTTGCACTTCAGTCACAACTTCTTAGACTTTGATTAAATGAAATATTGCACACCTTttatataatgatttaaaacaCAGTATCACATAAAACTCAGTTCTGCAGTGCAGATACATTTTACCAGaacaggggtcagcaatag
>NC_035898.1:4909811-4910105
AAGATAAACAGATGAGGTCCATACTTCACCGGCTCTCGCCCCCTCACTGCGGTACAGAGGCTGCAGAGACGTGCTgaagttattttactgcttttattAACTGCACAGGTCTGTCTGTTCTATTTCAAACTGACCCAGGATTTACTGATACCATGGTTATATACACACAGCTTGTGTTGTATCTGAAATGAAAGGATtgacaatagaataggactttctCTAGCAGATCTATGGATTAGGTCTAGGCCTAATTTATACTGTAGAAGAGTATAAAACCACCCTCTAGCATTGAGC
>NC_035898.1:4937673-4937984
cactacaaggcaaaattaaaatctttaatttttccaaaaaacgCCAGTGCACCATATGTATAAGTTACACCAGTCAgtttgtaagaagcagtaaatcTCCGctaaagtgcagcgttatacaggagtttcagtttagttctccagcacccacagagactggagcagtattagcattagccgttaatCGTGCTAAGCGCTATTCTTTCGCCATTTAGAGGCAAAGATGTATTGCTCTGTAGTCTGGGCTAGTCTGTAAACAAAAGAATCAATTtacacacccaaataaacagttttcacaaGATAAATCTGTG
>NC_035898.1:4976130-4976354
CTAGGTCCCCTTTAAAATCTCTGATtcggtaaaaaaaatgtatttattgtaaaagtAACCATGAAGAGAAGCAACTAACAGAGCTTTTGtgaccagaatgaccaacaTCATGTGAGTGAGGAGCCTGAAAATAAGAGTCTAAGTGGTTACGCAACTTGTTTTGAGGGCAGTTCATCTTAACTGTGAGGGAGGCCGATTTGCAGAAATGTTAGTGTAGAGGGACG
>NC_035898.1:5013206-5013461
CTGTCAGTTTTccctctaaaatatataaaagagagCTCTACAGGGATAGGATAGTAACTTTAGATGAGCtaacttagcattagcatttatttgtttaccaaaagTCTGACTGCCAGAAAGACTGTGGTAATTCTGAGTTTGCACTGCTTAAATagatttattattagaatagacCTGAGGTACATGTCTGTGTGCTTCtcaattaattcattatttaattcattaattaattaatacctGTGATATTATAAAAAC
>NC_035898.1:5021461-5021778
GGGAAGAAAATGTTGggacggaaaaaaaaaatgctagtttaatcagtgtttttaacatttactttgacttttattttattgcagacagtataaacccTAGATGGATCATGTTTTGTTGTCTGCTCCGCttaatttcatttgtaaattcgCATGGCAGCGCTTATGCTTTTTTGTACACAGATATGTACATAGGggtggcacaactgtctaactgcctgcCTGTCAAAAGATCATAATTCTCATAATTTTAAATCCTATACACAGCAAAACCCTCCATGCGATGGGGGCTAAACTAATTAGTAAACAAGTTAAACTGG
>NC_035898.1:5033538-5033804
gctaaccacagcgctagctcttttgctgttcagaagtgagtatattgaactgtagtctgcacgtttaTGTTAAAACaggctacgtgggacgaactgctagctaatatctcctcGGCTTACcgtaacactcagggttcctcagtgtagcgctgttaggtggcattagccgctacccGCTAGCgcttagccgctaatgctaatgctctagcTTTACTcattcaaataaacagttagaagtcagtgtagatttatatcTAGTGCTCGat
>NC_035898.1:5040004-5040256
TAGTGTTCGTCTAAAATAGAACATACAACATGTTGTTTTCTGTGAGTTCACTAGGAGTTCTGGACCTTACATCACAGCACCAGTGCCAATCATAGGCGTCCAAGCGCATTTTGCACAATTGTGGAACCAGAAGAGCACAAATAgacagtgtttttaaagcattCCTATGAATCATAACTAATAATTATAAGTAAAGCAAGATATTTTAATTTAGGATATTCAGGATATTGAACTCAGCGTTTACCCCTCTGT
>NC_035898.1:5302623-5303418
ATTGAAAGGTTTTTGAACAAACTGCCAATgataacagtatatttaaaaaaataataaaatgctcaaaatgcactcaaaatgcatgttccaaattattacgCACAGcagagttttcaacctttttatttttataaagaacaaaaaaactgtattttgtgaaATTATAAGCATTAGCAGGTTATTACAAACTGAAATCAAACAGTTTTCCAGTCAAAACTTTATTCTAGGTGATGTTACATTTGCACATAGGACCCCTTGTTCGAAAGGATCTTCTGAACTCTCTCGTCCATTGAATTTGTCAAGTTTTGGATGGTATCTGCTTCAATTCTTTTGCATGAGGACAGAATACCCTCCCAGAGCTGTTGCTTCGATGTGAACTGCCTCCCACCCTCATAGACACTCCTTTTGATGATGCTCCAGAGgttctcaatggggttgaggtcagggGAGCATGGGGGCCACACCATAAGTTTGTCCCCTTTAATGCCCATAGCAGCCAGAGATGCAGATGTGTTCTTTGCAGCATGAGACGGTGCATTATCATGCATGAAAATGATCTTGCTGCGGAATGCACGGTTCTTCTTCTTGAACCATGGCAGGAAGTTCTGTTTGAGAAACTCCACATACATTATGGAGGTCATTTTTACCCCTTCAGGGATCCTAAAGGGCCCGACAATCTCTCTCCCCATGATTCCAGCCCAAAACATTACTCCACCTCCTCCTTGTTGGCGCCGTAGCCTTGTTTGCATGGGGTGTCCATCAACCAGCCATCCACCACTCCATCCATCTGGACCA
>NC_035898.1:5414208-5414768
cAGCTTAAATGTTGTGGACATGTTGATTCAGTCTGAACACATCATTAAATGCAGGGGGCTTCCCACGCAGATTGCCTGCCAGAGAGATAGTCTCACTAACAGGCTGTGCACAGCTGAGCCTaactttgttctctctctccttgttaatctctattcctctctctctttctctctctctctctcccacccgCCAACTCTCGCCGCTGCTATGCATACCGATCAAATATTACCCCTTTAATTGATAATTAACGTTGAAATGACACTCTGCAGAGAACCACAATGGGATGTAGCACACAGTGGCTGAGCTCGCTGTGTATTTGCGGCTGTGGCTCTAGTTTATAATGAGACAGTGATGTGCACTCTGGGTACGGAGAGACAGATCGTCTTTATGTGAAGCACAGCTGGAATGTTTCTCATGGAGTCTCGGAGTGGGTGTTGTGAGGTCTGCTCACAAGCTATACTTTTCACTTGCTCCTCTCATtagcaataaaaataactgcCTGTAGGCAACAGCGTACACTTACCAATCAAATGAACAAGGATGCAGAGAACCTAGCATG
>NC_035898.1:5520291-5520522
tttgagcttgtcaATGGTGTAAACCGTTGAACATTTCAGTACAACCGACGtcaatttcacactggatttctcctttaactcaGTCCCTTGACTTTTATTACAATCTGAGGATTACTATTCAGTAAATACATTCAAAGATGTGCAAACTGACCAAGTTGATTCTAGGTTAAAGTAtactaaacagaaaaaaaaatcaggaagcACTGATGATTCTGAGGAGTTAACCAGCTG
>NC_035898.1:5699155-5699496
TGTTTCTCTTGTTTTAAAGCGATAGAGAAAGCTGCAGAAATAATCACTGACAATTCAACTAATCGAAAGAATAAtcaaccaaaataatcattagttgcagcactAGATTAGAGTATATATGAACTGGAAAATACATTTACTGaactaaaatctattttttgaatgtttctaatttttttatctgattttaaaTCAGATAACTTTATCGATCTGATTATGAACAGAATCATATTGAGTGCAATAATcatcatttcagccatttacaAACCACTGCAACACTGAAGCTAAAGcagaaatttaaaaagaaaaaattctgATCTGTGCTACCAACATTTGTTGGC
>NC_035898.1:5707759-5708031
tctacaaaaaaaatcttctaggTATCATGTTTTACAACCTTAgaccattttacaccagattacCATTTCAAAGCACGGGAACCAGTAAAAATCCACCGGGTTAAGTAACACTGGTCTAGAGGGGTGTAAGctatgttctctggaatgatcgATGATGTGAggatgatcatccaacatcctgaccccAACttgaaatcctcacagcaaagctaatcaaagctaaaaaaaactatacataaTTTCAGAGTAAACCATGAATTGCTATTCGTTTG
>NC_035898.1:5725717-5725983
agaaaatagaaataaatgagtaataaataaatattaagtctTTATTCTGTAAAGTATTCAGTCTTTTAGCTTATTCTAGGTTTTTCCTATTTTGGTTGCTAAGAAAGTTGCTGTATCCCAGGGTGGCTTGTGTGGTCTTGACAAATTGTGTTATTTTGACTGATTTATTTGTATACTCGCCATGGTTTCTACCTGTTTACACTtaactttttctctcttccatTCTTCAGCATCCGGACCTGGAAATTTCTTCTTCCAGTTCGGCT
>NC_035898.1:5728170-5728529
AAGACTTTATATGTCAAAATAACaactaagtatctcaaaaacGAGTTAGTATTCCAAAATAATTacctagtatctcaaaaacgagttactattttaaaagtaattgcTTCCTCAAAGTAactgtttaatatctcaaaatatcgttaatattacaaaatacgACTTGGTATTTCTCTAACGACTTGatatgtcaaaataatgacGTAGTATCTCAAAAACGAGTTAGTAGTTCAAAAATGactacttagtatctcaaaataccGACTTAATAGCTCAAAATAATTAGTATCTTTTAAAAGTTAGTATTTCAAATAATTACTATCTCAAACTAACTGTTAATATctcacaataaatatttt
>NC_035898.1:5986050-5987965
tctattatttattatctacatttataacctgcagattattaatgtagtgttgcaattagataatacagtgtccagattttccCATGGTGGCATAGCCGAGCCTTCAGCACCCCTGCCGCGTGTGGGGAGAGCGTGCGCTGCTGCGCGGACATTTCCTgccttttagtttgttttttgtgaccaaaggaacagaaataaagtaaattccagtcatgaataaagacaataaacattttactgatgattGTCTCTGTGCTGTCaagatcaaatatactgtgaaacATGATATGCGTGTCAAAGTTATGCAATgtggaaatgtgtttattaatttctcaATAACTAATATAGAGCTaacatatattaattaaataaacataattcatattaaaatattcttaatatttCCTAGTAGATAGTCTACCTTACAAACTGATATAACCTTACACAAAACCCTGCAATACTTTTAGTATTATACACTCAGTCAGCCTCCACGTTTTAAACCtggttaaataatttaataaacacataattccGAAAATATAGCTTTAACAAATTCTATGTATTTTATATGAGGCATGTGACTTGTTTCTTAAGGAGGACACTGTGATTTGACAATGTGCAGATCTTTAGTCTATTTTATCAGATATAGAAACAGCATATGTTATACATGAAATGCAATTTTGTGTTTCCATCATTATATACCTGTGAAAGGTGACCATATGGGAAACTTAAAGACCTTGGTCACGCCGTTTCACTATGGAGAAGAAACAGTATCTGTGATTACACGGTTTATGTACAGTTTTGATTTGTAAGGGTGTATcagaaaataatgtgtttaaatggtttaatttacatttaatttgcatTCAAGTGTAATTTATATTAGACATACAAATTAGTTGTATGAACAGGATAACTGTCTTTAGTGTAGTTTCTTGATATTAATGTCTACATCTACATCATACAATTACATTTGGTCActtttaaagcacatttttagGTACTGGAATAAATTATCAAATCGatacaaattatattataaactgCCCCTTcaaataaacatcttaaaacattctaatattattttaagtcagctattttaattgtatatagtgttacagatttaaagcagctctATATGACCAATTCATAGACAAGTGTCACtgcattacataatttttatattatcgTTATTTCCTCATTTTTACAATGTCCAGTTGGACCAAAGTCTTTTaatagtatatgtatataatgtatacttcttgtttgttgaaaataagaaaattaatgaacacaattccacattgTTGAGATAATTGACGTGCATGTCACGTACACTTCACAGTATATTTGATTTTGATATAGATTAACACacagtcatcctgcatcaggtttattttctttattcatgactggaatttactttatttctgttccTTTGTTCACAAAAACCCAACTAAAAGGCAGGAAATGTCCGCGCCGCAGCGCACGCTCTCCCCGCACGGGAGGATTTTCGCGGCAGGGGTGCTGAAGGCTCGGCTATGggaaaatctggacactgtattatctaattataacactacattaataatctgcaggttataaatgtagataatacATAATAGATAAATGGCGattagccctgtaacagataatGAGCGGAAAATGCCCCTTTCAGTGCTCCGCTCTTAAAGGGCAACCCACGCAGTTAGAACTACATTTCCCTTAAAATACTACGaatttattctcgtaatattacgactttaatctcataatattacgactttaatctcgtaatattacgactttattctcgtaatattacgtctttattctcgtaatattacgactttattctcgaagtgaacagtttttatttattttttgtatggcCCTAAAACGCCGTCGTACTTTC
>NC_035898.1:6013411-6013816
CCAGATTTAAATCAAAACAGTGTGTGGTGCagagtaagagtgtgtgagagtggtgtTAAGGTGTGTAAAAAGAAAGGTGCGGCTTGTACCTTCATGTGATAACAGGACTAATGGAGGGCAAGGCCCAGCAAGCTGTCAAAACTGTTCCAAAGTTCCCACCAgtgattgatttaaaaaaaaaagggtaacacatgaattaaatattttttggtgttttatttactaattttaGGCCATTTTCTCCCGAATTCtaaaaggccaattacccaacctactcatCAGCAATGCCTTCAACACTAGTAGGGTGAAGACTATCCTTCAACACATGTAAGGTCACCCACCGCCTCTTTTACAACTACTGCTGACGTAGCATCACCAGGTAGCCACAGCACTCGGAgcgaccca
>NC_035898.1:6195460-6195702
CTAGGGATTACAGCTAAAATTAACCAgcttagaaacacacacacacacacacacacacttgtggcAGGTGGCTTAAAGTCCGTCTAGACTGCAGTGTTTTCTGGATGCTCAATgcataaatttaatttaatagcctataatatattttgttttttttttccaatacaaAAGACATGACAAaactattatttataaatatataaatattttttgcacttacACTTTTAGCATCCCAGCAACCA
>NC_035898.1:6328574-6328824
AGGTGTGTTGGATcacgtataaaccaatagggtgtctgAATGGTATAAGTTTATACTTCTCATTCAACCCCAATCAGATTCACTGTATatagatggagagatttatctcaATCGAGTTTTATTGAACAATGAGAACCCAGAATGCAAActagctgaaattaaataggagtaactatttttttaaatataaggaacagaaagttcagaaaattgtgtgaaaatgtaaggagtagaagtaaaaaattGTCAG
>NC_035898.1:6331599-6331938
ATTTACTTCACAAAATGGttaatatgcagctctggaaacaaaataagagaccacttaaaaatgatgagtttctttgattttaccaaattaaaaacctctggaatataatcaagaggaagctgaactgcttgcatttttgcaccaggagtggagtaaagttatccaaaagcagtgtgtaagactggtggaggagaacatgccaagatgcatgaaaactgtgattaaaaaaacagggttattccaccaaatattgatttattttattctcttaaaactttatgaatatgaacttgttttatttgcattatttgaggtctgaaagctcttttcgTTATTTcc
>NC_035898.1:6337778-6338085
actattgcaaTTAATGCAATGTAATCAGACTGACTTGGCAACACAAAATATAGTAACCTGCTCTTACAagctacaacactgagaccagacagttactattatataacaaatatacaaattCCAAGAGAAGGCAGCTTGTGGAAAAtgcttacacactgatggtgagtgagaggtggaaggacacgcccaatatgcaaatagtgtgaTTAACATTGCTCCACAGACCCCGATCAAATAAAaggtcaaactgagcatgtgcagagtagttggcatGGCCTCGACTAGGGTTAACTACAATAAGTAACTT
>NC_035898.1:6346528-6346869
cttttaaagctccaACACAGTCTACACTGCTTAACATCACCATACTGACATATTTTACACCTGTTTAAATACTTCAATGatcgaagaagaagaagaagaagatccGCCCAGAGTTGGCTGGTGTACTGCAGAATCCAGTCCGGTGTCATTTCCAGCCGCTGTGCTATGATGTCAGTTAAGCATCagcttaaagctagcatttttctaattactaCCCTCAAACGATCTCAACTCAGAGGCCCCAGTGAtgtttaggaggtaaatgtacacagaataaaacgtacaggatTCGGAACATATTTATTTGCCACAGAATGGTAAAggtcagtttttgaaaagcc
>NC_035898.1:6543988-6544201
tttaatttttttttaattgactgaccttcatttcttaaagtaattacttagttgagtagttcttgccataatatggattagaacatcactcaaatagagctatgcactgtataccaactctacctctttacaacacaactgacgctctcaaacacattaagaggcaagaaattcaaataattaactcgtaagaagttcagcacagctgttaac
>NC_035898.1:6636458-6636737
attttaacgggcattaaattgttgtttttgtccattattttgttttatatatacatatttcttttgagtgtggcttggtttgttaaatttcatccccagacgcgtttttccgcttttttcagtattacaagttttagtaattttctttggttgtgtggagaatttcgttttatttttttgaaattcgttagattatatttttgtcaacattttgggtttattttcgtttgttattttttgttatttttctaataataatagtaaatgcataattgattt
>NC_035898.1:6788182-6788429
AGTGTCCCCTGAAAACGCCACAACATCTCAGTCCTCCAACAACACAGAATCCAGTACCCACTCCTTAGTCACAACTGGACCTGCGGGCACAGGACCCCAGAGCCCGACCACAGTGTCCCCTGAAAACGCCACAACATCTCAGTCCTCCAACCACACAGAATCCAGTACCCACTCCTCAGTCACATCTGGACCTGCGGGCACAGGACCCCAGAGCCCGACCACAGTGTCCCCTGAAAACGCCACAACA
>NC_035898.1:6792698-6792986
GAGAGCccgccctcagttctgctgtgtgagaggcagagaacagctgcctttcagccacggaggagaaactgaaaacggaCTTATAGAATTAAAGaaagggctctcaagttttgagtgtcggcgggagtgtgatcactgtttttttatctgtgcaacgggggaggggggggggttggggtgcgcgcaggttttgtatctgtatctgacggaggggtgggtgcgcgcaggtgagagcgtgtgaactcgctgaaatgcgtgtgtcagtgtgacttgagaacactgactata
>NC_035898.1:6795360-6795670
TGGACCCTTGTAGTATGTGTATAGTTAGTTATGTTTTCTGTTACATTTCTAAGTAATTTACAATGCTAATGTACGCTTAAAggtacaacattttaaaaaagatgtTTCAACCCTACTCTTGAGGGTCCTCCAAAATGACAGTTTGTTaccttctctctcgctctctctttctcaccctctttttctctctctctctctctctttcttagcTGAACAGTGCTTTTCGAAACATAGCCGGCTATATAAACTCTACAGTTCTGGAGTTAACGTAAGTGGCCTCTCTTCCCACCACTTAAAGCACTTGAACCTC
>NC_035898.1:6823447-6823976
agaatatttgtgtttttttgcattgaaaAATAATACAggataaaaaaattactttcaaTCTACAGCATTTGGCTCAATAATGCAAAAAGGCTTGTTATGTAATACTGATCAGGACAGCTAGTCTACATAAAGTAGTTagaatttggatttttttctctcctaaactcataattaaacaaaataagaatattgttcCACATACCAAGTactgaacacatttttttacaagggttattttatctctttttttctatttcaaaAATTAAATAGCGTAAAGGTATTTTGTGCTTCCTTCATAAAAAGTTGGGCTGAAGGATGAAACCAAAACTTCAGGTGAAGCATTGCTGTTTTGGGCATACGCTTAAGTTACGTAGACTATTACCTGCTGTGTAAGTGTTGCCTCTGTTTTGCTCTTATTATTGAGATATAAGCAGTTCTCTCTGAGCGTTTCTTGGTCCTCCAGATTCCATCTTGGCCTCATGGTGATGTGTTCATGATTTTGGccatcattttcatattttgtcgCACA
>NC_035898.1:6891149-6891459
tcagtttaaatgtatatttgccCACAAAagttcagctaactcaaaacagatgagtattgtttagaaatatccaattttatataaaacagacttTTCATTcgtttgagtttaaacaacttatGGGTTTACCGTgcgcttattcattgtttcttctgaaaacaAGGGTATCAacaagagtttatcctgctgttGTTGGAATAACTGTATCTGCTATCTAAGAAAAACTTTCTAATATATGGTGAAGAAGGTAAGGATGTTGGGTTGGTCATTTATTACCAACCCACCATATGCTCAACTCACTAATTAGTAC
>NC_035898.1:7093773-7094069
TCAAGGACCTAACAAACAAAGGagtgtatacagctctgaaaaacaaattgcaaaaattaagagtttctctgattttgctatttatatgtttgtataaaatgaacattgttgttttattctataaactacgaacaacacttctcccaaattccaaataaataaataaagaaagaaaatgagaaatggatgaaataacaaaaagatgcagagctttcagacctcaaataatgcaaagaaaacaagttcatattcataaatgtttaggtgttcagaaatcaatatttggtgaaataacc
>NC_035898.1:7105114-7105365
CACAGACTCCTTGAAGTCAAATCATATATTTCTGGACTGCATgtctaggataaggtagctttgggcaacagacaacacaaagatggtaagtaaggaagaggccacacccaacatgcaaatatatggtgccaggagcattatgggaaagctgtataaaacaacactgtagaaagagcattgacacatgtAGTATAGTAAATGTTGGCTGaagtcacattttttcattggctcaataaacttttttaagtttt
>NC_035898.1:7164840-7165226
CTCAGAGTCTGCCTTAGAATTCTGCCTCCGAGTCTCAGAATTTCAACTAATGTCTGCCTTAGAATTCTGTCACAGAGTCAATCTCTGAATTTTGTCTCGAAATCTGATTTAGAATTCTGCCTCTGGGTTTTCCTTAAAAGTACAACCCAGACTCCACCTCAAAATTCTGCCTTGGAAATATGCCTCTGAGTCTGCCTTAGAGTTCCACCTCGGAATTACAATCTAGAGTCCAAATCTGCCTAAGAATTCTGACTCAGAATTCCGTCTCAGAATTCTGGCTTGAGTGTGCCTTGGAATTCTCCCTCTGAGTCTGCCTCAAAATTCCTCCTCAGAATTACAAAGTCCGCCTCAGAATTCCAACTTAAATCTGCCTTGTATTTCTGCCT
>NC_035898.1:7279790-7280054
CTAGGAATAGAAAACGGATGCTTGCAGGCTCTTTCTGACCAACCTTCAGCTTCTGCCTCGTCAAACACTGGCACtagcacatgcacacacacaccacacacacaccacactcacacagcagTATGGAAAGATGAACGAGAGATATTAAGGAGCAAATGGGGGGATTCTGGGAGAGGGAGAGGCGACGGAGCAAATGAACGGCAGAAAAGGAAACAGGTGAAGCGAAAGGTTGCAGGAAAAATCCAAGGTTTAAAAGGGAGGGAT
>NC_035898.1:7291419-7291734
gatatttatatttcattttagaattcatataaaaaaaaactcacaagcTATCAAAACACCCATGAGAACAAACTCCAAGAGTAGATCCAAATTCCAGACGAACACTACAATATTTCCATGTTAACATTTcaaaacctggaaaaaaattaagagaccacttcagctaCCACTTAGCTATTTataactacggacaacatttctcccaaattccaaataaaaatattataatttagagcatttattcgcagaaaatgagaaaacgatccagagctttcagacctcaaataatgcaaagaaaacaagttcatattcata
>NC_035898.1:7316747-7317197
gttttttttttttaaacgatgcATGCGCAAGGCGTGCAAATAgtctgttgacggggtgtaaaatagcaaagagcatcgcgaTGCACCTTTGACAAGGTGTGCAATAGGGCCCAATATCACAATGTCTCCAGTGTGCATTGCACAAGCTTTTAAACCACATAGTCATTAAAGCAGCCAACCTGCTACTCACTACAGTGAATGTTCTTAATTCAAAATGCCACCTTAAATAAATTGTCCTTTAGATCTTAAGCTCTCTCTGCCCTGTTAGAGCTCTAGGCAAAGAGACAGGCAATAAATAGCAGAGATCTTGATTAGCATCACAGGTAGGTATTGATTAAGACACAGCTTTGCCTTTGGACACTGGCCTAACTTGCATCGCTGCCaaaaatctgagtttaataatgACCAGCACATATGAGCTGGGCTACTAAAAAACAGTGTCATTGTCAA
>NC_035898.1:7344737-7345029
TGACCTCCTGCCACTGAACACTTGaaaactgaacacactgaaaccTTGCTTTTTGTCTTCAGACTGGTGCAGCCACGGTGTTATTTTTCTATTGGAGTAAATGAATGTTCTACAGCGTATTTGGTTGCAAATCCTTTGTAAGCTACAAGTGTATCAAGCCTGTGACCCACTGTCATCACTTCGCTTTGCCAAGGCTGTAAAGCAGCCAATTTCAGAGGCTTTCTGTTTTTGGGGGGCTTGCGATTTAAGTCTTGTTTTCAGCGGCAGAGACTCAAGTGCAAAGCACGGTTTG
>NC_035898.1:7390304-7390583
ctgatctctattactccagaagccatacggctgctcaaaaatggaataatttaaatgtaaaaggaagcagaattgttatattttttttctggaactgatcatgttttagtcaaaattttaccaagcgcctgttttttttgttttttttttacttatttttgaatttatagactttaaatatattcacacctaagatatctttttaaaaatggttagactagagtgtttatgagttaaaagcataagaatattgatgattattcattacatggcttatta
>NC_035898.1:7418563-7418881
aagaacccagaacaacatctgaAGAACTGTAGGCCTCAcatgcctcagttaaggtcagtgtcaACGATTAGGTAATAAGAAAAAAGACTGGGCGAAAATGGTATCCATAGgtgatacaaatctgataaaaaaaaaaacgcatttagcacgttcacacagccatgaaaaaatcagatctgagccacattgagcaaaaaaaaatctgattcctttttagttttttttaaaaggtgctCTTGAACCTTCTTAGGAGTTAATGACCTATGAAAGTTACCCCAAAAGGGCACAGACAACTCATCTAGGAGGTccaaaaaagaa
>NC_035898.1:7483335-7483568
CCTTTAAATGTagaaaaggcaaaaaaacagCCTTTTTGTATCCAAACGCTGCATTATTTATCTGTTGCTTCACAGAGGTATGGGATGTCCTCAGAGCCCCCAGAAAATCAAACGGGTGAGCTAAGGTCACCCGGCTACATTGCTAATAATCACAAAATAGATTTAAACCACACAAACCTGAAACCCTGAGCGTGCATTTAGACTGCTAATCTCTTCTTGGCTCAGGACGGACT
>NC_035898.1:7529407-7529635
ccccccccccccccccccacacacacacacacatttatattacatacagtctgtttggccaagggctaataaacattgcttcatttgtaaatttgaaactaaacaaattttctactcatatcttgagttaaattcattttcttttaaattttattaaaaaactaataaaaaaagagtagcactttttaaaagaaaggtaacataagaaaggtaaagggcaaatattaa
>NC_035898.1:7539310-7539522
acagcactaggaacagcatagcagttcattcctgtgttatttgcgCAAATAACACAttagtgttatatgctttggcCAGTAATTCAGATCTAAGAAACAAACAGTTAAAATTtatctatggaacaccaccagcaaagGACAAATGGGATggtgtgtatgtttagaacagttctgtttacactagctaaaagtaaaaagtggatttttacttt
>NC_035898.1:7551954-7552463
ctcaaaaaagcacatggctggaaacacaagacaggaaaacagggcaggagcacagaaaaccaaaagagggaaaaacacaggacagacacaggctaatatgtgacacCGCTGGCgtcttaaagctttaaaaatgactttgtaaccttttccagaactttttgttttgcaatCGCAGGCCTAAAAATGGAGGAATGATTGCACATTACTaaattaaaacatgaaataaattgggttcatactgtctgcaggGAAATAAATGCCAAAGCATTTTATATAGTGTCCCAACTTCTTCTGGTTTGGGGTTGTAGGAAAATGAGTTGAgtagagagggagggagtgCGGAGGTGAGTTTGTATGTGTGGGAGAAAAAGTGCACGTTTATGTATTTGTTCTCATTTATGACACTCTGTCTAAAACCATAAACACTGCCCATCACATTAGAGCCCGCGgtctgagcatgtgcagtgaAAATAAAAGGCCCAGCTCTAACAGGACATGAGTGCTCATTA
>NC_035898.1:7576253-7576554
GTGCACAAGTTCCATAGCATGAgatctcatcacacccctactcttacatagtaaaaaaattaaaaactctcCTTCTATAAGTTAAGAATATTTGAACactaagatgcttttgggaaactagGCCCAGATTCTTTGTTGTTGTCCAACATGATAAAATCTGAAATTTTAAAGGTTAAATTGaccttttttttcaagtttgcCACTCAAAATTGTGTCTTGAGAAGGTTTTGATGCACAACATtcaaggccctgtcccactgcgattgcgtctaaatatccactaaagtacgtccacatttca
>NC_035898.1:7607069-7607442
CTatgttaaaaatacttaaaatgagATATATTCTAAGCTGTTTTGGGAGTGTTTTACAAGTATATTTGGATCATTTAACTAGatattggcttttttttttttttagaaaacagCTGTTCTAAGAAGTGTATTAAcagtgctagcagttagcagttTTAGCGtttctgttgtttgtctctctgcTCAATTCAGTGTAAACCAGTTTGCAAGCAAACCTAATCTGAAGCTTGGTTTTACTAAATAACGTGTAGAAAATGGGCAATTCATATACAAGGAACACAGAAAGGTACTTGCTCTTACAACCTACAACACGGAGGACTAGCAATCAACATGTACATTACACTAATACATGACTAAAATAAGGTAGTTTTGG
>NC_035898.1:7608160-7608650
atgagatagagagataaagatataAGAAAAGGGAATGAGCAAAGAGATAAAAAGTAAGATGGGTAGCTATAAAGTGAAACAGAGggcacgatgctcattgctatcttacaccccaccaacagtctattttcacaccttcaaaCAGTGCGTGTGAATATATCCACATTGACAAGTGTGGTGATCCAGACATGAGGTGTTTTCAGGTAGATTTtgggcgtattgctatcttggcaacgaaaaagacacactgtacaaaaaaactaaactaaaaattttTCAACCAGCAGAACAAGAAATATTGAACTGCAccataaactaaaacaaactagtCGCCCTTTTGTTAAGTTTTTTGTTAAAGGTTCGCCTAGCTAAAAAATCTTTGCCAGCCAAATTTACATATTGTAATTAAACCaggttttcaccctcctggtgtgttggggcatcactagtgatagggggagtcctaatgagtgggttgggtaattgcctg
>NC_035898.1:7619966-7620248
ttctgtctatttcCCCTCTTTTCTGTTAAAGCCAGCTTCTTCTGaaatcttttattcttttttcccGCCAAAACCCCCACAAGAGGTGTTTCCCCCTCCCATTTTTGTGCCTACCCCAGTCAGTCTGTACCCAGCCAGTTTGCAACACACAACTTTTGCTAGGCAAGTGAGCACATGTCTTGCAACAAGGTGAACTGGGTTTAAATCGTTAATTGCTCCAGGTTCAATTTCAGTTTGGCTGCCTTTCTCAGTCTTTGTCTACTCTGCTTTTGGGTCCTTTTA
>NC_035898.1:7638929-7639387
CCCATTATCAGCAATTGCATTTCCATTTCTAAatggaaataatttttttttaaatacattaaaaataaaaaaaacaagattgcTGAATACATCGCATTCAGttatgtctcaggcagatatgtaaattatTACAGGTGTGCTCTAATTAGATGCTAAGGGCTCTAGTTTAGCGATCAATAGCCCACCGTTCAATTGTGcattgtgcagcttgatttagggcgtgtcggtgtgtctttggtaacgtgagggcgcaaaaaaaTAAGCCTTGCCCGGCTCAATACACGCAAAAGaaatgaactaattctcttaattaatcatgggagtgttttgggcgtaacatgaaatattaaccaatcagcgtgccagttgtcatttcctttaagagccagatgtgctctgactttggcacgttggaATCTTAAAAGCTCTGTGCTTTTGCGCATTTACACCTCAGTTCT
>NC_035898.1:7654691-7655048
atgctctcaaAACAAACGAGGACAGAAGAAAAATAGAGCTTCCAGAGTGTggacacacacattcattcaacatttaatttttttgctgttgccTAGTTTCTCTGCTTCATTTCTGTGCTTTTACTGGGTCATTATAGTTAgtaaaaaaagccaaaaacaaGAGACGCACGGAAATGACAAATGTGACACTTTGTTTTgaaccattaaataaataaaatacacttaatgTAATttcgtagttttttttttttttttacaaaactgccttttaaaaataattattgaacCTTTTTACAAAGCAACAAAGCAcaaaacatttacctcagcagtgcaactgtaatcatatatttacttcAG
>NC_035898.1:7773816-7774098
tgctcatagtggcagcgcattagaccgctggaccactcggcgcccctacTTGTTTACCTCTGGAGTCTTTCTGGTAGAACTAGTTCTCTCCCTTCTAGCATAGCAGCTTTGTGCGACAATGAAAAACCTAGCCAGTGGACCCGAAAGGGTTGCAattaaattgaggagaaaaacagataaactatTGGAAAACAATAGATTTGTGCCTCTTCAACCTAGCAATGGGAATGTAACCTTCACGACTGGCTGGGTTAGTTTTTCACCAGTTTGAGCAGAACAAAT
>NC_035898.1:7931541-7931903
gaatgctgaggagcatagtgcacagaggtCTCCAACTTTTTACAGCAaagtcaatcactacagaccaGATTAGCccaaaaacagtgatttatcctgtttttgtcCTCAAAAGTCATTGGAATACTGATAAAGGACAATACTAATCCTAACAAACTGTTATTCATCTCAAACAAATGTACTTTTGTGGTTCCTGAAGCTGTATGAGGTGTGCAGAAATGTAGTATGCAATGAAGTCTAGTACAGGACCATGCCTGTGCTGGATGCAGTGCTACCTGCGGGCCAGAAGATCGCCAGCATCCATTATATTGACAGTTTTCTGGATgttattaaaatactttaactAAACGTTTTTAACATTCTGA
>NC_035898.1:8038735-8039050
AAACTTCCTGCTCTGTCTTGGTGCCACCCTGATtgacaataataatgaatgatGTAGTTATGATACAACTGACATAAGTTGAGTAAAACCTGCGTAAACTTGATCAGATGAAATCACCGCCATGTATTGTTCCACCGTGGTGGGAAATGACCTTTCCAACCCTGGGTGGCACAATTCCATTTGGCTCATTTGGTGCAACATTATCGGCAAATAGACTCCGATCTGTGTAATTCCCCACACATCAGACAGACAGCTCTATTGATTGACATCTAATTTTCCCACTGAACTGAATCACCCACCAATTGTGTTCTTTAT
>NC_035898.1:8120801-8121047
CAGACTGGATGTCTGGACATCATAAAACATATCTGCGAAGGTAAATCAATCTTACCAAAAGTCAGGtcaatttaattaagataaacAAAAAGCTCATTCAAatacttactgtatataaaccttTAAGCGCTAAGTTTCTAGCATgtttgcctcccagcactggggtttggggttcaagtccctatctgggtggattTTCCATGTTCTCCTTGTGTCTGCATGGGATTCCCTGGGGACTCCGGTTTC
>NC_035898.1:8157286-8157562
ctgtctatgaaacagtcacatgtacgatttacttacagtatttatatatggtttgtgtcttgttggtcactctgttactgtttgtttccactggaaagccaaaatgcagccagatctatgccaggggtatttaattagaattcagtatggtctagttagagaaaatttcgacAGGCCAAGGGCCGGACcgattgttaacttgtgttataattaaGTGCTATATTCTGTAAGGTTGTTCGAACTgaatgatgaaaaaatatataataataataataa
>NC_035898.1:8233754-8234054
TATCCCAcagcccgttttttttttgctgtaaaaaactgtaaaaaaaaaaaaacatttcagatgagtcAGACAAATTAAatgagagctggatgttaatcgcTGGATGGTTCTcgcctgaaaactgtttatttgggtgagtaaagcactttcatttatttacagtaagcctacatttacagatttccactaaagctggagcattagcattagttggcaattagccagggcaatattagctagcagtttgtcccacgtagtttgttttaacacaattaacttgcaggctacagtccgatatac
>NC_035898.1:8275368-8275790
aaaaattgtatagctttttaaatattggtcataattaaacttattttccaTTTTGTAGCTTTATGTATATTGTTCATAAttagacttttttattttgtacttttatGAATATTATTCATAAATAGactcatttaattttaaagctatatgaatatttatcataattttactttttttgtagttttatgtatattatttagaattagatttttttaatagtctGTGCTCTACAGGCAGCATTCCATGGCCCTGCCTTCTGTTCTGTTTAAAGTGACAAAAAGTCACTTTTAAGTCAGTGCTGAGGCCCAAAAAGAAGAATTCCACCATGGAAAAGGAAAAGTCTTCAAAAACCATTTCTATTGTTGCATCTATGCTAAGAGCTCACTGATCCTGAGTCTCTGCTCCCTGCTGGAAAAGCACAC
>NC_035898.1:8459299-8459575
ttttaacattccAAGGAGGATCGAACGCAATAAAACAACTTTTCCGTTCTTCAAGttcaacttttaaaacttttgaagAGAGTTAATGAACCACTACAAAACTTTACAGAGCTTTTGCCCAGATGGAACTTAGTTTGACATATTTTTCCTTGTGGAATAAACTGGCAAAGCATTCCGGAAATTCCAGGTGAATTATTGGAAAACATGTATGCATATCCTGACATTACATAAAGGATTAAATATAAGATATTTAAACTGAATGGATAAATCATACTT
>NC_035898.1:8486650-8486964
TGATGTATAGGCTTCAATAGCTTGTTAGGTACATTATCATCTAGTACTAAAAAATCCTCATTGAAAGACACTGTTATAATACCTGCGCAGAGGTACTGCTCAAACTTATAACCCCAGTACATCATCTCCTCGTGTCTCCCCGTGCGGTTCTCTCGGCTCACTCGCGCCGCCTCCGTCTCCACTTCGCTGATGTAAAGAGTGCCTCTGAACCTGGACACGGCCAGCAGCCATCCCTCCTGAGTCTCATACGGAGTGGTCAACAGCTTGGTTAAGTGCCCTCGCCATGTGATAAAGTCTACACCTAGCGCACTGGA
>NC_035898.1:8517703-8518388
AAAGAAGTCGATATTATTACACCATTAAAGTACCTCCACAATTCAACTATAGAATTCAGAGGGCccagacatttaaaacgaggcactgaaaAAGTGTACAGgtagtttaataataaaaaaaataaaaaaaacactgtttatacacacagtaccataATGTAGTTTTTCCAGGTGCCACCATCTGAAATTAAGTAACTATAAGTCAAATCATTAGCATAAAAAAAGGTAggatagtgatttctttgcatggggaaaaattaagagaacactgaatcagtttctctgattttgctatttataggtatatgtttgagtaaaattatcattattatttcacccaaattataaataaaaatattgtcatttagaacatttatttgcagaaaaagagaaatggctataattacaaaaagtaaaaatgcagTGATGTCAGATATTCTTAATCACGtatcttcatgcatcttggcatgttctcctccaccagtcttacatactgcttttgggtaactttatgtcacttctGGAGCAAAAAtacaagtagttcagcttggtttgatggcttgtgatcattcatcttccttttaattatattccagaggtttttaatttttctaacttttaagtggtctcgtatttttttcaagagctgtataccAGTCTAAATTTTTCAACATTTATCTTCTTT
>NC_035898.1:8522932-8523171
CTAAGCTAAGTGtaaccatttacccatctcccattgtgcttctgttcccagcactttgtgtaatgcagtactgttacaaattaacgactagtcgacaatgaaatttgtagtcaacaaatttaaataaataacattgatGGTTAAATCGACTAATATTTGCAGCCCTAATACACCATAAAACAACCAATACAGTCAGAAATGAAATTTTTGGTTTAAGCTAAACCATCAAATATGACTGT
>NC_035898.1:8562239-8562646
AGAATCAATATGATCCATATTAGATGAGGACCACTCCATGCATTTATTGGTTCTCTTCATGCGTGTTCACGAGGATTCGATTTCAAACAGGCGAAAGACGGCGCGTATCTCGGTACGTGACGACCTCATTTCATCAGCAGGATGTGTGAAACCTTCCTTGACAGAGGAGATATTCAAGGGTAAAGGTACTGGAAGCACCATTACCCAGGGGCAGGAGGATGGATTTATTCTAATTCACTTTGTAGCCTGCTAATTGGACCTAATCTTGACGCATTAGGATCAGAATGAAAGATATCACAGAGGGAAAGACAAGGATATCACTGATGAAAGCCAATGAATTTTTCAGAATGCTTAATGATATATCCTCAAGGATTGTTCTGGTGGTACCAGCATGAGCATAAATGGAC
>NC_035898.1:8660041-8660487
aaaatctggtcgcttggtccggaccgtggttcacggcccctttcacacctgctactttggttcggaccaaactgaataGTCCCAAAGTCCGGTCCAAACGAGGCTAAGCGTGAGCAAAAGCGACATAAAATGGAGCCAGTAGCTTACAAAAGCAAGCAGCAGCTATATTTTTGCTTTCCATATAGAGCTCAGAGCAGGCAAGTCTTCCCATTAGATTAGATTTGGTTATTGACTTTCAGATTTACAgctggtgtgtgttttgattGATGTGACAGCTGTGGCGAACGTGGAGAGGCAGCAGTGATCGTGCTCTgtcactttctttctctgacATTTCTGGACTGAACGCACTGTCAGTCGTGCCTTCAGAAAAGCGAGGTGTCTCATTTGTCGATGTGAGATTTTTTGGTGTTCTCCAGGTTCCAGTTCTCTGGCATTACTCACTG
>NC_035898.1:8663569-8663876
gcagcagcagcagtagtagtagcagcagcagcagcagcgtgagCTCTGATCACGGACAGATGTTGATGAGTGAGGAGCCGTGCTCACGCTCTGTCTGTGTGACATTAATAAAAGCAGCTGGGCCAGGCCGGGCGGCGGGGAGCATCCGTCTGAGCGTGAGCGTGCAGGAGCGAGCCCTCAGACGAATAATACGCCAATCAATCCTGCTCCCTTAGGGGGAGGCAGGTAAACATGCCAGAGAAGATGACTGAGGAGACTTCCCTCCCTCTCTATCAGTCTCCATCTGCCCCactatccctttctctct
>NC_035898.1:8679680-8679894
ACGTTGAGTGTACTTCTGAAAATTGTTTTAGTATTTGACTGACCATTTTTGACCACATGCATCCCAGCATTCTCCTTCTGAAGTCTGtgtattgtgttatttatttttttagatggccAGAGCTGTACAGGCATAGATGCTTTGGTTcctcaacaacaacagcagcagcaggcggCACGTCTGAGCCAGTGGAACGAGCCTGGACCCTTCCTGC
>NC_035898.1:8830026-8830230
aaattatgtagtaaactaaaaatcaacaaaaatggatgtaattgtttttcataggacaatGATGATATAAAGTTCCTGTGCTCTGTTGGCCACACCCCCACAACTGGTGCCTCATTCAGGGACAGCCCAAAATGTCTTCTTGACAGTAGAGTAGAACTCAAATAGATTATATAACTGATGTTGGAGTTATAGGTCCCAGACCTG
>NC_035898.1:8886502-8886908
caaacaaataaataaaacaaacaaacacaaagaaagaaaagagcagGAAATGAAAGTCACGTACGGTAGAACTGAGGCTGTGTTCTGTaaggtggggtgggggggttgaGGGAGTGACAGTCCAGAGCAGTGGACGGACTGAGGCATGCGGGACAGGCAGTCGTTAGGAGGATAATGGAAGGTGGGCGGGGTTTAACATCCCGCAGCATTCCCATTCACCTGCGTCTGCACCTGCGCCTGGCTCCTGCTGGGCAGGGGGCTGCGAGGAACTGGCCGCTGAGCCTCTGTGGAATTCCCTCTGACTGACAGGTGCTCCCACCCTCCCTGTGAGAGAACACAGAGATTTACTGATTTAATCAGGAATCTGATCGTTTTTCCCGCACCCTGGAGGCTGAAGCAGGGAGGA
>NC_035898.1:8921409-8921644
TGAtcaaaacaataattattaatatacattttttgacGATAAACTATTGGGGATACATGATGATACCAGAATATATTGCTATCGGATGATAATAGAAAACAGTGTCATCCGACATTTTACTTGTCCATTTTAATTTTGCTTTGGTGACAAAACtctaattttacacaaaaagtgTAACTTTTCCAATAGATAAGCCCGCTCCTCAGTGTTTCAGTTACAGAAGCATCCCTTAACA
>NC_035898.1:8951580-8951832
TCAGGACAATGAGCTGGGTTACACTGTAATGAATTTCCTCATTCTACTACGTAATTTATTCACTTGCATTTATCATTCAGAATCTGTGGTGCAGCAGCGCTCTCGGACAATGAGGGCTAAAGGTCTTCAAATGTAATGGGCCGAAAATAGAGCTTGACCCCAGCTTGGGTTTCCATGTCTTAAAAGGAGGACTGATCTGTATCAGCAGTAATCAGGAGGACAACAGAGTGGTGTGCGttggagtgtgtgggt
>NC_035898.1:8980942-8981272
GGATATcgtcaaaatgtaatttatttttcatgtgataacagtaggggtgtcacgattttgatattttatcaaaatcgatcgaaattatgtcatggtctcgagccttgAAGTCAAAAGATGATCGaagatccctccctctaagctacgcaagcatgcacgcgctacgcaaatggcgaaGCATGCTACGCAACTTGTCATTCTTGgtgaccgaaaaagtcttaaagtcttatttttcatgtttaactgttatagtaggatagagttcagtttgttaaggctctaattgttctattattttgtacatgactcttcctgtattttattattatt
>NC_035898.1:9049806-9050053
CTGACTGACGTAGTGATGATTGTCGTGATTTTTGGTTATGAAAGAATAGAGCACGGCGCCCCCTGCTGGCTGGAGAGGAAAAATCTGAGAGATCCGAGAGATCCGAGAGCATGGTGGTGCGTAGAGACTGCAACGAGCTAAAGCTACGCCATCTAGGTACAACAAGTTTCCTAGACATGGATTAAACCTAATCATGGTCTACACAAtgttttgaatggagattttccactaaaataaatataaaaat
>NC_035898.1:9050698-9050924
CAAAATCCTCCTGAGGCtcttcatgtattttgtcaaagtaataagcCATGttatgaactatcatcaataattttttatattatgctttcaactcaaacacactctagcctaaacatttttgaaaagatatcttagatgtaagaaaaaaaaaagaaaaaaaattgaccaaaacatgatcagttccaggaaaatataacaattctgcttccttttacattttaaatga
>NC_035898.1:9077750-9077987
agcatttttcatacataaaagagcattttaagcgacaaaaATAAGGAACAAagttgtcgccatgtttcccttctaaatgggaagctgggggaagtgcCTAAGTAAGCAAAATAAAGCACACGgtggatttttgggaaaattaaagcattttaagtgtgcctAATAGtcctaaaaatacagtaagacTGGCCTAGTGAACCTAGGCATAATCCAGACTGCTTTATTGCCTCTGTAGTA
>NC_035898.1:9086653-9086936
CCTCTACGGCTCTGCTGACTGTAGCACATGCCGCTACATATAAATATTGATAAGAGTCACTCCCTTCACAAAAGTGCTACAAtgttcttttctctctgtctcatagACGTACATGGAAGTGATGAGTCACGTACtatggtgtgtgtatgaaaGATGAGGCTGTTGTGTACAGTCTGTTCGTGTAAGTGAAttgttttactcttttttagGTTGTGTTTTCAGGTCACCAGGTGTCTTCTTCTTTTAACTGCTTGTATATTTTGTGGACATTATTCTAGGCCTG
>NC_035898.1:9100302-9100551
TTGCCGGCTACCTCCAAAAAGTCATTAAGtcattgacttaaaaaaaaacccagcataaaattacaacaaaagtAATTTAGACTTTAGAGACTTATAATAAAATATCGTAGTGGTGGTTATAAAGCTTCTTAAAGCATTCTCACAGAACGTTGGCAAGGGGGTTCATGCAAGGTGTTAAGGGCGAAGTACTACTCGAGTACATGCATAAATGTGTGGATGCTTCTTCTGTATTTCTTACTTTATTTGGTG
>NC_035898.1:9114669-9115071
GCTGATGGTACCTCCTCCAGTTCCACTTGCATGTGATAGGTTGTTGTAGGCAACCTGGAAAACCCAGAGTAGACTTTCAGTGGTATGTTTATTCTCCTCAATCAATCAAATGGAATGGATTATTTCGTGAGGCAATAAAAAACAGTTCTATGTGAACCAgaattttatgttaaaatgtaaatgtaaaaaaagaggaCGAGATTTAATGGTGGTGATGTCCATGGATTTACAGTTTGTTTAGCGGACATACATGCCAACAATGAAGCATTTCAAGCCTTTTATCACAGGTTAGTTTGTATTTTGCATCCTAATGATAGTTTATTGTCTTACCCATCCATTCCATTCACCCCTTTCATATCTGAAGAAACAcgtttatgtttattaaaacaagaACCAAGAATC
>NC_035898.1:9119514-9119747
agactccagctgctgatgcagcagactttttttatcacaattatttttttttaagtttctcaATCTCTGGTAAGCTAATTGCCAGATAGCATTGCCAGTGCAGGAGTTACCGTTGTATCCCCTGCGTGAGTACCAGCCACATTCAGTCACAGGAACTAATTTTCTGAATAACAAAAGCAGTATATATACGATTGATGACTATCATTACAGCCtgattttttgcttttattttg
>NC_035898.1:9215517-9215864
agcaatagaacacgagagggacctcgagtgttttattgcttttatacaacagtttttttttttacaaagtgaataaagaaaataaatcaaagaacttaaaaaaaatctgtttgaatatgctttaatatggactgtgccttccgccaaaaaagtagttccacaacaactgtaacagaactgaaacttaactacaaaacggtgtatggttcatacagactaacaccacgaaagttagcttgaaagcaaaattgggaataagcggAGATGGTAACGtaaggagcgtgaaataacgttaatactctcctctcctgctttgTGAAGTTGTCTTCAGGTAAACGCTgagcatt
>NC_035898.1:9367083-9367376
ttgaaactttgaaaaaaagaaagaaaagaaaatcgtCAGAATCTAAAGGgttttgggtaacactttatgataactttcattaatatattttcaacTAATGATCAgcagatgtgaacaaagcagtagttcgtcagaatttgaatattaacaaatgctcacacatgacacttatttatcagcatggatattcatatttagaaatgttagcaaatcattagctcattacaatttaaacattaataaatcgctaTTTAATAGGAATTTTAAACCAGgcaaatgtttataaatgacaG
>NC_035898.1:9449617-9449858
gatAATCAACATTATATACGATATAGCTTTACAGCAGTGAAATATCTTAGTGCAATCCATCATCTAtcagtataaaaatagaaataagtatagaaatgtttttaatccatttccaaagctaATTACCAGCTTTAATTGTTTGCTAAAAACAACTTTTAgcaaacaaagttttttttaaacaatatatgatttttttcgttttttttttttttataatatacttttacaatatactaatgta
>NC_035898.1:9555800-9556104
AATTGTTGCCATATCAACCAGCCACACTTTGAATAAAATCGTTTTTATAtagacttccattgaaaatggtatttgcaacagctttttccttcttctgtaaAGTAGGCATTTCAGAGAAATGGGTTTTTCGCGTGACAGTGATGATGATAAGCgtagttgtgttgttttttttgtgggagATGTCTGACAGGTTGGAGGCTAAAACCAGGTCTGATGTGTTTTGCACTCTTTCTCCGTACCTGTCAGGGGTCTTTTGCAAGTCCTGCAGTTTTACGCGGCGCAAGCGAGCGACTGGCTTTTCCCA
>NC_035898.1:9608818-9609056
CTTTAGCGTACATTGTTTCGCCCACACTTTGGCGTGTGGGTTCTCTCTTGGGTTCATCCTGCCATTTAGACATTACAAAGCAGAAACAGTCACACTTCTGCCCCACTGTATATAAAgcctttgtgttttttgtacgATAAAGCAAAAGGCCTGTTCGCTGCAGTTGTTACTggaattttttaaatactaaagaACCTTCTAGAAAGTTCTAGTTATCACAGTTATCACACTTTCACTC
>NC_035898.1:9851596-9851972
tctttttaagtatatgtatttatttttacattaattcatttttttaccgtttttatccaccatattacttttattgagtgatttactagttatcatttatttatgtatttatttttaattttggcagttttggtcctccataatTTGCctctacagaactacagaaaagTAATAGAAACAGGtaaataaaaagcagaaaaataaaaaatggataaaCCATATTTGAACATTTAAACTAAAACTGGGCGCTAAAGCTACATTATCAGTAccacttttaaactgtaccacactgcatgaaaaaaacaacattgtgCTGAGGTAACACtgctttcagttttgtttttatcgACCAAAATGAAAATGGATTGATATTTCT
>NC_035898.1:9885038-9885266
cgatcaaatatatataaactatgaTTTTGCTTAGCTGCTCCATaggaacccattcattttgggcTCACACAGGAGAATAATCTGGTGGTCTTTCAAACCAGaaagacatttttaagtgggccttcttttttattgtattcatttccaaaaataacataatacaaACCAGGACATCCaggataaattaaaacaaattaaacaaaatatttatgtaGACAACACACATCT
>NC_035898.1:9949696-9949934
GTTCATGTGCTTCAACTTAAACCTGGTTGAGCTTCCCAAATGGGCTCCAATGTATGAGCCTACCTTAGCCCATCTCACATGGGTCCTATCTAGGCGCCATGTGCAGTGTACAACCCAGATGGGGTCCATGTTTAACCCAACTTTTGGTTCCATCAGTGACCCTCTTGGGATTTTATATACAGGCCAATATGGAACCCATGGATAAAACATTCTCATTTCCAGTTGGGCTACCCCTACA
>NC_035898.1:10217254-10217772
aataagtgtCTGAACTTAAATAAATAGTGTCTGTTGAGCTCATGGCTCCTAATTTACTTGTTAAACTGGATTAGATCATTTATGGGGCATTTATTTTGGCTTGTTGGTCATATATTTCACCGTCCTGGATTAGAGGAAGCACAATAGAATGAGGGTGTCTGATAATAATCTTCATTTCTATAATAATGATGGTGAACATGTATCCGTAGCTGTGTATAATGCTGCATGTTTCTGAATGATCTGTTTTACATGTCTCTGtctgctgtgtgtttgagttATGAGCTGAAATAGATACAGGAGTCTGGAGGAATCAAGAGGATCTTACAGCAGTGAACTGTTttaggaacacacacacacacacacacacacagatagaagtgtaattttgtgtaaaaatatggctgaaaatgtgatttttactatgaaaattgattttatttttttcttttataatgaTGTTCCTTATCTGTAACGATCTGTTCCAAAGCCAATTTGAAATGTATAAACAAGAATCTAAT
>NC_035898.1:10234861-10235076
ttaccttgtgtttactcctgcccccccAAGTCTCCTGCGCAACCAGTGCAAAAAATTAGTCTAGAGCcctgtatttaaaattttacatatttaatatttacattttttatttacatgtttttaaatatttaataaattctgATATTCACGTTAAAGAAAGCTATTGTGcatttgtaaataaagtgtgtcgtcaaataaatgactttgaataaatg
>NC_035898.1:10239596-10239981
ATGATACtagatatatataatttgtCTCTAGTACATATTATTtcatgagaaatgagaaaagtgCCGTGATGGCCCATCTGGCCCTATAATAATAtgatgatatttcagggtattttgcaataacgatataaaaacaatgttggtgatattattgcatacggtacaatatggcacaccccttctACTCTGTTGACTGTTAATCCATGCCGTAACCAAACCATTTCTACACAAACAAAAGAGATTAAAATCAAAAgagttaaaattatttaaatacactgGTGAAGCAGATATTCTAGTATGAagttttgatgttttgttttttatgtaaacGAAATATATTACTATTTTCATCTTCAAAAAAGGGGCACCATTTTTCTATTGGCAC
>NC_035898.1:10241143-10241361
AGTAACTGAGTTCAGGCTGTTGCCATTGACCGCTTCTTTTCTATTCACTTTTAGCaccatatatttacatactATCAGCATTAGTGAGTGTGTAGACATTTCCTTAGATAAACTTATCGATCACATATTGTGTAAATAACTGCATGGCCTCAATGTTGTAGACTGTAAGATCATGCTGAGTGGCCAACTctgaaatctggtgtgaaatggactttggt
>NC_035898.1:10283935-10284308
GCCGAACtctaaacttatttttaaactgaatcgattcatttaAATCTGTGTTTCGATACACAGTTTCAAATTACGtatcaaaatgaaaaaagcCACGTAAAAGATTCTAAATCAGATTTcacagttgttgtttttttcttttcttagaaaatgatgaattaattaatcaacCATTTTCACTCTGTAATACATTgggggtaaccctcattttcaattaaaattttctgattaAATGGAGTGAATTATACTGAATGAAttattactaaattaaaattaaaatcaagaaaagaaatgattataaactaaacaatcaaaattaaatggtaaaagctttagaaaatacaagcaaacaatgtaagatttaattaagaat
>NC_035898.1:10381209-10381534
AACGCTGATGGCTTGTCAGTGATTTGGGAGCACAATGTGAACGCCACTCAAATTCCGTGACCAGGAGAAGAGGAGCGCTGAGAGCTGCCACAGCCAGAATGATGCAAGTGCCATCTCCGGGTAATATCCAGTGTGCGGTACGGCGCTCTGAGAGGCACTCGGGGGGAAACGCAGCTGTGCGGCAGCTGATAATGGAAATGAGTGTGTGAGTATCTGAGGGAGCAGAGGCTACAGCCTGGTACACACAAACAAAGCTGATAAGCTTATCTTGCGGTTACAGGGGAAGGAAGTCGGTACCCAGGATCAGTGCAGATACCTGCATCTC
>NC_035898.1:10442964-10443244
ACAGAAAAGATCCAGCCATCAAGACCTTAGAAAAACCTCTCGGCGACTCTTTAAAATCCTGAGATCCCATCAAGTAGGAAATTGCATTAAGCCGTCTGGCGTGCCAACAAGACAAGAGCCCGCAGTTCAACGGCAGTACTTCAACCTTAAGGTGTTAATTAATCGAGAAGTACTGCTTGTTGCCAACATTTGAAACGCAAAGTACAGATTTTCGAGAGTGCTTGCTGAGCTTTCTTTAAGAGCCCGTCTTGTTTCAGAGAAGGttttaaagagaaagaga
>NC_035898.1:10452079-10452784
ttTGGTTTGGCTGCACTTGTTCACTTGTATACCACTCGCACTAGGCCGAGAAATGCTGCTAGCATTCGTCCCAAATTGAAagacgcaactgatgtatccttcgcAGACTCACAACACAGCAACAGATATTACCAATACAAACATTGATACTGGTATCGAATTGATTCTAGCATTTACATAATGAAAACTGAacagcataacaaagcaattatacaccTTTAAAGATAACAAAATATGAATTAATCATAGTTTGAGAATTATCTAACCTACTTTTCTTGCTTGacctactgcagtccacactgtgcGTATGGAGTCGCAGTTCTTGAAGCATTAGTCTgcctaaaatactgtttactgctATAACCTATATCTGAACaaccatacaaataaacactacAAACAATACATACGGTTATTAAACATTGTTGAGGTAGTGTCCATTTAgtgtacgataagtcgataatgtaattatcgtgacaagCTTACTCTACCTAATATGAAATTAGAGAAGCTGAATTTTTAGTTGCCTAGAAAAAAAGTAGCCTAAATAGTATTAATAAAGTGAATAGCAGTGACATTGGATTGATACCAAATTGTAGTATTGGTAGTATTGCACACCAGGGAATGtttggaaataaaataagaataataaatgtgtaaacagcacaagttagaactaaataaatgaacaataaGCTCTTTCAT
>NC_035898.1:10462849-10463245
CAGGAGCTGTTTGGCTAGAAGCCTCTCTTTCTCAAGCTGCAGTGTGAGTTTCTTCTGGTACTGCTTCAGCTTATCTCGCTGCTGTTTCAGTTGCTGTTCATTGTAAACAGAGAAAAGCAGGAAAATTAAAACTGAGACAATTAGCAACCATAACAGAGTAGGCTTTGAGTCCAAGGCCAGTTTCGCTGGCCTCGGACTCAAACTTTTCTCGGTTATGGTTGCTTAATTATGAAGCAAGTTTTGGTTTGAAATAGTGGCCAAATTGTTGAGAAGGAGAGCTAAATGGGCGGGGACTCTGGACATGGGTCTGTCAATTATAATTTAAGGCACTTCTGTGTACATAAGAAATAAGTGACACCTTTTTCCAAATTCCTTAAAAGAAATTGTATGATGCAC
>NC_035898.1:10504430-10504632
TTTATCAAACTTCTCAAAAGTGCAAAGATTAGTTCTGACTTTGTCATTTGCTAATGGATGTATGCACTGCAGAAAATCAGCACTCTTGCAGGCACTCGATGAATATGGGCCAAAGCCCCTGAGAGAGGATGGAGACAGAGAGGATCCATTTTGGGCTGCCCAAGCTTTACACTGCATGCTCTCTGTATCTACTGCAGCGCAA
>NC_035898.1:10575922-10576268
CTCATcattgttgctgatgagacccaccactgTGGTgacatccgcaaacttgacaaagaggttggaggtgtgtactggtgtgcagtcgtgggtcagcagagtgaacagaaggcacagaataatgcaaagaaagcaagttcatattcataaagtttgaagagtccagaaatctatatttggtggaatatccctggttttattcacagttttcatgtatcttggcatgttctcctccaccagtcttacacactgcttttgtataactttatgccacttctggtgcaaaaattcaagcagtttagtttgatttgatagcttgtgatcatccattttcctcttgattatt
>NC_035898.1:10815826-10816041
CTTTACCACGCAAGGGGTCAGGTGTGGTGAGCACAGAGGCTTTGATTTGAGATACCAAGGTCCAGCACCATTTTAGCTCTTGCCCCGACCACTTAGACCAAAGAAACAAATGCCACAAATGTTTCCTGtggtaaaaaaatacaatataaagccTACCTTAGAATTCTACCGCAAATGGTGCAGCTTGTTTTACAAGTGTTGTAGTCAAGGCCGCC
>NC_035898.1:10817770-10818144
tgtgtgagagagcgagcgagaaagcaagagagagcgagagaacgagtgagagagagagagaaagtgaaaggaAGGAGGGGTGCTGAATGTTTAAAGACCCCGGCGCCCGACTAGCAAGGTCCACTAGCTGTGGATATTTCAATTAAGGCTCGCGCAGGGGAGTGCGGGCAAGAGCACAGGGGAGTCTATGCGCCGCTGCATGCCGCCAcagccaccccccccccacctcccccCCTCCTCCACCCCTTTCCGCTAGTCTGTTGTCTCAGAAACACAAAGGCTATTTTAGACATCCAGTCCACAGTGGGGCGAGAGCAGGAGTGCAGGCGTCGCAGGCTTTGGCGTTTGCCTTAAGAGCACTCATGACTTTTTAA
>NC_035898.1:10876952-10877361
gctgtgctgaacttgttaagagtttcttgccctcttaatgtgttggagagcatcagttgtgtgaagttgtgaagaggtagagttataggtacacagtgaatagccctatttgagtcatgttctaatccatatgatgtaaagaactactcaacaagaaatgaaggtcagtcaatccgaaaaacattagaaactttgaaggtatcctcaagtgcagtcatcgcaaagaccatcaaaaacaatgaaaaaaggaAGCTCAAGTGTTGCCTCTGTTGTCtttataaaatatcaatattgatAATATAAACTGTGTCTGTGGCTCAAACTCACATCAGTGTTGTTCCTCTCTCACCAGAGCTCTCACACTGGACAACACCTTGGTCATCTTGTCCACAGTGGCGCCAGATGCGGG
>NC_035898.1:10896753-10897087
ACATTTTTTATAGGGCTgcactatatattatatcatttaagcatcggcatcgcgatgtgcgcatgcgcaatagtcacattgcagaaCATGCAATGTCACCTATgtgtaagacttaaatcaaacacatcatgttgcaGTGATTTAATTATTgtcacaagaagtagatacacagcgttgtaattttctgagtgcacagcgctgtctctgtgtctgtgtgagtgacaggctgctgctgccttagaagcgtgagggggagggggagctggtgtaaacacaaggtaacagcatggcctccatccacatggttgggcacgtgcttgtaaacacacgtgtc
>NC_035898.1:10979576-10979799
AGTTAACACTAGTTAGTATCAAAGTATCCTTTTACCACAATTGGTTGCACCATGAACCTGTGTGTCGTGTCTTAACACCTAACTCGTATACAGTGACGTGAAAAACTTTCCCCTTCTACAcaattcttttgtttttgctttattgttataCAGATTAAAAACTCTGtgttttcaaaaaaaaagtgagcagcaaattttcagcgtcctgtgttaaagcagcctc
>NC_035898.1:11014401-11014766
tattgtatacgatataatattgcccacccctaacatTATATAAGCATAAAACATCGTTTTGTGCCTAATCACACTACCCAGCTGTAAGGGGTTcctagaagaaaaaaataccaATTCTCACATAATTACTGCTTTAAGAAGTTTGGCACTGAAGTTTCAAGGTTAATCATGTAGATAACAAAACATGGAATCAACATAATCTGTCCACTAATTAGCACTGTGCAAACTGCTTCTCGTCCCACTTTTACTGGTCACACTGAATTGAAAACCACATAAGCTTAAAAAGAGCAAACCAGAAGCAACagtaaataagttaaatatgtatctctcagcttgtccagaaatgcatgtgtacagcacATCCT
>NC_035898.1:11152826-11153226
TACAAAAACACAAGCCAACAAGTTTGTTCCTGTGTAACCAATGTCATAGATCTGGGGACTTATAttgtgtctcatgacttttgccatgtcttaCTAAAGAAGCGAAAGAACACATAGATATGTGTATGtgatgtggatgtgatttcacTTGTCTGTGAGTCACTTGTCACATGTCTGCTCACATGGACAGTTCAGATCagatcagtttatctgattttactatatatgggtaaatgttttagtacaatgaaaacctctggaatggaataaaaaaaaactgagctgCTTGGATTCCTCCTCCAGTAGTTATAAGGTcaccaaaaagcagtgtgaaagactggtggagagcgtGCCGAGATGCATaaaatttgtgattaaaaatcagggttattccacctta
>NC_035898.1:11239573-11239889
tattgtcttttaagATTTAAATGCTATACTCTGATAACAATGTGTACTATAGTTGGATGGAGCTTGAGGTAGAGTACTCTTAAAGATGTACTCTTAAAgctgtgtttctttggtttattgATGCTTGAATGAACAGACAAATTGAGTTTGAtgttctgatatctccatgttcgcagtagctcatgtattagcaacattagcagcGCCATGTTGCTCAAATACAAGAGGACTTAGCAGACATTCTGTAATACActacctggccaaaaaaaaagtcgccacctggatttaactgaTCTAAAGCAAATGATGTggagtt
>NC_035898.1:11242256-11242575
agacgtttattgctGTCTTGGCAATGAAGGTATGTCTTAGGCTGTCTTAGGAACATGCTTCAGTgcacaaaacaataaacagaatacaaaataaaatgacattgcTTTTCCCATAATTTATCTGCTCGTGcacctttacagtgtgaaatagcagctcagtttcctctgctgagcaGCGTTGGAAaagtccaggtagctgcaccaataaaatagcaatctgccaaagtcagagcacacctggttcttaaaggacATGGCAGAAGTGACACGCTGAACATTATGCTCGAAACACACCccttttattaatttgtaattaGTG
>NC_035898.1:11305412-11305617
TTTGAACTAAGAAGTTGGGTTTTGCTAGTATTAATAGGACATTTCAATTTGAACACCCCCACAACTAGCACGCATTACAAAATAGAAGACGTCTGCTTCTCACATTAACAGCAGTAAAAGCAtttgttttatacagttttgcAGTTTTTACACTTCTGTCTATTTGTGCCTCATTATATCAGTCATACACACAATACTGTCCAAC
>NC_035898.1:11324041-11324275
GCAACACCAGCACACCGCAcacaggtgtttaaaaactctgatTTTATCAGGCCTGtacaacatacacaaacatactaATTATAGAAATGATTGATTATAGATTATTACACTCCGGTCTATGTTTTTTAGTCCATTTTTTTACGTTTTgttggcatttaacattccctGTGTCACATGTGTATTGGGAATACAACAGACAAGGTAAtactacccacagtggacagcacagtgggt
>NC_035898.1:11327373-11327617
CTCTTTTAATACGAAGATTTTACAAAGACTCTTTGATGTGGGGAAAGAACATGTtccaattatttttatattttcatacattttaggAAAGATTAGTGTATGTCATACCGGTGTACTGTTCTCTCAGTGATCTGTCTTATTACTCGCAAAGACTTTACTGTAGGGGGgggctgcagttttttttttattaagatcattatttagTCTATGGGCCCTATTTAGAAATTTCTATAGGCGAGCCATA
>NC_035898.1:11441126-11441411
TTTCTCTTTTTATGTATCCGTGTGTccatctctgtttctctttgtctgtctttctgtccgtctatgtatctatgtccatctgtctgtctgtcagtgtgtctgtctctcagtcCAGGTTTTGTGGGTGTAATGCTGTTCCTTCAGCACTACAGTCTCCTCCTCCGAAATGACGTAACGGCAGCAGCCCGCTGCGCGAGCAACTTTTCAAACAGGTTCACGCGCAGCAGCAGCTCGAGCTCcagtctctcgctctcttaaCGGAAAACTGCCCGCGGTTCACACGAT
>NC_035898.1:11467871-11468185
ACTCTCTATTTGCTAAGTATAAAACACATCTGGCCCAATTTCACCTTGCTGATACCCAGTTTCGGCCAATGGCACCATATATCAGTCAAGCTTGGGGTGATACTCTTTATGCTATTTGGGAAGAGTATTCCAGAGGGAGGCATTAGGCCAACTAGATGTACTTGCTTAACCACAAGTACTGCCATTATCCATCAGCTTGTTCATGTAGCGTGTTTGGCTAACTCTGTTGGATGGAGGATGGTGTTGTCAGACACACATCCAAGTTCTTTACTGTCCACACTACAATTATAATGTGGTCATATGGATCTCAGATC
>NC_035898.1:11592380-11592725
CTATGACgggtataaatattttacagcagCCTACATGTGGATTTGTTAcgtaaaaaaacatacagctctgaaaaaaatattttttattatttatttataggtatatgtttgagtaaaatgaatgaaaaatatttttagttttaagagttcataaatcaatattgggtgaaataaccctggtttttaatcacagtttaattcgtgcattttggcatgttttcttccaccagtcttacacactgcttttggataactttatgccactcctggtgcaaaaattcaagcagttcagcttggtttgatggcttgtgatcatccatcttcctcttgatcatattacagatg
>NC_035898.1:11639593-11640355
TTAGTATCTAATTTATTGGTTTTCAGTTGTTAAGTTATAAACACACTTCAGCTGATAATAAAAACCACATTCCTAGCAGGTCCCCTGGTAACTGATAGCTCAGGGTCTCAGGACACCAGAGTCAGACATATGTAGCAGTGTTAGGGGTCAGCTCCCTGCAGGCACGTGCAGCCTGACCCCCGAACACCGGCACTGAATGgattggatgtgtgtgtgtatgacacGGGCCAGCGTCCCCCCAGTGAGCCATGATTAAGGCAGCCGGGCCCTTGTACAGCCGGGCTCCTCGGAGGGAGGAGCAGCCGCCTGCAGAGACTGCGAGCTATATTTCTCTGTTATCATCACTCCCCGTGGGCTGGAAACGGACGAAAAACCaaaaggaaataaacaggaTGACACACTCTTTCCCCGAAGCACACACAGCCTTCGCCCGCAGCTGCCAGCGGGCCCTCCGCACACCGCGAACGCTCTAAACACGTATATGAAGATGAATCACTGCAGGATCTGTGATGTAAGAAAAGGCAGAGGCTCCAGAAGAGGATCCTGTCTGCTCCTGCAGCAGGACAGTGGTTTTATAATCACACAGAAATAAAAGTGGGAGGTAAGTCACAACAACACTACTGGAAATAAATGAAGAGCGCCTTGGCTGAACCTGCGACGCAGCGATGATAGCTGGATCTGTGTGCAGATGACCTGTAAACTGTGATCTACGCTCAGCGGAGATGCTGGCCCCCGCATGGAAAATTATTTTACTATGTCACA
>NC_035898.1:11700927-11701203
AGAACATATGGGCATTGTACTACTTTTGAGTTCAAAGGGTCACATGGTCTCAAGAGGTTAACACTAAAacgttaccatattttttttctttacttagttaaatagtTTGTGCTATattatgaattagaacattaatcaaataaagctattcactgtatacctgtaactctacctcttcacaactgatgctctcaaacacattaagaagtagttgactcttgacaagttcagcacagctgttaactgaaagctgaacattccaggtgactctacctc
>NC_035898.1:11844081-11844518
GAACCAACAACCCTATGTTCACATAGGAAGTCAGTCACGGCACCCCAAGTTTGTCTCTAGTGGGTATGATCAAAGTGCACAAGTTAACAACTGACCCATCTGAggttacagctctggaaaaaaagagaccacttaaaaattatgagtgtTTTTGAATCATTCATGCAGTGAAATGCCACATAGGATCTTTACCAGTGCTGAAAAATCTGTACAAAACCCCGCCCCCATTTTTATAGATTGTATACACAGTAGTaggcattttaaataaaaaaaaaaatcatcaagcttcctggtggaaaaataaaacataaagaaatTATGCATCCTGAATGCAGGGCATGAAATGTTTCTCGTAGTCTGAAGGACAAGCCTGCTCCTCCCATTCCTCATATTCATCATCCCTGCTGGCCTCCTCCTCACTGCTGTCGAGCATCTGA
>NC_035898.1:11848243-11848489
CCAGGATCCAGGTCACATGGCACCCTGGTGCTGTTCTCATCTTTACTCACATTCCACACTGTTCAAAAAAGACACAAGCTTTCAACCACAGACCAAGACACTGCAATCCAGCCACATGTCAGGACTCTGCACTGAAAACAATGGTATCTTTGTGTAtactaactaactactaactaTGGTGCAGGGACTAGTATTGTGtcacatgacttttgccatgcctCATGGAGTTCAAAAAACTTTGAattg
>NC_035898.1:11905715-11905977
TCTATCAATGTACAGTCTCCTTTAAAAGTATTAGACAAAAGttgctatcttctgaactgtgaattagatccagatgtaaatacctaaaaaaaatagaagctaaaatgttgatcttttgtatcatattcatttagaatgaCAAACCCCAAAGTTTTCAATCTACAAAACGAAATAGGGATTGGTCTCAttgttccagtacttttggagAGGACTGTATAATAACATGCCAAATGGATCATTGGATCCAAACTAGTATCATGTT
>NC_035898.1:12092965-12093351
actttggGATATTTGCAGGTTTTTTTGGTAatattatttatctgtttttttactgCTGTGTTCAATATTTCGATTTTatgttttggaattttggaatttgttagattatatttccttTAGCATTTTGATTTGACTTTCTGATTAGactagttggttattttccaatttgatatctattttttctgttcattctgTTCTATCGGTTATTTACTTTGggatatttgcattttttttgtaatattacttTATTGTTCTACTCTTCTGCTAAGTTTTTAGTTTGTAGCTTTTGAAATTTGTTAGATTAGATATTATTgggcttagtttagttttttttgcgatttcatatttatttttctgttgttattcaattttgttattaatttttc
>NC_035898.1:12137659-12138124
ACAATTTTACAAACCCATTAACAACCCTGTTATTTTCTCTCAGAATAAAACACGCTGATTTACCTTTTACTGTGGACTCATGaaaaaaaagctctgtttttattggctggtttacaGCACTGTGGGGAGCTTACAGAAGCagcatacactgacatgccagtaAATACACTGACACATCAGGAACTAAcggaagctaaagaacgctgTACTGATCTGTGggatgtgatgtgtgtgtgaaatcTCTTAAATTGAATTTTGATGCCACTTacctgtttgcatggacaattctagccagatgctgccggtcacgatcattactaGCCATTAGGAGCAAAGGAAAAGAGCTGGGAATTCAGCAGGTTTCTCTGAGCGCTTTGGTTGCCTAGTGTTGTTAAGCTGGTGGCTGTCTGAGAAAAGATCAAAAGGCATCAGTTTAATTCTCAtttagtagcattagcattacct
>NC_035898.1:12230213-12230714
TACGAGACATACGAGGCAATATCCTGTTTAAatgtcacagaaaaaaaagagaatgaagTAGAAGTGAGGAAGGAAAATGGGGTTTGAGCACATGCGTGTGGGAGAGACGCTCTCCTCTGTGTGTATGAGCAACAATCCTGAGTCCGAGGCCTGCAGCGATCCTAACATCACATCATTAACTCCTGCAGGCAGAGGCCGTCAAGGATCAAGTGTCCATCTGATTGGCTTTCTGCGCTCGGTCCCTAAAGGCCAGGCTGCTGCACGCCCGGGCAGcctttgcttaaaaaaacattccaaataaaaaagggCCCATTAATTCTCACAACACAGTAATCGGGAAGCTAGCCTACTGAAATAAGGGAGTGTGAGCCATACTTATCTGGCCAGCATTCCTCTGATATAAAGGGCTGGTGCTGATGCAGCCCACCAGTGCTGTGAAATTACCTGTTTAATTCTACCCACGATGCCTGGCTCTAAGATAAATTCTCCTGTTGTTGTGCT
>NC_035898.1:12392343-12392805
tgttcaccacagagtccagagcttAACCTCATTGGGAATATTTGgaatgtgctggatggagaagactttgtgcagtggtcggactctaccatcatcattTTATTAAGGATGTTAAATGTGTACCAGGaacaaaaaatgattaaatatttacactgatatACATCTGTgactcttggtcatatttatttagctacacatacagaaataatatgtacactgtaaaaatgaaagaaaaaacagctttttgcaCTAGAATTTCTAGAGTCTCGAACTCACACGTTTaagttttgaaagaaaaaagaaagttgTACCAATTAGAAATCTTGCATTCAGATAATTAATTTTTCAATGTATaaaaactacacactgatggtgagtggtgagaggtgggaggacGTGTCCAATAGGCAAATAGCGTGTCCAACATCAGGTGAAACCCCTGCAGAATTTCTGGGTAGAGCC
>NC_035898.1:12408755-12409036
acaCCTATCAGACGttcaatattatatcatatattaatgttggagacattttaccattttatgaTCAACATCATctcattaattaatcaattactTTTCCAAAAAGAAATGAGGAATGATTTTGACTAAATTACCTTTGGCCCAAAGAAGATGTGTGAAATTCTGGATGGTGTTAACATATGGATTCTTCTTTGCATGCTTCAGATTTAACTCAAATTTGTGGATTACAGCACAGGGAACTGTGTTCACTTATAGACAGTAATGATTTCTGGAAGTGTTCC
>NC_035898.1:12416768-12416972
AGGGAGGGCAGCAGTGTGTCTAGCAATGATTTTATTCTaggaattatttttatttaacattattccTATTATGAACAACATATTATTTCTCAACAAATCATATGTCATACATGTGgttctaattaatttaatactAAAAGTGTctgccttaacaaactgaaaaaaaatgtttttctgtttttacagtacaaatacaattttatt
>NC_035898.1:12468064-12468351
aaaacactaaacGCAACGTTTGGTCTCTGTTTGGGGGTTACGTAAAACCGTAATGAAACTAGAGCTTTTTGAGGGTTTTGACGCATAGAAGCTTAGACTATTATACGGTTAAAACGGATCATTGTGCAATTATTACTGAACAGactactgagtgtgtgtgtaaaataatcTGGATCGAAATGAAATCGCTGTGGTAAATCAAGTTAACCGATAACTTGGGTATATGTGCATTTTTGTAGTCCAGGCTGAACGTGGCAAAGACGACAGTCTAAAACGTCAGCGCGCTT
>NC_035898.1:12542985-12543252
tctcaccctctctctctgtctcacactctttctttctcccactttctctttctaacactcactgtctctctcactctttctcacactttctttctctcactcttatgtacactctctctgtctcactctctctcactctcaatttctctctctttctatcactctctcactctcatacacactctttctctgtctttcagtctctcttacACTCTGTCTTACACTCTTACTTACAcgctctcttttctctctcactctcaccctctc
>NC_035898.1:12572863-12573110
ActttaactaatttaataattatgctgtttttattgtgtttctaGAACCCTTGCTGAAATGGCAGCTGCTACCTCTGTCCATGTGGTGACCATCATTGAACCAATCATCCAGCACGCAGATTGGTTCTTTCCAGATGGTAAGGCTGTGTACATTATAGCACCTCAACCAACGACAACGataattttttcaattagtcgattaatcacgattctttttttttttttatcattccgCCCATTTGTGTTT
>NC_035898.1:12603939-12604175
tggaagtggcactcatcaggatcgccccagaaaaggaatatcaaaagttttctctgttgttaCAGGATATTttggagtattttggtttgtttaacacttttaagttactacatgattctgtatatgtactgtataagtATTGCACATGCCATTGTTTATATGGTTTGATCACAACCCTTTGGCTCCCCCTGCTGGTTAAACTGCAGGTAGCATGGCTACACCAACTGCGGCTgtat
>NC_035898.1:12695027-12695322
aacatactcacaaacgcacacacaccacGTTGTGTAAGCTGACATATGGCCCCATTTGCCACTTACTGTACTCCTCACGCCATAACTGGCTGTGTACACACCTGACACGTATTCACTCTGACATAACACAACACAtgctacatgtgtgtgtgtgtgtgtatttgtgtgtgtatgtgcgcacAACAGGCCAAAAAGTACAATAACGTGTATATAAACAGATACAGAGGAgaaaaagatgaagagaaaaGGTGAGATAGAGAGCAGAAACAAGCAAGAAAGGGAATTAAAGACAAAA
>NC_035898.1:12700975-12701254
CGACAGTTGCTCTCATCGGATGTGCCAGTCTCACATTTTCACCCTAATTTCACAGAGTTAGCAAGCTGGCATGCTAATTTGTAAAATGGAGCATACTAATTAAATGCAAAATGGAGAATTGCAAGTTTTTTGAAAGCTATTTTCTAAAACAATTTCTGTACCATTTTTTACTGTCATGTAGTGTAAATATACTGCCATGaaagtgggtgccagatggatcgAACATCCTATTTTGTAGTTGTGCGGCTACTAAACCTTCTTCAAACACAGTGTCACCTG
>NC_035898.1:12860113-12860585
ttagaggaagatggatgatcacaagccatcaaagcaagctAAACTGATTGAATCTttccaccaggagtggaatatagttttccaaaagcagtgtgtaagactggtggaggaaaacatgccaaggtgcatgaaaactgtgattaaaaacccgggttattccaccaaatattgatttatacaaatattgatttgactCCTaaatcttttgttatttcagctggttatcattttctgcaaataaatgctctaaattacaatatttttatttggaatttgggaaaatttttgtctgtagtttatagaataagaatagaatatagaattttattcaaacatgtacctataaatagcaaaatcagaaatagaaccagattcagaaactgaagtggtctcatcaTTTTTGTCATAGCTCTATATAGACtaatagataaacagacagCCAGACAAGCTAATTGGTAACAAGTGAgtataa
>NC_035898.1:12887035-12887297
ATAAATAGCACAAAACAAAATGAGCCCAGACTTAATGCTGACACTGCAatatagtccaagactaggcttaaaccATGTACATGAAACCCTTGACAGACACTGTAGACACTGGTTTTTAGACAGCGATGATGTAATGCTTGGTAATAAGCACTGCAATAATACATTTGTTCCTGGCATCAACATTTAGGACTGCATTGTAAGACTTCCTTTATGAATTTAGGTACAAGCGcaagttataaatatgtatattggCATTGGCAGA
>NC_035898.1:13095505-13095830
ggaaggagactataattatataatgtatatctaacagctttagaggcatcaacgtcaccgcctgcctctgaggctgtacataactgataaacagcctggaaggagactataattatataatgtatatctaacagctttagaggcatcaacgtcactgcctgcctctgaggctgtacataactgattaacagcctggaaggagactatagttatataatgtatatctaacagctttagaggcatcaacgtcatcgcctgcctctgaggctgtacataactgattaacagcctggaaggagactataattatataatgtatatctaa
>NC_035898.1:13366983-13367268
tatgtatgaattttaacagtcaggttgtaaggagcagtaaagccactccactatagtgcagtgttatacaggagtttcagtttagttctccagcattgAGGcttgagcagtattagcattagccgctaactgcgctaagcactagcactttcgctgttcagaggtaggtattatcagcttgtagcctgctgttaaccccggCTAGAGGTGAGGtgtatcggactgtagcctgcgagtttaccatgttaaaatcaggattcctcagtgtgGCCCTGCCGGGttgtt
>NC_035898.1:13391739-13392022
TCAGCTGATGGCATGTGGAAATGAGTCTAATGCAGTTTATTCTTGGTAACAGAGAGTTGGCAAGTGGCGAAGGCTGATTCCCATTCTATGCTCACCAGCTGGGGTGAGTGCACATGCGGCTGAATTTCACcattaaaaaactgtatttctttcttgatacatttttatttatctttgatTCTAATACATAGTTTTGAGTTgttgattttatatattttgcttCATGCGATTGAACAATcaccaaaacattttattatacactgtatgtataataaacaaaagg
>NC_035898.1:13423038-13423344
TCATCGCTTGTGATTggattaagaaattaagataaaacaaaacaaacaaacaaaaaaaaaaaaacgaaaagaaaaaacaggatTCGATATGGATTCTACTGGATGATGAAacgcttaaaaaaataaatacattaatttaatttatcttAATGAGCTCCTGGAAGAGAAGTGGTAAAAATGCAGTAGGCAGGAAGGACACATCTCAAGGTTGCGCAACATGCTTTGGCCAATGGGTCCGTCctcgtttttattttaattttttttttttcgttttttttcttctctctcctgATCCAAACAACAGAG
>NC_035898.1:13505363-13505870
GTAGGCTAACAATGTATTGTGTTAATGGAGGTGTGCTGTGAATGCAGAGTACCAGGAATTATATAGAGAGCTGGAGGAGAAGAGAGTAAATACTGTACAGCAGTTTGAGGGGAATTTATAACGAACTGAGGCAAGCCTCACTCAGGCCCTGTTCCTGTTCCTCTCCAGCCAATAGGATCGCCTCATCCTGAGGTGTGTCTCCTCATTCGTCACACTGAGGCTGTTGCTTCATGATTGGTAGTTGAGCgtactctctttctgtctctactGAAGCTGATTTCCCAGTTATCTTTCCTCTGAGTCTGTTTACAAATCAATCAAACCAATCAATCGACTAATCAATCAACCCCATCCGTTTATCCCTATCTTGTTTCCTTTAGCTGGatttctttctcgttttctctctctctctctctctctctctctctctctctctctctctcagagctgcCTAATCAGCACGTCTCCGGTTCTAAATCACGACgtgaaagaaacagaaagaggtCC
>NC_035898.1:13630787-13631010
gttaaaatttctgtatctctgaacgctgtgggagaacggaggtgtgctattcatgaaagttaagtactttttattatgttttactactactaaaagtccattttacattgtaaaagtTCTCATTTAAGACAATGTCCAGGCCTGATGTATCAAAatcaacacacaaaaaaataataatagcaaaattgacacagttttttttttttttattattattttaaaa
>NC_035898.1:13736109-13736410
agatagctaacattaactagctggtgtaaacagagctgtaagctctttagctgtgTCAGCTCTGTTGCAGCCCGGCTTTAACACTGCCTGTGGGTGGTCACGAGCCAAGGTAAACGAGACCATGAATACTATTTCAAAAGTTgacgtagacacggtgcttttcctgatcgtatattttcttttactagctactgcagataatgaaggttgaggaacagtttaaTATGCAGCATCAtttacaactcagagagacctattgtatttcacaaagaacaagaaaaagtggattttaacggaagga
>NC_035898.1:13740116-13740369
agtatttagCACAACCTAAATACTTTTTGCTTTGGGGTCCTTTGGTGAACACTGCCCCAACTGCTGGAGAGATGATAGGAGGAGCCAATATACAACAGTCAGTCGCCCCTAGTAGTGAAATGAGGGCTACTAACAGCTCAGATGTACAGTGGGAAAAATGAGTATGTGATACTCTGGCCGATTTTGCAAGTTttcacactttatttttatCGTAAGTACACTTCATTTGTAAGAGACAAAATCGTAAAAAAGT
>NC_035898.1:13775408-13775699
agaaaagttaaatattaaatatgttaaatattgaatacagggctctagactcatttttgcactggttgcgcaggaaacatttatttttgacgAACTAACCGGCAACGcaaactgtatttccgagctgaatcactgttttttaataacatattGATTTCTTAGAGCTGGTAAAATTGAGTAGGATCTGTGGTATGATATTCAATGTGGATTATGACTACAGTTCACTTGAGTTacttattacatttacaatgggGGAATGCAGCTGTCGGcccaatgctagctaggctaaca
>NC_035898.1:14001655-14001964
tcctccagagtgaccatgggcctcttggctgcttttcTGAACAGTGCTCTCGATCGGTCATTTTGCGTAAATTTTGCGTTCATGTCTTGGTAGTTTTtaagttgtagaatactttttccatttttgaataatggattgaacagtgctgcttgagatgctcaaagcttgggatatgtttttataacctaaccctgctttaaccctttgtctgtgggacccgttttaatttttcatcaaatggtactaaaaaaatattttttctaccTCAAACTCATTGgtattggctcattttttgagaaaaacatgtat
>NC_035898.1:14116384-14116853
CATTGAATCTGAACCTATAtggtggtgtgaaaaagtgtttgtcctctttcttattttttttgcttgtttgtcactttttaatgtttcagatcatcaaacaaattttaatattagtcaaagacaacacaagtaaacatgtaatgCAGTTTTAAATCAAGGTTTTTATGAttaatggaggaaaaaaaatctaaacttacaTGGCCCCTGTGtgaaacagtgttaaaacaaagtttaactGTGGTTTACAGTTTCTCTAGACACACCAATGGTAATGGAACTATAAATTCCGCTGTCTACCAAAAAATCCTAAAGATATTATTCAACCATCTGTTCGTGACTtcaagctgaaacgaacttgggttctgcagcaggacaatgatccaaaacacaccagcaagtccacccctgcatggctgaagaaaaacaaagtgaagactttggagtggcctagacAGAGGCCTCGGGGCTC
>NC_035898.1:14123211-14123436
cagaaagagctaacgctgcagttagcggctaatgctaataccaaGCAAGCCTAGACAACCAGACATGTCTTACTGATTGAGTACATActgtttaaaaatcatttttaaataaactatcaCTTCAGGTAAGAGtatattaaacagtatttaaatgtgaaagaCAGAAACAGGCTCCTCTCAGTCTAAAACCACACAGACTAATCTCTGTAAACAGAACACAGGTGT
>NC_035898.1:14135685-14136030
TTGCTGAGCGGCAGGACGATGAAGGCTCCTCCTCCGCTGGCGTCCACGATCATGGCGACGAATTTGGGGTTAACGGAGCAGAAGTTGCTGTCCCAGGTCATCTGAGAGATCCTGATGTCATCGTAGCACTGGTCAGCCTTAACCGCCTGACCGAAGACATGACGGAACTTACTGGACCGGACCACCTTCCTGGACATGATGACCTGCAggagggcagagagagagagggagtgagagaagtAATGCAGAGTTCATCACatccattaaaaatatatatatataaaacctcaAAATCTTTATAGCTGTGGGATAAAGAGGGAAAATAGGTTTGATTATATATTCCAT
>NC_035898.1:14152334-14152564
atgaacttgggttctgcagcaggacaatgacccaaaacacaccagcaagtccacctctgaatggctgaagaaaaacaaaatgaagactttggagtggcccagtcaaagtcctgacctgaatcctgttgagatgctgtggcatgaccttaaaatgGCAGTTCATGCGTGTGATGCAATTttaacaattctgtaaagaattgCAAAGTTAGCGCAaacgcttgattgcagtt
>NC_035898.1:14178774-14178976
ATAACTAGTTATACATCCCTATACACCATTATATACAATTATTAACCAGTTATAAATCCCTATACACCATTATATACAACCCTTAACTAGTTATACATCCCTATACACCATTATATACAATTCATAACCAGTTAAACATCCATATACACCATTATATACAATTCTTAACCAGTTAAACATCCATATACACCATTATATACAG
>NC_035898.1:14189495-14189900
tgatgtttCAGAAATTTTCGGACCCAGTCTTCTAATCATCGCAGTCTGGTTCTTGTCAATGTGTCTCAAATTTTTACGTTTGCCCGTTTTTTCCTGCCCTGCTAgatagacttaaaaaaaatgactgttcacttgctgcctaataatGTTTAAGGTCCACCTGTTCATGGTGCTAATGTTGTGGTTGATTGGTGTACATGTATATGCTTAGTtatcaaaaattaaaattatgctTTGTATTTCCCCTTGTGTCTCAACCGCTCCTAAAAACACCCCAGTTGCCAGAAAAATCCTTCCATTCATTTTCTGAGATTCAATTAAAGGATTTTGGTGCCAGGAATCATATGCCTCTATGAGTCATTTGGATGGCTCACTTAttctgacatcacaataaggaaacctaca
>NC_035898.1:14276828-14277266
CCTAattttgtactgtatgtgtgcagTATATGTGCAGTATATTCCAAGTTGTTGTGGAAATGCTATTTGTACAAAAAACTCAAACTGAAGGAATACTAAATGTCATGATAAAAAGCGTGTCACTGGTCAGGTGCTGATCACAGTGTcctataaaaagaataaaaagagtCTCCCCAACTTACCGCGTCCAACGCCAGGGTATACACCAGCGCCGTAACCTAGCAACAAGACAGGATCAAGGCCAAGGTTAGAGCAATAAATGGAAAGAAACAAATGATTGCTCTCTATATATGTCTTGCACACGAACCCTTAGCTCCACAACATCTAAATCAACAACATGACATTTAATCACAGCCAGTGAAGAGCTTCTAACACATGCTGTGAAATGTTACAATCGTGGTCCAACACTGTCTTCTAGATTACATAGTGACTCAGACT
>NC_035898.1:14466335-14466760
AGCCCCAAGACAAGACCAAACGTTtgctctgttgcacaggataagttcatcagagttcccagcctcagaaactgcaagttaacagcttaaccccagataagagcacctaaatgctttacagagtgttttggtttgtttaacactcttaagttactacatgtttctttatgtgttccttcatagtctggatgacttaaggtttaatttacaatttaggggaaaataagagaaatattgaatgagaaggtgctGCAGATTTTTTACTTTAGGTTAATAATTGGTTTAATAAAACACTCTTTCCACCTGGATGTGTTAGAAAAACCTGCTGGATGTTAatggtttctaggtggttgctaaggtgttgctatggtatccatggtggttgctatggtgtagttcagaggttgctaggtggttgaatTATA
>NC_035898.1:14618093-14618462
GGTGTCCACAATCATATagacatataaatgtattttacaaaagAGAGCTTTTTTTGTAATCCAAGAAAAGCATAATGCAAGTCAGCGTCAGTGAGCCCCACAGAAACGCCTTTTTGCTTGCCAGTCCAACTAGTACATTCTGCTTTGAAGCTCCAGATAAACACACCAGATCAAAATATAATTATCTGATTATGAGAGCAGACAGAGCTACTTAAAcaagtaattaaataaacatgcatTTAAAAGCCATTACTGTCTATTGTGATGATAAAACTTTCCAGTGATAAATAACTGGAGTAGATATCAAATATTTACAGAACAAAGTCCAAATTGGCTCTTTCTGCGGTTGAGAGAGCCAAGAGTTCCCTC
>NC_035898.1:14683053-14683365
gttttttattatgggTGAATgagcccttctgaagtctccatttcTCCACCAGCTGTttgaattcagtaaaactgagctgcaTCCTCTGTCAGACGCTGTATGTGTGACGTAAAGACGTCAAGATGTAAAGAGGCGTGCTGTGGCCAGAAGCACTCTAGCGAAAAGTAACCCAACACcgcagtttttagaattaatatattaggcttagcaagAATGCTTATTATTTTGAGCACACtagtaccattaaacacaatattttgtcccacagaaatgcttttgctttccgtttagaaacaaaaaaaaaatgtactg
>NC_035898.1:14719209-14719433
ACAGGCCTGCGCAATTACAGGCTACCGTATTTTCAAAACAAGCCTGGCAGAGCTTAAGTTCTAGCAGCgccagctctgctgctgctcacgCAGCCTAAGCACACCATCCGTGACCCAGCGCTTTATTAAACCCACTGAACCCAGCAGTCATGACCTAAGCAAGAAACCAAGAGCACTTTAACAGGAGTTAGACTTGGTCTTTGTGTACTCCTGCATTACACACC
>NC_035898.1:14733692-14733907
CATTAACTGGGTATTTGGCAGTATATAGAAGCAATATACCAAGCAATTTACCTGTCTGATGTTTTGGCCCACATACTCGATAACCATCTCATCTGCTGCGATTGGCTCCATGGCAAACAGGCCCCACTCGTGAATACGACTGCGCCCAAACCGCAGTTTCTTCTTCCGGAACTGCATGCGTACATAAACAACAGGCATGATgagataaaagaaaa
>NC_035898.1:14829963-14830184
ATCCTTCCTAAAccattgttcatttttaaatatccaaaacaaattaacaactcatttttttatgtttcctaaaaaaaaaaaaaaaaccctgaaaaaaaaaaaagtttatgagCGATTATTTTGGAAAGGTGTCAGTCACTGCATGGTCAATCATAATATAACAAGTTataatagcataaaaatatttgtataaatgcattaattgtTTACACAGTAATACA
>NC_035898.1:14886363-14886825
atgtcacatattagcctgtgtctgtcttgtgtttctccctcatttggtctcttgcgctcctgcccctctgtttacctgtcatgtttcccagccatgtgcttctgttgtgttttggtcctgtctccgccctagccccaccctgtcatcagtgatttgtaaccccgccccctcttgattgatcctcaggtgtttccagtttcctgttccctcctcatgtatataagcccctttgtttcaagccttctttgtctagtcttttgttggtttgtttgctgtctgtGATCAGGTTTGTTTCATGCTGTTTCTTAGATTACTGTTCAAGTttagtgttttgtagttttgtattcagtgtaactttggtttattttgtttgttagttaatttgttttagtttgtaatttaataaatattattattctgcACTTATGTCCATCCCCTCACTTGAGTAACAGAAGGAACTGA
>NC_035898.1:14889506-14889714
tatctACTGTCTCTACTACAAGGCTTTGATAGCATCATTCCACCCCTTCTTTACACCCCTCCAACCTATGATTGGCATTAATGTATTTGGcattattctattggcagtatttcCCTACAgaaactagacaagctgtgtgtgtgcatttgcaacTTAATGTAGCTAAATTTATTCATTGGGTGTCCATACGGTGTATCTATAaactatg
>NC_035898.1:14979106-14979333
gttactccaacaaaagcaggataaaccctGTACTTTTTAGTACTTTTCATTTCAAAAGAAACCATGAATGAGGAGTTGTCCCAATACATTTGTCTATACGTAGTGTCCCTATACCcggcaatacacacacacaaacacactcgtTAATTAACCACAACTCAATTGTCTAGTTTTGTTATAATAACCCTCAGGATATGGACACACAACAAGGCCTAAGGGCTTATCAT
>NC_035898.1:15018873-15019131
TAAAATAAttcacagtagatacagaatagtTTGTAATGGATACTAAACAATTCAaaatagatactaaataatgcaTAGTAGACACTGAATATGTATTTGACCAATTCATACTGAAACATTTTATAGTGGATGCTAAATCTATATAGATATCACTGTATAATTCAAACTGTATACTGAATAAGTTGTAGTAGTTGGTGAATGATTCATGGTGGATATGGTgtgatttatagtaaatactGGATAATTCATAGAAGGTAT
>NC_035898.1:15073868-15074136
CCTCAGGCAGgtttttctaaatttttggCAGCTTCTGTACTACAAGAGAGTAATAATTTGGAAAATCAGCCCACCCCTGAATTTACcagcaaaaaaatctattagGTTATCAAGAAGACGTGAAAATTAGGAGCTGTAGTTAAAAGTAATATCACTCTAGAAACATgcctttatttattgtataaatatgCTGTGACTGCTGAATGTGAAAGAGCTTCTGTCGCGCTGGCATGCTGCTGTTCAACCTAACCTGAAGGCAGCAGGAGAC
>NC_035898.1:15076439-15076769
agaattccttttattatttatatgttaaaatTGTCCTTTATACTATTGCATTGCCTCTGTAAGCCAATACCTTAACCAGTCACATGATCAGTGCTTTCTCTGCCTGCTCCGCACGCAGTCTGAGTTGAAAGGTTTGTGGTTTTCTTGTCaaattcaaaatataaaaagcaggtGAAAATTCAAAAGGTCACAGGGTTACTTTTCAAAATAGGTTACTTTTAATATTAACAATGGATGCCAAAAAGCCCTCATTGCAAACAAttcaaaatttaaaatgtactgtgtTGTGACAACCATGCCACAACCATCTGTGGCAACCATAGATGATGG
>NC_035898.1:15138870-15139133
ACCCACACAgatgaataaaaaagaacaataactGAATATAATGGAGTTAAGGAATGAAGAACTGTAGAGGtgggaaaaacacaaaattgacAAAACTATTAGGACACCTACTCatgcattgtttcttctgaatcAAGGACAGGCTTTCTGTTAGgctttgattgcattcagagaTAAACGTTTTAGTAAGGTCATGATGTTGGATTGATCACCCATTCACCTTATCCACAACTCTCCAACTCAATCTAAAGTTTGactggagc
>NC_035898.1:15146040-15146689
tctctttctccctcagcTCTGCCTCCTTCTCTCGCTCCCTTTCCTTctcctttctttccctctctttctccttctctcgttctctctgttCTCGCTCCCGCTGCTctttctctcgctgtctctccctctctctctctctttctctgtcctcTCGTTCCATGCGGGGCGGAGTCTGGACAGGGGGCGTCGGCTTAGGGAGTGACTGACGCCTGTCAGGGGGACAAGAACATATAGTTAGTTACAATGACagtttttgtaaatgtatttattatgaatCTTTATAATGTGAAGTACACTGAAGgattataaatgttttgtttatatttttagcttataaatatgtattatattttgtttatacttattataacatgtatttttgaCAAAGTGTGTATGATAAAttgtatttctttcattttaatttagaccctaaaaagtatttttagatttttatttgcctgaaatgtattttaaactttttttcattCTGAAGGAATATAAAATTTCCCATTtgtcaaatacatttttgaaaaagACATTGTATAGTATATGTATCTGCAGCAAAATGGTACCATTTTTTATCACTAGAAACCCTGATTTGACCAATCAGCCATACTTTACCTGAGCGTAATTCCGGCTCTGTGCCAGG
>NC_035898.1:15180437-15180708
CTTTGCTGACCGACATcacactaggagtgatgtggcGAGAGGCCACTGTCTACCCACTAAGAGACAGTAagggcaattgtgctctctctcgggctctggctgctgatggaaagcagAATGATAtgggatttaaaccagcaatccttggatcatagtggcagcacatcAGTCTAATtaggaccactcagagcccttacctgacatttttaaattacatttcaaACTGAGAAAACAGGTTGGCTTATAGTCTACTCGTAGCCTTCTTCTGCTT
>NC_035898.1:15647422-15647641
GTTAGTtcttagttttgttttaaagtCAATGACAATATATTACAATCTTCCACAGAATggctaaatattaaaatgaatgtttaCATCAAGAAACTAATAGCATAGTTTTTCTTGCTGGTGCTGACACATTACACATCAGCAGAATAGCAATTATTCGGCTTCTCTTACGGGAATTACCAATATAACAAAAAgtatactacaaaaaaaaaacataaaatc
>NC_035898.1:15728460-15728755
agttaaaacataactgtgttttatcacacctgagttcaatttctcCTGCCACACCCAGGcatgattactgccacacctgttctcaatcaagaaatcagtTGAATAGGACCTGAGCTGAATCCAGTTAAGATTCTCTgacataacattaaaaaggtAGTTCATGCCCAACATAGCAGGATTCTAAAACAAAAGAGAGGGCCAAAATTCCTCTGCAGCGCTctaaaagactcattgcaacTTACCGCAAACAactgattgcagttgttgctgctaagggtggaacaaccagttatta
>NC_035898.1:16226528-16227295
ccggtcacaatcattaccaacCACTGCACCATccactgtgtgtggtaatgcCTTGTATGATGTATTTCTTGTACACTGTGGATTCATGAGGGTTAAAATTGGAAATAGAATGTCCTATCCATCAGATCAGAGGTTAATTACATATACTTTAAATAAGTAGATATCTTTTTTGCAATCAGATTTGAgttattctgtgattaacttcagttaatcgcacttgttcttcttaagacgcaagTTTCATAGtggatgtttaaatgtaaataaaacaatgaatgtaataaatgtaaaatgcagttcTCACATTCTGACCCTGTTCCccgtctgtctctgtgtctagTGTGCTGTTTGTTTACCTTGGTGTCTGTCAGTTCTCTCACGTGCTTCCTCTGTAgacatttgtagctccgcccctaaTTTTAGTCCACATCTTTACCTGAACTGTTGTCACCTGTGTCTATTTGTAACtctgccccctcgttacctaggtgttctgtgtttcatgtgtgtttatatagcCCTGGTGTTCGGTCTGTGTTTGTGGGTCTTAGCACCTTCCCTGTCGTTTGTTACTCCTGTGTTTCTGCTCCTTCTTGGCCCTTGTGTTTTGCTATATCTTGTTtatcctttgtttgttttcattggTTAGCCTCCCAGTTTGTTTATGTCTTTGGTTTATCTGGTTTGCTTTGGTTTatgtctttgtttctttgttttagttTCTTTGTCCTCCTCCTCGTATCCCTGCCCATTGATTTATATTAGTG
>NC_035898.1:16229890-16230200
AaaggatgagttagcagctcatatgtggagcatctgaagttcatgctcagatCGAGGAAGCAAAAAAGGGCATTAgtcttgcttttgctgtttttgaagCTATAGCTGCCACATGCGTAGTGCATGCGCAAAagcattcatgttgcatgtccatggatcggaatTGTATCCGACTTAGGACCACAtgtgaaagtgactcaaatcagatctgtgccatattgagcaaaaaatctgattggagtcatttcagcctggtaatgtgaacgtagtctTTGGCAGATTTGCTATTCCATATTCTATTCCTGGACGT
>NC_035898.1:16327226-16327559
TTGCTTTGGTGGTGTGggctgtccaaacttttgaccaatagCTGCTTAAAACAGTTattaggaccaatcacagtgcaGTAGTTCACAGAGTAGGTGTCAGGGCAAACAAGGTGGTTTATTGGAACCTTTTAGAATCAGGGGAAGATCTCATAACAAACAAAGTGATGATTAGTATCCATCATAATCTGGCAGGTTTATAGAAAAAATTATGATTAGGACCCAATCACAATGCAGGGTTGGTCTCAGAACAAACAAGGTGGTTATTGGAACCAATCACATTTAGTGGAAGGTCTCAGAACAAAACAGGTATAGGTGATTAGGATCAGTAGCTCG
>NC_035898.1:16600207-16600491
CGGGATGGTGGGACGGCGACGTGCAATTACGCGGGAAATTACTCCTCTCTTCTTTTCACCTCTCTTCACTTTGCCTTTCTGAAACGAGTCTCGCGCCGTGCGCTGGATTCCAGCGTATTCACACCAGCCAACACGCGGGTGATGCTTCAACTAGGGGCTTGTTTCACCACGTTAACTCCAAACTGAAAGTTAAAATCAACAACAATATGCTTTTAATTATGTCACGTCCATGTTTACACGCTTTAAAGTGAAGAAAAGTACAAAACTGAACTTTTGAATAGACt
>NC_035898.1:16608204-16608481
TCTCATCCTGatcactgaaagttccaaccttgcacctcatggcaaagaactctctgaggatcttaaaagacAAAATGTTGCGCTACATGGCTAAAAGAAGGTTTCCAACACCCtaaaactgagctgcagcacagtggccaaGATCATCCAGCGTTAGACAAAAATGATTTGAGTTGTGACAgaattttttgctgtttaacaTCTTGTTTGGAGAGAATTTTGTTGGGTTAGAGTTGGGATGGGATCAGTTTGGAGGTTGGGCAGCTTGTTGTTTGGA
>NC_035898.1:16841627-16842068
GAACACAGGAACTGAGAAACTCCAAAGACGTTACCTAGCAACGTGATACTGATGCCTGTCGAGCTTTCGTCTCGCGAGCGAGCCACTTTTGGACGCTATCAACACAGCAAACTCGAGCCGCTAGGAAATGTCACTCCGTCATTTACTTGCCAATGCCGAATGTGTCCTATATACCCTATAGCCACGGGCATCAAAAATGCATGACGCGTCTCTCTGGACAACACATGGCATTTCATAACAAGTCCGCCTGTAACGTCCAGGCAGTCAAAAACCACGGAAAAATCCATTACGGACGAATCCCACATTCCCCAAAACCTCTCTCTAGACACCTATCAAGCTCCAGCCTGAAGGCACACCACGCACTGCCTGTTTACTAACAGAAAGCCTCCACCAGTTCCctcaaaaatgctaaaaaaaaaaaaaaaaatcccatctCCACTC
>NC_035898.1:17042620-17042851
tataccacccagcactagttAGACACCCTACTGGAAAAAACAGCTTTACCAGCTTAAGCTGTGTTTTGGAAcatggtaactggtttctagctggtgtatagctggtcagtacatctaaaaccagcttgtagctggtaCCCAGACTTAAACATAGATGTGAACACCTTTGTCCTGACttatattaataaactaataacaaTATAGTGCTTTCATTGAACTTCTTCTAACAtg
>NC_035898.1:17253178-17253450
actccggttaagagtatacacactgagacatctcagaatactccggttaagagtatatacACGCACTGAGACATTCCAGAatactccggttaagagtatatacACGCACTGAGACATTCCAGAatactccggttaagagtatatacACGCACTGAGACATgccagaatactccagttaagagtatatacaCGCACTGAGACATTCCAGAATACTCCGGTTAAAAGTATATACACGCACTGAGACATTCCAGAATAGTTGggttaagagtata
>NC_035898.1:17336614-17337036
taatgcagtgatttccagtacagaatcagtacagtctgttatattaatgcagtgatttccagtacagaatcagtacagtctgttattaatgcagtgatatccagtacagaatcagtacagtctgttattaatgcagtgatttccagtacagaatcagtacagactgttattaatgcagtgatatccagtacagaatcagtacagtctgttattaatgcagtgatttcagtacagaatcagtacagtctgttattaatgcagtgatttccagtacagaatcagtacagcctgttattaatgcagtgatatccagtacagaatcagtacagtctgttatatTAATGGAGTGAtatccagtacagaatcagtacagtctgttattaatgcagtgattccagtacagaatcagtacagtctgttat
>NC_035898.1:17363726-17364378
TCATCCTGCTTTCTTCTCATCTCAGTCTTACTTTACTCTCCgttcattctgcctcactctcacctcaTTGTCACCTCATTATTCCTCACTCTTGCCttattctgcctcactctcccCTCATTCTGCCTCATTCTGCCTTACTCTTGCCTCATTCTTCCTCACTCTCCCCTAATTCTACCTTACTCTCGCCTCACTCTTGCTTCATTCTGCCTTACTCTTGCCTCATTCTTCCTCACTCTcccctcattctgcctcactcttgcctcattctaccttactCTCGCCTCACTCttgcctcattctgcctcactctcccCTAATTCTACCTTACTTTCGCCTTACTTttgcctcattctgcctcactcttgcCTTATTCTGCCTTACTCttgcctcattctgcctcactctcgcctcattctgcctcactctcgcctcattctgcctcactcttgcctcattctgcctcactctcccCTAATTCTGCCTTACTTttgcctcattctgcctcactcttgcCTTATTCTGCCTTACTCTTGCCTCATTCTACGTTACTCTTGcatcattctgcctcactctcccCTAATTCTACCTTACTCTCGCCTCACTCttgcctcattctgcctcactcttgcctcattctgcctcactctca
>NC_035898.1:17451382-17451757
attaatgatcTGTTTTACTGTTATACCAATACCAACCAGTTTTTACTGTTATACCAATAACTGTTAAAATTGTCAACATGTCagctttaattaaataattaatctgGGTAGTTTAATTTTTAGCATGTCCCATTAAAGCTATGGCAGCATGCAACACTGAGCTGTGGGACTACTGAGGGAGgggtctcctgcactgaatgtaaTGGTGTAACATATGGAGTTCTGCAAGAGTCTCTTAAGACAGTCTGTCCACACTTCTAACTAGACATCACTACAACTCAATTCAATCCAACAAATccacctgtacccactatcagacctcactacaactcccataattcacctacacccactatcagccctcactacaactcc
>NC_035898.1:17501596-17501880
CTATCCAGTGCAGGACTTATATCATGGGATAACTTCTCACACCCCGCCCCTCTCTGCACTGAGGACACACCGGCTAATAGAGCAGCGCAATCAGCGGAGAGCCTCGGCAGCTGTGCCGTAACAGAGGTCTGAGAGTAATTACAGACCCCTCCCATCACTGCTCTCATTAATACACAACTCTGCACCCAGAGAGGGAGGTCttaccttctctttctctctctctctctctctctctctctctctgtctcaccctttctctctttatttctctatgTCTCAGCCTC
>NC_035898.1:17552001-17552218
GTCTTAGTGAGTgtatatactcttaaccggagtatTCTTGGATGTCTTAGTGCATGTATATACTTTTATCCAGATTATTCTGATGTCTCAGTGCGtgtatatactcttaactggagtattttGGGATGTCTCAGTGCATGCATATACTCTTAATCAGAGTATTTtgggatgtctcagtgtgtgtatatactctTATCCAAATTATTCTGGAATGTCT
>NC_035898.1:17747480-17748087
attttttagatcttataacacagtaattatacgagacacacatgccctgatctcttttactccagaagacatacagctgctcaaaaatataatcatttaaaatgtaaaaggaagcagaattgttatattttcctggaactgatcatgttttgttcaaaatttaccaagcgcctgtttttttttttttttacttatttttgaatgtatagactttaaatatattcacacctaagatatcttttcaaaaattgtttgactagagtgtttatgagttaaaatcataagaatattgatgatagtttaTTACATGGTTTAATACtatgacaaaatacatggagagcatcaggcggatttatttttcttgataatcacacctctaggatacatgtagattactaaaaacctgacactcagagcagcctatgttattcagtattttgatcaggtcCAATATATCCAATATTCCAACTAATAACAAAACGGATTTACTATACTAGATATTTATTACTAGCTGCTtatacactacaataaatattttaattaagagttattctaaaaaatgtttagtgcaaaaaaaaagtacttagtaaaaatgtgcaagtaaaat
>NC_035898.1:17773245-17773851
GTTAGAACATCAGGCTGGCCTTAACACATTTTCCTGCTTCAACACATCAACCTCAAGACCTGACTATTCACCTGCTGCAAATACTGACCAAATGTGGCAAAAAGAAATGGCTTGCCCCCCACAGACCAAGAAACGCTCTCTGCTATTTTCTGTATAAGACATATGAAGACTCTGGATCTTTACAAGAGTAATTCAAACATAAGTCAATCAGGAGATCCACACATCATTAAGACCTTACACTGAACGCTTCTGTTATCGTTCCAATTAAGTGGGGAGCTTCGAGAAAGGAACTGATCCGAACTGTTTTAGAAAAATTCAGAAAAATTTATGTTCTGAGGATTGACacaaaacatggcaacactaAGTTAAGGTTTAAGataagatttattattttttttaagacttgaacaaatataaatgtttggGATATTTATTTCAGTTACACATGTAATTATATctcattaaaataaagtgtcAGCACCACAATCCcacactatattacactgtgCAAATGTCATTAGGGTGCGAACACAAAAATATATCCTACTACAATTGGTCTTACAAACTGTATAAGATCAGCAAGCCtgaatataaagataaaaaaca
>NC_035898.1:17774143-17774676
GAAGCTACAGGGGCTAACAGGCAGAGCTAGGAAGCTACAGGGGCCTAACAGGCAGAGTTAGGAAGCTACAGGGGCCTAGCAGGCAGAGTTAGGAAGCTACAGGGGCCTAGCAGGCAGAGTTAGGAAGCTACAGGGGCCTAGCAGGCAGAGTTAGGAAGCTACATGGGGCCTAGAAGGCTGAGTTAGGAAGCTACATGGGGCCTAGCAGGCAGAGTTAGGAAGCTACATGGGGCCTAGCAGGCTGAGCTAGGAAGCTACATGGGGCCTAGCAGGCTGAGCTAGGAAGCTACATGGGGCCTAGCAGGCTGAGCTAGGAAGCTACAGGGGCCTAGCAGGCAGAGCTAGGAAGCTACAGGGGCCTAGCAGGCAGAGCTAGGAAGCTACAGAGGCCTAGCAGGCAGAGCTAGGAAGCTACATGGGGCCTAGCAGGCAGAGCTAGGAAGCTACATGGGGCCTAGCAGGCAGAGTTAGGAAGCTACATGGGGCCTAGCAGGCAGAGCTAGGAAGCTACATGGGGCCTAGCAGGCAGAGCT
>NC_035898.1:17830279-17830594
AGCATGTATAATGTACTAACTATCTCAATATATAAAtggacatacaggggttggacaataaaactgaaacacctggttttagaccacaataatttattgtcccggcagacagttctggtggaaacaggagagttgaggtgcacattgaattctgccgtgatttgggcagccgtggttttatggtttttggatacaatccgggttagcacccgaacatccctttcagacagcttcctcttacagcgtccacagttaatcctgttggatgtggtccgaccttcttggtggtatgctgacattaccctggataccgtg
>NC_035898.1:17851918-17852140
CCGCAGTGCTGTTTAATTGACATCAAGTATGGTAATGGCTGCTGTTGTGGTGCTGACATGGCATTAAATCACATCCAGCAATAGGTAGATTATCCTAAACATGACTGTGACAACACAGAGgatattactgtcattttaggTCTTTTGAGGCATTTTATAAAAAGATAAAGACGATAAAATATTAGCATTCTAATGCAATTATGCTCGTTTAGagaacaatgt
>NC_035898.1:17904375-17904606
GTCATGGTTTGGGGGAGTGACCCCTGGCTACAAATAATGTCTGCAATTTCTAGATATGCTGAAATAAACCTACATTTCTTCATTAAAGTCGTTAGTCTCGCATCGTTAGATGAATAATTACATTCAGGGTCATCACTTCCATTCCTTGAGGGCAAGAGTTAATGTAGCGTCTGCATGAATTTGGCAAATTTACAGGTTTACCAAGAATTCCAAATTGAAAATGTTGGAAAT
>NC_035898.1:17943002-17943258
ACACCAATAAGTAAATCAATTATAAATGAACTATTTTACAAGCtctattaatataaatttaaaattaaaactaccAATATGTGAACAAgatataaactcttttaaaagtcttttaacaaaaataacacaagATACAAAAAGTAAGAAGCACTTCACGCTACCTGTGTTCCTCACGAAGCATCTGATCTCCCAGCATCCACTGCTATGTGCAGTTAGTTAATGTATTAAGGAAACTCTTAGGGATGCAACAGTACAG
>NC_035898.1:18068484-18068818
tggtcaatTAATCTGTATTAATTGTTTATCCACTGAGGTACTTCTGAGGTGCTTCCAATGACAGTATTTCAGAGAAGTGCAGCCTGGTTTCAGTGATTTCGGTAGAATGGGACAACATGATATTTCTAAAGAGAGACGTCTCCAGTGGAAACCTCCCACCAATCTCaggctatttttattttcattttaaagcagcatCGTTTCATTGTTTCATCAGTCAGCGCTGGAGCAGACTGAGGAACGAGTGATCAGATCTGACTTTGTGTTCTGGGTGAGCTGAGGCTATGACTGTCTGATTATACAAAGCAGATGTGAATCCTGGGACTTGTTTCTC
>NC_035898.1:18106631-18106838
AAGATGGCAACTTTATATTCAATAATATGCCATATCAAAGGAAACCTAGCTGGAGCTATATATAATATCACTGTATTAAATATGGCAAAGGGGAGGAAATGTCAAACCACCTGAGGacaaacaatataatatagGGAGTTAGAATTAGAATTGAATTACGGTGTgtgaagataatgatgatatataGTATTAGAGtgattacagtat
>NC_035898.1:18145265-18145677
atatttaatgtttattttcataaaatattttaaattgaaaatgtacttcgtattctttacctaattggaaacatgcttttaatgctcttaagtatacttccttttcacacgGGTTGTGTAATTTTACTACAGCTTTAATAATTGCAGTTtagaaatctttattttttgaaaacCAGATTCTGACACCTTCACCTGAGCACTGAGGAGCGTGTTAGGTATTTGAATGGTGGCTCAGttcaatttgtttattttttccttcaCATTCTTCTGTTGTCAGTGACTATTAATTTGTTTACTGAGCATTGATGACTTTCTGGACTCTGGATCCGAATGAACTTCCcattatttaaacattctggCTGTTACTTAGCTCAGCTCGCCTTGAACAGCTAATATCTTTCAGGTGAAAAAA
>NC_035898.1:18224776-18225055
tctaatctgacttctgttcatttgtagttaaCTGTAAGAACACGTCCTGACGTCTAACGTTTAAATTAACGTCTGACAAAAAtccctatgaaacgtaaagttacattctttttcataaaaggacaccatcataagaagtgctttcagtagaaacaattaaaagtgcgggacacaatgctagtcagtttggagaaaatgtaaatgtaaagtggagtaacatgtttaggttctaaaatcacctttacttggatgtaactaataataaacagaatacagaaa
>NC_035898.1:18475495-18475819
agtttagtttggtttgatggcttgtgatcatccatcttcctcttgattatattatagatgttttcaatttggtaaaaactaatcatttttaaatgctctctttttttccagagctgtatgtttatatgtttaatagaataaaaacaagaaagtTTCTTATTATAAGTactgtttaaagttttaagaacaCAGCACAGCTGATATTTAAATAAGTGTCTCTTAGGTGGTTTTCTGGTCCAGTTCTGTTTGGATATTTGACCACTCGTCTTGGCAGAATTGGTAAAGTTCAATTAAAAGTGTTGGTTTCCTGGCTCATACCTGACT
>NC_035898.1:18481514-18481777
acctgtttttatttatttatttgtatagtgtGTACCactaggcaaggcaagtttatttgtatatcACCTTTAATACATTGAGGCAagtttaaagtgctttacatactgtaaacagggatacaatttaaagacataaaaacaaaataaatgtgaaaaaatacacaaaaacgcAGTAAAAGCTAAGGAGAGattattaaaagataaaaaaaagaataaaattaatcctttaaaagcaataaaagtTAATCATAcggcatatttaa
>NC_035898.1:18494415-18494736
TGTGTTACACACACCAGAGACGAATCGTTATAAACAGGACCGACCAATACCAGCGCCGGCTTGACCCTGAACCTTGAAAGATAAAGCCTGTGTTGTTTTACAACGGCCGATTCTCCTTGGTAGAGATGGATGCGTTTGAGATAAAGCAGTTGAGCTGGACTTGAGAAAGGCGCTCTCTGTTTTACTCCAACAATTCCCCCGGGTTTTAAAACCGTCTGCTAGTAAGTAATGGCTTGTTTAAAGACTGGCTCGTGACCCAGACTCTCTTCAATGTTTGATTATTCCCTAAGATGAATTGATGCAATACAACCCTTGGCTGCC
>NC_035898.1:18502161-18502417
ATGTTTACAGCGGCTTATGTGTATTTCCAGACTGCGCTATGGAGATCTTTCACCGTGAATGtcttctgcaggaactgtgaaGATTTGTGAGTCGGACGCTGACTCTCAGTGACAGTTACGATGCCGTGTGGGTGCGGATTGAGCCCTTTGAGTTTCTGACATTGTGTTTAACTGTGTggtcttttgtgtgtgtgtgtgtgtgtgtgcaggtggcTGGAGGTCGGCGTGGCTAATCTGACCTGTACACAGTACTGGG
>NC_035898.1:18565660-18565861
TAAAGATAAGTGAACAGGGGAGTACTGTAGGGGAAAGTGGGGTGATTTGTGCCAGTGGGGAAGTTGTGCCACCCCCTGTTTCTAGGGAACCACACAAAAAGTCATACATTTTACTCATCGTGCAAAGAATAGAGCCTCATTGCATGAGAGGTAAACATATTTAGgttcaaaaaaatgtttttttgatcaaggagtttttat
>NC_035898.1:18620739-18621189
GATTCTTCTGAGTATGAACAATCAACCTCTTCTTTGCCAGCAGATCTATCAAACTATCATAAGATAACAGGATGCTGTAAAACGAATAAAAGAAGAATGAATGCTTGTCTAAACTAAACTATGTTCTGTGGTCCATGAAAGACTGGTCTTGGATCTGAAGTCTATTATCTGCTGTAGCATGAAAAATgatgagcatttatttgaaagaTGATAGCCAGGAGGACACATTAAGTGCACATTTTCTTGCACGTTGTGTGTGATCTCACCTTGGCATTAGTGGTGTTGTTCTTATCTGTGCACGCCCCTCTGTAGCATATCCTGTTGTTGCCACAGCTGGTGCCGTCAGCCCAGGGGAAATGACGAGTCTGGCACACCAGCTGCCCCCTTGCTTGCCCCGTGCACCACAGTTTGGCACAGGCCTGCATGTAGGGGCACGGCTTGGATCCGGAG
>NC_035898.1:18676252-18676536
AAGAGTTTaccctgcttttgttgaagtaactacTTCTACTGTGTAAGGCCATAAGGAAGGTTTTCTATTAGTTTGTTGAGCATTGCTGTGATGATTTGTAAGCAACAAAAAAGCTTGCTTTCCTTTAGTgatgtcaggatgttggataatcAGCACCCCATCTCATTCCCAACATCCCAGCTCCTCTCAAAAGCACTAGATTAAGCATTATTGGCTTCAATGGCAGACCTTATCTACCTCCATTACAAGAAGTgcccacaaaaaaataagagaccacttaaaat
>NC_035898.1:18767121-18767563
ATtgaaaatatcattgaaaagttgctttatatCAGTAATTCCATTAAAAATGTGAACAAAGCTCTATGTTAAGCAtgtgtatattttatagttgaAAACCCGACACCAGCAGATGAAATGTCTCTCCAAGtctttattatcaagtctaaagtcagtgcagttttgttttcccacaaaatcttacagcacttcatgcttctctctgctgaaaacaacttttatggagacgtggatttcattttccagcaggacttggcacacagtACCAGTTGGTTTcatataatattcatattttctaAGACACAGAtgttggggttttcattggctgtaagccatacgtagatcactctgtgtgtaatatatctatttaatatatgagtttcacattttaaacagatttactgaaataaagtaacttttcaatgatattctaactttttga
>NC_035898.1:18866271-18866547
gctggaaatacagttttaaaaaaaatggataccacttaaaaaattatgagttttttttttattttaccaaattgaaaacctctggaatataatcaagaggaagatggatgatcacaagccttcaaaccaaactgaactgcttaaatgatttttttttgcaccaagagtggcactaagttatccaaaagcagtgggtaagactagtggaggagaacatgtcaagatgcatgaaaactgtgattaaaaatcagggttattccaccaaatagtatattg
>NC_035898.1:18913274-18913580
ctgcctggaacgaccatgtacgcgtttttctcagacgtcctctgagacgTCCTCTGAGCttctgaacgtgatgtcatgtgaccaagaaaaaaagccaaaaactcaccggtcctcctgttttttcaattgcagtctagatgcaagagttttattactgagtgatacaaagtgctccggtgataaggtataacactgttttagtccagtggaggagtggcggggagaaacgataggatttcggctcttgcccatgaatattcatacatgcaaacacattGCCTGACTAACTGTTTGGCTAACAGCTCT
>NC_035898.1:19129184-19129471
aaaacacttaaaaatgattttcttgagtttctttgattttaccaaattgaaaacctctggaatataatcaagaggaagaaagaggatcacaagccctcaaaccaaactgaactgcttaaatttttgcaccaggagtggcataaacctatccaaaagcagtgtgtaagaatggtggaggagatgaactctttatgaaaactttatgaaaatgaacttgttttctttgcaacacatgaggtctgaaagctctgcatctttttctttatttcagccatttaatattttct
>NC_035898.1:19201411-19201646
tgtagtttttgttatttatgtgGCCACCACCTGTAACAAATAATGACCAAACAAGTGAGTGCGTCTGAAGAGGCTCATACTAACATCACAGTGTTCCCACTGACACACGAATCCCTCTGAGATGTCTGTGATGAGGTTGTTGCTGTGGAGTTCCTGAGTGCAGCTGGGCAGCTCCGGATGCGACTGCAGAAGCTGGGTCCCAATGAACTTAAGTTTGCTGTGGAAGATGTGGAAA
>NC_035898.1:19216442-19216698
CATACACTATATAGCCAAAAGTATCAGCTCacccattaaaaatgaatgaactcaggtgttccaatcacttccatggtcacaggtgtataaaagcaaGCAGCTAGGCATGCAGATAGCTTCTACAAACATAAGTGAGCTCAGTAAACTCCAGTTGTGAAATTTActactgtcagtgatattataacacagtggaagagactggaaaCGACAGCCACTCAGCGGGGTCAGCGGATGCTaaggagcatagtgcacagag
>NC_035898.1:19740650-19740937
caaaaaaaactgtaaacattTGACATGCTACTTCTAATTCGGTGGCTAATAACTGCTGTTGTCAttatgtgttgtgtttgtgttggtgcAGATCATTTCCTACACCTCAGGCCAGATCGGGATGGGGAGTCCAGAGTTTAGGAAGCGTGTCGGCTTCGCCATGTCCATGCCCTCCACCAATCTCTCCATCTACATCAACAACACACAGGAGTCAGACTCGGGCCGCTACCTCTGCAACGTCATCATCCCCGGAGCACCAGGCCTGTCTGGAGAGCTGCGGCTCAATG
>NC_035898.1:19855823-19856249
ttgatgctgcagttggtctgcaggtttaggttcagcaacagtatgtgctgaaagaatgaggtcagctgactacctgaatatactgaatatagaccaggttattccatcaatggattttttttcttccctgatggcacggccatattccaagatgacaataccaggattcatggggctagaattgtgaaagagtggattgttcaccacagagtccagatcttaacctcattgagaatctttgggatgtgctggatggagaagagctgctttgtgcagtggtcagactctaccatcatcaatgctgctggaagatcttggtgaaaaatgtatgcaacactggattaaaatgtatataaaataaatcttgtgacattgcagaatgCACcgtgccgcaatcaaagctaaatcaAAGTCTAttgaaatatt
>NC_035898.1:19887771-19887996
ttatatgtaataaaaatatatgcgCCATTCCACCAAACAGGTGCCatatatttaacaatttaaaatatgtactggtcaatctcaggcagctttagtttgacttttttttttttttttacaattttacacactttttacaAGGTTTCAAAGCTGAAGagggttacaaaactcatggcatttaaaaatcatgtttaaaagcaagttcaCTAATTCCACTAAATTCCa
>NC_035898.1:19917496-19917771
atagctgtaatatatatttaacctttttataagatattattttaataatagatgATCCACTATAAGCAATAAGGGATTAGAGCAATCTCAGCAACTAAGTTATATAAACTTTATAACACATGCATCTCATATACTGTGATATGTGTTTCCATGATTAGGACCCCCCTTACTTTAATGTAAGGCCTGGGGGGGAATACCGTCAGGAGGCCGGGAGAGAGCTGGTCATCCCCTGTGCTGCTTCTGGAGATCCCGAGATTCCAACCATAACCTGGAGA
>NC_035898.1:19952476-19952689
TTTATTCAGAGTTTAACCGAGGAGGGAAGAAATGGGCTGGACCTTCAAGGGGAGCGCTGTGCGCGAGATAACCTCGCCGTGAGACACTGAGCCGGAGACAGGTGAGTCCTTCACGAGGTGATGAACATCAGCCGGTCCTCCAGCTGGGTGTTGGACATTATACTTGGAAAAGAAGGAGGTGGAAGGATGAGGGAGCAGGTGGAGGAGAAGGTG
>NC_035898.1:20004129-20004760
GTGTGTAAATTGGGGATTGTGTGATCGAGTGTGTCCGAGTGAGTGTGAGcaagtgtgagtgagtgtacgAGTGAATGCACAAAGTGAATGTGTGCGAGCGAGTGTGTACTAGTGTGAGTTAGTCAGTGAGTGTAAAagcagatttatatatatatagatttttatataAAGATTTAAAGTTCACTCCAGGCTGAGACCTCCAGAGTTGTATTTAGCATGTGCTCAGCTATAGTTAGTACTTTGGCAGCAACACTGCCTCCATTCACTTATACAGTAATAACATCTACACTGacaacatgccaaaaatcatgggataccgtttttaaacagttttaaactgtaaagTTAATGTACTAGCTTATTCACTTTAAGCTGGTGTTTttgctaataaaaataatggcCATTATGtctgtatattgtataataaggTCTACTTTTAATTTATAAGCACTTATactatgtatacattttttgacTATGTAGCGTTTTGGGATAAAACCCACTAAAAAAACGTTCTTCTCCTTAATTTGTGCTGCAGATCTAAACAGATCGAGTCAGCCTGCTTCAGTGGGACGTCCGCGTTTATGGAGGTTCgcattcagtcagtggtggtgGAGTTTATCCTCAATCA
>NC_035898.1:20074137-20074475
tataggTAGCacaatcatttttatattttaaacaagataacgaatacaaataaacaaatgccGGAACCAAGTGTTTGAGCAAATGTTTGCCAgtgtacataaaataaaaagcagcaaaatccaggttcacactacacaattttagcccAGTTTTATTGGTTGCCAAAGTTTTTTCATCGATTGCCGATAAAAACTCTACCCAAAGTCAAATTGGGGGTCTCTCCATGTTCGTTTAGTCACATAATGTGAAATACCAAAACATGCGTGCCGATTCGCAGACACCTGGCAAATATTTGctatgctagatatctgacccagtcagcGACTGGGAGTCAGAA
>NC_035898.1:20096472-20096907
CCATTTTTTACGCTATACTTTTAACCGGAAATTACCAAAAATCTGGTCACGTACACAGTTATTCCCACACTCTAGGCAAATTTCAGAGTAGTTCACCTCATCTCACTGGTTTTTGATTGTGATAGAAACCTAAATTAGCACAGAGAACACAAGGAAACTCTACACAGGTCCGGACTTGAACCCCAGCCCTGAGAGGTGAATGAgccaaccatctagcaactgcTCTACTATGACCTGTCACTGGAAGCGAAGCCGTACATTAAACAAATAGAAAACTGGCATCTATAAGAAATGGCGTATTGCACTGCGCTGTGTCGCTCGCGGCTGGTTTATACAGCTTCACTGATTATAATAAGCTCACTTTGATTTTGTCCTTGAcgctctcgctcgctctctcgtgCTGCTTGCCGGCTGCTTGCTGTTAAGACAAGGTGT
>NC_035898.1:20137077-20137316
GTGAAGTGTTGGGTGATGGTGAACACTCACTGTGGTTTGCCCTTGGCTTTGCACGTCAGCTCAAGGTTTTCCCCTTCCCTCGTGGGACCCTGTGGAAACTCCACCACAATCTTCACCTCTGGTTTATCTGGAGAAAAGAACAACCGCAGACATGAAGGCTGCATCAGTGCACAATGTCCGCAAGCGTGAGCGGGGCGCCTACTTTTATTCTCTTCTGTAACATGCCCTcgtttaatcat
>NC_035898.1:20199497-20199938
attggctgtaagccaaactcatcaacaacaaaagagataaacacttaaaatagatctctctatgtgtaatacatctatataatatatatttttaatgatattctatttttttaaacagctagAACCAAATGGCCAGATTAAATTGGCCAAGTTGGTTAAGCTATCTGACTAGCTTAGCTTTTATACAGCATCAGCTGTGATTTTGAGTTTGGCGGTTTAGCTGGTTTAGAGGCATGTTAGTGAAGAACCACTAGGTTCCACATTAACAAAAGGTTCTTTAAGACTTTATATATAATGTTCTTTATAGTCACTGATCtctatttaaaaacacagtacttTATTGAAACATAAGTTGTTCTtctatggctgaaaaaaaaaatattttaaagagtcTTTGAATGAACCATTTTTGCTTTTCTAAAAGCATTTCAGTGGCTGACT
>NC_035898.1:20208880-20209154
CCAGGGATGACTATGATCAGCAGTAATTTGAGAAAAtgacgaataaaaaaaaagcgaaTTTAACCTGCATTTTCACCCACAACTCTAGGGATGAAACGATTACTTGAGTAATTCGAGTTACCCGATTTAAAAAATTGATCgagtaattttctgtgccttgAGTAAGcgcttatttaataaaaaaataattaaataagcaATAATTTGCACTTATAATGTGACAACACACGGCGGCGGCGGAGGTTTTAGTTGAGAAGAGGGTATTTTAAAGCGG
>NC_035898.1:20295212-20295453
ATGCCATTGCATCTGATTTgatgtttattgttatttctatcaatatatttaaggtaatataacacataaataaCGCTGAAACATTTTCTGAATCTATATACatggccatatatatatatacatatgtgcTGTTTGAAAATCAGGtataaattggtagagttgtgattattataggtgtattaaacaccttcctcagtgtaaattaaggCACTGGCTGCTACGTGAGGAGGCAGGCtttgcg
>NC_035898.1:20386131-20386368
atgataatgtttataatctttataatctttactggcacaaaaatcatgggtacaaaaaaggactttcactaaactgaactgactttttttgtacctcaaaatacagatctgtatttattttacacttaGTGTGCATCAATAAATGTCCCagtacacattattacactgtGGActaaggaatgttaaatgcacacacacacaacttatgGTAATGGAATGGAATGTCCAGTACATCTG
>NC_035898.1:20564450-20565249
atggAGTGACTAATTCACCACAAaggaaaaacaattattttctcCATTACCAAGCATCCCTATCATGCTGATCTTAAAATAATCCATGCTATATTCAATTACACTAATCCACAACAGAACGCCTCACTATCTCTTGGGCATGCAaacaatatcaaataaataaatacattagtaAAGATGAATAAATATCCAGAAATAAGAgaatgtaatgtgtgtaaatgaaatctGAAATAGGAtcaaacagctaaaaaaaaaaaagcagtagtAGCAAATAAGGCCCTCTATGTATTGTTGCTCTGCCTTCTCTGGTGTTATCCTGCTTATGTTGGGGGGAGATGAgattcgtaatcttcttataaGTGGACAAAGTGGCAGAATTAAGCTTCTTCAGCCAGTGTTGAGCTCTATTGTTCAGTTTATGGTGACAGATGGCTTTGTGTCCAGTCTGAAACTGTTAGAACTACAAAAAAAGCAATGGACAGTTATAttcaacaaataaattaaataaataaataaataaattaaacaacagATGCGCAAAATGGCTAAAAATagaacacattttcaatatgaTTATGAAGTTatacttatatagcgcctttctagaaacccaaggacactgtacaattacatttttacaaacaaCTCAtccacactggtgagaagcagcagccagtagcgcacagcgtactctcaaccggaaaccaccgtccacctggaggattgCATTGGGCACCAAAGGATAACAAAGGATAATAGAATTTAGAACTTTACCTTTTGgctatatatatagtcacat
>NC_035898.1:20620732-20621004
aagttacttcaatttatctgaaattaaatttactttaaaaaaaggaaatgcagaaagttgcgaaacttttttaaagtacattttactcataatttttttcagtgtagatgCAGAAAACTTCATTCGTCTCCTCCAGACAGGATTCAATATAAGACTAGTTCTATTCATCCAAGAGAATCAGGAGAATCACACCTCCTCCCTGCCTGTAACTCATCTCAGCGTAGGCTGGAGCCGTTTCACAGGttcccccctctctccctctttccctctct
>NC_035898.1:20631706-20631914
tttaggaatatagtataatagtataacagcataatcataatgtggcaaaataaataatatagcataaaataatataatgcagcaaaaatattgtagaatatttagtgcatgcgtataaactgcaaacaaaaacaattatacaataaatacacctaaagcttcacagtaaataatagactatttttaagacagaacagccctattatca
>NC_035898.1:20726017-20726278
CAGGGGTCATTGTTGGGATCctggtgctggtgtgtgtgctgctgctcCTGGCTGTGGATGCCACCTGCTGCTTCCTCAACAAGTGTGGGCTGCTCATGTGTCTCTGCGGAAAGCCCAAGACGGGTGCGAAGGGCAAGGACATGGAGGCTGGCAAGGCTGCGTTCGTGTAAGAAActgtggtttttgtttttagaacaGAATAGTTTTGCCATTTTTATGCCATTTTTCTGTTACTCCAGATGTAGTCAAATAGCCTAAGCA
>NC_035898.1:20745685-20745897
ccaaactgaacataACATCACATAAATCTTTACATAAAAACCTGAATgggtacagtaaaaaaaaaaactttttatgagGAAACAggtggtttttattttttttaattctgtatttgctttttaaaactaaagtaagtaaatgtaaatgttgctttgtctaaaaattaaaacacaagtaaaaaactgagagaaaaagtagaaaaaagaaacaa
>NC_035898.1:20975477-20975728
cctttcatacacaacggtcattcaaaatgctttacaaattagaaaatacacagagaaggcaaataaaaaaaaaagcatgtaaaagattaacagtaaaaatggaaataaaaactaaaataagaataaagcaagattgattcaaacatgattaaaacaaagataattaaattaaaaacatgtaaaagaacaacaaggaattggaaataaaaataaaataataataaagcatgaataaaacataagtgtcgtta
>NC_035898.1:21041455-21041682
catcttctatacaaatacctgaattttcctcttctgctgagagctgctcacACTGCTCAGCCCTCATACTCTAtcgggttgccagatccctccacacttaactgtttttttgccctgcgagacaggtttaagcttgacgagaaatatcgtctgTTTTAATCTCGCACCCCTATTTAAGGGTGTTTTGTAAATTGGTCCAGCCATTTGCTGCTGCAAAGCGAAAGGAA
>NC_035898.1:21042272-21042672
tcaaaaaaaatctaaatatctcTGTTCTTAAATGGCAAGATGTGAATCTTAAGTAATTCTAGACCAACGTAACAACTGAGAATTGtttatcctcttgagacccagacttttgcATGGTGTGCATTTAATTTTTCCCTAGCTATTTTCTAAACAGAAGGAcctaaattaactttttttaaacattattcttgccaattagtccaaaaacaaaatgtatgcatgtttctgtctgaactggGTGTAGAAACCTTTGATTGGGATTCCCGTCATCTTGTTAACAATCAATGTAATATgagtaatgttgtcatgtgaccacatgATGGTAtaggcagtgtctccatatgatgccaaagggtcaatgttttaaaaaagtaagtatCACAGTGCAGAGAGGCAGAAT
>NC_035898.1:21180083-21180447
AATACACAGTCTCTTCAAAAAAGAAGTTATATGATTTTTGCCATGACAGCGCCTTAACATAACATGTATTTGTCtttcagcagcagcatctcTGATCTGTCATTCAGTTACTTCTAATGTAGATCtaaacttcttcttcttcttattattattattattatatatttgtaatggaAACTCCATGTATTGTGTTGAATCAAGGTCTGTGCCAATGTAATAAATTAGTattctaaaaatgttaataCTTTATCAGATATTTTGTGAGGAATATAAAATATCTACACCTGTAATACATACAGGTGtacaataaataagtaaataaatcctAGCTGGCAGCGCTTTGCATAATTGCACAGCAGTTCTC
>NC_035898.1:21226484-21226693
TTAGCTTTTCTGTTTGGTTTAAGATGGGCCTCTTTAGTACGATAGTACAAATAGTtctcattttttgagcattgccTCAAAAAGATGAACCTCTCTTgatttaaagaaccatttttgaacatcaaaaatcaagtaattgtgtgttttacacttattttattgCACTTCTATTTTACAAACATACAAGCATGATCCTTTATTGACCCAAA
>NC_035898.1:21261377-21261620
GTTCTCTCGCTCCCCCTCCTCTCTTTCTGAGCTCAAGCTGTCTCTTTTTTTGGATGCACTCTTCTATGCTAATACCGAAAATCTGTCTTACATTCCCCACATTTATTACTTCATAACTTCATTACTGACACACAGCCTGGCAGTCTCACAGCTCtcacaaaaaaatcactgtcCGACCTCCCCCACTTTCCCCCCACTTCCCCTAACTTCCCTCAGCTTCCATCAACTTCCCTTAGTTCCCCT
>NC_035898.1:21279337-21279601
AGACAGCAGTTTTTAAAATCAGTTGTACTTTTCTGTGCTCCTCCCACAAATGGGCTTGTTATAACATGTTTGTTTAAGCTTAATGACGTGTCTAGATAAGCCAAAAAAGGGTATACATGTGAAAATAtactatgaaaaaatataaattaattattataaaaaatattctagcTGGTGTCATTGTAAACTCTTTAAAACAAGGATAAAACATTAAAGCtccaaataatgtaataaacatttaaaaataaataatgtagtaTAGCA
>NC_035898.1:21328793-21329010
tcaatgtggctcagatctgattttttacgTGCCACGAGacgacttaaaaatgatttaaaaatgagtttctttgattttaacaatttgaaaacctctggaatataatcaagaggaagatggatgatcacaagccatcaaaccaccaaactgaactgcttgattttttgcaccaggagtaaagcagcataaagttatccaaaaacagtgtgtaagactg
>NC_035898.1:21364992-21365603
aattttaagacgtttctaactgttgtccgtctcactgcctcgcagtgctattagccaatcagaggcgatatatttgcatgtatgaatattcacgagcaagagctgaaatcctatcgtttcttcCAGCCCACTCCTCCAcgggactaaagcagtgttatactggatcaccggagcactttttcagaaaaacagagcaaaaaagaaaaaaagagagaagccttttggattttttaacttaaaagtTCTATTTCCTGAAAGGAATGAATGAGGATTTTACGATAAAAGAGTTTCTTTAGGTAATTTGAGGAAATGCGTGTCTGTATCGTcgatttggttgttttttttctctgtgtgtgtgttcttgagcaagtctttttttgtgaatttcaGAAGGACTTTTAAAGACTTCCACTTTTTGGGAAAGTGCTTCCTCTGTGGAATTGAGCTGGCAGCCTCTCTCTCATTGGCTGATCATGTGAACTTTAGTATTTGGAGTgttctcattggttgttttgtaatcatgtgtgttttaaaagctggaatgttattaacttttgtcttttaaccCTGATGAAGGCCTGAGCGCCAAAAAAACGCGTTGGTTATTCTTG
>NC_035898.1:21407712-21408011
AAAGAACCGCGACAGGATTTGATCCTGGATCACTCTCACTAAGACTGGTTCAACCCCGGGGTCTGGATCAATAAgccttattaatgtttaaagcaCAGTAATCAGGTCAGAGTAACACAGTGTGATACAATACTGCACAAAATGCTGTACAAAACACTGCACTCTAGTTTCCTGATttcctaactaactaactaacaggGTATAAGCAGCTCCAGCACCCAAACAGAGTagtgaaacaggagagttgagtgTTGTTGTCTGGAACAGAATCAGTAATGTTAGGAAATCAGCCGGACTTC
>NC_035898.1:21411782-21411994
TACCAATCAGATTTATGCCAATGTCTGTGACAAACCTGCTTATTAGGATGGGAACTGTCGTAGCCCAGCACCAGGTTGGGTCTCTTGCTGTGCAGGAGCAGATCTGTGGGCTTGAAAGGGATGGAGAAGCCCTGGACGCTCTTGCAGAAGTCAAAAGTGTTCCACAGGTAACTGTTGGTGGTGTCCGCAAAAAGGTACTAAaaggagacaga
>NC_035898.1:21830003-21830241
tcccacagctttccgagatctAGTAAtcttgtgctttttgcccagcttTGCCcagttatccagctcaaagtagccaTGCCATTGAAAACGAGGCATTAAAAGGGGgggaactccagtgtaaaaaggacttttagtgtaaaacatgaaaaaaagtaattaactttgttgaatagcacacctccgttctcctgcagctttccgagatctaGTAatctttttgcccagcactctttacaat
>NC_035898.1:22001671-22001897
TAAGGGAAATGCTAGtccttaatcttaatcttagtCTGCCAGCTCTGGACTTTCCTGACTCCACTGATCATGTGACATTCCGGCGTTCCCACTCTCCGTATTtctgattgtttccacctgtCCTCCTGTCTATATACAGCTCGgagaaaaacaattaagagagttcttttacagtttctgaatcagtttctctaaattttgctatttataggtttatgtttgagta
>NC_035898.1:22151402-22151747
taaaacgtgataaaaaagtgtttacctttgttgaatatctctcctctgctctcctgcagctttctgagattcagtattttgtgcactttgccaaacaggctttagaataAGTGAGACGGGGGATAAATCGTTTTTTACATCGCTATTCagtctcaaagtagctccacacatcattgctagaatccagagatcTCTAACacttaaaacgaggcatttacagctttaaaactgcgcaagaagtttattaaaaccactgttaaCATCTCATAGTGTAGATAAATATCCGGGTGCCGCCATCTTtaatttaagtcacaataagtcaaaCATCGAGTACGAGAACGAATA
>NC_035898.1:22196960-22197302
caaaaaaaaacagcaaaagcaaaccgcctgtccttatttcacctcctggacctgagcatgaacttcagagcagctgtttactctccactccagcagaagatgctccacatatgagctgctaactcatccatttccctttataaagctacgagtctctcctctctctaatatgaggggtttttgttgttggtagTTTGTTGGCAGACAGTTTACCACAACTGGTTTCACAACCAGTTTCCAGTGGTTTCTAATGGCAAATCCAAACAGAATACAGTATATCCCTCTTTTATATCCTGAGTTTACCATTTTTAGCATTGTCCCAGCTACGCACTGTTAATGATA
>NC_035898.1:22228128-22228401
agtttccagtttcttgtttatgttcttagctttgtttgtttcattgtttatttactccctgtttgtatatttatatatatatatatatttattaaattattcgtttcatccctacctgcacttgtgtccgcctcctcgtctccctgcctgggtcatccgtgacaaactgtactaaaatataactattttaaatatatttaagtaacatttaaactacttcatgtatgaaaccccatattttaaatcactatttattatacaccaggtataata
>NC_035898.1:22233672-22233987
cATAATTTCTGCTTACCTACAGGACACACGTCTCCTCTGAAATCAGAGCATTCCACTTGTTTGCCGTCCAAAGTTAATTCAGaattagattcagagttttcTGAATCTGAAGCAGGACTGAGGTCTGAGTCAGTACACCCCTCTTCACCTTCACCTGTATTAAAATCTGTATTAatgatttgtttattaattttaatgtatatacagtattgtacaattgttttaggcacctgtggctTTTGCTTTGGTGTCTAAAAATtgtgcacagtactgtactttacaaaaaaacacaatacaaggTTTTGCATGCACACA
>NC_035898.1:22238761-22239361
taacaaaaaagatgcagagctttcagacctcaaataatgcaaagaaaacaagttcatattcataaagttttatgaatTTGGAAGGATTTTTTAATTAGCAAGATGTAGAATTATAGTTCTatgttttaaaagcagtgtgtaagactggtggaggagaacatgatgccaagatgcattaaaaccctgttaaaaaccagggttattccaccaaatatagatttctgaactcttaaaactttatgattatgaattTTAAATGGACActtcttcatttttttgtggaatGCAGAACGTTTTGTTGGGGTTTAAGTGCCACATGTTGCATgcgttttttattattctatgtAGAAACCATAATACCcatactttttctctttttttactttttttctaattcCTGTATAATTGCACATTAACTCCATATGCATTAATATTGTACTGTTGCACTGTTACAGAGGGATTACAGCAGTACAGCTAGTGTTAAAATACACATGCATCCACTTTAGAGCTGTAACGATTAGTTGCCGTAATCGACATcggctattaaaaaaatagttgacaCAGAATTTTATTGTCGATGCATCGCTAATGTGtgaggga
>NC_035898.1:22302620-22303025
ATAGagtatttaactaaaattactgatctgaacaaccaattatttatacaaattaaatcatgaaaatgatcaggggtgcccaaagtGTTTTATACTACTGTAAATATacctatatttataatatactgtatataattatatgagTTTAAATAGTTGGAGGgttattaaactttaaaaatagcaaatttGGAAGTGTTGACATAACACTTGTTTCTTGTAATGGTTAAATTTAATACTCttaataaatttaaaacccCTTTAGCCTCAGTATGACATGGCAAACGTTAGATGGACACAATACACATAATACCAGcttatgtcccatgacttttggcatggtaGTGTATAATATAGAGAGTTCTAGAGAAACATGTTGACTTAGATTTTTTATAGTAGTTTGACAGA
>NC_035898.1:22337255-22337778
ACGTCCTTTTCTAAATCTGGGGAGAAATGAAGGGAAAATTAAGTCATTTGATGTAGAAAGTGGGGCATGCAAGTATAGAGTGAGCGTGTCCTTCCAGTCCCTCACATCACCAGGCCTAGATTTGTCTCCTTCAGCTGCGCTCGCTGGTCTGCTCAACCCCACCTCTGACGAAGGCCGGGGAATTTAGGCCTTTTTCGTCGAAGCAACATCAACCCAGTTCTTGGTTGCTAAGCATTTTATGTATGAAGATGTTATTTTTATCTTCAGGTGCATCTGCACCACCGAGATGAGGCTGCGAGAATGTGCTCGATCTTAGAGAGGCACACACCGAATAAAGGCCAGCACCCAGCCATGGACAGGGGACACGTCctaaaaatcatattaaaatgaTAGATTAGAAAATAATCAGGATAACTATATTCACTGCTATGTCCACGGGTActttacacagttaaataccAGAGTATTGCCTTAGTATAactcaaatacagctctggaaaaattaagagagtacttaaaaatg
>NC_035898.1:22499164-22499377
TTGATGGTCTTTTCTTACTAAACGAGCACATTTGGTAATGATGAGGTCAgtaaaaaatgattgaggttatGATTGTTGTGACAGGTCTAGGACCAGCTCTAGCAGAAATGCCTTACTATAGCAGGCTGATTCCCTTAATGGTAGTCTTCCGCTATTAGCAAACcattcggtaccactttaaaataagactacctttataaagggtttataaat
>NC_035898.1:22520906-22521368
TATGTGTATTTAACTATGATATgtgatttatatatttgatatacaaGATATATTTGATTGATTTGTATTGCAGTAGCAGCTAATGAGgatccaaataaaacaataaaacaaaacaatattacaatattattaatgactttgagataaatagcaatactgataataaatcacttaaaaacagtaaaaatattaagtCAAACATTcatagttgttttgccatttgcttcaaacgtgTGACAGACATGTATTTGGgttagtttaagcttctgaagggcgggttttagactgactttagGAGGTTATTAttgctggacctggcaaccctggctcatagagcgtgtgtgtgtgtgtattgttgtgCTCCTGCTGGAGCTGTGATGTAGGAGGAGAAGGGCACCGTGTGTTTTGTTGGGCGGTGGAGTCCGGCGCTGTCTCCGGGGATGGCGGTGCTGTGGCCGGGCT
>NC_035898.1:22700905-22701186
AacctccgacaagaaaaaaggcacgaaaaaggaatcacttggccactttattctacaGCTATAACTCTCGAGTTTGCTGGACTCTTGGCCGTTTCTGTGATTTACCTGCTCTGGAAATGCAGCCGTCCTGCAGATTGACGTGGGTCCACCCCACTCAACAGAATAAACAGCGAAAGAAACTTAaaattcagagagcagaagCTTCTCTGAGGACCTCGGgccgccttgtttgtgattggtccaaagttATGCTAgaagccaatcgggttagaatgtcgctt
>NC_035898.1:22707620-22707903
aGTGTCGTTGGAGTTGGTGCCAAATGACTAACAAGAATCGTTAATGGAGCTTTGCAGAGTTGGCAGAAAGCTTTTCTACTGTGGATTAAAGCACTATCATACTCTGTTAGTGTTCATGCATCGTTCcattttcagtctctgtgtgtgcaCTTTAGGGCTGGGTATGgtttaaatatcatttaaaaacttttcTATACCAGTAGCGATAACCAAACAATAATTTTtcaacataatttttttaattgtaatcaaaaaacaccaaaaaattataaatattattatc
>NC_035898.1:22910588-22910945
gctaatcctaatattaatatattcattctaaaaacgtGTGTATCGGGTCGCTTTTCCCTGGAGTTCTTCTTCTCTCcatgtctttacgtacttacgtcacacgtacagcctctaaaagaggatccggctcagtgttactgaacgcgagcggctggtggagcaatggagacttcagaagaggaaactcagagctcagtagatcattcactcatagtaaaatcaaagaaacgaaggagtgaagtttctgactgagctctctctctctctctctctctctctctgactgaacataacctggaatcggattcatccgctctgaaaggagaccgcatcacacccacccagtttacttttttt
>NC_035898.1:22921581-22921805
taactagctctctgctaaccttagttctctattcggtaatgttaactagctctctgctaaccttagttctccattcggtaatgttaactagctctctgctaaccttagttctccaTTTAGTAATGTTACctagctcttcgctaaccttagttctctattCAGTAATGTTAACTATAGCTCCacgctaactttagttctctattcagtaatgttaactagctcat
>NC_035898.1:23319791-23320012
ttttagtttttaatcacagttttaattcatgcatcttggcatcatgttctcctccaccagtcttacacactgcttttggataactttatgctgctttactcctggtgtaaaaattcaagcagttcagtttggtggtttgatggtttgtgatcatccatcttcctcttgattatattccagaggttttcaatttggttaaatcaaagaaactcatcattttt
>NC_035898.1:23560519-23560761
actttattttgttctttttattaaatgaacagCACATCCACAggaataaatacaaatgattTATTGCTCAGTACTCGTTTTCTCATGCTCTTCTGAGAGGAGTTTGTCTCGGTCTAATTATCAGGTATCTGACGGGGGTCCGTTGCATTGAAGGCACACCTGTAGCTAACAGTTAAACAAAGACAGACTCGGCTGACTGCAGACCCTACAATTACAGTAATACGATTAAACCAGAGCAGTTT
>NC_035898.1:23706791-23706993
GCTTATATATTAATCTAGAAATAAATTAGACCGTATCTAAAATAATTGCAGCGTCGTCGCTCTCCGGTGAGGATCCGTGATTAATCggggaaaacaataataatcgcgccttcaaagtttcttttatactgatatatgtataattgatttttttcaggtaaaCGGAGTTTTGAACcttttctttgtcatctgtagtttgatt
>NC_035898.1:23798483-23798693
taagGCACTTCTGCTCTGAATAGAAAGTTGCTACACCCACCTGCAGTCTTCGGTTTGTCATGAGATTCTAAGGCCTTCTGTCTAAGAGCAGGAGAGTCCCCTGATGTGGTGACCGAGTCACTGTAGGCGAGATACATTTTAGTTCATTCTAGATTGTCAGTAATTCATAAGGAATTGTACAGTTCTTTTCTTTagcattattaatttttt
>NC_035898.1:23803711-23804139
atcctttaatttacccaaaaatcgtcagtgcaccttataatccggtgctccttatgtatgaattctatcagtcaggtattaaggagcagtaaagccactccactgaagaacagagttatacaggagttaaatgctagctctttcgacGCTTAGAGATGagaattatcagcctgtagtctgtcTGCTAACCtcaaatagcactgctggagcatcattagcattacagACTAGCTGCGTTAGCTCCTTTCCCGTTCAAAAgagagtattatcggcctgtagtcggAGTGctcagtattaaaacaagctacgtgggacgaacctttagctaatatcgcccttgCTTTACCGGTGTTGTGCCCAACTCAGTaccccccgccaggaaaagcaccccctttTGGGAGAGCTCATGtacttcttggctttaactt
>NC_035898.1:23990628-23991568
TTGTAAAGCAGTGTATTACTGAACTTATGGTAAAAACCTCATAGTAAATGGCGTTAATGTTCATTTGAGCAGCGACTtcccctctgctgctgctgctgaagaacTGAGGAAAGTCTGGAAGAAGCACTTTTTTATGACCTTGCTAATCTGAGATGGGAAATGGATTTTCCAGGTGTGCTATTAGGTCATTTTGTAGGACTGTACCCTGTTATTAGGAAGTGATTTTAGATTGTGAAATTCATATTAAAAGCCTTATGAAACTGTACCGCTCTTAGTGGAGAATGCAGAATTTAGCAGTGACCTTTTCACAGTAGGCCACGACCATTCTTATGACCCGcgttaaaaaaatcagaatagcAATAGAGACCCGTAACTATTCCAGATGATGGCGTACATTTAACATACTGTAATTTCTacaatttctatttttcttatttttaacgAACTGTTAATCTTGTGTTTCTTAAatcatcagtttctgaatcagtttttctgattttgttatttataggtttatgtttgagtaaaatgaacattgttgttttattctataaactacagacaacatttctcccaaattacaaataaaaatattctcatttagagcatttatttacagaaaatgagaaatgactgaaataacaaaaaaagatgcagagctttcagacctcaaataatgcaaagaaaacaagttcatattcataaagttttaagagttcagaaataatcaatatttggtggaataaccctggttggtttttaatcacagtttttattcatgcatcttgtcatcatgttctcctccaccagtcttacacactgctttgaaATTCagcagtttggtggtttgatggtttgtgatcatccatcttcctcttgattatattccagaggttttaaatttggtaaaatcaaagaaactcatcatttttaaatggtt
>NC_035898.1:24186065-24186325
AatttatacagatttctctcctgaaaactgtttatttgggtgagtaaagcgcttttgtttatttacagtaagcttagatttccagatttccattaaggctgggtgcagcagcattagcattagcattagcggatGACCACTAGTGgtaatgctaaaactgctccagcagtgctaacggggttagcagcagattacaggccgataatactcacatctAAACGGCCACAGAACTAGCACTTatcgcggttagcggctaatgc
>NC_035898.1:24380693-24380964
GCGTCGTGTTGTGTTTACGTTTTGATTCCTGACACAAGAATCAATGTAGATACAgagcactgtctctgtgtctgtgtgagtgacagactgctgctgcctgagaataCTGTGTACTGAaaaagctgtacaggactaggatagtagcGTCAGTTGCTTTTGTTGTTGCGTCCAAAATACTGGCTGCCTTTCtcaatgtaaatgtatattttaaagtcaagtCATGTGTAGTGTGCCATTTTAGTAAGTCTTCTTGCAGATCAGTGATCCTTGT
>NC_035898.1:24464925-24465295
GAAAGACGGAAGCAAGCTATGATGCACACTACAGTAGTGAGAACAAGACATGTGCAGGGAAAGTGAGAAAGCCCATAGGGGCTTATAGAcagagctactgagctctgagtttcctcttctgaagtctccattgctccaccagctgctcgcgttcagtaaaactgagctggatcctcttttagaggctgtacgtgtgacataagtacgtgaagacgtgtgacgtggccagaagaagaagaactcctgTGAAAGaaacccgacaccccagtttttagaatgaatatattattaggatTAGCAGAGATGGTGGTTTCAGCGCActgattaaacacaatattttatccatattcttgtCCACTCAGAAATACTT
>NC_035898.1:24471130-24471511
acaaactattatatatttattattataaaaaaattaactgaatATTTCCAATTAGATGATATATAATGTTGTACATAGTGTTAGACACTGGAAACTAATAATAAGTGACAAATAGGGTTATTTTAGGGTTCAATTAAATTAAGTGTGAGCTTACCGTAAATGTAAAAAACCTCCATGTAGTGTAAAGACTGTTGGTCTAAACTTAACAAACTCTACCCTTAAACTTACCTTTAAGATAAGAGAGATGTAAATTTCCCAATACCCCAAATTCAGGATAAATCACGTTCTTATTTTTCATTGCATTACATTCACATATATGAATAggaattgagaaaaaaaaagtgaaattgcATGTAATGAGATAATGTTGTGGAGATTAAA
>NC_035898.1:24522379-24522656
TAAATTTTAGTGCAATGCTGTTCCTTACCCTTTAACAGGTAGTGCTTCAAAAAAgcataattcactcgtttttcatagaaatgaaaaaaaaaacaacttttttttttagaaaaagttCAAACTTTTTCTAAAGTTTCACGACTTTTCCCCTACTACTTTTGAAAGccatataacatataaaacataatagttttacataacattgaaacataacattttaaatttgtttaagttgttgtttttagtttttgcagggcaTGGTTGCAAATATgagaga
>NC_035898.1:24569254-24569470
TTTAAGCTGGTGTAGAGCAGTGTATAGCTGCAGTATCTATCTGTAGAAGGCCAGGCTGGTTGTGGGGGAGATGGGGGCATCTGGAACTCATTGGGagtagatctctctctctctctctctttgccctcctctcctcctctctctctctcttctcctctgtcGTCTCTAAATCCCGTCTGAGAGCCGGGTTGGCTGGGCACGCTCTGACCCGGAGCT
>NC_035898.1:24579076-24579397
AGTATCGCATCAGGAATTGGTATCGgcagatactcaaaatcaaatgactCTTTTGAAAAATTGATAATTTCTAGTCCTACTATAGTCTCACCTTTTCGTGTTGTTTtgaataattgttttaaataaaattataattcaaATGGGTTGAAAATGGACTATTATGTCCAGTTTTACTCATAcaggaaaaaaatgctttttatttttcaccaaaatcaaCAATTTCAGTAAGGCTATAGTCTAACCTTTTGGTGTCAAACACTTATTTTCTATGAGTTTATAACTCAAATGAGTTGGAAATTGTGGTGTATTATGTCcagtttt
>NC_035898.1:25030589-25030817
aatttagattttatacTAAATGAGCCTCTTTTCAATATGTCAAACGTTCTGACCAAAGTTAATATTACaacttgtatttttatatttttttatacacttgGATAGTTTGATCCTTGATTGATAGAGTGGattttataacattaaaatgactaattaaaaggatttatgtttttccatgcaactgtaataatttaattgaataattaatatattcagAGTTATTTAACA
>NC_035898.1:25069237-25069531
ACTTAGGTTTATGGTGTATCCTTTACATTGAACACTTAAAAAGGTCAAACATAAGGGGATAGGGATTGTAGGGACTGCCAGAAACAATGCTTGAATTAATATTTTGGAAACTGaccttaattttttgtttttcatactCCTGCCGCACTTCTCCAGCCTTATATATTTGTGTAGGTGAGCGAAAAACATCtgtaggagagagaaaaaaaaattaaaaagacaaCATTGACCATCAAGAACCCAAGCCAAATTtagtaaccaaaaaaaaaagaaaagtgaacaGGACTGCTGGCA
>NC_035898.1:25165289-25165551
TTATCATTCTTAGCATCTTCCcttgttagcattgttagcaatacTAGGTGCTGATTTTTAGATGCTGATCACACATCAAGGGAAATGTTTAGAGATTGAagttgtacagtactgtgtgtacaactgatttaatgagacacaaATAAATAGAAGCAGTAATAAACTCTAAAAAATACCTCTGATTAACTACAATTGATGTGCCAACTTTCCTTTCTGCTGAATACTGACTGAGTGTTTGTCTGTgccctttttttctgttttt
>NC_035898.1:25208287-25208547
TTAAACCTCATACATGCATTAACTGCTGAAGCAACCCAGACAAGCAAAATCAAATGATATATACAAAGTACGTTACCAAGAAATCAGTGTATTTTTATAACttaaacctacacctcaacctaaatctAATCTTTTCCTGTTAGTACAAAACAGATTAGTTCATGTGTACTAAGCTACCAAACACTTTTAAGAATTGTATagattagtagtaatagtgtgtaataagCAATTGGGATGCTGTGTCCCTGTTTTCTCAGTTC
>NC_035898.1:25243405-25243702
GCTTTTGTGATAAAGCCTCCACATTTTATCTGCACTTGTCTCATCCCTGCCTGGCTCTGACATTACCCATTCATTAGGTAAAGTCTTGTCACTCAAACTGATCAGTGCATTAAACAGAGGTGCAGCAATTGTGTGATCTAAACCCTCTGCaaatgtcaaatataaagtaCATAAACACCAGATATCCAGACGTATTTCTGTCATCATACTTCTAAACTGTGGAAAATTCcacttattataaaaaaatgtagctCAGAATTCATCTTGCTTCTTTAAAGTATGTTATTGTGTCAAAAC
>NC_035898.1:25273799-25274050
AAAACAAACTGTTTGGTGTGACTCAGAGAAGAAGAAGCCATCTAAGCCACCTGTCAGCAAACCAACATCACATTTGTTTGCAATGGCTTGTTATCATCTTTAGCAACAAATTCAGATTCTGTTATCTGACTACAGATTTTTTGAGGCGTCATGGTCAGAGTTTCAATCAGCAATCTGAGTCTCTGACacaccaaatattaatatatgtatgtgGCTAAACTCTTATCAGAATACAATCCAGATTAGACTAG
>NC_035898.1:25369165-25369523
AGCTGGGCTGTTTGGCGCCAGGTTTAGTcacgatggaaaaaaacacaacagtccACATGGGCTAAGCATAGCAGAGTCATCGTTTTCCTGCACGTCTGTTGTTTAGCTAGCTGGGTAAGTTAGCTCCATTTATGTATTCTAGCTAGCTACAATGTTTTCCCACAGCTTTGTTGACAGCAGAAGCAGCCCTATAGGCGTTTGTGATCTAACCGAATCATCTAGCTACGTGCTGGTGGCTAATTGTAGCCAGTTAGCACCCAGTCAGTCAGTCTGGAGCAGCAGGTCTGCAGTCTGAAGCAGGGTGCAGTGGGCCTGGCCCCGCATTACTCACCACGTCTTTCACGCAGACAACCAGCTA
>NC_035898.1:25378925-25379224
GCCTTAATTGAATTACATTTGATTTAGAAAACAAACCATAAGCACAGTGTTCTTCTATCCACAAAGGGCACACAGAATTCATTCAATGCACTGGAACTGCTCTGTTGCTTTAACATTATTGCAATGTGTCTTACTGTTACTATGAAGCATAAAGTAACTATTgtgtacaacatttttttacatggctttttctatgttttgagtAGCACTAAAGGGCCTCTCCAACTTCAGTCATTAATCGTATAACAAAGtgcggaaaattaaaaaaaatatttactctgCGCAATGGAGTGCTTCTT
>NC_035898.1:25416505-25416722
AACGAGGCACCATAACAAGGCAACCAATTGGaacagagctcatttacataAATACCATGTATCAGTCTTAAAGGCTCGGTAACAAATGCCATCTGTTGCGTTCTATGGGATATgtgctttaattaaataattttgctTTATTGTGATTTGGTTGTCATGTGATTATATAGCACAATAAATCAAGAGCGTGTTATACGTTGTGCGTTTATACGCAAGT
>NC_035898.1:25444510-25444879
AAGTTTAAAGGGGACATAATGCAttgcatagttttttttatttatacttggGTCTCGACTGCACCTGTACACACTCCAAGCACGAataattcatccatccattttctgtGAGTTAATTAAAAGAGTCTGGTGTTGCATGCTTCTTTAAGCCATTTGAATGGCTCCCTTATTGCAAAGTCATAATAAGGAAACATACAAAGAACCACATTGGCACCACCCCTCTCtagtcaacccccaccagagcccacCAACTACATCAGATGAGTATTTGACCATTCTGGTCAATTTGgttcagacagtacacagcagaattgcccggcagactttgtctgagggagggatctgtggcAAGTCATGGTGGGTCTGTGG
>NC_035898.1:25465098-25465558
CACCTCacactttgtctctctttctcagtcaattaaaaatgtatatatttattacttatcacaaacacctgagcaaccacatttagcaacaccattgcaaccagcacaaaaaccatagcaacaccttagaaatcACCTAgcaccaccttagcaaccacttagcaacaccatagcaaccaccacagataccatagcaaccgaCCACGAATCATCACTGCACttacagtttctgcaggaactgcaatctagttatTACTCATTACTCTATTTACTCAATTATATCTGCCTTTTGTCTAACTttgattaatttgtttattcttcATTGCAGATGTGAATATCTCTTTAACTTTGACAATATGTTCGAGATTCACGATGACATCGAGGTTCTGAAGCGCATGGGCATGTCTCTGGGACTGGAGAACGGGAAATGCACCCAAGAAAACCTCAGTGTTGCCAAATC
>NC_035898.1:25483928-25484346
TGACGCAGCACTCTGGCTGCGGATGCTTTTCAGGCACTGTTGCCATCAGCGCACTCGAGCACAACAAACTTTTGAAGGATGTTGGGAAGAGACATCAGGCCGTGTTAGTCACAGACAGATCATGGCTCAGTGATTTCCGTGGGCAAATGCAGAACACTTAATGACAGTGACTGAAATGCAGACGCTCATCTTTAATCTCCTGTAAGGAATACATGAAAAACCATATTGGTCTTCAGTGAGAATTACGAATTATAGTTGAAACAAGGCCTGATTAGTGGGTGACAAAAGAATGAGACATTCCTTTCTTTTCCGAAGTTGAGAGGGTATGTGAGGCCATAGAAGGCACTACCACACAATGCAAACAGTGCAGTGGTGATGTGCAGGttgtaatgatcgtgaccggcagcatctggctgga
>NC_035898.1:25530911-25531218
aattattatgtgTAACTCGAGTAGCCACTCCCCTTAAAAACATTTATCCCAAGATTTCTTATACTGTGTGTATCAGTCATACGTTTTGCTGATGTCCTGTAGTAAAATAACAATACTCCAGCTTCCCAGGTAAAACTTACCCCATGCAAATAGGGCCTCAGTGTGTGTTCTTGcatgtactgtttttgtttgttttttagaatgAGTCTGACGTACTGAAGTGGGTGGTGCGGAAGGAGTTTGGAGAGTTGCGGCGCTGTGTGGAGCTGGAGGAGGCCCGCTTCATGCAGAAGGTGGAGAGCACCGC
>NC_035898.1:25535685-25536009
TCATCTCCATCTCAATAAATGACAAAGAGTTGTAAAGGAATTACTTAGGTTAGTGGGATTGTGTAAAACACTGGTGAGTTCTCTAATAAGCCTTATAAGCATTGGTTAAGTGCAAATTAATGACATatgaatgttattattattataattaagttttatattatatttgttgtCTATACTTTACTCTTTGAAAACCATATGAATGTAAAGTTCTGGTATTGTATGATAGTTGTGGATTGCTGGAAAAATACCaggagcagcaacagcagctaaTAAAGAACCTAATATAACAATAAACttctaaaaaatacatattcaaATCTG
>NC_035898.1:25608207-25608514
tcctctttctgctTCACTGAGAACAATGACTCTCTGCACCTGCGCCTCAGCTCTTTCAACCTTCCTCATCTACCCATCACTCTCCGTCTGAGCTTTTCTACACTCTTCACTCTCCTTTTGTTTGCCGTTCTGTCAAAGTCACTCTATCCTTTTATTCCTACTCTGCTCGACAAGGGTAGTTCAATGTTAAGCTCTTTGGAGagactttatatattttttgctaatGTTTCTGAGACTGGATGTGTGGGTgaagtcaaaataaataaaacgggAATTAAATCGAGAGTAACAGAACTCTTCATTcata
>NC_035898.1:25697796-25698008
AAATtattaatttgtgttaaaaaaaagttgcacaaaaGCGTCCAGATTGTGTTCATAAACAATATAACTGTTCCACATTACACTCATTCCTTCAAAGTAAGACTAAcctgatatttttttcctgcTCTTGCACAGGTGCTTTCACAGCTCCTCGCCCCGGCGTTTACTCCTTCAGCTACACTGTGTACTCCAACATGGGGCCGGCACGTGAG
>NC_035898.1:25725337-25725626
AGTATTTGCTTCCTGTTTCTAATTACCttctaaaataatgtaatgacaCTGGGGTATGGAGTTTTTCCtccttattttgatattttatttccaGTGCTTTAAGGTATTAATGGTGTAATGCATCACAGAACTCATAGTTaggatattttttttggattagcaaaaaaagaaaaaagggacacacacagtaataataaattagtaaatagTAGCTTTCCGTTTGaagtattttttcatttacattgtttttcCCTTTCATTATGTTACACATTTAAAGTTCATAATCAAG
>NC_035898.1:25748029-25748288
gaaaatgttttttttttagaattgcagttttgtttacttaggtgcccccagcagcgagacctgccaAAAGGTTTTTATGACTAAGATGAAGCTTAGATGGTTGATAAAGCTTCACACTGAGCGCTGACCCATCGGCgaacaaatattaataagctctgttgctatttaaaaacCAGAGGcagaaggtgtgaaaacagactaTTGGTGGGGTGTCAACTAGCAGTAAGCATTGTGACACGCCTTGTACAGGGTGTAGATA
>NC_035898.1:25762964-25763249
taatatacaattttagtcattatggcttttagaaaaatgtgttttgtagaGAGGGGTgaggggtagtgcactataggaccctATGGTGTGGCCCATGTTTTAATAGCATTTTtccctttacattacttttacttttatactttaagtagttttgaaaccagtactccTAAATTTATACTTGAGTAAAGTAAatttgagttgatactttaacatACTTTAACCATTGTAAACCATAGAATCTATACTTATAcatgagtaatgaatgtgaatacctTTCACAATTTT
>NC_035898.1:25795568-25795862
tgatttgtttttgatttcatTGCAGATGGtatgaaaataaagattttttagtttaatcttgtgaacttaatttcatttgttattataaatccattataaatgcatttcagGTCTGCAACACATTGCTAGTGGGTAAAGCATTTCCCATTTTGTAATGCTGCCATATTTTTCTTCCTGAAAAATCTTCTTAAGGTGATCAATAGTGTGGGGTTGTCATTGCATTTTCCATTTCAACGTTTTCCAATTTCATTTTCTACTGCGGAAGGACCGGTTTTGCACTGCCTTCTGTATCTG
>NC_035898.1:25796620-25797071
ACAGGAAACAGTATGGTTTATGGTTAGCGGTATATCCTGTGCATTTGGTTTCTTTTACATGTCTTACTTTTTCAGATCTGCATTTAAGTCTTGAGAATTGTGTAACACACTGCATCTGCTCTTATTTTAACCCTTGTTTTGATAGATTCTCTATGATTATGATTTATCCTCTCATCTCTTCATTATTTCCAGTAAATAGCACTAAGGAGAAACACGTGGGCAgcccaaaaaaacagaaagtgaTCTAATCAAAGACTCAGTGAGTCACTCTTTTGTCTGACTTAGATTTTAAGTTAACACCTACTGATTACTTCTAGACATAGTCAATAAAAATCCACAGTTATTTCATGGACTTTCCCTgaacttgtttatttttgttgttttcattttaatgaaAACATGCTTTGAAAGCTCTGGTGTTACAGTAAGCTAAATCAATGCTGTTAGTAAC
>NC_035898.1:25931885-25932096
AACAATAACAGTATGTTAACGAATCATGACCTGTTATGTTAacttgtgaggtgctatcttgtaagtgagACTGAccactggtcagtgtgctcatggcaaggcattGTGAATGATCAGAGTTTAAAAAGGGAATATTGAAGTGGCTAAACTAGTGAATATGAATTGAAGTAAGTAAGTGTGCAGCACAATGCTGGGCAATTCTTGAGGTAAG
>NC_035898.1:25939844-25940148
gtttatttattttaaaccccAGCCACTTTAAGACCATGCATTagatttaaaagtatttttccaTTGGTAAACCTTGGGAGACGAGAATGTACAAATGTGTACAGATGTGTACAGATGTGTACATCTGTACATGTTATGAATTTAATAGCAAACTACCAAAAACAATTTGAAAACAAATGTTATGCTTAAATAGTAAAACAAAAGCAGGGGCgcattttaattcttaaatagAATCTTAAGGACTTGTCCACatgcatattgtcgctgtccaataaaaaaacaagtctcCAAATCTTTAAaactg
>NC_035898.1:25950523-25950727
ATAGAAAAGGTAgaataattagatttttaattttagtttatttgtattttagccCTTTTGTTTATTGTATCTTTGTTTTATGTTGGGCTACatagtttaataaattatttaggtGATTTATTTTACCTATATTTTggttgtatgtatttatgtgtagtcgttttactttttatgtacagcactttggtcagtggaaattacaaa
>NC_035898.1:26108984-26109238
tttattttttttttacaaaagtcttagtttttacttttgttaAAAATACTTGTTAAAGAGCTCTGTGAGAACACACTCTATACAGACTGTTCATCAATTCTTTTCACACTGTAACCCTCAGTTTATCATCCTTTGTCGCTGCTCACAAGCACCAGTTTTTAATACTCCGTCATAAAGCCGGTATACATGGAGTAATTAAGCATATTTAAGATTCTGCCTTCACCTCATTAATTAAACAGAGTACACACCAAATG
>NC_035898.1:26149017-26149252
CAGCACCGCCTCCGAGTTTGTAAACTTTCTCCAAACTCTGTTTGTCAACCACTTTGGTTGTAGCCTAGGGCTCATTCACCACCAACTAGGTTTCAGAAACAAAGGCTGGAAAATCGTTCAGGAGCAGCGCAGCGGCTGAAAACGAGGTCGCGCTGTGAATTAGATCATGTGGACCGTGTTCGCTTGTGTTGAGGACTTGTGAGTTCGCACAAAGAGCAGTGTATCTGCAGGTATG
>NC_035898.1:26188603-26188808
ataaaaaaaaaatgacagctgATGTTTGATATGGTCTAAAATCATTCTAAACCCAAAGGAGCCCAGACACATTTCTCAATGTTTCCTAAATTCAAAATTGAGCAGTGGGTTTGTTTCTTATTGTGGGAACATGACTGTAATTATTTTAGGTTAAAATATTGATGTAACATATGTAAATGAAAGAACAATTTCATAACTTGTACTT
>NC_035898.1:26264065-26264283
TCACTctcgctatttccctgttcagaggggagtattatcagcctgtagcctgctgctaaccccagctagcactgctggagcggttagaagctaatgctaatgctgcagtattagtgctggagaaattcagtaAGTTAATCtaaacttattgtaaataaatggaagtgctttactcaaccaaataaactgttttcaggagagaaagtTGTGTAGATTTa
>NC_035898.1:26271754-26272237
TTCCCAAATGAGCGCTAGCAGTCATTAACGGCCAGAATGCTGCTAATAATCAAATATGGGACATCTGAAAGATCACACAGAATTCCTACTTAGCTGCTAGCGCTAAAGAGGGAAGGCACCGCAGACTAAGTGGGAAGTCACTGCGAGCACAAGTGCGTTTTTCAGAGCATCCCCCCGATCGCAGCTAAACACGCCTCTCTTCCCCGGAGTCTTTCTTCTTAACCTAAATCTTTCAGTGCCTCAAAGTTTCCGGCAAGCTCTGAACCCCAGCTGTGACACCTGACATGGCCTCTGCAGAGCCTCGGCGCACGGGCGCGTTCACTCAGATTAACCTGCTTCAGTTTCCCTGCTCAAACAaacccacaaaaaaaagaaaagaaaagaaaaaaaaaaacagggaaagTGTTTTCGTAACGCACAGAGTGTAGGAACATCAAAAACATCTCGCTGATCTGTGATGCCTCCTCGCCCTTCAAGTTCCTA
>NC_035898.1:26295524-26295798
AAATGTTAAgtgctttctttatttttccagtgTGTACTTCcaagaatttacatttttcctttttgacAAGTAGTTTTGCAAATTTTGACAACTGCAGCCtaatagaaattatttttatttttttctattacatatatttcgtttacatatattatatatcggCATCCATTCTTCCATTACTGAGGGATCAGCTACGCTATATGCCATCTCCTTGTTATGGCTTTTTTTAACTGCATTCAAAAGTATATTCCAGATATATCTATTGATCATATAG
>NC_035898.1:26638719-26639032
AGATGATGTTTATATTACAGAAGAGCATCTATACAGCTGTGCAAGTGAGCGAGTTGTAAATCCAGTCAGTACAGTTCAGTGAGGTGAGGTTGGAGACTCAGAGGTGTCCACTGTGGTTAAGAAGTGCTGTTAGCGTGTGatgttgtgttgtgctgatgaTGAGCGAAGGCAAAGACACACCCTGTATGCTAATGAAAGGTGCCTGGGAGCAAGAGGAAATTGCTACACTGTCCATATTTCAGGTGAATGATGCAAATAAATTACACTTTGTCtacaaaaaatatgaagaaaagcaAAGAGCTCATTTACCTGA
>NC_035898.1:26713984-26714281
GGACGTAAATGAGTCCACAGATAAGCCAAGCATTCCTGTAATGACGAAAGGCTTTGACTCTTAGTGGGAAGGTGACCATCAGGCAGCGGTCTATGGAGATGCAGCACAGCAGATAAATGCTGATGTACATGTTCGAGTAATAGAAGAAACCAGTCAGCTTGCATATGTCCCGATCAAGTGTCCATTTGTGGTCATTGTGGTAGTAATAGATCCAGGACGGCATGGTGAGGATGTACAGCATATCAGACACAGACAGGCCGAAGAGGTAGACCGCCAAAATGTTCTTACTGCAGATCT
>NC_035898.1:26818477-26818682
CATATAACCACCAAACTATGTGGAAATTTACACAACTTAAAGCTATACTTTAAGTTATTGTAACATTTTGTCctacatatttttaattagtaCATATGcagtttaaaatacatttgaatgAACGATACACGTTAATACTGTTCACACACATGTGAAAATGAGttttaatgtactttatttGGCAATCTGCATTAGCCGTTTTAAA
>NC_035898.1:26917785-26918299
cagtagtttattttaatattcatgtTTCTGTCttgactggctgtagaaacttctgACTGGGATTCCCTCCACCAGTGTAATGTTATCATGTGACCACTATAAGTTATGGGCAGTGTCTCTATATAATGACAAAgggttaatgttttaaaaattaagtatcatggtgcagagGTCTCAAAAGGTTAAAACTCCCCTTAAAATACTGATGTTTCTAACAGTGAATAGTTACTGGCAGACAAATGTTGTTCAGTAATTGTTTACTTTTCTTCACTGTTAGCAATTTTGTAGCAAAGTTTGTagcaatttgtaaaaaaaatattaaaagtttatacaaaaaatgcaaatttaTGGTTACtttacactttattaaaaaaacattatgattttGGAAACATTATAACTATATAATATGCCTATATGCATATATAcaagtttataaaaatatcaaGTCTGTAGAATCTTTATAGCAAGTATATAAGGAAACAAATAACAGGTCTATAGCAActtaatatag
>NC_035898.1:27104363-27104633
GCTCCAGCACAGTCAATTCTTCCAGGTCCATCTCTTGAACAACAAGGAAAAACATCCAGTAATGCTTCCATGCAGACTCAAGTATCTTCAAGCCAAGCTCAAGTTGAAACTCAAGCCACTACTAGATCAGTCAAAGGTTTAATCTCAGTGTTTGGTGGTGCAAGCTCAGTGGCAACAGTGACTGATACCCCACAAAGATCTGAGactattttgcaaagaagagGGCAAACGATGCAGCCTCTGCATACTGTCCCAGACCAACAGGTGACC
>NC_035898.1:27113598-27113856
CTGTATTTATGGTGAAAACACTTTAACTTTCTACAGGAAATGCTCACAATTTCTCACTcaaaactcaataaaacaagCTGAGAAATTATAAAGAGATAAGAAGATTTATAGGAGAATTGTAAAGAGATAATTAAAATGTGATGTAACTGCATATGGAAGGTTATTAAATGCAAAGCACACTTCCCTGGACTTTCTGCAtgtccttcttttttctttttgcaatcCTTTTCCTGAAtgctcttttcttctttttctctg
>NC_035898.1:27186855-27187183
TAACacagtttactgtgttaaaatagtATCGCTAATATCGCTCTAACTTACCGGAACTGCTGGAGAgacttttactgtaaataaacggaagcactttattgaccctaataaacagttttcaggagagaaatttgtgtagatttacatccagctcttgtttttttttagaattacagttttgtttacttagcttagctttacttggcgacacccctgttccttactagtgtcgcatacaAAATACGGTACTGTACACACTGTtcctggcatgtcagtgtaataaTTAAAACTGATTCTTATCTAGATTCCATAACTGATGCAGCTGGAC
>NC_035898.1:27360823-27361057
cagaaaaatatatatttgttcatTGATCAAATCAATACATTTATATGCACTCCATAATGCAAGAACTGCATGCACTGTACTGTTTATGTTAACATTAGTGAAATGTACTTTATATATcttctatttaatataatttattttaaaacttccCCTCTAAATGAATAAGATTTTGACACAGTAGCCAAACtttccacttaaaaaaaaaaaagactcccTCCATACTTTCTCCATACT
>NC_035898.1:27402510-27402720
GTTTTTCAACAAAATCTGCAGCATACATTgtcaacatacagctctggaaaaaaataagagaccactttaaaattatgaatctgaaacacctggttttagaccacaaaaatgtattgtcccgatggacaattctggtggaaacaggagatttgaggtgcacattgaattctgccgtgatttgggttcagccgtggtttcatgtttttggat
>NC_035898.1:27482490-27482707
AATTTAGACCTGCCCAAATCAATTTGCAAAGCAAAATGAACGCGACACACAGCGATACGCTGCTTTTTCCCACCACTCgagtggcagtgtgtgtgtgtgtgtgtgtgtgtgtgtgtgtgtctcgttATGAGGACCCAGTTATCCTCTCTCATCACCTGAGGCTAATTTGCATGctgagagtgagcgagagaaaggaagcgagagagtgagagaaaaa
>NC_035898.1:27504519-27504917
ACAGGTTGGATTGACCCCAAGCTCTCAATGTTGGACGTTGAATTTGGGGTGAAAGTGAGAACTATGTTGGTTTTGTAATGGGTGCACTggatataaataaacattatactGGTACATTTGTTGCCaaatatatactaaaaatacacaaatataggGGGATTCCAACAAGTACTGGAAGTCAGTATTGGAAGCATTGATGTCAAAACCCAACCACATATGTTCAATTTTGGTTGGAAATCAATGGTAAATATctgtttaaaaaactaattttggtTAACATCAAGCTCCAGCATTCGACAGATATTGATTACCATGACTTTAAACCAACAACATCTAAAAAACATTAGGATTTCACATTGTGTGGACATTAATTGTGTGGAAGCAACTGTTATTGTTGT
>NC_035898.1:27515730-27515988
TTGGTAGCTCTCGCTCTCAAAGCTCATTAGAATAAGTGGAAAAGTTGGGCCAAAagtcaaaataatataataatttcctTTTAATCTACATTCTAATTTGTGAACACACCTTCTTCTAACAAATGCCTGTAgctacagtactttaagttttAAGCACATATTGCtcaatgttcaaatgtttgacATGAAGTTTAAAGGCAgcattttaaattcagtgtttaagATAGGttaagtgatccagactagtgctgACTTAGG
>NC_035898.1:27598839-27599095
ATGCAAGCATACCTGGCATCAGAGCAAAATAGGGACTTGTTTGTCAACTAAGCCATGGGGAGGGAGGCCAATAATCTCTCTGAAGGAGCGACAGAGAGCTAAAGTGCACAAGCATTTGCCCACCTGTCACTGTTCAACCTGATATCTGTGTCTTCTCAGAAAGGATGCTCCTGGATGCTTAAAGGTGATATGAGGCTGTCTCGCATCAACATTACTGTGGAGCACTATCAGAGGATCTTCTGCTCCAACATGATGA
>NC_035898.1:27703566-27704055
ACGGAGGAGGTGAGCTGGATGGGCTGGAGAACTACTGGAGATACTGTGGTTTAACTTGTACTGTTCTGTGGGGGAATTTAGTTTGTTATGGCAACTTGTAGATAAATGGTAGCCTATGGCCCATTTATGGAAATTTAACTGTATTATAGCcaataaatgctttttatagGATCATTCAGGTTATCGATGCTTAGTTTGAGAAGTGTTTTGGTCATTTAGACAAGTTTAGAcaattgttattatatatagctctgaaaaacatTGAGAgacctgaatcagtttctctgattttgccatttataggtatatgtctgaataaaatgaacagtgatgttttactctataaactacagacattatttctcccaaatttccccaaaatatttgcagaaaatgagaaatgcaaaaaaatatgcagagctttctgtttatattcataaatttttaaaagttcagaaatcaatatttggtggaataaccatgtttctt
>NC_035898.1:27729378-27729586
TTTATCATGTTAATGCTACTGTTTATGAAtgatttgtgaaataaaaagggCAATATGACTTTAGAAAATTTGAGTCTTCTTTTTTGGGcgttcttatatatttttgcatatattttgaaaacagcatgtttacatatttttcactagaacataattcaggtctgaaagggtaaagcttccattatttaaaaaaaataaataaataaat
>NC_035898.1:27801990-27802218
TGGAGATTTTGAGACTATGGGATGGTCTGATGTGACTGAAGTAAGGGTCTTGTAATATTTTCAGACTATGGGACGGTCAGATGGGTTCATAATTTATGTCTGTTGATATTTTGAGACTATGAGACGGTCTAATATGTCAAGATTTTGACTGTGGACAGACTGATTTGTTCAAATTAACTGCCCATTCAGATTTTTTGAGACTATGGGACAGTCTAATGTGTCCAAATT
>NC_035898.1:27856849-27857065
AAGGGGATGTTTTCCTGAAACAAACACAGCCACACAGGATTTAATGACAGGCAAAATCATATCAACATGTTTGGGTGACATTTTTTAACTACTTTTGATATAAAGTAACAATTTACATCATCTCAATTTTGTTATGAGGAATACACCAACAGAAATGCTCTGAACTGGGGGGCTTTGAGTGCTCCAGCCCACTAATATAttgtgctgccactatga
>NC_035898.1:27905017-27905318
GCttgaatttaatatatatgcatCACTGCTGATAGAATGAGCTAAACACCAATGCTAATTGTGGGCTAGACGGCTTCAAACCCTTTGTAATTCCCACAATTTTCAAAGAAACCTTAGATAAGCAAGTGTCCACAATTTTTGTTGGTCATAATGTGAATGTTACACAAATTTCTCCACACTCTCGTTTAACCGAAAAActgaactttactgaaactctaaTTACAAGCAAATGTGAAGAAGCAGCTGCTCTGAGCATCTGGCAGACGATGACAGCACATTTTCAGCTAAGCTAAAGCAACAA
>NC_035898.1:27921884-27922120
atgaaacaCATATGAGACAAAGACCAACAAGTTATTGCTAGACCAACGCTCCCAGtagggatgggcgatatggctctaaaataatatcacgatatttcggggtatttttgtgataacgatatacttggcgatataggaaaactaaaataattcattcatttcaggaatatagtagaatagtataacagtataatcataatgtggcaaaataaataatatagcataaaataatataa
>NC_035898.1:27974000-27974285
TTGAACAAAACTGTAGTCCATCAAAATCAGCTTGCACCCATCCACATCTCACTGATGTTCTGTCTGAACTCAAGTAACCTCACTGAGTAACCTCAACTGCAGCTTGATAGTGTTCTTTCTGAGCCTAAATGTAGCCTGACAAGCTATCAAAacttagaaaaagctgtagtcCAAGAACAGAATTCTATCTGAAAGTGGGAATAGTCTGAAACAGTCTGGCCAAACCTAAACGTAGCCTGACTGCCTTCTATCCCAACCCAACTACTGTAGCTCAACAGAATTCTA
>NC_035898.1:28094239-28094465
TACAACACAGTAGGTACTGAATACTTTACACTGGTACTGTAATTCAGAGGAGGTACCTAATACTTCATACtaagtaataaataatttgtagtaggtactgaatattTTAGAGTTGGTACTAAATACTTAACagtacataatatattataataggtATGGAATACTTCACAGTAAgtactaaatattttacattacataagTACTAAATCATTTAGAGTATGTACTT
>NC_035898.1:28103210-28103514
ttttatttatagatttttttacaaatgtccGTGACTCGCCCAGAACATGACCCACCACTTGAGAATCTCTGCTCTTTAGAGAGCAAATATGCCCTGCATTACTTTTGAGACGAGTTGGGGAGtagtggggatgaggtggggtagTGCTCACCTAACATAGTTAGtcattgaatgcaatcaaatccctACAGCAATGTTTCAAAACTCAGTACCTGCCCAGTAGAGACacttactccaacaaaagcaggacaatgtatttcatttttgcatttaaaataatgtatttatgtatttaaaaatgtct
>NC_035898.1:28131945-28132152
GCGCTATTCACTTTATATACTGTCATAACCTCTGTCAAAATGTCTGGTGTTGATGCCATTTCAGTTCTAATCTAATAAAGGActatttcaaaaaatatattagtcaGATTAAAGAGTCACCTATTAAGTGAACACTGTACGTAAATTTACgttagattacattacattacattacgttttacaatattaaagtacaaaagtaataga
>NC_035898.1:28150890-28151216
TAAAATTGTGTTAAAaactagtatttttttatagtattataaAAAAGTGGAAGAACAGCGGGGAAACATAATCTTAGAGGAAGGAATTGAGTGagagatgaatgaatgaaaaaacaactCTAGAACTCAGGGAACGcagtgtttaatagtgaaagtaagagcatttccacaggGACTAAACAGATGTGTAGCTTTAAGAAAAGCACTTATCAGTGTGGCTAACTGTCAAAAATGGCTAAATTCACTTTGCTAAGGGAGTGTACAGATTAGACTCTGGAGTAATGGAAGGAGATCATGTTGTCTGATAAGTCCAGATTTACTATTTG
>NC_035898.1:28396674-28396966
TAACATCGTACACTTTTCTCATCGTCAGACAGGAGGCAGCCGCGGGTTGTCAGGGCCCGTCTTCTCACCTTTGCTGCGGAGAGACCCCGGCGCGATCTGATCTAAGAGCTGTTTGCTTAGGTGGGGCTTAGGCCTGCATGTCTTTGATATAGGTCTTTTGATACAGAGGGCTGAGGAAAGGGCTGCCAAGTGGAAAAAGTCCCACCACACCGTACCCCCCACCACCTCGCAGCGGCCAGAACGCAGGATCTGGGAAGTGAATGTCAGACAAATGTAGAGGTGATGCCGGCCA
>NC_035898.1:28454888-28455228
AGAGGGGTTTTTGAGTGAtgcggtaaaaaaaaaaagaaccatccatttatccattcatCTTCTTCCATAAAGAACTTATTTTTGTACACtatgtgatttagagcattttttcagacctcaaataacgcaaagaaaacaagatcatattcataaagctttattttgtttatcacagttttctttttacagcatcttggcatcatgttctcctccaccagtcttacacactttatgccactcactcctggtgcataaattcgagcagttcagcttgatttgatggcttgtgatccatcAAATCcattcatcttgattatattccagaggttttcaatttggt
>NC_035898.1:28581506-28581735
TTCTGGTGGCTCGCAGATGTATGAtatgtgtagctccgcccatcACCATATGTTACAATGACAAGACAGCCCCGCCCATTTTACGtctcaattttatttaaactgtcTTCCCATCTCCAGTGTCTAATTACAACAGTTATTTTTCCCTGTGGaaatttttaaatctttttttgctATTAAATCACTAAGGAATTAAGTGATTGACAGCCTTAgcttgtttaatttatta
>NC_035898.1:28625751-28626278
GGCAACTGGAATACAGAATTAGCAACAATAATTAACTTCGTCTTACTGAAACAGAAATATTCAATCACTTCTTGTAATTCCACAACAAGAAGATATGTTTTACAACTTATTTATGGGTTTATGGATTATTCCCCACTAAAAGGTCCAGTATAAGCTCAGCTTTTGCTAAAATCTATACTTTTAGCTGGTTTTAGCTGGTGTTGGATGGTCAACGAGGTTAAAAAGCTGGCCCTGGTTAACAAGCTGTTTAATTGTTGAGTGTACTTTGCATTTGATGCTAATCATGCTAGTCAACTtccctcacaagataacacctcacaattgattcaatgttttatgtttcCTTCCTACATTGTAGATGAacactgaagtcattcagactttgaaagaacacataaggaaatacaataataacttaaaattgaggcaatcctgatgagtgccagttccatcataacgtttttgatggtcgtTGCAACTGCCTTTGAGGATACTTTTGAAGTTCTTGAagtgtttcagattgactg
>NC_035898.1:28648368-28648737
ggctgctgatggcatgcAGCATGTCCGAGATATAAACAGGCATTCAGGATATAACCAATCTGTCACTCTCCTGACACCTCTGCAGCACTGAGAAGCCAACATTGTCGAATTTGATTCAGTCCCCTTCATGCCAGCAGTTCTCTGCAGAGCCGCCGATCAGAATCCAGAGATTTACTGCTGATATGAGGCTGGAGTCACTCCTGCCTCTGCTGTATCTCTCAGTGGGAACATTCTCAGCCTCTCTGGTGAAAACAGTGTGATCAAAGCTGGACTAGAGGATATTGTAGTCATTGATCTAAAGTAAATTTCAGCCCAGAGGAGCCTTCAGGTCCTTCAGACTGGAGTGCTGTGAGATTCTGTTTCCTGTTG
>NC_035898.1:28656122-28656484
CACACCTTTTTTAGATACCTGCAGGTTTGCAGTTTTTTCAGAAACACCATTTTACAAAGTTTTCTCTTCAGATGTCTTTCAGTCACAaggcttaatttaatttttctgaACAGATTCTTCAGCTACGGATGCCTTACTCTGAACAAATTAAGTCTCTTTGGGGAGCTGAATTGAACAAATAATTGATCCCAGGTGAGGTATGAGACAGAGCTTtgaagcagagtctggaggaagagtggagagacacacagtccaaactgctttaGGTCTAACgtaaagtttccaccaatcagtgatggtttggagagacatgtctgtcatctgctggtgttgatccactgtgttttattatcaagtctaaa
>NC_035898.1:28747505-28747846
TtgtgtatttctttaatttgagaGTAATAGTTAtggattaattttaatttagtataaATCTTCAGATTTGTGTTTGTTCTTTACTTTGACAGTAATAATTAAGGGTTGATTTTAATTTAGTATGAATCTTCAGATTTGTGTAGTTCTTTAATTTGAGAGTAATAATTAtggattaattttaatttagtataaATCTTCAGATTTGTGTAGTTCTTTACATTGACAGTAATAATTATGTATTGATTTTAATTCAGTATAAATCTTCAGATTTGTGTAGTTCTTTACTTTGACAGTAAGAAATAAGGATGGTTTTAATTCAATATAAATCTTCAGATTTTGTA
>NC_035898.1:28795686-28795934
TTTCAAGATTTAGAATAACTcacaatgattaaaaaataactttcaaaaatacatatacaaaatgtataaataaaatcaaaactaGCTCAAGCATTTTAAatttatcatatattaaaataaataaaaactaaatattagtgtttaaaaTCATGCATTTACTTAAACTAGATACAAGCAGTAAGGcaatcatttaaaacagattttacagttaaaaggcacaaaaaaagaGTAAATGAGTCAAATCCACA
>NC_035898.1:28821038-28821283
CAGTAAAGCTTTACACTACCATGTTTGACCCCAACCTCTGCTGTAACCTGCCCCTTCCCTACCCTGCCTTTTTTTCTAGAGCAGTTTGCGTGTGGCGAAAATGTGATCTGGCCTTAATCCGACTCAGCTATCAAAGATACTTCCTTATTTTTAACTGAGCTAAACTGTTGATTAGGTGcaatttaatctgatatattagccagaaaaTATActgctaagaaaaaaaaattgtatcttCTGcccca
>NC_035898.1:28923778-28924103
TGTGTCCACTCACCAACAGGAGCTCCAAACGCAGCAGAGactccagcagcagctccagcagacACAAAGTCTCTCTTCTCTGTGTCCCGGCGGAAATACTCAAAAATCTGCAGGAGAAAAACTGGCCACGGTTAGAAACCTGCACTGACAGAGTTACTCAAAATACTATTTCTACATGTAACTGCAAGCTGAAAACATAGGTTTAatatctaataaaaaataaataaataaataaataatataagtgTAAAAAATGGCCTCATATATCAGAGGAAAAGAATCTATATTAAATCTGGGGTAACAGCTCggtagaaaaaacaaaaaa
>NC_035898.1:28929212-28929430
ATGCaagcttttttcacattttaggCGTCTTTTTCTTCTGCGTTTCTACACGAACTTTTAGTCAAAGCAACAGCTAGTTACTTGAGAGTCTGCTGAaagtgtaaaatgcagaattaAAACCTGGATTGAGGATGTCTGTAACATTAACGTTATGGCGGTTTATGGTCCAGAGCAAACAGTGGTCTTGAATATGGACTGAATATAAGGAAGTGGTGTTC
>NC_035898.1:28955139-28955353
TTAGTGAAatttttgttgctgtttgtCATCAGAGGCGTTCACTGCCTGTTCATTCATCACCCAGTTCACGCTTTCAGAGATCGTAACTCCTGCGAGAAATTTCTGACAGATCTTTCACAAAGAGTCTGGCCCAGCCCAGCATTCCAGCAGCTCTGATGATACAGCATCAGTATCTGGACACTGACACCATTGTTGCCTCTTAATTGatttcaga
>NC_035898.1:28961097-28961494
AGTGGCATAAATGACACttctttatgaccctttttctACTGAAAGGACAGAAGGGCACCCAAAGATGACACTCATTAAGATATTTTAAAGAGCCAGTAAACTGTTaaccattttttacattaatagagGAAATATGTTCCTATAAATttgtgaaacataccagtcatttctgcctctgcagcgccctctcatgttcaactgtgctataggtgtggatgacaatatgcaaatcaatcaatcaatcaatcaattagtAATTTCGCCTCACCTTGTGACATCCAACCTTCTGcagtctcaccgctatcagagacacactgctgctgcagctcagccaatcagctctccctcctgccctgcctctaaacccatacatcacccagtgcccatCCCGAActgc
>NC_035898.1:28989377-28989584
CCTCCACTTCAAATGACTCGCTTTAGCATGAATGCTAACGCtaccatcatcatcctcatttCATTACATAAATAAACCCATCCCGCAGTGAAACCGGCTGCAGGCGGATCGACAGCGCGGCCCGGGGGCGGCCGCTGCACGGAGACCTGGTGCAGAGGCTGTGTTTTCccctaaacataaaaaaactcctACCCAAGCGGGCCTCGC
>NC_035898.1:29100236-29100633
TGTCTGCAATCGAGAAACACTgcgtttttatttaaattttcaaTACTGCTCCAATCTGTACATTAACATAGTCCAAAGTTTCAACAGAGATTAAAAGAAGTTAAAAATCTTTGCAGTCTAATTTATCGACATTGCAGTGCTACACATCACAATAGGAAGAGCCATCTGCCAGAGCAGCTGAAACATGTGTCCTGTTGCAAAGTCAGAGCTGTTGCTCTAGTCACGGCATGGTTGACAAACTGCATAATTATTCTCATGCTTTATGAAGCAATTCTTCAGTCCGAAGTGGAAAACAAAACCCACCCAGCTGCAAACACTGTTTTATAACTGTGAAATCACACAAACTATAAGATATTAACTGTTTATATATGGAACAATACTATTCAATAGAAAGATA
>NC_035898.1:29123327-29123644
atgagtgtgtgtatgttcacTCACCGACTGATGGGTTAAATGCAAAGGTTTGATTAACAGTGTACTGCTGTGCTCTGGTTCCAGCAGGCATTGTTTTCTTCAGTAATGGAAACAATCTGAGTGCCCAGACTAAACAGCAGGCCATTGATTGCATCTGCATCAAAATGTTGTGCTTATCTTCATGCCTGGGGGCAGATTTGCAATTTTCAGAGATGGATCGGAATGTTGAGCGTCTCCACACCCACATTCAATTCAGCGTTCTTTAGTCTTCCATGCGAGTTGGCTTTTGGCAAgtcagtgtatatttatttatgaat
>NC_035898.1:29286629-29286988
gatgTTAGTGTGATGTGAAATTTGGCGTGTCAGGTTGGTAGCTGATCTCCAGATGTCCGTTCTGAAAGTGGGTCAGGACGAGCGCCAGAGGACGAGAGGAGGACGGTGAGAGACAGGTGTGGCCCAGGCTCTttcaccaacaccaccaccacactgCGGTCAGACACGACGGAGCCTGCGGTCAGACCTCGTAACTCCAGCGTGAACAGAAGTGAAGGACACAGCACCAGCCTTCTCCTGTTTCCCCGTCCTCACTTTGCTTCAACCTAGTTACACCTTCAGATTGGACCCAAATATCTGGGGCATTAGGCAAGATGTTGAAATTGGGTCCCATTAAAGTAATTTCCCACTGCTGTTCA
>NC_035898.1:29296401-29296652
atgttttttctgttttctggaGTCTCATAAATATGAGGAACagtcaaaaaaaatctttagtcatttttttttttattataaagattAAAAATGGCAACAGGCAGAATATTTTGATAATGACCCACCAAACAATTTACAGATCCATATATCCAATTGGGAACCAGCTGACAGAGAGTCTGACAGCATTACGCTCGTGACTGTAATCCGCTGTTTGCAAACTCCAGAAGAACAGAGCTGCTTTCTTTTGTTCG
>NC_035898.1:29343126-29343380
taaatggtacaaatttgtacttatagCTGTTaagaatgactttgtacttcagagggaacaaatctgaccctgtaaagaccaatattgtaactttgagggtacaattatgaagagtgtacatttgagtacaaaaaagtactcatatcgtacctctgttttttagagtgtagacaCAAGTCAGTAGACATCTTGAGCATCCGGATTGGTCTGTATTTGTGCTCAGCTGACatatctgtgttttctgtaggTGGGAC
>NC_035898.1:29350160-29350495
agcaagTAGCGCTAGTAAACaccgcccgacagcgctacactgaggaaccccaGGCACTGaggtgttctggtaacccagggcgctatcagctagcggatTGTTCCATATAGCTTGTTCAACGTACAATATTTAATACACAACCCAATATACAGCAAAAGAGCCAGCGATGCGATTAGCggctattgctaatgctgctgcacctagccttactgctggagaaacttaaacactgaaaactcacccttttaAAACTGTAGTTAAAGAGTgattttactgctcctttactatacctgactagtagaattcatacataaggcacactgtcgataatttaa
>NC_035898.1:29432010-29432221
tgaaactggcactcatcaagggttacctctgttgcacaggatacattcatcagagttaccagcctaagATAAGAGCCacataaatgcttcacagagtatgttggtttgtttgacacttttacgtcacaagataacacctgacCACGTATAGAAGTCAAGTttgcatactgctatcccaCTCAGTGTACACAATGAGTGACAACTCCTCTGG
>NC_035898.1:29453749-29453986
taactttacttcttacgcctttactcctggtgcataaaaaattcaagcagttcagtctggtttgatggcttgtgatcatcatttTCAATTAGGTACTATCAAATAAATCCATAACTTTTAAAGGGGTCTTATTGCGCTGTTCACTGTtgtatatgtgaacaaacacacagataaacacaatagacaacaGATATCACCATTATCAAATATAATTGAAGTGATGTCCAATTTTTGTAT
>NC_035898.1:29513866-29514162
TGCccactgtattatctaactgtaacaccagagcattaataatcagcagcttagaaatgtagataactgattactatcacagcagccctgtaagaGATCATATGTGGAAAATGCTTGTTTCCCTCTGAGcgcataaaacacaaacacacctcatttccagatcaccacacccatcagtgtaggtttaatcctaaactctgacgtttttttttttttttttttaacagcacaggcacaaggcatgaaaatattgtgttttgacggggtgtaagatagcaaagagcactGTGGCACGT
>NC_035898.1:29613312-29613556
aatttaaggaaAAGTAAAACTACAGTTAGTTTCCAGTATGCTACGGTCGGTTAATGTTACgctcttcttattttttttctttatttctttttattttatcattttttaaacgattttatttttccaaaatattacattttgacttttttttttttttactacattttttttttaaacaaacaaataaacgaaaaaaaaaaaaaaaaaaaaaaagaatatttacaaaataaattctCTTGGCTAA
>NC_035898.1:29668224-29668476
cAAACAAGTgagttttacataatatttcCCCTTTAATACAAAACATTACATTGGAATGGCCTTAAGTGAGCCCCTGACATGTGCCAGGTCCATCTACTCTTATTCTTATTCCCACAGAAACTCTATAATACACAGCCAGGATCTGCCATCCTGCATGCAGTCTACAGTTTCAATGGGGGCACAATAGCCCTAGAGCAAACAGTGTgtctgaaacacaaacacacactccctgCTCTTTTCAACTCGGGACAC
>NC_035898.1:29706366-29706707
CAAATTTTATTAGTCGATTAATcattcatttgtaacagtaccgcattacacaaatgGCTGGGGACGGAAgggcaatgggagatgggtgtctccaaaagtgcccaaacacaacagattacatatttaatcactaaatatcagtatagtccacgtttaaacaacatctggatattaaaattttaccaacaaaagcaagataaacacttttaatacacttaatttcagaaaaagcaTGAACAATGCATGTTAGACACTCAATGTTATCTACAAGGAAAGTCAAGATTTAATCAGTTGCCAGATAGCAACATTTCCTGGAATATAAACCTGTATATCAGCACTCT
>NC_035898.1:29724015-29724385
CCAAGCAATGCTTTACTCGCGCCATGTCACTCCCGCCTCACATGGAAAGCCCTCcatctggcaggagatccctctcacccactacacagcttcttcagcctgctgccatcaggggcgaggaccagcagactgcgagacagccccatccatcaggctgtgaggatgctgaactctcttcctgcttttCCCCACTCgtaatcctgcccccagcacacattcactcagCACCCTGACCCCAGCACCCTGGatgttttaaaaaggaaatcaaACTTTATTTCCCTGCTTCCACAAGTACAACTATTAAATAAAAGCTAGCCATGGTAAGAAAACCAACCATGTGCTTCCACGGTGAATTAGTGCCTCGCTAATT
>NC_035898.1:29775481-29775710
agataagaagctttttctttgcaaaaaattcccacaggtgcccaaaacatttgcacagtactgtacatcattatttCCTTGGATAAAAGCCTCCACTAATTGACATAGTTTCTGAAGAATTCACATTTTAGTTAGGTCAGTGAATAATCCTTATTGTTAATAGCATGACTGAGTAATACCTGAACAACAGGACGGCAGTTTAATATTAGCACTACTGTTTAATTATTCG
>NC_035898.1:29798223-29798434
AGGCAATCCGTTGTAGAAACTCTGTAGAAGTAGACTTGTCATGTATACTGTACTCTTGTACTTGTATTTTCATATTGATAAAAAGTGGATTGATTGGATCATTTTGCAACTTATTAGAAAGAGTGCTGGGTGAActaatattttacataaaaaaagaggGTGTCCAAATGAATAATTATGAAATCAGACTTAATGGAGGTGACGCCCATGG
>NC_035898.1:29831598-29831809
tttttatatgttttgcaTGCTACTGtgtctggaaaaaaagtaaCATATGTTGATACACCTTCCAGGAAAGCAGCATCTTTTATGCCAATAATCTctataacttttattaataaacacataaatgaGCTTGCATGTAGGTGTTGCCGCCTACACTCCTGCCAGTCCCATAAATCGTTGATTGTCGATCTGTTGGTCACCGGTTCAAAGCTGT
>NC_035898.1:29853891-29854098
ttctacagctctgttctaaccattttaacattttaaacgcttcaataaaatgtttaaagatcCATATAGCTAGctctgacctgatttctagagaaaaaaaattaaatacatgttttgaAATTGTTGTGGCGTTCccacaataagaaaacaaacatgaaaTAGCTTCTCACTTAATTTTTTAGATTCAATTTTGAATTTGTTTGGTAT
>NC_035898.1:29872260-29872626
ATGGATGATGCATGTATTTTTcgacaagacaatgcaaaaccatatTCTGCACACATTATAAAGGCATGAAGTCTGCATGCATGCCTGCAGTACTGAGGttgtttaccgtatttttcacactataaggcgctcttaaaatcgacagtgtgccttataattctgttcaccttatgtatgaattctaccagtccaggttgtaaggagcagtaaagcccctctgctgaagtacagcattatacagttGAGTTTTcggtgaagtttctccagcaccaaggctggagcagtattagcattagtcgctaaccaccCTAAGCgctagctagctcttttgttgttcagaggtgagtatatcacaccttccagcag
>NC_035898.1:29890640-29890915
tatgaatgtattacacacagagtggtctactttaagtgtttatttcttttattgattttttattgattggtttatttgtgtctcagaaaattagaatatcatataagaccaattgatacttttggcagtgtgatccatctgctggtgttgatccactgtgttttattatcaagtctaaagtcagtgcagttttgttttctcacaaaatcttacagcacttcatgctcccATCTACTGACTTTtttagagatgcagatttcattttccagcaggac
>NC_035898.1:30020019-30020670
AAATGCGAACAAACAAACACTGAGTGTCTCACAGCAGTGAACGAAAGATCGAGCTGACCCCCTTTAAACAGCAGGTTGGttattcagttattattatagctgCGAGTGCGGCGTAGCGAGAAGGCATCGGTATAAATGAGCGGCTTCTGAGGGCAGAACAGCAGGACAGAGCTGCAGAAAAATGACCAGGCTTTCCATTTACAGCAGCAAATTCACCGGAAACTAATTTAATACAGCTGAATAATGAAAATACCTTCCTTTAGCTGAAGATTTATGTCTTTCCTGATATGGAAATTGATTTTTCGGCAGTCTGGTGGATTCCTTCACACTTCCCTAGTTCTTAAACATTGACAGAACAATTTGAGTAACTGATATTGCGAGTTTAAGGTATATAAATATGACTACACAACATTAAAGAGCTCcaacaaattataaaataaggATAAAATAAGTGTGGATAAGTCTCTTAAGTGACTTTACACTTGTAGACTGTTTACAACATTAACACTGCACTTATATAACAATGATATATAGCTTACTTTTTAATGCTATAATATCACTATAATTTTATGCTTAccgcatttttaaaaaaaatataaggcATACTGGATTATAGGATTATTAaccgacactagtaaggatgcctacatc
>NC_035898.1:30174425-30175080
ATAGACTCAACACACTCAACTCATTCTAAAACTCAAGGATTTGTGACCTCTGACCTGATCCCATAGTCTTAAGACTCAACTCAAACTAAAACTCCCAAAAATAGTGTCTGATAGTCTGAATAGTGTTGATACTCAATACTCAACTCAATAATCTCTGACTTGACCCCAGAGATCCAAGACTTAACTCAAACTAAAACCCAAAGATTTATCTCTGACTTGACCCCATAGACTTAAGGATTAACTCAATCACATTTATAATGTTGACTCCCACCTTAAAGCCACACTGCAGTGTGGCTGTAGATTATGACATAAGCAGCAGAgctattattgtcattttgctcagaaatggtTCTTCAGAAGTAGCATCTCTAAAAGTGATTTAGACAGTAAGTAACAGAATAAACTGCAGTGGAGCTTCATAGCAGTTCTCTCCTCTTCCATCACCATAGGAACTAAAGTGTGCTCTTCTCTATTTCAAGGTCTCTTGATCTATAATAAAACTCAACAAGTCAAAACAGTGACAGATTATACAGACACAACAGACAGCAAGTAGCCTGAATCAAATTCAGATCATAATAAAATGCACTACAGTGCACTATAGCATTGAGAAATCTTCTTATTCATGGTTTCTTTTCAAATTAAGGATATAAAAAAG
>NC_035898.1:30175510-30175722
AGGAATTATGAAGGGCTTAAAGATTTTCCGGGAAGTTCAGcagttggtccactgtgttatattacactatatttcctaaatacatttatgcaATATAAACAAAGCAAATGTATGTTCCTTACAATTGTGGCTCCATTCAAAAGAGACATTAACAGGTTTGCCAACACTATAAGATTTATAAGCATtgttacaacaacaacaaaataaataaa
>NC_035898.1:30340536-30340792
GAGCAAGCAGGGTCAGAAGTAGGGgttaaacataccaaaaacgaGAAACAGtttagggtaaaaaaaaaaggcagtataatcaatataatcaaATCAAGAATCAAGgtcaaaaattacaaaataaaagtctgtaaactttaaaagaaagaacaacACAGGCATATGGGTAATGCTTTATAAAGTGGATAAACCAGACAATGCTCCACGAAGAGTGTAGGGAGtgaaggtgtatttatactgagggtaacaggtgaaa
>NC_035898.1:30530600-30530809
gctGATGATAATTAGCATAACAATAGTGATTAAGTtaagttacaaaaaaaagctaggctttgagtggtccagtgggctaaagCGCTGTGACTATGATttgatcgggagatcactggttcgaatcctgttcatgtagcttgccatcagctgccggagccctgagaaagcattactacaattggccttgttctctctctgagtgggtgcag
>NC_035898.1:30539533-30539752
aaacaccagATGTGGCATTTGTTGCTAATTGGATATTTTTGGATGGTTGACCCAAGCATCTTAATCACGCCGCCATTGCAGACGCCGCTATTACATACTGTTCCATCGCAGACGCCGCCACTGCAAACGCCGCCACCGCAGACGCCGCCACCACAGACGCCGCCATCAAAAATTGCTAACTCTGTCATGGCAAACGTGGCAATAGCACACACTGCCATC
>NC_035898.1:30588980-30589367
ACACCTGGAATTGCTTTGACGTTCGGATGCAAACATAAAGCGCTGGCATGTGGCTGATGGGTTTAGAATGTGTCTTCTCCCGCTCGCCgcggctcctcctcctccccgcCGCCGCCGCGTAATGAGGGACGGCTGCCGGAGCAGATGTGGATGCGGCGATGCTGAGATTAGGCTTGGAGGGGCCGCGGCCTGCAGCAAATGAATTACTCTGATGAGGCCTGATTTTCTCCGAAGCATTTCAAACTGCTTTTGCTGGAAAGAGGAAAGGCGCCCTGTGATTGGATCGGCGCTTTGCTGGAATTAGTCACATTTGTGGCTCCCACAGTCCCAGAAGAATACTACTTCTTCTATTTTTGAATCTTTTTATTGGACTGTGATTAACTTGTG
>NC_035898.1:30764632-30765012
ATTTTCTATTTAAAGGAAAGTTTAGTCTATGATTAGGTTTAttctctgtctgggaaactgaccctTCATGATGCTTCACTCTAAAATTCTTAGTTCAGGCCCAAAAActctgtcattatgagccccaACATATTTTAATAAGTAGAGCTTTAAAATTGAGCTTTTAAAACTGTTCAAAATTATgctaattaacattgcaaccctgaagaagcatagacctattatttaagattttttttttattaagaacaaatcTCTTAAACACAAgattaaaacataaacaatGTGAACAATGATCCCCAAGCctaaacatcagtaaattaggctacaaggaTGATTAACTGAATACATTTCCTAATATAACGTAATTGaacatttct
>NC_035898.1:30845255-30845755
AACagttatacaatacaatactgcaGGATGTGGATACTAAAATGATTGATTGTCTTATTTAGAACAGAATACTGTTGTAATGGCTATTACCATCCTCTCTGTATTATTTGGTACcttatatttttagatttttttgtcagTAGTAAGATATTCTCAGTGAATGAGGCTTTATGGTAATAAAgaactattttaattattttattggtgTATTTTACTGAAAGAAACATAACCTGGTAGACATGGgaataattactttaaaatttgcttaattcagtaattattatgattttttattaatgttttttcgagttagtgtatgtttgtgtaacactttacaataattaattaacagtGCTGGTAACTAGGCCTATcatgataattatgttattatcttattttacaaaaaaaggacatgaactaattttttttttttttgaataataTGTCTTTTACAAGTAGAGCCCATTCATATAAATAAgattattagtatttatttattc
>NC_035898.1:30863031-30863286
tCGAACGCCGGTTCAGATATGGAGCGCTCAGCTCAGCGGCGCCATCTCCAGCCTCACCTTCCCCGGCCTGGTGCTGGATGTAAAGGGTGAGATACGGTTGAGTGTTTAAGGGGTAAAGCGGGTTATCAACAGTACATAATAAAATTAACCTGAAATCCACACGGAGcttttttatttgctgattgGAAACACAATTCATGCTTTCCCCATGTGTAAGAATTATGCTAGAAAACTTCTTTTATATAACAAGATTAT
>NC_035898.1:30865914-30866237
GCATTAATTAGAGACCACCCCATATAAACATTGTCagtttgtttacagtgttaatttaataattttgttcTATATCATTGTAATAACActgtttataatattattattaatgaaaataTCCAGCAGTTACTACAGAGAGCACCTTAgataatatatagatatatatatagagaaatGATGATGATCTCAGACAGGACTTTATCAGCAGCTCCTCGCTTGCCTTGTTGTGAACATTAAAGCACATCAATCCAGTTTTATGTGACGTCTAGATGCTGcagaaaatgcttttaaatataaatatttgatttacGCTGTGTTGTTGG
>NC_035898.1:31273008-31273408
tttaatgcagtattACATTGAgttcatatttaatattcaaCTATTTAGCTAATATTTAGCCAACCTGCAAGAGCATGATTTTCCTCCACATCCGGTTAAATATATGGGGGTGTTACACAGTTTAAACATTAAGTATAAAATAGATTTAACTGGTGGTGGAGGAACAGCAGGATGGCTTAGGTCCTCCAGTGACGTCCTGTAGATTAAGTCCAGAAACGTGTTCTTCAGCTGGAGCCAACCTTAGTGTCTCTGTGTTGCTTGACTGACAGCTCAAACTCAAACATGATCTCTGGATAAAGATCTTCTGCTCACAGGCCCATAgtgctcctcatcacagagaataaaaaataaaaaagcgaATACTACAAGCACTCTGAACTAAGATTCATTTGGCCTGGAA
>NC_035898.1:31310443-31310761
AACTGAATGAACCCAACATCTATAAAGCTTAATGAAACAGGTCTATACAAATTTTAAGAACAGCAAATGcgaatatattataatgcattatgtcGCTTTGTGATATAAAGATTTATACTGTGGTGTTATATCGTTTTATGTTTgagattttaaacatttacatgtATGTATAGTTAGAAAGGCTTATTTcaagtgttataaagcattatgaatggtttatgaagctttatgaatacatttattatgctttatagatacctgattcatagaaagtgttaccaaaagcttttttctgttaaaaaaatgttttttttttac
>NC_035898.1:31311701-31311917
caTAAACTCTATAATGATAAACccttggtcctgatgagtgccagttccatcctaacgttttgatgatctttgtggtgactgcacttttttgtaaacaactttttgtttattgaaaagatttatttaagtcattttttctttacttagctaattctaatctggattagaacattactcaaatattcactattcactgtatacctgtaactctacctc
>NC_035898.1:31340895-31341108
gttagagccgcctaaagtaaaaactaaacacggagaggcagcgtttagcgTTTAGCTgctacgctgctcttaaatggaaccagtaaACAGAGAGCGTTAGAAGagctccaacactaaacatgtttaaatccagactgaaaacctacatgtttgatcaggctttcagctcagcttaaaacactgcagctccgcccacttttattctgtaacggc
>NC_035898.1:31638323-31638621
ttttaagtacataaaagtgttcattcatagttttgatgccttcagtgagaatctagaatgtagaaaacgcattgaaaaagagaaggtgcaTCCAAACTTTTGGTCTGTACTGTATAAGACAGTAACTATCTCTGCTTTTACTCTGGAGAAGAGCTTCTGCCAAATGCAGATTCTTCCCAAAAGCAGAAACTGTATTAAAATTCTAAAGTAGAGTTTTTTAAGGCCCCTACAAGCCAGTTTCAGCAGCTGACATGCTCTCTAGCTCTCCAGCATGTGTATCTTCTTCAGTCCTGCTGAA
>NC_035898.1:31945676-31945936
GACTTCGGCTTCTCCAGCTTCTCCAACGGCGCCGAGGCTGAGGAGGACCCGGCCGCGGCCTTCCTGGCGCAGCAGCAGAGCGAGATCGCCGGCATCGAGAGCGAGGCGGACGGCCTGGGGCCGAGCGGAGGCACGTCGTCTGTCTGGGTGATAGcgtgttagcctgttagcttagcttagcttgttaACATTAGAGTCTACACAGATAAAAAGAGTCTGGACAAGGCGATACAGTTAATTTAACAAGGTATAATAAAGCG
>NC_035898.1:32079486-32079773
ataacgcgaTTCAGAGTATTTTATTCATACATggcatcaaatattgatatgttacttaaaacataggagctctaaactccctaagactcgcCCTACAGTTAgatttactaaagttactgcttcatttctTCATATGGTGGTGCTGTAATTGAATAAATAGGGTCAATAAACCTGTGGTGAGGAATaatggttgttaaattctgtgaaaccgACGCAAATAAacccataattcctggtatttgattatttaagagtattttatGCTGTATCTGTTATAATAGATAATA
>NC_035898.1:32168672-32168938
CACCAATACTGGAGAAAACACAGGCTGGTTCACTAAAATGCACCACGGTTCTCATAAGCCTGTACAAAACTGGTTCAAGAACTTGAGTTCTTTTGATAGAAAAGCACTCACATTTGCACATGGTAGGTAAATAAGTTTCCGGTTCGTCAGATTATCTGAAATCTGATTGAGGCATGGGGCAgaatatgcaaatgagctgttttttaatgtacatACACGTACAAATTATCAGTTAATCAACTAATGGAAAATAGTCATTGTTAGGT
>NC_035898.1:32169549-32169801
ccacatgcatttacatttGGAAGTCAAATTAGTCTCCAATTAGTCAAACTAAAACTCAACTTCTGGTTgggacaaaatataaaaatgagttTGTTGAGCTAAAATTCCTACTGGTGTTTTGCTTGTACTGGGAGGGACTTTGGTGTGTTCACACTGCTTATATAGTGTCTCAAATGCATTTCAGACCACATCAGTTTTAACTGCATCTACGGTATGTTGATTTGGCTTCTAATTAATGCGTTTAGCAACTTT
>NC_035898.1:32248645-32248890
CCACAGTGGAGGGGGCGGCTGTTACTGCGGCATGTCGCATGTCTTGCGGTGCTGAACGCGGGCCTGGGTCTGAGCTGAGGCGCCGGGCAGCGCTGGTGCACACTGTAAAAGACAGCCTGCTGCCCGCTAATCACGACCGCCGAGCCTCCAGGAGCTTCTTCTGGCAGAGGGTACGAGAAGAAGGgaggggaaggagagagagagagaggtggagagagattGACACAGacggaaagagaaagaga
>NC_035898.1:32276683-32276897
TCTGTTTGAATGAGTAGCATTGCATGTAGCATTGCATGCACATCATGCCAGCTAGCCTCACTCTAGCCCTGACTCATTAGCATCCAttattagcagcattagcatcttCTCCTGGTTAAGTATAGGTTATTTTCCTGTCGTTGTCTTTTCTACCAAGTCTCAGCTTAACTAGCCAGCTTAGCTAACTTCTCCTATGACTTACATATGTTGTTTA
>NC_035898.1:32278802-32279286
cATACTATTTTAGATGCCACATTTTTTCCTACTTTTTGAAATGGTGAATTTATGTTTCCATAAGTTTTTGTCCCCATACGTTTTTAagatgcaattttttttccacccaatgtttttaatgtctgttttaGTCCCTAATCTCTTTTTCGGAAATGCTTTTTCATTTGGAATATCTCATTTCTTTTTGACTCCACTACTTTCTGACATGCCTGATTTTTGTCCCAATGTTTTTTAAGGTGTCAggtttttgttacattattttaaatgctgCATTTTTGTCTTCACAACTTTTTAAATGTCCATTTTTTTCCTAATCAATTACAATTAATGAAATGTACTGTAAGATTTTTTCCCTATATGATTTTTTGAGGAGCCAAAATGTTTGTTCTCCTTTCTTTTCTGTGTTAGTTTTTGTATTGGTATATTTTTGTCTTTATCACTTTcaaaatggcatttttttttgtccctacACTTATTAGGACTT
>NC_035898.1:32302545-32302970
TACCTGTCTTCCCCCCTCAACCCCTCAACCTCCAGCCCCTTCCTCTCCTCTCCGGAGGCCTGAATACCCTCAGGTGAACGCTGGAGGGAGGGAAGCAGGCAGAGAAGAGTGAGACGAGCCTGAGGGTATTGACTTTCCTGGGAAAACATCTCTCGAAAAAAAATCAGTAGCCAAATACTGCAATAACTCAGCCGTCATTGATCCTACTTCCCTCCACGGTCACATTGATCCACACATTACAAGCCCTCAGACTGGCAGCACAGATCCTGCCTGCTCTGAAACAGCACTTCCAATCAGGAATAAATTACTGCCTCTGCTGCGGGgcctgaaaataataataataataataataataataataataataataataattaaaaagttgtTCAATTTTatcactatagcataataatgcttattatact
>NC_035898.1:32328529-32328773
gtgtgtgtgtgtgtaatctgaAGCTCAGTGAGTACAGTATGAAGCTGTAGTTCACACACTGCAGTAATGACAGGCCTGTAGAAGCTCCAGCTGGTCCTGACGCCCTTCTCCTGAGAAAtccattctctctttttctctctctctctcttttccttttccctctctcccttccgcctctttcctttttgttttcctccacctctctctctctctctctctctctctctctctcctctcgctcGTC
>NC_035898.1:32335987-32336248
CAAATTCTATCAATGCAGGCACATCTATAGACTAAAAATATAGGTGTGGCCATAGGCTACCTGTACAGGTGTGTGGCTTTAGCCTACCTTTGCCAAAGTCTACCTACCTGTACTGGTGTGGATATAGTCAACTCATGTGACTGTATCCTAATTTTACTATTGAGGCCAGAGTCAACACTCTTCCTGTACAAGCTTGGCTCTAatttacctgtgcaggtgtgacTATAGTCTACCTGCACAGGTGAACAAAATCTACCTGTA
>NC_035898.1:32507583-32508126
aaaaacttTCAATTAAAATTTGAGGATTCAAAACTTTGACGGGTACTGTAtatagttttatctttttttattgtggtaaaaAAGAGCTGAAGGTGTGGTTCTTCTGGATTTGGGCTCTTTAAAGTCCGGTCGGGTCCGTTTTTCTCTGCATATGGAAATCATTTATCTGCTGGTAATCAGAATGTGAACCGCCGTCCCGCTGACAACAGCTCAGAGTAACAGATCTCAGATCAGACGAGTGTGTATTTCAGATTAAGagcttttcctgtcgttataaatcacaccatcattctctctctctctctctctcttttcctctctctctcacacacacttttatacacaGATCGAGTCACATTCACTTTTAGGGTTTAGCCAGCAGAGGCTGCTGTACTGCTCTGTGTGGAGgacattagtgtgtgtgtgtgtgtgtgtttacgctGTAGTGACAAAACCGGTCACTTTACCCGAGGCTGTGGCCAAATGAATAAAGGCAGTGTGAGGTTGGCAGTGCCAGTCTCTGCCAGTATAAAGCCAGGCTGT
>NC_035898.1:32621053-32621447
AATTCagaggaagaagaaagaaggtgtgaaggtttagtttttttcccaTCATCCATCGCTTCATTCAGCTTAACAGCTCCAGCAAGCGAGTACatgaaaaaacaacacacagaaCAATACACCCATTccagcctctcacacacacacacacacacacagttgtgtATATAGTCATGTAAGTGAGCACTGAGGCGTGTTGGGAAGTGTTAAGGTCGTCACGTTCAGCTTTGGGTGCTATGATTTAATGTTTATGATATTTTGTCACTTCTTTATACTGGTTTAAGTGTTTAACTGGTTTTTCCTTTAGATTCCCACAGTATAATTACTGTATGAGCTActaatacattaatttaaatgttataacAGCTCACTAAtgaataaagagtttataaag
>NC_035898.1:32673690-32674146
GAAGCTGGAcaggttttattgttttaggtTCTTctaggggtgtactcacactaggcaatccgTGCCCTGCCCGGGCATGAGATTactgtgacttttggcatgtatttctgaggattatctccgcttttatcaagaagacgtgctcccgagagagggtgctttgcaTGGTGGGGATGCACTGAGCAAGTGAGTAATGACGTAAGCGTGCTCGGGcccggattgtttaaacgcagtgtgagtgcaggccagcaggggagtggggagggggcagaACTGTGCTAATATGAGTACAACCTAAGGCTAGAGCTTCCTTTTTTGACCATGGTTGAATGTAGACAACTGGCAACTGTGTCATTAAtgcaaatgaaaaataattaatgactAATATAATGAGCGACTAATATGTGAccaaatctaatatttttttttaatatgtaatacAGTATAGTTATCCTG
>NC_035898.1:32676369-32676741
AGCAGGAGGCTCCTGATTCTGATGATTATGACTAGACATGTCTGTATTTAGAGCTGGACAAGCAGAAAAATCTGTTCAACTAAACAGGAGACTGTCAAATATAGAGGAACTTTTGAAAAATGTCCATATTTCTTTCTGATCATCACTCAAAAATGTGTGGCAAAAAGATCTGGAGTGTTTTCTGAGTGATGAACAGTGGCGCATCATGTGAATGTTTTTACtagagatgggaccgatccgaTACTGAATATCGGTATTGGGGACGATATTGAAGTAATTCGATGAATCGGATATTgtagctcggaaatacagttagcatcgccggTTAGCCGTTAGCTACTGCAGCTAATCCTCTACGCtatctgtcaaaat
>NC_035898.1:32789294-32789664
ATAGTACGTTAATTATATGTGGCTGGTTTATTGTTCAGGACGTGACGGAGGAGGATATCGATGCTGAACTGGCAGTGATTCACTCTCAGATGGCTTATATCATGCAGCTACAGGGCAGAACTGAGGACGCGCTGCAGCTTTACAATCAAGTCATCAAACTGAAGTATGGACACTGAGATTAATTTATATCACTCAGTTTCTGACCTTTAGGACAAGTTCTGATTGTTTTGAGATGTGATAGACTTCACTAATGTGTGAAATATATAGCCATAGAccttcaaaaatacatttatagtcCTGATTTGAGTATACATCAGAGTTTATACTTCATTAGGATTAAGCTGTTTAACTTTATAATAAAGAGCTCTCG
>NC_035898.1:32845684-32845932
AATTATCCAGTTTTTCATGTTAgaaattttaagactttttaaggacccgcagAAACCTTGCAATAAAACTTGAGTTGATCTAttaagttgtctcagagatacTTGACACGCCTCTTCTATTTACGCcgataaacaaaaacattatgaccacctgccTCTACAGACCTATCCGTGGACACCCCTTTCTAATAATTGCATTTATTCAGCTACTTTGAATTGCAACGattgctgacacaaatgtgcaaaag
>NC_035898.1:32862538-32862837
GCAGGACTTCTCGGTCTCCACGCTGAAGCCGGCGTCGTTAACAGCGACCACGCACACCCGGGACCCGGTCTTCAGTCCCTGCAGCGTCCCGTTCCGAGATAACTCCCCGAAAATGGAGCCGAGACCGTGCCCGTCCTCCGTCACCAGCTTATAGTGCGTAACAGTGGACAGCGGGGCGCACCAGTGGACCTCCACCGCTCCAGACTCCCCCTGCCGGAGCTCACGCAGCTCTGGAGGTTCCGGGAGCTGGTCCGGGCCGGTGAGCCCAGGACAGTAGCACTTGGTCTGGGCCGAGAGCA
>NC_035898.1:32943253-32943468
gtaaGTAAGGTGTATCTATATTAGGTAAGTATGGTGTTTCCAATAaggtggccacagtgagtggaagtagaagTGATGTAAGAGTTCTTACCGCTGATTGGCTGTTGGGTCGGTGCTGTCCGTGTTGAGGTAGTCCCAGGTTGTCTCCACTGCGGCGATGAAGAACTCCTGAGTCTTCGCTCGAACCTGAGCATCATTCCAGCAGACCATGAGGA
>NC_035898.1:32948149-32948400
CTCTGTCCCGATGCTGCAGTCAGATCGTTACCTGCTCCACGCTGGTTCTGTTCCGCAGTGCTCACCACTACATCTCCACCGTGCAGCCCTCACTGTTCCAGGGTCAGTCAGAGTCTCTagcagaaaaaaagtatatattttattaatacacTAGATTTTGGAGAATGTGAATAGAACAGGTGTACAAATAGTTTGGTCCGTTTCTGTGTACttgataatattttatactgATTTTTTGGCTTATAGATACA
>NC_035898.1:33024733-33025126
tatggtatcccaggttgttgctcaggtgttgccagtagttgattaataattaataattaactaCAGACTCTACTGTCTATTGTTGTCTGTATTAATTGAATGTCAGTCAGTAGTTTGGTTGTTATctgtaatgtaaatgtgatttaatgttaaagtaagggtttatatatgttatatattcaTGCAGCTGCTGTTTAGAGGCAGTGAGTTATTGTAATGTATTAGCAGTAAATCTTTCTGCAGAAATGAGTGGGACAGCAGAGCGAGAGCTGAAATTCACACGCTGAGCTCTGAGCTCCGTCATGCCTGAGCTAATCCCTCTCTCAGTACGAGTCTCAGATTAGCCCGAGCTCAGCGAGGACCCGAGCTCATGTTTAAACATCTGCATTTATC
>NC_035898.1:33322460-33322754
cgatttattaatgttcaaattctgatgagcttcTGATTCGTTAAAATTTCTAAATACGAATATCAATGCAGATGATAAATTGTCATGTGTAAATATTTGTTGATATTCAAATTCTAATGAACTAATgcttttgttcacatctactgatcattagttaaaatatatatttatgaaaaaaggtattataaagtgttacccatgcTTTTTATAGCAACACTGTATTATACTCTGAACTTTCCACCTTAGatctacagtattttacaatGAACATCGGTTTTAAAGGCcttaaaatag
>NC_035898.1:33337223-33337483
ACCCtccacccaccaccaccacactcaACCTCCACCAAACATCATCACATCCTGTCCTCTCAGCAAATCAGCTCCCATCACTCCAGACCTCCAACATCACCCAGCTAATTCCCCCTCAGAGCGtcagtaagagtgtgtgtgtgtgtgcagtaaaaTGATGGTCCTCTCCACACAGCAGTCTAAACAGACTCAGACAGCTTCTAAATTAACCAACAAAACCCTGCTGTGTTTGTAAAACAGAGTACGTAAAATACGACGCC
>NC_035898.1:33379866-33380241
GAGCGTCTGtagtatttagtttttagttttttatgatGCAGTCAGGTGTCTCTCTCTTAGTGTCTCAGTGTTTGTGTGCTGAACAAATCTCACTTTAACTCCAGATGTCTGATGCTGACCCATAGAAACTGGTCCTGGATCAGCCGCAGGTCCCAGTCTGGCACACTGGAGTTTTCCGTGATGTTAGCAATTAGCATTTAATAATGAATGTGATTAATTAACGGTGAGCTTTAATGGGAGTAATTAATGTCTCTGGCTCTGATTGTCACGCCTCATTTCTCCGCTCTGGAGAGCTTGGTCACTCCCCCCTCCCCGTGTCCACCTCATTGGACTTTATTAATGATCATGTGAttggactctttttttttttggcgc
>NC_035898.1:33397214-33397635
taaaagtagtataagtagtagtgtgttaaaaacattattttgcgTTTGTATTATTATTCTTCGTTTAATTCAATTATTTCTAAAAGCATATAACACAGAATCAACAGACTAGATTTtaggagagaggaaaagagaggagCAGAAGAAGGGAAACAataggagagacagagaaacagacagaaatgagtcgaacgaaagaaagaaagagagagagaaagagagagagagactgtagaGGAATGTAAGATATTagtttaatctctctctctctctttctgagttcGTGCTGTGGCTTTTCCACTCAGTGTGAGTGCTCCACACATGTGCTCCATCTttcattagtgtgtgtgtgtgtgtgtgtgtgtgtgtgtgtgtgtggagtggtgGTACCTGGATCCAGTGGGATTAGATTAGGCCAGGC
>NC_035898.1:33412995-33413247
tattttgtttcatatGTTTACAGTAAGTTGGTTCCTGTTCTGGACTGCTATTACAATGGTGTTCCAGTGTTCCTCTGTTATTTTGTAGCTATAGTTTAGATCATAACAAAAGAAGAATAGAGTCCAATAAACTTCTTCTGATCTCCTCTACTGATTGATGCTAAATGTTCTTAAGAAGCTTCACATAAGCTTGCAGTTCTAAAGAGACCTCGGTACTTTGTGGACCTGAGATCCTTTAAGTTCTCCTCAGCT
>NC_035898.1:33474015-33474404
ACTGGAGAGGTCATGGAGAACCAGAGGGCAGGAACTCCAGTGATGACCCTGAACTCTGTTGATCCAGATCTGGCTCCAAATCAAGGACCTTTCTCCTACAGCCTGCTTTCTACTGGATCAGCCGTGACCTACTTCACCTTAACCTCGTCTGGAGAACTTAGCACCAGTCGAGAAATAGACCGGGAACAGATTAGCGATTTCTATCTGTCAGTGGTCATCAAGGACTCTGGTGTTCCTCAGATGTCCTCCACTGGAACTGTCCATGTTAAAATTAATGATCAGAATGATAACCCCTCTCAGCCTCGCTCTGTCGAGATCTTTGTTCATTACTTTGGTAATATGTTTCCTGGAGGATCCCTTGGGATCGTAAAACCTCAGGATCCGGATAT
>NC_035898.1:33546886-33547090
ATATTGAAGTATGTTCATCCCCCGCCGGGCCGGCGGGAAAACGCCGGCGGTTTAAAATCCACTCTGGATGAAGAGACTTTTGAAAGGCTGGTTGGTGCAGTTTTGCCTAAATTGAAGCATCTTCTTCTGAAATATGAAGCTCTGCTCACAGACAGGCTTTTAAATCAGAATTTACTCCAGGAATTTTCTCCCACAGATTCACAG
>NC_035898.1:34039316-34039832
CACAAACCCCAGCTCTTTCAGCACAGGCCACTGAGTGTGAAGCTCCACCTGTAAGGTGTGAACAGGTGGTGGAACAGGCACCTCCCCCACAAACCTCACATTTCAGTGCAAGCCAATGGTGCTACACTCCACCTGGCAGGTGCTTAGGTAATGGTGAACACCCCTTTCCCCCACGTGTCTCCAACACTCCTTCAGTGCACACCATTGGGCTCGAAGGTGGCGAGAGCGTCCAGGCTGATGTCCGCGGCACTTCGGTCCAGTTCACACGCCGAGTCCGTTCCCAGCTCGTCCAGGTCATCCACGTGCCCTCGCGTCGCCAGCTGCGAGAGGCGGTCGAAGGCATCCTCTTGCTCGGCGCACTCCACCACATTAGGGATGATGTTGACGTACGCGCTGGCGATCTCCTTGTGCAGCAGCGTGTCCTGGTTGTAGGAGACCAGCTCATTGCTGATGTTCACCGTCTCCACGGGCGTGCTGGTGCACAGCCGCCGGCAGCCCAGCAGGCTGGCGAAGGCC
>NC_035898.1:34073782-34074238
TACAGTTAACACAGTTACAGTAAACACAGTTACAGTAAACACAGTTATGATCAGGGATTTGGGACGTCCTGTAGAGTCAGTGCTGGAACACCCTGCACTGAGTAATAAAGTAACACCGCCCCCTACAGCCCAGctctcagcactgcagcacaGAGAGCTCTACtgctgtataaataataataaactaaaaccacCACTGTTACCAGGCTTCTCTAATAAATcacacattaataataatttcattattACCTTTAGAACCGGACTGATCCTCCTGCTGATCCTCCTGCTGATCCTCCTGCTGATCCGCTAAATCCTCCAGATTTTCTACTAAAACAGATCCAGGATAAACACTAAAGTGCAATATATTTACAGGATATTAATGAATAGtaaatataaactgtaattaataCAGAATACTGATATCAGATTGTTTGTATAACAACACGCCCCCTATTA
>NC_035898.1:34250223-34250426
AGAGTTTGAGGAGCGCGGCCACAGCGCAACCAGCAGCCCGCTGTCCCCCATCAGCGGTAGGTGCAGCCCGGGGTTTTAGCGATATTATTAGggataataacaataataccaGCCTAATCTCCAATAGAACAGTTTTATTACAGCACAGCGCGAGATACCGGTCCGCTCTCATCAGAACGGGTCCAGTTTACACGGCGGTTCCG
>NW_019170771.1:132937-133221
CAACAACTACAACTGAATCATCGACATCAACAGCTCAACTTGAGACTACAGTGCAAGAAACAACCACAGTACAAACCAGTACAACCACTGAAGCTccaacatcaactacagaacaagtAACAACCCTGCTTACAACCACCTCAACTGATGCAACAACAACTGAAGTCATCACAAGTCCTGAACCAACAACTACAACTGAATCATCGACATCAACAGCTCAACTTGAGACTACAGTGCAAGAAACAACCACAGTACAAACCAGTACAACCACTGAACCTccaaca
>NW_019170771.1:135192-135473
CACTGAACCTccaacatcaactacagaacaagtAACAACCCTGCTTACAACCACCTCAACTGATGCAACAACAACTGAAGTCATCACAAGTCCTGAACCAACAACTACAACTGAATCATCGACATCAACAGCTCAACTTGAGACTACAGTGCTAGAAACAACCACAGTACAAACAAGTACAATCACTGAACCTccaacatcaactacagaacaagtAACAACCCTGCTTACAACCACCTCAACTGATGCAACAACAACTGAAGTCATCACAAGTCCTGAAC
>NW_019170771.1:136354-136558
TCAACTGATGCAACAACAACTGAAGTCATCACAAGTCCTGACCCAACAACTACAACTGAATCATCGACATCAACAGCTCAACTTGAGACTACAGTGCAAGAAACAACCACAGTACAAACCAGTACAACCACTGAACCTccaacatcaactacagaacaagtAACAACCCTGCTTACAACCACCTCAACTGATGCAACAACAACT
>NW_019172353.1:28966-29217
CCAATTTATGTTCCTGCTGTTTTATGATTTGAATCTATGCCTTGGCCTATGCTGTAGCCTGACGTACACCATCCCAGAACTGTAACTACACATCGCATAGACGCAGACCACAgtagctgtgattggtctgctAAACATCGTGTTTTCTCTTTTGCTTTTCAGCCACAGAGCAATGGTAACACAGGTATAAACGCTCACAACTGTGCAGGCTACACTGGTAAACACTATTGCTGCCAAAATATAATCAACAA
>NW_019172353.1:141613-141833
TTGCCTTGGCAACAAAACGATGGCCCAGTCAAATCTGTATCCAGCAGTGCTTTTTAATTGGCAGGTTGGGGGAGAACACATCCAGGAGGGAGGGGCGGAGCTTGTATCAGAGTGTCACTCATAACTCCATTAATGTCACGTGGTAGTGATTGACCATGACCTCGGAGATGTCGATGAGGAAAGCTGATTGGTTGCTGTAATGTTCAATGATGTTGTCATC
>NW_019172353.1:185567-185768
TTCAGCAAGACTGATCAGACTCCAGAGTGAGAACTATTCTACTGTGCAGTGAAACCTACACTAATATCACCTTCATAGTGTCCAAAGCTTTccctatttattatattatttatatgataCAAACACCTATAGCagcttttataattatattccaTCCAAAGTCCCACTCTGCAGCTGTGGAGCTCTGCAGTTACTGATGCA
>NW_019172353.1:217793-218180
GAATTGGATAGAGCACATAATTTCAGAgagcacagttccactgctccacagctcattgCTGGTGGGCTCCATTACCCTGCTCcaattctattggcagtacttcttttatttgtGTCGGGCTTAGTAGCTGAATGCAGCATTCATTAGCAGGCAGGGGTCTCCATAAACATTCTGACACATATtggattttttgcactataaggcatacttaaaatcctttaatttttcccaaaattttCAGTGCATCTTAGAATCTGGTGCATCTTATATATGAAATCTcctagtcaggttgtaaggagcagtaaagccacgaATACAGGAGTTTCtctttagttctccagcagtattagcattaactgctaaccATGCAAAGTGCGAGCTTTTTGA
>NW_019172745.1:48727-49238
GTCCCCCATGAATTCGTCCATAATTTCATAAAATGGAAAAGAGCCGCTTCTAGCATTCTGGCTCTTAGCTTTGTAATACGCAGATTTTAGGAACTTCCATCGGTTTTTAATTTGCTCTACAGTTCGTGTGAATCCACTGTCCTTCATTTGCTCAAATACCTGTCTAAATAACTCAGTATTGTGTGATTTTACGACCATCCATCCTGCTAACAATCTTCAGttcttttaatgtttccaaCATAAATTTGGTCTCTTCTGTAAACCAGTTTTTTGCTCCCGCCATGTTCAGCGTTGTAAACTTCCGCCGTGCTGCACATGCGCGATACGTACTTATACATTCCGATTAGGGATCTAATCAGATACAGGTGTTTACAAGGCTATTATTCTTCTATTTAACGGATTATCCACCTCGTTCTATCGGATAGAAATTGTATTTGGAATGGCTTCAATCAGACTACTCTACAGTATTCCGATTAAGGTGACATACATGGACGTGCTCTATTCTGATTGA
>NW_019172745.1:68211-68413
CATGGTCTACATCTAGCCTCCATAGGTGTAGTAGGATCCTGCTGGTTCCAACAAGATGGTGAGAAACACTTTTTACTGGATCTACCCTGTGTTAGGttgaagttatttttttattttagtttgttattttagtttgttgtttttggTGTGTCGGACGCGGGGAGACTGTTTTGCAGTCGAGTTGCATGTGGACGCACTGAAG
>NW_019172745.1:112093-112563
AACTATGGACAATAATATCCGAGCTACGCTGGGCGGACAAAgggcaggaggaggaggcggtgccAGCAGCGTCAGAAGAGAGGGAAACGTGCTGgtgtgctagccaggctaaaggctaatgctaaccgacCCCCGATTCTGTCGCTTTTCCTCTCTAACGTCCGCTCTTTGGATAACAAGCTGGACCTGCTGCGGCTGAGGATGAGTGTttgaggagatgaggaactgcGCTGTGATTTGTCTCACGGAAACCTGTCTGAACCAGATCATGCCGGACTTCCGAGCGGACCGCAGCCAGCTATCCGGGAAAGCCCGGGGGGGCGGCTTGTGCGTTtacataaacaaaggttggtgcacaaactgcgtgttggtaaacagccactgctccgaagcgacagaacagctgactgtgaagtgtCGTCCTCACTATCTGCCTTGTGAGTTTTCTGCAGTGTTcgtgattgctgttt
>NW_019172745.1:159801-160019
tatctttaataaactcctgaagacagagctcttcaaagagcacttactctcctaacacctctaactaactaccttctactaccagatcaggagaatctctcaccatctttaataaactcctgaagacagagctcttcaaagagcacttactctcctaacacctctaacacactaactacttctaacctcatttccttcttcctcttctctactcctct
>NW_019172745.1:233829-234170
TGGTGGCGGTTTCTTGCCTCCATTGTGGTAGGCATTTCATGACATAATCCGTAACacatgacatatttttgcaaaaaacaatagaatagaagtaattgtgcgtgtgtgtgtatgtatttatgtgtatgtatttatgtgtatgtattaatatctatgtatatttatgtatgtgtgtatatgtataagcatatgtatagttagatatgtgagtatgtgtatatatgtatgtttgtttattttatgtttgttttattttattattattatttttttgtttgtttgtttgttttttgtttagttttttttttttttttttttttttttttttttttcttcttctt
>NW_019172745.1:240182-241338
GAGTGGTACTGGGGAGACATATCAAGGGAAGAGGTGAACGACAAACTACGAGACATGCCAGACGGGACCTTCCTAGTACGGGATGCCTCAACAAAGATGCAGGGAGACTACACACTAACGCTAAGGAAAGGCGGAAACAATAAGCTAATAAAGATCTACCACCGTGATGGCAAGTACGGTTTCTCGGACCCGCTCACCTTCAGTTCAGTGGTGGAGCTCATCAGTCACTACAGACATGAGTCTCTGGCTCAGTATAACACAAAACTGGACGTCAAGCTCATGTACCCCATCTCCCGTTACCAGCAGGATCAGCTGGTAAAAGAAGACAACATTGACGCTGTGGGGAAGAAACTCCAGGAATATCACAATCAATATCAGGAGAAGAGCAAAGAGTATGACAGACTATACGAGGAGTACACAAAGACATCGCAGGAGATTCAAATGAAGCGCACCGCAATAGAAGCCTTCAATGAGACCATCAAGATATTCGAAGAGCAGTGTCACACGCAGGAGCGCTACAGCAAGGAGTATATCGAGCGCTTCCGCAGAGAAGGCAACGACAAAGAGATCGAAAGGATAATGATGAACTACGCCAAACTCAAGTCACGGCTGGGCGAGATCCACGACAGCAAAATCCGCCTGGAGCAGGACTTGAAGACGCAAGCGCTGGACAACAGGGAGACGGACAAAAAGATGAACAGCTTAAAGCCAGATCTCATCCAGCTGAGGAAAATCAGAGACCAGTATCTTGTTTGGCTCAACCACAAAGGTGTACGTCAGAAACGAATAAACGACTGGCTCGGCATCAAAAACGAGAACACAGATGAAGCTTACTTTGTGAGTGAAGAGGACGAGAACCTGCCGCACTACGATGAGACGAGCTGGTTTGTTGGGGACCTAAACCGGACACAGTCTGAGGATCTGCTTTTAGGAAAGCCTGATGGCGCCTTCCTCATCCGAGAGAGCAGCAAGAAGGGCTGTTATGCCTGCTCTGTAGTTGTTGACGGCGAGGTGAAGCACTGTGTGATCTACAGCACGCCTCGTGGCTACGGCTTCGCCGAGCCTTACAATCTGTACAGCACTCTCAAAGACCTCACTGGTCCAGCACAACGACTCGCTCAACGTGCGGCTGGCATACCCCGTGTACGCACAGATG
>NW_019171319.1:8552-8824
AACTCTTGAACCAGTTTTTAAGTCTCCTAGTTTTAACCCTACAACATGGTTAAAtttctaaatgtgtgtgtgtatgcatataatgatgtaataatgatgaagcaatgtaaaaaatgttttgtaatcttattgtttatttcaataaatgcatttacaatgaatttttatattttcatagtCGTTATTTCATTATGAATTACATTCTAAATCTTTCACCAGAGTTAACGCATTGAACACATTTCAtgacagtgtttatttactcTAGGAtacat
>NW_019171319.1:11126-11454
AATCCTCCATGAATGTCGGCCGGATAAGGAGCTTCAGGGTCATCAAGCGTGAGTGGTTTGTTTTGATCCATGCCGAGTATGCGGGATAAATTTCCTGGAGTAGTCTCCAGTGTATAAGGCTTATCGGTTTGCATGCGAATTTTGTTGGTCAGCGCATTGTAAATAAGTCAATAGCTAAACCTTTTAAAACTCTATTCATCTCATAAACCACATGTTCTATGTTGCCGTAATACCCATGATACATTTGACATGTATAAAATTCTTTGTTTGTTCCATCCTTTAAGCGAATGAAAAACAGGCTTTCCCAATCCTTCAACGAGTACCAGGT
>NW_019171319.1:17192-17494
CTCTATAAAATCTGATTTCTCTAGTGTCTAAAGTCTCTAATGTAGTTCAGTCTGCAATCAGATTTTACTGTTTGAGGAAAGCAGAAGAATTTCTTTTAAGCTTAATTTCTGAATTAAATCAGTTCTGAACCAGTTAGGAACAAGAAATTAATCAAGATGTatctctttatttatctttttttatttatttattttagtctaTCATCAGGCTGCGTCTCTAGGCACCAATCTTTTAGATGTCTGCTGGATCTTCTATGACACAGTCAGGCACCACAATATTAAGGGCCCAAAGCCATATTGTT
>NW_019171976.1:13123-13492
GGTAACAGAAGTGCGGGGTTTCAGTGACCCTCAGAAACAGGAGTACTTCAGTAAGAGGATCAGTGATAAGGACCTGGCCAACAAAGTCTTCACACACATCAGATCATCAAGAAGCCtctacatcatgtgccacataccggtcttctgctggattacagccactgttctagagagAATGCTGAGTGAAGCTGAGAGTGGAGAAATTCCCAAAACCCTGACGCAGATGTTCACACACTTCCTGATCTTTCAGATTAAACACAAGAGCCAGAAGTACAGTGGGAATAGTGACCCTGATCCTCAGAAAACAAGAACAAGTATCCTGGCTCTGGGGAAACTGGCATTCcagcagctggagaaaggaaacctgat
>NW_019170790.1:10054-10354
gagagagggtgcttttcctggcacaGGGTGcttttcagcacaacactggcTTTACACTCGatgtcagtgatgagagcaatgaatcgCAACAATACCattatactgcaataaaaacgagttattttttttatattaactgctgccaaaaatctctatgaaatgttaagttacattcttttattaaaaggacaccatcgttagaagtataaatatacaaaataataataataagcaaatctgttttatgtattatattattttaaatatttggtgattagtttttgtcatatatgtatTAGG
>NW_019170790.1:12308-12819
gagagctagctaacattagcggcgagttagctaacatactaactttagctaactaaagcgagttagttaacgttagcagggatagaactaaggttagcagagagctagctaacattagtggggAGTTAGCTAAtttactaactttagctaactaaagcgagttagttaacgttagcagggatagaactaaggttagcagagagctatctaacatactaattttaggcagctaacatagctaacattagctagcgaAAGcgggctagctaacattaccaggcaTAGAAGTAAGGTTAGCTGaacgctagctaacattagttgtGAGTTAGCAAACATACtgacattagcagcaagctaactaatgttagcagcaagctagctaacatactaactttaggtAGCTTAAACGAGCTTCCTAACGTTATCAGGAATAGAACTAAGAATAGCAGAGAGCTAGcgaacattagcggcgagttagctaacatactaacgtcaGCAGAAAGTTAGCTAA
>NW_019170790.1:34646-34868
TTCCTGTAAGAAGAAGGAAGAAATACTGAAAACGAGTCTAATCTAAAACATCAGGGAATTGtcaaatgaaatgataaaaaacccatcagacaaaaataaaaaaagagttaaatgaATGCGAATCACAGTATAATGAACTTATAAACAAGAGGACTGAAGTTTTACCACAACGACTAAGATATAAACCATTTAAATCACAATAACAAATCTGGTAAATTCTTA
>NW_019171686.1:14689-14932
AAATACGATTTGTACATAATATTcctgtttatttataaaactaGCTTTACTAGCTCAGACACTGAGAACCATCAGAACAAAGTCAAGTTTCAAGGCACGAAATTTGTGTCTAGAGTCCACGTCTGGGTAGGAAACCTTCTGTGATCTACAGGataatgtgttattatttttcagatttatgGCACCAGGGCATTATAGGAGTTAGAATGCATTGTCAGTAGACTGTTCTCATGAGTGAAAAAA
>NW_019171686.1:26182-26390
tcttttttaacaaaattataaaagactttgagtaggaacagcatctactctttttagCCGAATTAAATATAGAGAAGTAGGGACAGCATCTACCCGAGCAGGTACAGCATctgctcttttctttttatgtttattattattttatttattattacttttgttttaACCGAATTAAAAATAGAGAAGTAGGGACGGCGGCTACCCGAGC
>NW_019171686.1:32747-32976
aattactttattttgtgAAAAATCAACCAGTAAAAAAGCAACATTGAATGAACAAACATATCATGTACATATATCATGTATATATCAGAATCAGGGTATGTGAAATGTGATGACACCTGTGTCTACAtattcagtctttgagaggtaaAAATACACAGTGATTTCCAAgtgaaaatgttcagaaatacATGTTTGGCATAAAGACAACTCAAATAAGTGCAATAAAAAG
>NW_019171686.1:134633-134990
atccatctgttcaAACCTGAAAATAGTGTTGGCAATCTGGTGAAATTTTATCATTCTTACCATAAATTACATTCAATAAAATGCGAAGAACAAGCTAACGAAAGGACAGGATAAGGATCTGAAGAGACTGCTCGAACAGACGGAAACCAAACCGTTAATCATCCCTCAGACGCCAGACAGGAGGGAGAGGGGGTGGTCAAGAACAAGTGTGAGCGAGGGGCAGGGACAAAAATAGAccaagacagacaaagagagatagagtaCGAAAGTAGAgaagtagaaaaagaaagagaaaaaagaatatGGGTGAGCAAtaaggcaaaaacacaagaaacaaaatcataatttatatataca
>NW_019171686.1:237487-237725
AAATCACCCTTTGACACTCTTTATTctgaaagaaacaatgaatgaaccaGTGTCACAAACCTTTATCCATATAGTGTATAACAACTGGAACTTTCTGTGAAAAGAAACTATTAGGACTGTGCATCTGAATCTTCTGCCAACAAACGTAAATCAAAAACAGCACGTGTTGGTACTGACTGATATAGTGCACAAAAGTGTAGCTGATCTGTAGTGCATTTTACTGACCACCCAGAACCCT
>NW_019172020.1:40149-40427
aggataagaaaacaagctgagtgcgtgacatgtggcttcttggtaagcaactcatttaaagcatttaaatgaaagcatttattatccatcttagaataatacaatttaaaacatgggtaattatacgctaagcatatataatattaataataataataataataataataataataattattattattattattattattataacattatactctgcgtaattgaggggGTAGACATGGCAGGCGTGATGTTTTCATGAActtgcgcttgatttcaag
>NW_019172733.1:123578-123817
AATAATTGAAACAgatgaaatcaatactcaggtgactGTGGCCTTGTCTGGTCTTGATTATGAAGTATAAATAAGTGTAGTATATGTACTGTAGATAAATGTTGAAGTTGAGGATACTCAAATATGGACACTATAGGGTATAGGACAGTGTTATCCCACAATGTAATGCCCAATGGAAAGGAAGGATCTACACATGTCTGGAATCAGACCAAAATAGTATTAGATTTACAGGAAAACAG
>NW_019170770.1:70489-71205
ACCTGttagaaaattacaataattattatagcTAGCTATTAGCTGCTAAATGTACTGGAGTTAGCTAACTTATCTAATTACTTAGCCAAGTACCAATACTCTTAATGATATGATAAACTaagaataaactttttaaacaaaataaatattcatttatatattttaacagtttcaaacattcagtagaaacagaaaaaaataaacctttgtagattttttaaataacagttaaTTACCAAGAGTCTGACTTTTCTACAAAGatgatttgtataaaataataataataaaaataatgtaacaaaaaaatctaccacaacaaacaaagaaatatacaaaaatacatttaaagcttcacagaatatagcaaaacaaacacaaaataaaaagatttaaatgGCTTTCTTCAGTGGTtaaaaaataagtgaactgCTTTGCTGAATAGTCATTAATGTTCTTCGCTAAGTACTTATAACTACAGTTGTAAGCTAACTACAGTAGATTTAGCTAACTAATATATGGAGTAGTCAACAGCAAGCTAATAAAAATTATTACTCTTAAGTGTTGCCGATCCTGAAAaccgagtctgtgcagtagagacatgaggagggagaaagactgtggagagacagcctactcatttgaataaccccgcccctgaggggtgcctcgaggtcacaggctgcagagcggagctgatggtctgttattggtcccgc
>NW_019170770.1:82897-83281
TAGATTGAATGGTAGAGACAACATTCCAGGACAGTGTGAATGGTGAGGAAAACATTATAGAAAAGTGTATATGTTGGAAAAGACATACTATAAAAGTGTGAATAGTAAAGATgatgttctagaacagtgtaaaaGGCAAggaaacattctagaacagtgtgattgGCGAGGAAAAAAATTGTAGAATTGCATGAATGAATAGAAGACCAGTGTCAACAGTGATGAGAACATTCTAGGACACTATAAGTGATGAGGAAAACATTGTAGAATTGTCTGAATTGTtagtaaagcagtataaacAGTAcagataatattttaaaatactgtgaaTGCTGAAGAAGATGTAGAACAGTATGCATGGTGGTGAAAAAACATTCTAGTAAC
>NW_019170770.1:121519-121779
tagtaaataataaaaaaaattaagatttgtGTAAAAGAAACCTTCAGCCATACATTAATTggcatagaaaatgaatgcgggtcatttttgacccctGTGCACATTAGAGGAGGCGTGATACAAAAAGTAAGGATGTATGATGACCAAAACAAGTCAATTCATGGAATACAttgaatactaaataattcagtaatttattgCAGATATATAGAAAATTAAATCTCAGCCGGGTCACTTTTGAGTACGTTGCTCATCAAAGG
>NW_019170770.1:126498-126801
AGAATTTCTTTGGTCGATTCATCAAAAATTTGATACGGAGTAAGGGACAGTctttgtgttcaaattatttagCAAATTAAACTCgacaaaaaaatggagatacttgtttttccaCTGAACAGCGATGATATGCATGTCAGGAAAACAGCTTCTTTCTACAGGGGCATGTTTACACTTGCTGTAACTTTGCACGACTCTTGTCACGTGTTCCACTGGAACGCTGCCAGATACTCTTCCAAGAATTACGTAACTATTCCACGCATGCTTCATGCCTTGGATTTGCAGACACCAGCAACAATGTTT
>NW_019170770.1:159163-159389
TATGtgctaattataatatatatgctaATTGagaatttttttaagtgtattaaaatgtgtatatatgtttttctatAGAGAGCAGTGTTGTCTCTATCATAAGTGATCTCATTGAtgcaaatatacacaaaatggcatgtatttattttttaatttatttgtatattcaGCCACACCTGTTGGCAGTTAGAATCTAAAAGTAGTTCTTATTTAAAGCTCTTGGGAA
>NW_019170770.1:211466-211891
ggaagcacaaagtaagtgtttataataaagcagTGGCGGGCCGTGCATTTCACACATGGGCCTTCAGTGGGGTTGGCAACTGTCATTAGAGACGCCTCATTCTGAATCAAATCCACCCCTTAATAAAGCCTATAAAACTTCTACTACAGCTACAGCTGTGTGATGTATAAAATCATCAATAACaccatattacaatattattatgtaaaatTTTCACATCTACTTGTGAAGAATTAATGCGGAAGGCAACGCACGATGTGAagaccagtgttgggcacgttactttgaaaaagtaattagttatagttactcgttacttctccaaaaaagtaactgagttactaacggagttactccactataaaagtaattagttaccagtaaaagtaactatcgtgttactttttattattcgcccgtcaaaa
>NW_019170770.1:215603-216170
ACTATATCTTATAAAGCTCCTCAATATTCGTGAATTCAGTAAGTCGACTAGCACTAGcactcaatgtattttttttagcatcagACGACGAGGCGTCATGTCGAAATCTACCCAATCGTCGAACGTGATTAAAATGACGTTTCCATATGTCTGCTTAGAGCCAATCAGACCACATACGCCTGCAATGGGCTGTTGCGGGTAAATCAGGGACAGTCTAATATCATTGGTTCGGGGTTCGCTACTAATACAGTCTATCTAGATGTAGTTAGGGCCAGCAGACCCGATTGTTCTGGCCTCCCGGCAGCTTTTCTGCCTGGCAACCAATGATAGCTGAAATATGATTGGTTAAATGCGTTAATATGAAAATACACGGCTGGCAGCAGCGCAGCCAGGGGAAAGGAAATGGACAGACAATAAAATagatgaaaatgaaataaaataaacaataattaagaaaatcacaaatgttcattttattttgtttaagatATTGTTTAGGCCAGCAGAGAAGGCCTTGCAGGCCCTGACGGCCCACCActgtaataaagtggccagtgagtggaagca
>NW_019170770.1:219529-219893
TGTAATTAAACCCCTGATTTtatctgactccaccctcagctcaaatttgaaaaatgggAGGGGCAGTTTTGGaggggcactgagtgatgtatgggtttaggggaggGCAGAaggaagagctgattgggctcTTAGCAGTGGTGAGGtacagatggttggacgtcaccaGGGGGAGGTATTACTGCTTGACTGATTTGCacattgtgatgtgtctgtctACCAAGATACACAGcaacatcatcctcgcctatagcaccaTTGAACCTAAAAGGATGCTGCAGTAAGGTCAGAAATTTTTGAAAAGGTTAGAAAAGGTttataacaatgttttttttttatatatatatataattttatttataat
>NW_019170770.1:224031-224277
ttcttatcaccagggcaaatttattaaaatatgaaatatattaatttatgaattaaaatctcgtccagcgctctAAAATGTCAGGCACGCAAAGTGGCATTGCccgcagaataacctctgtcttctaaaaaaaacacgtttaataaataaggttgGACAAGTGTataataatcaagagaaatcagtcaaaatgcgctgcgcctctctctctctctctctctctctctctctctcttttgcagcgcg
>NW_019170770.1:231570-232208
ACCAGCCAGCAGAACTATGACCCGTTCATCATACTCTCTGCCCAGCTTATGCTCATCCAACAGGTATGACCAAGTATGACCAAAACATCCAACCATTCATTCAGTTTCTTATTTGATTCTTTCTGGTCATTGGGTCTGGAAAGTACCCAGCCAGAATCACTGGGCACAAGGCAGAAATAACCCCTGAAATTACTCAGTAGGTAAATCAGACCAGTATTCATTTAACTTTAACATccaggagaagaaaaaacactgtCTTCGCTTATTGGTCAGAGCAGTCTGGGGCGCAGCTAGAAAATAAGTACAGTAAGAAGTTCCTGTGTTCCGAACTAGCACATATATTTTTGCAgtgttcacttaaaaaaaattaacagtggAATATGCTATATTGCTTAAAGCTCTGCATAGTTTCATCGGATTAGAGAGGATGCATTCAGTgtgaaaagcagcagcagagacagcaatTGTTAATAACTATAGAAATGAtgtgggtaataaatcaggttaaactgcacctgaatcCCCATTTAGCTCAAACctggagtatatttgatagttgaGTCGGATTAAGTttggatcacgttctcacctcATATAGGAATCGCTACCAAATTTGTTTGGGACTAGACAGAGACCAG
>NW_019170770.1:241149-241435
AACAGCACCACCTGCAGTTGTGGAGCATGCGAGACAGGCAAAGCGAAGCCGCAGAAAGTATGCCAGCTCGAAAGCTCGCGAAAGCGCGCTTGACTTCGTGCAATGCTCACGAAATTCGTTTCGCTAgaagtatgccgaggccttGACTGTCAGCCGGAAAGTATCTTGAAATCAAGAGACTCCTGCATTCTAAAACTCATACTTGTAAGAAATTAGCAGACGCCCAAACcgggacttgaaccctggacccttACAGTGTATGCCTTCAGTTTGGATAAATATCAAA
>NW_019170770.1:246323-246576
ttagttgAATATTACTTTAACATAGCCTAGGGTTCATgtatatgataaaaaataataagtatttGGCAAATGCTGGACATTGTGAGATGGCAATGGTGCTGACAGTACCTCCTCCGGTTTCCAGCAGCCCGCACATTCACTGTCTACGCATTGACTGAACTGagcagtggattttttttttatggtatgtGTATTCTCCTTTTAAACAAAGTAAAATGGAATCTTTCACAATGCAATAGATGCAGGAGTGTTG
>NW_019170770.1:304435-304829
ACCATTTATGAAAATCAGGCTCCAGCTCGGCCTTATTTCAAATAGTTTTGGCCTTTTGAAATGCAGTATAGTACATAACAAtgtgcaaaataaaacaaacaataaaaaataaaataagaaaatgaaatgcaatacaatataatatagcaCAGTACAATACAGCCTATACCAAtacaatgtattttagtacaatatCACCAATATCAGTGATTCTTATATCTTTTATGTGGATGTGGATGGTAAATGCACCCCCAAAAAAACCCACcctattcagaaaaaaaattctgcattGCAGATTAATTCTAATGTCATtcaaattatgaagaaaaacatattgtcgctgtccaatgaaagacaagtatctctgtttttgtctatttttagttaACTACAT
>NW_019170770.1:337896-338126
ATGACCATCCATATCTTTGTGGAGACAAGACCAATCAACCAACAACCATAAAACTTGTGGAGGCAGCAACAACCAACAAACAGTTACCAACCAATCAGTCCCTAACTGACCATCATAACCTTGTGGAGGCAACAGAATCTAACTATAATACCCATATGGAAGCAACACCATCCGGCCATCCTAACTATGGGGGCTGCAATGACCAACTATTATAGCCTGGAAGATGTAGA
>NW_019172755.1:130371-130661
CAATGTTAAGTACTAGTGGCTGTGGGGGCGAGCTCAAATTTGTTAGTTGGAATTGTAAGGGTCTTAATTCCCCAGTAAAGCGCACAAAAATTTTTCGGCACCTTCAGCGTTTAGGTGCTCAGGTTGTGTTCCTTCAAGAAACACACTTGAAAAATCCAGGGAACTTAAAGATTAGAGGGGGTTGGGTGGGTCAGGCGTATTATTCTTCATTTGGTTGTAAAGCTAGGGGAGTGGCAattcttttacataaatcaGTTCCATTTACATGCTCCGGTGTAATTTCAGATGTT
>NW_019172755.1:130875-131277
CTAAATCGGCTAATGTGATTAAAACATACATGAGCGAATTTGCCATATCGGATTCTTGGCGTTTTTTTAATCCAACAGGGAGAgcttactcttttttttctcaagtgCATCATACCTTCACCCGCATAGATTATTTTTTGGTGGACAACAGGATGATCCCTTTTGTAAATTCTTGCGCTTATGATACTATCGTTATCTCAGATCATGCCCCTGTCATTATGACTGTGCGATTTGCGAATATGGATGGAGACCGTGCCCCTTGGCGTTTTAATACGCGGTTACTCTCTGATGATAAGTTTGTTGAACATATCTCGGGCcaaatagagttttttttaagtacaaataaaaCCCCAGACATCTCTGCATCCACCTTGTGGGAAACTCTGAAGGTGTATATTAGGG
>NW_019172755.1:133410-133926
TTTTTTCAGATATTTGCAAATCCGTAGCTTCGTGAAAAACATCTCTTCACAGTTTCCTAATTTACCTTCTGACACCCCTTTAGACATATTTTTAAGATCAGCTCCCTCTATGAGGGGGTTAATTTCCTATTTCTATGAACAGATTAATTCATTACGAAAAGCCTCGCTTGATACGGTTAAGTCTCTATGGGAAGGGGAACTTGGGGAGGACATTTCAGAAATCCTTTGGGATAAGGTACTTAAGCAGGTCCATAAATCATCTATTTGTGCCAGACATGGATTGTTGCAGTGTAAAATACTGCATCGGTTCCATTTTACTAAAGTCAGACTTGCCAATATTTATAAGGATATAGACCCGATTTGTGATAGATGCCATCAGGCACCTGCCAATCATGTGCATATGTTTTGGTCCTGTCCTTCTTTGAACTTATACTGGTCCGAGATATTTAAAACCTTATCAGAAACACTAGGGAAGACTATTGAGCCTAATGCTCTTACAGCCATATTTGGAGTGCT
>NW_019170967.1:8782-9315
AAGTCGGGGTTGTGCCATATGGGTGAGTATTTAGTGGGTGGAAGTCTAGTGTTTGTGTTCTTGTGAATTTCCAACAAGCTGTCAGAGTCGATGATATCATTGGGTTTTTGAAACAAGGGTGGCGATTGATTGTTGTGCTAATAAATGCTAAGTCtgagatttgtatttcattaatTGATGTTTGTTCTACTTTTCTCCATATTTCAtcagtttgatttggttttatcCATTTAATAATGTACTTTAATTGGTTTGCAGAGAGGTATTGTTGGAAATTTGAAGCTTCTAGGCCTCCCTgagttctttgtttttgttatgtGGTTAATTTGATTCTGGGTGGTTTATTTTTCCAGTAGAATTTATAGATGATTACGTCTAAGGTTTTAAACCAGGTAGGTGAAGGTTGGATGGGAATCCTTGAGAAGAGGTAGTTtaatttaggtaatattgtcattttgattgTGGATATTGGTAGGATAGTGGTAGGTTCATCCAGCGTTGGATATCATTGTTGATGGTTGTGAGTAGTGGTC
>NW_019170967.1:9618-9994
CATTGTCGTATAGCTGCTGCTAATGGTTCTATGAAAATAGAGAATAGCAGAGGAGAGAGTGGGCATCCTTGCCTAGTtcctctgtgcagtgtgaaattctgtgatATTAGTCCGTTAGTATTTACTGTGGCTTTGGGTGAAGTGTAGAGAGTTTTAATTCATTCTATAAATGATTCTCCAAAACCTagttaatgtagtgtagtgaaaAGGAATTTCCAATTAACCTTATCGAAAGCCTTCTCTGCATCTAAAGTGATTATTGCAGTTTTTGACTCATGGACTGTTGTGTGATGTATCAGATTGAGTAGTCTGCGCATGTTGGTAACTGATTGTCTGCCTTTGATGAAGCCGGTCTGATCAGGATGTATGAGGGATG
>NW_019170967.1:15001-15453
ttttgtagtgttattttaaaaaaagagactaaTATCAAAGTGCATTATCTTCCTCAGTCTGCTatcttgtctttctttctttctttcttgttttctgtcacttactcacacattctcttgctctgtctgcagATTATCTGGTTGCATGATCACAGATAAAGGCTGTTGttctctggcttcagctctgatttcaaacccctcccacctgaaagagctggatctgacctacaaccacccaggagagtcaggagtgaagctgctttcTGACAGACTGGAGGATCCACACTGCAAACTGGAGAAACTTGGGTAGGTCTGAACTAATAATTAGGTTATCAACTTATTGTAAGATAAATATTGTTGTACATGTTGTACATATTTGTCACTCTTGATATTGTCTGTTGTTCTCTTTCCTGTGTGTGCGCTGTGCCTCACAGGAAAGCAACGTGTTGAGA
>NW_019170967.1:16836-17095
caaaaatgaactcaaaatgttgacaaaaatataatctaacgaatttcaaaaaaataaaacgaaattctccacacaaccaaagaaaattactaaaacttgtaatactgaaaaaaacggaaaaacgcgtctggggatgaaattaaacaaaccaagccacactcaaaggaaatatgtatatataaacaaagcaaaataatggacaaaaacacccatctaatgaccgttaaaatggtattaatataacagcttcaccaaaaga
>NW_019170772.1:12427-12943
ctaaccctacactaacacactaaccctacactaacacctaaccctacactcacacactaaccctacactaacacctaaccctacactaacacactaaccctacactaacaccctaaacctacactaacacactaaccctacactaacacctaaccctacactaacacctaaccctacactaacaccctaccctacactaacacactaacctacactaacacctaaccctacactaacacactaaccctacactaacacactaaccctacactaacaccctaaccctacactaacacactaaccctacactaacacactaaccctacactaacaccctaaccctacactaacacactaaccctacactaacacactaaccctacactaacacactaaccctacactaacacactaaccctacactaacacactaaccctacactaacacctaaccctacactaacacactaaccctacactaacaccctaaccctacactaacacccTAAACCTAca
>NW_019170728.1:12238-12483
CTCTGCTTTTCTTGGGAAGCGTTGGGTCTGCCATGTGATCTGATCCAGGCTTTCTAAACTGGTATGTGCAAAGAGAAgggttttttttctactgtacAAGTGCACCCATACagtgtagtaaaaaaaagtatttgcccccccaacagattcccttttttttgttttcgctttttttatcatactcacatttttcagatcaaactaattttaatatcagacaaagataactttataaaatattaaaa
>NW_019171307.1:19896-20605
taaagctaacactggcaatgctaataaagctaacaccaacaatgctaataaagctaacaccaacaatgctaataaagctaacaccggcaatgctaataaagctaacaccggcaatgctaataaagctaacaccggcaatgctaataaagctaacaccaacaatgctaataaagctaacactggcaatgctaataaagctaacaccgcaatgctaataaagctaacaccgacaatgctaataaagctaacaccgacaatgctaataaagctaataCCGGCaatgctaataaagctaacaccggcaatgctaataaagctaacaccagcaatgctaataaagctaacaccagcaatgctaataaagctaacaccaacaatgctaataaagctaacaccggcaatgctaataaagctaacaCCGGCAATGCTAATACAGCTAACACCGGCAATGCTAATAAGGCTAACACCGGCAATGCTAATAAGGCTAACACCGACaatgctaataaagctaacaccagcaatgctaataaagctaacaCCGACAATGCTAATAAGGCTAACACCGGCAATGATAATAAAGCTAACTCCAGCaatgctaataaagctaacaccggcaatgctaataaagctaacaccagcaatgctaataaagctaacaccagcaatgctaataaagctaacaccagcaatgctaataaagctaacaccg
>NW_019171307.1:24508-24819
aaaactagatatattcatgtaaatatagaaacatatttttttgttgttaataacccagatttaattacgttacgtttactaacgctcagatttatttttttcagtgcacttCTTAGATTTGAGTTGGTCATGTTTGGCTATTTCAATAGATCTTTATCAAATATGACCAGAAAAAAAGGAATTGGTCCACTTTTACATGCTGTATAAATGTAGACTATATGAAAGTAATTGTCACTGCACTCAATACAAtcctaatatattttattttcccccAAAGAAACGTCTAAAAACATTGCCTGCACATAGTCAGT
>NW_019171307.1:25398-25697
tcagcgggtggtggacacctggagctctcctgaagtcaacaaccatctccttgattttatccacgttaagagataggttgttggttctgcaccagtccgtcagccactgcacctcctctctgtatgctgactcgtcgttcttgctgatgaggccaactacagttgtgtcatcagcgaacttgatgtaTGATGACGTTGGCTTctctctgaacatgtcccagtgctcaaaacagtcctgaagagcagaggtggctcctggaggccaggttgttACTTGCGTCTACTTCTCTTCTCTGCTT
>NW_019171305.1:3004-3548
atcattaataaaaatgttacagtAAGAATGGAAACACACGGTCTTGAAATGTACCTTTTAAGTAATATAAGAAGCATTGTAGGGAAATACTTAATTAAATATTGTCTGATGTGTATTGCAACTTTTACAAACTGTGTACGGTTATCAAAATGTGTAGGTTTCCAATCTTGTCACTAACTCCATTCTCTTTGTGTTTTCGGAAACTCCCTACTGGTGAAAAGGAGTATTGGAGAGGAAACAGTTGTCGaaggtttgtttttaatatgtaaTCTCAACTTTGTAGGGAATTATATGTACAAGCAAATATTTTGGTTGTGAAGTGTGGCATTTGGGTGTGGCATGTACACACAATATTGGCATCaaaaatcactgataaaatgaAACACATGCTGACATGCATGTGCATCACTGCATGTTCCTTGACAGAACCCAGCAAGATGTTTGTGTTGTGGGATTAGCAAATAAGCAACAGCAGAAATGCTATTGCGAAATTTACAACACCTGTAGCAGAGACAATACATGAAGTTAagaatttaaagtaaaa
>NW_019170782.1:39961-40360
aaaaaagtgtatcttAATTTAGCTGCTGTCAGTGCAAGTTGCGTTCAATGCTTATGTTaatattaagtttttatttttcattttatacacATCACATGCAATAATCCATTTCTGGATTGCATTCCTAAAGTAATTCATCTGTTTTTGTATCCACCATCCCTCCATCTGCTGCAGTAAAAGTCAATGAAGTACATCAGCTCCGgcattttatttagattaacCACAGTGGCTTCTAACTATTTCTTAGAAGCCAGCTCTCCATAACAAATTTGGTGAGTTGCTGTTGATTAAGCTCATGATGTACGCTGACCAGTCCAGTTGCACTGCCGGTGGACATAccaggcgtgaaaatagacgtGTTAGATGATCATGCTGTCTGCTACCCTAGACATgagccat
>NW_019170782.1:151852-152131
GTGAaaagggaaggagctgtaaccCGACCCACTGCAGTTCAAATCCTGACCAGTCTCCTTTGCAGTGCAATCTGACCGAGGTTTTCAGACTTCCAAACCAGATCTACTACACCATTGTGTCTGCCCGCTTGGGGAACCTGAACTCTTCTGCCTATTTTCCTCCGTTCCAACCCTTCAAGGACAGTGAGTAAAAAGACGAGTGGGTCAAATAGGTTACAATACTGTTTGCTTATTACTGCTGTCGTTCTCTGATATGTGCAACATCActacttatttact
>NW_019170782.1:223720-224087
GGTAGCTATATTCACTCAACATCAAAGAAATGGTTACAAAAAGAACAGAGCAACGAAGTGTGTGTTCAAAACATTAAGGGCCTTCTGGTTGCAGGTCCTTATTAATGTAACGTTGGGTTGTGAGAATGTCCGagaagccccccccccccccccctagtCCTATATATACCTCccagataaagaaaaaatgactttaagaaatcaagaactttgaaagtatccctaagtgcagtcacaaatactatcaaaaacattatgatgaaactggctctcaacAGGACCactccagaaaaggaagagcaagagttctagttatcattagagttaccagtcTCTAAAACCACAAGTTAGCTGCACTCTGTATAAG
>NW_019170782.1:249117-249326
AGTGCTGCAAATTTCACTGTTGCTAACATAATCACTGGTTTGAGTAGCTGTGTATTTATGCAACATCTCAGTTGTTATCACCTAATCCTGTTAAACGTTAAGCAGACGATGTTGTACTTGCATCAAGAGATGATACTGTAATCTAGAACATGCTTTCATGTACTGATGCATTTCTGAAGTAAAGCATACTATTGTGCAGTGCTTTATGC
>NW_019170782.1:372922-373124
AGGGCCAATATACTTAACTGAAAGTTTCTTATGCATATCTGGTTGCCGGAAATCCCTGGTAGACAGCCAAACCCGATCCCCAGGAGAATAGAGGGGGGTCTCGCAGCGTAGGCGATCTGCCTGTTTCTGTCGCTGTAATACAGCCTCAATAAGCCTATGAGTCTCCTCCCACACTTCCTCGCTCCGACGCATTCAATCGTCT
>NW_019170782.1:403825-404039
ATGACTTAAAcgtgaataaaaatgtataaaagacatcaataataaatatagcaatAAATACTAATCCGATTATGCTCAAACATACACATAACATAACATGATGGCTTTACTGAGAGTATTCACTACTTGTctaatagataatagataaatattgtacatatagtgtctcccattcttttatattttatatttattttctgtacttcCTGTAAAT
>NW_019170973.1:14500-14757
CAGTAGCTGAGAGGTAAACGTACTCTGATAGCTGATGTTCAGCACGTTAGTAGAATGGTTGAGGTTTGAGAGTCGAGAGTTGAGCAGAGTTGTGGTAGCATTGAGGACCGAACTCTCACTGGGGACGGTAGAGGAGGAATTGAACACCAGCCTGGCAGAAACCACTGCAGCACCAGATCTGGAGgaacaataaaacatattaatggtTTCTGAAGAATGAAgaataaacagatataaatatCAATGTTAGAAACTAA
>NW_019170973.1:19916-20279
GAAGTTCCACATGGGGCTTATGGAGACTCAATATCGTGGTTAGAGCATTGGAGAGGATCTTCTCCACCCCAAGAAAAGAAAGTCATCACCATCTTGAACTGACCTGTTTCTACCCACAACTCGTACAGAAGTTGTTCTGATTGGAAGAATCCGTTGATTAATGTAGACTCACCGCTGTGTTGATGGAGTTCTGCACTTGGGTGTAGGTGCTGTTCCTGAGGTCAGCACTCTCTGGCATGCTGATATTACTGAGGCTGAATGTGAAGATGACTGCATAGGAGGAGTCTGAAATTTCTGAGGAACAAATCAAACATCATTTAGTGATCAAATAACAGATTCAATCTGGAATTTCTCATCGACTCT
>NW_019170973.1:29168-29544
CTCTGTAGTTTGTTCAGTTGTAGATGCAGTAGTTGTTGGCTCTGTAGTTGTTGAAACTGTTGTTGTATCTGTAGTTTGTTCAGTTGTAGATGCAGTAGTTGTTGGCTCTGTAGTTGTTGAAACTGTTGTTGAATCTGTAGTTTGTTCAGTTGTAGATGCAGTAGTTGTTGCTCTGTAGTTGTTGAAACTGTTGTTGAATCTGTAGTTTGTTCAGTTGTAGATGCAGTAGTTTTTGCTTCAGTAGTAGTGGTTGCTGCTTCTGTAGTTGTTAGAGCTGTTGTTGTATCTGTAGTTTGTTCAGTTGTAGATGCAGTAGTTTTTGCTTCAGTAGTAGTGGTTGCTGCTTCTGTAGTTGTTTGAGCTGTTGTTGTATCTG
>NW_019170973.1:34140-34397
TTTGTTCAGTTGTATAGGCAGTAGTTGTTGGTTCTGTAGTTGTTGAAACTGTTGTTGTTTCTGTAGTTTGTTCAGTTGTAGATGCAGTAGTTTTTGCTTCAGTAGTAGTGGTTGCTGCTTCTGTAGTTGTTTGAGCTGTTGTTGTATCTGTAGTTTGTTCAGTTGTAGATGCAGTAGTTGTTGGCTCTGTAGTTGTTGAAACTGTTGTTGAATCTGTAGTTTGTTCAGTTGTAGAGGCAGTAGTTGTTGCTCTGTAG
>NW_019171497.1:56828-57169
CAGAGTAAACCTCAGTATTTGCTCCAGTCAGAAATCTGTAGAGAACTCTTATGTGGcagtttcatattttacactttctaAACTGTTATATAAGGAAGTCCGTGTTTTTGGACCGTGTTTAATATAAGCTGCATGTAAggttgagagagaaaaaaaactaataaaattgcAAATGAATTgcaaactgaactaaactaaaaaatgtaattgagaTTTGCTCATATATTTAAGaatattgatctttttttttttaaatatcacccAGCCCAAATGTGTTAGTTTTTATAACGTTATAATGAAAATCTGACTCTCATGTGCAAGAGCTTTTACCTTTAATACAT
>NW_019172205.1:63376-63621
ttgaaaatataaaagtaacagttgttttgtctagcctcaaatatgttaatagttttggtatattaaggagcatctttctctcagataaagttaataatatatctttgttaaagaaaaaaacttgttattctcagggaccgagacttatttttcatgtttaactgttatagtaggttagagttcagtttgttaaagctctaattgttctattattttgtacatgactgttcctgtatttttttatt
>NW_019172205.1:91155-91394
GTCGGGGGCACCGCGGGCACACTGGCAGCGCCGCCGGGACCCTGGTGCAGCCCTATCTCCGCCGTCGAGGAGCCCGGGATATGAGCCGCTGGCAGTGAGACAGAGGCAGCATGCTGGATCAGAACAGCCCCGGGGAGGACAGACCCACCCGGTGGGAAGAAAACCTGGGACAGGGGTCCTGGGGGCATATCAGGGCTACCATTGGCCATCCTGGGCACCTACAGCCAGTTACACCCAGT
>NW_019172205.1:103095-103477
ttaaaatagaggCAACTGATGTAGAAAGGTAAATAAAACAGtagataaaacaaaacagaaaaatagaagcaaggtttacaaataaacaaatcaggtAGTTACTCCCAAAAGTAAACAATcagtatataaaacaatatattcacaaaaataTAATTGGTTTTCCCTTTGTGGTATGTCTCAAGCTCTATTATATTCTAAAGGTTTCCTATTTTATAACTCAGTCCTGTGGAATAATTTTAGTACTTTAAggattactattattttaggtttagtattatttagttaCTATTAATGGTTATCTTTCTTTTAGGTTTTGGTTTGACaattaaggtaagtataattattacggtaagtataattattacggtaagtataattatta
>NW_019172205.1:112241-112518
AAAAGTCCAATCCACTCGGCAGATTGGCAAGGCTAAACTAGCGTATTAGTTTCCCAGCTTTAACAAAAGCGGCTAATAGCTCCTGATCTGCGATATTCACTTGTTAGATCCAAAAATTCTAAACGGCTCGCTCCGTCTCCTGGCTCAACCGCTGCGCCGCGATCCGGCTGGCTCAGCTTCCAACTCGTAAGTGCGAGCGATCTTTGTCACGTAGCTCTGGACTAATCTGCTTACTAACTTGTGATTGGTTGTATTTTTCCGCAGTGGGTGGCTCTGG
>NW_019172205.1:137458-137835
tccactgctataacTATACCTGTATCTGTATGAGGTGCTTAAAGTGTTGTCCTATTTAGAGgtgggaggatttcacccctttccTTATAACTCTGTTTCAAGGTAAAGTGTTACACTCTAAAACAAGGACAGAGAAATGTTATTGGATTGGGCCTAAGGGTCAGTTTAGCTAAATCTTGGACTATACAGCATTGTGAAGTTTGTTTCcattgaaagaaaaatatagtctaCAACTAAGCATATCCCTTAACTGACCCTTAAAACAAACTTTGATAGAGTTATTTGGTTTTGCTGATTTGTTGTGtagaacaaaaagaacaaatgaCTGCATAGTGTTTTCTGCATTTACTTACTGCCAGAGACGAGATAAGTGCCTT
>NW_019171393.1:10728-11026
CAGAGTGCATTACGCACAACCTAGCAACTGAAAGCCTTTAATGATGGTCCAGTAACAAAGTGCGAGCATTACAGTTGTTTCCACTCGGATGCAACAACAGCTTGCaaaactgcaattgaaaaattttgggccaaaaaaaaatcttcgaaaaattttgggacccaaaatttttttgaatcAATAGCAAATCTGAATATCTGAGTGGGTAAGGGTGTTTGGCACTGCTTCAAATCAAagatctcttctctcagcttagAGAACAGCAATTTTGACCctaaaaaacttcgaaaaattttgg
>NW_019172312.1:38971-39451
AGAAGGGACAAGAAGACATGTGTGAGCACTATTAAATGTCATGAGAAAACAATTTCTATGCAGaaaattgtgtatatatttgacTTACCTTATATGAAGAATGCTGCAACTGCATGGATGATATCTTGGTGTGAGATACTGAAACTTTGGTGAATACTGCACACTCTGGGTATGATGAATCATGGCCCATACTATTGCACCACTTCCAGTTTATGCATTCTCTGTTGACTGGAGCCTCTACTTGGCTTAGTTGTGTCATTTTCAGACTGGCAACGCTGTCTGTGAGAATGAGAAGGGACAAGAAGACATGTGTGAGAACTATTAAATGTCATGAGAAAAGAATTTCTATGCAGAGAGTTGGCTATGTATATCTAGTTACCTTTTATAAAGAATGCTGCAACTGCATAGATATCATCTTTGGTGCTTGGAGTCAGTGGACAGCTTTGTGATTGTTGCTGTAATGTTGGAGGTCTTGGATGA
>NW_019172859.1:93840-94247
AAATCAGGTGAACATTAAGTGAAGACCAGGTGATGTCCAGGTGAAGATCAACTGAAGATCAAGTTAAGAGCAGGTGAAGATCAAGAGAATATCAGATGAAGATCGGATGAAGCTCAGATGAAGCTCAGGCAGGGGTTAGTATTAACCACAGAACAGATTTAGATATCATCACAACAGGAACAGTTCATACTTGGGTCTGCCTCGAGGTAATTAAAGATTTGTTGGAGGTGGAGATGGTGGAGATGTTGGAGATGCTGTAGATATTGGAGATGTTGGTGGGCACTTTAGCATGGCACTATCCATGTCTGTACATTGACCCTCTTCTGCTGTATCTCTTCTGTAACCACACTCACTCAAAACGCTCATAGTTCCTGGTCTGTCGTACTCGTGGCACCATGTCGACTAAC
>NW_019172859.1:159537-160011
ATCATGGTAAAATATCTTggtatttaaaatcattttagaaaatcaaaatgtgaaaatccaGAGCTTGTACATGTTCTGCCCGCGCACACCCAATAAACTGTCATCATGATCCCAAGCCTGATTTAgacccagcattttttttaagtgaaaagctttaaaattgaGCTTTTAAAATGTCTCATTTCATTGGTTTgtcatacattttaaaatgtctaccGGTAGTGTAGTCTCTAGAATAAATGAATATTATGTGAGCtggtttttgtgaaaaaattgCTCCTGTGATCCgctataacactgctttagtccggtggaggagtgggcgaggagaaacgataggatttctgcttttgcttatgaatattcatacatacagACATAGCGCCTCTGACTGGCTAAAAGCACTGCGAGGCATCAAGATGGACatcagttagaaatgttttaaaataaagaaattttaACACAAATTGTACA
>NW_019172845.1:154334-154640
tttaatgttttaattttcagTTTTGAGAgtgttatttaaatttgtctaGCTGGGAATGTTACCTGAGaagcattttaataccattgtGATGTAAACCATTGTTGCATCACACGTTTGTAGAACTGTGATGCTATTTTGAGGCTAAAATCGTGAATAAGCACATCATACGTTAAACCACTTTCACTCCCACTGACTGCACCAGAGTCTACAGACTAGAGCCAGCTGTCACAGTCTCACTAAAACTGGAAATCAAGGTTAAAATTAGGCTAAAAGTCGTGTAGTAAGAGGCGCAAGATCaacaaatgt
>NW_019172845.1:181228-181480
AAAGACAGCAGTTCCTGATGGTGGCTCAGAGTTATGaaattcatattatatagatgtattacagacagtgatctattttaaacccttttcttttattgttgattatggcttacagccaatgaaaagccaaaaatcagtgtctcagaaaatttgattatttataaatccaattgttacttttggctgtgtgccaagtcctgctggaaaatgaaatctctataaactccataaaagttgtcagtagcagaggga
>NW_019172845.1:357634-357893
tcacacacacacacacacacacacacacacacacgcacgcatgTTTAAAAGATGAAGACGTTCAGTGAGGCACAGATAATAACCCACTTACAGTAAACGATCATTTTCAATTACATGCCGAATCAAAACACAGCCGACCTGTTTTCCCTCTTTATTCCCATTACATCGCCGCGGCGACCACGCCGACTTTACACCACCTCCGACATGCAAATTAGACGCATTAAGTCGGGAGTAATTAATCCACACCCTTAAACGTATA
>NW_019172845.1:452002-452244
ggggattGAATAGGAGAAAGAGACCAAAAGGATAGCAAATGGAAAACGatgacaatgagagagagagagacagagagagagagagagagagagagagagagagagagagagaggaatgaatGGAGAGAAAGTGGAGGAAGAATGGAAAGAGAGGGCGAGAGGTGAGAAGGTGTatggagagtgaaagagagattcAGCAGATTAGTGgcaaagaagagaaaaggaatacagaagtgaaagag
>NW_019172845.1:508283-508539
TTAGCTGGAGTTTTGATTAAAGGCTCGTCTGAATTCTAACTGCTCTCTATCAGTGGGGCTGACCCCGCTGTTCCGCAGTGTGTGAATATAAACACACTCTAATCACTCCCAGTGTTCTCTCACCCTCAGAAGCTCCTAGAAGAGTGCTTATCATCACTACAGAGCGTTCACTCCTCCTGTTTGAACGTATCACTCTTTGTCCTCCAGCTTTGATAGCGAAATGTTTACGCTCGCCGCAGAAGTCGAAGGTCGAGAG
>NW_019172845.1:569370-569617
TAGTTCTATACTATACACGatatttagtgtgttttgaCAAGCAGGATAATGCATTAGCAGTGTCATACTTTGCTATTCATATACTCTTTTATAAATAGTACAgtgatatttattacatttctgtTGCAAATAATGTACGTGAACAGGTATTATGATATTCTCAGTATTCTTAAAAAGTGTCGTACTAAAAAGTTAATGTGACTTAAAGCACACAATCACACCACATGATCAATAATAGCCTCAGTAT
>NW_019172845.1:576295-576510
GAGTAAGGCAGAATAAATCACAGTGACGGGTTTAACCTGGTCTCATAACTATAAAATAGAATCTACCTGGCACAGCTTACAGATCTAATAAGGGACTGAATCTGTGATTTAGGTTTAATCACTCATTGTAATGTCCTGCTCATCACAGAAAGATCCACATCCTGTCTTCATCACAGCAGAACGAGGACATGAATCATGTTTATGAATATGGAGGG
>NW_019172845.1:625589-625795
aataaacactcTCAACCTCTGCGGGTGAAAAAAGTAACCAGAAAGCTGAAAATGGCGCTGAACGTAGAGAAACACCCAAACAGCTGTCAATCACTCGGACGCTGTGGAGCGCTCGGCTCCCGTGCAGCTCTGGGTTCCTGTAAACAGGAAACTGTTTGATATGACTGCAGATTTTTTACCCCTACCAGAGCAGGAGCAGCAACACG
>NW_019172845.1:743585-743822
ATCTTATAAGTTTGCGGTGAGGGGTGCCGCAGGCGGGATCCCTCTTTTCTAAAACTGTCCCGCAGACTGAATAACTCAGACAATGTAATGGCAGCAGGACAGGCTGCAAACGCATTTTCAGCAGATATGTTCTCCGATAACAACATCACAGGGAGCAAGGAGAGGaggggaggagagagggaggagaaaaaaagaaaggaaaagagaagtCAATTTCACGAGCCTGCACTCCATAAT
>NW_019172845.1:745444-745872
aggaacaaataaataaataaacaaataaaacgcaATAATTGTAAAAGCCATTTGCATTAAATGACAGAAGCCATTAGGGGTTAATTAATTCCAGCAGATGTATGTTTCAGAACAGGGGTGTCCTGCTGACTGAGAGGAGACGAGGGGAAGACGAGGGGAAGACGAGAGGAGGAGGGAGTTCTGGAGGAAATCACAAATGGAAAAAGTGTGTCTTCTGACAACTGCTCATTACGGATAATGGGGCAATGGATAGTCACTTACGCTACGAGAATCATCCATTTCAGTAAACAGAAACTGATTGATATTTCGGCCATAACCGCCTCCATTAGCGCCCGTCACCGTCTCTGCAATTTGCTCGTTGCGTCTCCTGTAAATGATGTCAAGCGTCAACGTCGGACACGACAAATAACAAACAGAacgcagaaaaa
>NW_019172845.1:770360-770582
ggcTGTTGCTGTAAATGACCTTCCCATAAATTATTCTGCTGAGAAGTGTAGAagtgctgcaccattaaaatagcaatccaccaaagtcagagtgcacctgactcttaaaaggAGTGACAAGTgaaacgctgattggtttatttcacattatgcctaATGAATACTcaggagaattagtacattttaagccgcacaaggtgtacttttcccatcattacgata
>NW_019172845.1:840897-841146
CATGACTGATGTTCTTATAACTGGACACTGCTGCTACATCGGTACATCCTGCAGTACATCCAGTGTAAaggtaaaaaaggtaaaacagagTGTAAAAGCTCTTCTCTCTGCTCAAACATTTCACCCTGACGTTTATTCCGTTCAGAAGTATTTATTATTCCGTTTAATCTGGGCTGTACTCTCCGTTCTCCGCTGCAGGAGTGAATCAGTGATTTATCTGCACTGTCTGAACCccacactgctgtgtgt
>NW_019172845.1:873629-873851
agcaaatgcataaattaaaatatactttgttactttattattctttgcagttattCAAAAATCATTTcagtttttgcttttatttttgtgttcagATGTGGAAGCCTCATCTGAAACCTACCAATAAGGATTCAAGGGGAatgccttcttctaagccccgcccacctgtgaaaactgtgccaaaactgaTGCAGAAGCAAACAAGAGATTTCAGAAGCAAAa
>NW_019172845.1:950543-950781
GCACTCAGTGCAATGCAGACAGACAGCAGCACTATGAGTGATAAGTATATACTGTAGTgtgactgtatataatatataaaatatatatcagtGCAGCTGGAACAGGATATAGAATCATTCATAAACTCTGCAGATTTCTGCACGTCAACAAATCTCTCACTGTGGATCCCAGAGAGGATTCCCCGCGTGTTTATCCAGCCCTTCTGCTGACAGCTGCCtctattttacatttactgaa
>NW_019172845.1:1127905-1128107
CCTTTTCCAAATCTTCCAATCAAACCCCATCGACAATAGCCGACAAAAATACGGCTGGTTTTTCTTCCAGGCCTGAATCGGATCTCATCTCCTCAGCTTTCTGGAAGTGTGTTAATTAACTGACACCAGCGAGGACACCCCTTTAAATGGAACCTGAGCCCGAACAAAACCAACAATGATGCCAACGCTTcaatcttattaa
>NW_019172845.1:1266468-1266846
AACTTAGCAAAACTCCCACCAAACATcctccaacaaacaccagcaAGCACCAAAGCTTCAAACATTCAGAATAACTGAGATGCGGTTGGGAGTgtgtagaatatttttatttattcatccttATTTTTGATTTGTTCAGATTTATGTTTCATTTTCTGGCACATTCTGAAACCATGAGTGGAAATCATGGTGGTATATTTTGAAAAATGATGGCTTTTGGTCCATTTTTGGAACAGCTGTCATGGTACTGAGCTGTGTTGGGTTTGCCGGAGAGTGCTGAGCTGTTGGAAGATGTTGGGTTTGTTGGAAAATCTCTGGGCTTTGTTAAGTAATCTTCAGCTTTGTTGGGGAGTGCTGGGCTTTACTGGAGAATTCTGG
>NW_019172845.1:1274548-1274808
tatatataataaatacatttaatatatttatataatgatggttgatcacaagcaatcaaaccaaactcaactgcttgaatttttgcaccaggagtaaagcagcataaagttatccaaaagcagtgtgtaagactggtggaggagaacatgatgccaagatgctgtgattgaaactgtgattaaaaaccagagttattccaccaaatatggatttctgaactcttaaaactttatgaatatgaacttgtgaaaactctgaa
>NW_019170629.1:21561-21776
CAAAGAAGCAGGACGCCATCAAAGCTGTTCAGGGAAGGTAAAGAGAGTCTGAATCATTAGTTTcatgaattataaaatatttaaattaatgagTTACTCATGATATACAGAGTGAACTGTAATTAATGCACTCACGTTTAATCATGTCGCAGTATCAAGTTCCAGTTCcatggagggaaggagggattTGTGGATTTCAGCACAGGGCAGGAACC
>NW_019170629.1:72456-72685
aggggaaaaagagcgccatctactgtactttacccacccagagagagagaaaccaactgtgctctctcagggctccggcagctgatggcaagctgtatgaacaggatttgaacctgaTCATAGTAACAGCCCACTTAGACAGCTTGACCACTTTAAgcccttatatatttttttaaatatctaaaagaTATGGGTCCTGCTGATTGTCTTGTGGATCCCTTTGTTGTAG
>NW_019170862.1:78171-78612
aaaatgacaaattactcatcaaatctactcaattacagtaatgcgagtaaatgtaattagttactttctgTCAGGCCTGAGCAACCGCGCCCCCCCTCCGGCACTCTCTGAGAACACTATGCCCATATAAGGACATCCGCTCCttctgagcacacacacacggctgctCAGCCCTGATCACAGACTGGCTTCAGCTGCGGAGAGCAGCTTAAAAGCACgctgttctcctccactcttCGCCGAGTATTGGTCACTATCATGGTCTGTGTTTCCCTGCGGTTCCAGCCTGTTAGCTGTCTGTACAAAGCGTTCTCCCTGACGGTCCTGTCTTCCCGTTTCCCCGGATTCCCCGTTGCCTAAgtattttctgttatattttcttattttgtttatttgcccagttttattttttctcagtctAGCCGTTTTCCCTGAGCTCTG
>NW_019170862.1:114369-114609
AAACTCCCCGTTCTTCCAAACACGGAGTGAACAGCTTCcagcaaacagcagcagcagatacttttacaattacaTTTCATACAAACGTTCTGTTAAATGTTCTATTTATTCTCTAAGCACGTGTTTCACCCCAAAAATCACTTTAGCGAAGTGTGCTAAATATTCACTCGCAGAGTAtgatagttacctagtcagtgaattagcaggttagctagttacctggttagtaagctagtgagt
>NW_019170862.1:117691-118055
aattagcaggttagctagttacctggttagtaagctagtgagttatctagtcagtgaattagcaggttagctagttacctggTTAGTAAGCTAGTGAGTTATCTATTCAGTGAATTAgcaggttagctagttacctagttagtgagttatctagtcagtgaattagcagttagctagttacctagttagtAAGCTAGTGAGTTATCTATTCAGTGAATTAgcaggttagctagttacctagttagtaagctagtgagttatctagtcagtgaattagcaggttagctagttacctagttagtgagttatctagtcagtgaaTTAGcgggttagctagttacctagttagtgagttatctagtca
>NW_019170883.1:129704-129987
CACATGAATGTACACACTGAAGACAAACCCTACAAGTGTCCCGACTGCAAGGCCACGTTTAAAGCCGCCTTTCATTTATCGAGACACcgcatcacacacacagacctgaaGCCGTTCTCCTGCCATGTGTGTCAGAACAAGTTCAGAACAAAGGCAAATTTGAAAGTTCACCTGAAGACTCATGATAAAGACCCACTGAAGGAAAAAggcaagagaaaaagagagacgaggacacaaaagaaaaagcaaGTCCAGCTGTCTGAGTCAGAGGAGGAAGAatggg
>NW_019172802.1:2914-3311
TGGGGTTGGTTATGGCTCCTCAGTGCGTCTGTGTAAGATAGAATAACCCTGTGTGTAACAGagatttgatgtgtgtgtgtgtgtgtgtgtaggagggaaaatgtttgtataaatataagtatgtaaatattttatatagatgattttgtcattttttccagaacctttattttaattactgttatctttattcactactgttattattgttaattattgttttattttattgtaaaacaggttcatattaataaagctcAATAAATGAAGAAAGGTGAAGAGGAGTCTgatgattttttgtgtgttttgctaaataaaatttagattttaaaaagtgtctACTGGAATTAATGTCACAATTGGTACTCTAACAGCGGCACTGAACTTTCCATAGTAA
>NW_019172008.1:33588-33981
TATCTATGTTTGAAGGAGAACTTAGTCCAAACACctcccctaacctacccctccaggctaacaagaatcaggacccCCTATCCCTAGGCTTGCACATGCAATACagggggtaggggtaagtggtagagccaaggggtgaaatgggattggcccTTTCACCCAAAGAGGTAATATATTCAAGATCATTAAAGGCTGGTTAGGCAGTTCTGTACTAAAGTTAGTTTAAGCACAGTGCAGTTCATGGAATATTCTTTGATATTTTAGGTTATTTGAAAGTAATACTAACTAGTTACTTATACTTATGCATCTctgaaaaatagaatatcattgaaacgtttcttaatttcagtaattcagttcaaaatgtaaaactcattatatgtgtattacaaa
>NW_019172008.1:69061-69422
GTGTTCTGTGCAGCCTGTTAGTTTTAGAAACTCCTTCTGAAAGTGTCATGCTGTGATGtccatcttttattttttctcatcacaaacattttcttttttttttacattttttactaaataattcgaTTTCATAGTGTTGTTCCCTGTTTAAATGAgaggtgtgtgatgtgtgtgtgtgtgttgtgaaggAAATACACACTGGTATTTTTCCAGGAAGGTTTATCTGAGCTCCAGTTGGTTGAATGTTCTTAATTATTTATCTAATGGTGCAGCCGAGAGTTGAGATATGCAGCTGTTTTATAGCTGATAAATTATGAATGAAAGCAGTTTAATTTGTCAGGTTTAGGTGTGTATTCACTGC
>NW_019171831.1:7765-8143
AGTAAACAtacagagaagcagcactttctgtctttttcctcaccctctctgtttctgtcagaaaacactgaaggcagaattctcctctgtctctgtttaaacagtgattattttgtgttttaagtttttaacagatagaaGGTTTGTTgagctggatattttactaaatacagaagattgtgtgtgtatatatatatatatatatatatacaaaactaggctattattttaataaacattatcagtaaataatctaaaaaataacaacatatatagaaaacagaaaaacaataaagaaatatgtaatacatactttttatatgactaaaatttattagactaaaactagactaaaatgttgtttgtttttgtcgacta
>NW_019171831.1:26019-27291
taatctaaccagcacagggccatccatctgttatcaaacaccagaatctacttatctaaccagaacagcgccatccatctgttatcaaagaccagaatctactaatctaaccagcacagcaccatccatctgttatcaaacaccagaatctacttatctaaccagcacagcgccatccatctgttatcaaacaccagaaTCTACTAATTtaaccagcacagtgcttgTTATCATCAGTCATTAATTCAGCTCGAAAGCATTTAGCATTGCCAGTTAGCCTTTAACTGTGGCATTTTGGGCTTTATAATTAAAGTCCCTAGGTCATATCGTATTAATGAAAGGATAAATAGTAAAACCATAaagaattcatttttattttatttgcattattttatttcattttagtaACATTATTCTAACATCAACCATTAATTCATCTCAGAATACAGTTAGCATCCAGACTAACACCCTCCATTCTATACTGCTGAGTTCGgctgttagctagcattgagCCGCTAGcgtcatccatctgttatcaaaccccagaacctactaatctaaccagaacagcaccatccatctgttatcaaacaccagaacctactaatctaaccagaacagcaccatccatctgttatcaaaccccagaacctactaatctaaccaacaaagcaccatccatctgtatcaaaccccagaacctactaatctaaccagcacagcaccatccatctgttatcaaaccccaaaacctactaatctaaccagaacagcaccatccatctgttatcaaaccccagaacctactaatctaaccaacaaagcaccatccatctgttatcaaaccccagaacctactaatctaaccagcacagcaccatccatctgttatcaaaccccaaaacctactaatctaaccagaacagcaccatccatctgttatcaaaccccagaacctactaatctaaccaacaaagcaccatccatctgttatcaaaccccaaaacctactaatctaaccagcacagcaccatccatctgttatcaaaccccaaaacctactaatctaaccagcacagcaccatccatctgttatcaaaccccagaacctactaatctaaccaacacagcaccatccatctgttatcaaaccccagaacctactaatctaaccagcacagcaccatccatctgttatcaaaccccagaatctactaatctaaccagcacagcaccatccatctgttatcaaaccccagaatctaCTAATTT
>NW_019171831.1:29580-30071
GTAATTAgcctcatctctttctctctgtatttttaCCGCCTCAGTTCACTCTCtcccatacctgtcaagttttggacttaaaaataagggatttttttcgccgccccaacagcccaaccgagggctaaaaattaatatgtatatatatatatatatatatatatttttttttatatatatagatttaaaattgaaattgaagggtgcacaaatttacaaaaaggacatggatcagatatattccataagtaaataatagtcctaagaggcctacacaattaataatctttcattaatacttctttctatcgttcagtccactcctgatcagttcagttaatttcagccctctccacattttctctctctctccagctcaaccatctcttctaccccttctaaataatacattacattacattataatacattaccacaatacttgagatttaaacaaattctaacaaaccctaaaactagccctgaactaa
>NW_019171831.1:35451-35671
accgaaatagaccaagtacagtttacaatgactgtcctctaatataattaacaatgtttaagaatataaaatacttcctgaacaaacgtttttttttgtttgtttttttaagcaaatagcctaagtgtgaaaacacaaacagcaatttactgggctggcttgcgcagcggagaaaccgtgcagcagcagcctcctagcctgcttacgcagcggataagcc
>NW_019171831.1:38031-38389
AGCTGCTGATGCCGAGCGTCGCCTGCTGATAATAGATAGGGTTTTCTACTAAACACATCACATCTGCAAccagtgttttggtgtgtggtgTCACTACAGCTTTTTGTAGACATGTATCTCAACACCAGAATAAAGCTCTGATTCTGGTCGTCCTCCTGTTATTTCTAGTGTTGTACAGATCAGCATTTCACTCATATTTAATATTAGTAACTCGCCTATGCATTTTGGTTGTTTGGACAATTTCTTCCCTGGTTGCATCAGTTCACATCACGTGTTTTCTGCCGCAGTCCACTTGCTGCAAGGTCAAAGTTGAACCAGGTTAAGCATTAGCGCGCTGGAAGCGTGGTTATGGGGATGG
>NW_019171831.1:40163-40627
ACTATGCTGCTTGTCTCATCCACTTGCAATAGTGCAACTTTGCTACACACATGCCACACCCATGTCACCGCTACTGCTGTGCTGAGAAAACCTGCTTAGTGTAATTATTCACCATCGATCAGAGCCAGACCACCCTATAAACTCATTATGCATGCTGTGTAGGGCCCTGCAAATTAAGGCCGCCTGCTCCCCTTGTGTCAAGTTTAGTAGAGTTAGCATCTGATATCAAGCATGGAGATTAAttgaaagtaaataaaaagtttattgAAAGTATTCCTCAGCACATGGAAGTGTGGAAAAAATACTCCACAAGTGTGAACTGTGGGAACAGCAGTCAGGTAAAGTTGTGAACACGAGGTGAAGTCTGATTACCCTTACAGTGCCATAGTAATCTTACTTGAACCAAACTTTGAAGCAGAAGTCAAATATGAAAACATACTGAACTCAGACTTATGCTGTCATCA
>NW_019171831.1:41080-41353
aatgagtgggttgggtaattggctgtgcaaaaattggggagaaaatgggaaaaatttgaaataaaataaaaaaaagaatttcagaTTAAGTGCACCACTTGTTATAGTGTTGGCCATATTTAGTTTTTCTCTTCCAAAAATTACCAGGTTAAGAGTCCCTTATCAGAATGTTGCTTAGGGAAAGTCCTACTGGGTCTGCATTAATGAACAGaaaggattttcttttatttatttttatgtatttttatgtatttatgttttatctgctctCTC
>NW_019171831.1:43078-43350
TGGGAGGAacagtaacactgctcatcagcCTGAACaaaccatccccactgtgaaacatggtggtgggagaatcatgctgtagagatgcttttctttAGCAGGGACATAGAAGCTGGTCacagttgatgggaagatggatggagataaatacagggcaatcctggaagaaaacctgttgaaggcaaaaaaaagacttgagactgggaaggagattcaccttccagcaagaaaatgaccctaaacatacagccagagctacagtggaatggtta
>NW_019171831.1:48325-48987
TcatcaaaataatattttctggTTTTTGAcagaattattaataaattgtaTATGTAAATCATTTGATTTCAGCCTTTTTTTCTGCTCCACAAACGACTCTGCTCTAAAAGCCAGCACTCAGCACGGCACTGCGCTGCAAAGGCTGAAGTGAGCAACATGTAAAAGATGATTTGTTTATagtaaagacattttaaattgagacaTTTTCATGGATGCTAGATTATTTACTATAAGTTCAGCTCATTGATCAGTTTCTCCTCATTCGTCACCACAGTAGAGTTCCATGTGGAAAAGGCGTGACATTGTATAGAGCTGTATGAGCCTGCCCCTCCCACTTTAATGCAACAATTAAGTCCTTGAGTGTCACCTGCATTAAAAACAATGCTTTTGAATGTTAGAGGGCTAAGCAGTGTGCATCTGCCTTtatgcatatatacagtaccttttttattgttatttttttttattaaaatgtaattatatatatatatatatatatatatatatatatatatatatatatattcactggctttcaaaattattcataccccttgaactttttcacattttgtcactgtCAACCACAAACTTGTAATAGACCATCACAGCGTAgaacataattgtgaagtacagtgaaaatgatacatggtttacCAACt
>NW_019171831.1:49602-50117
ttctctctctgaggACAATGCTTCCCAGTAGGACAATGCTTCATGCCACACAGCTAGCTCAATCAATGTGTGGATGAAGGACCACCAGGTCAAGACCCTGTCATGGCCAGCCCAATCTCCAGAACCccattggaaacctctggaatataatcaagataaaAATGGAtagtcacaagccatcaaacaaagctgaactgcttgaatttttgtgtCGGAGTgccataaggtcacccaaaagcagtgtgaaagactggtggagagcatgcagagaaacatgaaagctgtgattaaaaaaatcatggttataccaccaaatattgatttctaaactctttgtGAGTTAAAAtatagtattgttgtttctaaatgaatacgaacttgttttctttgcattacttaaggtctgaaaggtttctcattttctgcaaataaatacaaaattttaGTTTGGAATTTCGGAATTTCAGTTatcagtagtttataaaataaaagaacaggtgcctatggatctaatg
>NW_019172078.1:26265-26607
GCATCGCGGCGCGACATCTGGGTTCAAATCAGTAAACAGCCACATTCAGGCCTCCCAGCCTCAGGAGAGCCGGGACCTTTGTTGGCTTTGtcattagctaagctaacaaaCTTGAGAGAGCGAGCAGAGCAGAAGATAAAGGTGTTTGCTGTTAGCAAGCTGCTGCTGAGACACACCAAATCTCCAACAGCTACTTCCACTTCTCCACCTTCACTCAGCCAAATGATGTTCGCTCTTCTGCAAACACAGGCAGAGCAGAGTGGCTGATGCAATCCCCTCAGAAAGCGGCGTGATATTCAAATCAAAACCTTGAGATGTTTTAAAGGACAAAGCTgggaatga
>NW_019172105.1:23079-23384
GCGCTGGAGGGACTGTGCGTGTGTCCCAGTGCGAGACGAGATTCACCGAGAGCGCGCTACAGCTGCAGTTATCGAACAACATCGACTGAAAACGAAGGAAAGTCGAGCAGAGCGGGCAGAAAGTACTTTTGCGCTTTTGTTTGGAGTTCGCAAACTTCGCCGTTCACTTTCCGCTACGGTCTTTAAACGAAACGGTCAGTTTCCTATTTACCACAGTTAACTACGCTTCACTTCATCTCTGAGATTTCTCCACCTCGGATACAGTTCTACCTTTTTGACCTTCTCGCAGTGGATGGACACTCATG
>NW_019172856.1:76299-76562
AACTGTGACCTCAAAGTCCTCTCTAGGGGTATCTTGTTTGATTATTGCATTGTAACGACGGTTGAAGCCTGTATAGCAATTGCGATGGTATTTTGCCTCAATAGCCACAAGGTCGCCCTCTGAAAGGAGTGCCACAATCCGATCTTCTCCCAGTGCAACTGCTTTGTCATGTATCTGCTTGGTGAGTTCTACCTTCTGAAAAGAATGATCCGTTTCATTTGTTTCGTCACCACAGAAGATGCATAAATTCCTATTGACAGCTG
>NW_019172856.1:76783-77114
CCCTGTCTATGACTAACAATTGGATTAGCCAGAGGACAAACAAGtttttcctttgtttgtttttggcacAGAATGCACAAATGCCATTTTTTTGTCCCAGCCATTACTGTTACAACTTTTGTTTCCACTTTTCGGTTTGGTTCAGCAGTAGGTTGAAAATATACCTACTTTCTATGTTAATTGTAATTTATAGAGACATGATAATGTGTCTGGTAAGGGGGGggggtatagagagagagagagagagagagagagagagagtgtgtgtgtgaatggtgagtgagtgagtgaaaaagAGGTATTTCTGTAAAATGGCTGTTTGTAATTACAG
>NW_019172856.1:185605-185880
GCCGGAACCTGTGGTGGCTCCGCTCCATGCGGCGCTGCTCTCTCACAATGCATGTCCACTAGCGTTTTTCTTAAACGCCCGTTTGCCGTGCCGGATCTCTCGGTTCGCCGTGCGTGGGCGTGTCCGTGACATTTTTGAATTTATCGTCACAGCTGCCCTTGGCTTCCCCTCCTTAGCCCTGTGCCCCCTGCCGGTTCGGCGTTCCTCGCACGCGGCCGGCCCCTGGCACCCCCTTCCCCcggtttctctttctcttccggGCGGTCTTCatctta
>NW_019172856.1:326408-326770
TTTCATTCACGTCCAACGTGTTCTCAATGCTCTGACGCACATTTACGCTTCATACCaacatacttacacacacacagtcatgcaTGCCTGTGCAGATATCCATGACAATAAATAGCTTGGTTGTTAATGTACaacacttacatttaaaaaaaatactgaaatggttgtttgttttttgttctttgcaAATCAGAAGTTGAAACAGTATGCaaattacaaatttaaaaagtcCAGTGTTTCTAAATGtcctttaatttttaattgattgCTGACAACCAAGGATATtccatgttttatctgctcagctttattgcattttttaataaacatcaatttctttattttagggCACTagcagacca
>NW_019172856.1:353083-353332
TTGATCaaatgtacatttatattaaGTTCATATATAAAAAGCATATTGCCTAATCCCATTGAGAGTTTAAGTAAATGATTCAAGTAAACAATCCCACATATgagtttacatttatttaaatgtcccTCAACATCCTTCAGATTCCCCTGAATTGAAGCAGTGCTAATCATACATAGTCCAGTCTGAACAGCATAAACCTGCAGTTATATACACACAACATCCCACCAACTCATGCAAATCTAGTCGAAA
>NW_019172856.1:431985-432276
GGAAATACCTTCAATTATAAGTTTTCTGTAACCTTATACTAGTCTCTTACAACTCGTTTTTAAGTCACCCCCAGCATCTCATAAATGTTAAGATCCAGGTTTTCAGCCCTTGGCCATTCTTTGGTGGatttactgtattgttttgaatcattgtcatgttgcatggtcTACCTTAACGTAAGATTCAGTATCTGTATGAATGGATTCaccttttactcaagtacactctgaagaatgaatgaattttGTGATGGAGAGTAAATGGCGATTTGGCGATCAGTTCAtcctcta
>NW_019172856.1:466051-466474
CTAAAGTCATGGGGACCGTGGGCAGGTCTTTAAGCGCTCTATGGTAACACAATGATGTTTGTTTCCTGTAAGAGTGGCTATCACATTGCAATTGTACCCTCTTTGAAATGCCATTTTCTTGTTGTCTTTGTTTGCTGTACTCTATTCTAAAGAGTTGGACTAGGTCATTTACGCTCTCACGCAAGATCAGTAGAAACAGATTGTCTGTTCTCTAGTGTTCTGAGTTTGAGCCTTTATTGTCTGAGTCAATCCTCTACTGAGCCTCCTCCCTCAACACGCCCTGAGTGTGCTCCATCTGACCACTCAGATGAACTCCAGCTCAGCTTTATTGACTGTATGAGGAGATACCAAAACCCTTCATGCAAATAGATGACAATAATGCCCAGTATCATGTATAGGCTGAGACCAGGAAGATACTGTGTT
>NW_019172856.1:490787-491146
AGTAGCTGAAGATTGGCACATTAAGGTTTACTCACACTAGAATGTGACTTGCCTGAACACCACCTAAATGAATGGTCTTGAAATCATAGACAGAGTAGGTGGTTCATTTTGGGGTTAAAGCCAGATTCCCACTAATttgtttacataaaatatacaacTTTTctacttcataaaaaaaatacaatatgcaATAAATTACAATACTGCAATATATCAGAATATTAATTTGTTACCCCTGTACTGTGGTATGTATTGTAAGTATGACCTAAACAAAGAGTATTTTCTTATTAAGGTCACAGGACAGCATGCATGTACTCTGCACAATGTGGTCAGATAAAAGATAAAGTCAACCTGTAGTG
>NW_019172856.1:493168-493440
CCTGAGCTCTGGCTACATTTGCTCATGGAAATGATCAAAACGAGCCTCGTATTAATAAATGGCCTGATCCATTTCCACACCTATTCTTAATCATCACAAATATAGAAGTATCCTCCCATGTCTGGTACTGGAATCTGGAATGTTGGTGGCTCAGTTTGagaaagttcttttttttttctttctttttttttgctgtaatactctttaataaaatgtgcaCGTTTCCCTATAAAACACAGATATTTGTGATAGTGTTCtacttttattagttt
>NW_019172856.1:564560-565197
aaaatgttccTTAACTTTCATAAAccaggcatatttcgccctaaatgtttattttctgaaaggagatacggctaaataggctagataactgaaaagctttaaaatggcatattgggtgtctacattgaacctataagtattcataaacacagccagatattaaatatgatatttttctggcccgccggtgggctagggcgtgttaagaggttaaccccctttttacacctctatactgtattttatatatggccttaggagcaacaggcatgttgagagtaaaatacaccctagcttgatcgtcagcattgcagagtgagtgactgaatgttattgtcacttaacctacatttcttaaaaatcaactaaaatacAGACTTTGGAGttatcacaataataacagtaataatccggTGTTACATGTACAATATACTGTTGGGCTAAGCCGAGCCCGGCACTTTTAACGCAGGGGAGATGTAAAGAAATAGAAGCCTGCACTCAGCAGCTTACCGATTTTGGGCCTTTTTTTGAACAAGTCACCAATATTAGTAACAatggctgtattcggaatggcatactactatactgcgtactgcatactgcactagtatgtactgcatactacacactgcccagt
>NW_019172856.1:610533-610750
ttttctttttttatgattttttaatcgtgaatttaatattaaagatgatattaaagctatacaggaacacgttaaacaattaaacaaaccagaatatgttttttactttagattcttctaagtagcaaattatatttgaggacagatctgcacactcttggtattttaatctcagtgttttaGTGTCATGAGGTAGATACACcttgaatatttttta
>NW_019172856.1:669854-670217
TTAGATTATGAGCAGATCTTGTCTTTCCTATTGGTCTCATTAGTCTATTAAACTTTGTTCAAGACGTTTTCTTGACTCATTACTCTAGTTACTtattaaatataagaataaTATATCTGGCTATCCAATTCTTAGCACTGATGAGTGATTTGCATCTGGAAGTATGTTCTCTATATTTCTGCCATTAAGATCTTCAATAAATAGATAGTAACACCTACatttagataataaataataattaaggaaataaagaaaataattttatcTTTCAGTTCACTTATCTCGGGCTAATTATGAACACCTCTAAATTATGCAAATCTGCCAATCCATCAACATTTTCAGTGTAGGAGATCCTTGAAAGAC
>NW_019172856.1:762122-762421
CCGCTGAATTATAGTGTTATAAAGAAGTTTCAGGTTTCAAGTTTCAAGTTTTTCtccattagccgctaatcgcagaggtgagtattgatggcctgtggcctgctgcttaccccggctagcactgctggagcagcattagcattagtcgcttaCTGCGCAAGGTGCTAgctattgccatttagaggcgAGTACATCGAACTCTAGCCTGCAgagcttaccagaacactcagggttactCAGTGTAGCTCTCACCAGAATAAACAGttatcaggagagaaatctgtgtagatgaaTATTCA
>NW_019172856.1:777919-778166
CAGCTGTAAGTGCAGGCATGTCTTGGCTGATTTATTTCATCATGGGTATTTTTGCTGTTCTGTTAAATAGCGCCATTGGACACTGGAATGTAACTGCTTTACCATTAAAGCTACAAATGAAATTCCAATAAGAAAGAGTTATAATAATAGCAGGTTATCTAAATGAATGATTCTACAGAGCTCCAGCCCATCATTTATCAACTTCATGAGAACAAAGAGAGGGATTGGAGTGGCATTTTAATGACAG
>NW_019172856.1:932490-932733
ttattaatgggTATTGTCatcaaaagttaaaaatatggaTCTTATGATCTGGTCAGTTCTAAAGATCAGTATCAGAAGATTTTCAGCCATAATATCCAACTGACAATCAATTATAACTCAGTGTAGTCGGCAGCATTAAACGTTTCCAGTCAGACTGgggtttattttctgaaaaaaaaaaaaaaaagaataaagcaattgtgtaattttgtttgGAAATGTTCTTTTAGATAATGCATTTTC
>NW_019172856.1:1149394-1149712
CCTTtccctatatattttttttttcttttatgttacAAAATACCAGGCTTTAGAAGTTGCTAAAAATATTAACAGTtgtccaaaagtgcccaaaacTGTAGTAATAGTGCACATTCCAATGTACTCTAGGATTTTATTGCTAAGCTAAGCCAAGTAACCAAGTAAAGAGGCAATATGTAACATTTCTTCCTCAGAGGTTTCTGATTTTAGatgacattttaataaaaacatttttgaagttATTAAAGCATCATTGCACATGTCAACATCCATAACAAAAGCAAGAGAACCAGtatttaaattccaaataaactgaaa
>NW_019172856.1:1174351-1174643
attataatagactgtattacagtaggttatatattataatagactgtagtacagtagattatattataatagactgtattacagtaggttatatattataatagactgtattacagtaggttatatattataatagactgtattacagtagattatattataatagactgtattacagtaggttatatattataatagactgtattacagtaggttatattataatagactgtattacagtaggttatattataatagactgtagtacagtaggtcatatattataatagac
>NW_019172018.1:27927-28416
ccgcacacacaacgagacgaaattaactgacattttggtcaacgaataaaaacgagacgaaaatgtttggcagggacgaaatccaatcagaactgatttagttctgtgaaaggtagtgaccagttaggaagagatccaatcactgctactttagcgaaggtggagaggcgggataAGCGGGGTagtcatccaatcagtacccgcctctcctgcagtagcgccgcgcgctcagttacaaacccgggaattaacctgtcgatacgtagctcgactggaagttaactcgacagagttcagcagggagagagggagagagaggagaggcgatatatttctcctttgacgttgcaaaaaacaagataacgtgtaaaccacgtggagcgactccatctccggtaaaaacaccactaatctttcagcttcggCAGACCAGAGtcccacagatctccatgcagagatcagcgttttaatactgatgttatttcatga
>NW_019171262.1:102193-102646
aaacttatttaaaacaaagataaaagatgatttataataaatatcctTTTTTAATTCTGGAATAATGGATTCTGTTCTGTTACAGGAATGTATAGTTTTACCTTTGAATAAACGAATTAAATCATTTGAATCCtgttaaataatttcataaactttctgtaatttccttttcagccaaaatgtattatttatttatatattcactACAGTCACAATATAAAACCTACTAAATTATGTTAGAATAATTCAAAATGCTTTAATACTCTAATGTTAAGTAACAGTTGAAGCTGATCAAACTTTCAAAGTCTCTAATCagactttcatttcttaaataaaagctaaatatatatgAGTGTGCAGTTAAACAACTAGACTCTGATAACTTTTCAGTTTTAATAAGGAATGGATTTGCTTTTaggcaaactgagaaaaacaggtttgaagcagaaatca
>NW_019172455.1:37559-37866
CCTCAGGCTTTTCCTAAGGAGAAGATCCGCAGTGCTCTTAAGTCTGTGTTTGATCTGAACGTGATGAGCTTTGGTAAGGGGCAGTTGGGAGCTGTAAATGGAATGAGGCCAGAAGGTGTGCCTGATCACTCTAGTGTTCAATCAGATGAAGTCTGGGTTGGTGTAGTCTATGGATTGGCAGCTACTATGATTCATGAGGTGAGTACAGTTTGATTAGGGCAAATGTTAATCCACATATGACTATCTATTAGTATTTCACAATGAGCATGAATGCACATCCCtggataatatttttttgcagcAGATT
>NW_019172455.1:78850-79186
taaactgagcttttaatgTGCAGCAGGTTTACCAGGACAGTGCTGTTGAACATGCAGTGTTAAAATCATTATGTAGCTGTACATCAACAAATGTATGAATTGTATATAGTTATGTTTAGACTCTCAAGTtgttactaattttaatttGACCATAGGTTAAGTAATTTTTTAGGTCcattacaatttaatttaattgttatgAAAGCCTATTTCCACCTCtactaagtcatatttatgaggtACTCACTCTGGGGgtattatctcataattatgacttggTGGAAGATGCTTATTTTTATagcttcaataaaaaaaaagatgtttcaCTGTTACGAC
>NW_019172455.1:88626-88848
cgtttaaaactttttttttttactattttatttgtctgatattaaagtttatttgataatctgaatgtttaaatgtaagtatgacttatgcaagaaaaacacaaaatataacactaatcatttaaattaaggctttgattactattggacTTAGGTTGTCTCACAAAACTACACGATATATGAAGGAGtcagacattaaaaaatatagctGAAGAATGCAAC
>NW_019171627.1:6314-6521
CCCAGAACATTCGTAGTATTGGGACACAGATTAAGCAAGCCAAGGTACTAAACAATCTCACTTCATTAAAGGCAGACATTTGTTTACTACAAGAAACACATCTATCAGAAACAAATCATCTTAAGCTCAGATCACCACAATTCACCCATATATTCTCAGCATACTATAACTCCAAACAAAGAGGAGTATCAAtagtaataaacaaaa
>NW_019172878.1:52937-53183
TTAACGTCCTCGTCGTCGGTGGACAGGATGCAGAGCACCACGTTATCAGGGTCCCTGAGCACCAAACAACAAGCAAACACTCATTTAACATAAACATATCTCTGATTATTACTTTGTAGGTAGAAAAATCTCTGGGAAAaactgcttttagctacagagcagcaccagtaagctggaattcactacaggaatcactaaaactcagctcactggtgtcactccattttttttagttaactttgTATT
>NW_019172878.1:68493-68713
ctaaaaataaaacctgAAGCTCGGCTCAGAATCTCGAGACAAAACCTGAAAAACACAAGCGGGTCAAtatcaaaataatacaaatgctgTGCAACAATACATCATTACAACAGAAAGAGATTAAAAATCAGGGCCTTTTTTATCAATCTATAGGCCAGCCGTGAACCGTGCAGCTCGATTtaaggtgtgtcagtgtgtctttgctatcgtaacgacggga
>NW_019172878.1:82168-82513
ggtctctctttgtctctcactctttgtcatctctctgtctgtctttctatctgtatctctttctctcagtctctctgcctctgtctgtctctgcccTCTGctctctttcatctctctctttgtccGTTTCTACCTTTATGCCCCTTTacatttctctttctatctatctgtctcctcactctttctttcttttgctttctctctttctacatctctctctctttgttccttactgtctctctctttatctctctctacttttctcgctgtctgtctttctatctatctgtatctcttttttcagtctttctcactctctctatttctgtctctctccctgctctc
>NW_019172878.1:328115-328418
gtgaatgcgctggtgtacaTTGAGATCACTCTGATAAGGGAAACTCTTCCCGCAGTCTGGACAAtaaaacggtttctctcctgtgtgaatgcgacGGTGAGTTGTTGAGATGACtcagttgattaaaactctttccacattcTGTGCAaggatacggtttctctccggtgtgagaCTGAAGGTGTGTGTTGAGATGACTCGGTtgtttaaaagtcttttcacaCTTTgtgcagtgatatggtttctgtcctgtgtgaatgcgccgATGTGTGATGAGAGTACTCAGCAGATTAAAACtttttc
>NW_019172878.1:396235-396527
AGTAAATCTCTTCCCACAATCTGAGCAGTGATggggtttctctcctgtgtgaatgcgctgatgcctTTTCAGATTACTCtgatgattaaaactcttctcacactctgagcagtgatatggtttttctccagtgtgaatgcgctggtggtcTTGGAAATAACTCTGattattaaaactcttcccacattctgagcagtaataaggtttttctccagtgtgaatgcgctggtgtcttcTGAAATTATGCcatttagtaaaactctttccacactctgaaCAATGGTGCGTTTTC
>NW_019172878.1:397078-397330
attataaaatgtatttgaaacACAGGTCAGAGTAGCGTTTAAGAATGCAACTGTGTGCCAATTTTAAGTTAACTTCGAAAATAGATAATTGAGAGTAAAAcaactttagaaaaaaatgaatagaagaaatgggttttcatccattttcccaattttcttttttttttttttgcatttctgcACCTCACATCTCgaattttaggaaaattaaaaattTGAATCTTATTTCAAATTTCAGATCCAACTTGTAAT
>NW_019172878.1:418322-418651
acaaaatgtttttttttaaatgccaatTGAATTTTTTAAGCTTTATGCAATATTTTTGGAATTAGAAACAAACTATTTTCAATGTCAGGTTTATGGAATAACCCTTTACTTACATTAAATAAGAAACCTCTACATAGTGTGGAATGGAGCTCCAAAGGTATAAACATGATGAAAGACCTCTTTGAAAATTACAAACTACTAAATTCACTAAAGAGAACAATTAAGCagattaatacaaatatattttttaaaccttcCTCTCTAGAAATTACTTTGAAAATTGATTTTGAAAATCGTAATAAAACTGTATCCAAATTATATATGACAAT
>NW_019172878.1:454404-454753
gacacgtaGTTGCGTAGAACTTAACTTCCGGAGCTCTACAGTAGCAGAGGTAAACATTCTGCACGACACCTCGTTTACTCCGGAGATTCTACAGCTGGAGGGGTTTTGAGGTTTGGACGTTGAATTGAACGTTTATTTTCCATTGATAACGCATTGAAACAGCGTGATCCGTGCTCATCGATTGTACGTTGATTGGACGTTTGTATTTAACTttacttacattaaatatgtatatattttttgtattctgttcttataaatctgtactgcgtTGGTCTTCCAGTGTAGAATGGGGCATTTgaatagtaataaaatgtattattattattattattattattattattat
>NW_019172878.1:522942-523321
TACAGTGCTGATCTTACTTGTTAACTAGTTGATCTGCTGTTAGCGGTACCGCTTGTTAAAATCGCTCCTCGATTATTCGTATAAACGCATTAATGTCCTAAACCGAACTGTTGCTCAAAGCTAACTAGAAAAATATCATCAACCGGATCCAGGATAAAGCTGCTTCtggctgtcaaaataaaagttgaagCCGTATTGGTTTAGCTGTTATTTTTGATTCAgcaataaaatcacaaaaaatgttACTTTGAATTAAAGATTATTTGGGTTTTTTTCAAACCAGAACTGTTAGGTTAAGGTCTTATTAAATTTAGTCCTAACCAGAGCCAGTTAGAGATGTCCTATAGCAGTGATTTATTCAgagatttattattataga
>NW_019172878.1:575660-576002
ttcgcttgaattaaaaaaattgtgagcacgaattgcaaatcgTTTATTTGAATTAAGGAAATTGTTcgctcgaattaaagaaattgtttttttttattattaaataaatcgttgctcgaattacagaaattgtGAGCACAAGTTGcaaattgtttatttgaattAAAGAAAAGGTGAGAATGAACTGCTATATTGTTCACTTGAATTAAAGAAATAGTTTCcttgaattaaagaaatcgtgagcacaaattaaagaaatcgtgagcctGTATTGAAAATcgtttatttgagttaaagaaATTGTTcgctcgaattaaagaaattgttctcttttgaattaAA
>NW_019172878.1:764520-764767
TTCAGTGGACATTGGGAAATCAATACATTCAAAGCAATTCATAGTGGAGACTGTTTAATTAATATAGAATACTGAATTcgattagatactgaataattcatagtggatactgtttaatttatattgaatactgaataacccatataagatactgaataattcatagtgaatagtAAATAATCCATAGTTGACACTGGAtaaattcatagtagatactgaacaattcaaaGTCAATAGTAAATAATTC
>NW_019172878.1:765296-765571
agttTGGATCATTTATTTGGAAAGTTGAATCTctttgtatatactgtaaaaccaTCTAATGCAACTCAACCTTGTTGCTAGAGCATATTTAATGTGTAGCCAttataaaactaattaaaatttttttttttaatgatcttttttatttaaacaaactattTCCACACTCTTTTCGTCTTTGTGATCAGTCTGTTTCTCTATATAAACAGAGCTGACCTTTCAGGAAATTGATTTTTGGGTCTAAAGTGAATCAAATGACATTTCAAAGAAATATT
>NW_019172597.1:208068-208269
TTGTCCAGAACATTGCCGTTCTAATAAGACCGACTGCACAAGCCATCTGTGTGAAAGGttccttaaatattttttttctgattttcgcCTTCTGTGGGAACTGGCAGCAGCTGGCAGCGACCATTGATTTTGGTCAATAGGTCTGTTCATTTCTGGCAGAATGCATTTTGCTACTACTATATGTGCTGCAGACTTACAGTC
>NW_019172597.1:246847-247063
tctgagggccggatgtaacttataaatgtaataaaatgtaacgaaatgtaatataaaatgaatgtaattactccttaatgttaaataactctcaatatattatttattcaatcaaacaTTACAGttacatggaaaaaaaatgtttgcttgttgctctattaacataaatccttttaatttgtcatgttatgaaatccaaaaaactccatcaatcaa
>NW_019172597.1:247443-247915
cagcagcagtttagagcagccgtcacggagtcactgctcggattacattataaacagatcagttagcgcgctgctaacctcaggatgtttataactacggagtttagtggacacaccacggctgcaaggttagactgttgaaggctactgaagactattaaaggctattggaggttattgaaagggttattgggggcagaaatcagtaaaggctggttagataagtgattcacgtcctcgtcctttgctgcggtgaaactgtaACTAGCGCtgacagtgatgtttattatattaatatttacacaacttatatctcttctaaaaagcgtttattttggtcagtaacgcTCTTCGTAACataaaaggcataccggtctttcgccttgaagcacagccgtccgtctgcatcagcttctctttttctggacattatgggataaacatttgtatgaagttacaccttccctccggc
>NW_019172101.1:4752-4991
CCGCCCGCCGGCTGGAGGAGACAGACGAGACCCAGCTGGAGAGGCTTTATAAACCTGTGTTTGTTATGAAGCCGTCGTCCTTTAAGTGCTCTGAAGGACAAACCGCCAGATTTGATCTGAAGGTCGTCGGCAGACCCATGCCCGACACTTTCTGGTTCCACAACggtaattatattatatttaaataatatttcccTGTGTGTGTAATGATTTATATCATTGTGACTTAAGTCTAAAAC
>NW_019171629.1:27699-27990
AATCTCCACTTCAGCCGGCGTCGTCACTGTACCCGCTCTCCAGCTCAACATCGCTTGTTCGGTAAATCTTAACCTCCCCAAACTCTGATTGGACAGTTGTTAAATTCTCCTCACTTCCCCGCTGGGAGGTAAACAAAACCAGTGGTGCGCCCCGATGACGTAACTCACTCGACGTAACGCCGCGGAAGCTATTCCCACCTGCTGTTGCTTCAACGTAAGCTCATCCAAGCCCTGCACTTAAAACCAATTTCTACTCACCTGCTGCAACTTCTCATCTTCCCGTACCCATTC
>NW_019172121.1:65850-66245
GTTTTGAATGGCATAGGGTAtgattatgtttgtttttaatggtaAGGGGTAAAAATCTACAACCAATGTGACTAAGCCTGATCATGCTGGTTGGTTGGTATAAAGgaaactggttgaccagcatgaccagcaagaccaagtgGTTGACGAGCATGACCAGCATCATCAATCTAGTCAGCTAGAATAACCAGCAGGACAGAGCTGAAAGCCAGCCAAGATGGTTGACAAGGATGAATAGCATGACCAGCAACCAGTTTGAATGATCTCAAAGACCAGTTTAGACCAGCTGAAACAGTTACCAGCAAAACATGGTCTTAAACTACCACAAAACCATGAAAGTCAATGGATTGATCAATGGCTTTTGGTCACTGTGAACAAGTACTTGTACTACATAG
>NW_019172121.1:111377-111864
CACAAGTCAGTGTCTAAGAAAATTAgcatattatataagaccaattagtacttttggcagggtGGACAGTGAGCCAAGTcgtgctggaaaatgaaatccacatctccataaaagttgtcagcagaggaaagcattaagtgctgtaagattttctaggGAAAACAcggcactgactttagacttgataaaacacagtggatcaacaccagtaGGTGACATGTCTCTCCGAacaatcactgatcatcagtacattttacattttatttgtaaatcaagggatcagagtctgaaggaagagtggagagacacacatttcaagctgcttgaggtctagtgtaacGTTTACACAATCAGTGATTGTTTTGAGAGCgataattctataaactacggacaacatttctcccaaattccaaatataaatattgtcatttagagcatttatgtacagaaaaaaacGAAGATGCAGTACTTTctgacatcaaataat
>NW_019170633.1:27642-27919
catggcattcaattatactagagaccaccactagacattttaaaattaatttaaagaaagCAAGTgactttctgttgtttttgttctgacACCCAGTGAAAATTCGTCCCACCACCTTGGTCCTAGGACAGAGAAGAGTCGGACAGAGAATTTGTCTTCTGTTGGACTTGAAGGATGGTGGGTTCAGCAGATCTGGAAGCTCAAAGAGCTCTTGGTGACAGTCTGGCTTTAACCATTGCCACAAACAATAAAGAAGCTGGTcttttttggctttgta
>NW_019170633.1:36815-37133
AGAAGGTCTAAGGCAAATAATGGGATAGAAGAGTGAAGGAgtggaagaaggaaatgaggttagaagtagttagtgtgttagaggtgttaagagagtaagtgctctttgaagagctctgtcttcatgagtttattaaagatagtgagagattctcctgatctggtagtagaaggtagttagttagaggtgttaggagagtaagtgctctttgaagagctctgtcttcaggagttaattaaagatagtgagagattctcctgatctggtagtggaaggtagtttgttccaccattggggaactctgtatgagcaCAGGAG
>NW_019170633.1:38458-38835
acgatgaGAGCGTGGAgcacgagggcgagagagagagagagaccaacgatgaGAGcgtggagcgcgagggcgagagagagagagagagagagaccaacgatgaGAGTGCGGAGGGCGagcgagatagagagagagagaccgacgaCGAGAGCGTGGaacgcgagggcgagagagagagagagaccaatgacgagagtgagagaaagcgctgcaattaaaaaaaaatggctagtggaagtgatgtcacggagacagacactgattctccttatgaacattttcatcacctggtatgaaacccacaattgcagtgtcatgagcaaatgtctacaatgagccgTTTCAAAGAACGtttagtgatttctagcttgtagtgt
>NW_019170633.1:86562-86783
ttaagtaaaagttactaaaagtaaagattgattcagcaaaagtaaaagaagtaaagtttactaaaataaaggattgaccGAAGTTTAAggcacttatttactctatgtaatatttaagtcttaaaaacGACATGAAGTTgcttaaatttacattaaattaaatttactttttaaaaaaagctaatgcagaaagttgtgaaacttttacgtaaattttacgc
>NW_019170633.1:177118-177384
atgtcttttatgtggcagtgatttatatattttacactttttattaactgaaatataaggacgttatgttttacagtgtttaaaataaaagctgcaCCTAAAGTTGAAGGTGGCTGATTACTatcgtaaatatatatatatatatatatatatatatatatatatatatatatatatatatatatatatatattatatatatatatatatatataaatgtttgaaaataaatgtaaaggaaacTACTTTGAGCATcactttaaatg
>NW_019170633.1:180347-181030
CTAAAGTAGCTAACACATAATAGAAGATTACATCCCACATTCAGTACCTCatatagttaaaaaaagatGCTACAACTCTACATTTTGTACAtcctttttttccatatttagaCAGAACAGTGAGATGGTGTTTAAAACAGCATAAGCAAGTGTGAAATGTTGTTCATCTCATCTTGTTTACATAATGTAGGTGTGCTAAAGGTTTAGTTCTGGAGATTAAACttaataaggcgcactggattataaggcacactttaaGCAAAAAATTGGTAAGGAACAGGAGTGTTGCCAGGTTTACTTTCTAATTTAAGAGTAAAGCATCTCTAAAAGGGTTGCCGCTGGGgttgagcgctggatgttaatctacacagatttctctcctaaaactgtttatttgggtgaataaagagctttagtttattcacagtaagcttagatttccagtattttagagtggttagcagcagtgctagccgcggttagcactagtaaatgtaaaaatcatatataagTTTCACCGGATTATAAGCGATTTTAAGTGAAAATAGTAGGCAACAGGGGTATcacaatgtttttcttctaattaaaatatatatatattattttaaagtcaaacgagcgctagatgttaataaacacagatttgactcctgaaaactgtttatttgggtgagtaaagcatt
>NW_019170633.1:218372-218844
TGGTAGTGTTTATACTGCCATCTTTGGCATTGGGCACATTTAATATGAGTCTAAAAAGCAGCTGCTCCATGGTGTCTCATTCTATAGGTTGTTCTTTTCTGTGGAGTATATTTAAGCTGTGTGcactgtgtcagcaatgggtgtcGCAGGGTTTTAGATCAGAGTTTATTTGTGATTATTTGGAGCGGGGAAGCTTAAAACAATGGGATGGAAGGAAGTGGGTTGAAGATGAAAAGATGGCAAAAGAATGGGACACAAAAGTGATTAGAGGTCAAGGTGAGGAGATTGTGCCCAGTGAGGTGTTGTCTGTACGCTAAATGATTATCGACTGATGCCTATCCCTAGTTAGTGTTTTCCTAGAGAATGCATACTTTGTACTTTGTGGGCTCACTATTGGTTTAGCAGTGTAAGCATTGGCTCTGTAACATGTTTTATCCCCAGCGAGGCCACAGCCATCTGGCAGTTAGTGTTC
>NW_019170633.1:219216-219777
GTTGCCAGATTGAAATGTTGAATTGTGTCTGAAACTGACTGGTGAAAACGCTGTGCTTTGACAGGTGGACAAAACTGCCAAGTGTTAAGACTTTGGAAATTGAAcccatcagtgttgtagatactgtagatactgtagataatctagcagagatggagagaatcctgctgatggaaaggctactcatcagtgttgtagatactgtagataaccTGGCAGAGATAAAGCGAGTGCTGCTGATGAAAAGtttactcatcagtgttgtagatagctaacgctaaccttGTAGAGACAAAGCGAGTCCTGTATATGTTGGAATAAAACTTGTAATAGTGTCCATATGCTAAACATCAGCTGTTTGGTATTTGGGCGATTTTCTCTGCATTTTGGCAGATTTGAAACGCTTTGTACCCAGTGACCTGGTTTTATCTGAATGCTAATGTAGCAATGGCGACCCTGATGGCTCGCTGTCCGCTCCGTCTGttcggctgtctgttgcttagtaggGAGACTCACAATGCATTTTGGAACGCATTTAGCTTATGTAGTATGCAGCAATGT
>NW_019170633.1:233191-233535
atgtcaaaaaggtAATTTCTTCTACTTCACTGAGTTTATTATAGTAGCATCATCCTCAACTTTAATGTTTCTTAGACTTGCACCAAATATTCAGCTAACAAAATCATTCGCTCaaaattaatgtataaatataaattttggtGTTTGGCCGAATGATTTGTACCAAACAATGGAaatttttatgttaaatcaTATTCTTCTCTATTGGTAGGTCTGATGGGatattaaaacctttaaaatgtagttttgtaattgtttttcattgaaaagcaaaacataaataaatttaaattcatgataaatatattttttattcatgaataaattaatttatccACGAAGAA
>NW_019170633.1:238171-238503
tcctccattgattatttatcattatcattattattttccctctctccctttaATTGCTAAATACCTCTTCTTCCTTTTATCCTCATatatttattagcttttttcttttttttgtctctagTTTCATGTTTGCTTATGTTCCTGTTCTTTCCCAATAaatgactaataaaaaaaaagtcttacatagtcctgtaaaaaaatgcaaagaaattaGGTCCTCTGTTGCTCACTTCATGCAAATTAGTCCTACCACATTGCAAAGTCAAAATGAACTGTGATATAAAAATCTGCCAGTGCTTTATGAGGACGTATGAAGTTaactctgtgtttct
>NW_019170633.1:287274-287515
ataacaatatttttatttttaatttgggagaaatgttgtctgtagtttatagaataaaacaacaatgttcattatactcaaacatctacctataaatagcaaaatcagagaaactgattcaaaaactgaagtggtctcttaattttatcagagctgtaaatatttaaataaacagtcaGTACTGAGTGGGAAAGAGAGTTGTCTGCCCCATCCTTCCCTCCTCAGATGCAAAACTGTAAGT
>NW_019170633.1:297327-297629
GTTGGAAAAGTAATTTGCACCTTTGAGATGCATCAGTTAAAGGAAATCCATCTCTGGCAGCCCTTTAGGACGTGAGCAGCTGAGACTAAATATTTCGGTTTAGTTTGAGTCCTGCTGGAATGCAGTTAAACCTATCCAAAGCTTGTGTTCATGAACCTTTTTAAAGTACGAGTGCTGGTCTGACATCTGTTCCTGTCAGTAAGTCATGGAGAACACAAGAGGTGCCTCACTCCAGATCTGCCCTCTTTAGACCAGGGATGTCAACTCTGGTATGGCAAAAAtctatatcacgatatatatcT
>NW_019170633.1:378549-378895
tccattaatttacagtaagctaagattccccaatttctccagcactaaggctagagcagtagcattagcagctaacctctAACGCTATCAGGTAGCGGCTATTGCCACCTGACAGagctaaactgaggaaccctgaatgtTTCTGTAAACCAGGGCAATATGAACaagcggttcatcccatgtacCTTATTTTAACTTGACAAActtgcaggctacagtctgatatactcacctctgaacttcaaaagaactagcgcttagtgcggttagcggctaatggtaatgctgctccagcagtgctagccggggttagcagcatgctacaggccgataatacttacctttg
>NW_019170633.1:445464-445760
ATGCCATCTGGTAGTTAAATGACAGGATACTtaattgaataataaataagaaggtgggaatcccagtcaaaagtttctacagccagtccagacagaaacatgggccaggtaaaaaaaaatctcatcaaattttatgtttgaatctagttttttttacttattaactGTAGAAACCTCACATtatgtttttggactaattagGTTCTTCTCACCCCAAATGGCAAGGATAAtttttaactgttaaaataaactacttgtACAATTACTATTCCTACTAATTCCAAATAGCCAggtga
>NW_019172113.1:37462-37804
catttttcatttttataatagtttaattttattttgtttttattttttctgttcggtaagttttaatttgttttagggtgggcttgctagtttttattagttttcacacatctcatcagagagatcgaTCTAATAaactagagagagagatttctggtatgagctactcacaggtaaagggtctcacacactgtatctcctgtttctcttttatctccctcgcgctcatattgtaatcccatacataattctgcagtttctcagtgttttctgtcgtattttgcagctagcgcgagcgctttacacaagaacaaACGCCATGGACTATGAGGTGCCACGCGC
>NW_019172113.1:38480-38938
aaacgtgccaccggaagtgtgctgctgagggatgagaggaccatttgagcAAAGCTATCCATTCAATTCCATTCAGTTCGGGGTGTctttgaaccaataataaatgtatttccaagccgGGTCGTGTTTTCGATTAACACGACCCGTGttcttttttacaaagaacggattttctgccatttgatccataagattaataatctgttcatagcttaagaaaataacatttttatacaactCTGCTAAcgatgaagtaaaaaaaacgcgacccaaaataccgtgctgtaatgtttggagaagttgctcctCTTAAGTTAAAAGTACAGAGCTGATTGAATTAGAGCAGGGTCAAAGTTAcctcttattatgcaaatataatactactactatcagttataatacattgtagataGTAAGATAGTAGTAAATAGAAGTAAGATAAACTAtgagaattataa
>NW_019171294.1:1282-1517
TTGTTCATACTGGGAATTAGATTAACCTTAAGCTTTTCAGTGAGGGGAGTAAATGGACCTGCTGTGATGTAATGGGGGGAGTAACACCActgttataaattattcagacTCTAATTCCATTTTGTCAGACAGTGTGACATCACAGATGTCTtttgatgtttgtgtgtgtgtgtgtgtgtgtctgtgtgtgtgtgagtgtctgtgtggtgtgtgtgtgtgtgtgagagtgtctgtg
>NW_019171294.1:131070-131295
taggaaatataatataaaaatataataacataacagcgaagtgaaataaaattaatttatgttGTCAAAGTTCTTTTTTACTTCTAAAACTGCAGGGtttaaaagagagaatgagaaaaacgAGCATCTGTCAAATTCTCAAAAGCAGAATGCctatatctgctatattaagctacagttattaagtctgtgtactgaaTATGCATATTaattagtatattttat
>NW_019171294.1:157821-158170
gccgctgcgctcctccaatgaacgtcgcctcgctttgccaaacattcacacaaagcaatccagactgttctcatacagagttccccaatggtggaacaaactaccttccactaccagatcaggagaatctctcactatctttaagagactcctgaagactgagctcttcaaagagcacttactctcttaacacctctaacacacttactacttctaacctcatttccttcttcccctccttcactcctctatcctattattcccctttgacctccttttatccctatccaaagttgtttttacctttaaacttattttacattgtacttgactattgtaagtcgctttg
>NW_019171294.1:160554-161052
tattttgatttgttttgagatcgttttggtttattttgagtatattggtttgtttgtttctgttttatttgtttcttttgattaatattattttgtataatgtTTCGCTCAGTAGACTAAACTAGAGACTTTATGGGCTGTATTAAGTCACTGCCATCATAACACTTTTGCTAGTGGTTCTTGGAAGCCTGGTTGGACCTAAGAGTAACAATTAGGGAAATACTTTTGTCACTTTTTAAAGTGAGGTTTTAAGCTGTGAGATCTTTTGTTGGTATTTATAAACACGTGTGACTAATCAGTTTTTTGGGTTAaatttccctttctctcttgtcTACCTGTTTATCTCCAGGCCCCTTGGATGTGTGGATTTATGCAGTGGTGTTCAGTTGCATAAAGAGCCCTGTGTTTTAATTGAATAACTATATTCTTGATTTGGTACCAATGTTTtaatgaaagtaaaaataaatgtgaatgagatttctattttgtgtggaaaat
>NW_019172111.1:52651-52920
aaaggcttatttcacccaaatattaccaattcagctaactacttacacattttaatgtttatttaacccAAAAATTAGATAGATACATGTAGCTTTTATATCGAAGATGGTACAAACATAACCTAATTAGTTATATACATCTTGAAAAGCAGACAGGataataaaattacttttacaaaTGACAACACGATGGTTCAAGATTATTAACTTAACTATACGGTACATCAGTATTGATTAAATAAGTACTTAGCGTTACACCGAAGACAGTA
>NW_019172111.1:76246-76615
tttaatttagttactCTGTCATAACTTTATATAGACAAAcgtttacaatttttttttactgtatatatgaatTGTATGTTTATAGTGAACattcataatttatatttttgcagTTGAACATTCCTGAAATTAAGTACAGTTCTTTTCATCAGCTGCAGAGTTGTTTAATGTTTGATCCCCTGTTTCTTCACTCCAAATAATCActtcaaattacattttgattttatagCAGCTACCAAATAGTAGACCTTACCATTAAAACCTAGGTTTTGTATGGTGTCGTTTCTCCATGGTTTGCATGGAACTGTTCAGCCAAAAACACATTAACTATTTATACAAATTTCCTTATTCCAAATTTAGTTGATCAGC
>NW_019172441.1:41777-42039
CTTGCAGAAACCTTGTATATCCAAcatggcaactttacaggaataGGAAAATACCTTCTTAACTTAGAATAGAAGtcagtataaaatattttaatcttaAGTAGTTTTGGGTCATTTTTATTGggccattcatcatgaaattttaattttcatcttTCTGGCTGTGGTGCAGAGAGGAACGAGTGCAGGACAGGCTTCAGCGAGTGCAGCATACAGCAGGTGGAAGTGTTAAGCAACAGTCAGGCCAAAAATAACCCCAAAA
>NW_019172441.1:186821-187153
TgtgatctacaggggttggtTGTATTGAGCTGGATCAGCCTGCAGTCATGGTTGTTAGACCTGGAGAATCTTTCTCCATCGCCTGTAAGATCACTGGATATTCAGTTTTAAGTGGAGGCTGTACTAACTGGATACGACACTCATCAGGAAAAGCTCCAGAATGGGTTGGATATTTTTGCAGCACAAGTGACAATGGagccaaaaacacactgaaaagcAAGATCAGTTTTACTGCAGAATCTTCCAGCAACACAGCGTATCTAAAAGGACAGAACTTCCAGTCTGaggacagcgctgtgtattAGTGCGCTCGGAACACACAGTGATAGAGT
>NW_019172441.1:246308-246571
ATAACTGAAATAGCTCTTGCTTGTCCAGCAAGACGAAACTCAGCATCACTTTTAAACCCCTTCAGGtcacacagctctctctctctctccaccgtTCAAACGCCAGTCCAGTATTAATCCTGTTGCAGCACGGACTcttcttttgttttaatatgaGTGAACAAGCTTCTGAGGTTTCCTCTtttgaagtctccattgctccaccagccgctcatgccggatcctcttttagaggccgTACATGTGACATAAGTATGTGAAGA
>NW_019172441.1:268595-269536
aaaaatataacatGAAACACACCAATCAGAGAACAGCATGGATTTACATATTTGCGATTGTGTTGACCTGTTggatataaagtatatatatatatatatatatatatatatactttatatactgaTTAGAGACAGTTTAATCATAATATTTCTGATGGTTGTTTTTGATTTGCGTTTTTGatgatatttttaaagtttttgaaaATTGTCAGATCAACTCACCttcatttcaaatattttttcttgccataatctggattagaacattattcaaatattcactattcactgtatacctgtaactctacctcttcactactttacaactgatgctcttaaacacattaagagacaagaaattcaattaattaactcttgatgagttcagcacagctgttaactgaaagcctgaattccaggtgactctacctcataaatctgactgagaaaatccagccaagatgtgcaaaactgatcatctgaacaagaggagctactttgaaaaatctaaaatataaaacatattctggtttgtttaacactgtttgtttactaaataaatccatttatgttttcttcatatgtataactttaatattaatctacaatgcagatcaTTTTGATAATGAATTAATACTGGGTTTAACGTGTTTCCAAACTTATCAGAAATCGTTTGccttcagtgttttgtttttattatcatttcaatatataaaataacaacatTATATTAAACAACTGACAAACCAAGAGTCATGTGACACCTTAAGTCTACCACataaaataagttaatttaATCAAGAGTCTTATCAGAAAAATCATCAGGATATTACATTTAAGAATCACGAGTTTTACTGATATATCCACATTAAAAGAGGCAGTTTATACAGAAGAATgaagttctttctttttaaatcctCTACTAACAGACAAGCTATTAA
>NW_019172441.1:282426-282839
TAAGGAATCATATTAATACAATAACTGAACTAACCATATTTAATGTgctttattaatgatttatctgtgtctgtgttcaggtgttcaCTCTCAGGTTGTTCtcacacagtctgaacagtcaGTAGCAGTGGCTCCAGGAGGATCCCACAAACTCACCTGTAGCTGCAGTGGATTCACTGTGAGGAGCACTAACATGCACTGGGTCAGACAGGCTCCTGGTAAAGGACTGGAatggattatttattattattctgacaCAGATAAAAGCTCAGCCCAGGCAGTGCAGGGCAGATTCACAGCATCCAAGGACAGCTCCAACTTCTACCTGCACATGACTCAACTGAAGCCTGAAGATACTGCAGTGTATTACTGTGCAAGAAGCTCACTGTGGTGGAACTCATACAGACAGCTGT
>NW_019172854.1:113022-113314
atcaGATTTAAACAACTAGGGTTTGTTATATCACCTGAGCGCCCAATACGATGCAGATAGGTCTCTGCATTCTTGGGAAAGTCAAAGTTGATGACCACATTCACTGCCTGGATGTCAATACCTCGCGTGAACAAATctgttaaaaacacaattttaaaattcatctccaaaacactttaaaataattattattttttaaatatctacagCCTTGACACTAAATTCAAGGAAACAGACGCACCTGTGCAAACTAGATTTCGGCACAGTCCATTTCTAAAGTCGTGGAAAACTC
>NW_019172854.1:161015-161349
gtttagttatttataGAAAGCAGTATTTTTAGAAGGGAGTCTAAACGATTGTGATTCGTCAGAGTAGAGACACCACAAAGTGTTTGGAGTGTGTCATGATGAGATcatcataaaatgtttattttaactttCAGGAAAAACATAATCCAGGGCTGGAGACTGAATTCAAGGTCCAGAGTTAGGAACAAGGGCTTTCGTCAGTGTACTGTTTACTGTCATGTGACTTAAATCTGACAACTAACATATACTGCTCTACAGCTCTTCAGTTTTTGagttagtttctctgattttgctgtttataggtatatgtttgagtacaataaacattgttgtt
>NW_019172854.1:172720-172999
ACAACCTCCTCTAACTGTAAATATAAActgttgttgtgttttggttAATCTTGTACaggacaataaaaataaaaacctgtgtCAAGACCAATATTTGATAGTTAATGATAGAATGATACATTTTTCTGAAATATCTACATCTACAGTGGCATGAACAAAACTCCTAAATATAGTAACatttttacagcttcaaaataataataaaaaaaaaaaacagaaattagaCCCCTGCAAAGGCAATACATTTTGTAGCAGGTAAGAATTTTTCGTTCTTGTTTG
>NW_019172854.1:208443-208650
cccatttagaggtgagtattatcagcctgtagcctactgccaactcctgctagcactgctaaatactatagtgagccttatagtgcCTTATAAAATATGGTACATACTCCTTCAGTACCTTCTGGAGGCCACAACTACAAGCCAATGACATATAcataacattatatttaaagaacaCAGTGACACGCTTGTGTGCACATCCACACT
>NW_019172854.1:363795-364036
TGAGGCAGCACCTATGAACGAAAGGGTAAAAAGTGGATAAGTTTGCAGCTGAAAAGCCACCACAGCTGGTGACGTGATTtatgagacagacagactgagacaTGCTGATGGAATAGGGTGATTGAAAATGCTGATGTAGCCAAGACTGCAAGAAAAGGACAAGGTAAGACAAGGCAACCATATATTGTGCTGTGGACAGAGGAATTTGGCCTCCGCCTTTAACCCATctatgcagtgaaca
>NW_019172854.1:414221-414536
CTTTGCTAACCTAACATTGGGTAACTCAAGTACCGTCTGCCTTGCTGTTCCTCAGCTGTACTGATATGAATGCCAATACTcaaattaataatgaattaaaatgcCCATACAGGTTGtgataaatgaaaaatatataaagtagtagCTTAGCTTACATGTTTAGGAGAAAATTAGCAGCTTAGCATCTTGTAGTTATTCTAAGCTAGTAAGTGCCAATATTTACtcccattttatttaatattttttcattgcGCTTTTTCATAGTTGTtactaaattattaattgtaCTTACAACCTACGGTATTAATTGTACTg
>NW_019172854.1:462608-462852
TTGGTATCCATTCACAAGAACTCTCTATATAAAGCCTCAAAACATGTCAATGAAAACCAATATTAGGCAGTAAAAAAAGAGAGctcagcaacaacaacaacaaaaaaactggaAGATAGTCTTCCTCTTTTTATAAAGGAATTagaaactatttatttttttaagtccaatttcaaaaccaATGCTTCACACTGAGCACTTTCTCTCTATGTTAAGATGTTCTTAATCTTAAGATGCTTTTGGA
>NW_019172854.1:523514-523737
tctcctttctcttcctctctctgtctcatttttGCAATGACCTGAACCTGCAAAGACTTCTGTTTCCGAAGCTGGTTTGCTCATAAGGTATGTATGCGtgggtgtgtatttgtgtaccATTAaatgtgtgcctgtgtgtgtgtgcttgcagTACCATTTCAGATTACATTTCTTCTTGAATCATCAACTTATTGTTAATGCCATTATTAATTTCGTACATTTT
>NW_019172854.1:606063-606272
CGTTGAACTGAACAAGTTCCTGGATGGCCTCCAAATGAAGAAATGGCTGATGTCTCTGGATGCTGTAGAGGAGAACCTTGCACGACCCAGTAAGGTTTGCAACCTGAGGCAAAAATGATGTCCAAAACTATGCCGAGGCTTTATTTTACTACTGCTGGTGGAATGACCAGTATTTCCAGTGATAAATAACTAATGTACTTATATGAGTA
>NW_019172854.1:648827-649082
TgactaaaatgaaataaataacaatGCAGGCAGACTGCTGATATATACCCGCTTTCCCTCTCTTCCTGGAGCAGGGCAACGCACTGCAGATCATGGCAGACTGTGAATGGCTAGACAGTCTGAGGCAGAGGGGGGAGCGGGGGTCATTTGCCGTTTATTATGTATTGGAGGATAGGATAAGCCAGCTGCTCCCACAAGCAGCTACTTGTTCTCTGTAATGGAAAGGTAAATATGCATAAAATAAGGACGCAAGAT
>NW_019172854.1:722465-722716
CTGACTGAGAAACAGTACTTACAAAGGCCATTGttttacactgtacactatactAACACTAACAAAAGTCATGcttggtgtggcacagtggataacaccacaaACGgctagtgagctaccacatcgtTTGGGATTGGggctggggttcaattcctggtctgggtgactatgctggGCTATACcgagtcactctggataagagtgttAGCTacatgaatgaaaatgaattaaataaaagtaatgggATTGCA
>NW_019172854.1:796447-796832
TACAACGAGTGCCTATAAGCTTCCATTACTTCTAGCTGCATTAGCACTAAGCTCCAGTGCTAAAATAAGGCAGAAGATCTCAGACATGTCTTGTCTAATCAAGATACTCTGTTCTGTTAACTGATAAAGTGAATTTCAccaaataagaataagaatgtTTTTAGATATAAAGGGACTTCAGTAACTGTGGTTCAACAGAAAATCTAATTGGCATAGagcataagatttttttttattagacggATAAAGCTGAAATGATATCAAAATGAATACTGTAATTGTTCAGTAAatttctcttcattttcttaGATATTTTAATGATtggattaggggtgtgccatatcatatcgtacgtgataatatcgccaacatttttgaatatcgt
>NW_019172854.1:799298-799600
CTTGTTCGGTAGGCACTAGGCACGATGGGTGCATCATTTCAGCCGCCTCTCTTCTTACCCTGATGCCCCCAATCCTTCAGGAACATGGTAAATTTGGGCTCATCAAACAACATGATGTTTTTCTACTGCTCCAGAGTCCAGTCTTTTTATGCTCCCCCCAGcaaattaaaacagtttttgcaggtttttctgaagctacacagctgtttagtcccaaTCCCTTGAGTTCCCTTCGCACTGAGAGAACTGGGAACTGATTCCTGAGGGGCACCTTGCAAAATGCATGAACAGCTGAACTGTGT
>NW_019172854.1:848490-848719
GATAGAAAGCTGTGAGACAATGTGAGTGCAGATCCCTTATTTGCTCCCTGCTGCTTGTTGCTAAGAAACAAGGCTAGGATAAACCCTTGCGAGATGAAGGTGTTTTTGAGATGAACTAAATGAACTAAGAAGGTTCCTGGTTCTTACTTATGTGACTGTGTCttatgtatattgtatattaagaTTCGCGAGCCGACACTGAGGAGAATTATTTAGAAGATGTGAAGAT
>NW_019172854.1:849112-849334
AGTTTTATAACATAACCTTTTAGATTCCACAAAGCTCTGACAGCATGTTTTGTAATTGAACTTACAGTAGTAAGAACCTTGAGGTTGAGGTTGGACTTTCTTGGCTGGATGGTATTTTTAGAAGCCTGACAGCAGTGACATGGATTTGTCACAATTTGTAGTTGACTTTTTTGCAGTATTGTGGTTTTGGTCCTAGCTACGTCATGTTACCTTTGAAAAGGT
>NW_019172854.1:884383-884590
AGTCGAACGAACCAACGTACAGTCAGATGTTCTCTCAGCACTATGGTTCAGCATGCTTTTCTCGCTcgatctctttctctccctccctcagttattttattctgttctttttttctgacgAGTGATGATGCTGGTTTGGAATTCCTTTTGCCCAGATTCAGTTGGCAGTGAGTGGGTTGCATGGTGGCGCATGCCTGCGTACTGTAT
>NW_019172854.1:940062-940373
tgggcacttggcagcagcagctcaggacatggggagagaaagagaaagcagatgattaggacagggtttatatttgctggataagctataagaggaagaaaattgtaatgagacattactcaaaagcttgagcaaatagaaatgttttgagtctagatttaaagattgagagtgtgtctgagtcccatatattaatagggaggctattccaaagttggggagctttataaaagaacgctcttcctcctgcatagttttttctaatatgcgggactaataacaggccagcgtcttgggagcggagtgaacgc
>NW_019172854.1:1029239-1029450
AAAAGATTTTGACCACGTCTTGTGCTCACTTGTGTAGGTTAAGTGTAGGTGTCTTCAACCTGCCAACCTGTGTGAGCTTTATATCTGGAGGTGCGGGTGTGGCAGACAACTATCTCCAGTGTCTTGGAATTGGACTGTGGTAGCCATTTTACATGCTTGCTGTCATTTAGTACATATTGTTCTTTTAAGTGCATCTACGTTCTGGTTCAGC
>NW_019172133.1:128582-129208
CTGTAGGCTAATGGTGAAGATTCAGAGCAGGTTAGCTCCAAACAACACGACTTTCCACAGCAAATCCTCTCAGATTCAGAGCCGCTTTTCTCTCCATATAAGATCAGCTCACTCAAACACACCTGCCTGAAATGCCTCACCTGTTCTACAGAGTTTATGGGGGAAGAATTCCTCACACTAAATCACTGCAGaacgctagagggagcccgcgagagagaccaaaatgaatgggggtgaatggagctaaacggctaaaaacacaaattaaacataGTAACTCTACACTTAACTCgaatattcatttaattttagaaagtaaaatgatgtatttcaaaaaaagcaaagaaaacttcTTAATTTGTTAGGGTTTCTacagtaaaaaatgtgaaagtgTGTTTATACTCAACATTAAATAGAATCTAtgtatatttatcttattttttttgtttgactgaacagttttaaatatatttgcctGCTAATTGATTAAACAGTGTCTGACTGGGCATGTAATAAGTTAATTTAGATTTTATCTGATTTGAAGAAAATCTCACTGTAGAGTTTTAGCCACAAGAGGGCAGTCTCGTTACACTGGTATTAACAGTGATTACAAAATCCCATAACTA
>NW_019172133.1:141136-141512
CATGATTCTGACTCTACCCAAAGATTCCCTTGTATAAATTCACTTTATTCAGCTAATGTGAGGATGATACAGTAGAAGTGTGGTATCTCTTGTTGGCAGGTCTCCAGGTGGAGGGTCCTgagagagtgatggagggaGATAAAGTCACTCTCACATGTAAAACTACCTgcagactgactgacagaaCATCATTCACCTGGTACAGAAATGGAGCTGCTTTATCCTCCAGAACTGAACAGCTCTACCTGCAGTCGGTCAGCAGGGAGGATGCAGGCAGGTATAGCTGTGCTGTACTGGATCAGAACCTTCACTCTCCTGAGGTCACTCTTAATGTTTTAGGtaagtattaattaatttacttaatCTTAGAGAACAG
>NW_019172133.1:143330-143595
TGCTTAGTTTCAAAGGTATGATTGACAGAAAACTACTAAAACACACAATGTTATCATCatagatataaaatatacaatataatgaatGATTCTTACACAGGGAATTCGAGTGTTACTCTGTATATCATTGGTGGAGTCGTGGTCGGGTGTGTAGGCTTGATCCTCAttcttttaattttgtttataaggTGAGTACATGttttcttgtatattttttgtcagCGTTCCTTCATGTAGTGATAAACTTCTTTTCTGAAAgcaggaa
>NW_019172133.1:150286-150521
GTTCTCTGCATTCGTCCTCTGGGTTCAGGAGATGATCGTCGCTTGATGAAGGTAGGAGAACTCTCTCAGTGCTTTTAGATTTAGTACAGAGTCAGGAATTTAGATTAATGCACTTTATTCACCCatattgtctttaaaaaatcagtttatatCAGATTAATGATGTTTATTAAATTTCTTCTTAAGATCAGTTGGTGATTAAGGCCTAAAGAGTGTAGAAATGAACTGGGTTAAG
>NW_019170731.1:69388-69735
ATAAGACTTTTGCCTTTCTCACAACacttttaaatcttaaaatgtcACTGTtggtttttaacttttaaaaggttaaaagctTTTCCTTTGTTTCAtgagtttttttcttaatatagTTATATTGTAGTTATTATAGTAATAAGCATATTAGAACCAAAAGACAGTGGAGTTATTTGTGTGATGAACTTATCTAGTTGAAAACTGGAGTTTAATGAAACTGGTTTGAAAATGATCTACTGATAAATCTTCTGTTGTCTCACAGGTAGGTCAATGTAGAGTTGGGAGTCTGgtccaaggactcttattggtctACAAGGCTGTGCTTGCTCGTTCAGGAAATTAAACTC
>NW_019170731.1:92687-92951
cacacacacactatcacagtTCCTCGACCTCTCGGCCTTTAGCAGGCTGTTGTTCTGCAGAAGTTCAGTTGTGCAAATTTATTTCCTGCTAATCAGACCCGGTTCTGGGCGCTTCCTGCCCATAACGTTCCCATTCTTTCCATTCTTATTACTAAATCCTACTTAAAACAGCTGTATTTCCCAGAAAACATGCTAATATGGTGGGGCTCCCATTGGCAAAACGTTGGCTAGGTGGGCTCTGAGTAGGTTTGTGCACGTGTTCTT
>NW_019170731.1:129741-129957
acacacacactgcagcatgGCGCATTCCTACTGTTATGCTAACACTGCCATTTAAGGCTCCAAATAGCCTGGATTCactgcctccctctctcttcttccctctctctctctctctctctctctctctctatcactttctcacactctttctttctctcttatagactcaaacacaaacacacgggTCTATTAACTCCCTCAGtgcaaacataaaaa
>NW_019170731.1:138535-138768
gagctcttcaaagagcacttactctcctaacacctctaactaactaccttctactaccagatcaggagaatctctcactatctttaataaactcctaaagacagagctcttcaaagagcacttactctcctaacacctctaactaactaccttctactaccagatcaggagaatctctcactatctttaataaactcctgaagacagagctcttcaaagagcacttactctcc
>NW_019170731.1:142031-142247
tcagccagtaatgcactgtaatcaaagctctccatgtattactccataTCCACCACAAACAGGTAACCTACCATCGATGCaacgcttacaaaccaaatacaaaccaaagcAATGTCATTATTTATACACCACTAGGAGctgctggatcccatagaggcacagtgcagaaacaccatgtctccaatataagtcccacaaataaataaataagcccag
>NW_019170731.1:363286-363509
atactccctttttattgagctaaactgctgataaggcgcactttaacctgatatattattagccagataatacactgctatgaacaaacgctgtctctgctgctccatgcagtttacacactgaacacagtatGTGCAGGGTTCACTGCTCACATTGAGAACACTGTGTTTAGAAGCGCGTTGGCAGAtgttcagtgttctgtgttaaagcagcctCACTCtg
>NW_019170731.1:397403-397642
CCGCACAGTTAGATCCAGTTACATCACAGATCCAGGTAATTGAGCTAATGCTCTagagaacaacaacaacacgcCAGTTAGGTAAGACATCAAAAATAGCCTCTCAAAATCAAATAACAAAattcaatttaataataaataataatatcagtgTTAGAACTGAAATCTAATAACAAAAGCCAGCCTGATAAACAAGCAGCACAACTAAACACTGAGTAGTGATCAAGGTGATTCGGAAA
>NW_019170731.1:454854-455066
TCTACTGCATCTACAGGTGATCCTCAGGGCTCAGTTCAAGGCCCTACTCTACTCTCCCTAATCTGTTTATCACAGGTCCTTTTCTTCAAACCCTGTTCCATTCCTAGATCAATTCCTGGAAAGATAAACTCAACAGGTTTTTACTTAATCAAAGGCTATTGTACCTTTACTTTAAATTAGCAGGTTTTGgtgcattttacacaatttGTCCA
>NW_019170731.1:498884-499097
CACTTCATCCATTAGTTTTCTGGGAATCAACTAAAAGagtttggtgtaaaaaaaaaatcaataaaactctATAAGCTGTTTGGATGCttctcccttattgtgacatcaccaccctggcaccacctgTCAACCCCatccagagccccacccaccagatcagttgaagaagaaacaccatttcagtctgctggttgagaagctCAGAAGCAGGCa
>NW_019170708.1:124046-124351
agctgtAGAAGCTCGAGCCCGGAGTGAACACAGATTACTCTCTCTGAGCGCGCGCCCTGTATCACCCCGCCCTGCTCACTCTGTGACTCGGATCTGAGCGCCTGAGTTTACAGGTATTGGAGAAATACCCGGATTAAACACCTGACTCCAAACACTCCCGCCGATAGGATGCGGGTCCTACCGGTCGCGCGTGCCCATGGGAACGGGGGCGGGGCTGAAGTGAGAGTGGGTGGAGCTTAAATACAGAACAtctcaaaattaaataaaataactttttatcaGACTTCAGATCATAgagaactata
>NW_019170708.1:213097-213318
ACCAAACAAAACAATTCTACTAATGCTATTAATAAAACACAAGGAAGCAGAGTGACCTTTATGATAATGGATGCAGAGCGAGTGTGAGACGTGTGAAGAAGAAGCGAGGGAACAGCGCCGCACTTTCAGGGGTCAGAGCTTCAGAGAACCATTACCTGACGAGCAACGCGTGAAGAGATTACTTAGCGTACCTTGAAAAGGGCAGAAAAACAGGACTTTAA
>NW_019170708.1:236411-236657
ttttattttgtactacAATTTCCTTCACTTACAAtgcattttttcattatttattctgttttctttctttcttccttccagaaataattttaattaacagtTGGGCGCCCACCACTACTGCTATTAGTGCTCCTATCACGATTAAccaccacaaacacaccagaacaTTCTGAAACCTCCTGAAAACCAAGAATGTCGGACAATATAGTGTCCAGAAGAAGCTGCAGAAAGCAGCAGAAAGTGATG
>NW_019170708.1:543351-543600
ctaaatgccgtaaatgtaaaagtataatgtaaaatatacactTTTGTCTTTTGATATTTGATGCATAATTTAAAATTTGGGCTGTTTCAGgctttatgtgtttttaaaatgttattaaactgCTTAAACTATTTACCAATATGTCTTTTTACTTTGGTAAAGTTGAATACACAAATAGAAACTGTTAcatcatttacaatatatatacgcatttaactatatattattgtgttttttgtgaaatttCTG
>NW_019172941.1:181230-181748
AGTGTAAATGAACATAGTAggagtaggcctgtcacgataacaaaatgttttaggacaatatattgaagatattgtcccagaaattattgcgataaacgttaatattttcattttaaagtacaaCTACCATGGGACTCTTTGGGTTCTGAGAAAACagtactaaatattaaacagacctttatgcaaaaataaagtaacaacaaataaagtaacatttacattatttattattttttaaactctggACTCAAAGTCACTAGCAGATTCCTTTTACTGATCATATATGTGTATgctgtaaaaaacacattagcTCAAAAACACAAGTGTCCATATGATCACAGACACAGATGCTCAGCAGGCCAGAGCTcttgctataaatgtattttttaatggaaCTGTCAGACTAATTCTAAGCAAGAAACACCAGCATGTTTAGCGTGTGGAGGCTTGAGGCAGGATCAACAACAACAGGGGTAacaatttttatattcattattcagCTGGATGAATTGGGTTGG
>NW_019172941.1:332780-333073
TATCCAACCAAAAGTGTGGATATTTGCTTTGGTACTGCTCCAAAGTACACTTCTCgagataatataaaataatgcagTTCAATTACCCCATTGCTTTCCTCCTACAGatgcttttttgtttgtctaCTTAGATAGTCCACTCTATAAAGGCCATTAATTCAGATGTTCAGTGGCCCTCAGCCCATAGTGAATGGGATTAGGTGGTTTAGATGCAAAGGAGGCCCTGCGAGTTCAGCAAATGCCAAAATCATCATGCACTCTTAATCCCTGTGATGTGCCAAGACTGCATTTTC
>NW_019172941.1:353911-354357
TAAACCATTAAACTCAAACAGAATCATATCCTACACTGCTCCAGTGCTAAACGGCTCAACCCAATCAACCACCATTGACCAGCTTGATCTGGccaggctggattttttttttttcaccagggctgGAAGCTACAGATACTGTTTGTATAAAGAATGGTATCTGAAAGATTTCAGAAGCAGTTCACCAAAGAAAATTGATTGATGCCATGTCACAGGTCACCTCATACACTGGAGCCGTCAAGACGAGGTTTGAGTGATTGACTGCTGGACAGCCCAGTCCATCAAAACCAGTGCTGTACCAgtctccacctccacctccacctccacttTCTGCTGCTGTGAGAAACAACACTCATAAATAATCCTCCAGCTTCAGTGCCTGACTCACAGGAGCCTCTACTACAGGCTCTGAATGATAAGAACTGAATCTGATCATCTGGTGAACG
>NW_019172941.1:462551-462889
tcggactgtgggaggagttttactcGACAGTACATTCttcaacaacaccagcgcattcacacaggacaGAAATcgcatcactgctcagactgtgggaagagttttactcaacggAGTACTCTCCATcaacatcagcgcattcacactggagagaaaccgtattactgctcagactgtgggaagagttttaatgcACACAGTCATCTCAaacgacaccagcgcattcacacaggagaaaaaacgcatcactgctcagactgtgggaagagttttactactcAGAAGGAGatcaaaattcaccagcgcattcacactggagagaaaccttattactgctc
>NW_019172941.1:482997-483352
AATCATTTTCGGCACAATTCTAAGGAAAGCCTCAAAGCTTCATAAGGCCTCATTTGGACCTGCTGTGGATCAGCctatcactactactatttctTCCCAGAAACTCGATATCTTCACTGTCCATACCTGCTCCCCTTACATAGAGGCTAACCCCTTTCTTCTATTAAtcctcaacaaaaaaaaaacaataagtgaGGACGGTCCGGACCCCTACATTCTGCAACTCGCAACcccagttattattattatttttttttttacaacacattacatacattttcaatttttctattttatctaGTAGAATTCCCAGTATCTGGAAAACAGCTCATGTTATtcaatgtatataaatatc
>NW_019172941.1:766034-766428
atcttCAAATTTCTTCAAACTTCTTCactattggctcctggcatcaagtatttgcataatgggcgtgACCCTCCACCCCTCACTCACCATCACCTTGAGTTTTCACTATGATTCACAAGtaagctttttatttatgattttacaTCTGCTCCCCCATCCATCCTCCCTCTGTAGAACAGAcgggaacacacacactcacacactcacacacacacacacattcatacacactcacacacacacactcacactgggAAACACAACCAGTCTCTGCTGGATCAGCATCATTCTGTCGGAGGGCCGTCAGATCTCCTCTCCAGTGAGTAAACCCTGGTGAAGGTCAGCGTGGTCACATGGTCTCTTCTTCACCACAGAACACTGGATCACTATTATA
>NW_019172941.1:799516-799728
TTTTTCATTTGATTAAAGTTTTTAATTGTGTGCATCACAATATGTATGCATTTTGACGGTGTTGTGACGGTGTCGTGACGGTGTCGTGATGGTGTTACGCTACTCTGAGTGAGTACAGGTGTTGCTCACAGGTGCGAATCAGGTCCTCTCCACTGTTGTGGTTGCCGGGCTCTTTGTACTTTGGTGTGAACTGCTGAGACAGAGTGAAGCTC
>NW_019171520.1:55516-55817
AGTACATATAAATTAAATGCATTGTTGTTACGACCCCTGGTCATATTGGCTTTTCTTTGTGTGCcctctgtgctgtttgtgttttggtttttggttgtaGGACCATGATTGGCCACTGGGGCCGCACTCTGACCGGCGAGAGACGTTcagggctcctcccctttcctgACCTGGAACAACTTTCTGCTCAGACCAACCCGGCACCTCCattttgtattctgtgtgttgctttagtttttgcttcaATTTACACTTTACTCTTTGAGTAAAGTAGGGGGTGAGtgccattttgttttgctac
>NW_019171520.1:61354-61647
tgcattatttgaggtctgaaagctctgcttcttttttgtaaatgctctaaatgaaaatatttttatttggaatttgggagaaatgttgtctatagtccacatcctgatttttttttttttttaaagctcagttttaacgctctacttactaaaaaaatgtcaggTTTTATTCGGGTTCGAGCTCATTATAACACTTTATGAagcgggttgggtcgggctcgggcagaattTTCTCGGGGTACGATCTAAACTCAAGTGaaaatctgtcctcaaagctaaatgtggccaCTTTT
>NW_019171520.1:74919-75243
CACTGGCAAAACTCCCCGCAGCAAACTTCACAGCTTTAGTACATTCAGCctgcaaaaaataaacagaattgaattaaaataagaattatATTTCCAAAGCAGACAGTTGCATGAACATACATTAAGTAGTAGATATTGGAGATATTGGACTGTAgcagaaaggagaaaaaaaaaattaagaaatcacCAGAACTTTGCGACCCTCAGCAGCATCTGAATAAGCCAgacaaaaaataagtaaataagttaaTCACACtctaaaatgtactgtattgtataACTCAGTGTTTggttagaaaaatatatatattaaattataaatgt
>NW_019171520.1:80809-81163
ctgtgattaaaaaccagaattattgatttctgaactcttaaaactttatgaatatgaacttgttttctttgcattatttaatgtttaaaagttctccgtcttttattgttatttcagccatttctcattttctgcaaataaaagaataaaacatagaataaaacaacagtgttcattttactcaaacatatacctataaataaaaaaaagacaaactgattcagaaactgaagtcatctcttatttttttttacagcgctgtaggggttggacaattaattttattgttctgacagacagttctggttgaaacaggagagttgaggtgcacattgaattctgctgtgatttggg
>NW_019171520.1:161345-161593
GTGTAGTCTTGTCCCCAAGGGTAGTCTTTCCTTCCCTTGAGTGttaatttgttgttgttttttttgtttgtttttttcagtttctctgtttatgctgtttatatgtttatgtttgagtaaaattaatattgttttattccataaactacggacaacatttctcccaaattccaaataaaaatattgccaccttagagcatttattgatGCAgagatttattgatttattttttattctaattcatttt
>NW_019171520.1:162464-162945
TTAGAGTTCAACAAAAAGGTTAGTTTTGTCTTTTAAGTGCACTCTAAACAATTTAATCAGCACTTATTAGTTACTTATTATAAGAACGTAGCTCTTATTATATGTGCACTTtactaatatgtatttttatttttatgttaaggaGCTGCCAACCACCATTCAGGTCATATTAATCAGGTAATCATGTTCTTCTAACTTTTGCAATCTTAGTTACTTTTGAATGTATTACTTTTGAATGGAGATCTGTTCTACAATCTccagtaaaattaattataaatgtttttattgttgctAAATTATGAAGCCCCTAAGATGACATCATGTACAAAAAGGCTACGCCTTATTAAGGtatgggaacgagatcctaaggtTTGGCAATGAGATAATTAAAGTGTGGGAACAAAATACTAATGTGTAGGACCGAGTTAATTAAggcgtggccacgacttattaaggcgtgggaacgagtTAATTTAATCTA
>NW_019171520.1:174475-175098
aattccaATAAACATATTCAGTATCTATCCTATACAGACTCTATTCTCATTACGTTGTTCTCTTTTTTATAGCACTTTATTATTCATGATTTGACATGATTCTCAACAGTTGGTTAAAAGTGCAATGTTTTCTtgccatttaattcagattttaattattaaaatatttaaaatgattaaacattaagatttaaattttctttatttagactttaatttgagaaatatttgacaaaaaataGTCTTTGAAAGTAAACCTACTATTATATTACTAATAAAAAGGGAATATGTTACTGTGTATTAAAGTTACTATAAAGCTTTTCTTGCTTTCAGCTgtaatgtagcaaaaaaaaaaaaaaaaaacatcaccagctgtgccaactagaaatctttagctcaggtaattattttttcatatgtagaaaaacttcaaaaatgaaaaaagtctCACCAACTTtactatacatttatatgtgttgcagtaatttaagttttttttttttaataagccaTTTCTGCTGACTTTAGGGTCCACTAAAAAGTTAATGGCATGTctaatattaatcaaatttacataGTGGACacagcattatatatatatatataatatatatatatatatt
>NW_019171520.1:176478-176955
GAATACTGTAGGTCTATGGTCTTTAGAAAATATGTTGTTAtagttctttacacaaaataaaaaaagataaataaagtcCTTTTCAGAATGAAAagtttaagggctctgacacttttatgcaaataagctgttgctggccatggCATTTATGCACTAAGCATGTACCACAGTTCCGTGTTAGCTAGTGCTGAATGGCAAAACACGACAAGCTAGTTCAGGCATGCATAACTGTGATAGAAACTTAAAACTTATCATTTGAAAGTACtttcatctccctcatctgctgatttGCCACAAACAGTAAGTACAGATCCttccttcagacaaagtctgctgtgtactgtcagAGGTTCTTGTGACATTACAATAAGGGAGCACGAAAATGGCACATAGAAACATATGATTTATGCTACCAAACTTTTCTACtgattaacaaaaataataaataaaaaaggggaaggattgattttttttgtg
>NW_019171520.1:177421-177742
CGCTCATGAGGTATTAACAAAGTTTAGCTGATACAGCATGAAagatactgtttattttaccttggtTTACATGCATTGACTTAGCAAACGCATTTTTCTGTGTGCCCCTAGCGGAGCACTGCAGAGAtatatgtgcatttacacaCAGAGGTACACAATACAGATACACCAGGTTACCTCAAGGATTGGCCCTATCGCCGGGATTGTTTAATCAGGCCCTAAGGCGGAGCCTGGAATCATGCCAACTGCCAGAAGGCTCCATTTTGAGCCAGTATGTGGATGATGCACTTATTTGTGCCACAACACCAGAAATCTGCCTTG
>NW_019171520.1:179282-179914
CAAACACTGGAAAATCTAAAACAATGGTGGCACCCATTCATGACAGCATTAGTGGTAGATTACATCACTCAATGTCAGATTTGTAACACCCAAAATGTAGCAAAAGCATTTAAGGTAGCACCTGGTAAGTTTCCATTGCCAGATTCCCACGGAGAAGAAATTCAGATTGACTATACTGACATGATTGACTCAGTAAGGAGATACAGGTATCTCCTGGTTGTAGTAGACCGATTTTCAGGGTGGGTGGAGGCAATCCCCACCATAAAAGAGGATGCCAAATCTGTGTGCAAGATGCTGATCAATTCTTGGATACCCGAATTTTTCCCAGAAAAATTCATTCAGATCGGGGTACTCATTTTACGAGCAAGACACTGCAGTGGGTGGAGCAGTCATTGGGGCTGCACCATAGCTATGGTTGTGTATATCATCCTGCATCACAGGGTCAGGTGGAGAGGATGAATCAAAATTTGAAATGCAAATTAGCTAAGATTACACTGACCACGGGCATGAATTGGCTAGATGCCCTACCAATTGCCCTGATCAGCATTCGGAATTCCATTAATAGAAGCACAGGCTTCTCCCCATTTGAGCTGGTCAGAGGCGTAGCATTCCCAGGCCCCAAGAACAAGATT
>NW_019171520.1:180332-180636
ggaggggtAGCAGACTCACCCCGCAGCAGCAGACAGCAGGGGCCGTCAGTGCCTGGCTGTGACCGAGGAAAGGAAGTGAGGGAGTAACTCATTCAGCAACATTTCGATTGCATCACagtacactacatacagagactcttaaacacatctcattaaaaacacacatagtcTTATCACACACCACCTCATACTTTTCATTCACTGACATTGCAGACACCAAGAGCCAGAATAAAGCTCTTCGTACGTGGGGCTGAGGTAGTGTACCCTCAGAACCCTGAagcaagaagaaagaagaaaagaaaca
>NW_019171520.1:184307-185046
caggttcaatgttcagttttacagtgttaaatatgtcaggtcaagaaagactttctttattttattttttttttaatataaaaacaagtatttatgtttagtgaaatcaagaaagaccatattttattttttataaataaaaagttaattcaagagaaatggtcttttatttttttacaaaaaaacttttttttttcagaactttaacaataaagggagtattggcaaaactggttataatgtttgtGTTAAGGCGGCgtgaggtggtgtctgcagtgGCTGAAAGTAACttataaagtaacttgtaaagtaacttagttacttttaaaatcaagtaattattactgtttcaaagtaactataccatcactgctggTGTGTTACTTGCtcttcatgatgctctctgcgctttaaacagaactctgagactaCCAAAGAGCAGGAACATTCATACAGAGacttgattacacacaggtggattctaTTTATCATTATCAGTCATTTAGATGAACATTGGATCATTCAGAAatcctcactgaacttctggagtgagtttTCTGCACAGAAAGTGAAGGGGCTGAATAATACTGCACgtcccacttttcagtttttttatttctaaaaaaaactttcaaatatccaataaattttgttccacttcacgattgtgtaccacttgttgttgattcttcacaaaataatacaatttcatatgtttatgtttgaagcctgaaatgtg
>NW_019171520.1:188897-189274
GTACTGGTTCAGACCCGACTCAGGAGAACCTCGTCCAGGAATCATCTTCACTCATGGAGACTCCAGCAGTCAGTGTACTGCATGTGGAGTGACTAAACTCCATGAGGAAGGTAataattctaattttatttgaataaaatgactTTATCCGAATGGAATAAACTctctttaatttaatacattaaaacctTTACTTAACTCCCCTCATAAAACTATTGTGAAAGTATATTTAAGAGCACTAAAATATgtttcaaattaggtaaagaatattaaaagtactttttctatttaatgtacagtatgaaaatacacattaaatatattttctctttattttcataaaatgtatttttaagcaacaTGCATTAAATTATACT
>NW_019171520.1:191603-192457
TAAAAGTCAAATTCTACTAATTTACCTGATTTATTATcagatattacattatataaaaaatatatatatatattgatctaGTTATTTCATATTACTCATTTCTTTTTCTAATTATTGGTAAAGAAGAAAAGTCTCAGAAGGGAACTCTGACTGAACTGAAGGTGAAAAGTGGAAAATCTGCAGGTTCACTCCAGTGTTCAGTACTAATGGCTACTTTAAGCTGTTCAGGAGATCACAGTGTGTACTGGTTCAGACCCGACTCAGGAGAACCTCGTCCAGGAATCAACTTCACTCATGAGACTGAACTTCATGAGGAAGGTAATAATTCTAATTGTTTTTTATCTGAATagaataaactattttattttaaaacaaaaaaaccccaaaaacttTACCTTAACCTCCCCTCATGAAACGTATTGCGGAAGTATATTTAAGAGCACGACaggtatgttcaaattaggtaaagaatactaaaagtacttTTTCTATTTCATGTAcagtatgaaaatacacattaaatatattctctctttattttcataaaatgtgttttaagcaaTATGCATTCAATTATACTTGAATGTgttaatagtaaataaatgtacttttaaagattaaactgttttaacaaaagtatacttaaatataatgtgaattaaatcagattatttaaaagtatatttgaaaaaatatatataataaaactataaagTGTGATTTGGCACAATTGAGGAAGTACATGCATTTTTTCCACATAATGAAGCACATTTAACCAATAAttaaaaagatatattatttttttattacaactaaagtgcattatttaaaaaagttatttttgtttgttttag
>NW_019171520.1:192833-193156
ataattaaatacacttttcttaAGCCTAACTCTCACCCTGCTCCAACTAATAACCCTAAAACCAACAGTAGTGAGAATCAACAAAGTTTCACcagtttattaaaattatgatCATCTGAAGACATTTGATAGATAATCTAAGTGGATTTGACCGTTttaaattaaccaaattaaagAAGATCAAGAACTGCACTCTAGTTCATGATTGTTAATAATAGTTGATCTTATTCTGATCTTCAGTTCTAATGTTTTGGATCATATTCTTGTTCTCTATGCAGGTGATGTATTGGACAAGATGTTCATTTTGATCTGGCTCTCCAATG
>NW_019172943.1:91079-91323
gcgaggtCATGAAGTCGTCAACACCAACTGGTTGACGTCAACACCCTAAAGTCTCTCTGATCGACTACTCTTTTACtggctactgcagacaatggagacagaagaacagtttcctgtgcagcatcatatacaacaaaaaacaagaaaaagtggattttagcggaaggagacctttaattatttaaacatcaaTGGCATAAAGGCCATGGCAATACTGGGCTAATATAGcgtaatattgatttat
>NW_019172943.1:222468-222758
CGCCTCATTTCTATTCGCTAGTTAAGGAACTTAGCATGGCTGCTTCTCTCCAGCCCTGTTTTGATTTGGGTCactgattaattaattagataAAAGTATTTGAGAGTTTGCCTTCATTAGCTGATTCAGAAAGGCCTTCAGAGCTAATAGGGTGCCAAGATGTACGCGCAAAGTCTTCTGTGAAGTGTGTGCATGTTATCAGGATGAGTGGCTAAGCTGTTTCCTGTGTGCTGTCAGACAGTAattgggctgtgtgtgtgtgcgtgcgtgtgtgtgtgtgtgtgtgcgtg
>NW_019172943.1:253282-253505
AGGCAGAAATGGTGGGCTTGACATTATTGGGTTAATGTCTGCATGAGATGACGTcaaagtctgtgtttttttacatgttttgatGTGAAATGGACCTTTTCAAAACTGCCACTGAAGGCCTGATGGAGCCGTTCCTGTTTAGCCCAGGGGGCATGACCTCTTGAAAGCCCTCAGATAAGGGAACTGTCAGGATACAGCAGGGCTGACAGCCCGTACCTGCAGT
>NW_019172943.1:293542-293833
AGAACAAACCAATTAAACTATAGGTTTGAAAGCAGGTGGTCCTGAAATGCATTTAAGAAATGCTAAAGTGTTTTGGAGCCTTTGCTCAGCAGTTGTGAGTACAGACCTGTAGTCTGAGGAAGAACAAACCAttaacagcagcacagagcCCCGGGTACCCAGGGGTCACTGATGTGTGAGGGCAGTGATGAATATATCCCACATGGAGAGGAGGAATGTCTCACCTTAGAGCAATAAAAAAGCTCAAATGAGCCTCAAAATCCTGTTTTTATTAcatccagaggtggaaaa
>NW_019172943.1:436094-436334
ACTCCAGGTAAGGCCCTGAGCAAGGCGCGTTGCTCAATGCTCTCTCACTTCACGTCTTTTAGTACGTCTTGCACCCGCACGGTTAAAATAGCGATGGAGTTCGTGAATATAGCTATGCTGATTGGCGTGGTgctctggaagtgaggtgtgttcaggtacatttctgccttattgctatcttggcagaagaaaacacaggtgcgccactaaCTGGTTAAAACCCTGACAGTCACCTGTTCA
>NW_019172943.1:479464-479688
aagagaataattttttcattatttacttGTCCATAAAATGTCCATAAAAATCTAAAGAACATGATTTATTAATGAACCTGCTACAGTAGATCAGTTAAGACTGATTGGGACTGTATCTAAACTGTGTGTTTCTTTAGTGTTAAAtgggagatgctaggctaacagcactgtactTACAGCTGCATGATGCTGAAAAAAACTGACATTCATCAAACTCAACGCTG
>NW_019172943.1:506848-507180
TGCTTTCGAGCCAAACATGGATGAGATGTTGTTGAGGTCCACTATGGGAATATCATTATTGTTAGAGCATCATAAAAAGAATTTCATCTGGTACTGCAAGGCATTATCATCTTCTTTGCAACCACATCCTCTACTGTCTCTGCAGCCACTGTGGAACGGCTGGCCTTATTCCACAAGGCTGTGCATTTTGCAGTTGCACTCCTGTAAACTGCCTTCTCTTGTCTGGAGAGAATCTAGGACTGGGCGATATAtcgagatttaaaaaatatcgatatatttTCATATGCGATATAAGAAGACACAATATCGTGTATATCGATATAGACTACGCT
>NW_019172921.1:46342-46635
ttttcttcagtgtatacatttattttgttacatatcTAActatctcttctttttttttagtttatgacCTTTAAGAACAAAATAGTGCCTTTGAGGACAGAGCGCTTTGGAGAGCGGGTGAAGTTCGCTGGGAATCTGGATAAAAACGATCTCTCCATCACCATTTCAGACGTACAGATAACAGATGAGGGAATCTACAACTGTTACGTACGTAACCCTCCTGATCGGATCCAGGGCCACGGAATTATCCAGCTGTACGTCGTCACTGAGTGTGAGTACCTGCAGAACTCCAC
>NW_019172921.1:82652-82893
gggagtttttcctgctctgagggagtttttccttgcctccgtgctcactgggggttctgtatcatgtatattctatgtttaatgttttgcctgattctttgtcctgtaatcatgtttctgtaaagctgctttgtgccaacaccagttgtaaaaagcgctatacaaataaatttgatttgatttgataatgTTTTTCTCTTCACAGTAAATTAATAGTGAAATAATGGCTGCAGTTTCACCA
>NW_019172921.1:152723-152950
tcacaatatattgattgttgaattctgtgaaactgacaccaataaatccatgattcctggtatttgattatACTCTTCAGTAGGGCTGCACAAGATATTGTTTAGGCATCATCATCGCAATATGCACATGCGCTATAGTCACATCGCAGatgtgcaatgtcacttaaggcaattaaattaagcatgtcatgttgcaatattttgaagaATGTTTGAAAgagtagata
>NW_019172921.1:154310-154781
TCATGGGAAGATTCAATTTTTCTCAGTAAAAACAGCCAAGCATACAGTCACTCCAGGATAATTAAACCAATGAAATCAGTCATGCAATAAATATTAGACTATGAATCTGTCTGACCTCTGTTTAACTACTGTGAACAGGGAAGAACCAAGAAGCTGATTAGAATTACAATATTCTGTTCACCACAAAACACACTAGCATCTGTCcaaaaacacatataaataatatttagagGAGGATGTCTCAGATCGAGTGACTGCTGCTGAACTTACAGAAGCAGCTCAGAAAGTCAGGAGAGCCTCATCAGCCCCTCACCTACTGAAACACCTCAACCTGATCATTAATCTCATCAGTAATTGGTGCTTAATGTGGAGAACACTCACTGAAGTATGCAGCCACAGCCAGAATAGCCAGAATGACCAGAACACAGAGGATGGTGAGGATGATCTTTCTGTGCGATGCCCCTTTGCTCC
>NW_019172921.1:163423-163731
TTTCACCACAATATTAAGAACTTGCTCCTCAAAGATCTCAGCTTCGTTGTCCATTTCATGCCTTATACATGTGGgtaagcattatcctgctgaaacatGCCAGTTAGAAACCTTGTCATAAGTAACAACACATGCAAGCACCAgctctgtaaaatatatttatcaatATCCCTTTACATAAATTTGATTTGCAAATAAGTGTGTCAGGAAGCACTTCATATCATGCACATCAGCAGTCCTTACTCAGTTGCTCAGATAAAACTGATGAAACTAGTCTGTGTGCCAAAGGGTTGTCCAAGGTAGTTTGT
>NW_019172921.1:186420-186709
ttatttttacACACAATTATATTTTGTTGTTGTAAAGCGACAAATGTAAAAAGAATTAAGGGCTGtggatacttttgcaagccactgtatctcATTATGAGAGCACCTAACTGGGCACTTGTTTTCCGGGAACTTATGGGCACTGTGTATAGTGGAACAGGAAACTTAGCTAGCTACCGAGACATACTCCCAGagatttttaatgctttttgtgcatgtcataaaacattgaaaccaCACAATAATCAAGGGTAATATTCTGGTTATCATAGTTTTTAATGAGGGAAAT
>NW_019172921.1:232816-233090
ttatcagccaatcaaacagcatATTAACCCCGCCCACTGCCCATCTGCACACTGAAAGTAAAACATGGCAGCATCACAGCTAATGGggcataataaatgtatttttttcttaccaTTTAGTTTTACTGCATAGGGATAATTTGTGAAATAAAGGAAGttatataaaagttatataggataaaaataacagtgttaaacaaattatcattattattattattattattattattattattattattgtgtattatattagtaatttatttactaa
>NW_019172921.1:254967-255336
GAGTAAAACAGTATATATTGATTTCAGAAACTGTTATGCTATATAAAAGCAAATCTAATACAAAATTACTAATTTaaggtttatttaaagttactttacaacattaTAGGCCAATTTGAGCATCTCTCTTAATTCCTTCCTGACACACCTTAATTTCtttggacacaacttctcattcaatgttttttcattatttatttatttaattgattttcttcatttaattaacagattaatattaaagagatgaaaacaattaagagacacatatggaattctGTAGTAACAGTGAAAAGTGTCACACACATGAGCACACCAGAGGTCAATTTTCTTAAACAAGGCCTAGCAAACCAATCACATCCTAGCAAA
>NW_019172921.1:276199-276547
CGAATTACTCAGCCTTTAACAACACCACAATGTGAATTGATATCGAATAATTCAAATGAAGATCAATTAAAGATAATTTTTCAACCCATTCATAATATTGATCAGTTCTGCACTGAGtctgacatttttgttttacttcttAAGATTTTCAGTccagaggattttttttgtttgattaagAGAATGGTAGCATGATCTTCATTTCCAGGCCTCTACAGGACCTCACAGAGACCATGAGACTTATAAAAAAGGCTCCAGTATCATCACATCTCCAGTATCTGTATGCTACTCAGCTAATAATCTGAACTGGCTGCTGCTCTTGTACTTATCAGGAACCTGCAGAAGaga
>NW_019172921.1:276820-277127
tatagcgctttgtACAACTGATGTTGGCACAAAGCaaatttacagaaacatgattacagttTAAAgagtcaggcaaaacattaaacatagaaaatacagaatacagaacccccagtgagtctttatacatccacatacagtggcgtgcacagacattttggggggcaagtgcttaGGGGGGAAAAGGgcacttttaattttactgcCCCCCCCCAAGCAAATCAGTCCAGAACCGGGGCTGTATGTGGTCGTCCTCACGTTATCTatcattgatttgggctagagcagctagtttatctggtgacca
>NW_019172921.1:278470-278961
TAcagttaaacacttaaaatacagGCTAAAAAATTAGACAGCTAAACCATCTGGCATAAATGCAGGCCGAAACACATCACGGCCTCTAGTGCACATAGTCTATTACCGAGgtgatcctctctctctcgctctctctccctctctctctctctctctctctctctctctctgcttctctctcgctctctcactctgtctctctctctctctgcttctctctcgctctctcactctgtctctctctccctctctcactctgtctctgtgcttctctctccctctctcactctgtctttgtgcttctctctcgctctctccctctctctccctctgtctctctctctccctctgtctctctctgtctctgcctctctctccctctgtcactctgtctctctctgcctctttctgtctctctctctctctctctctctctcacactctgtctctcattctttctcactctgtctctctccctcactctgtctctc
>NW_019172921.1:288194-288433
CAATTTTGCATGCTTAAACTACTATTAAAggcttttattgtttcttctgttCTTATTCGTTTGTAAACTACTTCTTTATcctgtttagtgtttttatagTCACAGtcgaaaataataaaaacaggtaAATGGTCGGTTATGTCACATGTAAGCAGGCCACTAATAACTTGTTTTTCAATAACATTCGTAAAGATATTATCAATTATTGTAGCACTTTGAGATGTAATTCTGCTTGGTTT
>NW_019172408.1:33055-33259
TGCTATTAGGCAGAATATGTCTTGAACACAGGTCAAAGAGAAATTAGCAGCAGATGGTTGCTCTCGGTTTTAACCTTAAAGTGTGTCTCTATTTAAGTGTgatgtatttttagtttttaatctcCTGTGTGTGACAAAGGAGTTAATAAATGACAAATGGTGTTCAGTTTTATACTTGAGTAGTTTATTATAAGAATACCTgtt
>NW_019172408.1:105995-106254
TACTAAATGTTTCTGGTATCTGTTGATCAGTAAATTTTAGCCCATTCCTCAGCTTCAAATCTGGGATGCTGGTGGGTTTCCACACATTAACTGCTCACTTCAGCTCCTTCCACAACATTTTTATTGGATTATGGTCAGGATTTACTTCTTTTTAAATCATTCTTTTGTAGAATGACGGTAGAGTGTGcttttagggtcgttgtcttgctgcatgacccaccttttCCTGAGATTTAGATAATTCTGAGATTCTGTCCTA
>NW_019172408.1:108810-109086
GCACTGTCCCGCTTTCTTTTCCTGTGTTTACATCTGTGCACCACAGAacgctctgtcttcctattggtcagagtcagggagcAGAGTCGCGGAGCAGCGTGTCAAACTTggcgataaaatacaaaaaattctaacatgctagtctttccGTCGGACGCTCCGACGATGTCGCTCACGTCAAATTACTACTCTTtgactgtgtcacactacaCGGACCTTTGTCGCGCGCGAAATTCAGATCCGACGCACGCAATGTGTCAGCGCCGACAAAATCGG
>NW_019172408.1:122410-122672
tattagctagcagctcgtcccacatagcttgttaccagataaagctaatgctgctccagcagtgctagccagggttagcagcagactacaggccgataatactcacctctgaatggccgaATTGCTGACACTTAGCAGGTATTTCTAATactactggagaactaaactgaaactcctgtataactctgtacttcagcagagtgactttactgcttcttaatacctgactggtacaatttatacataaggtgcagcagattat
>NW_019172408.1:162714-162939
AAAGACATGCACCATTGGGAATTATTGTGCAGTcatgttaaaaaatgtgtacCTTTATTAAAATGAGTTGTTCTGCTGTACAATATGtgcaacattttaataataatttaattgttattttgcATGTGTTTATTTACAAAACCTTTAATCGAATGCGCATACACATTTAACATCCTTAACAGAACACATGCAACAAGAACATTAAAATGCCATGTGTTGAACGTT
>NW_019172408.1:239619-239893
TTTACTTCTTTTAGTATTGCGCtactaattttcttttttgttctttctctgtTATTCTGTATCACTCCAGAGTAGAGCTTAggttctctgcccgaacccgacctgacccgaggccttcgggccgagatttaccaccacattcctcgggctgggtcgggtcgggctccagaaaatagtctgagatgtaggcttcggtttttaactatatttttatttttaaataaagctctggtgtgataatcacaaagttgctaagtaaccaattattattgtt
>NW_019172408.1:331298-331660
AGTTGCAGCACTGTAAAGATGAGTCTCCTTTCTGCTTCAAACACGGACGATCCAACCAAACAAAGCTGAGATGATGAGATAAGCAGGAAAAACAACACTAAACAACCTCCAAAAATGTGACGACCAATTTCGCAGACCCAGATCAAGCATAACCTAAACCAGGGGTTCTTAACCTTGGAGACGTGACCCCCACTGGGGATCCTGAGACCGTACCTGTACctgggggtttgagagatgtAGTTGTAGTGATGGACAATGTGACTAAACTCCTTGAATCTCATGAGAATTAAGGAGCGCAAACATTCAACTGACGATAACCAACAAACAATATAACCACCATCCACCATATTgaacttttactt
>NW_019171540.1:34728-35018
ttgaaatgtatagtatagtttctTAATACattactggtcaaaagttttagaacacccaatttttttcctttatttttgccatttaaaatCTTCAGGTTCAGTTAATAACTGGAACTGGTACAAAATCCAAAATACagtgtattaaatttaaaacaaacaaatgatctaaaaactgaaaaaaaagtcatttacagttttaaaaaagggGGAGGTTTTTAGatattaaatagttaattggTTAATAGCTCACAGTTGGTCTGtataaatggaaataaactataCTTAGTTTT
>NW_019172945.1:192460-192762
acacttttaagttactacatgattccttatgtgttccttcatagtctggatcacttcagtatttatttacaatttaggaaaaaataaaaaaagaacgtttattgagaaggtgtgttcaaatctttgactggtacttaCCAAATTCCAtcatttagtcatttatttgcagaaaatgagaaatggctgaaataatgaaaaagatacagagctttcagacctcaaataatgcaaagtaaacaaattcatattcataaagttttaagagttcagaaatcaatatttggtggaattaccctgttttt
>NW_019172945.1:193186-193426
ccgtgtctccgttcccattcattcaatgaaaatgaagccaaaatcttccgccatgttggcgatcctgccacctgattctgcgcagtagagaccagaggagggagaaagactgtggagagcagcctactcatttaaataactccgcccccgagggctgcctcgcggtcacagactgcagagcggagcggagcggagctaacggtctgttattggtcccgtccataagcagcccttttacca
>NW_019172945.1:427576-427795
ACCATAcagtatgtaaatataaattttattagATAATTATAAAgacataatataattaatatgaataatatgtgtaataaataaataatgtatacatcatgttattttaactaatttatttaataatatatggttagaaaatataaaagctAAGTTCTCAGGTCACGCGTCAGTATAGAACACATCCCTGtgctccagtgtgtgtgtgtgtaaggcgtg
>NW_019172945.1:505317-505531
acaatgtagaatgtaactttttagaaagttaaaataaaaaaaatgaaattacttgctatttacaaaagacaggaacaagaagcataatTGTACTCTAatttaaatagatcacatatatttaacattaattcttagtacattccaCTTGGATCTGAACACAGTACTTATGCATTGTACAAGCATGGAACAAGATGATGTCAGTGATGCAACATTC
>NW_019172945.1:547511-547779
tttcagcacatactgttgctgaacctaaacctgcagaccaactgcagcatcaaaccCACATcctttacttacttaaatccaggtggcgagcttttttggtcaggcagtgtatttctGTAAGTCTAAAGTCTAAATATAGTATCAAGTGATTATAAAATTTCATTACTTGATAGCTAAACTGGCCTCATATTTACATTCTTTTCACTAATGTCAGGCAGGCATGATCAATCTGACTGGCAGCGTTTTGGGCAGCAGTAACATCAGGGCA
>NW_019172945.1:556236-556495
TTCGCTGGTACTTACAGAGAAGACCCTCTCAGGGTAGCCCTTGGCCCTCATGTTGGTGTCATGGACTTGTTTCAGGATCATCCAGGCTTCATCATGTTTCCCATTCTGTTAAAAGATGATGTTAACTTACATTACTACCTCATGATAGGCAGCACAACAACCAGAACACCAGATAGAAAATGATTATATGCTGACTGTAGTAAGACATACACGACTAAGGCACAATCCTattttttcagaggcacactccaaacagagg
>NW_019172945.1:605345-605603
CAGTTTAAAGGTTGATATATATTGATGTAACGGAgcaaaaatgtccaaaatcaTCATCTATTCACACTTGCTAGCTCATTAACTAGCATTTGGTCTGAGAAACCCCCCATCCAGTCTGGTTATAACCACAGGTTGCCATCCTTTAGCCTACGTTTGCTGCAAGGTCATTTTGATGCCTAACATCACAACAGGCGTATTATCGACCCATTTTCTCAGTGTATTCACCAAACAGCCTTAATAATCAACCCACACATGTAT
>NW_019172945.1:663444-663699
CAGTAGAGTGAGCagtaagaaaaaacattttctaaagaACTGTAATGGaactaaatgtaaattaaactattttttttactttaatgatGTAATGTATATCACTTCATAAATTACTATAATTAAATCTACACTTACTGTAGTAAGAATAATGATTTGATAACATTTATAACTAATCACCAATCCTTTTCATAAATcgtaattaaatcaaatcaaatagtAATGCTATTTTAGACTTTAGGATGCACTAAATTACTG
>NW_019172945.1:670518-670720
GTTGTGTGTGAATATCAGTGGTTCTGTgacgctctgcagtttaaaccacaTAGACGAAAATGTGTGGGCGGGAACACAAGGCCTGTTGGACCAATCACAGGTACAGTTGTCCACGTCATGTGACTGGTAGTTACTTTCCAAGAAGGTGCGCAGGGCACGCTGTAGCTCATAGGTTACGGCATAGGTTTgaagcagaagtata
>NW_019172945.1:742806-743104
ATTGGATGTTCAAGAGAACAGCTCAGACTgtgctttacagaaaaaaaaaaccactgaTCAGTTCAGATGATTTATTCTTTAACCAAGGTGACCCAACAATTTCCTAAAGCCTTTTTTTGGACAGAATTAGTTATACATGGGAAGGTTGAGTAACATACAATAAACCTgcaactaaaaatgattcaaaGTTGGGCAGCAAgagtttattagctcagtaaaacacaaacatttgattaagtacaaataagtatctaaaaaaaagagtataagGTGCTTTACattactgtgtttaataaat
>NW_019172945.1:791828-792109
gacgtcctctgaatttctagtttctttccctgttctttctgttgaacggggtggacccacatcagtctgtgggaacggctgcgtttccagcgcagttaaatcacagaaacgcacaagagtccagcaagtttgggagttatagctggagaataaagtggccaagtgattccttttttgtgccttttttcttgtcggaggctggaccatgataaacgcgggcgttgagcttgacacgcccacaagcgacaaacgctgggcgacacaagcgactcgtcgcgttc
>NW_019172945.1:946294-946596
catactttttcttgcaactgtgtTTTCTTATTTAGACCATTGATTCTTGGAAGAAATTGTGTAGGTTTAAAAAGTTGTACACAACAGAACAGAGAGTATAAAGAACTGTACCAGATGAAGTGTAGGAACTGTAACAGACTGCATGTACCCACATCAGAACTGTCCAGAAGCACACCCCCCCATCCCATAGCGCAGAACACTGTACACTGAAGGCTGCTTCATCTTCTTAAAGATGATGAAAAGTTCTCAGCAGAAGCGCAGGCCTGCTGGAAGATGTGAATAGAAAACGAGACCATATGTCC
>NW_019172945.1:981193-981495
atttatgttaatagatTTTGTACCAAGTAGGGGAGAGCAGGGCGGGAAAATACTAACATGGGGTACAAAAGAACAAGGGCCGAACTGTGCTTTTCCACTGCATTGTACCTAGACTACAcgactcaactcaactcaactcaactcggctttacagctctggaaaaaattaagagaccacttcagtttctgaatcagtttctctgattttgctatttataggtttatgtttgagtaaaattaacattgttgttttattctataaactacagacaacatttcttccaaaatccaaataaaaatat
>NW_019172945.1:996076-996375
ttactggtactgGTAGTTACTTTTATAGGAGTAACTAAGTTAGTAACTTAGCtactttttggagaagtaactagtaactataactaaatactttttttaaaataacatgcccaacactgaCGAGCACTGGGCGTACCTACTGGAATGGACATTGGTGATTGACTGTCAtcaaggttttaatcagtcagtggagtaCCTCTGTTTTCCACCGCCAAAATATATAGCAACatggcagaaatttacctaaacacacctgaCATTTCTagcaatgaggtgtggagctactttgagcctggata
>NW_019172945.1:1149241-1149591
AGTACTAACCAATGAGAGTTGACGATTTTGCAGAGGGCAAGCTCACAGCACATGCGGAGATTGGCCTGATGGTCGGCTAGAACAGACGGAGGCGTCCTCATGGGATCGACCTCGCAGTTCTCCTCCGACTCATACAGGGCTCGGATGAAGTCAcctgcacacaaacaaacatcagCTTACAGAATCCCTGTGTCACAATAGACACAAGTTATTACttaaccagaaaatagacgttcattgatggtgtgccttatgatccagtgcatcttatagtgcaaaaaatacagtacttccCAACATAAAGCCCACAATGTAGAGGAAGTTCCTTAACAACTGTCACCTAAAGCATC
>NW_019172945.1:1203774-1204001
TGAAACTCTAGTTTCTAAAGAGTGAAATGATTTACTATTGGTCACTGAGATTATTGTTAGGTGTAGTATAAATTTTCCACAGTTACAATATGTGAATTTAAGGAATAGCAAAACTAAGCAAAAAGTGTGTTTGGGTGTGCATGTTTTGCTACCTTTGTGAGGACCAGCTGCCCTCAGAAGTATAGATGTATGTTATAATTTGacaaaaacagtgatttaattTGAAA
>NW_019172945.1:1302380-1302691
ATCGAATCatggtcgcggtccaatacactaccgctgccccagctagtgaattgggacacagctgtgaaaaaacagggttataaGAAGacagggagcccgagaacgtgCGGGAAAATGAGAATGaacggaaactaaagtcacgccaagcgcgacagagaaacaggggaggaatgtaaacagaatctagccagagaggcatttttttttttcattatagttcaaacaaactcacgagccagatgtttcatgctggagggccacatctggcccgcagGCAACCTATTGCCGACTCCTGCAGTAAAGGATCATAG
>NW_019172945.1:1407992-1408263
actcctggtgcaaaaattcaagcagttcagcttggtttgatggcttgtgatcatccatcttcctcttgattatattccagaggattttaatttggtgaaatcaaagaagctcaatattttttaagtggtctcttatttttttccagaactgtatgttAGCATAAATGAGCTACTCATTTTGTACTTGTTTCAACTAAACTACCTCTAGTTTTACTTGAGTTTAGGTTTACTTTGGGCTCAGGCCACCCCAACAACCCACAGAACCATTTga
>NW_019172945.1:1554737-1555076
ATTCCAAATTACAATTTTATCTACTCATAGTGCTTTGCTCAGCATGCAGAAGGTTAATGCTGTCTGTAGATTAGGCCTAAAAAATAGCACAACCCGTTTAGGAGAATTTTGTTgttataaaatttattttttacttatttggcTGATTGCTAATTTGCTTACACTATAATTGACACCTATGCCAAAGTCTGATCTCTGAAAAATAGCCAGTTGTTTACTACTGCTGGTGTAGTAATTGAattgatcctttttttttttttttttttaggaatttggATATTTCTcgatttttactcattttaaacaTTCCTGCCCACTTACTTCAGTAGGACTCAACTT
>NW_019172945.1:1694992-1695342
ACTTCAAATAAGGAACATTTGATCTTTTGTTACTAGTGATTAAATAGTAATTTAACtcttattaactcaataaactcacATGAAGAAATAAACGCAGTACTACATAGAGTACTAGTGCTGCTAATtaatacactcaaaaacaaacaaaagttttaattttacatAATTGGCTGTAATAatgcaatatataatatttagaaaaaatgaaGCTTAATGcatagtgaaaaaaataaaaatgtctaaTTCAGACTTtattgacacaatgaaaaggcTTTAATAAATGACTCATTTGTGTTCTGTTATATCCGCTgactattaaaaaagaaaagtagattAACGGCAGGAATGGC
>NW_019172945.1:1710324-1710678
TCCTCAGagctttgggtaaatattctttggactcaTGTggcaaaagtggaactttttgtaAGGTTTGTGTCCAGtcacatctggcgtaaaactaacaGATAATTCCAGAATAataacatcatactgaacataaaacatggtggtggtagtgtgtgtgatggtttggggctgctttgctgcttcaggatctggacaacttgctgtaatagatggaagcaggaattctgctgtttaccagacaatcctgaaggagaatgtctggtcatctgtttgtgacctcaagctcaggagtacttgggttctgcagcaggacaatgacccaaagtacacaaacaagttcacctctgaatggct
>NW_019172945.1:1742711-1742984
AAAACAACCTGAGAGCCTTAACATGTCTTATTATTATAGTAAAATAgtggaaaatatgaaaaatcttTTCTTTGGGGACCATTTTGCTCAATACCGCAGTTAATTCTCACCTCATAATCTGATTCTGATTGAGAATGGTTCTAAATGTACAGGTATTTGTGATAatagtattttttacactataaaacTGTATAACTTCTCACACACTGGCGACTATGTGAAAAAAACAACTGAGCTGAACGTGATACTGGGACAGTTCTATGGACAGCTCTC
>NW_019172945.1:1767596-1767820
tttattttactttaatactggatatatggagatatttggagtgcattattagtgtcatgacattctggatcattgacttctgttacaaatctgataaaattctcctatgttttaatatctcagttaggggtgtgctgtattatattgcatgcaataatacaacttaatcttcattttgttgcagtagtgtattcttaatagtagtgtattcttaataattgttt
>NW_019172945.1:1852809-1853127
ctgtctctagtacatctataatgggaaatgagaacagtgagcatttttcttttgttaaaaacaacataaaagtagtaccctgatttGATTATTAGGGGTGGCTGagatggcacgatattttagtgtagaatatcgttcacgatattcaaaaatgttggtgatattattgcgttcGATACGATACGGCACACctattatacactatatgttcaaatgtttgtggacaccttataataaatgcattcagcttctTTGAGTTGCACCGTTTGCTGACACAGGTGtgcaaatatacacacatagcTTTTATTATAATACCTT
>NW_019172945.1:2299786-2300275
TCAGAACTTGAAGAACTGCATTAGTGGCAAGTTTATCATCCCATAATTAGTATACTTGTTTAAGGTGGCAGCTGAAGAGAATTGCACAATAAAAACTGTAAGAATAATGtcaaaataatatagtaaaagtgtgtaaaagaAGTATTTTAGTAAGTAAACAGGTTTCtgcaacactgaaacactgttcAAGAGTGAATGGCTTTTTTGGTGTTTGGGTTTACATCATTTACAGCATCTACTGTTTAGAAGCTTGAACCGAGCATCGCATTTAATTCAGTTTCAGTCAAAATGTAGAAACCCTTGTGGATTAATTAATAGTTGGTTTAGCACATTTAAGGGAGTTGCACAAGGTTCTAAATGATGCAAATGACAGAAATGTAGTCACAAGAGTGAAGAACAGAGTCTAAGGGGTTAAACTTAAGAAGAATAAACTTTTGCATTGAGAGAGATGATCAGAGCTCCTCTAATGTGGATGTGATCATTAACAGG
>NW_019172945.1:2335362-2335633
ctgcagatatttaagtttatCTTTTAATGcggaaacactgacaaaatgacactctgacacaatgaaaaattagtctgtgtgcagcttatataaaacagtgtaaattaattcttctgtccaaataactcaatatacagccattaatgtctaaaccactggcaacaaaagtgactACACCCCTAAGAGACTACACCCCTAAATATCCAAATTGAGCACTGCTTCTCATTTTCcttccaaaatgtcatgtgactcattaGTGTTACTtggtctc
>NW_019172945.1:2346576-2346872
ttagataacaatatttaaagacattttttttacgaTACTCACGTTTTGTTTCATGTATTGATAAGCAGACTAAAGTAACCAGCTGGGGCAGATCCTGCTTTTGTTCTATTCAAATAGCCTTTCATGTATATTACTGTGACTCTTATTTAAATTTCGCTGCACATCGTCCAAATAAATAGGATTTCTATTGGGATGTCCCTGATATGTTTTTTGTCAATACAATGAAATTGATCCTGATATGATAGAATATTAGTATATTTTCAAGCTATATTTGTTTAACTGTACCCTATCAACAC
>NW_019172945.1:2501376-2501628
GACCtttgatttatttgtgtttttgtttgtatttgcagttttgaataatgaaaaaaaaatgttgatttgctttcatttttcttcGTATTGAGTTGGTTAAAGTAATGGTTTGGCCAAAAgtcttgtttatttgatttCCCCCTTACTTCAAAATAGTCAACTCTGACCAGAAGGATAATATAGTTGTGATTTCTGTTTTCAGAGTTACTTTAAGTTtgaatggacaattctagccagacaccaccaggCGTG
>NW_019172945.1:2523924-2524192
ttattgaccatgtctgcactgatgttttaaaaatcatatgctCATGAACATATGCCTTGAAGGAACCCTGACAACACAGAGTATGATTGTAAAACAACATGTAAAGATCACACTAtgacttttaaatgtattttgcatGGGCAGGACTATACTGTGTCTCTTTAAATGTTATGGTGGAAAAATgggtttgtttctttgtgtgtgtaacctGAAACGACCTGGAGCATCTAAACCTACCAATTCTGATTTCTGATTATAATAATCTAGT
>NW_019172945.1:2526805-2527182
gataacatataaaataaaataataataaaacaagtttGTACAGATCGTATTTTGACCAGGTATCTATTCTAAAAGAGATCTTAATGAGACTCCCTggtaaaattagtttttaacaAATTTCTTTACTGCACTAGATAATTctcacattttatattaattgcagcttgatttagaaaCACATTATATTGTCACAAAGTAAATACCCTTGTGAAAAagttgtatatttaaatatgataaTAATGTACTTGAActgtatttataattaaatCCTTATAATTATTACTCCTTATACTTCTCCTTCTGTATTtcatctgtatctgtattttagTGTACTTTATTTGGTTGTGCTTATTTTGTACTGGTGatgtttttaagaa
>NW_019172945.1:2533497-2533711
ctagatctaatattaagtaaaccaaatCTTTAGGTTTGAAGTGTTAGTGCTAAAGTCTGGAtacgattttttttaatataagttaagttatttagattgaCTGTTTGAGTTTTTCGAcgtttttgtttgactcgggggacagacacagtctgaatacacATATCTTTATGTATTTAGAGTTTAAAGTAAATGAAAGTTTGCTTACTACTAACTT
>NW_019172945.1:2613780-2614173
CCATCCACAATGCATACTATATATATTCTACTATATTCTACTCACACATACATAACTCCtacaaataaaagtatatatgtGGATCTTGACTCTATCATACAGTTTAAAGAAATTGAGTTGTGATacaacaaattacaaataacagTCTGCATGCATATGCTATATAGGAGGAGGTAGAGATGACCCAATCTTTcgttaataaggtcctgcatCCATTGGCCCTACTTTTTCTCAAGGCACACTTTACTCTGGTGCACTGTTCCAACATTGTTTAGGGCTGACAATGCTTGTCTTTATAGGAGAGCTTGCACAGACACACAGGCTATTTTATGGTTGCATTGTCAAATCTAACCACAATTAAAACTCGTTAAGTATTTCAGTTGATGCTCTTAT
>NW_019172945.1:2678182-2678602
aataaaataaaataccataatAATGTGGTTCCACTCTttttaagaggaaaaaaaagttgaCATTTTTAGGAATATTCAGACATTGGAAGTAGAACATttcaaatgtataaatataaaataaaaaaaaacaactgtgcttttaaacaaagTTGATGTTCATGTTAATGAACTTTCCTTACTAAAGCTAAGCTTAAACAATGGACAATATGAGCCTCagcaaaaatgtgaaaattcaGAATGattccatatattgtacaataaatcaatgatgcaattattgtgacaggccttcCATATAGGTAGAGTGCCTTTtattgatttacagtaactgtgTCTTGGTCATTTGTTGTTATTGAGTTAGTGATGTATCGTGGATATCACTCTACTAGCAGTAAAATGCAATGAAGGTCTTGCCTTTAC
>NW_019172945.1:2687691-2687960
atgtatgaattttaccagtaaggttgtaaggagcagtaaagccactctgctgaagtacagcattattagcattagcttcaaACCAcatctttcactgttcagaggtgagtatatcagaccaTAGTCtaggtgtttgctgtgtttcttCAGGCCAGGGcaaaatgtgttgctttttgacaTCTTTCAgctgcaaacactttttcacacagggctagattgtttttttattctttaataaataaaatcatcataaaaaaaagtgcttttca
>NW_019172945.1:2706171-2706503
CAAGATAAAACAAGTTTCAGATTCAAATTAtgtcaaaaattaaaacaaaacacaagtgGAGCTACAATGTTTTTGCAGAACAACAAGAataggtatatatatttttttaaacaaactaactgaagaaatgcagaaaaaaatcatCCAGTGGTATTTTgctaattagtttttttataattatttttttttatttatgtatgtacagtaccagtcaatagCTTGGACACATTCAAGGATTTGCTTTATTTCTaacaattaagagacacatatggaattacgtagtgAATAGTAAAAAAGGGTTGGtccttcacaatcccctgatctaaacctga
>NW_019172945.1:2821061-2821362
ATTTCTCAGATTTCAGAGATCAGATTATGATCAGATTACTGCATGTGTGTAAACTGCAGAGCCTGATTTCTTTAGATTGGATTATGATCAGATTACTGATTATCTGACTTCTCAAACTTCTTAGATTGGATTATGATTAGATGACTGTTTACTTGTAAACTGCAGAAACtgacttttcagatttttttagatTGGATTATGATCAGATTTCATTGTGTGTGTAAACTGCAGACCTGTACTTTTCAGATttcttaaaattgtattaaGATATTCTAGAAAGTTATTGTATTAAGACATTTTA
>NW_019172945.1:2853832-2854370
GAACCAAGGAACACtggaatatatatacaaactggGAGACTGGAAATACCTGGAGAAGGAAATGAGGGGgaggggttacaaacaagacaggtAGAAACACTAATAACTGGGCGGGGCTAGGGACGAGAGAAGAAACAAAACCgaacacagaaacacaactCAAGACAGGAGAGCACAAGAAAAGAACAGGAAGTACCAAGAAAAGAAGATACAGAGGGGCCAAGGTAACAATTGGACTGAGAAAAGGGGGTAAACAGGTTCTTCACACCCATATATCTCTTTAGCCCTGTTTATATGCAGCCTGATGATTTGTTAATAATCAGACCAATAGCTCAATTGAAATGGCACAGTTTGTCATCATTTCACTATTTCACTTTCTCTGATGTTTGTTGTTTCCTCCAGCCTCATCTGTAAGTTTTAATAAGCCCTTTTTAAATGGTTCTAACCATATGCTCCTAATCCTGCAAACTGGATTGGATTGAGAAGGTAAAAGATGacaaacagcagctttacagctAACGCTGATCACAGTCATGCC
>NW_019172945.1:2985852-2986326
GAGTATGTGTAGTTTTGCCTCTTGTGGTGGGTTTGTGTTGGCACAgggtgtaataataaaaatctgctGGCTGGTCAGATGCCACCTGCCTTTCTGCTCCCTCCAGGCACGGATATACTCGTCCAGGTTAACAGGACTTTGAGGGAGCGCCCTATTATGGGTCTCCCATTGGCGCCTCTTGCTGCAGGAGGTGACTGTGAGGCGCGTGTGAAGATCAAACGAAGCGGCGATTGGATTCAAAGGGggaaattcaaatttaaatggCGAGGACTGTAGAACAGGCATGTCACTTCGCCAGCTGAATCGGAGCACAAGGGAAGAGCATGTTCTGTCCCTTCCAGTCATTATTAGAATGCAAAGCAAAGCATTATGAATTCTGTGCACTCATGCCTTTTTCAATAAGTGAAGTTGTGCACCTACAAAGCATATTCAACTTTGGGTGAATCGCGCTGTGATTTGCTCACCAGCGTCATG
>NW_019172945.1:3153689-3154055
AAAGAGTAAATGCCGCcctttttaaccatatatggattatgtttatgtgtgaagggattcctgagtaattaagctgagaacacaaggtgtgatCTTAGTTTAGCATGTGATGTTTCAGTAAGACCTCCTCAAACCTTGAGAAATGTGACTTTTGATTAATTATTGGCTACATTAGAACATTTTTGTGTGACGTATTCCTTTAAATCCTCTCTCTGTTGCTAAGGAGCCCCGCTGGCTCTCTGACTTATTAATGGAAGCCCGCCAGGGTGTTTATGGGACAGCATCAGAAGCATCACTCATGTGGCCCCTCGGACTCCACACAGTGCCCATCGATTTCCATCTCTTTCAGCTGACACTTCCCATCAA
>NW_019172945.1:3347277-3347503
TGCGTTGTATAAAACAGGTGTAGTGTTTTGTCAAGTAATCTGTTGGGAATCAGTTGCCGCTTTTTAAGGACCCAAATTATAAATCTCACTAAAATCATGAAGAGAATCATCATTGTTACTCAAAAACTGCATGTCTCTTTTTTAACTtacagtggaagtcaatgtataaagattttttttttttttaccttgattttgaaggacttccATTGGTCCATTAATTATA
>NW_019172945.1:3364213-3364767
tgcagtattttgagtaaaactgtgctcttaccctgctaattgtaccttcacactctgctcttactggtgcaatgtgcaattaatgaagattggccaccaggctggttcaatttagccatgaaacctcccacactaaaaggacaggtgtttcagtttcattgtccaacctctgtggGTGCAAGCTTTCAATGTCTGAGGAGGTTAGGAGTTATTTTGGTAGGAAACAGATAAGCAatagaatattactgtatatggTCGCACAGTAATAATGTTTTGTCCCTTTTGTCTATGTACCCTGTGTTAGCTGTACTGTCCTGTTCAGCCACACGTCTGATGCCCGTCCTTCAGTTCGTCTCTCAGAGGACAGGTTCCAGAGTCCGGACAGCAGAAAGCTGTTAATGGAATATGAGAGGACAGGTGAAGAGCAGGACAGCACAGCCATTTCAAACACACTGATGAAGTCAGGGACCTTAGCTCATCTGTCTAAACGCAATCAGCGCTGCCTCTGCCCTCTCACGCCTGATTTACGGCACACATGCAGATGTAGGTCTGAT
>NW_019172945.1:3433044-3433454
GCAATTATCTGCGATTGGTTGTTGGTCTTTAGGGAATGCTGATCTCATAAATAAGATTTATGGCTGTGTGATATGGACTGCGTCTcagtcttattatttatttctgttgctGCATATTGTAATTGTGTTACTCCCTGCAGTAGATTACTAACACATGTGTGAATCAGTAATACGACATGGTTAGACATGGGCCtgtgttatactgtatttactacAATTATTTACAGccatttgattttattattgaaaGCCTGTGAGTCACCAAACACCAGCAATGCCAGGAATGATGATGATTGGTTGAAAGGCTCATTTGcattgcagatttttttgcaatattagtGTTGAACCCAGTGACCACTTTAATTTTTAGTCCAGATTAATGGCCTGTAGCCCAAAGTTTGAGGGGCAGT
>NW_019172945.1:3471494-3471706
ctttaccaaacaaacattcacacaaagcaatccagactgttctcatacagagttccccaatggtggaacaaactaccttccactaccagatcaggagaatctctcactatctttaataaactcctgaagacagagctcttcaaagagcacctactctcctaacacctctaactaactaccttccactaccagatcaggagaatctctcacta
>NW_019172945.1:3472351-3472604
tggttttatttagtttgtgtgtgtttcctctGAACCTAACCTTATCTCCAAAGCTCATCCTGAactcctctcctcttcttctcctctgtttgttttgtttgtttgtttattgatgTGTggcctgttttttgtttttttgtttgtgttgtgtcTGTGGTCCAGGTGGAATCGAGGGACACTCTGAACAGCATAGCGCTGAAGTTTGACACCACCCCCAACGAGCTGGTTCAGCTAAACAAGCTCTTCTCCAGAG
>NW_019172945.1:3523854-3524060
aaatctaagataaccacatgtgaaccatttacagactacaattagattatcagaatctgataggcctacctttgttgacactgaaattttgtggacattcctacatatgtcattcttttaatacagccaaattaataacccttttctagatttttaaaaaagttaagatttcatgtcttttttggcataaatgcactcttttatat
>NW_019172945.1:3552808-3553015
taaaatattttggaTTGAAGTTGTTGTTtattgacttgagacttgagtAGTTTAACACATTCAGAGtacaataaatgtaatgaattacctcttgacaagttcagcacagctgttaactgaaagcctgaattccaggtgactctacctcataaatactgtgtttaatcactcactgtcctccactatATTAGACACTTCTTCCTATAT
>NW_019172945.1:4046861-4047104
GGCTCATTTGTGGAAGAAGCCGATTTGAGCCAGGCAGGTTCTGAGGTGAGGATGACCtggtttcaggtgttatttatTCATCACTTTAGTGCAGAGATGAAAAAGAGGCACATTTTGAAAGTTTGAGTTTGTGTAAACGCTGGAAAAACCTAGTTTTGATTAAAAGAAGGCTCAGCAAGAGCAAAGAGGGacattacttttaaaactaCTGCCGTGCTGCTGTCTGTTATCATGTTTATTCTG
>NW_019172945.1:4053095-4053305
CAGGAAGCCCCTCCTCCTTAGCGATCAGGTACAGACCCAGGAGATGTCTATCAAAGCCTGAGTACATAAAGATGCAGAATATCcagctttatatacagtatatacagttgcaagaaaaagtatgtgaaccccttgggattacttggatttctgcataaattggttattaaatgtgttctgatcttcatcaccAGAGGAggtctttgcata
>NW_019172945.1:4059278-4059534
GGGACACTACGTACCACCTCTGAACCCTAAAAGAAATATACAGTGTTTGAAcaaacacaggcacacacagacacgcacaggctcacacagagacacacagagacacacagagacacacagagacacacaggcacacaatAATGTCTTACCTTCCATTTTCCATTGCAGGCCTTCAGTTTCTGGTCAATATAGTAACACAGAGACACCAAGACCATGGCATCATAGGGTGCatgctgtaacacacacacacaaatta
>NW_019172945.1:4206213-4206473
acagacctgGATTCAGGGACCACAGAACGGAAGACTAGAATACACGGAagacaaggatacaaaagactcaacactgcacattcaaacagaggggcttaaatacatgaggagaatgagaaacacctgggcttggatgacgagggggcggggttacagacaagacacaggtgagaacactaattgctagggcagggctggggcggagacaggtacaaaaacacaacaaaagcacatggctgggaacacttgacaggaaaaca
>NW_019172945.1:4287227-4287483
AATGCAATGTGCTTCACTTTGCACAAAAGTggctaataaatacattatatttcacTTTATCTGATGGTTCAACTAATCGAATAATTGATTCAGCACTCTTCACTTTATCTGATGGTTCAATTAATCCAATAATTAATTCAGCACTCTTCACTTTATCTGATGgttcaattaatcaaataattgatTCAGCACTCTTCACTTTATCTGATGgttcaattaatcaaataattgatTCAGCACTCTTCACTTTATCTGA
>NW_019172945.1:4491310-4491557
TTTGACCTGATTTTGGCCGAGCTGACGAATTGCTTGCGTTGGCTTCAAATTTCAGTGTCGTGAGCGTCCGTGTAGTGtaaccagtgatggtatagttactttgaaaaagtaatccaatTACTGATTACCgattacttctttaaaaagtaacttagttactttatggattacttaattttaaaagtaactaagttactttataagttactttattagttactttcagcagctgcagacaccacctccc
>NW_019172572.1:23940-24190
AGGATACTGCACAGGGAATTCCAGgtgagtgatttatttattttttttcttttaagcaaatgtctttattattattttcataataTACACTACTTGTTTCTTCACTAAGTAACCAGATAATGTATACATATTACCACGATTACAGAAGCAcaataatttgttaaaaaaaaggcaacgtgcaaaaagtgtataaataaataaataggcaAATGTAAATCACATCATAATATTAGACATTAAAATAGTTTCC
>NW_019170621.1:75651-75992
GCTTGGTTCTGACCCTACACTTGACTTCATAAATTTCACCAGCAGGAACTAGTACACCCTGCTTTCCCACTCTCACACTAAAGGATTGGGATGTCTCTCTATGTATTGACATCTGAAGAACAGAGACCAGAGACTCCACTGTACTCTCACTGACACTCAGAGCTTCCTTTAGTAAGGCAATAACATTAATTGCACTCTGCTCttccttgttttctttaattatcTCTGCTATGACATTACTACCTAAAAGAGCACACTGAACAGAGCTCTGACCAATTAGTATTGGTACCTGGATGGCTACATGACCCTGACTCTCACTACATACTTGAAGATCAACTTCT
>NW_019170621.1:200629-201064
TCAAatattaaccccttaacgcctgaattaatgtagctgtatatgaaaaaatgtttcatgtgtgttttacctttaagtagatagtaaatattgttgagattattaatttcacttttgcacaaaaataaatagaaattttggtatgttgcaaatttgcaacaacaggcaaTATGGTCTATTTGGGATAaatttggtatgttgcaaatttgctacagcagacataatggtccatactaagataacaataacagagtaatataacagtgaaaaatcaatgttttatttatgcacccaacagcaggcattcaataataaataacaccaattactgtcaccaacacaatatacacaaatattacaggaaacatttcattaatttgaattctagattcatttgaattgtaaattgtcaaaggttcctaggtccgtggcgaa
>NW_019170621.1:270770-271379
AATATTATCAACTCAATGTCACTAGAcaataaaatctattaaaatttaatgaattaattgtTTCTTTTCGTAATAATTAGATTTCTCCTCTCAAGCATTTCTCTCTCCCAACACTACAGCAACAGCTAAGCACCATTGGAACCTCCTAGGATACCCTAGCAACTGCCCAGCAATACATTCAGTAAAGACCAAACAACTTTCGAGGAAACTCATGGCAACACCATCATAACCACCAATCAACActacagcaaccatctagcaacaccatagcaatcaccttgGATACAATAACAActatcaaccacttagcaaaaaaCTGTTTCACCGTTGTGAACTCATCACAACTGCCAGGACATacgaacatacagctctgaaaaaaatcaagagaccacttcagtttctgaatcagtttctctgattttgctatttataggtttatgtttgagtaaaatgagcattgttgttttattctataaactacagacagcttTCTcccaaaatattttcatttagagcatttatttgcagaaaatgagaaatggctgaaataacaaaacatatgcagagctttcagacctcaaataatgcaaagaaaacaagttcatattc
>NW_019170621.1:316777-317140
AGGGGTTGGATCTGAGGAGCTCCGCCCATTTCTTGTACAGTTCAGGGGAGttattctacacacacacacacacataatcctTCAGGTACACACAATACTCAAAAACACTGTCCACATAAGGTATAAATTAACATTTGTTTACTGAGTGTCTTTTTactgagatgagatgagaaaaTTCTAATGAAATTATAGCCCAGCATCTCCTGTTGTACCAAAAGAAGAAGACGTCAGATATCAAACATTTCTTGACAGATCAATTGTATCTGCGATCAGTGATCCATGATGTGACTCAGATTTCTTTTTACCAAACTATGCTTTAAAACTAGCACAGAAGTACTCCTTTAATGGTCTAGTCTTTCTCTT
>NW_019170621.1:317349-317638
AGTCTAGTATAGCATTTGAGTAGATCATATGAAGATTTAGAGCAATAAAGAGCTCCCTCTAAATTTCATTtagtattttacagttttgtcaTTGCATGCAAGTTGATCATATGGACATTATAGAGCTATATAGAGCTCCATCTACACTTCATATGGTGTATTACAGTGTTTCATAGCAATTGAGTAGACCATTCAGACATTATAAAGCAATATAGAGCTCCCTCTACACTTCatatagtgtattacagtctatcATAGCATTTGAGTAgattatatacacattatagaG
>NW_019170621.1:319416-319666
GATgtccttcccaaagtcctgacctaagaTATGCGGAATGAGAGCCAAAGGAAACTGGACAGAACACACACCTTCAGGAGAAACTCTGGATCACTGTGGGTGATGTCTTCAGCCAGGATCCTGATTTTTCTCCACACGGATCTTTTCTCATCCCAGCCCTTCTGTCCAGGAGAGCAGCTCTTGTTGACCAGAGAGCAGCAGACCAGATTCAGCAGCTTAAACTGTCAGAGAGgagaaaacagcagcagaa
>NW_019170621.1:330905-331400
gtCCTTCTGATGtatatttaagtgtaaaaatacaaaatgagcACTGTTTTAGGTGCTTctaatgtatatttaagtgtaaaatacaaaatgagCACTATTTTAGGTGCTTCTGATGTATATGtaagtgtaaaatacaaaagaaacacTATTTTAGGTGCTTctaatgtatatttaagtgtaaaatacaaaaggAGCACTATTTTAGGTGCTTCTAATGTATATGtaagtgtaaaaatacaaaaggagCACTATTTTAGGTGCTtctaatgtatatttaactgtaaaatacaaaagaaactcTATTTTAGGTGCTTCTGGTGtatatttaagtgtaaaaatacaaaagaagcactattttaggtGCTGATGtatatttaagtgtaaaaatacaaaagaagcactattttaggtGGTGATGtatatttaagtgtaaaaatacaaaagaagcactattttaggtgcttctaatgtatatttaagtgtaaaaatacaaaa
>NW_019170621.1:336496-336743
atttaattcagaactataTTTAGAACAACTTTACAATTACATGCCATGTCAACAAATTCACTCCTTGGTGTTAAGTTAAACTTCTTTGGTCAAAAACATCAGCTTATTTTgaaaaggtcaaaaggtcaatcTAAACACCAccttgtgaacattctggttgaagtcTCCTGATCAAAAACCATAACCTGTAGACAACTGTTGACTAATTGTAACTCATTTAATGAATATCCTGCCAACATTAATAGAT
>NW_019170621.1:344570-344789
CTGTCAATCTTCATTATAGACTAAACAGTGCATGTTCAGTGCTGATTCATATGATAAAAGAAAAGAtctaactaaactaactaactaaaggGATTAATCTGAAGATGGGCAAGTTTATTCACTGTAGCTATTTATAGGCAGTATCTCAGTAATGCTGGTCTGTACTGTGTCTAAATGGGATGATTGGTGTGACCCACATTATCTCATCAAGAAATCTCA
>NW_019170621.1:356897-358872
ACAGGAGCAAATGTGGAAATACATTGTAAAAATGTGGTTAAACAGACTAGAATCTATTTTAGAAGCTTAAGAGATGTTTCAAGAaccttataatatatataatatatgaattctCCAGTTTTACTTTACAACTTCTTCCAAGAGCCTCTGAATCCTGTGTCGATTCTTTAAACTGTTCAACATAAAACTGTTTCTTTATACCCAAACATCTTGTATATCAAATCATCTTGTtgaaaatatcatatttaggagtatttattgaacaattttaaaagaaatcCAAAAGCCAGATGTTTCAAAAGGGCTTGGGTCCAGCGCAGTTTTCTGATTTACCTCCTCTGACACACCTACCAAACCCGGCAATTACCAGAGAGTTGAACCAGGTGCTCCAGAGCCGGAAAATGCCAGAATTCTTCAGGAATTCAGCCCTCCAGGCCTGGAGTTCCCTGACACTGTTGTGTGGCATTGAGCTAACAATCTATTTGTTTATATGGAATtgaaaattaattcatttaaatggcCTAATTTGGGGATATCTGTTTAATCACAATCACATGGTCTGTTCTGTCCTCACAGATCGTTATAATTGACGATCCTTTAATCAGGAACGTGATCacctgtgaaccacttacaaactacaattagatgTTTAGAATCTGATAGGTCTACCTTTATTTACACtaaaatgttgtggacattcctacatatgtaattcttaccccacaatacttgagatttgaacaaattctaacaaaccctaaaactctCCCTGAactatgaaaataaattaattctgcAACATTCACAAAAGATGTATAAAAATGATCTAGCGTCTCTTTTGCaacattctttctctttatgcTTTTCACAAACTTGCTTAAACATTGTCATACTATTGACTAAACTGCTGTCTAGTTGCTGAAAACATacaattacagtaaataaaaaatgaacagaagtcacgttagatcagtgtttctcaaccctgttcctgcatattctactgcatattaacactgttctgtatattctagagctttctctctttaaaggcacttaataaagtaagtggtggtatgatgtgtctaatacactgctgatatacataatgattgatcTATGGTCGATAGGGAGCTAAGGGACACCTCCTGACCCTcctctgcgctccgcaaaaccagcaacctgattggctgtttctcctgaaaggcaggACTTTCTCCTttaaccggcaccacgattggttaagagacacacagctgtctcctcaataataaagtttttaaaattttaatataatacgggaagtttacgggaaaatactaatacgggaggacggcgggaaagaggagtaaaatacggtagtatCCCGGCCAAAACAGGAGGCTTGACAGgtatgtgggtcagccagacgtgactcttcctgtagcagttttctccagtttccaagagtcttttaaaggtgtaggaaacagtccTCACCActctctctggcttcatctgtaatttctctaaagaaaagagttctacttttaatagttacagagttctctgtgtttatctgtgtctttttctagttattatgatgatgaaagcgTGAAAatgctgtgtgtaaatgtgtaaatgcggcagtagagagtaacagcagCAACACCATCTGTTCCAGCTTTACTGCTTTAATACAGACTAAGGCTTTGGAAATTCAACGTTTTTGCATccatttaaaagctcagtttattttcattgcTACAGCCCAAGTATATAACAGTAAGAGTATAATCTGACTACATTTTCGTCTGTTTCATTCAGGGAGACGTTTATCGAGCGGGAGCAGGGAGAGATCGCCAACGACCGCAACGATCGGGCCATCCGTGTGGCGGCTAAACGGTACACAGATCACCTGAGTAAAGCCCCGAATGTAGGAGAGCTGAAGGTTGTGCTGCTGACCAACGTCCGAGCCAACAAGGAGAAAGCTGAG
>NW_019172109.1:12684-13112
caaaatcatttattttactccaatattCTATACACAgattattgcattattaatatgatGGCATGTTGAATCAGATTTTTCACAGTAATATATGTTTACAGAAATAGAGGGTCAGGTGGACGGGTGCTTGTGTTACAGAGTGAACAGGGTGGATTTAACACAAAACTGCTTCACAAGCCTCAGTGCTAGATAGTGTAAATGAAGCATCAGGCTGGAGGATTAACACAACAGTTCAGATATAATAAAGAAGACATTGTTTAGCTGTTTAATGCGTCTGAAATTATATTTATGtggtaaattaaatgatttagtgGCTACGGGGTTTGAACAGAACAGAAGttttgtgaataaataaataaggatcATTATTCTGAATACGGTTTATACAGGTCCTCAGATACACACTGATATTCCAATAATGgtgattt
>NW_019172109.1:13379-14294
tgttgaaTCAGTGAATTTATGCTGCAGTGATTTTACAGAGCAGCAGGTGTTGTGAGGAATTGTGCTACCTTGCTGAACTGTGCTTCCTTAGTGTACATTTAaagataataatataaaaagcagcATATTAGAGCATTCTCCAGGCAAGAGTGTAGGTAGCATAACTGAATAGCCTAAATCACTGTATTGTTGTAAAGTTAAGATAAAAGAGGTGATTAGGACccgtttttatttagtttgtttttaaattatttttattatttgtttaattgagATTTACTTTCATGTGACCCTTAAATAAATAAGGACAGTGAGCTCAGGCTGTTTAATGCAGTCATGGAAAACAGAATCATCATGAAAACGTTATAAAATATGGGTCAGAGCATGCGCAGTGCGGGGAGGAGCGCTTTTGGAGGGGTAGCAGAACTCGGCAGAACACCGGTCTGAAAACTGGGGGGGTTTACAGCTGTGTGGGAGAAACTTCAgactcatgaatattcaaacCATCCATTCAGCTCTGTGATATGATTGGCTTACAATAGCCAAAAACGAACAATAACTCCGCCCACCCAGCGTCTATTCGCTGTGAGAGAgcaagggggcggggcttacaGGAAGACAGGTGAGACTCAGGTAAAGGAGAGAGTGAAAGTAAGTTCAGTCTCCTCCATTAGAAGTCCGGATTCACTCGGTAAGTTCAGAACTGAAGAGAATGTAGAACAGAACCGTGTAGCTTAATgtcagaaccggttctaaaggttcctcagatccagaaccggttctttaAGCTCAGCTCAGTGTCCGATTCCACTGGAACAACCAGGATCAGCATGGAGATCTGAACCGGGCTTGGATCAGACCTGGACCTGGTCTACATCAGACCGGCTGGAGAACAATCAGCTGTAACAGATCAAT
>NC_035908.1:226802-227022
AGGATGTAGCAAAAAAGTAGTTTAGTCTCTCCATCACTAAACTGCAAAgtgaaaccgaaactaaacATACAGAATACGGAACagaatacaatgtaacaaacacatcaaACACATCATTCACATCAAACACATCAAACACATCATTCACATCAATCACATCAATCACATCAAACACATTATGCTCAGTTTTATGTTGTACATTACTTTAATTTCCTAACTG
>NC_035908.1:240685-240914
GCTAACGTGCCGTTAGCTatgttggacgaggctggtagCAGCATAAGAACACAAAGTTCTTCATTATACATTTAGTTAGCTACTATGTTCTGTTCCATGCAATTTTTGGTCCTGATTAAGGAAAACcacaaatgaaaacagaaaCTGCCTAACACAGCCTAACCCTGTGTTCACACCAGCAAGCAATGTCAGATGATGTTTGTCTCTTGTGGGCATGTTCAGGCCATTC
>NC_035908.1:409216-409580
aacctctggaatataatcaagaggaagatggatgatcacaaaccatcaaaccaccaaactgaactgcttgaatttttacaccaggagtaaagcagcataaagttatccaaaagcagtgtgtaagactggtggaggagaacatgatgccaagatgcataaaataaaactgtgattaaaaaccaaccaggattattccaccaaatattgattatttctgaactcttaaaactttatgaatatgaacttgttttctttgcattatttgaggtctgaaagctctgcgtcttttttgttatttcagtcatttctcattttctgtaaataaatgctctaaatgagaatatttttatttgtaatttgggag
>NC_035908.1:762756-763001
ACACTGACTTCAGTGTCTCCAGCTTGCAGTGTGGATGCTTCAGTACAGGTAAGAACTGCTTTACTCCTGAATCCAGCAGGTTGTTGTTGCTTAAATCCAGTTCTCTCAAAGGTGAATTTTGTACTTGAAGAGCTGAGCCCAAAAGTCCACAGATCTCTGAAGTGAGACTGCAGCCAGAAAGTCTGAAACAGGCCAATCCATACATTAACTTTCCCAACATtgtcagagctccttataatctgggg
>NC_035908.1:813238-813453
TTTCCCACACAGTATGGGTGTGGCCTAAAGACCCACTGTCTACATGATATTCATCTACAGTACATTATGCATATATATGCTGATTTTAATTTAGACattaaaaaatgatcagaattctgtgtttctttggtgtaatggtgtgtgaATTGATGAAGACCGGAGAGGTTGCTTTTCTAATATCTCAGTGTTGGCAGTAGCTCTTATATCAGGACCAT
>NC_035908.1:902712-902975
ataaactaataactaataagcAAATgtgtaaacacaccagataagaGACAAGACAACACCTGAACTCCCTGCACATCAgttcattatacatttaaacatattctcaGCATTTAAATCCCACGTTTAGTGGCTTCTTCTGATTCTGGAGTGATAGAGAACCACAGAGGATGAGTTTACCACGAGCTCCGGCACTTCCAGAGACCTTCACTGagagcagggttgccaggtccaccCCCAAAAATCTTGCCTAAAGTCTGTCTAAA
>NC_035908.1:951745-952077
tataaaaatatacatttaatatactgCACTACAATTTTTTGCGTgttataaatttttttattttatttttttcaaatattagtagtaatttaatttactttctaaaaagtttcaTGTTACATTGTACTTTGTCATCTtctgtaaaaatagtttttaacacattttgctaaaaatgtacgaaagtatatttggaaataagtattttagaagtgtattgaattacattaaactaaaagtgtagtttaaatacactatattgtactttttaaaatgtatgatcacagtttactttcaaacatttgatgaaagcataatattaatgtactttttat
>NC_035908.1:1116777-1117123
CCTCTTATTACAGCAGATTTAAACATGTTAGTAAAAAGATCTGGGAGTGTAATTTGACCTTGAGACTGGATGACCTCTTGAGCCCCGCCTCACTCACCGGTATGAAGGGCTGAACTTTACTGCAGGGGAACCAGCCGACCTCACCTATAGACAGATTCCTGCCCTGTAatacacacatcatacacacacacacaccatacacacaatTGCAGTTACAGTTACATTCCACAGATGATGGTATGGTATGATGATTGATGGATGATAAAATGCTTTTGCTGTAGGATATGCAGTGGTATGAATTTAGACGGGATGAGTGAATTGATTGATGGAAGGAATAGATGGGATG
>NC_035908.1:1156255-1156517
AGGGGGCGTAGGCGTTGTTTCAGGCCCCGCCCCTCCATTGCATGGGGCAGTGTGGACACGAGCGGAATCTGAGGAATGTATTGGAGTGCGCATGCGCGGAGAGGGAGCGTGTGAGTACTCGtcgaaaacagagagagagagagagaggttgggATTGGTAGAGCAGAGCTGGAGCTCGAGACGGACTatacttttgttttattcagtttttgttcttttgttctgCTGATTTTATCGTTGTTTCTAACGGTAACCATGCTGG
>NC_035908.1:1182475-1182745
acaaacaACACATTACACACCTTTTACTCTTCAAAAATGaagaattatcattaaaatacacaaaaaaagttatttaccaTCTCCAGCTGTTTGAAGCTGGTCTCCAGGTTTTGTTGAGCTTTCTTAACGTCAGACAGAAGCTAAAACAGATGAAGAAAACACTGATTTGACATTGTATAAATtatctggtaccactttaaagtaGAGCTTCTTTATAAAGcgtttataaacagtttataaataagttaattaatggttattaattaggtt
>NC_035908.1:1223754-1224606
ATATAATCATCCAGCATCAACATTAGTCTACAGATAAATcaactgcacaaaaaaataaggaaatctGGTAGATTTGTTGTTTCTCGGTAATAAATCTCATATGTCGTTATTGGTTGAAATTTTGTAACGAACATGTATATGTAGTAGTGTTGGGCGGTACggccaaaaatgtatataactgtatttttaattattgttcatatatttttgcatgactgggctttagtataggtttgtgacttatgctactgttaggagtacatataatataaaacagtaagtaaggtttaaattaaggctttgattattatacacaatatatgaagaaatttGATTGAACAGCTGAAAAACACTGCTAAACAACAGaacttaaaaagagatacaccaaCAACCTTTGcaaaacttaatattttttaaatagttctataaacactataaacagacTGTcctgtctggtgctgaaagcacaccTGTGttccccacactcagctctacctgcgatacccagaacgcaccacacatGACATCACGCTCACTCCCCGTCACATGACACACTGCATGACatctccaggaagtcccgagtatTGATTACCCCTCAGTATATAAGGGCCACGCTCACGCTCACTCCTTGCCGAGTATTGTTTGGTTCGTCCtgcattacaaagcgtttctattgcccttgtttgtttattccGTGTATGATCCTTTTCCGCGTTTttccgactttgatttttgcctacgCCCGTGTTTTGGATTTCTGTGTATGAGCTGGACTGTTATATCATTATTGGATTACTGCCCTTCCTGTGATATCACctgctcgtgtatgaactctggactgtctctcgttta
>NC_035908.1:1227387-1227637
TTTGCTAACTGTTTACATATTGGTTGGTTATTTTCCATCTATTGCAGGTACACCTTTTTTCGGTTTCAGAAGCACAACTCAGCAGTCGGATGGAGGTTCTGCCAACGGTAACGCTCTCGTCAGAGgtaatatatacactatataagaCATATTAGGTCTGATCATACACcgcaccaacagtctattttcactccttttaaacctcctgcctggtttaaacagcagcagatcttctgaatatatctacact
>NC_035908.1:1262803-1263032
CAGGTCCACGGCTACAGCATTAGGGCGTGACTACAGGTCCACGGCTACAGCATTAGGGCGTGACTACAGGTCTACGGCTACAGCATTAGGGCGTGACTACAGGTCCATGGCTACAGCATTAGGGCGTGGCTACAGGTCTACGGCTACAGCATTAGGGCGTGACTACAGGTCCATGGCTACAGCATTAGGGCGTGGCTACAGGTCCATGGCTACAGCATTAGGGCGTGAC
>NC_035908.1:1317730-1318095
tCTATCTTTATCtacttatctttatttttattttattttcatttctgttaTTCCATCCCCAACCTGACCAATCCCAACACTCCTCCCAATCCTCCCCTTTGCCCCGCCCACTTTCTGGCGCCTCAGGACGGGCTTGTTTACCCCTGACCTGGCGTTTGAGGCTATAGTGAAAAAGCAGATCATTAAGCTGAAGGAACCGTGTCTGAAATGCGTGGACCTGGTGGTGTCCGAGCTGTCCACCCTCATCCACAAGTGTACAGATAAGGTAACGATGAAACCAGGAGGAGACGGACAAGATAAAggatgagacagagagagatacagctaGATTACATAGACTTATATAGACTCACacagtcactggc
>NC_035908.1:1394580-1394896
tgcttaatttaaaaaaatagatcgAGTGTGTGTATACTTTTATACACAGTTTTAGACAATTGGATATTTAgtataaaataaagcaatattATGTATGTTTGGGGGATTTGGGTATTTACTATATGTTAAAATTAAtctataattttctgagattcACTGTACATTTAAAGTTAAAGCGACAGTCTGTACGTTTTTGACATTTGGAGAACTACTACATTTTAACCTGacattttatacaatttataaTTTCAAAGCAACAAATCTTAATTTGTTAAGAATTTTGTCGTTCTAAGCCTTGTGTAAGTATAATattatt
>NC_035908.1:1448905-1449164
CGACATACTTCTGTCCAGTGCAATGAAATTAGCCTGGATTCTTTATGAGGTGGATGTAATGTATGATACAAAAAATGAGGAAGAAAGCCTAGAGGCTAAGCTCCAGTTCCACACCATCGTTTCCACCCCCTTTTGCTTCTCATGGacgagagagataaagaaaaagagagtgagtgagagagagagagaaaggctatGCAGACCAGATCTGACAGAAGATCCAGCAGCTTAAGACGAAGAGCCAAGCCATTGTCTTTTT
>NC_035908.1:1452118-1452328
acagtaagcttagatttccagaattTTAGCGTGGTTTGCAGGGCTAGCCGTGGTTACTTGAGGTTAGCAGcccttagcactagtaaatgccatccaacagcgctacactaaggaaccatgagtgttccagtaagccagagagctatcagctagcagttcgtcccatgtagcttgttttaacaaagtaaacacgcagactacagtccaata
>NC_035908.1:1460735-1460979
TATACCTTCATCATCCATACCTTCATCATCCATACCTTCATCATCCATACCGTCATCATCCataccttaaccttaatcatcCATACCTTCATCATCCATACCTTCACCTTCATTATCCATACCTTCATCATCCATACCTTCATCATCCATACCTTCATCATCCATACCTTCCATCATCCATACCTTCATCATCCataccttaaccttaatcatccataccttaaccttaatcatcCATACCTTC
>NC_035908.1:1497748-1497991
gatgttttaaaaatgctggTCTTAAATAAATTTCAAAAGAAACCACCAGACAAAAAGGAAATGACAGCAAAATTCAGAAAAGAAAACttcataaattatttattaatatcaggcaaaaaaaaaacttccagtATGTCAATGAGTAGTTCTATTAGTCATAGTTGATCCAGAACTTTACATGTAACTTTTGTATTTACTAATAACCATTATCACTGGTCCCAAAATGTGGCAGTATCTCAGGTA
>NC_035908.1:1553814-1554126
TCAGAAGGCTGCCTCCTGGAGAGCCAATCACATCAAAGCCAATGACTGGACCtgcaaattaaatacaaaatacccTCAAAAGGTTAGGTTTATTTAAcatacgcccaaaattaaccaaacCCATGTTTAATTAAGGGAATTACTTATTTGtgtacaaggtgtacttttcccgtcgttacgatagcgaagacacactgacacgctcaAATCAATCAAGCTGCGCATTGCAACACTGAGAGCTCACCTACAGATGACTAAAATAAgtactgtagatactgtagatatttACTGTAGAGTTAAGAACAATCTAAA
>NC_035908.1:1554469-1554756
ATTAAGATAAGGgtttgttacttttttaaaacaggtGTGAATGTAAAATTCACTATGtactatgtttatttatttaaaaaagaaaaagaaaaaacaataacataaaataaacatccttcttaattatttacttaaaaatattttaatctgaTGAGTCTATTAAGATTAGCTTgatttctgttttcagtgcaaGTTAATGAGAATGTGCAAATAATCAACACAAATTCTTTGAGTTTAAAGACtaaattttttattctttgagcatatatttaaatatttcaacataa
>NC_035908.1:1586535-1587035
AGTTATATGTGTTGCTGTGGCTGTATATATTGGCATTGGTAAATAAGTAAATGCTCTATAATTTTAACAGAAGAATGAGGAAAATTgtttatatttgaaaataatgaCACTAAAACAAGGATTCAAATTAACAAATACAAGACAAAAGCAAAAAGTATTAATCAATATAAAGAtttgcaaagaaaaaatatgtcaCAATTCCCATTATGCAGTGACATGCCAAATATCATAGTGTTGCAGTATGAAAAATATCGCAGGGTATGGCTTAAGAATGCCCAAACCTGTGTATTTcgtgaggtgttttcttgtgaatGAGGTTGAACACTAGTCAGTGTGCTCATAGTAAGGCCAGGTGACTATTCCCATTTTCTTTGATATTTCGCATGTCAGAGAATTGCAAGTTTCAATATCACAGCTGCCtttacatttctcacaaattctcTACTGCAGGGTAAAATAATTCAAGCTATCAAGCAATCTGAGtataaaaccagaaaaat
>NC_035908.1:1616909-1617416
TTCCACTCTCAGTGTGGCTCCACCTTTCAGTCTCTCCACACTGATATAATCCAGCATCTTCTAAACTCAGATCTCTGTAGAAAACTGTAAGAACTCCAGTAGAGTCATATAGAGAAACTCTGTCTTTATGATCCAAtgagttctgtgttttttcacgTGTACACtgctctgttttctctgtacaaaaatatttttcagatatTCCATACTGTTGGTTTTTACATAAGATTGTGACACTGCCTCCTGGGTAGCCAATCACATCAAAGCAGCCCACTGGACCTGCCAATCAGAGATAAGATTCTCACTAATCTCTCATTAAAGAATATACCATCAGTaatttacacagaaataaaatctCCAAACTGAAGTAGAGGAACTGACCTGAGATCAGGTAGAGGGTGAAGACGAGGAGGATCTTCATCCTGAATTAAACTGAGAGTCCACTCCACTATCTTATCTAtcagagttcagtcagatcttcctaaagtgtgtataagtgtgtgtctC
>NC_035908.1:1624304-1624579
TGATACTTGTACAGGTTCCAACAtattctgtgaaggcctcagtagtttgttagtgaacactagtgaataaacagcatcatgaacaCCAAGAAACTCAACAGAcagatcagagataaagttgtggagaagaagtttaaagcagggttaggttttaaaaacaaatcccGAGCTTTGGACATCGCAAGCAGCATTGTTcctcaatccatcatccaataatgcacaaaaaagtaTTGTACAACTGTTTCTataaacctaccaagacatgaaccaaccat
>NC_035908.1:1663382-1663886
AAAATCCATTAgcaaaaatagacaaataaaaatatataaaaaattagacTTATATTCTGGTATTACGCAAAAACAAAACTGCCAATTAGGTAAATCTTAGTATGATTTCAGAATTGTATAAGAATATTTGACTTACGTAGTTTTTGGCATAGTTTGAATAAACCCAacataatttgttttatatagcaaaattataatttaagaatgaaataaaaacacattcttGACATATTTAATATGGCCCTTTATGTGGTCCATTTATGAGTCCATTTCCAACCTGGTCAattttataaactgtttatcaGATTTAGAAATCTAAAGTGTTAAAATCTGGGCGTCTGATTATATAATGAGGTCATAAACCTGATCATCAGCCGAGTCTGTCGCCATGGAAACGTAAACAAAGATATACGTTGGCgatttcatcatcatcatcagaacCTCTTCAGTTCACCattatacacacttatacacgtCTACTGCACTTTATACCCAGAGAGGAAA
>NC_035908.1:1671933-1672273
tctcctccaccagtcttacacactgcttttggataaccttatgctgctttactcctggtgcaaaaattcaagcagttcagtttggtttgatggcttgtgatcatccatcttcctcttgattatatgccagaggttttcaatttggtcaaatcaaagaaactcatcaattttgagtgatctcttattttatttcatgttcattaaaataatcCTTCTTTCTCATGTAAAGTTTGGTCAGACGGTTTTAGATGGTAGGGAATTCATCTCAGTGTGATGTAGAGGTTTATCTAGCAGTCACTGATCTCTCACGCTCAGGTACGCTATTCTAAAGTAGCTTCTA
>NC_035908.1:1701171-1701411
ATGTTAATGACTCAAGAGCTCTTTGTCGGCAGGTTTACGGCACGCCAGGCCCTAGGGGCTTGTAGAAGCAGATTGATTTTCCTATTCTAAAAAAGCAGAAGCTATTTCCTCTCCTTTTGCTTTTGGTTGCTGTTGATCTTTTCAGAGAAATGCTTCTTTATAGATGCAGCTGTGGCCTAACACTTAGAGAAGTGGTCTTGGGACCAGAGGCAATAAATCCATAGTTGACCATGGAGGTTC
>NC_035908.1:1716729-1717289
TTTCCAAAGttgtattttacatttgaaaaaaaaggttttgaggttacatacattttttttttttttgtagaaaattTGCCTTTGcaacaatattaaaacatttaaacatattttgccAGTTTTTCAACAAGGATTGAAAATCttccaaaaaaatgttaaaagattCTAAACTTTAACTGCAAATGCTTAAACGAAAATAACCTAAATTCTGTATGTTTGATcatatacttttaaatattttgttttttaaagtggaATTTAATGCATGCTCACTGAAGTAACTCTGCTTTGTCTGTGGCTGGATTGTTTAGCAACTGCTGAACGTGAGTGGTGAGGTTGTATCCAGTGAGGATTTCAGGGACAGTTCTACACTGACTGAGTTTCTGGGGGCAATGGAGAAAACCCTCCGGCTGGTCGGACCCCAGCTCGAGCAACCCATGACCAAAGTGGACAGTGATAACTCCGGTACGGTGATCCACTGTTACTGTAGTATAGTGATGATTTACACTGAGGTGTAGTTTAATTATGAAttgatgtgtttttattgtgattattcCACA
>NC_035908.1:1717736-1718322
TACAGTGTTTACTGCAAATTAATTACGAAATATTTCAGCTGATTTAGAGTAAGTTTTTgcataaataaatctatatCCACTAAAAAAGCACTGTAAAATGATTACTAATAATATATTACTGTAAAAGGAGCTAGccatacactgtaaatgaacagtaaaaaacTGTCAACAGAGATACTGCAAAGTTAATGCACTGCAATTCTCAGTTAGCCCGAGGTTAAACTTTACGATAAGggaaatggtaacttgctcttatggcctacaacaccatgaccagctctggaaaaaaaataagtgaccccttcagtttcattgttgttttattctataaactacagacaaaatttctcccaaattccgaataaaaatattgtcatttagagcatttatttgcagaaacaaaaaagatgcagagctttcagacctcaaataatgcaaataaaataagttcatatttataaagttttaagagttcagaaatcaatatttggtgaaataaccttggtttttaatcacatttattttcatgcatcttggcatcatgttctcctccaccagtcttacacactgcttttggataacttta
>NC_035908.1:1800677-1800993
AATGACATTTTAGAAATTTTActtcaaataaatgtatttctagCTGCATGTGTATAGTAGGTACATTACCCCATTTTTTAACATAGtatcaaagaaaaagaaatgtccATAATAATTGGTTGTCCTGATTCATTCACATGGCTGTTTGTAAGCAAATTTGTCATTTGTAATTAGGTTGCAATTTGTAAGGAATTcgactgtattttttttttatgaagttgtattttgtacttatttcattaatttgtcAGTTgggatttttaattaattaggttgtaattgtgattacatttttaattttgttgtgtTATTTGGG
>NC_035908.1:1837607-1837833
AGAATCAGGAacagagtgtgtgtttctggaaTCTGATGAAACAAAGAACACATGGGATCATAAAGACAGAGTTTCTGTAGATGAGATTCCTGGATTCCTCACAGTGATCTACAGAGATCTGACTTTAGAGGACACTGGATTATATCAGTGTGGAGAGACTGGAGAGTGGCAGGAGACTTTGAAGCTGAACGTGAAATCAGGTCAGAATATCTTaataatttggtgt
>NC_035908.1:1841335-1841693
ACAATTCCCACAacttaattactgtaatcaGGACTGAGTtaataagtgtttttataagtgaccttttctttttttctacagactccgcccacatcAGCCAAACATCTGGAACTAATGATACAGTAAGTGAACAGGAAGTTTACTATATCAGTCTTTATATCctgcttttttttactttttcctaTAAAAGCATAGAAAAAGTATTagggttttatattatataaaacattactccatatattcatatatttacttggaatgaaactgaagcacctggttttagatcacaataattgattgtggtgacggacagttctggtggaaacaggagagttgaggtgcacattgaattctgcgt
>NC_035908.1:1842140-1842667
aacccctgtagttttaTGTATATTCAGGTcagtttaagttttatatatcCAACAACCctctaaaaaaatctgatttatatcatatttacaAATGGATACTTGATGTGTGATTTCAGAATGATGGTGATTATGAAAATTATCCACATAGAACACAGAGGAACATCAGCATGAGCCCAGTCGACCagaacaaccaatcagattcagtctaccagagcctgaaccccaacaccaaccaatcagattcagtctaccagacccttaaccccaaaaccaaccaatcagattcagtctaccagacccTAAACCCAACAACCAATTAGATTAGATCTACCAGATCCTGAaccccaaccaatcagattcagtctattGTCATTAaaattggtgaaaaattaaccaaaaagatcatatttttaatcttgaacaaaaaacaatggTTTAAAGTTTATTATGTAAGATTATGTTGCAGCAaagctttaatataataaactagACTAAAAACACCCCTAGGCcttaaaataagtatttat
>NC_035908.1:2047969-2048691
acagcatataaatatataagggtgagtttttaggaaagtttttttttgtgcactaagtctggagcagtattagcattagcctctaaccacagcactagctctttcgccattcagaggtgaatatattggactgtagtcaaagttcctcagtgtagcgctgtctggcAATATTTACTAGTGCTATGTACTGCTAACTTCAGCTAgctctgctgctaaccatgctaaaatattggaaatctaagcacGGAAGCACTTTCCTTACCCAAATGAaggtttttcaggagagaaatctgtgtagaacatccagcacttgtttgactttaaaagaaagttgtttttttttttttttaggtaagttacagttttgtttacttagacgTCCCCAGCGACAAgacttgctgaattagaaggaaaacatggcgacacccctgttccttactagtgttgcttcaaatgtgccttaaaatacagtgcacctttatagtctgtaaaatgcAGTAATTCATGTATTCCCCCTCTATACCCAAAAAATGGTGGTGGGAAGGATATTTTaagaagaactctggtgtaaaatggacttttgttgtactaaaacatgataaaaagttcttatctttgatgaatagcacacctccgctctcccacagcgttcagagatccagaaattttaacagtttgtccaaaacacccttcagactgggtgatacggggcataatttacc
>NC_035908.1:2048903-2049307
GACCATCACATCTTAACAAAATGAGgaattcactttttaaaatgggTATTTAAGTccaaaatcattattttgtgacAGAAATATTAATGCATCACAATTGTGTACACTctgttcatctctctctctttatctctctctcaggacAGTGTGAACTCTCCTCTTCCAGACCCGCTGCTCGACTCCTATTACCTGGAGGAGTGGGAGCGGCTTCAGGACCGCTGGGTGGAGCTTAAGCGCCAGAGGCGGAGCTTCCAGCAGGAGAGGCAGGCTTTCACAGACGCTGCCATTCGATTGGGTCATGAGGTGAAATGATAACCTAGGAGTTGTTTAGGGGTTTGAAATTTTATGGACAAAAATTTTGAGACACAATCTTCAAATTTTCCAGGATATCCACATTAATGACt
>NC_035908.1:2049647-2050469
TGTACGCTGATTTTAATAACTCAATAACTAAGAACTCGAGTGAACTTTAGTTATAAtccacatatcatatcaaactaCAGAATCTTCTATTCTAACTGGCACAGTgccgtccatctgttatcaaacctcagccattaattcagttcagaaaaCCATTAGCATCGCCAGTTTATCTGTTAGCAGTTATGGTTAATCCTCCAATttgggcttcataataaaagccctTGGCCAGATGGTATTGTAAACGTTttgtttttactaaaataatacaGAACATCCATTTTTTGGggttgttttagtttatttggaCCTTACTAAGTAAACTTTtgattaaaatatgtaaaaataaacagcagCAAAAAAGACAATTCTCCGAGCTTGGTTTAATCCTGCTTTTCCATTATGTGATACCTGAATGTGGAATGTACTTTATATTGCTATCCATGGAAAATCCTGTGCTAGATTTCAGGGTGCATCAGAAAGAACAATAAGAAACTGGTCTTCAGTTATAAGTCTTAACATGAATGTACTATTTTTACTTGTAttgcttttttctctttactgCTGTAATCACTTTCTCCCCACAACGTAAATGATGAAAAAGTTATTAACAAAaagtatgtaatataaaatgtgttagtgtagtaataatttaaagcattttagtagccgaaagaaaaaaaaaaatcttgcatGTGTGACCGTATGCTATAGATTTGTTTGCAATTGTTAGCTGAGTAAAGGTGCATCTATAAAAATTGGGGTAGAGtttgaagagagaaaaaaagaaattaaaaaagaaattaaataatttaaacttaa
>NC_035908.1:2054388-2054600
TTTGGTGTTTCATTGGTGGTTGTTCTTTTGGTTATTGTTCTGGTGTTGGTGCTAACTCTAGTGTGATCTTGATGTTTGTGTTAACTGCGTTGGTGTTAGTGTTGATGTTACTGTAAATGTCCATAGTGTTGGTATTTATTCTAGGGTtttggtgtttgtgtttatgttaaTGTGCCAGTGGTGATATTAGTGTGGAtgtctgtgtgagtgtt
>NC_035908.1:2056167-2056822
ATGGTTCATGTTTTAATGGTTGGTTGAGTTGGTTTTGACTCTAGTGTTGAATAATGTTGATGGTGTTGGATTTATCtctaaattaagttaaatgttGATGGTTGATGTTTGTGTTAATGTCAAGCTTATCTTTTTATCCTGCAGCCCTCAGACTGAAGTCTTTAAACCTGTGCTGATGGAACCCTTTGAGAAGAAGCAGCGATACTTCGATCCTTGGCGAGATTACCTGGGCCTCGCGGACATGGTGACCACAATGCAGACGTCCAGCTTGAGAAAGCTTCCTGAAGGTCCCCCTACAAAAGACTCCAGGAGTGTTTGGAACAACTGCCTACTGCAACATTCGTGTTCATCATCAATGCCACTGTCCTCATCATCTCCACTGCATGGAAATCCTCCAAACTGCATAAGGTTCATGACTCAAACGTCACAATCAGCTATAGGGAGTGAGCGAACTGCTGGCTACAGCAGCTTTACTTCCTCTAGCGGAGTTTCCACCTCCAGCTGGATGACGTCACCAGAAGATCAGGATGAAAATATGATAAGCAATCACCACTCACCATCATGGGATCCTGTTTCCTTCTTCCCGATTTCTTCTCCAGCCAGAAAGAGCAAGCAGACGTCTCGTAACCATGAGATGTCTCCAGGCGACGTTTTC
>NC_035908.1:2058103-2058392
CATTGCTAGTAATAAATAGTGGGAGTCTTAGTAAGTGGGTGGGTTAATTGGCTAAGCTAAATTGTGGGGAGAAAATTGCATAAAAGatatttgaattaaaatatctgatttatataattgTGTTCGGTGCTTTAAAAAACgagagatgctaggctaatgttCGCTAACACTGTTCTCTGGACCTGGGATTTGTAAACTTGTAAACTCAtgtcccaaaaaaatattttattaataatctatTAAGCTATTTGTCTTGACGCCTGAAAACTGGAAGACTGAAGTGTGTGGA
>NC_035908.1:2172952-2173317
attttgctatttttaggaaaattccacattccaaataaaaatatttaatcattaagaacattgcagaaaatgagaaaaaactgagaaaaaaaagatgcagagctttcagacctcaaataatgcaaaaaaacaagttcatattcatgaagttttaagagttcagaaatcaatatttggtggtttttaatcacagttttcatgcatcttggcatcatgttctcctccaccagtcttacacactgcttttggataactttatgttgcgttactcctggtgtaaaaattcaagcagttcagtttggtttgatggcttgtgatcatccatcttcctcttcattataaaattaaagaaactcatccttttt
>NC_035908.1:2641748-2642089
taaaatgttcttcattGTAGAATTATTCTAAActaatccaaactatgaagaaaatgtCCTTCAAATGTGTCCAGAATGCATTGCGGGTCTCGATACCTAGCAACAGACAGCCAAACAAACAGAGTGGACAGCGACCagccaccagggttgccagattgttacagcgAAATTCTGATAAAACCAATCCACTAGGTAAAACGTGTTTTAAATCTGATTCTGATTCGGATTCTGAggacaaacataaaaaagtagcATGTGTGCCCTCTTGTGGTTTAAATACTTATTGCAACCCTGAAACGCAAGATCTGATTCGTCTACACCTGCACGTGCTGAGCGCCTGG
>NC_035908.1:2654783-2655025
CAGCGCTTCTACACGTCTCAGAAGAGGATACTGATCTGctctttcacactgtaaaggtgTGTGATCAGCTCAtctacaggaacagcaatgttgtgttattgtattatattctgCGGCGAGTCAAgattgttgccaagatagcaataaaggcctgactgttgactgttgtcagggtttaaatcagtcagtggagcacctgtgttttctattggCAAGATACGCcaagcaatacgccagaaatg
>NC_035908.1:2781405-2781689
CTCTCTCAGACTCCCTCAAACTCCTTTAGCTTCTCTCAGACTCCTCTAGGACCCCTCAAGACTTTCAGACTCCCTCAGGCTTTTTTCCAATTCCCCAGACTCTCTCAAGATTCTCGCAAACTTCCTCAGACTCTCACAGACTCCCCCAGGCTCCTTTAAGATTCTCTCAAGCTCTGACAGGGCCTCACAGAGTCTGAGAGGGTCTTGAGGGAGCCTGAGGGACTAGTGCTACTCTagttatacatttaccttagcagtgctattctaattaaaaatgtacccct
>NC_035908.1:2855576-2855878
TACACTGGTGATGCATCTAAACCAAAAAAAGATGTTgagagaaactgaaactgaaggcTGAAGAGTAAATATTcgattttaatcaaattaaataaagtttatttatatattgcttTTTACTACTGATGTAACTGAacagatttactttttttttatttattcagtaaaaaattCAGGCACttttttgtgttgatttgtgaaGAAAAGGCAGTTtaactacagtatatttattaaacacaacacagcagACGTAccaacaaaaacaatatatctactgttaaaaaaagagcCAGAAAAATATC
>NC_035908.1:2951002-2951224
ttttctccTCTTTAAAAGGCTGTAACACGTCCTGGACGACTCTTATTATACAGGACTGACCTGAACAGGAAGTACGAGTTCTGATCAGCAGGTCAGAGCACATCAGGGTGGTAGTAATTCAGGTAGATGATTGCAGGTTTCTCAAGAACTGGAACATTGGGATCTCCACCCCCCCACCAGACTCTCTTAGGGTCCTATTTTACTGATCTATAGGTGAGTCAT
>NC_035908.1:3091521-3091794
aaaaatctgttttgtaaaatgaagtgtaatgggatggagtgctgctacagactagtagctctccagtcCAGAGgtttgttgaacccaattgcagaacagttgatctcaaagcaggtaaacccaagaaaaaggaaaaaataaaaaataaacacacgaCTCTTTTTGCAGGATCGAACCTGTGTcttcagggtcgcggtccaatacactactgctaaCTGGAGaatgaattgggacacagcagaaaaaaaaatgcccttataaggagatagggaa
>NC_035908.1:3215386-3215636
AAAAAGGAGAAGGAAATCCAGGATTTAAAGACAAAGCTTCAGCAAGGTATACCTATAGGTGCTTTGGCTTtaagcaaagcaaaaaaaaaaaaatacttctacatttatgttaaatgtgttaatgttCTTCAGTAGGAATTTTAGAAATTGTAGGTTCAAGGTCCTCTGTACTTCTTAATGTCTTCTTTAACAATCTATGTCTAGTtgtgaattatttttattcaaaagaTTATTTGGACACTCTCTGCTC
>NC_035908.1:3246725-3247053
CatatgtatgtaagtttaaAGGTTTATAATATAGGTCACTTAAAAGACAGTGTGAAAATAGtctaaaatagtcattttaGGTGATTTAACCTGCTGTGTCAACTCATTTGAAAGTACATGGTAGTGAATATAGTTAGTAAAGTAGTAATATCCACCTGTGTGAGTAAACACTCATAAAAATATAAGTACTACAAAGGGTTCTTAGAAAGATGCCATAGAATAACTATTTTAATTCCATAAATACcgtttttaattaatgtaagtGGTCAGCACCGTTTTATTGTTAGATAATTTTTACAAcatcttttattctttaaaactatctaaa
>NC_035908.1:3464146-3464363
GGCCCAGTTCAGCGCCGCCTCCAGCACCACCGTCTCCTTGGCGTTGAGCGTCTCCCGGCGCAGGATGCTCTCCAGCGTCTGAGCGTCGATGTCGCAGAACCCCTCAGAGCGCAGCGCCAGCTCTGCCTGAGCGTCGATTACCTCCCAGCAGCGCTGCGTCAGGTCCGGCTCCTCGAACAGGCAGCTCTGAGACAGCAGCACGCAAGCGTTCCTCGCA
>NC_035908.1:3475152-3475473
CCCAGGAAATGACCATTGTCTAGCCGTCAGCCGTTCTTATGGATCACTTAGGCAGAAATAAAGCCGTCGTCCTTCATGTACTGCAGTAATTAGTGGCCTACTTGTTGCACTCAGACCTCAGCTACAGTGCTTTTCCTCATTTACACCCTactgacaaaagtattgggacacctgttcacTATTCACttcatttcttctgaaatcaaggcttttaaaaagagtttatcctgcttttttattaactgtctctactgtccagaaaacAAGGCTTTCTTATATCTgcaatgaagtacaaatactttgttatgctgtttaaaggtc
>NC_035908.1:3603172-3603461
atttaatttcattctGTAACATTGTATATCGTACAGGTTTGATCTGTTCTATTCTGGGAAATTCAGTATTGTATTgatttttgtttcagtttgtttaattctattcaattctttttatttttattaagttcTGTTTTGGTTCTTTTGGCTGTATACTTTCCTTTCGTCTGTGAAATCTGGTCAACACTGTAATCAGACACACccttattttgtgtgtgtgtgtgtgtgttagacctGAACACCTGTGGCACGCGGCAGCCCTGTCTGAATGAAGGAACCTGCAGTAACA
>NC_035908.1:3617993-3618262
CCTCTTTTTCCATGTGTCTCAGTGACAGTAATTGTAGCGCTGACACGACCGCAGGCTCATCTCTATCAGCTTAAAGCCTTCCTACAAAAAGAGCCAGAAGCTCAGGCTTAGCTTCATATCGGGTCATATCTCAGCTCACAGCCTCCGTGTCTCCGGACGTCTAGACTCCGCCGATACACTCGCGCACTGTCGCACGCTCTcgcactctcacactctcacacacacacacccctgaaACGCTATCCCGCAGTACGGGATATTCTGAGGTT
>NC_035908.1:3629765-3630051
aatatgtaaatcactGCCTTCAATACctgttctttacaggtttctgacagaatcAAATGTTCATCTACTAAAATTCAATTTATATTCAgcttctatatataaatatgtacaatatccattatcccatttagaaaatcacattaaaacagtaactCAAACTCAgccctaaatcatattttttatttattaaagatagtgaataaagttaataataaaaaattaaaataaattcataaaaacttaagatttaaaaaatatataattatattttgtatttaattattat
>NC_035908.1:3838793-3839104
TACTGCTGAGTTTAGAGGGAAGATTACGTAATGCTTATTTAATGCTGAAATTAGACTAAGGCCCAAAaaggcacacttcaaaccgaggGGGGACCATCTCTCTCatctgaagaaatacaataaaatatgccTAAATTTAACTAGTAAACAGCAGccgcagctaggttgctgaactttatcGCTCCTGATGTCGTATCGGGTCCCcaagtattgagctgtggagcagtggaaatgTGTTGCCTGGAGTGATGGAGCTCAATCCAATACTTTAGTTAGGGAGCTAGagataaatgcaatcaaattgtCACAGC
>NC_035908.1:3887856-3888105
ctgaaatattaggtgtatgcttcttcagtgttgcaatgttaattaacatcattctgatcaGATTTCGCTTATTCAAAAAGCCccaaaatctttttaaaaagctcagttttaatgatctacttactaaaataatgtggggtttaaatcgggctcgggGTCATGATGACAGTTGAGCTGAATTTTCTGgacctgatctaagctctaattggACGTATTTATGCCATGGAAGGGATGGTAAGGTGTAATGAC
>NC_035908.1:4034717-4034971
CGGCAAAACTCGACACACAGTTAAGGGTCTCAGGCAGATACAGCGTACTCTATTGTATAAATGATTACAGATGTGGTCTGATTTGAAACTGGGTCTTACCACAAGAGGGCGTAAAAAGTGCTTCCTTTGTTGACCTGTTAAAAGGCTCTCAGAAGCTTcttctgggtagtgtacctcctggtgagagatcatttgctactagacatgcctctacatTGCGCTCAAAGACATTTTGGCCAGTTGCTGGACTTGAA
>NC_035908.1:4057873-4058107
TTTTTAACTTTATCACCTTCTCCTTTCTCACAACAGCTTCACTAATGAAGAGGTGTTcatctcatcatcatcacagGAGGTAAGACTGCAACTGTCATTCAGTCAGTTAACCAGAAATATACACAACAATCTGActtaacattaaaacactgggaggtgtagtggataacactgATTATCAGGTTTCAATGGCGTTTATCTAGAGGAGGTATCATGTATTAGGCAGCGAGTGAA
>NC_035908.1:4115399-4115801
AGACGGAtgatatgaaaatatttttcgTGACCTGCTGCACATACCATTTGAGGACTTCAGCTACTGTATCTCCTCAAAAAAGTTTCTCCTTATATTCAGAAATAAGATACCCATATGAAAAAGGGCCATCACTCCACAAGAAAAGCTTTTTATGAGTATATTTGCTTGCCAtaagctgccagagccctgagagagcacaattgtccttgcgcACTCTCTGggagggtacagtagatggagctctttctcctcatcactcctagggtgatgctgATCaccacaaggctgcatctgtgagctgctgtatcagaaccgagtcgctgcgctttcctccgagtgttagcgctttgatgctactctgcaatgctgcatcgaaaaaaggcggagtctgacttcacatgt
>NC_035908.1:4169675-4170140
ttaaaaaaatatatatatataaatactaagcaaaaaaaaaaaaaagtcacaaaatCTCCGTCAGAATTAACTAACCAGCTGTGTGGGACGTATCAGTGACGACAGAGAAGATATGCTGAAGTATGTCGCAGAAGTACGTCTGATAGAAGCTCTGAGCTGCCGCCTCCTCCTGAGCCACATTCTGCAGCAACGTGTACAAGATCTGCAGACCtgagaaggaaggaaagaagaaaagaagaaaggatAAATCATTAACAGggtgaaaatattaaaatcataatcACCACAGGCATCATTTTCACACTTTGACACGTAAGCAGTTTTGGATACGCAATTATGCCAATTATGCCACTGATTTAAAACAAGTATCTCTGTtcttgtagatttttagtttactgcacaATTTGAACTTACACATTTTCTTACATTGTGTCAATTTCTTgctgaatggaccaataaaagaaa
>NC_035908.1:4371685-4372250
aatgttttaaaaaggttcctggaaggttagcctgtaactttacagaaaaaatgttcctattattattaaaatgttatttctcACAGAACATTCCCAACTAGATTAATACTAACATTCTGGTCTTACCagaactatatataaaaatatataaaaatgttgtaaaaccATTTAGAAAATGTgacagattcagattcagaaatCTGTTAGCTGGGTCAGTACTTACATAAATTTTTACCTAAAGCTTGAGTGATAGTTTTTACCTTAGGATGGGTTTGGCAACTTTAGCAATGACTGTATCCTACTGCAATCAGTATGAACTGGTTTACTGGAGGCTAAGTGCTATCACTGTTCTCACGCTCATTATTAGCGGTGCTGCTATCACTATAAACCCAGCCATGACGGCACAGACAACCCAAATCCACGTCCAGActggaaaaagagaaatataacaGGACGTCTGCTTTACAGACACCCCTGCCCTCTGTCTGCGTGCTGAAAGGAGCAGAACGAGGCAGATTTCTCCTCAGATTTACACACTAACAGCGCCAGACTGCCTCTAATTCCC
>NC_035908.1:4439294-4439574
gcACAGTTATTTTGCCCAGCTGAGATACTTTGAGAGGGTTACACATCCCTAGTAGTAAATATAAGGAAAAATTAGTAAATATGTCTTACAGGTATAACCATGACCTCCTCCCTGcacttttcctcctcctcttcctcattctcctcctcctcttcatccctGAAGGTCACAGTCTGTGCGTTTCGTTGAGTTTGCGATGCTGAGATCAGCTCTGCAGGCCGGGACGCTTCTTTAAGATGCTGCAGGTAATTGTAGTCGTCATcgaaaaacacaccaaact
>NC_035908.1:4460007-4460281
aaaatatataaaatataaaataagtctTACCGAGCCAGCAATCTGTTCGAAGAGGCTCCGCAGACCCTTTTCCTCTGGAGTTTCCTCCTCTGGTGGACTGGGCATGGGTGGCTAAAGGGGGGCAGCAATAATACTGACTAAATGCAGTATATCACACACttactgctaacacacacacatatatatgtactgatattttttcagattaaaggaatatcagacaaatataacctgagtaaatatgcaaagtaaaaaaaattaaatgatgatttaa
>NC_035908.1:4630553-4630780
ataattaactagtattattactattagtattaCTATTATAACTAGTGTTATTAACTAGTATCATTAACCACTGCAAACAAAGGTGACAGACAGTGAAATTTGCGGGCAATACGTCCATCGAAACAATTATTCTaccatcctgcttctctcaggtctctcaccaggaggtacactactcaAAGGTAGCTTCTGATCCCAAGCTTAGAATCCAATATGGCTGCCCTgca
>NC_035908.1:4659007-4659287
gcaatatgcattaaaccaaaatttacaaaagtatgggcacccttatcattttattgatttgaatactcctaactactttttactgacttactgaagcacaaaattggtttggtaacctcattgagctttgaacttcatagccaggtgtatccaatcatgagaaaaggtatttaaggtggccaattgcaagttgttctcctattcgaatctcctctgaagagtgacatcatgggctcatcaaaacaactcttaaatgatctaaaaacaaagattgttcaac
>NC_035908.1:4866069-4866309
AGTTGCTTCATGTTTATTTGAAAAATTATCAGCATTTCTGGCATTGACATAGGTGTTTTATTAGTATTGTATAAGTATTATGAGTAATGTTTTGTTAAATCATGGCCTAAAGTTAAGGgagatttagaaaaaaattatgaacTGAATGTCGTAGTGACCTCAACATTATCACCacaaaaatatgtgtaaaatattgatatttcttatgttttatggCTATAAAACAGCCTTGATAAAACC
>NC_035908.1:4990450-4990783
AGTGCTTTTAACATGCAAGTGCTCACATTCATCCATATATTTTGAATAACGGATTTAGCTTCATCAGTGCATCAAGCTATTGCTAACAGTTGACAAGTTATATAAAATCCATGTGcgaacaataaattataaaaaacgaaaagtaaattattattaaaagtctttttgaacatatttaaacaaatgaaCATTGTAAAAGTGTATTGATTAGCTTACAAACAGATTATGACTTttggcaattaaaaaaaaaatgtttgtgcaGGTTCAGGGTCCTTAACCTGGCAACCCGGGTGAGCTTCCCTTCTGGGGAGAAGCACATCTTACCACACTGCa
>NC_035908.1:5046892-5047169
GACGGAAAAGTCGTTACAACGAGATAAAACGACTAAAGCGCCCGTCAGCcgtaaacattacaaaaaaggaagaaaaatcaTGTTAAAGCTTAGGGTTAGCtgtggaaatataaaaaaaaaaggtgcacaAAGACGACTGGGTCATCATtttaccaacatttttaaaaggcaaaataataacatcacATATGATAACCATAATggaaaacaaactaaataaaactaaataaaataaaataaaatactacgtacttaaaatgtttaacagCGCACATGG
>NC_035908.1:5076028-5076334
tacttttggcagtgtgccaagtcctgctgaaaaatgaaatcctcatcgcCATAAaatttgtcagcagaggaatgcatgaagtgctgtaaagatctgctgacaacttttatggagatgtggatttcatttttcagcaggacttggcacactgccaaaagtaccaactggtcctatatgatattttaattttctgagaaacaattttctgggttttcattggctgtaagccataatcatcaacaataaaggaaagtttcacattttgaaatgaattactgaaataaacgtctttttttttttttttag
>NC_035908.1:5132139-5132350
GTGTTTAGCGTAGcacaggaaaacacacacacacacactagcttCTCTTGCTGTAGTCTGACAAATGTCGTAATAACACAGTAATAACACAGAGGTGACCACACACTGATCCCTATAAAACACACCATAGTTGTGGTAGAAATGTCCGGCCTCTGATTCAGACAGTTAAAACATACTGGAAATGGGAACAGTACAGCAATAAAAGGGCAGA
>NC_035908.1:5152259-5152578
gttaggtttagggttagattgtagggttgattaatggttaaggttagggttgggtgtagggttagattgtaagcttaggttaaggttagggttaggtgtagggttagattgtagggttgattaatggttaaggttagggttaggtttagggttagattgtagggttgattaatggttaaggttagggctaggtttagggttagattgtatggttgattaatggttaaggttaaggttagggttgggtatAGGGttatgttatattttgaatcatttatattcaacatatggttaagttgcagttaatagacattcagtt
>NC_035908.1:5193942-5194162
TAATGTTATTGGGTTTAGAATGggaatgcttttaaaaaaaacccGTCAGGTGTTTTAgtgtaatgtaaatgtgttcTAATAATTTTGTGACCAATATCGCCCAGCCTTATCTGAGTTATTGTTCTACCCGCTAAAGAAGGAACGCGTGGCGAGTGGCGCACTGACCTGGCGATTGGACGAAGTAGGCCAGGTAGAGGTCCAGCTCTTTGACGGAGACGCC
>NC_035908.1:5346122-5346503
TGGGTTGTAGGTGATGTGTTAGAGCAGGAAACCACTGAAATGTTCAAAGCAGGGGTTCGTCCAGGACAAAGGTTGGCAATGACTGATTTGAGTTGAGAACGACTGACTTTTTTCTTCTTGAAGGGGTTGTGTTAGAGAGGAAaccaataaaatgtaaaatattcaaGGAGGAACTAGATGGCCTGAAGACCACTAGCAAGGAAAGGCTTTTAAGGTGGTGTATTAAAGCAGGAAaatactaaaatgtgcaggacaggAGGTTCCAGGGACCAGGGTAGGCTGCCATTTAGGTACTAGGGATTTTAAATAAGCCTTATTTACTTGGTCAAGATGGTGCATTGAAGCAGGAAATCAAAAAAGTGTGCAAGGAGTTGATTCCAA
>NC_035908.1:5381307-5381713
ACTATTACCTGGGCTGCTAGAGCATTTTGTGACGTAATGTTAGAGAAGAAACTGGTTTTACCGCAAGTCCATAAGTATGACTTTACCATGTCACAAACATCTCTAACAACCAGTTCTGCTGGAGTCTTCCTTAAACCTCGTCATTAGACAGGCTTCATCTGACCTGACCTTattgacctaaaataaattattgaccTAAAGATAAACAGAAGTAGCTTTAGTGGTGGTGCTACACTTTTAGTTCCCTTCTTTTTGCTTCTTGTTTGAAGTAAACGAGTCCCGGTGGAAATCTGTGATTGTTCTTCTCCTTTTTTCGGGCCCTGGCTTGAGGGAAAACATGACTCGCTACATTTTTCCACCACAGATGCTCCAAGAACCTCCTCAAATTGCAAGTCTTGACAAGACA
>NC_035908.1:5445311-5445524
CTTAcagttgctctctctctctctctctctctttctcgctctctctctgtttcactaTGACTCGTCCCATTCATGAAGAAGCACATGGCACTGCGTCAACatttaaagaagaagaaaaaaaaaatagaaaagaacacAGAGATTAGTCATCACCGTGGCAGACTAAACAATATGGGGCTCGTATAAATATCTGCGCTATCAAGTGCGAGGAAT
>NC_035908.1:5499363-5499660
cacacacagatcagcatTTATATTTCCTCATATTATCAATTACGCCTTAAGAGATTTAATTCTGCAGACGCTGAGCTTGAATTGCATTTAGAAATTACGTGTTTGGAGTAGAAAAACAGTCAAATTAAGACTAATTTTGGCGATAATCCATCAACAGAAACTAGGCCACTGATTTCCACATGTAAATAAGGTCTACTGAAGCAAATATTGCAGTGTACTTTATCTGACAAATCATAAACTAAgtgaaattacaaaataaatatgttttcataACATAATGTAATTAGGtgcacctaa
>NC_035908.1:5563055-5563259
TCTCAGTGATATTTATTCCAATACTACAAATCCCTCACTTATAAATTCATCTTTTCCAGCTGCTGCCTTATTACTTCCCTCCATCCTCTTTTCCGCATGTACTCTAAGTATGATTTGTTCTGCCAGACGTGATCTGTGTATGGTCACTGTCGCACAATAAActctataaatctataaaacagcaactttaccgGAGAGGGAAAA
>NC_035908.1:5596441-5596713
ttcctctcctcccgCGTCATAAAACctaacagatagatagatagatagatagatagataatagatagatagatagatagatagatagatagatagatagaaaaatatggtatttatgCTTTAAGACACAACTAAACAACACAAATATTGTATAGACTGAGCACttgattaataatgattaacATTGATTAATGTAAATTCCATACAAACTATTGTCATTTCATTACTGATGACTTTACATTTTTTCCTCTTGCTATTACGTCACTGTTTGTT
>NC_035908.1:5650668-5651019
GAACGCCGTTCTGGCCTTCCTGCGCTTTTTCGGGTGGATCCTCTGAGCGACAAGAGCGAGTTCATCTTTACCTGTGGAGCGAAGAAGAACCAGAAGAACTTTATTATCAGGAAACCTGCTTAAATGGTGTATCTTATGAtaaaattaagggtattaaaaagagtttatcctccAGGTCTCTCGTCTACAGCTGCAAAAATAACTATTCTACAGTTCTGGTTTAACCTTACTCTTCCTTAATTCcgtacttcagtttctgaatcagtttctctgattttgctatttataggtttacatttgagtaaaatgaacaatgttgttttattctataaactacggacaacgtttctc
>NC_035908.1:5667448-5667698
ATTTTAAATCAGCAGAcatatctacaggggttggacaatgaaactgaaacacctggttttagagcacaatgattgattgtggtgacggacagttctggtggaaacaggagagttgaggtgcacattgaattctgccgtgatttgatcagctgtggttttatgttttttggatgcaatccgggttagcacccgaacatccctttcagacagcttcctcttacagcgtccacagttaatcctgttggatgtg
>NC_035908.1:5685741-5686231
tgatatttttttttttttcctcagcagtgatattatagtcatatatttacctctgcagtgctattacattcatatatttacctcagcagtgctattacattcatatatttacctcagcagtgctattatagTCATATAatagcagtgcaattctaatcatacatttacttaagCAGCACTTATTCAACTTTAGTcttaaatgtacctcagtagtgctacccAAGTCATATGTGAGTGATAGTTACACAGAGAAAGTAAAAGAAGCCAGTCTTGTGGAAAACATTtgcttagttagctagctaatattaatcttgccatgttctcctccaccagtcttacacactgcttttggataactttatgctactcactcctggtgcaaaaattcaagcagttcagtttggtttgatggtttttgatcatccatcttcctcttaattatattccagaggttttcaatttggtaaaatcaaagaaactcataatttta
>NC_035908.1:5686770-5687000
aaaaatttaagagaccacttaaaaacgatgagtttctttgattttaccaaattgaaaacctctggaatataatcaagaggaagatggatgatcacaagccatcaaaccaaactgaactgattgaatttttgcaccaggagtgagtagcataaagttatccaaaagcagtgtgtaagactggtggaggagaacatgatgccaagatgcatgaaaactgtgattaaaaaaca
>NC_035908.1:5741925-5742174
CTTGAATCAAGTAAGTTTTCTTTTTCAACTCATTTCCATGCAGACTTTTTGATTATAAGCACAATAggtcctatcttacaccttgtGCGAGGTgcgttgcaatgctcattgctatcttgcacccaGCTAACAGTCTAATTTCATGCTTTGCActtgcatcgtttaaatagcaacagcgcattatgcaacactaataaggaacaggggtgtcgctatGTTTcgcttctaattcagcaggtctcgccgctg
>NC_035908.1:5742446-5742708
atgccaattactcacctctgaatggcaaaagagctagcacttagtgtgTTTAgtagataatgctaatactgctccagctgtgctagctggggttagcagcagactacaggccgataatactcacctctgaatgacaaaagagctagtgtatagcatggttagcggataatgctaatactgccccAGTCTTGGTATAACGCTGTATttacttacaacctgactggtaaaattcatacataaggtgcacagaCAATATTTTGGG
>NC_035908.1:5789512-5789723
TACAAGAGAAAATTCTGAATACGTCACCATACTGTATTTaccaaataattcatactggttattaaatagttgtgttttttttttatgtagaagctgaatatttaatagtatttttccaaaataatacatactggaacatgtagaattaaatatattttaagtgcatTATATACTCATTTTTAGCGTCTGTCtggttttgtagttttgagaa
>NC_035908.1:5811538-5811924
taggATATTTAATTTATCCAATGGTCAAAAAGTGTGTCATAGTTAATAACAACCTGCGAAAAAATGTGTTGACTATTgcaaaaaaacacctttttaactgtgttttagaGCGCTGGTTTATACGGCAGGTTTAAGGTAATTTTTGTGCCCAGCTGAAAGAGACAAGCTGTATAGGGCTAGCATAGTAttgttagctaagctaaattaGCCTTAGAATTGATTTGTTAACTAAAACTACGACTAAGACTAACTACTCTATGTAAATTCCAATATGTGACTTGAGTGGTAATGCTAATGGTAATTTTGCAACCAAACTTGCACTGCTGAGCTAGCTGTTTGACTGAAACGaatggcactactgaggtaaatttacgaATAGATTGTGA
>NC_035908.1:5967937-5968166
GATGGGCCGCAGTGACATCAGCTCAGCACTTATTTGATTAAAGTGAGGATGAAAGCTGGGATCGGCCGCTGCTGAAAGAGAGGATCAAAGCTTCTTTCTCTTTGAGGGCTGTTCAGTTACTGGAGTTGTCTGTTCCTGGAGCTCGGCTGCATAATGTTCAGTACTGACCCGCGTGATGCGATTACTGACGCAGCCGATACACAACCTGCAGCAGACTGAGACTGACATC
>NC_035908.1:6165248-6165623
taCAAATTGATTAACAGCCTATAgcttgtacattttaaaatgcagcCTAAAATTATGTGCTATAGTCTTGGTCAAGACTTATTTTGACCTTCCGCTAACGTTAATATGTTAACTAATATTAAGCTAGCTaatgccactaatgttagctagctcgtcactaaccttagttttctcctcagtaacgttagctagctcgttgctaaccttagttctctcctcagtaacgttagctagctcgttgctaacattagctagcttgttgctaatgttagctagctctacgccaaccttagttttctctccAGTAATGTTAGGTAGCTcgcactaatgttagctagctctacgctaaccttagttttttCCCCGGTAGCTCGC
>NC_035908.1:6179187-6179531
AGGACATCTGTACAGCTGTGCAAATAAGCAAAGTGCAAGTAAGCGAGTTGTAAATCCAGTCAGTACAGTTCAGTGAGTGAGGTTTGGAGAGTCAGTGGTGTCCACTGTGGTTAAGGAgtgctacagctctggggaagaagctgttagcGTGACGTGCTGTGCTGGTTTTGATGGTCTGAAGCCTTTTACCAGAGGAGAGAGTCTAGAATAGGTGATGTTCAGGATGTGAGGGGTCAGTTTTTGCGATTTTGCCAATGCGCTTGAAAGCACAACAAACAGTTTGTTGTCCCCCATCACACATCTAGAAAGTCtaggtgtcatggtgtggggggCAATTTCTTACG
>NC_035908.1:6263891-6264588
CTCCAGAACCTGAATCGGGCCGTGCACCAGGACCTGGTCGCCATTGAGCTTTTCCCTaaagagcgctgggtcgccccCTCCTCAGTGGTGCTGCAGGACGATCGGCCCAATGATGAAGATGCAGAAGAAGAGGATGCCGAGAAGAAGGTGACTTATTGATATGGCTGTAGATCAGTGCAGAGTCTCATATATTTGTTAAAGCTAGGCTAAAATGTGGTGAAAATCTGTGAAATTCTGACATTTTCTTTCCTTCTGCTGTTTTCTGATCAGTTGGAGAGCACAGTGTCGGACACCAGTGTTCTGAAACCCACGGGCAGGGTGGTGGGGATTATCAAGAGGAACTGGCGACCATTCTGCGGGATGCTCAACCAATCACAGATCAAAGAGGTAACCAGTTTACACCTTCAAGTCTAATCTACTCCTCCAACATCACTTCCTGTCCTCACTACTATAACTGGTGTATTTAAATGCAGTCAGATTCTTATAGTCATATTTGAACATTGAAACTCTGaaatgaacaggtgtcccaatacttttgtccatgtagtgtatataaaataggggtgggacaaaatatctaTATTGCGATATATCATATCGATGATACGTGGCTTCAATTAtggacatttttattaaaactccATAAGACTCACCCTCTTTAGTAAATTGACTTACTGTATTTGTTAGGCTGTAAACT
>NC_035908.1:6264794-6265075
agtctgcatgttcaTTGTGTTACAACAAGCTttatgggacgaaccgctagctaatagcgctctttgttactggaacactcagggttcctcagtctagcgctatcgggcagcatttactagcgctaaaaGCTGCTAACCGCGTCTGGCTAAGTGcttgctaaccacggctagcactCACCCtagcacaaaatactggaaaataCGGTACTAACGTCAAacttactgcttcattactccacaagGTGGTGCTATAATCAAATTAATATGGTAGACATTAATGG
>NC_035908.1:6282323-6282678
aaaaagaaaagaaaaagaaaaagtgtagTTTTAGTGTGTGAAATTTGGGCTCTTATTGACTTTTCATTCGGTTGTATAAATTGAGGGATAAAGATCCTAATGAACTAATTAAAGTGCTATTTCTgtgaatataatatatttatagtgctaaataaatctataaataggtgagaacacacacacaaaaaacctaaaaaaaacctaaaaatgttttaattaaattaaattaaattttaaatgtggTTAACATTGTGAATGAACTTAACCTGtgaaaaaaaaggtgtttataTGTGCTGGTTACCTTAGAGTTAGTGTTTTTACTGTAACTGAGCCCCTCCTCGGCcgtgtgtgtgtc
>NC_035908.1:6360020-6360231
cctgctggaaaaagaaatctgcatctccataaatgcATGagatgcagtgttttcctggaaatcTTACAGCGCTtcattcttccctctgctgagaacttttatggagatgaggatttcattttccagcaggacttggcacaccgcCCACACTGATACCAAAAGCTGGTGTTGGTGAAGATTAGGCCCAATGCTTGTAGTGTTGGGTTCGATA
>NC_035908.1:6363257-6363604
cagtaaaTGCACTCACCAAACTATTTATTAGTCTGAGAGAAATGAGTTCAGCTAAGCCAAGTGCCGAAACTTTTTGAGAAgcttatatacatttattgtgTACCCCTgattattatgatattatatcACCATTATAGCAGTAGCATAACACGATCCTAAAATGGTAATGATATTGTTTATAGCAATTATTTCTGTGGCAATATTTTGTGCAAAACTATGTTTATTCAGGAACTTGTATCAGTGTTGTTAAACATTCATTGTTGAGTCTGCTGGCCAAGCAGGGGTTAAACTGTGTGCATTCTCGGCCAAACTATCACTTTAACCATTACagcacagcagcacagctg
>NC_035908.1:6617785-6618184
aaaattaacattgtttttttatattctataaactacagaaaacatttctccaaatttaaaaataaatgacttagataggattgggcagctgattgttgactgttgtcagcgTTTTAAgcagtcagtggcgcatctgTATTTTCTGccgccaagataaaaacacttGTGCAACATGTAAGTGCAAGGCGTGAAATTAGACTGTTGGCTAACGGGGTgcaagatagcaacgagcattgtGACGCTGTGTGTACAATAGGGTTCCAATAAATTaaatctctcttcttctttctcagaGTGGACATCCATCGTAAGGAGAACGCTGGAGCAGCAGAGAAACCCATCACAATCCACTCTTCTCCTGAGGGCTGCTCTCAGGCCTGCAGGATGATCCTGGAGGTC
>NC_035908.1:6816094-6816469
ATAATCTTGTCCATTTactataatactgtatttacctACATATATCATTGCTACATTCACAAAACACAGGGCCCtaatctataggtgagccatcaactgtgcaccatgcaaataaaccaatcaatgtgtCACTTGTGGATTGTTATTTTAACGCCGCAGTGCTTCTGTGCTTCTTAGCAAAGGAAAACTGAGCtgcttgttcacgctgtgaTGGTTGACCGTTTGCTCAGTCAGTGGAGGTTCTGTGTTTTCtcttgccaagatagcaatacacaagAAATTAACCTGatcacacctcacttccagaccatcacGATATGTTtacaagatagcaatgagcattgcaacatgCCTTGTGCTGggtgtaaaataaaa
>NC_035908.1:6934624-6934976
ATTCTCGTTTAAACTCAACTGTGGAAAGTAACAGCTGTGtgcaatataaaaatcacacctGAAACCTGAGAAAAAGGACAGAAGTTGATTAAGTCTGTGGATTGTGTGCCTAAGTGCCAcactaaacatataaatatctACAGTACACtcaacagaggtacgatatgagtacttttttgtactcaacgGTACACTCTTCAAAATTGTACcttcaaaggtacaatattggtctttacagggtcagatttgttccctctgaagtcatttctaacagcaataaatacaaatttgtaccatttaaccaaccaaaaggtacattcagtattctgtatcactgcactaataaacaata
>NC_035908.1:7048003-7048287
ttttttgagatgcactaataaAGATACTACCAGACAAAGAACCATAAGGCTAAAAGTTCAAGCTGATTCTTTATACATCACTCACTCAATTAACATCAATCACTCAAACCTTCAGATATCTCCTCCTCTTATAAGTTCCCACCTCCAATATATAAACCTACATTTGCTTGTTAGAAGTAAGTGACAAGCCAagacatgtttgtttttttagtttttaactcAAAATGTATGTGTTGGATGGTCCATATTTGTGTggcgtaaaaaaataaataaatcatcaaata
>NC_035908.1:7051150-7051531
ATAGTGTCAGTATTtgtatttagtgtgttttcTGCTAGTGTGAGGGACCTAGCATTGAGGTTTTTCACTGTTTCACATGATTACACCTGTGTTACACCTGTGTTTCTGTGATGTGTGAATAAAACGATTTGATTGGCTGTCATTAAAGTACAAAGGTACTATAGCGTGATCTCTTCTGCATCACGATTACTACAATGTGCATCAATGTGAGGCCAAGGTTGCGGGGTAACGTGCACCCGACACAcacaaagagtgtgtgtgtgtgtgtgtgtgtgtctttgtgccTCCTGCCTGAGCCTGATTTAGATCAAAAGAGTTTTCGGAGGAACCCCGCTTGCTCCAATGCCATCACACTGACGAACACGCCTACTGGTTGCgtgg
>NC_035908.1:7171065-7171304
gcacggaatgcactTTTACACATAGAATGCGCTTTTATGCACGGGTGCATTTTTACGCACGGAGCGCGCTTTTACGCGCAGagcgcgcttttacgcacggaatgcgtttttacgcacgggatGCACTTTTACTCACGGGGTGCCTTTTTACGCACAGAGCGCGCATTAACGCACGGagcgcgcttttacgcacggagcgcgcttttacgcacgggatgcgcttttacgcacgggatgcg
>NC_035908.1:7315897-7316110
tctcagGGCGACACAGATTAAGACGTACTCGTGGGATAATGCTCAGGTAATACTGGTGGGGAACAAGTGTGATCTGGAGGACGACAGACTGGTAGCTACAGAAGACGGACAGAGACTAGCTAATGAATTAGGTGAGTTTTACAACGTGACCCCCCCTCCCTCCAACCAACCACACACGCCCAAACAAATGTAAATGAAGTTTTCTTATGTATT
>NC_035908.1:7402442-7402716
atAGGTAAATGGTGCTCTTTCACCTcaccactcctagggtgatgttgatgagcacaaggctgcgtctgtgagctgatgtatgagaaccacttcacatgtattggaggaggcatgtgctattctttatccttctggtgttggggcatcactagtgatgggggataaaCAGCTGAACAACTAAGTGGGTGGGATAATCGGtatagctaaattggggagagcTGGGGAGAGAGTagctaaaaataatactccagtagatacagagaCAGTAGAGAAG
>NC_035908.1:7439118-7439325
AGGACCAGGGCTGATAAATGTTGCATTGGACAAGCCCATAGGCATGCCTATTAATGCTGCTTTGCTACAGTAATACCCCCACCACCCAACTCTTGTTGTGAAGGCTTTATGCCAGATATATTGCTGGGAAGGAAGATTTGATTTCATAATCTTCACATACCACATTTTGAGTACCTCTGGTCTAGAGGAATGCAAAGACCTGGTATG
>NC_035908.1:7490121-7490332
atatggatttctgatcTGAGCTCAGCATCAGTAGAACAAGTCCAGCACTAGTTAAATCATTGCATTAGGCATTaggttttaattaaaatgtaaagttttaaaCACTCATCTTTCTGTCATCGCAGGTGTAGTAGGCGGAGACTTATGTAAAATGCCTGAACAAGTAAGGCTGCATTCTTTATATTGTTACAGACGACAGCTCATCCATTAA
>NC_035908.1:7517305-7517597
CGTGtttgatgctgatgctgatgctttCTGTTTTCACTCAGCACATTTTATTCATGATTAATCAGAGaatattattttgattaatagTTAATAGTGATTGACACAGCAAattcattttacagtatttacgtTTAAATTCCCTTTATTAAAAGCTTTAgtcttaataataagaaaaggtgtgattaattgtgatttaatctaatacttttttatactaATACTATATTATGCTGCAAATTCTGCTCTCCAGGGCTCCAGTGACATTAtctcattttactaaaaaaaaaaaaaa
>NC_035908.1:7530924-7531272
AAATATAGATTgagaaatatacttaaaaaatacttataaattataaatcatAGTAGTTAAATAATAGTAGTTAAATcgcatatcgtcactgtccaatgagaagcaagtatctccaaaaacgTGCTTAAAACTTTACagcagagagataaaaccttcttaattttcaatgaaagccaatgtaaaaagagtttatttcagataattgaggaaaatttctattggtccgttcatcgtgaaatttttacacaatgtaagaggacagtttttgtgttcaaattatgtagtaaattaaaaatgacaataatggagttacttgtttttcattggacagcgaagaTATGTATTGGA
>NC_035908.1:7632045-7632267
ataatgcaaagaaaacaagttcatattcataaagttttaagtctttagaaatcaatatttggtagaataacactgtttttattgtagttttcatgcatcttggcatgttctcctccaccagtcttacacactgcttttgcataactttatgccacacctggtgcaaaaaatgtaagcagttcagcttggtttgattcttgattatattccaaaggttttttt
>NC_035908.1:7646720-7646944
ccctgagctaccttacaaataaatcaagttccctgtttagttgtaataacttgatgttttaatttatgctaactcaaattttcattacccattacttaaaatatttcagtaaaccggctgccttaaaaaagttaagtaaactcaacttattcggtcttacagtataacaaaaataataaaaaaacgttaaatcaacttcccctttagttgtagtAACTGGGTGT
>NC_035908.1:7649437-7649667
CCATCCTTCCCACTGTCAGGATCTTCCTGACCATTAaataacagggtgaaaggagaaaaataataaagtatgcagagaaacagatacaggactacaggctgttattattatagaactataaagtgTCCTTTATGCTCAGCGAATactaaattaacaaataatagTTGCAGAAACAAGACTGTTACAGTAGTTAAGAgaaattaacttttaattattagaaATATTTAGAC
>NC_035908.1:7737574-7737800
cTTTTCTGTGTACTTGCCCCTCTTTTGccctttgctttaatttatcAGACCTTTTACTTGACCTTTATTTACACATTTCCAGCCTAAAGGCTCATGTGAATGCTTGGGAAAGGTGGGTATTATAAAGAAAAGCTGATGCAATAGAAGGAATATGTGAGCTGCACGCTTCAGGCTGTTAAAACGTTGCAATTCAAAGTAGGGCTGGATGTTTGTGGCCAAAATTGAT
>NC_035908.1:7996872-7997109
CAGGCCTCTGTTTGCCAAAGAACAGGCCGAGTAAGAACAGCAGAGCTGAGGGAAGGACACAGTTCAATAGAACTCAAAGTTTGCCTGCCCCTGAACTGTGACAGAAATGTTTGATCAGGTAGAGCGATATAGAATCggcctctctctctgtgtgtgtgtgtgtgtgtgtgtgtgtgtgtgtgtgtgtgaagctgcTGCGAGATAAATTTAGACTCTATATTGATACTGTCTGACTCA
>NC_035908.1:8039961-8040196
cacgccactgtagaTTCTAAATATGGACGCTACATATGGTTTCACCTTCATATACATAATATCTCCACCTGGAGATCTCCAATCGCTCcatgttgctctctctctctctctctctctctctctctctctgtctctctctctctgtctctctctgtctctctctctctctctctgtctctctctgtctctctctctctctctctctcctctctctctctctctctctctctctctc
>NC_035908.1:8075931-8076266
AACAAGAGGCACAGGTTTCCATGTTTtctatccatttttttctttactgttaaaaggttatggtcatataggtgactataaactgtaattttatagatttacagttcattattattttttaacttgccattgatgtgctttaactgctatttacatgttttattaacattaaagcagattgtttaatgataaaagtacttacatcacatgctttcgcaggtttgatgtggaagttttgaaagctgacagctctgtccggcaaggcggggcacattttgcattgcatgttgccattttttttctttttaattcaggcaattgttttttttccccca
>NC_035908.1:8079089-8079297
ATTTGGGGAAAATAATACTGAATGGCTGTTGCTTCCAACTTCTGAGTTCCTGTCTTATCCACATGCTAGAAGGCATGTGCAGAAGTGAAACAAAAGTAGTTGTAAGTGTATGCATCCTCGGTTCATACCCCACCCACCTAGAAAGTGctagaccaactgtgctctctctgactctgatGGCAGGATGACCCAATATTCAAACCATAAC
>NC_035908.1:8145037-8145241
AGTCAAAAACAACCATGGTAACACACATGTCCACAGGATGtcctgtaaaaaataagagttgttaATGTCCCTGCATGCATTGCTAATTAAATCATAGCACATTTCAAGTTCTAACACTTTTCTTTAGCTACAATCTCAATTTCTTTAAGCTCTCTCTCACATAAAATAACCTCCTAAGAGTTCCCTGCCTTCTTTACATCAGCT
>NC_035908.1:8151191-8151394
tacctaattaaaaacctctggaatataatcaagaggaagatggatgatcacaagccatcaaaccaaactgaactggcTTGACTTTTGCTCAGGAGTTAAAGGcattaaagttatccaaaagcaatgtgtaagggACTGGGGGGAGAACATAAAGGTTgccatgaaactgtgattaaaaagcaggtttattccaccaaatattg
>NC_035908.1:8260992-8261198
AGAGAGAGTCCGCATTAGCGTAGCGGCTACGTCGCACTGTTTGTGACATCTGGCTCCCAATGCCTCTCTAATTGCCCCATGAGAAATGCGAAGCTCATTCTGCATCTGCGCTCTCGTCATTACCGCCGCGCCGGCTGCATGTATCACCAGCCATTCAGCAGCCATTCTCTCTCCACACGTTCCAGGACACACAGATAGATACACTC
>NC_035908.1:8271110-8271346
TTTGGCCGGTGTTTATCTGTTTGGCCGGGGCTGATGAGTTAGTGGGGTGTAATTGCCGAGCTGAATACTCTGTTAATGTAGGGGGATTAAGCGCCAGGCCTGGTTTATTGCAGAGTGGCTCAGGGCTGGTTTGGGGGGCTGAATTGGTATTGAGGGTGATGGTAAAGGCTGGAGCTGTGTGGGAGAAATCAGAGCAATCGGAAGCAGCTGGGAGCCACTAGGTGCcattagtttgc
>NC_035908.1:8310850-8311347
CTTTGGTGTAATCGTTCAGGTCCGATGCACTCGAAAGCACCCCAAAGCGAGCCCCGGTGGTCCGAGGATGACCCAATAACGTCTCCAGCACATTGTGAGGAAGAAAGACCACGAGAGCATGAGACGGATCTCATCTGATTAagactttcattatatatttacttcaaAGATCTCCTTTGTGAGACACTTCCAAGCCTTCCTGGCCTGGGTTTGATCCGGGTGTCCTGCATGCTGATGACCTGGAGTTTTAATTAAGAGGTTCTTAATGAGTTTACGGATGGCTGGGGCTTTGTGTTTACTCCGTACAGAAAAGGGGGGCTTCGAGGAGAGGCGGCCACCGCCGCGGCCCGTCTGGAAAGCAGTCAAGGTGACCGCTGTCACAGAACCGACAACTCCCTCTATAAAAATCTGTCATCTGTTTAATTAGTAGTGGGGTTTGACCAGTAAGGTCATAGATGCACTTCTCCCCCAGGCTCACGCTGCCCAAGCACAAACTC
>NC_035908.1:8400792-8401104
TAAACTCTGATATTTTGGTCCGGACCATGGTTAAGTAGATCCTGACAGAGAACACCTTTTTTGGTCAGACCAAATTCTGACACTTTGGTCCAGACCATGGTTCATTATTTCCTGATGGAGATCATAtcttttggttggaccaaagTCTGATTCTTTGGGCCGGACTAATGTTCGGTAGCTCCAGACAGAGACCAGctcttttggttggaccaaactGAGGTTCTTTGGTTTAGACCATGGATCAGTAGATCCAGAATAGACCACACCTTTAGGTCGGACTAAACTCTCACACTTTGGTCCAGACCATCGTAC
>NC_035908.1:8417279-8417497
cggtactgggtccccttctcttctcaatatacactgcctctcttggtcaggttatccactcacatggcttttcctaccattgctttgctgatgacacccagctatacctgtcgttctcacctgaagatcactcaatctctgcacggatatcgcagtgtctctctgacatatcctcttggatgaaggagcatcaccttcaattaaatctctcaaagact
>NC_035908.1:8432800-8433125
tgggaggacaccacgaaGGAAGctactgctgtccaaaaaaacattgctgcacgtttgaagtttgcaaaagagcacctggatgtttcaCTACTagcactactggctaaatatactgtggacagatgaaaccaaaattgagttgtttggaaggaacacacaatgctgtgtgtgtgaagaaaaaaggcacagcacaccatcatcaaaatctcattccaactgtgaaacatCATGGGGGCagcatggtttggggctgctttgctgcatcaGGGCCTGGACAGATTGCCGTCATCAAGggaaaatgaattcccaagttaacCAAGTTTAC
>NC_035908.1:8483996-8484308
CATATATCATttagctgtagagcagtggaatgATGCTGCTCCGTCCAATAATTTTGGATGGgatcaatcaaatcctcacagcaatgctcctcaaaaatctagtagaaagtcttccctggacagtagaatcggttactcaaacaaataaaaaattagttttttatttttattttaccaaattgaaaacctctggaatataatcaagaggaagatccatcaaaccaagctgaactgcttgaattttcacaccaggagtgagtagcataaagttatccaaaagcagtgtgtaagactggtggaggagaacatgca
>NC_035908.1:8501177-8501378
GAGTGCTAAGGGGAAAAAGAGGATCAGTGAAAGAAGTAGTATTCCTGAAATGGGAGGgagttaaatattataattaatattaatataacagtgtaTTGGCATGTCCCTGCAACATCTAATAAATTAATCTAAAagcagagtggtctggtaggtctGTAGGATGTGATTGCTCTCTAAATTTCCAGTTAATGTTCTATTACC
>NC_035908.1:8541521-8541728
TATAtatgcttttcttcattttaaaatgtaaattaaagctaaaactaattcGATATTTCTATTAACTTATTGACTTTACAAAAGTTTTGTTTGATAGCTCACCATTGATCACATTGTTTTTAGAGCAGTCTGTTAAATGACCAGtaaaccagtaaaaaaacagttaagttaAATGACTACGCTGTAGTTTTACAGAAGAAAGGCATA
>NC_035908.1:8560023-8560345
GACATGCTGGAAAAAAGAGGGCCAGTTCAGTTCCCTGATGCAGATGTCTGCAGTGTCTACAGAATATGGTGATGTTTACAACACATGAAAATACTTAACTCTGGGCACAGGCAGGTGCGTTCAATTTATTCCAAATGACGCAACTTCATTGAGTTGTATTCAATGGGTAGGTTTTCAAAAACGAGGCCCTTAAATCAGTCGAGATAATgacattattgacttatcgtacaataaatggacatggtATCAATAaccaaaggtgtcaaaagtattgatATTTTTACTCAGGTACTAGtacagatactagggtttaaaatacttc
>NC_035908.1:8579722-8580022
TAATTGAAGAAGCTAAGGGACATTAAGGTCTCAATATGGTGAGTTTTTGTAATTGTTCTAACAGCTGTAGCaggaaaatcagaaaaatggAACAAAGCTGTATCTTAATAAAGTAAACTTCACAGTTTTCCACTAAAACATAATTGTTAGCAACCTTGAGACCAAGGACTTAGCCTGGGTGGTCAGTACCTCTGAACCTATTGTTCAGGACATTCTGTCATTTACACATAATAAAAACTGGACATATCTTCTGAAATGTCAATGGAAACTCTAAAACCTGAGGTAATTGAAGAAGCTGAG
>NC_035908.1:8594384-8594767
TGTGTTTGTGGGCGAAACTCGCTCAAACATGAAAGATCGTAAGTGAAAACTGCCAGCGGTTGCTGTTCCTCGTACAGGAGAGAGCTAGAAAGATGCGTGCGGGTTTTAAATAAACCAGTCGCTGTCGCTGTACTCGGGTATGAGTTGggtcatacagctctggatgtGAGCTGACAGCAGCGATTAGTCTCCTACAAGCTGATGTATGGATACGTCAGAATACGCCAGTGCCGCTTCTTCCTGTAACAAACTACGCAAGTTAAGCAGAGCCCCTCACCTGCTGATCCCGGCCCTCCGTGGCTAGAATGAAGCCATGCATTTTGTGGATAATTTAGCAGAGGAGCCCAAAAGGATTACGCAAATTGTGAGGTTCATTTCACATC
>NC_035908.1:8606063-8606348
GTTCTAGTGTAATGATTTGTTTTTGTTCCCTGTCTTCattacactttattacacacacacatacaaattgATAACCACTAAGGGTGTAGGAGTGAATTGGTCACTGTGAATGTGAAATGCcctattcacaaaaaaaaaagaaaaaaaataagggaccacttaaaaatgatgagtttctttgattttaccaaattgaaaacctctggaatataatcaagaggaagatggatgatcacaagccatcaaaccaaactgaactgcttgattttttgcaccaggagtaat
>NC_035908.1:8663437-8663839
AAAACCCTCATCGAGGAGCTCAAAGCACTTAAAGACCTTTACTGTCACAAATCTGAATAACTCTGCTGCTCTGCAtcctcacaaatacacacatacatacacagacatagacatacacacacaaaaaaacacacacacgtctgTGTCTCAGCTGCCAGACAGACTGTCGTCGTCGCTGCCCCCCTCCAGGTTCTTCAGAGACAGAGACTCTTTTCACATGAAGCCTGGGTGGCGTTCTTCTCGTTTTCTATGtatctatacattttttaaggaaaaaaaagcaacaaaaatattattatggGTTTGCAGGATGAGTGAGGGGACGATACAGACAACTACAGCGGATATGAAAACTTTATTGTCTTTAATCATTTTTCTTTCATTCGTTCATTTTGTTTCCTG
>NC_035908.1:8718138-8718373
AAGCTGTACTGTTTTCCCgccaaaaacacttttttttattttcacgtTTTTATGTTCGAAACGAGAGTTGGTAATTGTTAAGGAAACATTTGAAGATTTGCTTGAGCTTGATTTCAGCAGTCACAAAATAGAGCAGAACTACTTagagggaaaaaatatatatatataagcaaagAAGCGAAACAGCaacatttttccattgatggaaaaaaacggaaaaaataaaataaaataa
>NC_035908.1:8936856-8937094
AGTAATTTGATCctgaacaaataaacaaatatatgtaaACATACTCACTGTAATTTCTAAACTTTTTCTTTGTGAGGCAATAATGCAAGAGTCTCAGAGCTCTGTCCACATATAAATAtcagtttatttgtattttttctttttttttttttagctccataACAGCAGGTAATACTGTATCTGCACCACTTTAAATACACATTCAATGTTTCAAAGAAGGCAACTGAAGGAACCTACC
>NC_035908.1:8967698-8967949
TATCGAGTCCCCATTTCATCTGAAGCTGAAGACTGCAGATAACTGCAGATAACCAGCTTGAACAGCTTAATTACTGTTTACATCCACATGAGTGCTCTCACAAAGCCCGTCACACCATCCTGTCAGTTTGAGTGACAGTGGAGGAGACTGTAATTCCactaaagcacaaaaaaacaaggtgACAGCTCCTGCGCCCTGCTACCGATCACCCTCACAGCTATCTGTCTTACATTGTCAAGTGTGACAGCGCC
>NC_035908.1:9035428-9035740
GAACTGTAAGTAAGAAATAATTCATATCACTATCATATCACTATCACTGCATGCTTTAGGTCATTGTCAGCAGTAACTGCTTCTGTTTCTGTGGTTAGAACATCCACACACAAGCTGTTAGAGGTCACACTTATCAGAAGTTGCCTTGAAGCGACTCCCTGAAAGGGGAAATTTCTCTCTGGCCAATCAGTCATTTTAATGAAAATCATGCCCTTGGCTACTTACAGGCTGTACCTAAATATACCTGTTTGAAAGGAGCCGTTTTTTCGCCAGCTAGGTGACAAGTATCCGATCTGTGCGCGGCTCTCTGGG
>NC_035908.1:9073676-9073971
AAAACCCACTTTATTGCATGCATctttatttccacttgggtctcaacTGCCCCTTTAAACACtcaaagtgtgaaaaaaatgtatcaatTAATTTTGATCTGAAAGAGTTTAAAAGTGTCAGGAATTGTATGCTTCCATTTGGATGGATCCCTTATCATGAcctcacaataaggaaacctgcatagaaccttTCTGGCACCACCGctcacagtacacagcaggattagccaatagactttgtctgagggagggatctatacctactgtctgtggcaaggctgcagatgagggagat
>NC_035908.1:9279979-9280298
ATGTACCATGAGCTGATTTTTAGGCTAAAGATGGCTTGTTCCAAGTCTGGAATTTAGGTTTTAGGCCAGGCTTACTATAGAAGTCAATATGCAAGGTTAAGCCCCTTAAGCCCTACACTAGCCCTGCGGTAGACTGACTGGGAATAATAAAACCATGATGCTTTTAGCTTTCCTGGGTCATTATtagaatactgtgccttttgtCCCTCAAAActttccaaattattatttttttttactaggccTGGGAAGTTAACAGAAGTAATTTGATTAACTGAATCACTGTTTCAATGCAATTTTctaaatgggataatggaga
>NC_035908.1:9342249-9342530
gtgaaatgaagtttataggatttacagaaagtgtgcaataattctttaaacaaaattaggcaggtgcataaatttgggcacctcaacagaaaaaaaatacattattatttagtagagcctccttttgcagaaataacagcctctaaacagcctcttttttacaaaaaaactcaagttcagtcaggtttgaaagttttaaagtgcactttaaatcacaccacagattttcaataatattcagctCTGAgaactgagatgatcattccaatCGAATTTTGTAc
>NC_035908.1:9637158-9637399
CTTCTGCTTGTAGTGTTTCTTTAGCTTTCAAGCTAATGCTGATATTATGTCTTTGTgttgtacagctctgaaaaaataagtttctttaattttatcaaattgaaaatatctagaatataatcaagagaaagatggatgatcacaagccatcaaaccaagcttgaaCGGCTTGAAATTTGCCTTAGCAGaatccaaaagcagagtgtaagactggtggaggagaacatgccaagatgcatga
>NC_035908.1:9660249-9660451
AAGGGTTTTCTATTCTTTTGAGAAAAGAGCAGGAAAAATCAGCCAAATTACTCTCCACAGCAATCAAATGTACATTTGCTTTGCAACACACAGAGGATAGGCTGAAAATTGCTGGTGTACTccgttttttattatttttttaaatgtagggCTTTgatcccagaaggactacaagacgccAATCTTCTACTTCTCTCCTGAA
>NC_035908.1:9724841-9725066
tctcaaaccctgaatatctatctagctaattctaaagttaagctaactgagtcacaagctgtattttattaaacacacagtgggtttaatttatgtgttgattcagagaagagtctttttaaccagctatcagaaacaatctcatcacagtctACATGGttcattacctttcttttagaaaaatctccgtatatccagattagttttaacgacagctgctccgac
>NC_035908.1:9740998-9741281
AAAAGTGCTACAAGTATTGGGAAAgctctctcagcttgtccagaaatgcatgtgtaaagtgtgtccttaAGCATGAATTCTACGTCCCGACTATAGGAagagccataaaaaaaaatcaattctcACTCTGAGTTTGAAGCTAGTACTAAAATTAAAGTATATGGATGTGGTCAGTCCAAGTGGCATTACAATCATAAAGGAGCCCATATGAGAGACAGAATTAACCTGATTAATATAAGTCAAGTATGTTTTATCCAGCTCAAATAGGGCTTTTCATTAAAGA
>NC_035908.1:9839276-9839588
ATGTATCTTCAATGACCCACAAAAATGATGCCCTCTGGGAATTGTCCTGATTCTCCCAAAGGCCCGGCCATCCATGTCCTGCTTCAAAAGACTTAACACTGTGCGGGTAACTCTACTTGCAAACTGGGGTTCGCTTGGTGCACAGAAATTTATTTTGCGGGATCTTTGATGGTCCTCTTCAATCTATGGATTGGGTAGAGGTAAAAAGTCAAATCAGTCAAAGATACCCCACCTGTTCTTGGTATGTTTTGCTTTTTGGGTAACAGGATTTGTGTGGTTCTCTGATTGATCTTTTCCTCCATTTTTTGGACC
>NC_035908.1:9870036-9870244
TAATATGGCCTAAACTTTGAGAACAAATGTAAAAACTACTACCACATAGTAGTTAAATGGTAACAAATCAGTGATGGCAACTCTACCAAACAATGTACAAAAccgaaaaagtaaaaaaaaacaaaggataaTCCAAAAAAGCAGGGTCAGATAACAGAGCTTGGTTTTTAATGGCAgaaagttggcaatactttgcaacagggttctt
>NC_035908.1:9938359-9938565
AATTGCATAACAGTGACAGGGctcttaaacggctcattctaaaAAAGGACTGGCAGGAATGGCAGAGATGGTTCTGGCAGAGATggttctaacttgtgtaaaaaaaagaggtatATTATATGtccactttaaaaatgttttcaggCTTTAACAAAGATAGGCCCAAAGTTTTCATTGTTAGATTTTTAAGAGTGaagttctctctt
>NC_035908.1:9942258-9942509
GCCAGCTGCAGGAGGTAATTTCAAAACTACAGGGCGGCGCATGATCAACAGCAATCAAATGCCAATTAAATTTCACCGCCTCGCGCTCAGCTTGGCTAACAGGGACGGCGTAGCTAAGCGGCGTTTATAGCACAACGCTTTATCAATCAACTGTGGAACAACTGAATCATTTGCAAGGaaattaaatactttatataaGACTGAATGCATCTACGAAGATGGCTgcttgtgataaaaaaaaacagatatac
>NC_035908.1:10025394-10025665
ttttttttttttttttttggagcttAATTTGGCTTGGGTTCCCCCCCCCTTTTTCTCCTCCCCTGGAGATGCACGCATCTCTcggctttttcttttttctgtagtgttaatttttttttaacctctttCCTCTTTGGAGATGTTTAGCACGGAGAGTCGGAGGGCTGTGTGTCGAGAAAGATACTTTCTGAATGgaacatatatatacaaatgcAGACATATCTGTGACAAATCCTGTCAGTGTTATGCTAGTCATGCTAGCTATGCTTGT
>NC_035908.1:10051718-10051994
GTGAAGGTCACAGTAGTGCCCTAGATAGTAGTGTAGTGAACACACTGTCATTTGGAACGCGGCCGGCTTGGAGTCGGAGATAGAAGCCCGATGCCCTTCTTTAGTGCTGTTCTGGGAGCATGGAGGCTTTTTACACATTGAAGGTTAATGGTTAGCGCTGCTGAacgaagtgtgtgtgtgtgtgtgtgtgtggcagtgtaTTAAGCGCATGCGCTCATGCACAGtagtgcgttgtgtgtgtgtaagtgtgtatgtgagcAGACACCAAGCTGTCTG
>NC_035908.1:10114549-10114907
tgcagattaacatccagattttaaagaattacaattGTGTTTACTTAGACgattccccattagaagggtaatctggcgacacccttgctcacttcaatgtTGGCAtctttactagtgtcgcttaatgtgccttataatctggtgcactttatgtttgcaaatagaccagaaaatagacaatcattgatagtgcaccttataatccaaaaAAAGTCTAAAGAATAAGAGAAAGATTACAAAGAACAGTAAAGTGTagtactatataaaatatgttaggCATTGTACCAGTATAAACTTAGTGCTATTGGCATTACATACAGAAAAAAGCAACGTAAAATAGACAAACATGTTACGGATT
>NC_035908.1:10147737-10148045
TATCCGTTAGGGTGTCTAAAGCTGCCAGGGCTTTTGTAATCCTTTACCCCTTGCTAGTTCCTTTCCTTATGGGCATGACCAACTGGATCTGCCCCCAATCAAAGAGCCATGGGGCTAAACCCTCTACTTACCCATGCTTCTTATCCTATTTGTCCTGAGCCATTCTGGTCCATGACCAGGTCTCTGGAGGGGGCTGTAAGGGACCGCGCCGTTGCCAGTTGCCGGGATCGGAGATCCTAGACCGGCCAAGAGGACGGAGCAGACACCCCGGAGGCTGCTCCAGGGTCTCGCTAATGGGTTTAAACTGG
>NC_035908.1:10151648-10151854
TTGTACACGTGCTATCAGAGTAGGAATCATTAGACAGGAATGAGGCTTGGCGGGTAGTTGTGCCTGACTGTCATGGTCTAACTTCAAATGGCAGCGGCTCATCCTCAGGGATGATTCTTGCTTTTGTCTTGTCTTCATGGAGATGACCTACGAATCCATGTGTAAAGGCATGGATCTTAGTCAACACCAAAATCAACAGTTTGCAG
>NC_035908.1:10152501-10152839
ggattttaagtgcaccttataatgcaaaaaatacagcattATGAATATTGTATTGTTAAATCAGAGccaaaaattaagagacattTGGAGAAAGATTATAAAACTGAATGCCATAGTGACCTTAACAGAAATGTGcttaaaatatagatatttcttatattttatgcaaaaaaacagcCCTGATAAAACAGACATTGAGGTTGCAACAtttgaaaacaaacaaataaaagtaatgtataCATATTGTCTTCATCAAATTAGGAAAAGACATTAAATATGAATCACAAAACTAAAGTCAACCATTTTTTCAGAGACTTTGAACACtgaatggggtcaaa
>NC_035908.1:10202873-10203282
AATGGCATACTTAATGGCAAAGGTCATCCTAGAATAGCTTTTGTTTGGATTTTCGTTTACTCGAATCCTATTGGAGGTTGGGTTTCAGCATGCCTGTGTAACGAAGCGGTGTGAGGAGGCATGAATACTCACgactcgactggaagttaattAACCTGGATTCAACGTTCCATCAGTCTAACGGCTCACCTGGACTGTCAGTCATGCATGGAGCTCTCCAAAAACAGCCATTACCCGCCATATTGATCCGGCCATGACAAGATAGCCGGCCGAGCAGAGGACAGGAGGAAAGGGCTGAGGGTGGGAGTGTACCTTGAAGTGACCAAAAAACTGTGGAAAGAAGCTCCCAGCATGACCCAACTGATGCTGAGAGTGTTGTAGGGATTTTTAAGGGGTTATaggtttgttt
>NC_035908.1:10229520-10229875
ggcgtactggattataaggtgcactgtctatttttgggaaaagaaaggattttaagtgtgccttgtagtctgaaaaatacggtatagataaccaacatttgtatttctatttttgttgtGAATTCTTCATATTGGACATTCACTGTTAAAATAAGTAGTGTTTGGTCTAGCTACTTATAATCTGCAGTGCTTGTGCTGCTCAGTACCTCATGGACATAGATTCTCATTAaccagttcactaaaaacttCAGAACAACTTTGTTACTTGACGCTTCTGCATCTTCTGTCGTAATTTCAACACAGCAACTCTACAttacttttacagttttattagtttaaGTTATACGTTTGagct
>NC_035908.1:10278711-10279056
gtaaGAGTAAGGTCTGAATTTACAAAATCTTACACTGCTCTCGAGATCTACAGTTTATTTGTTGGTTATATCTGGTTTAATTATGTTCCGCTCAGGATTAATGTTGTTACACGATATATacgataattattatttttgcttattAGAGCATGGATGTTAACGGTAAACATAAATGTAACATACGCAAATGTTAATATTGGTGGCCAAGTTTGTTTCTGCTTACCATTTTTAGTATATTCATTTGAAaacaccttgttttttttttgtttttttttttaagacttcaAATTGTGATCTATACATAGcgcaatgtttaaaatatatcagatttaacctgaaaacaga
>NC_035908.1:10360221-10360513
aaaagagtagcacttttttaaagaaatgtaacataagaaaggtaaagggcaaatattaaccatgtaagctgtttatattgcttgcaatttaggtgaagcgagcatgtgtaaagcattttaatgtaaaattgcttaattttgctgaattaaatacaagtaacaaagtaaacgagtaacaaaaatatgaacaccacacaagggttaaaatgcCCAGAACATTTGGACACCCTTAAAAATTGCCCTGGTGGGTGAATGTGTTTGTGACTGTAtacccagatatggattggaaCTC
>NC_035908.1:10383287-10383598
ttgttttctttCGCAGGCTGCACGTCCAATTCCGTCATTTGAAAATACCAGCTGCCCTTTACAGTGTGTGAACTTTAATGATTGAGGAGGATGTTTTGAAGAAGAAGTAGGTTTATAATAAAAGATAAGGATGTTTATTCTTTCTGAGTGACAAATATAGAGTTTTGGTCACAGCTGGCAAAATGATATACGTTCCTTTCTCTGTTCTGCATTTTATACAACTACCGGGGATATTGGAATTGgatttattgagatttttagAAGATACAGCTTTGAAACAAAATaagtgaccacttaaaaatgatgagttt
>NC_035908.1:10430487-10430700
aaacggctgaaataacaaaaaaagatgcagacctcaaataatgcaaagaaatcaatatttggtggaataaccctggtttttaatcacagttttcatgcattgtaGCATGtcctccttcaccagtcttacacactgcttttgcataactatgcctttattcctggtgcaaaacatcaatcagttcagtttggtttgatggcttgtgatcatcca
>NC_035908.1:10451472-10451770
tacagggtttggacaattgaaacacctggttttagaccacaataatttattgtggtgacggacagttctccCTTTcagcagcttcctcttacagcgtccacagttaatcctgttggatgtggttgctccttcttggtggtatgctgacattaccctggataccgtggctcttgatgcatcacaaagacttgctgtcttggtcacagatgctccagcaagacgtgcaccaacaatttgtcctcttttgaactcttttctcttaccctgctaggctgatccaatttagccatgaaacgtC
>NC_035908.1:10453425-10453686
GTCACATAATGTACAGGTTGTaaacattagtttttttttttattaaaaccaaaggaagctgtttttttttttcaggcaacATAACCATCCATTCAGGCCCCTCCTGGAATGTGTAATGACCCAACGGTgcaatgttgttgttgttttttttttttttaatccctcTAATCAATGCATCATCCATCATCTAACCTCCATCCAActgattttccattttctctttaaaattttaattccatgcaaagctgtttatatttttta
>NC_035908.1:10485897-10486316
AGTCATCGCCAGCTGCCTACTCCGAGCCATTACAATGTTTTCAGGCCAATTtattttggagaaaaaaaaatataataaaataaagcaacacaAGCACGCTAACTGTTAACTGCTAGCATAAAAAACTCCCAGCAACCCTAGTGTTTCATGTGAAGCCTGTGGTAGTGGGAGTGCAGTGGATTGTGGGCCGCATAAAGGGCGGCATTAGCAGCGAGAGTGAAGTACAGCCCGGACTGCCATAATGAGCCCTGAGGGAACTGGATTACACGGGAGGAAGTGGCCAATAGTCTCCGGCGGCTCCGGCGTCGCCGCGATCTTAAGTCGCTCTGCATGACTCACCGCTTAATTTCCGTCAGCCGGCGCGACGGACAGCTGAGAATCAATCTGTATGCTAAGTTTCCTGTGGCTCAACACCACCT
>NC_035908.1:10512949-10513152
acaggagtaagttccagtaataggaatgagtgccagtaacaggagtgagtttcagtaacaggagtgagttccagtaataggaatgagtgccagtaacaggaatgagtgccagtaacaggagtgagttccagtaacaggaatgagtgccagtaacaggagtgagttccagtaacaggagtgaattccagtaataggaatgagtg
>NC_035908.1:10621403-10621748
AGCGAAGAAGATGAagccttcagacctcaaataatgcaaagaaaacaagttcatattcataacgttttaagagttcagaaatcaatatttggtggaataaccctggtttttaatcacagttttcatgcatctttgcatgctctcctccaccagtcttacacactgcttttggataactgtatgccactcctaatgcaaaaattcaagcagttcagtttggtttgatggcttgtgatcatccatcttcctcttgattgtattccagaggttttcaatttggtaaaatcaatttggtaaaataatttttaaatggtctcttattatttttttttttgagctgcgCAC
>NC_035908.1:10636142-10636368
CCTtgaaatttgatcattttacttgctaagatttcATTTTTTGCGGTGTATTCCCATGGCAATGTGGTGCTGGCAATATGTGAAAGAAGAAGgcaaatgacaaaatatcagCATCTGAAAACAGCAAAGTAGGCGTGCAGGTGCAGGAGACACAGAGTGTCCTCCTCTTAGGTCAGGTGACAGCAGCAAATTGTACATGTATCATAAAGTGTAATGAAGAATTGTC
>NC_035908.1:10654174-10654757
ctAGAGCCATCTGGGCAAAGtagcattaatttttttttactactttattgTGAATtataacactttttaatcatgttttctttactgtttaaGGATGGgtcatgaaataaaaaaggtcaatatgaaatataaaatattacacacaggcttccgaaaaaaatggaaataaaaaaaaacatgttatatattacatataatattatatattacatctTTTGGTTAATTGGATTCATTTGCTGTATAGATTTTATAATAGAATTAGTAGTCTTCTTTTcttctagtgttttttttttctaccacTGAAGGCAAAACTGAGATAGGGTCTGAAAGGATTACAtttaggttataaaaaaaaaggattttcttttttaattctttttggGAAAAAACCCTCTTTGTTTCACAAAAGCTACATCTTTCCTGTTGCCCCCTGACATCCTTTATTTACATAATGGGTGTGTTCTTACCACCCTTACCAACTGCCAGGGCTATTTTACCTTGGGTACCAAGATATGTTTGATGTAATGGTTGACTGCTTGCCtatagtgttgtaggctgtaagagcaagttaccattcaCTGTG
>NC_035908.1:10706849-10707150
AGAACAGTTTAGCACGGTGAAAGAGGGGGAGCTAGCAGAGAGAGTGGTGCGGAGAGTgggaaagatggagagagagagagagagagagagaaagagagagagagtgggggaaATTAAGGGGAGGGTAgatcaagagagagaaaggggagatAAGTGAGAGACGAGAAGGTGCCGTGTCAAATAGGGCTGCTGACCTGGAAAAGAGAAGGAATGAAGTTAAGATAAAAGGCGGAGGGACAAAGGGAAGAGGAGAACGAGAGAGGAGGCAAGGTGGGGCAAGGGGGTGACAACCAGAAGAGAT
>NC_035908.1:10794126-10794404
TCCCATACTCTGGGCATAACCAGCATGCTGACATGTGGCTGGCCTCCTCATtaacactccctctctctctgtctttactagggtaatgctaaatgctaacagctaacactcttttttttttttttaagttttcacttCTTTCATTTTCAAACGGGACAGCACAGTATAGCACAGATATCCAGAAATAAATTAGATCAGATTAGATCAGCAGATTTTAGAATTTCAAACTAATTCTTTtgcttttctattggtccgtacATCATGATTTTGCCTTTGTT
>NC_035908.1:10809008-10809262
AACAGGGTTCCTCGAGGGCGGGAGTTTTTCATGCTTTGTCACACATTGACATGGTGCTAGAACTCATCTGCTAATCAACAGGGTTAGTAGGTGTGCAGGAACATATTAGACAggcttaaattaaatatacacaaGTATATAAGCTAAGGAAGattagtgtatttttaataagaTTACATACTGTCTCTGTCTagcaaagaaactcatacttctaaaatgaaaaatactttaatttttttctaaaagataAATTC
>NC_035908.1:10978657-10978928
cTAGCGCCACACATGGTAAGAAAAACAAGATAGTGCCACACATGGGAGGTCACAGTGAGCAGAAAAAATATCTCAtggcaaataaataaagcacGGGGACACAAACCGTTTGAACAGAGAAAACGCACAGCTAAGACAAGGCCTGCATTCAGCCAGAGAAGGCAGCCCCATCAAAAGAACCATTAACAAGCACACGAGTCCAATCCCTGCAGACTAAAaggacactcacacacacacacacacacacacataatcttGGCCAAGTTGTGCA
>NC_035908.1:11024475-11024954
TTTATTGCAAGATGCCTGTTATGGTATTTcaagtggttgcaatggtgcTGCTTAATAGCTCATAAGGTGTAGCTGGGTAGTTGATGTGGTATCCCAGaaggctgctatggtgttgttaagtggtgcAATGTGCAGACATTTCCCCTGGACTacattattttagatttatttgtaTGTAGCTTATGTAATAGTTGACTCCATGGTCTTAGTGTTGCAGGCTGTAAGCGCAAGTTAACCCTTTATTGAGTGTGGCTTTATGTTGGCTAAAGACTACAGTGCCCACTCATgcataatgttaatgttttagtCAAGATCTAAGAGGCTTACAGGCCCATACTCACAATATTAAACTAAAGCAAGTACTCTTATTTGGGAATTTGAGTAGTAACACTCTCATTCagtacatttcatttgaaattatttaaagaaatgaagCCCAAGGAAAGCAACTAACCATAGACATTGATTGAGCGTTAGTG
>NC_035908.1:11031428-11032081
taatttgaaaatatatttctcaaaaTCACAGTGGCAGTTCAAGATGTTTTGATATACAGTGGatctaaaagtctaaaagtaaAAGTCGTCTGCTACTACTTGCAGGTGTTACTCTCTGGGATAAAGCATCATTAACCCAAGATTTGGATATCCGTAAACAGCCCAACACAGACCTAAAGTTCTCTGCATCTGATTCCCTCTCTGATAAGGCTAGCCTCTTAGACGTGAGTGCCTCACTTAAAGCCAGCTTTTTTGGAGGTCTGGTGGAGGTTGGAGGTTCAGCAAAGTACCTAAACCACAAAAAGTGCTCAGAAAAACAGTCCCGCGTTACTATGCAGTACAGCCAAAGAACAAAATTTGAACAGCTTACTATGACCCAGCTTGGCAAAATCACCTACCCTGAAGTGTTTGAGCAGAAGACAGCCACTCACGTTGTTACATCTGTGCTGTATGGAAGTCAGGTCTTCATGGTGTTTGATCGAACAAATGCAGACACTGACAACAAACAGGAGGTTGAAGGAAATCTAAATGTATTGGTGAAGAAGATCCCTTCATTTTCCATGGAGGGAGAAGGAGCTCTGAAGATGAATGAGTATGAAAAGAAACTGGCTGAAAGTATCAGCTGTACATTTTACGGCGACTGTGTGCTTGAA
>NC_035908.1:11116477-11116989
AGAGGTCCTTTTCATGACAGATTTACTTGTACTATTATAAACACTATTTAGTGTGAATGCTTCGAAGGATTTTGTTATAATAATGGAAACATTGCTGCAATGTCATTTAAACTCTTGTCTTGTAAAGTTTccatgtaataaaatatttaaacaacaacagaaagcttattttattgtttattattgttaaccTTACAATGAATAACTAGAATAATAAATATCAGTTACAGATAAATATCTTGATCCCACAGGAGACCGATGGCTTGCATGAGGTCCAGGCAGAAATAGCTTTTTCTGCCCAGTTTgtccttttttacttttgattctaCGTTTCATGTGTATTCCCGGTCATGGGGAATTCTATAAAGTgccaaatatttgtatttattattttttcacttaCTTGTCAAAGGTATATTCTTCTATTTTGATGATGGGATAATACAATTGaatttatataatgtattttatttcactttattcaGGTGCCTAAGgacagaaatgttttaaaa
>NC_035908.1:11186961-11187225
cttGTTTACCTTTTCCTgctttaatagttttttttttatggtgagCCCAGTCTAGGTAGGACAGTTTtgtttcccccccccccctcagtTCTGGTCCTAGAGGAATCCTGCACATTTAGGGTTGCTCTGTACTATGCCTAAGCTTGAGTGTCCTTCCTCTTCTAGCCTGCACTCTAAGTTTGCTTATACAGctcagggaaaaaaatagagaccaattcagtttctaaattgctttcaaattccaaataaaaatgcagaaaatga
>NC_035908.1:11431059-11431331
tatatgaCAATCGGCTTATGTTTGTGCTCTAGAGATTTCTATTATATTGGCAGTTCTTCTCTACAGGTACTATACAAGCTGTGTAAATGCATTAGCACCTCTGTAGCAGCAGTAGGTGAAGCTTGCTTAGTTAAATGATtgattagaaggggtgtccacaaacatttggacatattgtGTGCACATTTGTAGAGAtcttgtttctgtttctgttttgagACACTAGATATTAGAATACCGTTTCAAGGATTAGATTACATTTAACCATTAGA
>NC_035908.1:11635506-11635792
GCCTTCATTGCAACAAGTAGCGCTCCTTCATGGGCTCTTGGCAGGGTGTTGGGGTGGAGGCTTTTTCCTCATTTTAACCCACCAAGCGAGTTCTTGCTTTTCATTGGAATTGCAATGTATTTTTGCAACGATTTTTTTGTAGTAGTAACAGCAAACAGACAACTTGTAGCCTGTAACTTAATCTATATCTACTTAATCTATAATCACGTCTAACTCAAATGATCTGTAGGTAAATTTCCTAAGTCTAATAAAACATCCTTTACATTTAGGCAGGATCGTTACAAAA
>NC_035908.1:11993630-11994003
aggctgaattacctactgtttttctctgaacgggaattttagtcccatccaaACACACATCTCTAAGTTTCGTCACCtagcgtttaataaaatagccatttgtccactgccacacaccataattacactgtGGGGacgcgtttccatggagatccacttaaacacaacagcgagtggaaatggaggagctactgaatgtgatgtcatgtgacgtcatgtgacagagaaagccaaaaaaactcactggtcctcttgttttttcaattgcagtccagatgcaagaattttatcactgagtagaagtgtgaaatatatttcacagacgtcccccggAGAAACTAATACCTCCTGAAAGGACTATAgtgtaagggag
>NC_035908.1:12225314-12225567
ttttttaacttttttaaaactactattgttaatatatatatatatatatattatattaatagatatcgtactaatattattaatagtaatattgataatattaatttattattattataattattaataatataaaaataatataataatacatatacgtatgttccggtgtgtgtgtgtatatatatatatatataatatatatatatacacacacacacacacacacacacacacacacacacactctgta
>NC_035908.1:12297042-12297282
TTTCCATATGCATAAATGGCTTTTGTTGTTGATTGGCTGGAACAGTGTTGTATGGCTCTGTTTGAGCCACTTTTGTGTCCCATTTACAGAGCCAGGGTTGACCCTGAATACCAGACATTTTTCCCACCATGCAAAGAGCCCAGAGAgcttacattttacaaaaaaataatatattgaaatCATATATGATTTAAATAATGTGGGATAAAGATACATGCTCCAAACTGGTGTGGTAAAGGA
>NC_035908.1:12388104-12388785
ATCAAAGATatgtttttgagaaaaaaagcagcatttgataactttttttactgttgtaaaAATGTGGTGGTGGATGTATTATCCTAATTACATATTATCAATAAAAGCGTATGATGGCCTCTACAGGAATGGAATAGAATAGTGATAGAGTTCTGTGTTAATAATGCTCTTTatacatacagctttggaaaaaaataaaataagagaccacttaaaaattaagagtttcttagattttaccaaattgaaaacctctgacaaataatcaagaggaaggtggatgatcacaagccataaaaccaagctgaattacttgaatgtttgcaccagaagtggaataaggtttttaaaagcagtgtgtaagactggtggaggagaacatgccgagatgcatgaaaactgtgattaaaaaccaggataatccaccaaatattgatttctgaactcttaaaactttacaatatgaacttgttttctttgcattaattaaggtctgaacgctctgcatctttttttgttatttcagccatttctcatttcctgcaaataaatgctcaaatttggaatttgggagaaatattgtccgtagtttatagaataaaacaacaatgtacattttactcaaacatatacctataaatagctaaaatcagagaaactgattcaaaaactgaagtggtc
>NC_035908.1:12429195-12429582
GGATCCATGGCCAACCTCTGCAACACATTCAGGAGAATCAACCTTGTAGTACTGACATCAACCCATCTTACTCAGTGACAGACTCATGGtcaaagaaatagaaatagttGAACAGAGAAGAAAGATTCAGATTGCAGAGCTATtcaaaagaaagacaaaagttACTATggacaataaaatattaaattattaactcAAATGAGCAACTCTTGGTAATATTTATTGAGTTACAcgtacagaagtagtgtgtatcACATGTGGAACTCAATATGCCAGACTTTTTGGGGATGGAGATGCGCCTGTCTTCAAAGCAAACTCTGAAAATTATTGAAATAGTGCATTGAattcctgttcatgtagcttgccatcagctgccagagccctgag
>NC_035908.1:12500354-12500616
GTACATTGTTTAACAGCTATGATTTGCAATAgattagggttgcagcggtaaccggtttcacggtataccatggtattaaaatgcacggttatcataccgtgtgtgtttgcttattaccggtaaaacgcatgccagcggagaaactcacccgcgcatgcgcaactctgctccgcttcagctactcagcacacagcggtgagaacagcagaaagtgcatcagactaaacaaatctccgtctgcctacaaaaaggctaaactaaa
>NC_035908.1:12536973-12537176
AACATCAAGCTCCAGTGTTAAACAAGTATTACATTTTGATTGGAAATCAAATTCACATATCTGTCAAAAAACCTCAACATTGGTTCACATATCTGTTGGGTTAAAATTTGGTCATCTGACGTCATGACCTACATTCAACCAGATATGCTCTGTTAACAATGGCAGCCAGTTGGGCAGGTTCAGATAGCTACAGATAGCTGTAG
>NC_035908.1:12649353-12649674
AGTAGTTAGTGGTTGTTCAGTGTCCTATATTAAGTCAAAGATACAGCAGTCAACCGTCTGCTTGTCAAAATCAGTATAACTTCTGGTTTTGTTAGCATGGTGTCCTCTCTATTTTCTGTTTCGGTTGCCTGAGTGAGATAAATggttgggaaaaaaaagatgtttgtgCATACAGAACGTCTCCCCTTCCTCTTTGACTgttcaccacacacaccacagtggCCTCCTTAGCTACTCTATAAACCACAAGAAGCTGGCAACAGACTGTTCAGGTAAAGGGCGAGTAAACTTTAGAAAATGATTCCAAAGAGTGCAGAGTGC
>NC_035908.1:12759842-12760087
CATGGCTGAgtaaaaaagagcattttagagAGGCAGAATCTCTAAGAAACAAAGATGGTCAGAGGGTGAACCACGCTGACAAAAACAATGTCTAAAATTGTGGACAGTTTGAAGAAAAATGTTCCTTAATAGACAATTTCAATGTCCTTGgatatacaatacataatatCATCAATATTTAGAGATTTGGAAGCAATACAATaatggatgctggtgatctttgggccctcaaGCTGCTCTGCTTA
>NC_035908.1:12793977-12794214
ccccaaagtGCCGGTTTTACACTTTGAGACAAGACTGGGGTCTTTCACTCTCATATTCTCTCTCGAGATAACACCACTGATTATTTTCCTACTTTCCAAGCCcttctattattttgtttcgAGACACTGGCGTCTTTCGTTCTATTCTTCTTTCACTTCTCCATTGTCTTGTTCTGCTGGAAAGCTCATTGGAGATTCAGTTCAGTGCGACAGGCTTATAGAGCTCCATAGGaaaag
>NC_035908.1:12906201-12906422
caaacatgccggactactttcgctttgacctaaactggacaagaactcggctcacaggacgctgtggggggtaagtcagtgtggatgcacgacactggttatgatgatgccatacagactcatgtcaaaaataccgaactatccctttaaaaaTGAGATTTAGATTATTACTGTGGCACATTGTCTTAAAGTTCCTTTGGGAACCCAGAAGCAGGAACAAA
>NC_035908.1:13220689-13221040
TTTCCACAGTAGCTGTTTTAGACTTACCAAAGTTACTGCAACTGTTgaccacatggtggcgctaatcaaatgaatagggtaaacctgtggtAAAAAATATTGGatgtcaaattctgtgaaagtaacaccaaaaaaaatcatatttttttatatttgtttatttaggacTATTAGTTATTTAGGGTAATTATCGTAGAGAATTGAAATATATTCAATATTGCAGAATCTCAGTAATGTGATATCGTTATCATGGGCAggatattgtgataatattgtattgtaagaTGCACTATGATTCCCATCCTCACTCCTTAATGTTCCTTTAATCCAACCCCATCTCTTCAACATCCC
>NC_035908.1:13232580-13232844
tttcttcttgggttcgcctgctttgaattcaactgttctccaattgggttcaacaaccctctgggctgaagagctactagtctgtagcattccatcccattacacttctcTGGCCCGCGGCTAAACTTAAGTGCCGATCCCTTGCCTAGATGATGGGCAACTCCTAATTCGCAGTGATCATGTTGAAATAATCAACGTCCAAAGTCCAAAGATGTATTCTCTCTCAAAGCCTTTCAACTGTGTTGTAGAAAAATGTCTAACAGT
>NC_035908.1:13452584-13453044
TCGTACATATACTGCTGCTATCTCATACATATTAATAATCTCACCAGACTAAAGGTTTGAGTATTCCAGTCAGGTGTtaagtgcagcgttataagggtgagttttcagtaaagtttctccagcactaaggctgggtgcagcagcattagcattagcgctagctctaggcaagtatattggactgtagcttgTGTGTTTGCGAACAAACCGCTAGCTTATAGCACCTTGGATTACCCGAACACTCTAatgatgctgctgcacccagccttagtgctggagaaacttcactggaaACTTACTCTTTagataaaatattggaaatctgagcttactgtaaataaagggaagGGCTAtactcaaacaaataaacagtttacaggagagaaatctgtgtagattaacatccagtgctcgtttaactttgaaatatatattttttttaggaattacagttttgttt
>NC_035908.1:13462149-13462358
acaacaatgttcattttgctcaaacatatagctataaatagcaaaatctgagaaactgattcagaaacttatttttttccagagctgtttgtaTGATTTCTCATCTTGACAATCTGAAAGGAAAAAAGACAGACTGAAAAATAAGAGATAAGTGAGACACAATGTATTAGATTAATAGAGTTATAGCAGCATGTCATCCATGGCGGCTG
>NC_035908.1:13474226-13474664
CTGGTCATTTTAAGAGATGCCGATGTGCAGAAGTGGGTAAGGGAGGTCTGGGGAATTAATAGCAAAGCTTTGTCCAGTTGCCTCCAGGTATAAATTTGTACTTTTATGttcaacttgtttttcttttacctaatttctcaatacttttttaaaagtccTTACAGATTAGGGCAGTGTAGATGGTGGTAGTTCTAAGCGACACAATCTACTGcgctattattttatattttaaattaaatatataacttCCTAAATCAGTGGTTCTTCAACATTTTAGACCACCACaatcaaaaagttaaaaagtcaaAGTACCACCTAAAAAAGTCACCCACAGGAACTTTGAAAGCAAACTAGGGCAcatagacaaaaaataaaattggtaACTAACGCCATTGGATATCTAatgtaaatatctaaaataaaggtaataaaattacc
>NC_035908.1:13489513-13489785
AAGTCTTGTGTGCACGAACGCACTCAGCTCATTAACCAACATATTTACAGTACAAGCACATTCTGATCTGTTTGTTTTAAGGAACAATTACGATAGAAAGCAGCATTGGACAACGCAGGGTCTCACAAAAGAAGCCACAAGTGAAGTGGCTCTACCTCTAGTAGCTAGTAGCTGGGTGCCATTCTTTTTACACTAGATGAGCAGCAGTTATACAGTGGTGCCACTCCATTCCAtaagtattaattattttttttatttattttttttaaatg
>NC_035908.1:13510803-13511326
tcaattatttatttaattatttatttttacaatatcacccagccctactGTCATGGCAAGTTGAACGAAAattagcatttaataaaaaacatatttgaccTAAAGTTGCAAATCTTCTGAACTgttcatgattttattttatctgtgttttaattctttaatttacTCTCTATTGTTTGGTCCTTTTATATTtgatcattctttttttttttcattcataaaataataactcatttcaaatgttttcctttttttctttctttctttcttttctttgcccATCTCTCCCGTTTGTGTTGGGTTATAATGTGggtttaaaacacacactttgAAGGGTCTGGTAGTTTTAGGACATTTTAGTACTTttagctgtttgtttttttgtattattcaaTTGCTGTATTTGTCAAATcctcaataaaacaaatatatttaaaattatgtttttctatGGCCGGGTGGACAGCTTATGCTTTGCCTCAACTAAATCCGAAGACAATATGAGAAACGAACATGCATCAAG
>NC_035908.1:13530172-13530375
AATTTTGCAAATAATTGCcatgaataataaagtaaacaaatatataaatatattaaaagtgagCAAGAGATGCAAGTATAGCCTACCGCATTTTGAAGTGAATTGGCTCAGTATCTGTGTGAATGAATCCTGGAATGCATGCAGAAAGGGTTCCTGGTTCAAATGGCCTGGCTTGGCTTTACAGGaataaaatgttcaaataa
>NC_035908.1:13581375-13581657
CTGATCTTTCAGATCAAACACAGCAGCCAGAAGTACCTTGATGAAAGCGACCCTGATTGTAAGAAGACTAGAAAGATTGTTCTAGCTCTTGGAAAACTGGCTTTTCAACAGTTGAAGAAGGGAAACTTAATATTTTATGATGAAGACCTGAGAGAGTGCGGCATTGATGTCGAAGAAGTGTctgtgtactcaggagtgtgcaCCCAGATTTTCAGACAGGAGTTTGGGCTGCACCTGGGGAAGGTTTTCAGTTTTGTGCACCTGAGTGTTCAGGAGTTCCTG
>NC_035908.1:13668845-13669137
AGCTCATCATCAGTGGTACAGagaataattaatgtaataataacagtgATTAATGGTTATAAAAGTATCAACAACGATGTAAAATTTAGTATAGTCTTCTGTTATCAACTGAACTGCATTAAATGAACCGTAAACAAATAAGGAATTAAGGAAGTAAATTCCTTTCCTCATAATTTTGTGAAATATTCACTAACGCAGTTTTGAGAGTTGCCTGTTGATGCTTTGTAGACACATTGTTTTCATCTAATATTGAACTAGATgtatattaaatgcaactaaacTTTAGCTTAGG
>NC_035908.1:13677849-13678053
TGATGTAACAATTAGGGGTGGgagatatggcaccatattgtagggtataatatcgttcaccatattcaaaaaaaGGTTGGCGATATTATTCGAATGTGATGTAGCACCCCTCTAATTGAAATGGATATTGAACTCATTGGAACTCATGTTTAAGATAAAGTCTTCATATTTAAGAATATTAATGATAAGATCTGGtatatgtaa
>NC_035908.1:13700218-13700595
tttaagaaacacaatcagaagtgttgtcaccctgagagaggaaagggaggagctaagagcatggtagagaaggaggctcaagctgcagtgaatggtggtgttccattttaggatccatccagagccatcctaatgaaataagaggtagaaatcaggaaatactgaacaatataaggtttagttggcctataacagtagtagatgcctatattgcctttctaaacatgtattttggatgaatcataaccagatgcgggcagatggcattgtttcagtggggtagtgtgctcctcgtgttcaagccttgtatttttctgggttacagaagctgtttatccaagttctcttaaagaaatgctcaagtcttgttgagtaaa
>NC_035908.1:13738939-13739292
CATTTAATACTGAGAAGAATAGAGTGCGTGCAGTGCAGGcggaggctatttttaaaatgcacgCTCATATTCTGCATCCAGCAATCTGAGACGCTTCCTCTCCTCCTGAGTTTGGACATCATGCAGGACAGTGATTAGTAGCCATCAAAAATAAAGATTCATTTGAAATGCAGCCCACAACTTTATGACATCCACTGGAGGCTCAGTTCGTCTGCAGTATTTCTTCTTTGCTACTTTAGCACagtatacacattatacactgcctagccaaaaaaaaggtcacactctaatatttggttggatcgtttttatctttgattgcagcacacattcactgtggcattgtctcaata
>NC_035908.1:13836482-13836781
TTTCCTCTCcttttttctatctcttttctttcttattctctATTTATTACCACATACAAAACTAAAACTTAGttgcttatttatttctcttatttcttACCCAAAGCTGTTCTGCTTTCTTTGTTGTGTTtcctaataaaagaaaaaaaaaacatatcaacgTTCTCTGTACATTTTGACAGACATCACAATTCTTATGACCATCCTGAAGATTCgtgaaaaataaaagtttgttattgttgttgttgtggatGATGACCTTTATACACATCATTAAATAATAGCTGCACTCAGAAGGA
>NC_035908.1:13944381-13944649
actaaacaagtaagttttcagtctagacttaaagattgagactgtgtctgagtcccgaacatattcggggagattattccagagttgaggcgctttataagagaaagctcttcctcctgcagagctcctctgaattttagggactactaataaaccagcaccctgagatctaagtaatcgcggtggttcataacaggagatgaggtcttgtaaatactcaggagcgagtccgtgtagggctttatacgttaacaggagaattttatag
>NC_035908.1:14106959-14107361
aaacaaactaataaattGCATTTCCTGGAGGAAACTTAGACTGGTTGCACAGATGAAAGCAAGGATGTTAAAATGATAAACAGATGAGTGTGGGTCAGTATGCAGTCTGGTGGTGGTTGAGTAAATTAAACTCTAGACCACGGCCATGGCcaaaaatgaatgggagtgaatatGAGGAATAATGGATAAAACATTATACAAATAGATGAGTATATCTCAGAATGACTGTAAACTAGAACTCAGTTACCTGTTATAAAGGGGTATATGAAGTTTGGTAGCTGTTGAAAAACAGAAACTCTATGGCTTGGGCATGTACAAAAATGAATGGAAATTTGTTCTCGAGGGTCTGTCCTAAAATAGTATGTTTCAAAACTGCAAGACGAAATACGCCGCTAAAAACCA
>NC_035908.1:14117172-14117506
ATTACTGGCTATTACTAACCTAGATTACTAACCTATGCATACTGAGCTGGAATGTCGacagtccctatctgggtggattttccatgttctccctgtgtctgtgtgggtttcatgaagatcaggtaaattactttaaattggccagaaaaatgtaatattctaaATGTGATCTGGACTGtatatgttagtgtgtgtgtaaatgtatgtatgactgtatgCCCAGGTATTAATCGGCACTCACTTTTGCACCATTAGTCTCGCTcagcatcactaccacagtgttagcatggtAACCGCGCCGGCTGCAGGCCTCGACCCGCGTTAGTCAACTGTT
>NC_035908.1:14292523-14292801
TGTGTGGGAAGGTCTCTTGCTTATGCCCCGTATATAACTGTTCTTAGGTTACTGTTTATCTGGGTCTGCTACCTTCAAATGCCCTCTGTTAACACAGCCTCTATCTTACAGTCAGTCACAGAGAGACTCTTACGAAGCCTCTCGCTGTCCAAATACTCTAGACCTGACTGTATATCTCCTAAATCTTATCATACAGCATCAACCTCAGACGAAATTCAATGATATAAAAACATTCCAGCTCCTGCTCATTAGCTGCACAGCACATGGTCAGGCCTGTG
>NC_035908.1:14379342-14379551
AAGAAGGCTCATTGTGAGTACCTAGACAAGCTAGCCTCTCTGAGTAGCTTCGCTGGAAGAGAATCCACATCCCAGCCCGGCAGCTCCGGTAAGGAAACAACAATAATGGACTGCTTTCAGCGTCGATAAAGCTGCTGGTTAGTTAATACGCAGGAACACTGCAAACGAGAAGATGCATTagtaaatatgtttattgaGACTGGGATGTC
>NC_035908.1:14379783-14380230
AGTGCATTGCTCGCTGCATTGGTGAGACATTAGAGGCATGGGGTATAGGAGAAGACAAGGTGCTGCTCATTGTGACAGATAATGGCTCCAACATAGTCAAAGCTGTGCGGCTGCTTAGGGATAGAAGCCAAAAACAAAGTAAGGAGTCCCCAGATGGATCACGGGCTCAGCCAGGAGGTGCTGGAGATGGCCTGGATGAACTGTGGGTCGAATCAGAATCCGAGGAGACtgacgaggaggaggagattGGAGAGACTGGAAACCTGGGTGAGTGTTTCTATATGGATAGTTgtcttattaatttttttatttggatataaaatatcacaatggTATACTGAAAGCTTTAATTGATATTAATCCCATTAAGTTTAAAAAAGAGGGAAATCAcgtacttgatttttttttgctgtcgtTTATATACAGCAACCTTTTGCCTAATGTAAA
>NC_035908.1:14393815-14394017
tttaagtttaaaaacaaaaagtcactagatgtgTCACTGAATGCGTTTTTTGAAAAGTCACTAATCCACCAATTACAGTAGAGAGGCTACTGACGGACACTTAACTGAGCAGCTGGGTAAAtcgagaaaaagaagaaaagattgATATCCTTAAAGTTTAACTGATTGCTTTGAGCAGCGCAAGTAAAAAACTGATCCTTCT
>NC_035908.1:14399808-14400040
AAGGTTTTGCAGCCGAGTCTGAGCTTTGTGTCAAGAATGACAAACCAAACTCTGCTAAGTCCAGACGTAGGAGTCTAGCTGATCTACAAGTAAAACTTCAGAACATTGCACAATGCATCAACGAACCCGCCGAAATTCAGACGAGAAGTTATACAGCACCTTTATCTCACCTCACCGATTTTGAGGCATGTCCAGGTGAACTTTCTGAGAGAGACCCATCAACAGAAATTCA
>NC_035908.1:14407454-14407668
ATagtaaaataaagagagaaaggtcCTGTTTCAGACCAGCATGCGTATTTGTGTAGTGTGAAGCTTCTTTCACACTAAATGCTGAAGAGTGTGCTGCCTTCCCACTGAAAACAATATATTCCATGCTGTGAGAGGGGAGCACTGCACTCACCATGTTCAGTAATATAAGAACTTGGCATGAAGCAACACTATAGACGCCCTTTGTTCATAGCTC
>NC_035908.1:14426350-14426569
AGGCTATTGAAAGGTTGGATTATGCATTCAGTGTTGCTGAGAGGCATTTGGGCATTGAACGCCTGCTCGATCCTGAAGGTATGACCCTTTTTTTGTATGTGGGATGTGTAACTTTATATGGAGAGAAATGAGTTAAATTTGATAAAGGCAGAGCTGTATTGCTTTCTATCATGAAGTACGTAACACACCTGCCTCACCGAAATGCATTGCACACTATTG
>NC_035908.1:14514967-14515203
GAAACATCAGACAAACTACAGATAATGTTTAAtctttgtaaaatataattataaaaatgcaaaaaaaatagtaagcatgtcttttaacttttatgtatttctttacAACTGTGAATCTATTTTACCAGATGCCGCTGTGAAGCAAAGTAAAAACCGCTGGCCATAATTCTAATCCTGCAGCAAGTACACTTGTATGAGATGCTGGCCAAAAAATCAGGGTCCACTATTACTTGCTA
>NC_035908.1:14528910-14529118
TAAAGATCACTTttgattcatttaaataataaaactaaaaaaatcatcattaatcaaatcaaaattaTTATCAATCATATCAGATGTTGAAAGTGTAACACTTGAAAAGCAAGTGTtgtaaaaaaacagctgcaCTAGGAGCAATTTGAAACATGAATCTCGCATTACATTgaataaaaagagcattttagggacagaagcaaaaaaa
>NC_035908.1:14685315-14685532
AGAAGCATAACATGGTACCAGGAGTGATTTATGGACACCTGTGAGTGCCAACATGGACAGTGTGAAGCCCCCTGATGCGGTGAACTGGACTGGAAATGTTGATGCGGAATGGCGGTCATTCAAGCAGCGGTTCACGCTGTATCTTCAAGCAGTGGGACTGGAAAGCAAACCGGATGCTCAGAAGATAGCATTGCTTCTTACAGTTGCGGGACCTCAG
>NC_035908.1:14686101-14687392
CTTTGCCAAGCAATGTTTTTCCACTGGAAGACAAAGCAAAGGGGAGCGTGTACATGCAGTAGAAGAGGCTGATCTTAGCGACACATTTTTTGTGGGTATGGTTAGTCGTGATGATTCTACAGTGGGGCAAACTCAGCAGAGCAGCATAGATACAGTGGAGCAAGATAAATGGATGGTACCATTGTGTGTGAATGGCACTATAATTCCACTCAAGCTTGACACAGGGGCCAAAGCCAATTTGATTTCGGAAAGTGACATCTGCACAATGAAAATTAAGCCACAAATTCATCAGAAGTCGGTGCAACTCAAAGCCTACAATGGACAAGTCATTGAAACTAAAGGCTCCTGCAGACTTACTgtgacagtgaaagagagagaacacaacCTTTCGTTCGTCATTGTGCCAGATGGACATGACTCGCTGCTGGGTGATAAGGCTTGTGAGAGACTAGAACTGGTCAAGAGAGTGTACAGAATCAATAAACCTGGCATGCGGGATTGTGGTACAGATGCAATTGTGCAGCAATTCCCAGAAGTCTTTAAGGGCTTTGGGGTTCTTCCATTTACATACAAGATACAGCTAAAGGAGGATGCACAGACAGTAGTTCATGCCCCCAGAAGAATCCCTGCTCCTCTCCGAGGCCGACTAAAACAGGAGCTGGACAGAATGATATCATTGGGTGTCATAAAGAAAGTAGAAGAACCCACTGAATGGGTGAATTCAATGGTATGTGTCAAAAAGGCAAATGGTGATCTGCGTGTGTGCATGGATCCAAAAGATCTGaatgaaaatattaagagaGAACATTACCAGATTCCAACCAGAGAGGAAATCACGAGTGAGATGGCAGGAGCAAGGTTTTTCTCCAAACTTGATGCATCCCAGGGGTTTTGGCAGTTAAAACTGCATGAGGACAGCACGAAGCTTTGCACGTTTAATACCCCATATGGCCGTTATTCTTTTCTCAGAATGCCATTTGGGATTTCCTCAGCTCCAGAAATTTTCCACAGAGCGATGGAAAGCATCATTGAGGGAATTGACGGCGTGCGTGTGTATGTGGATGACATTGTACTATGGGGGTCAACTTTGGCACAGCATAATGAACGACTTACCAAGGTACTGCAAAGCATCCAGAAGTACGGCCTGAAACTAAATAGGGAAAAGTGTCAGTTTGCCGTCAAGGAGCTGACGTTTCTGGGAGATAAGCTTTCAGAATTTGGTGTGGAGCCTGACCGAGCAAAGATACAAGCGATCCTTGACATGCCCAGACCTACAGACAAAAAGGCTGTC
>NC_035908.1:14688633-14689155
GGAATTTCAAGCCTTTGCAGAAATGTATGACTTTCAGCATGTGACCTCAAGTCCCTTGTATGCCCAATCAAATGGAAAGGCCGAGAAGGGGGTGCACATAGTCAAACAGCTGCTTAAGAAGGCAAAGGACTGCAATGCTGATCCTTATCTAGCTCTTTTGAGTTATCGAGCTTCACCTCTTGAACACGGGATGTCCCCTGCTGAACTTTTAATGCGGCGCAAGCTACGAACCACACTTCCTTACATTGCAGGACAGAAACAGAGCAGGTATCTGAAACAAAAGATAGAGAGACTGAGGAGGAGACAAAAGGTAAATTATGACAGATCAGCCCGAGCTTTAAAGCCACTTGCACGATACGACACAGTGAGAATTGGAGACGCAAGCAATTGGAACACAAAGGCCACAGTTCTGGATGAAGTAGGTCCAAGGTCTTATACTGTAAGAACAGAGGATGGACAGATTCTGAGGAGGAATCGAAGGAGTCTTCTGAAAACACACGAGACATTGCAAGAACAGCTCAG
>NC_035908.1:15097524-15097752
CAGTCTTGAGTCTTGACCCTATAGGTAAATAATTATGCAaaaaagttttcattttttaactaTTGGTGGCCCCAAAACCTTAATAAAACAGGTACGCATATGCCTTTTTTTAGAGTTATATAGCGAAAAATCAAGGTTTGTGCCATTGGGCTCGCTAAAAGCAATGCCGCCATTCTTGGACCTTAAATTGCTGTTTATGGCTATATTTGGCTGTTGTTATTACAACAG
>NC_035908.1:15299967-15300231
ACCACACTGTTAAATGAAAAATAGGAAAtaacatacagtaaaatgcCTGGAGACAGACTGAGTGAATGGGAACAAAGCtattaaaaaaactgcaaagtAATACTGTACTAAATAAAAGCAGAGGAGGCGTACCCTTGAGGGGTACCACCCTAGTGACAGTTTggaatttcttttcttttcttttctcgaGAATGCAAATGAGTGCAAGATAACCGTTCGTGTCTCTTTTCCTTATGTAGGTTAGTTTTACACACTTTCTCGGGT
>NC_035908.1:15329314-15329539
TATTTTTGGATCATGTATTGGTACAATGCTTCTTGTGATGTTCAAACCCCTGCTTTCAAGTTCTCCAGAACTTTATTTCTGTCTGGTGAGGTCCTTGGTTTTCATGATGTTTACACTGAGACTAAATctcacacagctggactctattgaCTAATTAAGTGATTTCTAAGTGATTGTGATGGGGGCTGACTTATTTGCTTCTTTGTGTTGGACTCACTTTTTCAC
>NC_035908.1:15339083-15339424
TTTACGTCCCAcaagcgctgcagttagcggctaatgctaatgctgctgcacccagccttagtgctggaggaaCTCTACAGAAAATTCACCCTTAGAtacaatattggaaatctaagcttaaaaCAGAAGCCTAGCATTtactcaggagagaaatctgtgtagattaacatccagtgctcattttactttaaaagaaaatatatatttttttcacttgttCACTAATGTGCTTCTCTCAGATTTgccattagaaggaaaacatggcgacacccttgatcacttcgatgtaggcattcTTTTAAGTGTCGCTTAATGCTCGTTATACtcaagtgcgccttata
>NC_035908.1:15359848-15360076
ccaacaAAACAGTATCTTGGCCCCGCCTACTGCACAGGAACAGCTAACAGCTAATTAGtaactgctattttttttttattggaacactttttaatcatgtttagggATGATttatcatataaataaaaaaggtcaatatgaaatataagaTGTTCCACACAGTCTTCTAATGCAatggacatttaaaaaaaaaaactattcaacaTTTTAGTTAActggattatttat
>NC_035908.1:15429067-15429357
gatggcttgtgatcatccatcgtcctcttgattatattccagatgttttcaatttggtaaaatcaaggaaactcatcatttttaagtggtctctcattactttccagagctgtatttatcaGGCTTGGTTTAAACGCATAACCTTGGTGCTGTGGGTAGAGTTGGGTCTTTGATgttttttgattatatttctgTTCAGACCAAAGTTTAAGACccaaataaggaaataaatctCAATGCTCAGCCAGAAAAAAAGAGTATAACAATCAACTCACTTGGACCATTGAGTT
>NC_035908.1:15525218-15525538
TATTTTACTATGATAgggtggacagcttaagctttacctcagtTCAAAGACAGATGGACCCTATTTAAGCGATCTATAGGCAGACCATCAACCACTCTTAATTTACTTGATTTAAGGTGTGTCagcatgtctttgctatcgtaacgacgggaaaagtacaccttgagcTGCATTGTTTTCAGTCCCTTGAAtgtcattgatttaaaaaaaaatgacttttttaaagGAATGGTCATCTCGAGATGTCAGGgtggacagatttttttttttttttatggaaataagtaaatacctttacctaaaatatataaCTGGAATGC
>NC_035908.1:15558843-15559114
agtgagctggatctgtgtgtgtaatgtgaatgaatctatccctgaaacgcctcacatgtgcacattgatacgtgtacaAACATCGCCTTcttcacaaacaacaacaaaaaaatgtcaaacTTGAGAGACGAGAGACTTGCAGCTTTATAAACGGAAATGGAtgcattagcagctcatatgtggagtggagagaaaacagctggtctgaagttcatgtttaggtcgaggaggtgaaaaaaggacaggcggtttgcttttgctgttttttttt
>NC_035908.1:15560391-15560895
agcctccgtgtctatgttaccttctggctctctccctccctttagttaggctgttttattcagatgtgCCGGAGTCATAAGATAGATAATCACActttgataatgttttatattctctgttttgcatgaatccagtcaaaactaattccatatcgatggatgttggaccctcaggatCTCATGTCCCCTTTCCAGCCAGACTGATGCAAGTTTCTGAAGTCTGCCTTCCCCATACAATcccccaccacagatcagctgatCATCATCCAGCTTATTCCACATGCCTCGGACTAGCTGTTCTCTCTTCACTACTGATTACATTAAAGTTTACATGAACTCTAACTGCTTCCATTACTGGCACTGCTACTCCTGACTATATATGGTCCTTCCTTATATGTGAGTCCTGGTCCTCCcagtgtttcttcctcctccagctctgagggagtttttcctgggggttctgtattctgcattgttttatgtttgatgttttgcctgattctt
>NC_035908.1:15614081-15614331
taatggttcatttaaaacaatttaatttatgatttgtttgtacttttttacatcaaataattaaaagtgactatgtaacttttactcaaagtacattttaaattgagcacttttttacttttactcgagtagatttttagatgggtacttttacttttactcaagtagatttttagatgggtacttttacttttacttgagtagaattttagcaaagtaaaggttcttttactcaattacaatttttcag
>NC_035908.1:15646504-15646711
TCGGAAAAATGGAGGCAATGTGTGTTGGGTCAACACTGAGGTGATGATAAGCAAATGAGTATCCATGCCTTACTGGAGCTCGTGATCGCCTAATTGCACGTTGACTCTGGAACCTGTCAAGGTGGAAATGTAGCGTTAAACTAGCGGGGTCTAATACCTAAAGGTCTACAGGGATGTAACAAGATTGTTAAGCTGTTGACCCAGGTT
>NC_035908.1:15671544-15671766
actaaaaaaaaaaaaagagtttgaaaatgtttaataataaataaagaccaATTTACTACAGGTGATCCTGACTATATTTCTAGCTTAAACTAACCCACATTCACTTTCAGTAGGTCTGCCCTCAGTTGAGCGTGTTGTTGGTGTGTTGGCGTATGTGTTTCTTTATGGGGTCAGATTGAGGTCAATATGTTGTCTGGCTGTAAGTCAGAGGTCACTGACCCC
>NC_035908.1:15808667-15808941
AACTGTTCTCCTTAAAGAGTCACTAAAtccctaaaccatatatatatatttttgttttccattAGTATCTAAAATGGGTTTATTTGAAgaaatgaaacataccagtcctgcttaaaatgtatataaacctTTCCtcatctttaaaaaacacttttattgtggtataaatcatgttttactgtggtaagatcctttttttttagtttgaccTAAAATATGATCAGCAGATCTCCACACAGAAACAATACACATTTCATAGACTTAAATGGGTCCA
>NC_035908.1:15963666-15964004
TCTCctcgtgttttttttcccttgtgTCCTCATGTTtagtaactccgccccctcattaccttttccaggtgtttcctgtttcactTCCATGTGTGTTTATAGTCCCTTTGGATCCCTTGTcagcagtgatgggagtaacggcgcTGAAATAACGTTAGTAatgccgttacttttttcagtaacgagtaatctaactaattattATGATTGTAACTATAACAtagttaccatttccgacaccccgttactgcacatTACTTTAGCCACTcaataaacttaattttttttacaaatgcatACCCGTCAAGTCCCCCGTTTTGGTccggaaactaccgtat
>NC_035908.1:16022602-16022825
taaaaagagaaaaatgtaaaaaaaaaaaaaaaaaaaaaagtcccagCGGATTGCTCATTTTCACAGGCATGCCTGAAGCCATTGAATAGCAGTATTTAAAGTGATCAAGTGTTTTTTCAGCTTTACCTTGGCTTGGGAAAATGCACACCTGCAAAAGTTGTAAGCTgttatcttgttttatttttattttcttccatttttctcCTAATTCATCAACTCAAGA
>NC_035908.1:16109441-16109804
atttgtaaggtagcccagggggaatcactacacactgatggtgagtgtctgtcagaaactgttggacacacccagtatgcaaatagattgcgacagaagccaatggaaaagaagctgttaatgacaacagactaagctcagttattataagttggttcaacttttatatgtgcccacgaatgttcaactaactcaaaatatccattttttgatgtaaaacagttcaaacaacgtatgggtttacagtgtagatggatcacatcatttatttaattaaatatgaacAATAAGACTGGAGATAAACCTTTATAGAGCCGAACTTTGAACCTCTTTAATGGAGAGTTATTATCAATCCAGCTTTTC
>NC_035908.1:16125682-16125957
attttttccagagctgtatgtacaaaagtattaggatatctgctcatttattgttttcccattaatttaattataattattcataaacacaaatCACTGAATTAGAAGCAGTGTCCAGACTTTTAACTGCTACTgtacttatatatttttcattcttgtttttttgagcCATATATTTCTGGATTAATGATCTGTTTAATGATCAGAAGAGCTCGGGATGAGCACACACGCTTTCACACTGTCCACTCTGCGAAGAGACCAATTATGTTTAGCTC
>NC_035908.1:16187810-16188052
ttgtttatttattttttggtcatTTATTAGGTTTATGAATGTCATTGCAAACTCTGCAACTGTGCATTCTGCACACAGATGTTGGGTCAATAAGGTGGACCCCCATTGGATGGACCTCCATTTATTATTTCAAATGTATCTACTACTTTCTATCGGCAGACCAGTCCAGCACCTTTATCCTGTTCTTCTGCAGccgtgcagcatgtggtttttcattggcttgtttaaaaatgcataaactT
>NC_035908.1:16269934-16270347
TTTCGTGAAACGTGATTGAAACAGAAGATCACGATTCAGCAAATTGTGTTTGATGGTGGGAGGAAAGACTTAGCGGAAAGCTAGATTGTTTTGTTAGCTTGTTGTTGCTGTGGGCTTCCTTGTTATGgctttgttgtgtgtgtttgatgtgtgtgatgtaacTTCTGATTTTGGGTGAATTTTTGCTGTGTGATTTATCACTCCATAGATTTTTAATAAGCCTAATGTCAGGAAAATAGTATACaaataatgtgttaattttCTGCCAGATGCAATGAGACACACACTGCCCagaaagttccacttttgtctcgtcagtccacaGAAAGTCCTGGGGaccatcaagatgttttttggtaaatgtgagacaggtCTTTGTGCTCTTTTTGgtcaacagtgttttttttttgcca
>NC_035908.1:16283705-16283999
GTGAGAATTTCCTCGACACTGCGAGCGTTTGGgtttttttatgtaatctgTCCCTTCAGAAGAAAAGACAATAATTCTCCCCGCTGATTCATATAGTCTAGAATGGAAGTAAATATTGGCTTTAGGAGACGTGAAAATACAAATAGCTGGGGAAGTTGCATAATAAACTAACAGCTGTCAACTTTAATTGCGAAATTATCCTGACATGCCtgagaaatgaaaaatataagaaagtgtgtgtgtggagagccACAGTGTGTGAGTCAGTGGTCAAGCCATCTAAATACATGACTT
>NC_035908.1:16355187-16355576
ATGTGCAAGTCTGACTGATCTATCCACACAGATTCAGTGCTGTGATTGATAGATTGATTACCCACCCCTTCATGTCAATAATAAGTAGCACCCTTGGTTGCAATCATCCGTTTTGTTTATTGCTgcaaaagagtaaaaatgatTACCGGTGTGGTCTGAATACACACTTGCCATAAATTGCACTTAAAGAAGGATCTCAGAGGCTATTTTTGGGTAGAGTACCTCTTCCCCAGTTGACAGACCCTGAGAGGGACACATAACTGGACAGATAATAAGGATGGTCATTTCTTGGAATTGCCTGCCATCTAAGTCATCAGTCAGCCCCCCACCATCATAAATAAGAAGCTTGGGCTGGAACCATATCTTTATCTTTTGATGAATTAACGTAT
>NC_035908.1:16400129-16400426
tgATGGGcgacattagccgctaaccggcGCTAGCCTTACTTTCtgtagcttactgtaaataaacggaagtgatTTACCCACCTAAATAaccagttttcaggagagaaatctgtgtagactaaCATCTAACATCTAAACATATCTGCTCGTTTGGCTTTAAAACAATGtgttttgtaactttttttcttctctgtatTTCTGTTGCCCCCTCTAGGCCATAAGCGATAAATTCATCCCAGGCACTGAAGGTTTGTTCCAGGTGGGTCAGACTGTGCTGGCTAAGGTGACTAACCTGGA
>NC_035908.1:16403129-16403421
TAAATTGAACCCATATACTTTTCGTGATATAATTggattttttatgtaaataaatgtgtttttatgtctaATTTCTCTAGTTGGAAAAAGGCTCTCAGCATACCGCCACAGTCCAATACGTGGACAAAGATTTTGCAGTTATCTCACTGGGGGACACTGGTCACCTGACTGTGATTTCCAGTACCTCCCACTTAAACGAAGTCTTCCGCTTTGAGTCAGAAAAACTGAGCGTGGGCAGCACCCTGCCTGTCACGGTAACCAAGCTCAAATGCAAGGACCTCGGAGAACGAGT
>NC_035908.1:16420188-16420558
gtagtcataaatgtacctcagcagtgctattttaatcataaatctacttaagcagtgcaattttagtcataaatgtacctcagaggtgctaaattaaaaataaagctaagcagtgtaattttaatgtgattttacctcagaaatgctaggctaaacaaacatttacctaAACAGTGCTTCTCAGGTCGCATAGTAAAATTCACAGAGAAAGATAGACTGTCTTTTAGCTAGTAAACAAacagatgctaatgctaaattagcttagcttgcCCTCTACAGCTCCTATGTTTTAGCTGGAATCAACCAGTTTGTAAAGAGGttgtacatttaaaaagcatgataAATAATGCCGAATGCTTTATTCAAAATT
>NC_035908.1:16468886-16469131
GGGTCTACACTACAATACATAAAGGTGTGGAGGACCTTTTTTATTGGTAATGGACATTAGCATCAAGAAATGTAATCTCCATTACTAACATGGATCTTCATAGAGCCAAATGAAGTTTTTCTGTTCAAACACAGGGCATTAGGAAACATTTGCAGCACTTTAATTAAGGAGTAGAGTGTCATTTTCAGCATGTGTTTGCGCCAATACTGGTTTAAGGGTATTTTTCTGACTTTATAGTATTTGTT
>NC_035908.1:16796764-16797196
GGTTCTTAGATCTGAGCAAAAATGAGTTTTCACTACTCTCTCCAGAAATATTTTGGCCAATCAAACAACTCTACAGGCTTGTCATGGTCCAAACCGGCTTGCAATCCATTGACTTCCTTGTGCCAGCCAATCTTTCTGAAATACGTCTCTTGTTTGTAAGACACAATGCCATATCGGTTGTCAACAAGACTGTAATCGACTTCCTTTCAAAACTGATGTACCTTGACCTTCaagaaaatgcattttcatGTGACTGTACCAATGCATGGTTCATTAACTGGACAATCAATGGCAAAGAAACACAAGTTCTAAATGCAGACAAGTTCCAGTGCAACTACCCTGTAGACCTCAGAGGGAAAAAACTCATGAATCTCGATGTGAACTCATGCAGTGTTGAtgttggttttatttgttttatctcCACTAGTGCTT
>NC_035908.1:16820677-16821016
GTAATAATGGATCGACCCACGCCAACAGCAGGGTAAAGTACCACACGATGCTGCTTGCTCCAGTCTGCCACTAAGACATCCCCATCTGCATCAATACAAATACCCCAAGGACTTGAAAGAACAGGCCCCATACCAGAGCATACCCCCAAAATGCGAATGGTGTTCCAGCCAGGCTCAAGAACTCTTATACAAGGTGCCTTTCCAGTTTCATTGCCTCTCTCGGATACAACCATTAAACCTGTAGTCAGACATGCCGCCACCAGGTAAGGCCTGTGAAATCCTGTGACGACTGTGCGCTCAGTCTTGGTTCCAGTCTTAGGATCAAGCTTGAGAGCTGTC
>NC_035908.1:16843635-16843914
ctctctctatctattccCACATAAAATCAAACAAGAAGGGGAAAAATACTTGCctatttatttcttcattttttttctgtaaattttattattatatatagtatatgtctcctttttgccttttttgtataatctgtttttttcttttcccctcCCCTTTTCTCTTGTTGTTTAcaaattgttttgtttgctttaattattattattatttccccctttttgttttactgtcacccaacttttttttcctgttttcctttttttaaaactattttatta
>NC_035908.1:16850169-16850374
ATCACCTCCAAATGTGGTTTAAGTGATCAGATTACAATGCATTCATAAGAAACACACCTGTACTACACAGTATGTGCTGAATACTTATAAGCAGATCACCCAGGACACAGTCTAATTCCAGCTGTGATCTGGGctaaattaaagaaacaaaactgATTGAATATTGATTAACTAGACTACTGTGATCTGTGGTTAACTGTAgcca
>NC_035908.1:16893880-16894224
ACCAGATAAACGGATCACTCTACGCCAATAAGAGCAGCTGGATTTCAAACGTTGCATTTGATTACCTGTGCAACCCTTTCTCTTGTCAGTGTATTAACAAAAACAGCAACCAAGGATCCAATCCAACTAACACAAATGTATTAGTGAGCAACTTTATGAATTGCCTCATGTTTTTGTAGTAATTTTATGGATTGTCTTAAATTTTGTAGTAAATTTACAGATCTAATTATCTGTAAGAACTTTAGGGATTCTATAAAAATCTGTATCAAATGTACAGATTGTGTCATTCACTTTAGCAACTTTAACTAATTTTCTGTAGCAACTTTACAGATTGTCTTATTTTG
>NC_035908.1:16956786-16957000
AATTTCAGTGCTGGTGGCTTTATTACCATTCTATCTAGCCACTAGATAGTCATTGTGCATGATGCCcctaaacaaattaaaatctaCACTGCCGgataaaagttttagaacacccctattttttagttagtccagtagcagtgctgtatgaccCAGAGAAGCTGCTTCTTTATTTACTCATCTAAGCAGTGAATTTATTACTGCTtatcacttc
>NC_035908.1:17001981-17002348
TTTCAtacgtgccacgagatctcgtcacacccctacttttAAACCCTTTCAGGTCACTGAGCTCTCTCTACCTTTTAAACTCCAATCTGatattaatcctggttttaacATGGACCCTATcgcattatttttttgcttcagAGCTtgcttcactccttcgtttctttgtttttactatgagtgaatgagctactgagctctgagtttccccttctgaagtctccattgctccaccagctgctcaccctcagtaaaactgagccggatcctcttttagagccTGTAAATGTGTCGTAAATACTTAAAGACGCGTGAAGTGGCCTAaagaactcctgcgaaaagcgagcgacaccccagtttttaatat
>NC_035908.1:17048521-17048862
gttaaaatgaacattgttgttttattctataaactactgacaaactttctcccaaattccaaatataaacattgtaatttagagcatttatttgcagaaaataagaaatggctgaaataacaaaaataacaaaaataacaaaaagctttcagaccttagataatgcaaagaaaacaagttcatattcatcagaaatcaatatttggtggaataatcacagtttttatgcatattggcatgttctcctccaccagtcttccatactgattttggataactttatgccactcctgttgcaaaattcaagcagttcagtttggtttgatggcttgtgatcatcc
>NC_035908.1:17058774-17059047
agagaaactgatttaaaaactgaagtggtctcttattttttttttccagagctgtataaactgCAAACCTAAATACTGATACAAACAAAGTAATGCTTACAAAACAGaatattacacatattacacacctctcagatctgcacactcttggtatgcagaacaatagttgctgcttttctttcatgctgtgaagctccagctcatcccaaatcaacttaaatcaccatctcagttgatcagtttTAGATCAGGGTATTGTGGAGGACAcaattt
>NC_035908.1:17125480-17125720
AAAGCCAATCAAGTCACATTCGTGAGTTATTAATTACAGCAAATGAATGCAAGCAGGGCTCTGTCActcactaaaccctaaacatattttttgttaatagctgaaatgtgttccttttgaagtgaaaaaaacatatcagCCCCAAAAACCTAGCATTTTTGGAATGTGCTATTTGCGaggatgaaaaataaaatcagggGATTCAGTTACCCTTTAATGGATAATGGTGCCCAACCTCAA
>NC_035908.1:17331323-17331702
acttttatttcacTTATCAGAGCGTACGCGACATTTCGTAAGATAAGAAATACAGCGGTGGATGAAATATGAATTTTTGAGGTGATTCAGAGTCTGACTGCATAAGGTTGTGAACAGGTTGTGGATCAAACGTTTtgctaaaataatgtaaaagcaTACAGCAAACAGTGTAAACAAGGTACAAGGATGCTATAGTGCAACAGTTTGTGGAAGGTGGAACAATAtcagtaccgtattttttgcactataaggcgcacctaaaatccttacattttcctaaaaatcatcagtgcaccttttaatccacTTGGTCTTAGTTTAGTTCTCTTGCACTGGGGCTggattagctttagcattagccactaacagcTATTTCCCC
>NC_035908.1:17408998-17409371
tggctctactaagtattgatataggaggactgaatacttttgcacgtcacacttttttcagatttttatttgataaaaaattttgaaaaccttgtatcatttttgttccatttcacacttatgcaatactttgtgtttgtccgTCATTTAAAATCTCAGTAAAATACATATAAGTTTGTTGTAAGGTtgcaaggtgacaaaatgtggaaaagttcaagggggatgaatacttttgcaagccactgtgtGTCTTggcctttttgttattttattttattttatttttttattatttatgaaaaCAGAAATGGACTGTACATTATAGAACTTACAGATCTTGagataagatataaaaaaacagttgaaaaaatag
>NC_035908.1:17563265-17563647
ctgtactacaatttttagtgtgttacaaatttacttcaactttttttatttgacacttaaatgtgtttttaacacTGAATCCTATAAttcacttatatttatattttttattataattacaaatgcattgaaatacattttaactgttacagtatctacatgtaatacctaaatatatatataaacgttATATAAGTTACTTAAAAAAGttacaaatgtacaaaaatgtacaaaaagtatagttggaaataagtattttagaattatattgaattacattaaactaaaagtgtactttatagttagtttttttttaaatacactattgtactttttaaaaagcataataaaagtttactttcaaacatttgatgaaagcatc
>NC_035908.1:17596999-17597221
GGGCTCAGGAACACTTTAGAAAACCATCTTCAGTGAACACAGTTTGTCACAGAATTCCGATTGTAAGGGGCAGagatgagaaaaataaaaatgaaaaaaaaaatggatgaaaactacaggggttggacaatgaaactgaaacgcctgtcattttagtgtgggaggttttaatggctaaattggagcagcctggtggccaatcttcattaattgcacattgca
>NC_035908.1:17652820-17653077
caaatattgatttcagaaactatttaaatatgaacttgtttattgtttatttaaatatatacttgtttgacaatatttttatttggaatttgggacaaatgtttgcagtttatagaataaaacaacaatgttcattttactcaaacgtatacctatacatagcacaatcagagaaactgaagtggtctcttaattttttttccagagctgtagacatTATATGATAGCCAGCATTATGTTAGCTGATTGTTagccac
>NC_035908.1:17695371-17695614
TGTTTGAGGTATGATGAGTTAAATAATCCAGGAGAACTGTGTTGACTGGTCCGTTAcatttagggctgcaacgattagtcgatataatcgacaatgttgattataaaaATTTGTCGACTCCAAATGTTCATCGCCGACTAATCGTACTGAggacactcacacagtttacactcaactcagCCTGAATCTCAAAAGAGTGCTCAAAAACAACAGATTACCCGtttcctcactaaatatcaaCAC
>NC_035908.1:17710272-17710674
cgatattatcgtgtacgatacgatatggaaCAGCCCTACTGTGCAGTGACCCCAAgagtctcagactgcctttattgagtttacagtgcagcctaaAGGACCAAAAGCCAAGCGGATTTCCCCCTGGATAATCATTCAGTCCAGTAATTGAAATGTTTCAACTTAAAAGTTTAACCTCCAAACAATCACTGTTGacgataaaaaatatatatatatattttattatttggacTCCAGGCCAGAAAATAAATTTGACCAGAGTGCTGGCCTAGACAGAGACCTggacttttgcttggtgtgcatattttaatttctcatagctatttgggattagtagAACCTAACAAGTATTAAAACTGATATTTGTCTAAATgtctaaatcttagcaagtgaaattaatta
>NC_035908.1:17981602-17981898
CAATTTgaaagaatcagaaaaaaacgaatCGTGACCCCAAGAAACACAGTGGAAAGCAATGacgagtcttactctgtagctgattTCTACTACGCTACTTGTGGTGGTACATTACCCATAGCAAGATAAGCAGGTAATCACAGGTAAGCAGCTCGCCTGTTTCAAGATCTACAGCACACTGTTTGCGTGCTGTTGTCTATACTCACTCACAAGATTACACCTCACAGCCTATACAAGTGTGCACATTCCCAagccaaaataaaaattataatctaGTAAACAAATGAGCGTAAGTA
>NC_035908.1:17985903-17986175
tacatttatttccaatttttccctttttctccccagtttacacggccaattacccaacccactcatttggACTCCCttttcactagtgatgccccaacaccaggtgtagcagcgtgcttggaggaaagcgcagtgactcaatttcaatacatcagctcacagatgcattctgctgagcgacatcaccctttaaaaAAGTGTGGGAAGAGAGGGCCAtctagtggcagtgcttagcctgctggaccactcaaagcTCCCTTTGTCTCAcgttt
>NC_035908.1:18001343-18001852
TTATTTTAAATGCGTGCCTTCAACATTATGCACGTGATTATTCAGGAAACTaggtctgtcacgataattacattattacatcatACAGTAAATggatattacaataattaaggGTGGGGGAAAATTATGATTCTTAAATGCATCTCAATTTGGATATGGATGATTCTAAATTAATTCACATATATTTGTATGATTCAATGTTCTAAAGTACCCATATTGTTAGAGCTCATATTTCCCTCATGTTGTCCCTCATGTTGCTGTCACACTGATTgctaatccagcaagctaccTATTGAGCTATGGGTTACTTTCATTTGCTTCTTTTTTCCTTCAACTGTCAACACACAGTCGCCGTGCTAAAGACTCTCAGGCACTCTGTCTctttaaaccaggggtgtccaaactagaaggaaagttggcccgctgttaagcaggtttttataatgtgagattcaaagtttgaatgctaggtgtcagaaacgggccaaagagtctaaaagcggagagag
>NC_035908.1:18020498-18020775
TATAGATAAAATTGATAAACTGTATgatactactgcttttactactgttgatgtgcAATACAGGCATCTTGGACTCTGATATGGTGAATATCTCCTGGTTTTCTAAGTAAGAAATTATATGTGGGGCATTCGAGTTCGAGTCTGTGTGAGGTTTTAAtaagacaggctcctccaaaaacCTCTTTAGCGATGGCCCTATTATCTGCTGCTAATATGCTGCACCTTATTctgatttttaatacattttaagcagAAATTAATCTTGTTAATTAGATGT
>NC_035908.1:18094097-18094342
TAGGCTTATTTATTAGAGGCATACCCAGCGACTATGGTACCACTGCTCCCCGCACTCAGCACAGGTCATGAAGGTCATGGCGTCCTCGTCGTTATTTCCACTCCTCACCCAGGAGGGCAGAAAGAGGGTCCCGCGGGAGACCTGGGTCACCCTGCAGTTCATGCTCtggcagcggcggcagcgcacTTTCGTGGTGGTCGTCCCCTCAGGCTGCTGAGGTAGCTGGTGTTCACTAATAGCTGCTG
>NC_035908.1:18138313-18138599
ctctttctctctctctctctctctctttctctctctctctctttctctctctctttctctccgtctcATAGATAATATCAGGCAGTTCGGGGCTATTAGATACTCACTGATATCCCatattagatatataatgagTTGATACAACCTTTGATTAGGCATTTTATCACAGATTTGACAACTGTGCTGAGACTTTATTTAGCTGAACTTCCTTAATACCTTAATAGTCTTGTAAACATATATTCTGCTGAATATTGTACGCCACTTTGGAAACACACTGTTGTGCTGA
>NC_035908.1:18212956-18213229
gcaataatacacaagcCTTTCTTTAATGTAGTTACAGGTTAAACAATATAAGATGTGAAGATGCATTTTGAAAGCATGTGTTcatctatttttttgtgtatttcttattataaatatgttttttttctttttcttttaaaaaaaaatgtagtggcTGTGGTGTCCAGCTCCCTGCCAGATGTGTACGTGGAGAAGCTGCTAAACTTTGTGGCCTCGTCTCTAGAGAAGTCCAGGCACCTGCAGTTCTACCTCACCTGGGCCCAAAACCTTCTC
>NC_035908.1:18284756-18285182
GTAACTGTTTTTCACTTCCGATCTGTGAATACATTAAAGTAGTAGTTCCAACAATAGATTCCACAAACAGAAGAAGGCTGGATAGATGTAACCACTTTTATAAGATGGTTGAATAAGGATGTGTTGAATCTTCACTCGGCTGCAGAGAGACATGATTTTCTCATTTAACTGTGCAATGTTCCGTTTTATGAGCTCATGAATATTTCATCAATATTGCCTTACCCTCTGGCCTCATATATTAAGAAATGGCTGATCAGAAAGTGGCAGCACAATGATTTTTCATACTTATTCTGGCAAATAAGAGCAGATGTGATAGTCCAACCTACATCAGCGCACATTTAGATCTCTGCAAGGAATTTTCATTGTCCATCATACAGGAACTAGGTGATTTTCTGTGAAGAGACTGATTCTTTTTATGCTAAATGA
>NC_035908.1:18339125-18339368
aatcataacacaggTTAAAAATGGCTTCTTCCTGTGGGCGGGTTACGTAAAGCTGAGCGCGTTGTCACATTAAAAGCATAAATTACAGCGCGCTgagttttttaatgagtttaaaaGTGATTACGAGGCACAGAATATTACTCGATAAATTTTTTAAAATCGAGTAAATCAAATTACTCgtgtaatcgtttcacccctataCACAGTAGTTTACTTTTAACATTGTATCTTActtggttttat
>NC_035908.1:18351421-18351787
GgttttgaatatttattttgtctttttgatTGCCTTTTAGACAAATTTTGTGAGTTTGTTCTGGGATAGATGTATTGTAGTAATAGTTAAATACTCAGTGGTGCTCTAGGAAACATTGATGAATGAAATGTATTCAGTGCTGTCGTCAATATATGTGTCATCATTTCAAACAAAATGATGCTACATGCTCAGTATGACCTTTAGCAGTTTAAATTAGCCAAATGTTTACACTGATGTTTAGGAACTTTGTAACTAATTTCTAGAGATTATTACATGTATGTGAGTACTTGATAACATTGTCATAAGCTGTGTATTAACTGTATATTAATGCACATttaaaggcccaatcccatttcaccccttgcc
>NC_035908.1:18377166-18377444
TCTCAGCCTAAAGTAGCAGTTCAtaatatttagtttctaaaaggaaagcagaagcattttctGAAGGgataaaaaattgtgtttaaatggtaccagtgtactgaaacgaccatccctgctaagcataatatattcattttaaaaactggggtgttgcGTCACTTtttgcgggagttcttctggcttTGCgggaggatccggctcagttttactgaacgtgagcagctggtggagcaatggagacttcagaaggggaaactcagaccttagtagctcat
>NC_035908.1:18381336-18381603
TTTAATCATATATTGAATTAAAATTATTAGTCACATTTTACTACTTGTTCAACGGTGATATGCAATTAAACCTTTTACAAATATTGTCACCTTAAACCCACAAAAAGAGATACATTATATTAAGATTTTAGATCAACACAAAATCGCACTTGATGCTGCCACCCCCATGTTTCACACTTTGTAAGGTGTgtagcagtgttacttttctgccacacaTAGCTCTTTGCATTTGGCCACACTTGTGTAATTACATTTCCAGAGAGATGC
>NC_035908.1:18387061-18387293
tCCATAAATACTGTTctataaatactgttttatacttttttggCTGTTGACTGGCTTAAAAAGTGGTTGTGTAATTGGTTTCAGTCTAAATTCATCAACATGTCCTTCACCCTTCGCTTACGCCTACTGGTTCTCCAGCCTGCACTAGTCAAAATCTGAGCTCTGGTGTTCAAACAACGCAACTGCATGAGATCTCATAGTAACAAAACGTGGAATCTTTTGTTCCCGCGAT
>NC_035908.1:18406243-18406470
ATGTTTATGTATGAAACTATTCAGGCAAAAGGGTTCAACTTTACCATTATTCACCCTATACAAAATGGTACAGGCTAGTTTTTTTGCTTTGGCTGTGGTGAAATTTGCTGAGTAACATTTTAGTCAGGTTTAAGAAATCATTATTTATGGAGGAAGTTCTGCCATGAACTCCCATTGAAACCAATGAAGTGAAACTTAGACTTGTCAAGTGTGGGATATTTCTgtac
>NC_035908.1:18423544-18423750
GCTACTGATAAGGAACTGTTCATTAGTGCATTAGCTGAGATTATAATGCTGCAGGTGTTTcctttcaaaattaaaaaaatgttacagaAGTGTCctaaattatgaattattaatacattatttttagatgtatttatatcatatatattttttttaggttcaaGTAAGCAAAAACTGTATGcacagattttgtattttttctttta
>NC_035908.1:18581872-18582100
tatgtggtggagaaatacatggagagcttcggtttcagtgcattaccggctgatatcggcactcatagaacgcctctcagccaatcacattgcagggttggaactaactgtggtataatatagtgttaatttgttttcatGTTGTATTTGTAACCAGGAATGCTGATTAGCCAGTGACTTATCTTTCAAACTATTGTCTTTATACTACAATCACTTATTTTACGTGAT
>NC_035908.1:18612446-18612650
gacatagaaaaaaacaaaaaaaaaacacatggaaacTAAAGTTTCGCCaagcgcaacagagagacaggggaggcatgtaaacaaaagctcaccagagaagcattttatttatttttttcattatcttttAATATAGTTCAAACAGACtcatgggccagatgtttcatgctttcaCCTATTGCCGAACCCTGCTCTAAGATGTCA
>NC_035908.1:18757281-18757602
CTGTTTAAGTGTAAAAGGTGATCCATATGTCAAATACcgacacatacagtacatctcTGCTTTGCTGCTGCAACTGCTCAAACAATTTGACCTTTAATTGACTCTTTGCATGGCAGGATTTGTCTCCTCAAAGCCAGCTGAAAGCAAGGGCATCTAGCGTGCCCCTAATCCTCCGCAGGACCGAGTTGTGACGTTCCCACAACACACTGAGttgaatgtcagtcagcacTTTTGAAAATGTTGCCTGACCTCCTTCCAGGGTGCTCAACATTCTGCAGACAACGTAGAGTCCCCCCTGCCCCCACCTCTCCTCCCAccccc
>NC_035908.1:18881079-18881360
ttttcccccttttctgCAGTTGAGAGCGGAAATGAAGCTTCCATCTGGAGAGGATTACTGCCTACATATCCACCTTCTACACCCTGTGGTTCCTGAGCAGAGCACTTTAAAGATCCTCTCCACTAAGGTCGGTGTTATATTGAGTCAGTCGACTCAATTTTTTGAGGGGAAAACAGAATCATACTGCACCATTCAAAAGTTTGCatacacaccttctcattttcaTTCtcgttttatttttgtgttttatttctacattgtatatGAATGCTGGGCTCTTA
>NC_035908.1:18984015-18984326
aaaataaagtcatccacaatatgaaggaaaacatatgtaattatacagtaaacaaaaattgttcaacaaaccagaatatgttttatatcctagattcttcaaagtcgcacctcttgcttagatgacagttttgcacatcctgactggattttctcagtcagctttatgaggtagagtcagctggaaAGGCTTTCAGTGCTgcaattatttgagtaatgttctaatccatattattgcaagaactacttaactaagtaaagaaaaaaatactttaagaaatgaaggtcactCAATCCAAAAATAAATTCAAG
>NC_035908.1:19045809-19046034
CCTCAcactcatattgtaatcccatttTGCAGCTTCCTCAAGGTTTTCTGGTGTTATTTCGCAGCTACTGCGTGCGCATGCGGCACAACATCGCGCGCAGTAAAGCTGCTCGAGTGGAAACAGCgcttattaataaattaaaaaacagtcagtaatttcagtgttttagttagttttataaacacacaatacagttttagttagttatgtttagttagttttttc
>NC_035908.1:19121936-19122221
AACTCTTATAGGTTATATTcataggttatatttgtctgatttgTCAGAATTTGTCAGAAATCTCTAaggggcaaatatttttttcacagcactgtatattgAGGTTGAGTATGATTCATTATTGACTGATCAGGAGGTCTCTGTTGTCATTCTGATTCCCTCTGGTGGTACTGGGTAAATCAGACAGAACGAGCTCCTCCCCCACATTTGAGCAGCAGTTCCATCGGCGAAGCAACCGCCACAGTGCTTGCCGGAGCTCGCTGGACGCAAGATAGTACAAAAAAG
>NC_035908.1:19155898-19156116
AAGTTGACTGGTGATTTTTTGTGCTTATTGTGATTTCAAATGACTTAtataaggtgaaaattctaagtaataatgaatgagataattatttctcaaataataaaacaatcttacacttGCTTATTAAGAAAATAATTTGTATCAGATAAAAAATCTTGAAATGATCAATCACATTCACAACCAAAACTCTTGTTTCTTTACTCTTATTGCTCCCAGCA
>NC_035908.1:19169364-19169658
CACCAgaacttaataataattgttgCTGATCCGATCCCATAAACGGCCACGAAAACCTTAATTGAGAGGTGTGGGATGCTTGTACTTAAATGTTCTGAAATGTTGCTGAAGCATCGGAGAACAAACGACCACTAAAGCACGGAAAACTAATCTTGACGTGCAGAATCGTTTCATCTTCTTGTATTAGTTTAAGTAACTTTTAGGTGTAGGATCTTCTCATGTTTGCGTGTATTGATACATGTTGCAGATGGGATCAAAAAGCTAAagcatttttaacttttaggtTTAGAATCC
>NC_035908.1:19332297-19332571
aagctcttcagatCCAGTCAATAACCGGTAATGGTATAAAAGCCACTGTACAACATTTTTGAGAAATGTAGTATATTGTAGGGATGCAACAGTACAGTGTGGCCACAGTTTGATTCGTATTGCTGTTCTTGGGCCATGGTATCGGTTCAgtttcaatatatcaatattagagcttagattctctgcccgaacccgtcccgagctccagaaaatagtctttGACATGACTATTATTCACGCtctggcgtgataatcacaatatggccaagtaacc
>NC_035908.1:19396432-19397023
caatctgaagaaatttagGAACAGatgacaaaacaaaataattgacATCTACGAGTTTGGCTAAgactaaggctttgggactccagtggaccacagtgagagctattatttacaAACAGAGAAAATGTGGAACACTGGCAAACCTGCCCAGAAGTGACTGGCCTAGCAaatttactccaaaagggcatggacaactcattcaggaggtcacaaaataaaTTGAGAATAACatctaaaatgtaatgtaaaattggtatccatgggagagttccgaGGCAAAACCACGGAGGCAAGACCCGTTTCACATTTGCCAACACAACAGGACTTTGGAAAAATGTTCTGAAAGGTGTGTGTGCTGTTACATCTAATGTAAAAtcaaaacagcatttaaaaataagatcATTATAGTTCAGTTAAACATGGTGAGAATATCCAACCATTAGTTTGTGACCTTagatgtacttgggttctgcagcaggacaatgacgcaaagcacaccagcaagtccacctcggAATGgctcaatgaaaatgaaagttttgcagcgggaggtcacaggttcgaatcccgtttatGTAGCTCTGCCATCAG
>NC_035908.1:19523980-19524196
ATGATCAGATTTAAGCAGCTGGCACATGCAGCTCCACATGGATCATCATTAGCAAATATCAAAGTATTGCAGTCCATCCATCAGTCACTCCATCcaaccatctatccacccacccacccatctgtctgtccatccatacatccatccatcctatatatctatatatccaATCTATCTACAATATATAACCATTAAGTTTGGTAAacactgcttgaa
>NC_035908.1:19567067-19567410
GGACCACAGACTGTGtgtagctctgtggaggcagccctcaggggcggagttatttaaatgagtaggctgtctctccacagtctttctccctcctctggccTCTTCtgtgcagactcgggtttcagaatcgccaaaatggcggaagatttggcttcattttcattgaatatatgggaacggcgacacagcgtccatcttttttacagtcttttgGTTTGTCCATACAAGTGATGACTGCAGTGATGGGATGAATcatgtgttgtgttttatttggcTAATGTAGGTTCAAAAAACAAAGCATCACCCTGACTCTTCATGACTGTAGAACTCACTTGGAAAACCA
>NC_035908.1:19669613-19669974
tatgatatatatatatttattcagttaaaaCCAGACATGAATTTACatacactataaaaaaattacacagatgcatgttttctcagtgtctgacattaaataagaataaacCTTTCCCATTTGAGGTCAATTAAGAGcaccaaaattatatatatttgccaAATGCCAGAATAATAAGAGAAGagaatttttaaggcatttttattactttctgcATATATTTCATTAGTATTTGGTACCATTGCCCCTTAAAGTATATGGCTTGTTTAAACGTTTTGGATATCCTTCCACAAGCTTCTCACAATAGATGGGATCAGGGCTTTTTGATGGCCATTCTAAAACATTGACTTTGTTATCCTTA
>NC_035908.1:19720328-19720564
cagagcactttttttccacaaaaaacagttcacatggcatttattcatactagagaccacaactagacatttcaAAATCAATGAAAAAAGAATGAGAGCTTCAAATGATGCATACCAGACTGTACACTTCattacagagtgtaaaaaatcctgtttaattggatgaaaaaaaagaaataacagtATTTTGCATGAAAGAGTATTTGAATATCTGAAAACAATCTTGCATTAAGATT
>NC_035908.1:19739177-19739395
catcacaatatatcactatgTATCATATAGTAtcataacccctgtattgtgatcTATGTACTATTGCCAGACTCTCATCAACTCACAACCCCAGTGCTGATAAATTCATACTCCCTAAGAATCCTGAAAAGTATTCGTAAAAAAAGTCgtaaaaatgaaaacatctgTAGTGTTTAATCCGTAATTGGTTATATACAAGAACAAATTATTTATGACTC
>NC_035908.1:19783074-19783285
AGCTGTTTAGCTGCAGTTTGTAACGATTCAGTCCTGCTTAATTTGTTGTGGGGTTACTTCACATTGTATTAACTGGTAATAGagaatgtaatatataattttataagtaATTTCGTTAGCTAGTTTTAGTTTACATGGGGAGGGAGGTGTGTTTTGATGGTTCAGGCCGTTATTCTCACTCAGTATGttcttgtaatttaactgtGTAGGT
>NC_035908.1:19811191-19811417
TTTGGTGGCAAATTTATTGTTGCGGCCATTTGCCCGGAGGACTTTTACTGAGAAGCTGGACATCGTACAGAAAGGGCGGCTAACTCCGAAGTTAGCGAACCTGACACAAGCCGGGAAAGGATTTGTCCGCCACTTCCAATCTGCAAATTACGAACGATACCCCTGGCTTACGGGATCCGAGGAAAACGGCAAGCTGTATTGTTGGGAGTGTCTGTTGTTTGGTACT
>NC_035908.1:19893862-19894148
gttaccTTACAATCACaaacatattttatgtattttattgagattttaattaatagatcaacacaaagtagcacataattgtgcagtggaaaaaaattatacatggttttctaaattttaatcaaataaaaatctgaaaatgtgacgtgcaaaagtattcatcccccTTATATCATCtttcgctgcaattacagctgcaagtcttttggggtatgtCTCTACCTGCTTTGTGTATCTAGAAACTAAACTGGATGAAGAACGCCTGGGAACAAccattttcatgtct
>NC_035908.1:19903881-19904147
gtcaaaatgtgtaaatatagttAGCCAGCTTAGGTCCGTATTATATAATAGTTTGTCTGACCTCACAATCTTTTATAATATGCCTCAATTTCTTTGGATCCAATTAAGGTGGATCTCATCAGggcatctacaaaaaaaaaatccttaaaattcTTAATCTTTTAGTTAGGGGTCAGCGATATGGCCATTAAACAATATCatggtatttatttttttttttttcttgcgtccacagttaatcctgttggatgtggttcgtccttctt
>NC_035908.1:19912141-19912501
CGATTTAAAAGCGTGTCTAAGAGGGAAAACGTGCTACACCTCAAATTCTGACAGTATCTGCATGCTTTTCTCAAACAAGTCTCAACAGTGTAATCGGGTAAGTGCTTTTCAACTTAAGATATTACTCACAGTGCACATTGACACATTTTTTGTCAATTCAATTATAAAtgtttcatgtctttttttcccttcaATTTCAAAATGCATGTTGGACATCTTTCTTGTTGCCTTTGGTTGTGCACCAAATGtccagataaaataaataatatatattttacagaaaatagagaaaatacCAGGGGAAAAACTGACTTTGTATCCTTTCCTCTTTGTCTGGAAAGCCTCTAGTTAAATATATTA
>NC_035908.1:19918388-19919863
CGTAAAAAATACATCCTCTGCTGAGCCTTTTTAAGGATGGCATTTATGTTGAGCTCCCACTTCAGGTCCCGGGAAATGATGGATCCTAAAAATTTGTATGAATCCACATTTGACACAGGGCTATTTGATATTATAACAGGGTGTAGTACTTTGGGGTGCTTTCTAAAGTCCACGACCATCTCCACAGTCTTTAGAGTGTTTAACTCTAAGTTGTGTTGACTGCACCAGAGCACCAGCTTATCAACCTCCTGCCGATATGCAGACTCGtcgccatcctggatgagcccAATGATGGTGGTGTCGTCTGCAAATTTCAAGAGCTTGACTGTAGGGTCATTTGAGGTACAGTCGTTTGTGTAGAGGGAGAACAGCAATGGGGAAAGTACACACCCCTGCGGTGCACCAGTGTTGGTTGTCCGTACTCCAGATGTATCATCTTTTAACCGCACATGCTGTCTCCTGTCAGTTAAAAAGCTGAAGATCCACTGACAGATGGCAGGAGATATAGTGAGTTGAGAGAGTTTGGCGATAAGGATTTCAGGTATGATAGTATTGAACGCCGAGCTAAAGTCCAGAAACAGGATCCTTACATAGGTCCTTGGCCGGTCTAGATGTTGCAAGATGAAATGCAGCCCCATATTCACTGCATCATCCACTGACCTGTTTGCCCTATAGGCAAACTGGAGGGCATCCAGTTGGTGATCTGAGATGTTCTTAAGGTGGGTGAGCACCATGCGTTCAAAGGACTTCATGACAACTGAAGTCAAGGCCACAGGTCTGTAATCATTCAACCCAGTGATGGAAGGTTTCTTAGGGACTGGGATGATGATGGAGCTTTTGAAACATGAGGGGACTTTGCACAGCTCCAATGACTTATTGAATATTTGTGTGAAGATTGGTGCTAGCTGCACAGCACAGGACCTGAGACACGAGGGAGTTACACCATCAGGACCCGGAGCTTTATGGACATTTTGCCTCTGAAAGAGGCGACAGACATCCTGTTCACGTATATTGAGTTTGAATTGAGAGACAGGGGGAGAAATATCTAAATGAGTGGTGGAAACTGCAGTTTGTCCACAGGGAGGGAGGGGAGTGGTTGCTCCCCTCTCAAACCTGCAGTAGAAGGCATTCAGGTCATCCGCAAGGCCTTTTTTGGCCTCAGCAGTTGGAAATGGTTTCTTATAGCTGGTGATGTCTTGAAGACCTCTCCACAGTGCTGCAGAATCATTGGATGAAAACCGTTTCTTCAATTTTTCAGAGTAGTTCCTTTTAGCTGCTCTGATTTCCTTGGTCAGTGTATTTCTCAGAGTTTTGTACAAAGTCCTGTCCCCATTGCTGTAAGCCTTCTCCTTGGCCTTGCGAAGTTGGTTCAGACTTGCAGTGAACCAGggtttattattgttaaaaatgCGAAATGTCTTTGTTGGCACACACATCCCTTCACAGAAACTGATGTAGGATGTCACAGTGTCAGT
>NC_035908.1:20026247-20026522
AGGAGAGTTAATCTGAGAGCATGGTAAATTTGTGTGAGCACACCTATATTTTACAGGTGCGCAAATAAAATCCGTGAGCGCTGCATGAAATAAGCTCTTGCATTCAAAAACTTCGCTCTCGACTACTGGCAGTGTTGAATCAATGTTTGTGGTTTGATTGAGcgcgctgtttcgggggaggagtcaatAAAGACGTTCTGTAAATTGTTCGTTTATTTTTGCTTTGGGAAGCTCTTCGGAAAACCGGGAACTGGCTCGGGAACTGGCTCCTTCTT
>NC_035908.1:20051090-20051349
tttatttcttaaaaagcaCCCCCCCTCCCtcgttttgttattttattactttaaagccCTGGTAGTTTACTGGTATCTTTTGTTACTGTTAAGCTCACTGGATTCTGTACCACTTTACTTAAGTTGTTCTCTGAACCTGAAAAACttaaaaggcaaaaataaaCTACTAAATCTTGTGAAGTATTGGTCTATCAATCAATAATAGCACAAACAATGAGTGTGTAGTTAGCAAAAGTCATAGAACCATCCAAAAACTATA
>NC_035908.1:20095411-20095923
CGACTAGAGCCGTTCCTAtgtttgtttttgatgttgatttttccatttttcttaaaaaaaggtACTTTTGTGTTCATTTACTTTCTGTGTCTGAGCTGTAGTTGATCTCTAGTCAAActagctttttattattattaatcatattaTTATTGATCACCACCATCTCTTGGTTACATTAGTTACATAATTCAAGAGGAATGcaaaatcctgcacctaacactTTAACTGGGGTTAAAAAAAGGCTCAGCCCATTCTCGTACACAAAAATGACAAGGTCCTGTACTTAACAGCTAAGTTGCTGTATTGCACAAATAAATTAATCGAAATGATTGTACCCACAACAATTAACtccaaatatttgtatatataaatagagaTCTTGTTGCCTTGTTTTCACACCACTGAAAAAAAACCTCTGTCACTGCTGTTGTCCATTTACTCTTTCCCTTATAGTCTTTTCCTTCTCCTTGAAGTAAAAGTCACATGATTTTCAATGTGAATGTTTAGACTTA
>NC_035908.1:20154577-20154817
AGTTCTTCACAAATTCTTTGCTCTCAGAAATACATTAATGCATAATTAACACAAGTTTCATAGGCCCTGCAATAGAACCCTATGGGACTTCACAGTATATGCCAAACTAAATGGTTGCCCAATAATTCACACTACAGCAGATTCTGCTTTAgaattaataactgaataatgaAATTACAGGGTTGAAGAGAGTTCAAGGGGGTTAATGAAGTAAAGACTACTTTAGGTACTGTTGTAATG
>NC_035908.1:20278914-20279224
tctttagaaatctccaatatacagacatcccaagtctCCTGGAAGTATATCAATAACGcctccctgatgcccacaaGTCATAGAAAATCTCCCAGAATCTAGAATGAGTGGCCCAAGAGTGAAAACAAAAGTTCACGGAGGCGACCCAATTGCGTGTGTGAAAGTCCAGGTCTGGGGGTACCTacctgaaaatattttttgcaatttggGATGTCTGTGTGTACGTGCCAGGTGTTGTAGGCCTGAAATGCATAAATATACAGCAGTTTATTGctcttttaatttctttcttGTTTACCTTCTCCCTTTC
>NC_035908.1:20380600-20380909
TCAAATCGAATCATGAGGTGTCTTGAGATTCCCGCCCCTACTACATAagtattttatacaatataaatatagcaCATTCATAACTATTCTATATGATTATTATTCTGGCAGCTGTAGGGATATTGCTGCTGGGCATTGTCAACATAATCTTCATCATAATTTATGACTGTGATTCACAAGGAAGgtataaatactataaaagTTGTGTAGATTTATTTACAGCTACAGCTGCAGGTTAATCAGTTTTAATAACTACACTGATATACCAAATGTTCTGTGTCCTTGTCTCTCTCATGTATACATGAAACA
>NC_035908.1:20421984-20422360
cctgtagcctgctgctaaccccagggAGCACCggattagccgctaaccgtgctaagtgctaacACTTTCGCTGTTCGGAGGCaaatatatcggactgtagcctgctgctaaccctggctagcactgctggagcagcattagcattaaccactaaccgtgctaagcgctagctctttcgctgttcagaggcaagtatatcaggCTATAGCTTGCGCAATTACCatgaaaacaagctacatgggatgaatcGCTAGCTAACATCTGCCTGGCCTTGATGAACACTAatgattcctcagtgtagtgctgtcgggcgaCAATAGCCagctagtggctaatgctaatgctacagccatagtggaaatctggaaatctaagg
>NC_035908.1:20432471-20432674
atagactgggagggttacggccctgaggagcgttgctgggttgccgccggtgacgtgctggatcctgctctactggccgaatttcatgcccgtcaccctagtaagcctgctcctagaccccgtgggcgtcccaagcgctcactctcttcttcggctccggtgcgtaggggttcccagtctcgcaacccccgcctgcccgtcac
>NC_035908.1:20437665-20437998
gaatatagacgttcatttttttaaataaatttttattagttttaataccattattaatttttacaaaatgtcaacatctcaaaaagcaacCAGCAAACAACACCACCCTCCCCGTCCCCCTTCACCCCCCTGtcacacccttgttccttactattgccGCTTAAAAATACGCTAACTGAGTTtgattcttttaattatttagactTATCCGGGAAAGAAGTAAATGTATGTTGCTGAAGCAGAGGGGTAATACAGTACCTATGGGGTGGTTGTGGGTCATCCGGCCTGTTTCAATGCTCACTTCCACCAGACTGTCCAGTCTTTCAGGCTGCC
>NC_035908.1:20501418-20501976
gtggcaagacatgaaaattgctgttcacagatgctctccatcAACCTGGCTGGAGAAGACAAGTGGCAAATATCTCAGTCTGTAGATGTCAAAAGACTTGCCACTGTAATTGTAGTGAAaagtggctctactaagtataaATACAGGGGGGGCTGAATAGTTTTCCATTCCATGTCACACTTTTTTGTTGTAGAATTTTTAttggataaataataataataaaaaaaaagtttcatttttgttccacttcacaatcatGTGCTACTTTATCtattacttaaaatctcaataaaatacatttaagtttacaAGTGGTAGTAAGGTGACAAATTTGAAACAGTTCAAGGggaataaatacttttgcaagccactgtaaaatgcagttacaaatttacaaattaaatatatttatagaacACAGTAGGTCGGCCGTCACTTCTGGGGGAAAAATCttaactaatatatatttaatatatatttattttaaaacttatccattaagttaaatcaattttgcaacataaaaaaaaatcattatataaaGATAATTTAAGGGAA
>NC_035908.1:20524270-20524603
ATCTACAGGGATCTCAAGCCAGAGAACGTTCTTCTGGACAATGAAGGTGAAAGTTACTGTTAGAACTGTTACTGTTAGATGCTGGCCGGTTTGTGGAGGTGTGACGTTTTAGCATGTTCTTTGCCGTGCACTTCAACGACATACACACAGTAATGATGGGTAGAGTACACAACACAGAAGTACTTCGTAAAACACAGACATACAACTCACAATATCACCAAAGCTAATGATTTCTCTTGTTAGCTACCAGTACAATCTCTTGACGTTTGTTTGACTTTGTGCTGATGTTTGTTCTAAGGTAACGTGCGTATCTCTGACCTTGGCTTGGCTGTG
>NC_035908.1:20527575-20527952
TGAAGAAGCGCATCCTGAATGAACCAGTAGCTTACACAGAGAAGTTCAGTGAGAACGCCAAGTCCGTATGTGAGGGCTTACTAGCCAAGGAGGTAGACAAAAGACTGGGCTTCAAGAACGGCAGTTGTGATGAGCTGCGTGCCCACCCGTTCTTCAGCAGTCTCAACTGGAGGAAGCTTGATGCAGGTATGGAAACACAGCTGTTGTGAGTGTTGAGTTGAGTGAATGAAAAgtggtgtgtccaaaattttaATTGGTACTGTAGATTCTAATTATTGACTCACAGTGTCCTTCAGAATGTTGTAATCACTTgacataaataaaagtattagtagtcataataataattcattttgaACTTTCATAtgagattttaa
>NC_035908.1:20540088-20540295
GTGGATCTCAAGCGCCGTCTTCAGGAGGCAAGTCAAATCCTTCTTGAATtcttaacaaaataaaacatattcttttaAGTGTCACAGTAGTGTACATTTACACTCTACAAAAtcaattttgtttaatttttaaataaatcctcTCTCTTAAGGTTTCATCCGTCACCAAAACGACTGTGACCGAGAAGGAAACGCTTTGCCAACTTC
>NC_035908.1:20564656-20564887
taacttttgttttcttttctatttatatatcttatgATGAATGCAAAATCCTTGGGTGAAATTAGCAGCTTTGGCAGTGGACAACAAAAATCTGGAAAATGCGCTGATCTATGCAATGGGATAAGAGACTGAGTGTATTCTGACCTACCAAATCTGATAATTTgctaaacaaaattaggcaggtgcatcaATTTGGGCaccagaaaaattacatcaatcgTTAGTAGATCC
>NC_035908.1:20715535-20715863
CTTTCCCCCTCGAAAGTCAAAACGGACATTACAAGGTGGCTGCAATTACAGCGGCAATCACGTTCAACATGCACAGGCACACCTACACATGCCCAGAGGAATCTAGGAATGATTACTGATGCTTGACtccacagagaaacagattctcTGTTCATTCAGTGCAATGGGGAGAATACCGACTAACTGTGGCTAGTGGTTAGcccctaatgctaatgctgctgcacccagccttagtgaaaatttggaaatctaagcttactgtaagtaaacagaagcaatttactcacccaaataaacagttttcaggagagaaatctgtgtagattaa
>NC_035908.1:20773214-20773452
GTTTCAGTAGTCAGCGTGTTGGTCCTTAACCTAAGGCCCAATCCATTTAACCCCTTGACCCTACCACACGTTTTATGTGTTCATGCctggggtagggtgttctgattcttgttaggcttgagggggaggggggagagTTAGGGGTTTACGGCCCTTCAAACGTAGGCACACACAAAACGGCAGGGCTATAagaaatcactggcaagatggcggaacaatcgaccaaagaaacccacaa
>NC_035908.1:20926693-20927256
aaaaaaataaactctgcTGTGTTCAGTCATGTTAAAGTTCTTGTGCCATCAAGTTTTAAAACTAGCCACAAAGTGCAATTAAAGGGTCATGTGTATATTTAAGCCGGGTGGTAGGAGCATTACATTGTACGTAagggattcttttttttttgtcagcagGGACTGAAAAACTGAACACAGCTTACCTGCTCCAAAAAAGTACCTGTTCCAAAATTTTGCATCATATAGTGAAGATCCTCCATGGCTCTGCAAGGAGTCCTTTCCGCAGCTTGCTTGGAGCAGACAGGTTCTTAAAAAGGGTACCCAGCTTGTCATTTGTTTGCCATGTTTCTCTCTATGTATTGCTAAAAATCGCACGTACAAATTCTGGGTTCTGCCACAAAAAACGACTGGTGGTGCTTTGCCACCTGCTAATGTGAACGCAAGGTGTTAAGCAAAATTGATGCTTTCTTTGCAGAAAAAAGTATTAACAGTAacagtttcagtaaagttcaATATTCCACAGCAATACTGTACATACAATCACTCAAATACAATTACATTAGTCCAGAGTGATTACTTTA
>NC_035908.1:20981957-20982161
TAGGCCCTTTTGTTCATCCTGTGCAGCACACGCTCCAATCGTTTTTGGTTCCTTAAACCCTGTCAGCAGTCTATATTCACGTTTTGGGCCTGtgccatttaaattgtaaagatgcttataattgtatttatgctgatgggtgtggtggtctggaagtgaggtgtgttcaggtaaatttctggtgcattgctatcttggcaatga
>NC_035908.1:20982894-20983146
TGCTTCAGTAAGGAATAGACAGCATCGAAAAGGCTGTGAACAGAAGAGAGGGTCTGTTATACTACATTGTTTGACAATTAAAACTTGTTTTTCCATTCTATGTTACTCTTTGAGACAGTTTGAAGCAGGATCTACTGTTACCTTGCTTGGGGGGTGATGCTGATAAGGCTTCGGTCATGGTACTGTAGGAAAACgtctaaaaaaagagagagaatcagaaatGGGCAgataagcaaaaaataaatatatact
>NC_035908.1:21171046-21171318
CAGTCTGTACACCAGAGAGTGATTGAGGTATCGATTACCAATATGACAAAATTACTAGTTAGCAGACCTCCTAGCCcccttttctgtctcttttttcattCTCCTTCTCTTGCAGTCTCTTGTAGGAGCTAGGAAAAGAGGGTTCTCAAGGATAgcgatttaaaaaatgaaacataCAAAATGAAAACATAGTGAACCCTCCTGTATGTTTTTAGCAAACTCTTGACATCTTGGAATCAGGTAAAGTGCCACCACTGCTAAAAGAAATGCTA
>NC_035908.1:21232565-21232776
agaagaaagtcgtcactggtgtactaattAACAGCTGACATATTTTACAGGTATaaacactcactgatcactgacttgaTGTTTAATTGGGGACTTTTTCTAgggttatatagagttttacaggtataaacactcactgatcactgactttatgtttaatttggggacttattttaatattatgttatatatacagtgctgtgaaagtATT
>NC_035908.1:21237883-21238280
[truncated: 6,212,717 more chars]
