# Supplementary material for: B chromosomes of multiple species have intense evolutionary dynamics and accumulated genes related to important biological processes
Source: BMC Genomics. 2020 Sep 23;21:656. doi: 10.1186/s12864-020-07072-1 (PMC7509943; doi:10.1186/s12864-020-07072-1)
Supplement: Supplementary file 4 — Additional file 4: Supplementary Datasets (Excel files may include multiple sheets for respective species). Dataset 1. A complete list of B blocks detected in A. mexicanus, A. correntinus and A. flavolineata. Dataset 2. Genes integrity percentage of the B blocks of A. mexicanus and A. correntinus. Dataset 3. A complete list of B-linked CDS with significant Log base 2 ratio in A. mexicanus, A correntinus and A. flavolineata. Dataset 4. List of B exclusive sequences detected in A. mexicanus, A. correntinus and A. flavolineata. Dataset 5. qPCR GDR ratio experiment CT values of representative B blocks in 0B, 1B and 2B of A. mexicanus. Dataset 6. Methylated B blocks and CpG Islands detected in A. mexicanus. Dataset 7. A complete list of enriched GO terms in all studied species. Dataset 8. Fasta sequences of the B blocks (A. mexicanus). Dataset 9. Fasta sequences of the B blocks (A. correntinus). Dataset 10. Fasta sequences of the B blocks (A. flavolineata). Dataset 11. Fasta sequences of B exclusive sequences (A. mexicanus). Dataset 12. Fasta sequences of B exclusive sequences (A. correntinus). Dataset 13. Fasta sequences of B exclusive sequences (A. flavolineata). [file 12864_2020_7072_MOESM4_ESM.zip › Dataset-9-A.correntinus-B-blocks.fasta]

>NW_019172543.1:11342-11754
CCAAATGCTTGTAAATGTGATCTGAAAAATTTGATCTCTGATCTCAGAACTGTGTTTGTGGTCAACAGGACACACAACAGCACTACAACACAGGCTGcactgctttattatttattgctcaTAATTTGTCAAACCATTAGCATTTGTTAAATCAAAAGGATCTCTGAAAAAGAACCAGCTCTACAGTTTGAGATCTTTTTAAACTTAAAGACAAACAAATGAAGTGTCTGATTGCTCTGCAGATGTCTGTGTGGTCACGATCGAATCTTTTCCTTCATTTGAATCAATCTCTCAAAAGCAGCACTTTTGCATCACTACAAAGAAATTTAAAGGTGTTTTTAGACCAGCattatttggtccagttagaaCAGACTTTAGTTTATTTGTACTCGGATGTGGATCAAAATAatga
>NW_019172543.1:40779-40979
aatcggataaaacataaaataagacatttcataaaataagaaattttacttaatgaatgaccaattggtttaatttttaaattcacaacgtACATTTTCACATCgcaaacacaaaatagacataagtaccacaagtaataatttaataattaataatttaataaattaagttaaattatttcaacttaggatttttgtat
>NW_019172543.1:81359-81735
GAATAGGATTTATGTTAggtttaagtttagggttagggttattaTGATACTGAATAGGATTggagttaggtttaggtttaaggttagggttattaTGATTGTGAATAGGATTTATGTTAGGTTTaagtttaaggttagggttattaTGATTGTGAATAGGATTaaagttaggtttagatttaaggttagggttattaTGATTGTGAATAGGATAAAagttagatttagggttagggttattaTGATTGTGAATAGGATTTATGTTAGGTTTAAGTTTAAGGTTGGGGTTTTTATGATTGTGAATAGGATTTATGTTAGGTTTAAAGTTTAGGGTTGGGGTTATTATGATTGTGAATAGGATTTATGTTAGGTTTAA
>NW_019172543.1:93525-93729
ATCCGCCTggaagagcagagcagagagaacAGCCAGGCTTCTACTGCTGTTCTTCCTGGAACAGCCTCAGCAGGATCAGGAGGTCAGAGCAGCATTTTATAGCTAACAGGCATGAAGAGAGTTTAACAGcacagaaaagagaagagaggccTCTGGCATAATAATCAGGCACAGTTCATCCAACCACCCCAACCCCACCGTCTC
>NW_019172543.1:117242-117449
tTGGATCTGTTTCTTGCTCTATATGTTGCTCTGAAGCAGGGAAATAGAGAAACAGTGCTGGACAGGTGCTGGACATGGCTGCACCTGTAGAGCTCCCAGCAGTAAGTCAGGAAGTGCAGAGTCAGCTCCAGCAGACCACAGGTCCGGCCCAGCCTCGCTCCGGCCAGGCTACTGCAACTAAAACTCGCCCTCAATGTGGCAATCATC
>NW_019172543.1:194448-194653
CCGCTGTAACGTTCAGAAGATGTTTGATGTGACTGCGGGACTCCATTTAACTTTCATTTCTCATCTGAAAGTTTCCTAGATGATGAATTTTCATTCGCTAGAGCTGTCTGCCTTCTTtagagtaaacaaaaaaaagtaggtAGGGCTACAAGCAGGTAAAAGAGGCCCAGATtccatgatgatgatgaagtgccattaggcctgt
>NW_019172543.1:219702-220028
gagagagagagagagcataagagagggtaagagggagagaaaaagagagagagagcatgagagtgGGAGAAAGTTAAAGAGGGGGTCAGTTACAGTTAAAGAAAAGGTGAGCTAAAACCATGCAACCATTTATTCATGCATCAATTTATCCACCCCTTCAGTCATCCAATCTATTAGGCGGTCTATCCTTCAATCTTTCCACTGTTCTACCCATACATACCTCCATCCATGTATCCCTATACCAGTCATAccaaaaatccatccatctgcgcatccatccatctgtcgtTTTATCCACCCATTAATCTGTCCATCCAGCGGCCTGA
>NW_019172543.1:248248-248926
acttaGAGAGTATTTTGGtctgtttaatatgtttaagttactatatgattcTTTATGCGATCCTTCATAGTCTGTATgacttctgtatttatttaaaatgttggaaaaaatgaataaataaaaacattgaatgagaaggtccaaacttttgaatgctaCTGTACATGAGGGTAcaatttatttgctatttataagagAAGGACATTTTCTTTGAAATATATGTTTCAGATCATATATGCTAAATCTTATCTATTTTACTAATTTTGCTCATTAGTAATCAGTGGATCATTGGTGTCTGTTAAAATCTGGtgcaaattcttgtatttttaaatatgtcaaTATATTTTGCAGACCAAAAACGTATTTCAATGCCTATATTTTACTAATATTTTGCATCataaactaacaaaataaaaaatttggtataaatgttattaatatttatactaatggtaatattttactgaataaataaactatttttgctCAGATACGATgctttttattctaatttagttttaatctgCTGTATAGAATGTAGTACAGTGATCTCActtgtgtgtttttctaaaCAGATCTCCAGCCATGTGAAGGCCATAGACTCCATCTACCAGAGTACAGACTTCCAGGGCATCCGCAACATCAGCTTCATGGTCAAGAGGATCAGGGTATGTGTTT
>NW_019172543.1:272062-272334
tgtggtgtgtgtgtgtggtgtccgtgtgtgtgtgtgtccgtgtgtgtgtgtggtgtgtccgtgtgtgtgtgtgtgtatgtgtgtgtgtgtgtgtgtggagtgtgagtgtgagtgtgagtgtgagtgtgtgtgtggtgtgtggtgtgtgtgtgtgtgtgtgtggtgagtgtgtgtggtgtgagtgtgtgtgtgtgtgtgtgtgtgtgtggtgagtgtgtgtgtgtgagtgtgtgagtgtgtgtgtgtgtgtgagtgtgtgtgtgtgagtgtga
>NW_019172543.1:274399-274714
TAACACAATGtagtctgtttctctttttgatgatgttttctttttctgcacTTGGATAcagtttatttactattttcttTGATTGACACTCAGGACAAATTACGCATCCGAGAGCGCAGCGGCTTGGAGAGAGAAGATCTGAAGGGTTGCTGATGATTCTGTTTGAtgtgagatatatatatttatagatgttatctttttttctttctggagTTGCTTGTTCCTGCTCTGGTCTTAATCTGAGACCGGTTTGCCTTTCTGCAGTGTAGCACAAGCAGTGGGCATGATGGTGTGGGTTTGATTGTATTTTAGCTG
>NW_019172543.1:312810-313011
tgtgtgtgtgtgtgtcagtaaaGGTGAGTGGAGGTGAGATGCACATGGCTTTAAATTATTGACTATTCACAGATAACAGAGGATGTTTTACCCCATACAGAAAGCCCCATTAACTTCAGCAATACCTAAAAATATCCCACTACGTCGTGTCCTCCAGGCTTTACAGTGACGCCCTGTGATTCTACAGGTTCAGACACTTTC
>NW_019172543.1:336220-336466
CGAACACAGCACAGGAGCCTGCAAACGCACCAATGAACTGTGCAACCACGTACACAGGGAATTTCTTCAGTGGAAGCTTCCCGAGGACCACCATAGCCAAAGATACAGCTGGGTTAACATGGCCTCCTGTATAAATGATACAAGAAAATTTATGTTATTTAGCAAGTACATAAGCTATAAGCACAGCATAGTGGCACCTGTTTAGCTGAGCCATATTGAGCAGAAAAGCACATTTATGTTGGGATC
>NW_019172543.1:350222-350437
attaaaaacagtatgatgaaactggctctcatcaggaccgccccagaaaaggaagagcaagagctatctctgttgcacaggataataCTGTAAGTTCAATAGAGTTATTAACCTCAGAAACCACCTATATCACAGAATATTTTGGGTTGTTtatcacttttaagttactacatgattctgtatgtgttcctttatagtctggatcactttagtat
>NW_019172543.1:374342-374643
ctctctctctctctgactcttctGTGTATCTTTAAACTGAAAGTGGGAACTGGGGGCAGGACGTTCTCTGAAACAGCTTCACTTTAGAGATCAGTGGGAGACGTCGTCATAAACATGCTTAAAGTGGTGTTCATGCATGTGCTTCTGCAGAGTTTCTGCACTCTCGGTTTAGAACTGAGAGCGTTAATGTTGCTGTAATGGGTTCAGCCGAAGCTCTTATCTGTGTTCATTAATCACATGACTGATTAGAGCCGCTCTATCGATCATTTGTTAGCTGTTATCGTAATATTCAGCCTTTTTG
>NW_019172543.1:387960-388457
TCTATACAGTTTATATAGTCTATCCtgtctttacagtaaataaagtatGCTATACACAGTCTGTAATAGTGTAGTCAGTCTACATGGTCCATACAGTCTATACATGCATAgtaatgtacaaaaataaatgtatgcaaCAATACGTACACAATAGTAGAAATATATGCacatattacatttttcatttacagGTTTTGTTACAACTAGCAGTATTCAATCTGAgagatgtgtatgtgtgaaaagtgtgtgtgcgagtAGTGTGTTTGAGTAGTGTGTGTAATTAGTGTGTGAGCCTCTAGAATAAAAGCTGCTAAACAAAAGTAAAGCCTTGATGGATCTGAAATTCTGCAGCTACGTGCTCTAACCCCTGTAACACCCCCGTTCCcgcacccacacccacacagccCCCACAAAACTGCAATTTAGCCACACCTCGAGAGCTGATTTACTGCCCCGCCGTGTCGCCCTTCATCAACCCTCTCAATAGGACAGGACAA
>NW_019172543.1:397320-397702
gaCATTAGGTGTCCACTGTTGGGCGTCTGGGTAATTGCTGTGCATTCCAACACTGTCTGTCGCCATCACTCTCTGTCCACTAACtgtccactctctctctctcactttctattccactctctctctctctctctcactttctggaTCCCTCCAAACTCTCTCACATTCACTCactggcacacacacaaactaccaGTTTCACTAACCAAAAAAACGAACAAACTGACCCCATATTTCAGATAAAAAATTACTGCAACACATAGAAAAGAAGTTGAGGGCTTGGCACCTGTTGAGGATGATCAGAGGATCTCCAGTTTGTACCAAATGTGtgagaaaatgattaaaatctttaaaaacactgttgcTCAAGGAAATATTGGAA
>NW_019172543.1:410660-410970
gtgtgtgtgtgtgtgtgtgtgtgtgtgttgtaggccGTCTTCGGAGTTGGCTTGGAAGCATCCCCCAGGAGGAGATCTTGATCTGGTGGTTTTTGGTTAGCAAAAGAAAACATGGCCACTAATGTggtcacccacccacccacccacacacacacacacacacacttacacatacacactaaaacAAAGCATCCAGCATCACATGAATGTTGGAAATTTCTGGTAATCTGCTCTTCCCACAAAAGCTCCCAGCTTTGTTCAATGAGCGAGAGATTAAACATGaaaattcataattaaaaaaatgtaaatg
>NW_019172543.1:434450-434722
ttttttaggaaatgcttgtttgcacattttagaggaaaagtaaaaaaaatgcttaattttattGTGTTGATTCAGGTCTTTAGCTCATCTCCTGACCTACAGTAGCTCTTAATACTGTCTTAATCCTAAAATCAGAGAATTCCCTGTTAAAAGAGAGCGTCCTAAACAGCTCGTGAAGCTGTCAGCACGTCTTTTGCTCCGCCGTCGACAGTGCAAAGGTTTTCCCGTAGAACACCCTAATGCTCTGTTATCTCAGCCACAATTGCCGTTGC
>NW_019172543.1:456059-456496
aacaccactcatataaatataattgaattttgccaatctaatactgatttttttacatttaaaaagccattattaaatatttagtcttaataaaaaagaaatgtgtgtttaatcacaattaatcacagaattccACAGATCACACTAGACTTCAGTTTAGTTAACTGTAAGTGGGTAGAGAGGTTGTTCTCTAGGTGTTTTAGATTGTAGGGGTCTTACCTTACATGTTCAGCCTGAACAGCTGAGCTCATTCTTGGCAAAGGGCTCAGATCTTGTCACTGATTGGTGATCTGGCTGCTCCTTCTCATGAAACTGTAGTACCAGAAGATAACGATTTTGGCAGCACAGTCAGGAgctggtggagagagagagagagagagagagacagaaagactgtgtttagttatttattttcatgGACCATTTACTTATTTTGT
>NW_019172727.1:11225-11483
GGAAATGCCATCAGTGCCGCTCAGTGACACTAAGATTTCCTTGTGAATTAAGCCAAGTGTAAAGTAGAATTTTATGAATTCAATTAACTGCGACATTAAGCCGGAGAAACGCTGTAGTGCGGTGATAGACACACATAAAACttctcataattacgagataTGTATTTCATAATTACGACGTAGTATGTCGTTTTTAACGACTTAATAACTCATAAAAACGAGATACTTTCTCACAATTACGGCATACTATGTCGTTTT
>NW_019171574.1:10468-10937
gtcagtagtttgatctgtagtgctgtgtagtcagtagtttgatctgtagtgctatgtggtcagtagtttgatctgcagtgctgtgtggtcagtagtttgatctgcagtgctgtgtgttcagtagtttgatctgtagtgctatgtggtcagtagtttgatctgcagtccTGTGtagtcagtagtttgatctgtagtgctgtgtgttcagtagtttgatctgcagtgctgtgtagTCAGTAGTTtaatctgcagtgctgtgtagtcagtagtttgatctgtagtgctgtgtggtcagtagtttgatctgcagtgctgtgtggtcagtagtttgatctgcagtgctgtgtggtcagtagtttgatctgcagtgctgtgtggccAGTAGttgatctgtagtgctgtgtggtcagtagtttgatctgtagtgctgtgtggtcagtagtttgatctgtagtgctgtgtggtcagt
>NW_019171574.1:11975-14393
tagtttgatctgtagtgctgtgtggtcagtagtttgatctgtagtgctgtgtggtcagtagtttgatctgtagtgctgtgtggtcagtagtttgatctgtagtgctgtgtggtcagtagtttgatctgtagtgctgtgtggtcagtagtttgatctgtagtgctgtgtggtcagtagtttgatctgcagtgctgtgtggtcagtagtttgatctgcagtgctgtgtggtcagtagtttgatctgcagtgctgtgtggtcagtagtttgatctgcagtgctgtgtggtcagtagtttgatctgcagtgctgtgtggtcagtagtttgatctgtagtgctgtgtggtcagtagtttgatctgtagtgctgtgtggtcagtagtttgatctgtagtgctgtgtggtcagtagtttgatctgcagtgctgtgtggtcagtagtttgatctgcagtgctgtgtggtcagtagtttgatctgtagtgctgtgtggtcagtagtttgatctgcagtgctgtgtggtcagtagtttgatctgcagtgctgtgtggtcagtagtttgatctgcagtgctgtgtggtcagtagtttgatctgcagtgctgtgtggtcagtagtttgatctgtagtgctgtgtggtcagtagtttgatctgtagtgctgtgtggtcagtagtttgatctgcagtgctgtgtggtcagtagtttgatctgcagtgctgtgtggtcagtagtttgatctgcagtgctgtgtggtcagtagtttgatctgcagtgctgtgtggtcagtagtttgatctgcagtgctgtgtggtcagtagtttgatctgcagtgctgtgtggtcagtagtttgatctgcagtgctgtgtggtcagtagtttgatctgtagtgctgtgtggtcagtagtttgatctgtagtgctgtgtggtcagtagtttgatctgtagtgctgtgtggtcagtagtttgatctgcagtgctgtgtggtcagtagtttgatctgcagtgctgtgtggtcagtagtttgatctgcagtgctgtgtggtcagtagtttgatctgcagtgctgtgtggtcagtagtttgatctgtagtgctgtgtggtcagtagtttgatctgcagtgctgtgtggtcagtagtttgatctgtagtgctgtgtggtcagtagtttgatctgtagtgctgtgtggtcagtagtttgatctgcagtgctgtgtggtcagtagtttgatctgcagtgctgtgtggtcagtagtttgatctgcagtgctgtgtggtcagtagtttgatctgcagtgctgtgtggtcagtagtttgatctgtagtgctgtgtggtcagtagtttgatctgcagtgctgtgtggtcagtagtttgatctgtagtgctgtgtggtcagtagtttgatctgcagtgctgtgtggtcagtagtttgatctgtagtgctgtgtggtcagtagtttgatctgtagtgctgtgtggtcagtagtttgatctgcagtgctgtgtggtcagtagtttgatctgcagtgctgtgtggtcagtagtttgatctgcagtgctgtgtggtcagtagtttgatctgcagtgctgtgtggtcagtagtttgatctgtagtgctgtgtggtcagtagtttgatctgcagtgctgtgtggtcagtagtttgatctgcagtgctgtgtggtcagtagtttgatctgtagtgctgtgtggtcagtagtttgatctgcagtgctgtgtggtcagtagtttgatctgcagtgctgtgtggtcagtagtttgatctgcagtgctgtgtggtcagtagtttgatctgcagtgctgtgtggtcagtagtttgatctgtagtgctgtgtggtcagtagtttgatctgtagtgctgtgtggtcagtagtttgatctgcagtgctgtgtggtcagtagtttgatctgcagtgctgtgtggtcagtagtttgatctgtagtgctgtgtggtcagtagtttgatctgcagtgctgtgtggtcagtagtttgatctgcagtgctgtgtggtcagtagtttgatctgtagtgctgtgtggtcagtagtttgatctgcagtgctgtgtggtcagtagtttgatctgcagtgctgtgtggtcagtagtttgatctgcagtgctgtgtggtcagtagtttgatctgtagtgctgtgtggtcagtagtttgatctgcagtgctgtgtggtcagtagtttgatctgcagtgctgtgtggtcagtagtttgatctgtagtgctgtgtggtcagtagtttgatctgtagtgctgtgtggtcagtagtttgatctgtagtgctgtgtggtcagtagtttgatctgcagtgctgtgtggtcagtagtttgatctgtagtgctgtgtggtcagtagtttgatctgcagtgctgtgtggtcagtagtttgatct
>NW_019170591.1:29218-29809
tttgcacaattaaaataaaaggaaaatcaCTGGAACCCACCTGGAAGTGTCTATGCAGTATCCATGTGGGGGACTTTTACTAACTACCACATCACAATGActtactgattattaatttactaatttttatatattttattttagaaacaacACTCATAGCAAAAGTTCAAACATATTGCATCTTTTTATTACGTTCATCAGTATTTGTACAGTTTTCAGAAACAAAAGTAATCACAGCTACAGATCAGAGGTACAAGCACAGCAGACGTACATGCATGCCACAGTcgtttataatttatttataaggatGTTTGACctcagggtgttttttttttttttcatactgtaCTGAGATCAGTCAGGCGACTCTGTGATGTCATCAACACCTGTCCTAATTTACATGGTCAGCACTTTACCCTGGACCTGCTAAAATGTGGGGAGTCACGTCCCAGAGTGAGCTTATGAACAGAGAAGCGTGGTGTACAGAATTTCCGTATTCAGTTTCAGTCAGTGTAATTGTGCTTATCCAGTAGTGGAGACTCCGGATTAGGGTTGTAATGTTTGTGCAGTTGTTTTATATGGGTGAACAGT
>NW_019170591.1:75070-75436
TAAATCGCACAGCAGGGTTTGTTTATCGCACCTCTTTAGCACTCCTGATCTTGTCCAGAAAGGTGCGCAGCTCCAGGGTCTCGGCGTACAGGGCACGGCACACCGCCTGGTAGTGGGCGGGGGCATCCTCTGGGCTCGGGAGGTGAGACGTACACAGCtagagagaacagagaacagAAACATATCATAATTAAGGTTTTTTTCAGACCTAAAGGAATGTGGATGTGTGTTTGATATACTGTATTCtgtacatttaatgtttttacatgtggtaaaatcaaagaaactcatcatttttatgtgatctcttgtttttttctagagctgtacatCCATATTTGAGTAGCCTACCATTTTATCTTGTTG
>NW_019170591.1:86568-86781
AGAGGTAACGATAAGCTCAGCTTGAATCTCGTCGCTTTCCTCAAAGAAGGCCTAGAATATACAATGACCCTAAAACTGAGATACAGCACAGTAGTGAATGGAATTAGGCGctgcacggtggcttagtggtttgCACGTTTGCCTCACAGTATTGTgctcttgggttcaagtccctatctgggaggagtttccatgttcttcctgtgtctgtgt
>NW_019170591.1:105695-105999
ctaaacccatacatcacccagtgcccctcccaagcTAGTCTagacttttttaaatttgagctctacctctttacaactttacaactgatgcttttaaacatattatgagacaagaaattcaagtaattaactcttgatgagttcagcacagctgttaactgaaaacctgaattccaggagactctaccacataaaactgactgagaaaatccagcagagatgtgctaaactgtctaatctaagcaagagaagctactttgaggaatctaaaatataaaacatattctggtttaacacttttttt
>NW_019170591.1:142305-142518
cttcaCCGTTATTACTATCAAACTGTAAGAACAGAAATagtgcaaattcatactggattaaaatcactacactgttattactgtcagactgtaagAACAGAAATAgagcagattcatactggattaaaatcactgcaccgttattactgtcagactgtacgAAAAGAAATAgagcagattcatactggattaaaataatttcactgttattac
>NW_019170591.1:145544-145785
AGAGGGGcttaaagcattaaaactgcTGGATAAGACACACATTTATGATTcgttttcacacaaaaaaataaaagttaaagtgtAATTTACTCTAGTTTTCTTCATGTGTTGATTATCAGTGTTTACTGGGTGCAGGCGTGTTGAGGGGGTAGGTGGGGGTGGTGGGGTGTGTGGTATGGAGCTGAATGGGCAGATGTGGTGCTCTGGCACTGAGGTGAGGTGTTATAAATAGAGCGGTGAG
>NW_019170591.1:151102-151314
agcagtggcagcgtCCGGCTCCTCCTGAAGGCTGGCACTGAGCGCCCGCTGTCTCAAATCTGCATTTATCACTCCAATAGACTAAAAGTGAGCTGGGTGAGTGGCGTCCAGCACCAGCGGACCCTCCAGACCCACTCGAAGACGTCCCCGTCCAACAGCTTCAGCTTTTATTGCAGTAATAAACAAACCTTTATTAATCTCCATCAATAAta
>NW_019170591.1:155046-155273
GAGTGGAGATGAGGaggataaaggagagagagagagagatggagggatgaataTGTGTGTAGAGGGGATGAGGaggataaaggagagagagagatggagggatgaataTGTAAGAATGGGAGATGAGGAGgataaatgagagagagagagagagagagagagagaaagtgtagagatggagggatgaataTGTGTGTAGAGGAGATGAGGATgataaatgagagaga
>NW_019170591.1:159345-159614
tctactagagacagattatatctgtccagtatcatttattttactttaatcctggatatatggagatatttggagtgcattattattaatatcatgatattctggatcattgacttttgttacaaatctgataaaattcttgtattttttaatatctcagttaggggtgatatatattgtatacaataataatattaaattttcgttttgttgcagtagttcttaatataatttgttttaattcagtgttttttttcatatcgccaaga
>NW_019170591.1:162214-162557
agtgattcactattattcactaatggagaaaacataaatggaacactggtgaaccttcccaggagtgaccggccgacctaaagaaattactccaaaagggcatgaacaactcatccaggagatcccaaaagaacccagaactacatttaaagagctgcaggatctcactcacctcagttaagatcagtgttaatgattcaataataagaaataaagagactgggtgaaaatgatcTCCATGGGAGAATTTCAAGatgaaaaacactgctgaccaaaaacaacacaaccacccatctcacatttaccaactaaatgacctcaagctcaggagtacttggcttct
>NW_019170591.1:174481-174978
CGTACTCACTATATATCAGCTTATTATACACgcatttaaacatattctcagagttaaaattacacatttagTACCTTCAGCTACACCAGAGACCTTCACTGagagcagggttgccaggttcaGTAAAATATCCTGCTGAATGCCTGTCTAAGGTTGCCATAGATGTTCTCAATACagtccatttttattttaaatatttaaagtagCCTAAAACACCcagtaagcttttttttttaattttcacctgCAACTATATTTTCAATGTGGAGTGAAAACCTCAAACCTGGCAACCTAGGTACAGAGATTACAGAagcaaaacaatataaataataaaatatgtaaatacgAATACGtcatacacattaaatataatttgaaaCACCTTACGATTTCCACATTGGTTACACCGTACCATGACCAACCAACTGTACTCTCTcgggctccggctgctgatgccaggCATTATGTGAGCGTCTTAATCTGTTTCTACTCTTCAG
>NW_019170591.1:201336-201586
aCCTCAAACATACTACAGAAAGCACccagaaatgactgaaaatccttcattttctggaaaaaaaattcagGGGTGAGAAAATTTTCAGCAATGACTCTTCTTCGGATTCAAAATGAGAATTAAAAGCCTTCACTTACAGAAACAGTACATATGTAAGACTGGCGCTTCTACAGTAAGTGTGTTTCAGACTACCTTGAATTCTGTCACTGTTTTATATTCGTTTGTAGTGATCTTGTCCTTCATGGTGCTG
>NW_019170591.1:211792-212206
tggaagaagcacaaggtaatgtagataggtgtttctaataaagtggccaaagagtGAGTGgaagaagcacaaggtaatgtagataggtgtttctaataaagtggccagtgtaggtgtttctaataaagtggccagagagtgcaagaagcacaaggtaatgtaggtatggtgtttctaataaagtgaccagtgattAGAAGTACAAGATAgtataggtaggtgtttctaataaagtggccataaagagagtggaagcacaagataatGTAatgtaggtaggtgtttctaataaagtggccagtaagtgtaaGAAGCACAAGGTAATGTAATGttgataggtgtttctaataaagtggccagagagagtgtggaagcacaaggtaatgTAGgtagttgtttctaataaagtggcca
>NW_019170591.1:233498-233744
CAGAAAACGGATGTATGGATAGATTTTTTgatatttggagtgtttatagtgtttatagggtaagtcgagacccaagtgtaaacacaaaaacactcaaaaaagtaagttttgcatgatatatttctttttttaaaaagttcactTAGGTTTTAGGTGGGAACACAGGCTTGCAGGAGATCCAAGAGACTGCAAAGTAAAGGTAAAGGTGTTCAAAAAGATCTTTTGATGCCACACAAATCAAAAcct
>NW_019170591.1:238983-239233
TCAtaggatatttttgttcaacCTCTTGAATTAAATCAGAAAGTCTACACTTCATTTACATCTtagttgtttaatttcatgtccAGTCTTTGTGGTATGCTGAGGACTGAGGACACAGCGAGTGTGGAAAAAGATATATAACCTGTGTGTTTTGGCTCATTTACTCCCATTGTAAGTTATACATTCTTACTTATCTTACTTGTTTCTCACTAGGTTCAGAAACATGCATTTTTGATAAATTGCTGAACTT
>NW_019170591.1:259675-259984
agctgtttttaatctGGAGGATTTGACCCGCTGTGGACTGAGGGGTCCTCCAGGGCTCCAGGGTACACGACACCACTGCCAGTGTATAATGCTAAATATACGACTGTATGTATAAAACTATACGACTATATATGATTATTCTATTGCCTGATTATACAGCATGGGGGCGCTGTCATGCAGAAAACCTCTTAACTCcaaaacaatataaagaacagccGCCACATTCACATTATggttttttgcatgacagtgacgatatgcatATTTCTATCACAGgcaatatatatgcatatatatttttgtctttgt
>NW_019170591.1:265798-266278
GGGATTGTGGTGTAACGTCCGTCAGTCTGCAGGCTCAGACAGACAGCTGTTGCTTTATTTGCTGCAGTTAAGCCGTTCTTGGGAAAATGGGATTATGTAGAGCCCATTGATGCGCTGACTTTCATTCAGGATGAGCACAAAGCAGGCCGGGCTGGGGGAAGATATGTGTATCATGCAGGTGTCTGCACCATGCATATGACTATATCATGCATATgtgatatatgtgtgtattgCACATTGATGCATGTGTCTATATAAGCCGTATTATCATTTTGTGCATGTAGATGCATGTGGCAATGCATTGCATCCGTGTCTTGTTGATGCTTAATATGCACAAAATGCTGTACTGGGTATATTATGCATGTGTTTGCATGTAACATATTGTACTATATTAGGCATATATCTATATTATGCATTGTGCAAGTGTTTGCATGTAATATATAGCACTATATAATGCATATATCTATATTATGCATTGTG
>NW_019170591.1:280460-280704
TCCTGCGCAGATGAAAGAGCTGCTCAGGTCCAGGTGGAAGATGAAGACCTGCTATTAGCTCTGCTTTCCTGTTCCAGACTCAGTGAACCAGTGAGAACATCACACTCCTGGTGCCCTTCTCAACCTCAGGGTCTTCACCAGGCTCTCCGTGTGTTTAGACTGTAGCTGAGGTAGGCTGCATTTCTACGCTGCTACATTACTGAAGGTTGAGTGATTTCaaggacgcagctgatgtatccttcca
>NW_019170591.1:285433-286165
accacttagcaacaactcAGTGACAACATTACAATCACCTGGACTAACAgagcaaacacctagcaaccacttagcatcaCCATAACAAACTGCTTGTAACACCACATTACCTAGTGTACtatagaaaccacttagcaacaactcAAGCATACAGTACCAATCACCTGGACTACCATACCAAACCACCTAgtgtaccatagcaacaacttacCAATTTTgcaataacataaaaaacaccCAGACTAACATAGCAaatacctagcaaccacttagcaacacaataCCAACCAGTTGCAACTCCACAAAAGCCATCTAGTGTACCATAGCAATAACTTACCAACTCAGCAATAACATAATCACCCTGactaccatagcaaccacagagaaacctcctagcaaccacttagcaacaccatattaaccagCTTGCTCCACAATTTAACAGAAGCCACCTGGtgtactatagcaaccacctggcatcAGCCTAGCATCAGCTTGGAAGTTTGAACCACTTTAGCTGTGCAGCCATTCCTTCTTTCCCATCGCGAGCGTCCAGGTTTCTCCACGCGGTTCTCTGGAGCAGCACCAGACGAGGTAGCGGGGGTAATAACAGGGGTGGACGTGGTCTCCTGACCccccctgagagagagagagaggggagcaGATGGGAGCTGGAGATAAACTGGGAGTGTCTCAGTGCTGAGGAGTTCCAGTGCCTCAGGGTTCTGCTTG
>NW_019170591.1:286368-286586
GTGACTTTTGAGATTTCTGTAGACTTTTAttgagtttctgaataagtttggAAGATCAGGTTTGGATAAATGGTTTGGGCTTAAATCTCATTGAAAGCAATACAGGAAATACCACAGCTGAAGCTGAAGTTTGAAGCTGTGTGAGAGGTCCAGGAGCTTTTGAGGAGatgatcgttttttttttatatatattttttaatgttctgaTTAGAAAGGCA
>NW_019170591.1:297233-297545
aatacacacttatACTGATCCTGACTGCTTCAGTCTGAGGCCTTGGATAGAGTGTGTtagagatagtgtgtgtgtgtgtgtgtgtgtgtctcagtacagactgtgtttggtgtgttttactCCCACAGTGGAGGAGTTTCTGTTCCCAGACTGTTTCAGTGTGTTTCTATGtttttaattctttgttttttttgggaaaTATGATGTAATTATGCAGTAAAGCATAAAGAAACATGCCCCTTAAAAGTctagtttaaatattttaaaactagtCTTAAAACTATATTATATTCTTTTGCTTTTGACCCAAAA
>NW_019170591.1:305177-305429
tacagtaaaatcacttgaaacTTATACCATTAATAGTGTAGAAAGTGTTCTTTTAGAAtgtaatggtgtcatttgatacaAATtagatttgctggttttataagaCTCTAAATCGGGTTTATGCcaaaccgaatagacatttttcttaGGTTTAACTTCTAATTACtcaaaaatgctacagtaaaatcacttgaaacTTATACCATTAATAGTGTAGAAAGTGTTCTTTAAGAAtgtaatggtgtcatttga
>NW_019170591.1:313167-313480
ttcaGACACAAGAGTGTCACTGAATCCGAACCAGTCATGGACTAAAACCAGGCAGGAATCAGCCCTCTCTGATCGCCACGATGGAACCGTAACTGACCTCCCTGACATTCCTCTGGACTCTTATCTGGGCttggattattatttattaactttattttatgtttggAGAGGTCTGAGACGCACCATGCACACCAGAGGCAAGTCCCGCAGCTGCGACAACTACCTGAGCATCAAGGTGAGCCTTTAAAACCAGTGGTTTTTGAGGATTACGAAGAGGCGATAAGAAAGATTTCCAGTGTCTCCTGGTATCCAG
>NW_019170591.1:314571-314965
CCTTTCTGAATAATTAatcttaaaagtcttaatttGTCATCATGGCAGAGGAGGCTGGAATCTTACTGTACATGCAAGTTGCACAGAAGTACATGGATTCAgaggcgttttcacacctgtagccATAGTTGGTTTCTAagatctggatcagttgatatgtttgtttatttggagcgtttttccctctgtttgatttattttcacacaggcataaatctAAACGCACCCAAAATGCGCAGCAATAAACCACGTGAGCACATCGTCTCTTCTGATTAATCAGACCTGTCTGGTGTacgagtaaatataaaaagtaaatatagtgagaagagaACAGTGTTCGTTCGAATGATTGATGGAACTCCATTCAATAATTTTGTTTGGGTTAAGTTGGATC
>NW_019170591.1:319421-319675
TGTGTGAAGTTTTCACAAAGTAAGGGTAATAAATATGAAGTGattttaattcagtatgaatTTGCTGTGCTTTTAGTTTTAACAGTTGTACAGTGATAACTGTAGAGTgactttaatccagtatgaatctgcaaatgggtgttttttacagtctgacagtaataactgtggagtGCCACATTATGAATCTGaactgattttaatccagtatgaatctgcactgtaaatattttatatagccTAACTGTTGTAGT
>NW_019170591.1:322930-323224
GGTCCATGTTTTGAAAGGGAATCTCAGATAAACGTTGTCTGATTATAGGTCTGATTAAATCCACTGCTGTCCTCGCTCAGTGGCGCCAGCCTACAGGACCTGAAGGACGCCCGTTTGAGGCGTTTAAAAATATGTGGTGATGGCTTTCCTGCTATTGTTGCTTTTCCTCAGTCGCTCTGCTCAACTCCTCCCACTCGCTCTGCTGATGCTGGATAACATTTCACCACTGGAGCACCAAACACTACTGAAGATACTTAAAGACTTCCATAAATCACCATCACCATCGAGGTTTTA
>NW_019170591.1:333528-333747
GACTGTTCACGTCTGATTAGGTTTTATTGAATCAGTGgtgcacttgtgttttccattgccaagataacaacagacaacagaaatttacctgaagacacctcatttccagaccaccacacctatcagagtagatatattcagaagctctgttgctatttaaacgatggaGGTGgaaggtttgaaaatagactgttggtggggtgtaagatagcaataagc
>NW_019170591.1:352007-352300
GAAAAAACATGTCCATTTTGTtcagtcattttggttgagaagctcagacagtacacagaaGAATTACCCAGTAGACTTTGTTTGAGgcaggaatctgtacctactgtccgtggcaagttAGCAGATGAGAGAGATTTAAGAACATgctaacactaatgtgtggTTAATGTTTGGGTTTAGAAAGTGACGCCATAAAAACTCTTGTAGGAATAATGTGGAGGTGtgctaatacttttgtccatatagtttaGAAGCAAAGAGGGACCGACTCCACACTAATGACTATGGATTTA
>NW_019170591.1:360197-360465
GAATaggaacaagctagttcatgcttaactgagatagaagcacaaaactcaatatctgctgacttgccacagacagtaggtacagattcctccctcagaaaaagtctgctggctattcCTGTTATCTACTGTCTGAGGATCTTCAACTAGAAGAtcaagtgggtggggctctggtggaggTTAATGGGTGAGGGGTGGGGCCAGGGTGGGTCTATGCAGGTTTACTtattattgtgacgtcacaataagggaggagcatccaaacAAA
>NW_019170591.1:367431-367772
AGAAAAAGGCCGTGTCTCTGATGAGGGAGTCGAGACACTCGTCCGGTTCAGATTTACAGGACTTTAAACAGCAGATCAGCTCCGTCCTCCAGCAGACGGAGACGCGGCGGAGCGAACTGAACATCCTGCTGAAACTCTACGAGTTCTACGACTCGGTAAACAACCCTGAACCTCAGAACTCAGGAGCAGAGCTTAGACTGTCATTATGGTGCCTGAATTAaacctttcagaccctgcatccattacaatggacatcatatatttttttattttttaaatgttttgttgctcataacactatttgagagcattatttgtttttcataagaatagaccatgaa
>NW_019170591.1:413314-413557
gtaaatgtttaaaaaatatagatttaggTATTAcgttaatataacagttaaaatgtatgttcttgttacaatgctctgtaattataagtagtaaaatataaatataagtcaattataggatacagtattaaataacacatttaattgtgttaaaaagtaaatttgtagtacaatatattaaaatatatttttaaaccaatgAAGTACACTAGaaactagaagtgtgctacttacaaaaaacag
>NW_019170591.1:429731-430070
TAAATGAGAAGTGTACGATCATATaagagcaaataaataaaaaaaatacaaccaaTTGACtgaaaaaatgcacaaaaaaacacccaaaaaatgCATTTCTCCAGTTTCTCAAGCTTCCAAAAAGATTGCATAACTCTCCCCACGTCTGACTGAAATAGTTCTTAGACGTCCTTAAATATCCTGAAGAGAAATGTAGTGAAACAGCGAAGAAATAACCCAACTTTGTTTTGGCCGTTGACTGAAGAAGCTTTAGTAAAATTGTTGTTGATGGTTGCCAGGTTTAACACAGATATATTTAAACCATTTACGTTGAGCTTTGAACtttggctgcgtccagaa
>NW_019170591.1:442937-443412
GAACCAGTGCCCGTAAATAGCAAATCTTGTAATCGATGTGGTCTTACAAGAATAGATTCAATAGCCCTCCATGAGGTTTTGGATTCTGGGTCAAGCCAGGAGCGTAATGCTCTTAACTGAAAGGacataaaatacagtttaaaatttGGTACAGCTAAACCACCCAAGGTTTTGGGCAGCTGTAATGTTGCTAACCTTTTTCTAGGTTGTTTATTGTTCCATAAAAATTTTGAAACCATTGAGTCAATCTCCACAAAGTATTTCAAAGGAGGTGGGAGTGGTAGCATAAAGAACAGGAAGTTTAGCCGGGGCAAAACATTCATCTTAATTGTCGCGATTCTTCCTTGCAAGGAAACTTTGAGACCATTCCACCTTTCCAGATCACGTTTGATTTTACCTAGCATACCTACATAATTTTCCCTGGAATTTTTTTATGGATGTCAGGATAGATATCAATGCCAAGGTATGTAAATGA
>NW_019170591.1:455101-455302
TACGGTGTTgtggtatatttaattatatatttgatatatttgtgatttatatttataagatatgtgtattatttatcataatttgtttgttttttattttttaaatacacacacataataatttatgatatttctcttttgtttctttttttgtcatgttgTCCAATAGGAGTACGCCGTGAACTGTCATGTGATCACCTG
>NW_019170591.1:471754-472056
TTCTGTGTTTTATAACCGCACAACTAAAGCTTTGTTCACTTTCTTCATCTTAGCGAATCGTAGAATCACTTTTTACATCGTTCACCTTTTAGCACCGTGCCGTTAACTGGACCTGAAATGTTCGtgtagacacttttttttttatattgcatcaAATTTACACTCAATTCTTCACTTTTCctaaaatatattgaattagTCAAGTCATGATACATTTCTGAGGTTTGGCTTTGGCTTTGTTTTACACTGAAGCAATGGTGGAAGGCTAATGAAAGCTAACTTATGATTAGCACTGTGCTAAC
>NW_019170591.1:473072-473275
TTACcttggctaatgctaacctgGCAAAGTGCTAACAGTGTTAACCTTGGCTAATGCAAACCTGGCAAAGTGCTAACCTGGAAAAGTGCTAACAGTGTTAACcctggctaatgctaacctgGCAAAAAGCTAAAGCATACACAAAACAGCATCacttgttagctaggttagcctTTTTGTATTGTATATCCAGTGCAGCTACA
>NW_019170591.1:479140-479505
TTATCTTGTTTCctctctctggccactttattgaaaacacctACCAACATTATGTTTCCAGTAAGTACttcttccacttactggccactttattggaaacacctacgtacattaccttgtgcttcttccactcagtggccactttattagaaacacctatttacattaccttgtgctttcactcactttctggccactttattagaaacacctacctacattatattgtgctttcactcactggccactttattagaaacgcctacacactggccactttattagaaacacctacctacatTACATTATCTTGTGCTttcaatcactggccactttataagaaacacctacacatttgccacttt
>NW_019170591.1:481436-481764
AAGCCTTGCTTGGCCTTCAGGACCTGGTTGCTTCGGCTGGAATTCCAAGATGTTCAGCCAACAGAGTTCCTGGATCAGGCCCATCTTGCTCTGGTCATCCATGCCCAGAAGGAATGGGACCACAAGCCAGTGCAGAATCGCCAGGTTTGCTCGTCCAGATGCATCTTCGTGCTGCTTTTGGAGGCTGGGGTACACTCATCAACCCAACTGGGGTCGCAGTACTCGAGCCATCAATGGCATCAGTGGTGGTGGTGCACGGGGGCCATGAGAAGGTCAACATCTTCAACTCTCAGGGTCACTATTTGCACAGCTTCGGTTGTTACGGTCA
>NW_019170591.1:495894-496194
GTgggtgtatttcactcattttcaaaTGATGCGTACCAAAGCTATAAGTGCTATTTTGGCCTTCTTATGTAGAAAATGCGGAATTAAACTCTAGATCTGTGGATATGCACATGAAGTTCTCATTTGTTGTATGTGTATTTCACCCACTTTCAAATGGTGCACTCCAAAGCTATGCATGCTATTTTGGCCTTCTTGCATAGAAGCTGATGAATTAAACTCTAGATGTATAGATTTGCCTTTGAACATGTGCTTATTTATTGCaggtgtatttcactcattttgaaaCGGTGCACACCAAAG
>NW_019170591.1:543204-543454
gccccaacacacacacactcatacacgctCACCTGGCCGGGTTCTCACACCTGTGGGAGGTGAGGAAGCGGTAGGCTGTAAATTAGTTAGTGGTGTTGGGTTTAAATGTTGAGACACGTGAAGATATAAATCAGTGTCTTCCCCTTTAACTAATGTGTTATACCATATAACACAGTTTACTGAATAAAggtgggtcattgtcctgctgcatgacccacctgtttcttgagattcagttcatgGAAAGATC
>NW_019170591.1:550294-550586
ggcgccccctgctgttcggttgcagaaagctgtgtaaccccacccatcacCATGGGtatcaatggcaaaacagacaactttcaatcacgtttttttctaatatactgtaattctacctccattatttaaatgcagcagctagtgtaacctctgcttatattgttacatttttatttccccacagaattaattttttaaaacgttattcagctctattctaaaaggtgtggttattggtgtgtaaaagggctgggtaaCACCTAGCCGgtgtgggaccaatgactgtatgggc
>NW_019170591.1:566265-566473
caGTATGAATTACTCTCTGATCTGAAGGATATTGAGAGTCTGATGTCGGAGGGGAATAAATCTCGGACGGTTGCGGCGACGAATATGAACGAGGAGAGCAGCCGCTCACACGCCgtcttcagcatcatcatcacccAGACCCTATACGACCCGCAGTCCGGGGttagtaacacacacacacacacacacacacacacacacacacaca
>NW_019170591.1:566999-567199
aatTGCTTTGGATATTTTTcctgtaataaattaaattataatttaaaaaagtgctttttatatttactcaggttatctttgttatgtattaaagtttgtttgataatttgaaaaatatcagtatgaaaaaaaagcagtaaagtatacttactgtgtgtgtgtgtgtgtgtgtgtgtgtgtgtgtgtgtgtgtgtgtgtgt
>NW_019170591.1:569952-570313
aatgaATGCTGTTAATGTCCTTATTTAAGCACTATTAGTCCATCCAAAAGATCTgatctagagtgtgtgtgtgtgtatgtgtgttgtgtgtgtgtgtgtgtgtgtgtgtgtgtgtgtgttgtagtctCTGAAAGCTCCGGAGCTGCAGGAGAAGCTGCAGGAGTCGGAGAAGCTCATCCAGGAAATGACCGTCACCTGGGAGGAGAAGCTCAGGAAGACCGAGGAGATCGCACaggtacactacacacacactgagatagtattgtgtcccatgacttttgtcacatCCCATATAGGCTAATGAACACAGCACTGAACTGTGGGATTTTTGGGCGGGGTCTCCTGCACTGAAAGTGAATGT
>NW_019170591.1:571590-571844
TGGTTGCttggtgattgctaaggtgttgctaggtggttataTGTAAATAACCATATGTAGTTAAGTTGCATGTATGTTAGACAGTTCAGTTATTAACATGTTATTAACTGTTAATAAACGTTTGtattgtatctctctctctctcgctctgtgtgTAGGAGAGGCAGAAGCAGTTGGAGAGTATGGGAATTTCTCTGGAATCCTCAGGGATTAAAGTGGGGGAGGATAAGTGCTTCCTGGTCAACCTGAATGCT
>NW_019170591.1:573484-573757
aatagcatATGTAAAATTTGCTGTGAACCACAGTTCGGGAAAAAGGGGTGTAATCCAGATCagctgaaccatggtccggttcatctgcagtgtgaaaagaCTTTTTTAGATGCTTCAGACTTtatttcagaccaattacaggtaGTTGAGTCAGTCTATCCTCACCCACTAAacaataaaattagaaaatgatAGAGCCGGTggttctgtatctactgtagctgtagattaatccttatttataCACAGATATATAAAAACTAGCCTCATTAC
>NW_019170591.1:583137-583479
ttttttttcagcagagaggcctatgtcagttttagattagtctatggtcagtcattggtttgattcatcaaatttacaatatcttatttcaaaaggtgggcttgatataagtgatgcaaagtgatacaagtgatctgtaatacaccacattaggcactaatggtcaaatttaaatcatttaattaagatatatatgtaatgccctctagtggctttttttggtagcagcagtgtgcgctattaaaacagcaatgtgcaacataacaaaataaataataaaaaaatacaggaacagtcatgtacaaaataatagaacaaatagagccttaacaaactgaactc
>NW_019170591.1:586581-586785
AGTTACGAGGTCATGGACACCAACGGAGAGATCGTCCACATGGCCAAGAAGCTCACCTGCAGGGTAAAGAACACACCTGAACCAGGCAtctgccataacattaaaaccacctgatTAATTAAAGGAGAAGTCCGGTGTGAAATAGACTTGGGTTATAGTGAAACATGATTAAGAGTATGAACGTTTatcgaatagcccacctct
>NW_019171843.1:34445-34862
cttagcttagcttaacagACTGCTATTTACAATTGTATTGTAATCATATTGCACTGTTAGGAGAATGTAGAGTtatgagatttaaacaaaaagGTCCTATCTTACACCTATCTCACACCCTGTTCAAGGtgtgtcacaatgctcatttcTATCTTATACTCCATTAACAGTCCGTTCAGGTAACTTTCTcatgtattgctatcttgtctacataaaacacaggtgctccactgactgaatacaaagTAGACCGAcacagtcagacattcatttctatcttggcagttAATTGTCAACAGGAGCATCCCCAACATGCATAACCCCTGCTTGTAATGCAAACACATGGACACaggcagtgcacaaacccatacaTTGCATTTGTGCTTGGGGCACCCAAATGGCTAGTGCCAGCCCTGG
>NW_019171843.1:70149-70365
ttcccgaaaactgtttatttgggtgagtaaagtgcttctgtttatctacagtaagcttagatttacagatttaaacTAAAGCTAGAGCATTAGCACTAGCGGCTAACCTCTCAatgttagtggctaatgctgccacttgttttaacacagtaaacatgaaGACTACAGtatgatatactcacctctgaacggtgaaagagctagtgcttagcgtga
>NW_019171481.1:250-456
agggttcaagtccctgttcgggcggccaaagcctgtgcttctttgttaccaattaaacctttaaatagcctcAAGTGAGCATGACCTATAAAGGTTAAAATTGCCCTGCAAGTGACTCAAAGAACTCTGTGTAACTgaggtacttttaaagttaCACAGACTTTTAAAGTTACTAACTGGTCCCACTCAATGACTAGATTAAAAGC
>NW_019171481.1:1995-2345
taagaatgcaggagtctcttgctttccagatgctttccggctgttcagaagacagtcagggccaagcctagaaaatattcctcccttttctgcttgaccaccatgcatcagttgaacaatgtgaattcgctgtaagaaagaatctgtaaaggcccggatggctcagtcggtagagcatcagacttttaatctgatggtccagggttcaagtccctgttcgggcggccaaagcctgtgcttctttgttaccaattaaacctttaaatagcctcAAGTGAGCATGACCTATTAAGGTTAAAATTGCCCTGCAAGTGACTCACAAAACTCTGTGTAACTgaggtacttttaaa
>NW_019171481.1:3825-4406
cggatggctcagtcggtagagcatcagacttttaatctgagggtccagggttcaagtccctgttcgggcgtttgccagtttcttacaagtatgagtttaagaatgcaggagtctcttgctttccagatgctttccggctgttcagaagacagtcaggggccaagcctagaaaatattcctcccttttctgcttgaccaccatgcatcagttgaacaatgtgaattcgctgtaagaaagaatctgtaaaggcccggatggctcagtcggtagagcatcagacttttaatctgagggtccagggttcaagtccctgttcgggcggccaaagcctgtgcttctttgttaccaattaaacctttaaatagcctcAAGTGAGCATGACCTATAAAGGTTAAAATTGCCCTGCAAGTGACTCAAAGAACTCTGTGTAACTgaggtacttttaaagttaCACAGACTTTTAAAGTTACTAACTGGTCCCACTCAATGACTagattaaaagcaatatttgacCCCGACGTGATTTGAACACGCAACCTTCTGATCTGGAGTCAGACACGCTACCGTTGCGCCACGAGGT
>NW_019171481.1:6683-6989
aagaatgcaggagtctcttgctttccagatgctttccggctgttcagaagacagtcaggggccaaagcctgtgcttctttgttaccaattaaacctttaaatagcctcAAGTGAGCATGACCTATAAAGGTTAAAATTGCCCTGCAAGTGACTCAAAGAACTCTGTGTAACTgaggtacttttaaagttgtggACTAACTGGTCCCACTCAATGACTagattaaaagcaatatttgacCCCGACGTGATTTGAACACGCAACCTTCTGATCTGGAGTCAGACGCGCTACCGTTGCGCCACGAGGTC
>NW_019171481.1:7249-7673
GGGCCCGgatagctcagtcggtagagcatcagacttttaatctgagggtccagggttcaagtccctgttcgggcgtttgccaatttcttacaagtatgagtttaagaatgcaggagtctcttgctttccagatgctttccggctgttcagaagacagtcaggggccaagcctagaaaatatccctcccttttctgcttgaccaccatgcatcagttgaacaatgtgaattcgctgtaagaaagaatctgtaaaggcccggatggctcagtcggtagagcatcagacttttaatctgagggtccagggttcaagtccctgttcgggcgtttgccaatttcttacaagtatgagtttaagaatgcaggagtctcttgctttccagatgctttccggctgttcagaagacagtcaggggccaagcct
>NW_019171481.1:10859-11168
atctgagggtccagggttcaagtccctgttcgggcgtttgccaatttcttacaagtatgagtttaagaatgcaggagtctcttgctttccagatgctttccggctgttcagaagacagtcaggggccaagcctagaaaatattcctcccttttctgcttgaccaccatgcatcagttgaacaatgtgaattcgctgtaagaaagaatctgtaaaggcccggatggctcagtcggtagagcatcagacttttaatctgagggtccagggttcaagtccctgttcgggcggccaaagcctgtgcttctttg
>NW_019171481.1:12279-12859
ggtccagggttcaagtccctgttcgggcgtttgccaatttcttacaagtatgagtttaagaatgcaggagtctcttgctttccagatgctttccggctgttcagaagacagtcaggggccaagcctagaaaatattcctcccttttctgcttgaccaccatgcatcagttgaacaatgtgaattcgctgtaagaaagaatctgtaaaggcccggatggctcagtcggtagagcatcagacttttaatctgagggtccagggttcaagtccctgttcgggcgtttgccagtttcttacaagtatgagtttaagaatgcaggagtctcttgctttccagatgctttccggctgttcagaagacagtcaggggccaagcctagaaaatatccctcccttttctgcttgaccaccatgcatcagttgaacaatgtgaattcgctgtaagaaagaatctgtaaaggcccggatggctcagtcggtagagcatcagacttttaatctgagggtccagggttcaagtccctgttcgggcgtttgccaatttcttacaagtatgagtttaagaatgcaggagtctctt
>NW_019171481.1:13821-14394
GGGCCCGgatagctcagtcggtagagcatcagacttttaatctgaggtccagggttcaagtccctgttcgggcgtttgccaatttcttacaagtatgagtttaagaatgcaggagtctcttgctttccagatgctttccggctgttcagaagacagtcaggggccaagcctagaaaatatccctcccttttctgcttgaccaccatgcatcagttgaacaatgtgaattcgctgtaagaaagaatctgtaaaggcccggatggctcagtcggtagagcatcagacttttaatctgagggtccagggttcaagtccctgttcgggcgtttgccaatttcttacaagtatgagtttaagaatgcaggagtctcttgctttccagatgctttccggctgttcagaagacagtcaggggccaagcctagaaaatattcctcccttttctgcttgaccaccatgcatcagttgaacaatgtgaattcgctgtaagaaagaatctgtaaaggcccggatggctcagtcggtagagcatcagacttttaatctgagggtccagggttcaagtccctgttc
>NW_019171481.1:15231-15878
gtttgccaatttcttacaagtatgagtttaagaatgcaggagtctcttgctttccagatgctttccggctgttcagaagacagtcaggggccaagcctagaaaatatccctcccttttctgcttgaccaccatgcatcagttgaacaatgtgaattcgctgtaagaaagaatctgtaaaggcccggatggctcagtcggtagagcatcagacttttaatctgagggtccagggttcaagtccctgttcgggcgtttgccaatttcttacaagtatgagtttaagaatgcaggagtctcttgctttccagatgctttccggctgttcagaagacagtcaggggccaagcctagaaaatattcctcccttttctgcttgaccaccatgcatcagttgaacaatgtgaattcgctgtaagaaagaatctgtaaaggcccggatggctcagtcggtagagcatcagacttttaatctgagggtccagggttcaagtccctgttcgggcgtttgccaatttcttacaagtatgagtttaagaatgcaggagtctcttgctttccagatgctttccggctgttcagaagacagtcaggggccaagcctagaaaatattcctcccttttctgcttgaccaccatgcatcagttg
>NW_019171481.1:16122-16738
atcagttgaacaatgtgaattcgctgtaagaaagaatctgtaaaggcccggatggctcagtcggtagagcatcagacttttaatctgagggtccagggttcaagtccctgttcgggcgtttgccaatttcttacaagtatgagtttaagaatgcaggagtctcttgctttccagatgctttccggctgttcagaagacagtcaggggccaagcctagaaaatattcctcccttttctgcttgaccaccatgcatcagttgaacaatgtgaattcgctgtaagaaagaatctgtaaaggcccggatggctcagtcggtagagcatcagacttttaatctgagggtccagggttcaagtccctgttcgggcggccaaagcctgtgcttctttgttaccaattaaacctttaaatagcctcAAGTGAGCATGACCTATAAAGGTTAAAATTGCCCTGCAAGTGACTCAAAGAACTCTGTGTAACTgaggtacttttaaagttgtggACTAACTGGTCCCACTCAATGACTagattaaaagcaatatttgacCCCGACGTGATTTGAACACGCAACCTTCTGATCTGGAGTCAGACGCGCTACCGTTGCGCCACGAGGTC
>NW_019171481.1:17892-18738
tccctgttcgggcgtttgccaatttcttacaagtatgagtttaagaatgcaggagtctcttgctttccagatgctttccggctgttcagaagacagtcaggggccaagcctagaaaatattcctcccttttctgcttgaccaccatgcatcagttgaacaatgtgaattcgctgtaagaaagaatctgtaaaggcccggatggctcagtcggtagagcatcagacttttaatctgagggtccagggttcaagtccctgttcgggcgtttgccaatttcttacaagtatgagtttaagaatgcaggagtctcttgctttccagatgctttccggctgttcagaagacagtcaggggccaagcctagaaaatattcctcccttttctgcttgaccaccatgcatcagttgaacaatgtgaattcgctgtaagaaagaatctgtaaaggcccggatggctcagtcggtagagcatcagacttttaatctgagggtccagggttcaagtccctgttcgggcgtttgccaatttcttacaagtatgagtttaagaatgcaggagtctcttgctttccagatgctttccggctgttcagaagacagtcaggggccaagcctagaaaatattcctcccttttctgcttgaccaccatgcatcagttgaacaatgtgaattcgctgtaagaaagaatctgtaaaggcccggatggctcagtcggtagagcatcagacttttaatctgagggtccagggttcaagtccctgttcgggcggccaaagcctgtgcttctttgttaccaattaaacctttaaatagcctcAAGTGAGCATGACCTATAAAGGTTAAAA
>NW_019171481.1:20581-20911
GGGCCCGgatagctcagtcggtagagcatcagacttttaatctgagggtccagggttcaagtccctgttcgggcgtttgccaatttcttacaagtatgagtttaagaatgcaggagtctcttgctttccagatgctttccggctgttcagaagacagtcaggggccaagcctagaaaatattcctcccttttctgcttgaccaccatgcatcagttgaacaatgtgaattcgctgtaagaaagaatctgtaaaggcccggatggctcagtcggtagagcatcagacttttaatctgaggtccagggttcaagtccctgttcgggcgtttg
>NW_019171481.1:23112-23662
ttaatctgagggtccagggttcaagtccctgttcgggcgtttgccaatttcttacaagtatgagtttaagaatgcaggagtctcttgctttccagatgctttccggctgttcagaagacagtcaggggccaagcctagaaaatattcctcccttttctgcttgaccaccatgcatcagttgaacaatgtgaattcgctgtaagaaagaatctgtaaaggcccggatggctcagtcggtagagcatcagacttttaatctgagggtccagggttcaagtccctgttcgggcgtttgccaatttcttacaagtatgagtttaagaatgcaggagtctcttgctttccagatgctttccggctgttcagaagacagtcaggggccaagcctagaaaatattcctcccttttctgcttgaccaccatgcatcagttgaacaatgtgaattcgctgtaagaaagaatctgtaaaggcccggatggctcagtcggtagagcatcagacttttaatctgagggtccagggttcaagtccctgttcgggcggccaaag
>NW_019171481.1:24161-24996
GGGCCCGgatagctcagtcggtagagcatcagacttttaatctgagggtccagggttcaagtccctgttcgggcgtttgccaatttcttacaagtatgagtttaagaatgcaggagtctcttgctttccagatgctttccggctgttcagaagacagtcaggggccaagcctagaaaatattcctcccttttctgcttgaccaccatgcatcagttgaacaatgtgaattcgctgtaagaaagaatctgtaaaggcccggatggctcagtcggtagagcatcagacttttaatctgagggtccagggttcaagtccctgttcgggcgtttgccaatttcttacaagtatgagtttaagaatgcaggagtctcttgctttccagatgctttccggctgttcagaagacagtcaggggccaagcctagaaaatattcctcccttttctgcttgaccaccatgcatcagttgaacaatgtgaattcgctgtaagaaagaatctgtaaaggcccggatggctcagtcggtagagcatcagacttttaatctgagggtccagggttcaagtccctgttcgggcgtttgccaatttcttacaagtatgagtttaagaatgcaggagtctcttgctttccagatgctttccggctgttcagaagacagtcaggggccaagcctagaaaatattcctcccttttctgcttgaccaccatgcatcagttgaacaatgtgaattcgctgtaagaaagaatctgtaaaggcccggatggctcagtcggtagagcatcagacttttaatctgagggtccagggttcaagtccctgttcgggcgtttg
>NW_019171662.1:24027-24288
gaaagcgagaaagagagactaaTCGGGCTAGAGACCGGACAAGAATAAACATAGAAATCTCTTTCACTCGTTGGTGTGAGCTAAGAGACGctaaacagctgaaaacagacGCCGAGCTGGCCGCCGTCTTGTTGGTGTTATTTTGTTGCTCTGGTGTTTTGCTGAGATAGATTGGTTgtgctttttactttctgatggAAAAAGTAGCTTATATTCAGGTGAAGTGGTAGAGATTGATTCCTGTAATTGAACCATATAACA
>NW_019171662.1:29478-29698
ataataataataatatgaataaccctgtgtgtaatacatctatataatatatgagtttcatattttgaactgaattactgaaataaagtaacttttcaaagatattctaaaTTTTTGAGATAGCCCTGTAGTGTttaaatttatgtttttgtCTCACTGGCCAAATGAACTTGTAGATGAAAAAATAAGCATATTGTTTCCAGCCAAAGTAactttagct
>NW_019171662.1:31083-31322
ccatgtttagtttattattattcattttataatttcttatcattctcaTCATTTTACCTTACTTTTACTACTATTCTCTTTTTcttgatttaatattttatgaattctttacttttatgtgtcaatttatttgtttttgttttttattcctttttttcattttaagtatatattttatcgTGTTTTCCCGTTACTCCTCAGTACTGGGGTGCGTTTCCTGTACAACGACAGAGCCTAGC
>NW_019171662.1:36467-36715
CTTCCTGGtcctattgttttgtttttcacttattccttgttttttttagtccCTGATTCTTTTGTCCCAGTCCAGTTTACTTTGccaatttttatatttgtttctaGTTTTGCCAAACTATAGTGTGTTTCTCTATTCCCTTGATTCTTGTTTActttgtagtttatttaattaaagtttaCTGCTTCATTTTAcatcccagcagtgtctctTGGTTCCTCTCTGCCTGTTTCCAGTCAGGCATTACA
>NW_019171576.1:8014-8244
TAGAGAAGTTACAGACAGGTAAAGCAAGGAGCAAAATGGCAGCAAAAAACACAACTTGCCAGAGTGATTCAGGCAGGAGGTCATACACAAGTGGTCCAACAAAAGAGCAAGAAGGCAAGGAAAAGGGATAAAGAATAGACGAAGCAGGGTTAGAACCGAaagaagcaaataaacaaagtgTTAGACAAAAGGGACGCTGGGTAGAGGAGCTAGGAATATAGGTTCAGTAC
>NW_019171576.1:45244-45468
TACCCGTCCCCTCTCTCTAACTATAAAGCTTTCCACGTTTCCTGCCTCCGTACTATTactgctattaaaaaaaaaagagagagaaaacaaacagcCAAGATCAGGACGAGTCCAATTCTGCAGATCCAACACTCATTTACCATTATTTTTAACATCTCAACCATACAGACACAgaaaaagatattaaaaaaaaaaagtttaagttgGAAgtgttacaacaagca
>NW_019171253.1:8477-8728
CTAAACCAGCAGACCGATATGCCGTTTCTTTAAGTGATTTAGTGAGTGGGGCTCTAGGGGAGGTTGACGGGTGAgagcatgcaaaaagtgagtttcgCATAACATGTCCCCCTAAAAGTTAATGTCTTTTCCTTATTCTATAAAAAGTTGCTAACTTGGACATACAAGGTTTTTTGCATGATGTCATGCAGTCTATATATACTGTCTTTCACAGCTGTGGAGCAGCAGGAATTACAGAAGCAGAAAGTTGA
>NW_019171253.1:54942-55145
GTGTTACTATAATGgacaaaactgaacaaaaaagtCTTATTTAATATACCTTTTTTCCCTCCTGACccattttaatttgtatttctaattttatttattttatacccAGTGGTGCCTTTAGTTGGCATTGTCCAGTAAATGCAGATCATTttcaaatgcatttattttgcgtagcctatttaagtgattctcATTTGAGTGAG
>NW_019171253.1:72976-73190
taaaaagtgtgtttttgatATTGGTTCTTGgtataattaatttgcataatgggcgtgtGCCCTACCCCTAACTCACTATTAGTGTGTAATCTTGTAAACCAGGACTACCTTCCCTTTGGGTGTTCTAAGAATACTTAAAAGAGAAATGTAGAATAAGGTTGTGAGTAGGCTTTTCATTgcctgtatttaatatttattattattcactaagcAC
>NW_019171253.1:88519-88800
GTTCGTGGGtacatgctaatgctacttcagtTATGCACGCTTTGATGATGTAACATTTCAGCTTGTATCAGAGCCCTGGTGTTCATGAATAAATCACAAACAGCCACAGTGAGAGGCTTCAGACTTATATACAGTGTGACCAGTGGGGAGAGAATGGCCAAGTATAGCCCAATATATCATGCAATTATTCAGCACTTTGAAAGTGCATAGATTCTTCTGACTAAAGAGCAGCACTTACAGAGCTTCAGAATGGGATTAATAGCTTAAAGAATATGGAAACT
>NW_019171483.1:9515-10579
AAAGGAAAGAGATCCATGTGTTCTCAGGTGTGTCCCCTGTAGCAATTGCAGTGGTGGCTTATTTGAAGGTGACGGATGCCAGTGAAACATGCAAGGCAGTGTTCATTTTTGGAAAGGCAAAATTGGCAACTACTGCCACACATACGGCTCCTGTCTGGAGCTAGGGGCTGCTGTTTTAGCTGCTAAACTGGCACAacagtgtgtgagtatgtgtgtacaTATCTGCAACCAAACAAGACAATTCCACATCTATGTCAGTAATTGAGTGCAAagaatccaaaggttcacatggCCAGAACAGTGGCATTACATTCCTTCAAGTTTAAAtcccacagatgttgctgcgTTATGTAACTGCGTCAGACTTGCAGAACTCTATCTGGCTATCTGGACCTACCTTTCTCTCTGATCCTGATGGGTTTTTCACTGAAAAGAAATCTTATGAGCTTATTAGCCCAGACTCTGACAATGAAATCCGGTCAAACTGCACCTGTGTAGCAGTGCATTTCTCTCAAGACAATCTTGGATCTCATCACTTGCAGCGCTTTCCAAGGTGGAAGTCCCTCATCGCCTGTATTATTCATGTTATTCACTCTTGAAAATCCAGTGCAGAGAAGAGCACCTGCAGGGGGTGGAATTACTGTTCGAGGCTTCACACTGTAGATAATTCTCAAGCAAAAAGTGTCTATACTTGAATGTATATAGCAAGAAGTCTATTTAGGCGAGATAGCGCTTTCAAAGGCAAGAAAATATATTTCCAAGATAAATACTTTTAGGAAATTACATCCAATAATTGATAAAGGTCTTCTAAAATTTGGGGGCAGACTGAATATTGCTCAGCTACACTTTGACAAAAAACATCCCATCATTATACCTGGCAAAAGCCACATCCCTTCTCTACTTGAGAACCACTTTCATGAGCAGACCAAGCACCAAGTCTTTTTACAAAAGGAGCCAAAAAAATACAGGATTCTGGATTGTTTGTGCAAAAAGGTGCATTACTAGGATCATCCACCAGTGTGTTCAGTGTCAGAGGCTCAGAGGCAAAGCCACAGAACAAAAAA
>NW_019171483.1:11699-11998
CTCACTCACAAAGTGTTATCTACACTTATGACAGAGATCTCTGCAATAGTGAATGCAAGAGTTTTGTCTCCCATTTCTAGTGATCGTGATTTACCTGCTCTATTGAGCCTCAGCCATGTTGCTAACACAAAAGTTCGGCCCTCTTCTTCCTGTGCCAGGAACGTTAGACACCAAaagcaaaaatgaaagcaaGGGAACACAGAAGGCACGAAATAACTAAGCACTCTACAGAGCCGtaggaaatggctgaaatgactaAAAGACTTGGTTCTGCTAAAGGACATTTCAGTTAAGAGGAA
>NW_019171483.1:18654-18903
ttggttttttttctctcttaataatgtaaaaactacattttgtgtttacttgtgttgtctttgactaataattaattgatgtttaatgattagaaacatttaagagtgacacacacatgcaaaaacataagaaatcatgaaggggacaaatactttttttacacaacTCATAACTTTTTCCTCCAGTTGTGAGGGACTCCTTCTTTGTCTTCCATTACTAACTGAGGGGTTTATGTtgtattttcagtg
>NW_019171483.1:55531-55803
actattcctctcccttattctGACCCAaatattcctctcccttatcctgactcaACTATTCccctcccttatcctgacccaactattcctctcccttatcctgactcaactattcctctcccttattctgtttcaactattcctctcccttctCCTGACTCAATTATTCCTCTCCCTTGTCCTGGCACAActtttcctctcccttatcctgacccaactattcctcttccttatcctgacccaacttaTCATCTTCCTTATCCTGACCAagt
>NW_019171483.1:125534-125764
tgttgagtgtgtgttgttgggGGTGTATTGTTGTTGAGTGTATGTTGTTGAGGGTGTATTGTTGTTGatggtgtgttgttgagtggtgtgttgttgttgagtgtgtgttgttgaggCTGTGTTGTTGTTAAGGCTGTGTTGTTGTTAAGGCTGTGTTGTTGTTGAGGGTGTGTTGTTGTTGAGGGTGTGTTGTTGAGGCTGTGTTGTTGTTGAGGGTGTGTtgttgttga
>NW_019171483.1:131167-131434
ccaggaactaagctcctaacgacaggtctagagctgtagttggaacgacgcAGCTGAACCACGGTAGTTGCGAAGGTTCGCTGGAACTATggttttgggaaacacctgagtagcttaactaaggttcgcactatgcaagttactaacgtggttacctccatagttccaactacgcttttgggaaacacctgcgtctcagctgcatcgtccagactatgtaagttgctaacgtagttagcaactacACTTTTGGGAAACGTACCCCAG
>NW_019171483.1:132066-132318
GTGTTGTTGTTGGGGCTGTGTTGTTGTTGAGGCTGTGTTGTTGTTGAGGCTCTGTTGTTGTTGAGGCtgtattgttgttgttggggCTGTGTTGTTGTTGAGGCTCTGTTGTTGTTGAGGCTGTGTTGTTGTTGAGGCTGTGTTGTTGTTGaggctgtgttgttgttgttgaggcTGTATTGTTGTTGGGGCTGTGTTGTTGTTGGGGCTGTGTTGTTGTTGAGGCTGTGTTGTTGTTGAGgctatgttgtt
>NW_019171570.1:6514-6809
TGTATTGAACCGAATGAGGACTAAATATGCGGGTGCTCCCCCCACTGGACGGTTCAGACAATTATCTACAGTTTGAGTTTAGATATTCAGACCTGATTCAGATGAATGTTTACAGATTGaagatttagagcttttataCTAAAACTAACCATAAATGACATTAAtgactctgaaaaaaatataattttcctGTACACTGGAAAtaatttatctttttgtaaATACCTACAGTGAcgataacaaaaaaacatctcgtcacaataaaagtcttctttaaaaaaagaaagaaatcaaa
>NW_019172476.1:23865-24157
AATTACTTATATAAAATTGATAATTgatgtttttactgtaatatcatgatattaatatcCTACACATGTCCTACATTTGGTCACATCTAAAGCACATTTTTAGGAAAGATATGAATAAATGATCATAAACATAAACTTTataaacatcttaaaacattgtactattattattttagaacaactattttaattttatacagtgttacagatttaaagcagctctTATAACTTTGACATGCATTTAATGTATACTTtaatgtatatttgatcttgGTATGGTTTATATAACATA
>NW_019170585.1:4670-5148
cactaatTCAACAAGCATGAAGACATTGACACATATCAATCACATTTAAGAAaactaagaaaaatgtttttttaatgtgtttaaccAAGAATTATTTAGCTTAACCAGGCAGAACTACAGACATCAAACCCAcatcaaacaaaactgtatataTGGATTAGTAATGTATTAATTcagaataaatcataaaaaatgtgcgttgccactatgagtgggaggtcgctggttcgaatcccggtcatgcagcttgccatcagctgccagtgCACATGggggcacaattggccttgctccctccgggtgggtagttggcgctctttccccatcACTCCAAATAGGTGATGCTGAGAGGCACGAGGAATCTGTGAGCAGATGTAGAACCGAATGGTCGCACTATCCTCCAGCGCGCTCGCCGCTTGAAGACGTATCATATATAATAGATGGATATAATAGTGATGGACATATAATAGGGTGGGAA
>NW_019171761.1:24695-25061
TATTAGTGATTCTCCAGGCTGGTAATACTGGATCTTGCGGATCCTGGGAGAGGGGGTGGAGTCGGGTGGATGGCCCAGTTCTGGGGTTCTGGCCGGAGAGCCGGCGCTGAGTCGTAGCATTTATCATCAGGATATTCTCCTCATATTTATCCTCCACACTCTAACATAACCTATTTAACTCCTGCAGAAACTCTCCAACTGCTGCCTCTGAGTTACTCACTCTGTATCCGGCCCTCGGCCGACCCCCGGGTTTCCAGATGGGGCCACAGAAAGTCCTGAGACGGCTCACCAAACCCAAAATCCCCAATCTGCATATGTGTATCAGTTTCCCAAAGGAGGTGGGGAGCTTTGATATATGATCAGAAA
>NW_019171761.1:27706-28189
TTGTAGCGTTAATAGGCAGCGGCGCTGCACAGCGGAGCGGAAACGCGTTCTGCGTTCTCCTGCATGATAATTGAAATGTAGTTGTCATTAGGAAGCCCTTTTCAGCGGGGAACGCTCTGAGAACCGCCGGCGCTGTGGAAGGAGGAGTTGTTTGTGTAAACATAAATCAGCACCAAAGTGCCGGAGATTCCTCGTCGCGAGGCCCAGCGCCGGGCCCGGCACTCCAGCGAACACGGTAATAGCTTTAACCAGGGGCTGAAtggatttatttgcataaatattGTAAGCTGGGTTTTATAATTAAGTTTTACAACCGCAGATCCGGTTCTGAAGCGCGCTCATAAGATCTGCGAACAGCGGAATCAAAAGGCTGAAAAGGACGAGGTTACTTAGCATTTAAATGGGCTGCGCCGGGGTTGGAGGAGGGCGGCGGTGGAGGGGGATAAATATTTGGAGGATGGCTCTTTTATGCTGCCGGACAGA
>NW_019171761.1:30364-30881
CCTCCAGCCCATTCAGAACCAGCAGTCTGGACCTGTGGAGACGTTATTAATCAGCTCACAATTTAATGCGGCatcagttttcttttattttgtgaaTTAAATCTTTATTCACCAAGTTCATAATTAACAGTTTTATTTGCACTAACTGCATGTTAATGGATAAAGACAAGAAATTACAAATTAGCCTAAATTTAATCATATtcaattaataatacaatttagtGTTTAAGCCGTGCAGATAAAGGCAGGTAGATCACAAGAATAAAGATATTaatatctgtgtgtttttagttattttgagCGAACAGTAAGTTTATACTGTTATTCTGTAGCTGTACTGTACACTGACTATTTTACACTTTATCAAAGTATAATATCTTCAGTGTTTTCCTATtaaaagatataataatatatttactgtgtGAGATCAGTGATCTTTACTCATCTACAGACGGATTAATGCAGGAACAGCTATTTTCCGtttattacactttattaaactttataaaaCTCGGAT
>NW_019171761.1:31287-31792
gtgtgtgtgttagtgtgtgtgtgtgtgttagtgcgtgttgtgtgtgttagtgtgtgtgtgtgtgttagtgcgtgtgtgtggtgtgtgttagtgcgtgtgagtgtgtgtgtgtgtgtagtgtgtgtgtgtgttagtgtgtgtgtgtgtgttagtgcgtgtgtgtgtgtgtgttagtgcgtgtgttgtgtgtgtgtgtgtgttgtgtgtgtgttagtggtgtgtgtgtgtgttagtgcgtgtggtgtgtgtgtgtgttagtgccgtgtgtgtgtgtgttgtgcgtgtgtgtggtgtgttagtgttagtgtgtgtgtgttgtgttagtgtgtgtgtgtgttagtgcgtgtgtgtgtgtgttgtgtgtgtgtgtgtggtgtagtgcgtgtgtgtgtgtgttagtgtgtgtgtgtgttagtgtgtgtgtgtgtgttagtgcgtgtgtgtgttagtgtgtgtggtgtgtgtgtgtgtgtgttagtgcgtgtgtgtgtgtgatgtgtttgtg
>NW_019171485.1:15247-15489
ACTAAGAAAGGAATCAGCTGAGGAATTGTGATTTGATCCAGCACGTTTACTTAAATGATTCAACTAATCGTTCGCAAACGACACAACACTACAGGAGAGTTAGAGAGCTATGCTAGAATCCAAACCTGCTCTCCGGTTTTATGGTAAACTCAGTTCCCCCTGTTACCCCTTTACTGCACATTTCGAAATTATGACATAGCGCCACAGGATTtagacaggctgtgtgtgtgtttctctttgtg
>NW_019171485.1:31176-31452
tttgccactctgccctgaagcccaaaatcccgcagccgcctcttcactgtagatgttgacactggtgttttgcgggtactatttaatgaagatgccagtcggggacctgtgaggcatctgtttctcaaactagagactctaatgtacttatcttcttgcttagttgtgcaacgcggcctcccacttctttttctactctggttagagcctgtttgtgctgttctctgaagggagtagtacacaccgttgtaggaaatcttcaatttcttagcaagt
>NW_019171485.1:60698-60923
aattaaactaaaagtgcacCATGTAGTGTGATTTCTTTTAAAGTGTACTGTATGCGTGCATTTATGATAGTGGGATGGGTTTTTACAGaatgctttttacattttttttcatggtaGAATACGATGCATGAAACTCCAGCAGAACGACAGCCACACCGGCGATTGTCACACCTGCCTGCTTGATTTTCATCATAGCCGATGGCGGCCATATTTGATTCTATAGGC
>NW_019172217.1:12000-12342
GAAAGAGGACCACATTCAGTGGGCTGCTTGACCAAGCTGTGGACGGAGGTGGGCTGCAGTGTCAACGCTGATATGTCTCCAACCAAAGGATATTTCAGAGGCGGGTATCATGATTACAGGACAGTAGCTCAAATGAGGCAAGAAATGTCAGAATATCCAAGAGACGGTGTGTTTACCTACAACCCAAACTGCCAAGTGGAAGAAGAATGTTTTCCCGGAGAGTCTACGGTGCTCACGAGTGACTGGAACCAGAAGACGATGTCGGAGCTCAGGGTAGGTGAGAAGGTCCTCGCTCTGGACACACATGGAGAACTCGTATTCAGTGAGGTCATCCTGTGGTTG
>NW_019172217.1:12554-13005
GCGCGTGACTGACGTCAGAGAATCCGTAGACCTGGGTGCCTACGCCCCCATGACTGTGGAGGGGAACCTAATTGTGGACGGGCACCTGGTGTCCCTGCTACGCCCTGCAGTGCCGCCAGTATCTCGCCCACCTCCCTTTCGCCCCCTATAGGCTTTTACACACTCTGCGTCCCCATGTGCCCCTGTTTAAAGACTTTTCCCTGTGAAGCGAAGAGCAGGAGGACGAGGGCAATGCACTGGTAACGCTAATTGCCTGGCACGCAAGGTGGGACAGTGGTTCGACTATCCTTTTGGGAAAACATGCTATCCCAGAGAACTCCGCCTCTACCACTATCCCTGATCATCCAGCAGAAgatctatatacatatatagatatatatcaGCAATAACAAATGTATCGTTGATGTAATCCTGTTGTGTACGTTAATCATGACAAAGCAGTGAATGGTTT
>NW_019170915.1:24674-24959
TCGCTCGCCCCTACGGCTTTGACAAAGAAAGTCATCAACCTGGCACATCATCTTCTTCCTTCTGTCTCCTGTCCTATTTCTTCTCCTACTTCTCATCccactttcctctctctctctctctctctttcactctgtctctctctccattcgAGTCACGGCCCAAAGGCGCAGAGTGCTGCGAATAATGACATCAAAGCCCAGGCTGTAAGCAGCTTCTTTGAAGGCCTATTTTTTTGGCGACGGCTGGCCTGGAGACCCACCCTGTCAGAGAGAGGGGTTCTGGGT
>NW_019170915.1:40668-41009
atccatccatccatccatccacccacccacccacccatccatccatccatccatccacccatctattcatccacccacccatccatttatccatccattcatccatccatccacccacccacccatccatccatccacccacccatccattcatccatccattcatccatccatccacccatccacccacccgtctatccacccacccatctatccacccgcccacccatccatccatccatccatccacccatccacccacccacccatcaattcatccatccatccacccacccatccattcatccatctattcatccatccatccatccatccatcca
>NW_019172739.1:2339-2600
gaatacaaaatataacaactttaataaaatcatctttcttgtcttcattttcttaaacaggatattaaaaaaaataaataaataataataataataataataaaaacaataataaaatgtaggtaatgtttccaaaatgtttaattgtattcatGTATTAAATGCAATCATGTCTCAATTTTCTTATTCTCTTCCTGCTTTTGTATTCCCCAGGGTTCATTCTTCCGAACTACACAAGTAAACCCCATTTTATGTAATCTG
>NW_019171698.1:6347-6641
TAGCCCTGCTCATTTGCTAATTCATTGGCTACAGCTACCCAAAGCTAGCACATGAGTCTAActgacaatataaataaaaccactACACAGAGCCTGCCTGTTATCTTTTTAAAACTAACTTTTTGCAAAAGAAACATGATCTAGCATTTTTCCTTAACTTACCTGACTCTCCATTGTACTTCTGGCTGGAAGCGCCATGACGGAGATTGGGAGACGTGTTCCAACAGCGTGCTGAAATTGAGCGACAGCAACAAAtcagtgttctgattggttaaacaaaccccgaAATCTGAT
>NW_019171698.1:23496-23901
AaatcaggaaggtcagagtgttttcatcaacagggagagctgtgaggagaacgtgaccctgagtggcagagaagcttcactgctgttctgggaccagtgcatatgaactaggagacaacaagctatctgagtgaagtgctgggAACCTCTCCTCAGATATCCAGCGCATGCCTGTTCTACACACCGTAAAGTCGCACACAGGCCAGAAGATCTTTCCAtccactcttttcctctgtttcatcttctcacagactttaggGCACATAAGGATTGTTTGGAACACAaggactgtctgctgtgttcatgaaggacacagagctgaacaacatcatgataagaacttgttgctcagacaggctggagctgATCACGTCATCAGAACTGGACAACAAGCTGTTAACTGGA
>NW_019171698.1:38694-39257
attttttagCTCTTTGGGCTCATCACAGTGTAATAGgtatgttttcatgattttgtgtcaaatttaacagactatttgagaatctggatttagggcatctggaaatatgcagaacaggcaatttattctcctttaatcttctcaaatgccaagttcacagggtcataataaaaaaactgtacagtaatattttttagCTCTTTGGGCTCATCACAGTGTAATAGgtatgttttcatgattttgtgtcaaatttaacagactatttgagaatctggatttagggcatctggaaatatgcagaacaggcaatttattctcctttaatcttctcaaatgccaagttcacagggtcataataaaaaaactgtacagtaatattttttagCTCTTTGGGCTCATCACAGTGTAATAGgtatgttttcatgattttgtgtcaaatttaacagactatttgagaatctggatttagggcatctgtaaacatgcagaacaggcaatttattctcctttaatcttctcaaatgccaagttcacagggtcataataaaaaaactgtacagtaa
>NW_019171698.1:67801-68334
TcagtaaaaaagcaaatgctgtgtttggatatttagctaagctagctatcaataataatggtcagtaaaacagcaaatacTGTTGTTTGGatatttagctaagctagctatcaataataatagtcagtaaaacagcaaatgctGTATTTGGatatttagctaagctagctatcaataataatggtcagtaaaacagcaaatacTGTTGTTTGGatatttagctaagctagctatcaataataatggtcagtaaaacagcaaatacTGTTGTTTGGatatttagctaagctagctatcaataataatggtcagtaaaacagcaaatacTGTTGTTTGGatatttagctaagctagctatcaataataatggtcagtaaaacagcaaatacTGTTGTTTGGatatttagctaagctagctatcaataataatggtcagtaaaacagcaaatacTGTTGTTTGGatatttagctaagctagctatcaataataatggtcagtaaaacagcaaatacTGTTGTTTGGatatttagct
>NW_019171698.1:68707-69131
agctagctatcaataataatggtcagtaaaacagcaaatacTGTTGTTTGGatatttagctaagctagctatcaataataatggtcagtaaaacagcaaatacTGTTGTTTGGatatttagctaagctagctatcaataataatggtcagtaaaacagcaaatacTGTTGTTTGGatatttagctaagctagctatcaataataatggtcagtaaaacagcaaatacTGTTGTTTGGatatttagctaagctagctatcaataataatggtcagtaaaacagcaaatacTGTTGTTTGGatatttagctaagctagctatcaataataatggtcagtaaaacagcaaatacTGTTGTTTGGatatttagctaagctagctatcaataataatggtcagtaaaacagcaaatacTGTTGTTTGGa
>NW_019171698.1:69972-70231
acagtctgagcagtgatacggtttctctcctgtgtgaatgcgctggtgaattttgagattactctgtttagtaaaactcttcccacagtctgagcagtaatacggtttctctcctgtgtgaatgcgctggtggattttgagattactctgtttagtaaaactcttcccacagtctgagcagtaatacggtttctctcctgtgtgaatgcgctggtgaattttgagattactctgtttagtaaaactcttcccacagtct
>NW_019170595.1:25076-25964
aacctaacctaccctaacctaaccctaactaaccctaacctaaccctaaccttaaccctaacctaaccataacctaacccaaccctaaccctaaccataacctaaccctaactaaccctaacctaaccctaaccctaaccctaaccctaaccggcAGAAAAAataactaaccctaaccctaaccctaaccgtaaccctaaccctaaccgtaaccctaaccataacctaacccaaccctaaccctaaccctaacgcctaaccctaacctaaccctaacctaacctaaccctaaccgtaaccctaacctaaccctaaccctaaccttaaccctaacccaacctaaccctaaccctaacgctaaccttaaccctaaccctaacctaaccctaaccctaaccctaaccctaacctaaccctaaccctaaccctaaacctaaccctaacctaaccctaaccctaaccctaacctaaccctacctaaccctaacctaaccataaccataaccctaaccctaacctaaccctaactaaccctaacctaaccctaacctaacctaaccctaccctaaccctaacctaaccctaaccctaacccaaaccctaaccctaaccctaaccctaaccctaacctaacctaacctaacctaaccctaccctaaccctaacctaacccaaccctaaccctaaccctaaccctaccctaccctaacctaaccctacctaacctaaccctaccctaaccctaaccctaaccctaaccctaacctaacctaaccctaaccctaaccctaacccaaccctaaccctaacctaaccctaccctaaccctaaccctaaccgtaaccgtaacctaaccctaactaaccctaaccctaaccctgaacctaa
>NW_019170595.1:28636-28862
gttacgggttagggttagggttagggttagggttagggttacggcttagggttagggttagggttagggttagggttaggttagggttaggttagggttaagggttagggttaggttagggttagggtagggttagggttagggttaggttaggggtTAGCGTTAGCGGTTAgcgggttagggttagggttagggttgggttagggttagggttagggttagggtt
>NW_019170897.1:26131-26470
TTATAACTAGCAGTTTGGGCAAGGAGCTCACATCCATTCAAGGTGAGATCTCAGGAGTCAAACTAAAATTTGATTCCATTAATGATAACCTGAAAGGGCTAGGCTATACTGTTCAGAGACATGGCAACACTATAGTTGACCTGGGCACCTCTAAGGATAGCATCTTCTCTGAGATTGACAAAATCCAGGAGGCTCTGAATGAGCACATAAAGGACAGTCGTGGGCGTTTCAGCAGTGTTGGCCGTGAGATCCAGAACTTCAATAGCAATATGCTGGTTGAGATGGGTGAGTGCAGACGCACTGGTGAAGGGTTGGAAACGAGACTCAGAAAGATGGAAG
>NW_019170897.1:57491-57862
ATGTTGCATTCaagcagtgtaaaataacaaagGATAAGGTATGTTTGAAATGTCAACAGTGCCATCTGAGGAACGGAGATAATGGTGTCATCGAGCCACACAGCCAGAATCCGATTAAACGCACCCCGGTCTACTGATGCAGGGCTCTGCCACTGAATTAGATTGTTAGATTGCAGAGTCTTCAAGGTCCACTGGGTATAGTTACATAATCAAACAAATGGATGAAACCAGCGGCCACAAATCAGCCCCCTCCGAGGTCCTGATTCTCAGGTGTTTGCTCTGCTGGTGTTCAGAGGGGTAATCTGCCTGGGTTTATGATCTTCAGTTTAACGACAGCCTACGTGGCAATTACAGGAGCTCCGCTTACTGTC
>NW_019170897.1:61768-62232
CAAAAATTGGGCCTAGAAGCTTCTGCTTTTCACTATAGGGGATATCTTTCTCAAAAGCTTTGTAATTAAAAGCTTTGAAAACAATACTTTCCTTAAAACCTCTGTAACTAAAATACAATAAGAATGTGCTCACAATTAGACATCTAACTTTACCTAGTCGCTTCTCACAGTGCTTCTCTAAATGGGTTTTCtgcagttcagcacctccaggggCCACTAATTCTCATGGAGCAAAAAAAGGGATCAGCTTGTTCTGTAGGCAAGTGCAGGAATAATAACTATGAATATATGtcatatttaacaaataaaaaaaaatccctcatTAATAtgagctattattattactatattatgcAACATAGAATATATATccaataatttattcatttagtcTGTGTAataagtacttttaaaaatagcatattTACAGTCTAAATAAACATCCAAGCACCCTTAGTTAAACT
>NW_019170897.1:70460-70715
ATGCCCAGATTAATGTGGACTGCAATGATGGGGCACAATTGGGTGTACAAACTCACCCAAAGCCCAAGGCCACTTTAAACCTACCCAGCCCATGTGAGCTCCACATGAAAACACTTCCTGGTTAGTTGCTCACCAGCCAAAAATATTTAACTACATGCAGCCTTGCACTTAAAAACTGCTAAAACTGATGACTGATGAAAAGCTAGCCTAACGGTAGATTATACATTGCCTTAAATATGAGAAGTGGTTCTGGTA
>NW_019170897.1:86884-87138
GACTCTGAGATTGTACTAGTTTGTAAAGGTACAAGTAAGTACGAGTTGTATAAATAGAAAGAGCTTTGCGTATATTTTGGGAGATCTCCACCACCAGTGCCCTCTGGTCAAACGGTGCAGCTGTGATGCAGTGGGTGTTAATGTCACGACTTCCCGCATCCTCTGCTTTGTTTTAATGATGCCTCACTACTGCTGATCTCTCATCCCTTTGCCGCTCATAGAGCGGCAAAGATTATATTTCACAAACGATCGTC
>NW_019170897.1:90162-90422
tttcatttattttgctgaGCAAACTAGCAGGACGTGCTCCCCTGGCCACTGTATTGAGCAGACAGCAGAATCTCAGTGTCTTGAGCTGACCTGTAACCAATGTCGAAGTGGCCACTGATTGCTCTGCTAGCATATTGCTTATGTAGAATTGAAGAAGATTCTCTGGAGGTCAGAGGGATGGACAGAAAGGCTCCTTACTCCTTATGTATGCAGCTTAATACAGAGTATGTTTATGTGCTGTAATCCTGAGCTTCTGCTGA
>NW_019170897.1:91264-91497
CATTAGTCTGGCCCAGTATCAGCACACTGCAGGGTGTTGGGGGTGGGGTTGGGGTTACATATTGCTGAAATGGACCCCTGTTAGATCAAATGCGTAGACCCTGAGACCCTCACCAAATCAGCAGCCCGCGGGCACAGCCTGTACGAGCTCCAGGCATGAAGTGTACTGCATCTGCTCAGGCCAGTGACGCAGcaacataaaagaaaagaataggAGCTGAAACAAATGCAATG
>NW_019170897.1:117759-118153
CCAACCGTGCAGTTTGTCAAAAGGCGCAAACATGCTTTTATCATGGTATTTACCTTCTAGGtttgcacacatgcacatatcACCTCCCCCCATTGTAAATGTTGTTCTGTGTGCTGTCTGTCGGCTTTTTCAATGATTGTCCTCGTAAATTATTTCTTATACTCCGTATCATTCTTTCCAAAGGTTGTATATAGTGCTGACTCGATGGCTCTAGCTCACTTGTGAAGTTTTTATTCTAACACCTATATacgtatgtatatgtatatatgtgcacacacacacatgcttatatATATGTGCgtgcacatatacatatataaatatatatattgcctcTTTGCTGGATGAAATATATAATAGGAATGCTATACAAGCTGTCTTTCCTTTTCAGTAT
>NW_019172725.1:1745-2208
tgatATCACTTGTTTCTATGTGTGTGGTTTCTATTAACAGAAATGAAGAGAACATAAACACTTAttaaattaatgcaataaacaaatatatgacAAATAATTGTGGGTGCATCAcactaatatattaataaagaaattaaataaatcctGAATATGTCATGTAAAGCATGAATAAAGTGACAAGAAAAAACGTTAACTAGTAAGATTTAGCTGCTatataataactaaaatatatctCACCTCTGTACTAACAGATAACTGACAATACAACACAGTCATGGTAACTGTGCCACCACTACAATGTCTATTTGCatacaaaacaatataatgCTACGATGGTATCGAAATGAACATCTAACGAACatttaactgtttattaaaactaaactaaactaaacacagaGCTAATCTCAAACagcaaactaactaactacaaaACAAACACCAGCACTCTATACATCAC
>NW_019172725.1:13793-14110
AAACTACATCTATGCAGATGTATGCATTGctattaacatatatataagTGAATGATATGTAAATCCAAATCAATGTGACAGGGTGAGTGGGTGTAAAAGTCTTGATTAGTGCAGTGTGACAGTAAAAAGGTAAACTGAACACTGAGTTGATAAGGggtaatgtagtaatgtaggGGTGAGATAGATGAGAAAATTTAAGAACTGAACACTACCAATGGATGTTTAACAGTCTGACAGCCTGGGGGAAgaagatgtttttttactttttttttttttttgcttctgtaCTTCTTTTTGGGAAACAGGGAGAACAGACA
>NW_019172725.1:24655-24998
CAACCCAGTATCACGCCCCTGTGTGAAATACACACGTTGGTCCACTAGGGGCAGCGTATCAGTGTCACGTTTTTGTGTGCCTGAAGCGTGAAATACACACGCTGCTCAAAGCCATATAAGCTCCGTGCTTCAGTTTGTGCCGCTGCTTGTAATTGGAAAAATACCCGTATGATGACGACAGCAAGGGCAAGGGCAAGGCCAAGGAGGCTGCTGGACGCTGCTGGACGCTGCTGGACGCTGCTGGTTCTTCGGCTTCAGCTTCTGGATCTGGTAAGAAGCATCAATATATGgttgattttacattttaacatacaACTAGATCAAATACGTCATGTAGCATCAT
>NW_019170597.1:33234-33593
TGTGTCGTAACTTTACGTTTATCAGTGTCTGTAGGTTTTTTTATGAATTCTACAGTTTAGTATTgtagaaaagttacttttaaatcAGAAGAGGTAAAGAACATTTGTTCTATAGTTCCTATAGTAAAGTATAGGAGTGAGTatctaaatgtaaaacaaaaaataaaaatctattctGATCATGATATTAAATTGTCCAATGATGAGATTTAGAATCAAACGATGTCCAAAAACTTTCAACTCCAAGAGAGACAGTTATACTTTCCTTACATGCTCTATATCTAGCAGCGTAACTAGAACTGCTGTGCATCTGCTTTATGATAAATCAACAGCCAATATTTCATGTAAAAATCAAActa
>NW_019171841.1:3790-4556
AACCATATCCTGCTTTTTGGTAAAAATGTATGCATGGCAGATGACCTCTGGCTTGaccttaaaaaaatctttaatttgaAAAACAGGATGTTTAGAATCTTTAAGCTATCACACTTCATATGGTCTTTTAGCTTGGGCATGGCCACAGAGTTACCTTAAACTCAACCATCCtctctgtgtaagtgtgtgtattcaTCCCAAatgctagttttagcctgttagcttgtaaGCTTGCTTGCCTTTCCTTTTTTAGTGTAGTTGCATCCAACAATTCCAGCAAAAAAGCAAGCACTGTCTTCCTTTATCCTGATTACTGTGGTCATGATACTCTGGGGAGATAGTTTCCAACATAGCTCTGTGAGTCAGAATGAGCTAAACTTTCCTTTTCACCTGTTCTGAGGTAATACAGAAAATTTGGTTCTTTTGCAGTGGAAAGATGAGGAGAAACTGGGTTAAAGAAAGCATCTTTTTCAGTGAAACTTAACTTCATTGTCACTGTGCTTTAGGGTTTTCAGATTTAcccttttatggagatgctcgGCACTGTACTGGTATCAGTGGGGCTGGTGTTCCTCAGCTTGACTCTGTTGACCTTCACTGTTTGTCGTCGACACCTGAGGATGAACAACACTCCCAGAATAAACCTGTGTATCAGTCTTCTGCTGGCTCACCTGATCTTCCTCCTCACTCAGAACTTCATAAACTACATCCAGCCTTTAGAGGTAAcctgttattttaaaactgattgAGATCTACAGGTCTGGAT
>NW_019171841.1:4951-5232
CATTTAATTTGTgcatagttttaatattttcccttttttattgtaattgacCAGAGAGGTCACTAATCCAAAGTTAAGACAGTAAACCAGCTTATTAAGCTTGACCAGTTTGAGCTGGTCATTTTATTTCTTAGAAAGAAGTTTTCTTGTCATTAGTTTTGAGTTCACTGTTTCCTCTGTTCAGATGCTGGATTAAGATGGAAAAAGACTTCATATGGAGTTTTGTGGGCCCTGTGTCTTTAATTCTTGCAGTAAGTTCTgatatagtattttatttgatt
>NW_019171841.1:8913-9250
taagatgagattgagatggTTGAGTTTGGAGGAGGTTCTACAgattctgtatggatcctgcagcacatttacctaCAGAtattgctacagctgggcctgtagatcctgctctacactcgtaggttaaTCTGAAGATGAGTTCCAGCTGCTCCTATAATctatgctggattggtgattaATCTGTAGATGTTAGGGTTCCTTATATCACTACTAGAGGtgacagatcttttttttttacttttatttactttgtatTTCAGATTGTAAAGTATGTTGAGACTTAAGATTATAATGCATCTATTCATATTACTACTAGTTATTCATATatcatttgttt
>NW_019171841.1:10194-10422
aactccACCATTTCTGCCAGGAAGAGACAAATATACAACCAGGATTCTAAATATAACTAACTTAGTcaattgaagtttttttttccattaatcaTAGAAATGTTGGTAATTTTAACACAAAgtaaacattatattaaaaaaaccaGAGGAAGAGTTATTTTTTCATGACAGTGTTGATATGGAACAAACCCGGAACATTCATCCATGTGTTTTTAGTAAACAGACTAG
>NW_019171841.1:12751-12988
gttatattataatacttttctatattttctatCTCTTAAATTaaagctcctcctcctcaccgCACAAACCCACCAAAAGCTTCTCCAACCACAGCTCCAGTGAGAACTTCCAGATCTGAAgaaccctccacctcctcctcctcaacaTCCACCATCTCTAATTCTACACCACCATCCAACTCTAAACCAATAACCAGCATCCAATCAACAGGTATCCCATTCCTGACataatcagtg
>NW_019171841.1:14738-15375
ttatagataaaaaatagcCAATGAGATTTTCTTTGTGCAGCTAGTGAGAATCAATCAGCTCTATGGTATAGTGAGCAGTGGAGAGTAGTGTAAGGGTCACCAGTAATAAATCTCAGAGCAGAATGGTGGATTGAGTCTATTGGTTTGAGAGCACTTGTGGATGCTTTTTCATATAAATTACATCACCACAGTCCAGGACTATGACTCAAAATGTTTATAGAACCCTGTCGTTAGGTAGAATAAGACATAGTAACCTACTGTGCaacagaaaaatgtattatgtaatGCATGAACAATCTGTTTTACGATCCTGCCGACTACGCCAACTGCTTCATTTCACAGCCATCATAAAGTACCTTGATTCATTATAGATGATGAAAGATATTCTAGTgagctaaaattagctaaaaGCTAATATTAACCATGTTTAGATGATTAGTCCTCACAATAAGCATCGGCACAATTATCAAAGAATTATATGGATTATGTATTGaaaccaataaaagaaaactgtacattttaaactaaatctAAGTCAAGGCCTGCTCAGGGAAATACCACACATACAGACTCGTCAAACCGGTCTTATCACTTCTGTTGCCAACATActgcacagttaaaaaaaaagaaaaaagaa
>NW_019171841.1:18515-19993
TATTTGTTTGAACtgcaaaatgtaaattattgaCCTTCATGTTACAGCACTTCAGTGTTGGGAATTGCAGTGTTTAATTCTGATCCACTGCCCGCGGACACGGAGTTTAACACAGATGATTACTCAAAATGAGAAGAATTATCACTGATCTGTTTACATGTGagtattttttaccttttatttaatttccaatattaaaaagttatttttttagatgaagCTTATTCTAGAATTTATTTGGATCTAATTTGgtgtttaagttgtttttgGTCGGTGTATTTTAGTGTAATTTATGTTTATCAGttcaatttaaattttttcTGACCAATTTGTGAACAAACCTGACTTCAAACTTCATTATGACTGACAAACCTGACTTCAAACTACTTCTTTTGACTGTGGCAGTGTGTTTATGTAATGACTAATATATTTTCGTTCATatcagaaagcaaaaaaaaaactgtccttacatttaattttttaaatgatggatTTGTAGAAGACATGAAACtgtgaagaataaaaaaagtggTAAACagtccatttttcatttttgttaaaGTTGAATTTTGAAGCCAATTTTAAGGCAACTTCAagcagaaaacataaaaataatactttcaCTTTTTACTCTTTGATATTACTGCTATGGGAGATATTAGTTAGCAGTTAGTTAGAGTCACTTTGACACCATActtgaattatttaattttaaacataataaatatataaatatattcctCTGCAGTGTATTTGACTATATTTCTCATGTTGTATGTAGAAGaaagatttcattttttatattctaacATTGAAAGCGCAAAATCTGTATTCTGTAGGCTGGTCATGCTGGATATTCTGGTTGACTAGAtggtcaggtttttttttaactagtaAACTAgccaaaccatcaaacctgaactAAAGTAGATCCTACACTGGTAAAAACCCAAATACTTTTttgatttttcttatttttctctgtactggatctttttctggcaaatatgaatgagagttctctcataacaaataaaaaagtgtttaccaATAAAGTCCCACCCTTTCAACTTAAAGAGCCAATCAGTTTGCAGATGGATATACTGTGAGCGGTGACTGACCACTCACAGACAGGCTTTGTGTTCTCCATCAGTCTGCTGTTATTATCCATTTACTTTCattacaagatgcaaaaatggtaaaaaaaaaaaaaatcacagaatcGTGTCAGATTCCTGAAATACAGATTGTGTGCAATAaagttttataaagttttaagagttcagaaatcaatatttggtggaataaccctggttttttaatcacagttttttttcatgcatcttggcatcatgttctcctccaccagtcttacacactgccttttggataactttatgctgctttactcctggtgcaaaaattcaagcagttcagtttggtttgatggcttgtgatcatccatcttcctcttgatt
>NW_019171841.1:20381-20671
TGTTGTGCCACCTACTGTTTGTTTTGTGCAATACTTGCACAAGCAGTAGTGGTGGGATAttttaaattcataaaaaaaacagtttctgaatcagtttctctgattttgctatttataggtttatgtttgagtaaaatgaacattgttgttttattctataaactacagacaacatttctcccaaattacaaataaaaatatcatcatttagagcatttatttacagaaaatgagaaacgactggaacaacaaaaaagatgcagagctttcagacctcaaataatgcaaag
>NW_019171900.1:14826-15057
AGTTCAGTGATTTATagagaaagaacagaaagaatgaaataaaagaTGAGGAATGAAGTGAAGAAAGAACCTGAcgtaaagagaaagagggagaaagagagagagagcgagtgatgAAGAGTTCAGGGGATGATAAAAGAGCGCTCAGGTGCAGCTCAGGAGTCGGAGGGTGAGGGATGGTGGGTGATGTGGAGAGACGAGGAGagggaaaaatgaaaatgacacAGAGGA
>NW_019171900.1:25032-25374
acagaaaacacaggagctccactgactgaatacaaccaagacagacgccaacagtcagatgttcattgctatcttggcagcacatgaacacacagcagtgcataaacccaacttttacatcaagaataaacagaatagtaaataaaatagcattgctgttcccgtaaatgagctgctggagctccttcttcacagcgtcaaccagcagctcagtttcctctgctaaaaagagtttgttggacacgtccaggtagctgcactgttaaaatagcaatccaccaaagtcagagctcacctgactcttaaagtgaatgatgagcaagagacactctgatttgTTTA
>NW_019171900.1:27209-27426
AGAATGTAGTAAATAGTATAAATAAAGCACAAATAGTAATAGTTATGTGCGGCCAGACTTCTGACTGTAATTTCTTAGGTGTTTTAGGTAAATCTaactgtgtttctctgttttctttgtgttttctctgtatttccttttgttttctctttgccttcactgtgtctctctgtctttttctattttctttgtatttcctttgtgtttttctgtgtct
>NW_019171900.1:33000-33229
GGGTTTATGCTGGTGGTTCTAGACTCTAATTCTCCATCTCTTCCTGGTTCTTCTGCTTCAGCTCCTGAAGGACTTCCCGGATGAGCTGCGCTCAGACATCGCCACCTACCTGAATAAGGAGATCCTGGAGCTGGCGGTGTTCTCGTCTCTGAGCCGGGGCTGTCTGCGCTCGCTCTCGCTGCACATTAAGACCTCGTTCTGCGCTCCGGGAGAGTACCTCATGCGGCAG
>NW_019171900.1:38744-39053
CTCTGAAAGGAACggatacaaagaaaacaacaccAATCCTTACAGGGATATTTAGAAAGAGGAATCGTGCCCAgctgaataaaaatgaatgtaccTTTACAGAAACAGGGGGAGCAGGATATGACTCTATTTTTAATGCTGTAGTTTCCTCAGCCTTCCTAAAATATGAATGTGAAATCTATTGAAGTAGAGGATCAGGAGCTCGAGTGCTGCAACCGTCTTAAGAGTTGGCTCAGTCATCAGGAGGTCATCAGTTCATTCCCTGGTAATGCCAAAGCCATCTGTGGTCTGGAGTCCCAGAGAGCATCA
>NW_019171900.1:72263-72564
GGTGTaaggtgtacgatagggcccagtGTCTCATTTTGCTGTCTCGTGACTTTtgccaatgtatttttttttatttataaaccaaCAACTACTTACTTGATATAATTTCAGATGTTTGAAGAGTTTATAAGTTTTCTTCTGGCAAAACTTTCAGTGATTTCAATTGTTTGGGGAACAGGTGGTGTCATCTTTCATCTCTGTTTATAATATGCACGGCTTCTTAAAAGCCTCACTTCTCCATGGCAACAGCACAATCTGCTGAAGCTGTAAAACACTGACTTATCTCTGCTCCATCTGTCTC
>NW_019171900.1:79988-80648
tgacttgagacttgccCATATTAACTtgggacttgagtgtcaagacttgagacttgcctGTACTGACTTGAGACTTGCCATATTAACTTGGGACTTGATCATATTGACTTGGAACTTGAGTATCaggacttgggacttgacttgagacttgccCATATTGACTTGGAtattgagtgtcaagacttgagacttgacttgagacttgacttgagacttgacttgagacttgccATATtaacttgggacttgacttgagacttgacttgagacttgacttgagacttgcccatattgacttgggacttgagtgttaagacttgagacttgacttgagacttgccCATATtaacttgggacttgacttgagacttgacttgagacttgccCATATtaacttgagacttgacttgagacttgacttgagacttgacttgagacttgccCATATTGACTTGGGATTTGAATTGGAGCTTGAGTATTAAGACTTGGGACTCGACTtgggacttgagtgtcaagactttaGACTTGACTTGAGATTTGCCCTTATTGACTTGGAatttgagtgtcaagacttgggtcCTGACTTAAGACTTCCCCATATTGACTTGGAACTTGAGTATCAGGACTTGGGACTtaacttgggacttgacttgagacttg
>NW_019171900.1:87182-88106
taGAAACATATGTCGCAAATACAGTGCAAACATTGCAAACATCTTGGGGCGCATTTTAGTGGGATATGTACAAATTTGATGAGATCTTGTTGGGTGCTGAGGGGCTGATGGTGGAGGttgaggtggtggaggtgggggtgaTGATGGGTGATGGTGGGGGCTTGCTCTTTAGCTCTGGTCCCATGGGGCTGGTTGCCGATGGCGATGCAGACCCTGCTGTCACTCGTCTCTTTCTGGCACAGGCATGGACCACCCGCTCGGCCTgcttcagcctctctctctctctttctctctctctctctctctcttctctctctctctctctctctttatgtctgactctatctctctctaccgtCCCCTCTCTAATATCACCTGCATGTTAGCGTGTTAGCTTCAGAATTTCTATATACCTGTTACTAAACTGTCTTAATAATGTTAACCAGCTCTGGATGGGTTGAAGAAAGAGATAATGGAGATAATGCAATACTCTGACAGCGTCTCGAGGATGAACTGAAGTGCTTGCTGCAATAATGGTGCAATCCCACAGGTTCCAGTTCTTTCCCTTCCAGCTCTGTCCCTTTCCAGCTCTGAGACTCTCAGCTCAGATAAACATCAATGAATCACTTTAGGCACAAAAAAATAtgactttatgttttttttatttaatgcaatgcaaaatCTACACACTTTAAATAGTCACAGCATGCTTATAAACAGTGCATGAGTCAGTCGACCAATCACGTGCAGTTTCCAAATTGTACTGTTTCAAGTGCAAGTTTTCATCAAaaactacactgcaaaaattaTACTTTTACGCATCATGATCCTCTCTAATTTGTTCAAAAAGCAACTTATAGCTCTCTTGTTTTAAAATTTATGttcaaatattctaatttaagttaaatatttttatgtcttatt
>NW_019171900.1:109688-110011
gactcactgactaactcactgactgactcactcactgactcactgactgactcactgactgactgactgactgactgactgactgactcactgactcactgactgactgactcactcactgactcactgactgactgactcactgactgactgactcactgactcactgactcactgactcactcactgactcactgactgactgactcactgactgactcactgactgactcactgactaactcactgactgactcactgactcactgactcactcactgactgactgactgactgactcactgactgactcactgactgac
>NW_019171900.1:110671-111050
tcactgactcactcactgactcactcactgactcactgactcactgactgactcactgactgactcactgactgactcactcactgactcactgactgactcactgactgactgactcactgactaactcactgactgactcactgactgactgactgactgactcactgactcactgactcactgactgactcactgactgactgactcactcactgactcactgactcactgactcactgactaactcactgactgactcactgactaactcactgactgactgactcactgactgactgactgactcactgactgactgactgactcactgactgactgactcgatcactgactgactgactcactgactgactga
>NW_019171900.1:119078-119289
acccacccagagagagaaccaaggccaactgtgctctctcagggctccggcagctgacgctgatggcaagctgcatgactaaGGGAGATAACCAACAGATAAAGATATGGAGATACTGTGGTCAGCATCAAGAGCATAAGTTTTGGTGGTCCAGCTGACTAAGTGCTGCaaatatgatcaggagattgctggttcgaatcccagtcatgca
>NW_019171900.1:125904-126804
aaaaacaattacaggaaatatatatatatatatacatctagtgcatagagatataattatggtagggtgtgaccagtattattgcacaaagagtagcagtaaataaatatcaaataaatagtagataaaaaGGTGAGAGAAATATTGCACGTTAAACATATTGCACAGATGGTGAAGGTAGATAAGGTGACATGTAGTGAGGTAGATATTGCACACGGTAAGCATTACAGCTATACTGAGTAGTATGTAAGTTTGTATGAAGTACTGAGATAAAAAACTAGTGTTTAGTttgagtgtggtgtgttgtaAAGTCTGATGGCGTGTGGAAGGAAGGACCTGCGGTATCTCTCCTTCACACAGCGCGGGTGCAGCAGCCGGACACTGAAGGAGCTGCTCAGTGCTTTCAGAGAGTGGTGCATGGGGTGAGACAGGTTCTTCAGCATGTTCTTAAGCTTAGTCCTCATTCTCCTGTCTCCCACCACCTCCACTGGGTCCAGAGGACACCCCAGGACAGAGCTGGACTTCCTGATGATTCTGTTCAGTCTCTTCCTGTCGGTGGTGGAGATGCTGCTGCCCCAGCAGACCACTCCATAAAAGATGGCTGATGCCACCACAGCATCAAAGAAGGTCATCAGGAGTTTCCCCTGCACGCCAAAGGACCGGAGTCTCCTCAGGAGATGCAGTCTGCTCTGACCTTTCCTGTAGAGAGCAGCCGTGTTGTCGGTCCAGTCCAGCTTGTTGTTGAGGTGGACACCCAGGTACTTGTAGGACCTCACTATCTCAATATCCGTACCCTGGATGTTCAAAGGCACCGGAGGAGAGTGCTTGGTCCTGCGGAAGTCCACCACCAGCTCTTTGGTTTTTCCTGCGTTGATCTGCAGGCAGTTCCTCTGGCACCAT
>NW_019171900.1:127902-128209
AGGGTGAACAAGAAAGGAGCAAGAACTGTTCCCTGTGGAGCCCCCGTGCTGCAGATGACCACGTCAGACTGACAGCCCTGCGTCCTCACATACTGCGGTCTGTGTGTAAGGTAGTCCAGAATCCAGGTAGTGAGGTGATGGTCCAATCCTGTGACCTCCAGCTTGTCCTTCAGGAGCATGGGTTGGATGGTATTGAAAGCACTGGAGAAATCAAGAACATGATTCTCACAGTACTCCCAGCATTCTCCAGGTGGGACAGAGATCTGTGTACCAGATGGAATGATGGCATCCTCCACTCCAATGCCAG
>NW_019171900.1:148679-149033
GAGCAAGGTAGTGTTAGCCAGAGAGAAGTGGTGTGAGGTAGAGCTATAttaagtgaggtagtgtgaggtaaagcAGTATTAAGTGAGGTTGTGTGAAGTATAGAAATatgaagtgaggtagagtgaggcagagcaacaTAATGTGAGATAATGTGACATAATGTGAGCAATATGGAGcaaggtagtgtgaggtagagcaatGTTAAGTAAGGTTGTGTGAAAAGCAATATGGAGCGAGACAGAGAGGTGATGTGAGGTAGAGCAATATTAAGTGagatagtgtgaggtagagcatTTTGGAGTGAGTTAgtgtgaggcagagagaggtggTGTAAGATAAAGCAATATTAAGca
>NW_019171900.1:176470-177050
tccttttctttctcttctgttctAGGGATTCTCTAAAGACATTAAGGTACCCAAGGCCAAGTATGTAGGCTATATTAAAGACTACGAGGGAGCCACACTCATGGGCTGTGAACTCAATCCCAGCATTCCCTACACAGAGTTCTCCGTCATTATCAAGAAACAGAAAGAGGTCTGTAGCTGTTTGAATATGTTCCAATTTCTAAACattgactatttttttattagcagaACTAAAAGATGTAAATGTTCTTTTATTCCtcatattttaaattttctCTTTAAATGTGTGGAAGTTGTTAGACCTGTTTTAGGGAGCCCCtctattaaatgttctttaacCCTCCCAATCCAATAGAAACATGGGTATGtaacttttttctttctatttttcagATCATTAAGAAGCTGATAGAGAGGAAGCAGGCGCAGATACGCAAGGTGTATCCTGGACTCTCCTGTTTTAAGGAGGGCGTTCGCCAGATTCCAATCGAGAGCATTCCAGGCATACGTATGTCAATACTGTAGTTTGTCCCAAAATACAGTGTGTTGGCAAGTTATGTTATCAATTTTAGTGAATTCC
>NW_019171309.1:22752-22955
GATTTAGTCAATTATCTTACTATTCGTTTCTTATTCAGACTGATCTCAGTTCAGTCCTAGCTGAATGAGACTTATATAAGACAGATGtaatatctaatttctctatgATCTCATGTATCTCAGGCTATGCTGATATTTTGATTCTCTTAAGAGGGATAGTTGATTTCAGAAACCAATGAGGAAAGaccttatttatttgaaaa
>NW_019170961.1:1185-1469
AGCTGTTGTTTTGTGATTTCTTCACACGTTCTATAGAATGTAGATCTAGAATAATGATTTTTGAAGAATGCTTTACTAATCGCTGCTGGAAGATCCATGACCTCTGACACTGACCCAACTTTCTGACACTGGATCCTGCACTGCACTTTTTTTGATAGTCTTCAGATTTTATAACGTCATGCAGACATTCAAGGCATCAAGTGCCTGAAGCAGCAATCACAAAACATCTTTAAACATCCACCATGTTTAACCAACGGGAGTGTGTTCTTTCCTTTGGAATCCTC
>NW_019170961.1:3234-3840
GATGGAAAGGAACACAGTGTTCTCCATCATGGTCTTTCATTGTGCCGATGCAGATGGCTTTACAGAAAGGACACTGGGCCCAGCAACACTGACAGAAATGATCAGTCAGTATCTCCTCTGACCTCTTCTGGAGCATTTCCAGTTTTATATCTGCTTCATGTAgttttttcaccatttttgtAAGACCTTCAGTTACAATTTTGCTAAGAAATTCAAAATCTGTAATTTCCATGGAATCAACATTTGAGATTTCAGTGAGTTTCAGATCTTCTTTCAGAGGTTTGGAGAAGCAATCCATCCACATGTCGgcatttccttgtttttttaagaCCTCGTCTGTTGCAATAAACACTGCATTGTTAATTTTCAGCTTCATGTTTTCCAGATTTCCTCTGAAAATGGTCTGAATCTTGTTTTTCTCATTATTGAGGTACTTGTCAGCCTGATTCATGATGAATCTTGTGAAGTACTGTTTGGGATTTTGAATGTACTCTATGTAGTCTTCAAAGTTATCCTCCTCTGCAAGGGTTATCAGGATATGCTTCTCCAAGTTTGATCTGTTACTGCTAAATGCAGGAATTGAAGCCCTCATTTCTGCTGCCACAT
>NW_019170961.1:4133-5557
TTTTTGACTAATTCTATTATTTCCTGAACCTGACCACTGTTGTAGCCAGACTGTGCACGCCATATTGCCTCAGCTGACTTTGATGTTTTCTCAACAATATCATTGATTAGATCCCTTATTAAGATCTCATCTTCTGCATCAACATCCTTTTTCTTCACGAACAGGTCACGCACAAATTGCACAAGGTTTGAAGTCCATCCTCTCTTTGTCTGAGTTTGAGGTTGTTCACTCTTGTTGGAAAGATTGATGTCAATTGTTTTATAGGTTTTCAGGGAAAGACTATCATGCACAAGGGACATTTCAAAGCTTTCAGACAAGATTCTTGTAACATCCTCCCAAAAATCAATGTCCTTAATTTTTGGTGTGTCTTTTGTGAGGTCAGTGATCCATTTCCTCCATACATTGTCAAATTCTCTCTTGAGTGTTTGTTCATCTGCCTTTTCCTTGTTTTGTCTCAGAGCCAGCTCCTTGCTCAGATTAAAGAGCTTGTTTTCATaatctgtctttcttttctccagCGTCTCTTTAGTCTTTTTCTGCTCAATGACTTCACCCAGTTTTCTTGTTGATTCTCTGATCAGTTCATCATGAAGTTCTTCAATTTTAGAAGTGAATCTGCCTTTCCACTGAATCAGAGTGTCTTTGTCTCTGTCCTCCTCAAAGAATTGCATCATTGACTTTGTCACTTCCTCTCGTgtctttttcatatttattataagATCTTTTTCACCCACATGAAGATCTCCATTTGCTATTCTGTTCAGGAGTTTATCTTCTGTACTCAACATGGCACTTCTCAGGTTCCAGGTCCATTTACTAAATTCAGATTCCAGTTTTCGGTAGGTTGCGATCTCCAGTGTGTTTCTGAAGCTGAACACAAAGTTTTCATGAAGgagtgcactccacaaatcctTTAAACGTGTGCTGAATTCTGAcagtgtcagtgtgtgagaTGTAGATGCTTTTTTGAGAATGGTATTTTTCAGTTCCTGAACACATTCACTGTATGATGGGTTTGGTGGAGCCATTGGTGGGCTGCCCTCCCAGAGCTGTGCAAAGTATCTCACATCTTCCTGTACATCAAATGCAATGACATCACTGAAACTTTCTGCCTCATAAACTTCTTCTTTAGCTGCAAGCTTTGTCATTTCATCCAGTTTCTCCTGCAGACGTCTCCTTCCTTCCATGTTTTTATCTCCAGCTGCAACATCAGTAACATTctgatgaacaaacacacagctgGGGTTCAGTCTGACCTTCTTCATCCTCATGAAGGCCTGAACAACAATCTGAAGGATGTCCTGCATCTCTGATGGGTTTTCTCCAAAGATGTTGATCAAAGTCATGTTTCCAAGCCCCACTACaaatgttgccagttcattatCATGATGTCTTGTTGACATTCCAGCCAGTTCAGGAGCACG
>NW_019170961.1:7335-8258
ATTCCTCAGACAGAAGACAAATCATAGGTTTTGACAGTTTATACAGATTCTGCAACTTTGTtgatcttttgtttttttcttgatcACCTAAAACCACCACATTCACTGAGGACATTTCAGTCAGAATCTCCAGTTGTTTCTCATGAGTTTCTGCATCACCGTGTAGATTACAGAATGCCACACAATCAGTGAAATGATCAGTACTTTTCCCAGATGGGCAGTACCAGGCAATCTCCACCACTCCGTCCATCAGTAGACGATTTCTGCTGCTGCCTGGACAGTCTCTGTGGAAGAACGTGTCATGTTTTTCATTGATCAGTCTGTTCATCAGCTGAGACTTTGATGTTGATGTGGCACCAAGCCTGAAAAACGAAACCACTGGAGTATCTAGAGTAGCAATACGTTTTTTCTTCGCTGATTTTCTTCATTGAGTTATCAGTGCTTTTCCAGCTCTTCCTGATCTGTCGGAACGTCCACAGTGGAAACTCAATCTCTCCTGTGAAGGGATCTGGCACCAGTAGAGGCAGAGCGTACTGACACTGTGAAAGCTTCGTCACTATCAGCTGCTTTAGGAAACTATCTGAGCAGTGGAACACTGCCATCTGAACATCCATGGGGTGAACAAGACTGGACTGAACTGCTTCTTCAGAAGAGCTTTTGGAAAGATCTGTATAAaaatcaccttcatcatcattatcagtaaCTGACAAAATCTGAGTTTTGTTAATTTGACCAGATTCTCCACATCTTGCTCTGTAGTTCATCAGCAGCAGCCTTTGTAGGAAAGTTTGAACCCTATCATTCTCTGTGCAtggtttacttattttaagaacatctgcagttttcagtttttgttttaactttcCTGTAAGATtaagtttaattaataattgttcttttttttgttgtgcttCATATTTGTC
>NW_019170961.1:60539-60817
TAAAAAAAGTCATCTTTAGGAGATaatcattaaaatgttatttaaaaaaaataaaaataattattcaattgaataGTATTTTCACCACATTAAagagtatattatattttattaaaaactacaaacagtgagttttaaacaatatttactattattGTGTGGTTGTTCCAATTGTGTCCCACATATTCGTCACCACTGtcagatattaataaaaaaacaataaaaaataggtCAACTACATTCCTACCCCATTTCCAAACCTTAGTAACTGCACTACG
>NW_019172490.1:36107-36321
ggcaatcactttttcacgcAGGgacatgtaggtttggattttttttcctcccttaataataaacaccttcatttaaaaacagcattttgtgtttacctgtgtttgtctttgactaatatttaaattggtttgatgttccgaaacatttaagtgtgacaaacgtGCAAAgatcaggaaatcaggaagggggcaaacactttttcacaccactgta
>NW_019171468.1:7729-8018
TTTGCGGCGCACGGCAACAGCAATGGCTCTGGTGACAAAGAAATAGTCACCGCTGTCTGGGCTGTCATGGTAGAGGAGCCGTTAAAATGTTGTTTACATTTTCTCACatatatccctctctctctcactcgcttgtGCACGCACACACGCGCGCGGTGCTGAAAGCAGAAAAGACAAGTTAATAGCGGCAGCACAAAGCATTTTCATTTAGCATCTTTAGAgcgctgttttgtttttcacacGCCGAATGGAAAACACACGGCTGATTATGTGAAGAAGGCGTGAAATT
>NW_019171468.1:10478-10680
TGAGGGAGACTAAACACAAACCAAAGCAAAGTTAATTTTCCAGCGGCACAGTATTGCGGCGGCGCCCGCCGATATGAAAAGGGCATTCAAATCAATAGATTGACAATAGGCTCTCCGAAAAGACGGCTGAACCCAATTTCTTTGCCGGCGACCACCTCCCTAAGCCTTCTCCCGATCCGAAAGCCCGGCTCCACCAACTTCT
>NW_019171902.1:2558-3038
AGTTCATAtgtacagtttatatatatatacagattttGCTTTTACTTTTTCATAGGGGAAGCATGATTGTGTTGTATCATTTTAAAGACAAAGTATTACTaacattttttggtttatttgttttgtttttttactcaaCAAGAACATTGAGGAGAAAGAGGACAATGaattcaaaagaaagaaaaaaacagtctCTCAGATTCCAGCTCATTTGATTCTTCAGAATCCTCCTCTGATTCTGTCAGCACTGATTACTCattagagaagaaaaagaaggaaagacaaaagaagaaaaaaaaaagaacaaggaGAAGAAAGGGGTCACCTTCCATCGAGGTATGTCAGTGgtggatgctggtctttcaaggaggggaagctcaatttcggcctacatcttaacacatgtagttttatttatacgtaaattctactctctttttttttgtaaacaaaaggcattattttcaagttttcactaca
>NW_019171902.1:8134-8853
ttCATCATGCTACTGGAATGCCTCCTGGCATGATGGAGTtcaatccagtacttttgggggAGTTGGAGGGTTGAAAATATAAGGTGGGTTTGTgatctttaaaaagttttagttttagtgttgTTTCTCTGCCATTTGATTTTGCCAAACATTAAAGTGATCGTTGAAAACCATCATTCAAGATTTTTACCACACACCACATTTCTTCCTCAAAGATGATGTTACCCCACTGTCCTTccacttttttaataatatgttgGACAGTTCTTAAACCAATTTTAGGTTTAGCTTCAATCTCATTTCACTGCTTGATGCTTGCCAATGATTTGACCCTTCTGAAACAGATGAACATCTTTTCCACGACCACAAGAtttccacatggttgtttaacaaataaGAAGCTACTCACAGGATCAGTTAAATAACCTGTTGCCAGCTGAAACATAAACACtcatgcagtaattatccaTTGGTAGGCTCTTGCCCATTTGTCTAggtaaatccaggtggtgaccttTTTTGGTCAGGTGTATACAATATATGCAGAGCACACAATACTGGAGgtaaagttagtttttttttggctgaaaccaaaaaggcaaaaacacaattaatttacctcagcagtgctcttctaatcataaatttcaATAGTGCACTTAGTCAGCAGTGCCATTTTTATACATTCTTTTGTATACGTTTTGTATACAATTTTTCTC
>NW_019171902.1:9356-10019
ggtgttaGACTTTGCTAAAAAGTGCAATGACGTTATTGCCTCAGACCAAAGCATTGCAGAGACAATTTGCCATCTGAAATTAAAGGGAAATTGCTTCCTATTCAAAAGAAGTAAGGTGCTTGTATTATGTGgtccattaaaaaaactttggaaaacttttttttccaagttacaggatgtttttttttcattgtgtaTTTTGTGCTAGGCACATTTtgctgtaaaaataatatttcttacattttttagatgTATATTGAATATATAGTGTCCTCAATTAACTGCAGtctttggtaaaataaaaaacattttgttaaaaCGGAAAAAAAACCTTATGTGAATATaaacattgtttattgtttaatgcTTTGGGTTTGTAGCATTAAAGTTCCAATActaatttagttttattgttcCACTTCAGTTCACTGGCAAAAACCTTGCAGCAGTTAAATTAAGGTTAATAATGAATAACTAAGAAATGTATGACTCTCACCTTTCATCAGGtatatttatttcactgaacagagctgtaaaagTGTTTAGTAATAGTtaacagataataataatgcttaacaaaggtATTATTGAGTTCCACTTTACATCAGGtatatttatttcactgaaCATAGCTGTAAAAGTGTTAAGTAATAGTtaacagat
>NW_019171902.1:17841-18525
ACAGTGTGGGTTGCTTGAAGTTGTCTTCAAGGTCTTGTCTTTGTCTTCAAAAAGCTACACAGATTTTCTTGGATTCCTCAGCTATGCAGATTTTCTTGAAGGTTCTTCAGGCTGTGCAGATCTCTTGAAGATCCTCAGCTGTGCAGATGTCTTGAAGATTCTCGGCTGTGCAGATCTCTTGAAGATCCTCGGCTGTGCAGATTTCCTGAAGATCCTCGGCTGTGCAGATCTCTTGAAGATCCTCGGCTGTGCAGATGTCTTGAAGATCCTCCGCTGTGCAGATTTCCTGAAGATCCTCGGCTGTGCAGATTTCCTGAAGATCCTCGGCTGTGCAGATTTCCTGAAGATCCTCGGCTGTGCAGATTTCCTGAAGATCCTCGGCTGTGCAGATCTCTTGAAGATCCTCGGCTGAGCAGATTTCCTGAAGATCCTCGGCTGTGCAGATCTCTTGAAGATGAGCTTTCATGAAGATGCATCAAATCATCCAGAAGTCAATGTATTGTCCTAAATGGATGGAAACAAGAAGACATAGGCAGTGACTGTTCATAATTGTCTAccttttgttattgtttttgttgttgttgtttttatcctTATACAGACAAGGTTATCACCTGCTCTTTACTGTCTGTCCCTCAGAAGAGGCTATTATGGTGATGTACAGTGTTGTAAAATCTTCATCCC
>NW_019171902.1:21736-22013
TTCAGTTTCCTCAGAAAATCCATCCCAAGAATGTTTTCAACCTTTCCCACCCAAAATTGCCATGAGATTGTTTTAGGTCCTAGATTAACATCTACTGGTGCAGATAGAGATAATGAAATACCAGCATTACCTAGTCCCTCAGCTGTGATGTGTTTGTCTGTTAAAGATTATCCTAAAGATGTGCAAATTGTTTCTGAAAGAGTAGTGACCTGAGCTCCTGTGTCTACAAGAAATGACCAATCCTGTTCCCTAATTTGAATATCAACAAAAAGACGGT
>NW_019171902.1:60143-60676
attcatCCTTTTGCTTCTGTCACATCATCAATAAACACTAGTGTCCCAGTGCCACTGGAAGCCATGTGTAGCGGACCCCcccatttttgtctttttgttattcccttattcttattttctgtattgaTTGATGTCATGTCATGTTATGAGTTGTATGGGTTATTTAGCTCAATCGTGCTGTTGCACTTTGTCACCAGAAGATGGCAGTAAAAGACCGGACTAAGATCTGAGTAGCCAGTAATGGGTCATGTGACAAAAAATGAAACTTAAGGAACTGTAGAGAAGAAGGCAGTGGTTGAAAAAGCTGGAGCTGTATTGTTCTGAGGgagtaatgtaaataaaatccaACAAACCCATTGAAAAGCAACACACTTGaagacatttttcatttaagTGTGCAACAAAATCTGGCGCCCGAACAGGGACGGATCAACGTGATGAAAGACGTCTGAGGAAACAAAGTTTGAACACATGAGATGGATCTGGAGCAGCTACAAGACCAGCTAACAGAGCTACTGTGCCCACTAACCTTG
>NW_019171902.1:62229-62624
AAGAGTCAGTTGACACTTGCACATTTAAAGACCATTCTGAAAGCTCACTTAAAAGAAAATAGCATGACAGATATGTTACACAGACTTGTGAATATCACTCAAGATGCAAAAGAATCACCTCAGAACTTTCTCTTTCGTGCAATTGAACTCAAAGAAAGACTGATGGCAGCAGCTTCTGATTCTAGCGCTGATGTACAGTATAGCCCAGACCTAATTCAGAAGAAATTTCTCAGGTCACTTAGCACAGGGTTATTGAGTGATAATATCAAGCTGCAACTAAAATACTACATGGATGACCAGAGCATGACCGATGAGACTGATAGAAAAAATGAATGATGCAGCCGCTGTTGATTTGGAAAGagaacagaaaatgaaaaggaGTCTCCCAGTCAGAC
>NW_019171902.1:64516-64890
AGAGAGTAGTAGGCCCCTCACTGCCTTTATAACACTCTGGGGACTCTACGAATGGGTAAGAATTCCATTCGGCTTGTCGGCAGCCCCCTCTGAATTCCAACGCAGCATGGAGGAATGCCTGGTTGGCCTTCGAGATGAGGTATGTGAGCCCTACTTAGATGACAACCTGTGTCATAGTCGAACCTTTGAAAATCACCTGATTGATGTGAGGAAAGTGCTTCAACGTTATCAGCAACATGGGGTGAAATTGACTGCCAAGAAGAGTGAACTGTTCAAGAACAAGGTCAGATTCCTGGGGAAGATAGTGACAAAAGAAGGCTACACCATGGATCCAGCAGAGGTGGCCCCAGTGCAAGATATAAAGGAACGGAAAC
>NC_035898.1:15959-16167
CAGCTTTGACACTTTAAGGAAGGTTAAACCTGCACTGCTGCTGAATGTCAATCTGGGAATACAGTTagctttcactcactggtgAACTTTCACTCACAATTTATCTTTCCTTTGCCTAGTTGGCTTTTACTTGTTGGTTAGCTCTGACTCTCTTTTTTTAGCCATAACGTTTAGATTAGCTTTAGGGGCAGTGATATACTTAGTTCAG
>NC_035898.1:83419-83644
TTTAGATCATAAATGCTTGTCTTAAACTGGATTTTTTGCTTTATACCATGGGATAAACGCACAGCAATCATGttgtgttgtttatttgtttaaaaatgtcaaaGTCATGAAGTTTATAAAAAATTTAGACACAGCTATGACATAAGGAGGAATAAGTGAAGGAGAAGATGAGTGCAGGAGTTTCAGAGAGGCTGGATTCCGGCATTTCAAACATTAAAAGAGGAG
>NC_035898.1:91284-91568
aatttactgtaaatttgttgtaggtattacatttttagacgGTGCGTTTAATGCCTGTGGAAAAGCACATGCTAACTTTAGGGGTGAGTTAGCTAATATTACAgaaaagagaactaaggttaacggagagctagctaatgttagcgatgagctagctaacatactaacattagcagcaagttatcTAGTTACATtactgtggagagaactaaggtaagcagagagctagccaacaaaataacattagcagcaagctagctaacatgctaatataataaaattag
>NC_035898.1:108578-109043
cttttgtcatatcAGTATAGTTTGTAAATGTTACTGATGATATGTCTATCTGTTTTGTGCCTCTATGGTCAGACTAAGCGAGGCAGTCTGGAAGAGAAGCAAGGCAGGAACAGCCCAGTCACCAACCCTACCGGCCCCAGACGAACTTCAGATACCATGCCTGCACCGGTacctttaacattttaaatacactatatatacagtccagtcagaatattataACCACCTCTACATTTATTTCAGattcactgatcatataggacacaTTTTAGTtctattataattacagactgaagacctgtatctgtttctctgtaaagAAATCAATcgctcgaattaaagaaattgttCGCTCGACTTAACGAATTTAAGGAATTATTAGttcgaattaaagaaattgtttgctcatattaaataaataattcactccaattaaagaaatcatttgctcaaattaaagaaatc
>NC_035898.1:113488-113756
CTAAGGCTAAAACAATTATGTAATGCAAATATATGCTGCACTACCAACATTTCCGTCATCTTAGTGGTAAACTATCGCAGTGAATGCAATATTTTAGCTTCACTGTGGCCTTAAGTTTGGTTTTAGGTTTGTTGGCCATTGGTTGCTCATGGTAACAGGCAGCAAAATCCAGTGTAGCCATAGCACATTGTAGGAGACccataacatgttttttttttttttttcaaactccACTTTGTTGAGCTGAGCTGAGAATTGGTTTACAGCC
>NC_035898.1:161408-161740
tttgtatctggcTTAAATTTGTCTTAAGTGTGTTTATActtgcatttttatgtttttatggcTTTATCTATTACTGGGCAGGGTCTAAATGTGTTTACTTATGAATTGCTAATATGATTGGGGTTTTTACCTTTAATGTGTTCATTAATGATTCCCAGCTGCAGGTAAGTAttctcattaataaataatgtgtCCAAACTGAGAAACTCCTGAGCAGGAAACACTGTGAGTTACCTATTTACTGTCAATGCAGCACTTAGACAGTTGCACCACCTAAATTAGTCCCAGCAAGCACTAACATACATATAGATCCCTGTTTACCGTTGTACAAA
>NC_035898.1:167648-167951
taaccTATACCTAAACCTAACATTTAAACTAACCTATACCTAAACCTAACATTTAAACTAACCTATACCTAAACCTAACATTTAAACTAACCTATACCTAAACCTAACATTTAAACTAACCTATACCTAAACCTAACATTTAAACTAACCTATACCTAAACCTAGCTTTTAAACAAACCCCAGTAACCTATACTTAAACCTAACATTTaaactaactccactaacctatACCTAACactaaacataaacctttaaaccTAAGCTAaacctaaaacatttaaactaaccTATACCTAtagtaaa
>NC_035898.1:253953-254190
CCATATGCTAATGTTGGCATGATAGATTGCACGAGGTTGAGGAGACAAATTAAAATCTATTCAAGGCGGTGAAGAAAGCTCGGGGAGGGCGGAGGGGACATCGAGGGCACGCGTGGGAAGTCACATGCTAAACTGAGGTAGTCTAAAACCTCATCAGACATGAGTATTGTTGATTGTGTGAAATGATTCTTAAGAAGAAGTAACGTATGGTAAATATCAACTTCAGAAACTGCTGCA
>NC_035898.1:264503-264755
CACTCCCAGAACATGTGTAAAAAGGTACCGTATGCACCATAGGGACAAAATGTACATAaaggagaagggataaaatgcATGGAATAACGTTTAAAGggtgtaaaataatatttaaacacaaagtTGTAATGGATTAACTGATGATTTGGATTTTTTGAGGAAGAGATAATGTTGGTCCAAACTGTTTGCCAATCAATTTGATCATCAGGAAGTTTAAGTTCTTTTTCCCAAATTGTCAGAATCCCTAATGGT
>NC_035898.1:268276-268615
aaagagggagagacagagtgagagagggagagacagaacaagagagggagagacagagcaagagacagtgggagagagggagagacagagcgagtgagcgaaagaggaagagacagagcaagagacagcgggagagagggagagacagagcaagagacagcgggagagagggagaggcagaGCGAGTGAgcgaaagagggagagacagagcgagagacagcaggagagagggagagacagagcaagagacagcgggagagagggaaagacagagcaagagacagcgggagagggagagacagaacaagagagggagagacacagtgagagagggagaga
>NC_035898.1:282928-283620
ttcagtttcattgtccaacccgtGTAGGTGCCTCTCTAATGGAGAACTGCCCAATTAGTGCCCTAATAAAGGGATTAACAGTATTTGATGGCAGAAGACAATGCAACTTGTTAATAAAGGCAACAGTTTAAAAAACTCATTCATAAACTTGCATTTTGTgtctattaatttaatttaagttttagcCACACCCCCTCTGGAATGTACAGGTTCTTGGTTGTGCTGTTGGTGCCCCTGCCCTTCAAACAGCCCACCACAGTCCACCACTCCTGAGAGGCGTCATCCGTTCCATGAGGAAAGAGCTCTGCAGGATTTGATTGACATTATGGAAAATGAATGCTGCATGCTTTGGTAAAACAAAAGGCCTCCAGTGCCTTCCCTTTATAAAACAGCACAACAAACACAAGCATATTTATATGCAGCCATTCCTCACCTGCTGTCAGAATAAGGTCAGTATATGAATGATGGGCACCGAGGTCTGAACGCTTTTTAAAAGCCTTTTTGAATATGCAATCTGTTGTTTACAGGGACACACTCCGAAAAGAAGGCATTTAGATATTCATCCCAAGTATTTAATATAGAAACAGCACAAaaggatttgtttttttatgacatTAATGTGCTTTCAGCATCAAACTGCATCTAAATTTGCTTGTCAACCCTTCTAGCTGTGTGCTAGGTTAGACAAATAG
>NC_035898.1:325081-325348
gtttggGCATTAAGCTTAATGACGAGAAAGAAATAAACCTAaggtttaaggggttaattaTTCTTGACTTTATTACAGATTCATCAAAACATCCCATTTTAATCActgatataaatgtaaaaataaataaatatatataataaatatataataaacacaaataaatgtgtaaatttgGCTCTGTATAACCCATTTTAAGAGGGTGAATCAGCTATAGTATAATGTACGTGGCCGTCTGTCTCTGGACTCTGGAGTCAGTTATACTTA
>NC_035898.1:330780-331052
AAACATGCTGGCATTGTTCGTCAATCTTAGTCGTAATATCAAGGTTAgtaaaattctaaaaaagttCAGTAAATAATTGACCATTTAGGTTTTCTTAGTGAAAAGAGACTATTAATGTGAATGAACAActttgtttaaagtgtttttattttattatgttttgtttgtttaggatattaaaacatttttagatttaaatttaaatttcttTATAATTGAATGCTCACTGCaatttaaaattgtgtaattgcaatattatactattatattaa
>NC_035898.1:412942-413320
ATGTGACACAAGCAGACGTCCAACCCTGCATAAACTCATTTCAGGGAGGCTGATATAAGAATAAACATTGGGTAAGCAGGTGTCTACAAAAATCTACAGTGGTATAATTAACAaatggcagttttttttctctgtaatatAAAAAGCAACATTCTGATGACAAAGTTGGAGTGCAAGAGGATTTATTGCAGAATCATTTGAAACAGAAATAATCATGATTTGGTCCAGTGGTGTCCCTCAATTCAAACAGCCACCATAACATGAGGAACTGAAGTTCTGCCTTTACAACCAACGTTTTGCAAGAATGCAATGTCACATCTATCAGTTCTTCAGATCTCACCACGAGTCGACTTCCTCAGGCGTACatgagatacagaa
>NC_035898.1:430411-430615
GAACTCTGCGGTTCTGATTGGGTTTCGTTTTCCTTTCTGTCACGAGGTTTCTTCCCAGCTTTTCACAAGCCTCACTGTTGTTGTTTTACCGGCTACATTCCTACAAACTCTGCCCACTGCGCTGTGATTGGCCAGCACAGGTAGCCCAGCGACTGTGTAACCAATCCCTGGAGTGCTGGAGAGGAGAAGCACTTTCCAATGAAA
>NC_035898.1:437113-437358
CCAACCCAACCCCGGTCATGGAGAGGGCCAGGGATGCTCCTGCAGTGACGGGAGCCAGACCAAAGCCCACAATGGATAAGACACCTCCAGCAGCGCCCACTGAACTGCCCGCCACAGTGGAGATGCTGGACCCCATCCTCATCTTGTCCAGCTCACCTGCAGACTCCTCTATACCTGACAGGAACTCCAACATCCGAGGACGACAGTCACTGTACGTCTCAATGAAACTCTGagcattttcttta
>NC_035898.1:450014-450435
acaaatctgttttggaaaatgtagtGTAAAGGGATGGAGTGCTagtacagactagtagctctccagcccagagggttgttgaacccaattgcagaacagttgatctcaaagcaggtaaacccaagaagaaattaaaaaaataaataaataaacacaccgttCCTCACGGAGGATCAATCCCATGATGTCAGGATCACGGTCCAATActctaccgctgccccggctagttaATTGGGGCACAGAGGGGAAAAAATGCCCAAGAACTGGCGGTAAACCGATAACTGGTtgaaactaaagtcatgcagagcgcgacagagagacaggggaggaatgtaaacaaaaactcGCAAGagaagcatttaatttttttcattatcattcattatagttcaaacatcCTCAcaagccagatgtttcatgc
>NC_035898.1:465941-466643
tcctttatttactCAGGTCTGATATTTAAGTTTCTTTGATAATCTGAAGAATATAAGTTTGACaaaatagtaaacaaaaaaaaaactaaagaaatctgtaagggagCAAATACTTTAGCATGACACTGTACAAGCTTTACTCAGAGTTTGAAACGGAAGGATTTAAAGACAGGTTTACCCTATACTTGGTGGAGGAGTCTTGTCTTGAGCTGAAGGGAGAATGGAAGAGGTTATCAGTGAGAGAACTCATTTTCTTGTTGGGTTTTGTTTAGGAATACTATCCAAGATTAAAGGGAAAGGAAACACCATATAACTACTTCCTaaacaacagttaaaaaaaagaatatgtacCAGATTAAACTATAAACCATCTCAGAATGTATTACAACATACAACAGACTACACctcttacatttttacaaatattttattttcccttATTTTAATGGGACaacaatatagaaataaaatgtagAGTAGGCAGTGTACCACTTGTATAACAGTATACATTAATTGTCTTTTGAAAATAACACAACACAGCCATGTCTAAATAGCTACACAAGTGAGAACACCTCACAGTGAACATGTCCAAATTGTGCACGATTTGGTCATTGTCCCTCCCTGGTGTCATGTGACTTGTTACAAGTTTCCAGATGTAAATGGGGAGCGGGGatattaatttatgttttttttggtacaATT
>NC_035898.1:506956-507191
AAACTTTCTGATCTTGACTCATCTTTCCACTCACCAGGTCATCATCAGTTCGGTCGTAGCTGATGTCCGAATGAGACAGAAACGAGGACTCATCGATCACTGATAACCTGTGGAAAGATCCATAGACATACAAAAGGTACAGTATGTGACCCAAGGTGCCTTCCATCAGTCAACAGAATCAGGCATTCTTCACTTCTTTCTAAATATGAATAATTGTTCTTTGTTTTCAACTTAA
>NC_035898.1:533101-533332
AAAAATAGagggagtaaaaaaaacaaaaaccagggtggccgagtggttaaggcgttGGACTCAAGATCCAATGGACAAATGTCcgcgtgggttcgaatcccactcCTGGTATGTCACCTTTACTCTTGGAGGGAGATATTTGGGAAACCCATATGTGAGAGATCTGTACGTCAGCACAATATGTTCTTTTATCACGCACAATCTAGAAACTGtgactgctttattttttta
>NC_035898.1:534610-535374
ttattgatTGCTTTGACCTGTTTGAAGAAACTGGGAACCTCTCagtcttcatcatcaccatctcAGCAGAGCAGAAGACACCTCTTGTAAATGTGTTAACCCATTCTCATTGGATTAACACAGTTTTCACACCCTTTTGCAAAACAGTTAACGCAGATGTCATTCAAGAAGTCCAAACTTCAGGAGTTTAACTTTGGTTACAGAACAGAAACCATAAGCTCCAAACTCTTAGACACTCCCTGATCATTATTACATCACTGAAAGCACCTGGTTGACACTTCTTCACAGAATATTTAAATTTGCAATCAGTCTGCAGGCCTGTGTTGTTCTTTGCAAGCATGGATCGAGGAGGTCTAATGCAgatgagaggaagagtgagagtaagaggtAGAGGGGTCAGAGGAAGAGGAGTCCGTGTGCGAGGTAGAGGTATAGCTGGAAGGGCTCAAGTTACCGATGAAATTCGGGCAACTGTGATTGATCATGTTGTAAACCATGGCCTTTCATTGAGAGAAGCTGGACAGAGAGTCCAACCTGTTCTCAACAGAAACACTGTTGCATCCATTGTTAGAGTTTTTCAACAGGAGAACAGGTAATGTtgctatacagtatatacagaaatacagtatcTGCAGTGATATACATTACTTCGTGTAATTTTGTCCACATTTTATGTATTCTTTATAGAATCGAAAGACTACCAGTCGGTGGTGGTAGAGGGAGAATTTTTAATGCTGAACAGGAGGCAGCCGTTGTCAACATGG
>NC_035898.1:554644-555088
CGGGGAGGCTCTCAACGGCGAGGCCGGGGATCACGGAGTGGACTTCTCTAGCAAGGTCGCTCACTAGGCCTCAGTAGCCggcttagctaggttaaataaaTGCTCGACAGCTGGgttaaagttatatttttaaacatatttataagccaaaaatcctttaaatatatttcaatattattatgttattaatttAGCCATTTTATGTGTCATATTTTGCAGTGTGGAGATTGGGGTTGTTGCTTTTACTAGTTAGCATAGCTACGCGCTAAATCCAGGTGGCAAATCAGGTCCCGAAAGTAGccaaaaatccaccccaggattttgttccaactgcgTATGCGGCTGTGTATTAGCTGAGCTGCAGTGCAGCCACCTAAGCAGTTTGAACAAAATCCTGGAGTGGAGTTTCAGCTAAAGTGTTTATCAACAACAGTAATGGAGGTG
>NC_035898.1:574934-575429
tcaaatcctcacatcaGTTCTTTAAAATCTAGAAGAAACAAAGTAAGCCTTCTCTGGAAAGGAGAGACATTGACTCCAACAAAACCAGgatcaattatttttaatgcctttatgattttggaagaaataacaaataagcaTGTGTCTAAGGCAAGTTTTGGTGTGATAGCAGTTAGATTTTTGCACTctttactaataaataaaaatgaactcaTTTCAAAAATAGCaagaaggaaaaaataaagaaacaaaaacataacatttaatataagAATAGATTTTAATTCCACATAATTTTGGATCAtcttttggtccattcatgAAATGCTGACGAGGACAAGGGGCAGCTGCTGTTTTTCAGTGATGTAAatcataaaaacaccaaaaaaatgaGCTTAAATACAACTGTGacaaaattctgtttttttacatcCACTGCTTCCACCACCAGctaggatttatttatttattttatcagctTTTTTAGACGTATGG
>NC_035898.1:583637-583929
GCTAACTGGTTGCCAGTTACCTAGAGGTCCCAACTAAAGAGGTGATGCTGCACCAAGACATCCACCACTTCTGATTTCTGTATGGGTGACTTCTGGAacagcagacacacacataaatgCACATCACCTTGCTATCAGCCTGTGTGTTCATATaagtttatgattgtgagtgtgtgtaagtgtgtgtgtgtgtatgtagacATGATGTCATGATAACTCACTTCTTTTTTGGCAGGCAGTTCACAATCTTGTGAGAGACTGAAGGCAAACTTGGAGAGAACTCTGAAATGAC
>NC_035898.1:587666-588140
ataaaaatctgaagcAGAATCACAACAAATTTCACATCTGTCAATcactgcaaaatatatatagtaaacaGTGTTGTGTATTTTATAGCCCCTCAAGCTCATGCCTGGTATCAGAACTAGCATTAAAAAAGCTTCTCTACAGGGATTAGAcatgctgtgtgtgcatttgcacatctgtttcaACAATAGTTGCAACTAAATTAAGATTAAACTAAGTAGCCAGACCTACCTGGCAAAACACCtttttagctattaatggaaaaaatgtggtttagggtttagtggctctttaaaaacccttgcactttaattttagattttctttttatttaatttatcttaaaatgtttttagttcaATAAGACAAACAGTATTTCAGTAAGTTCCTTTTTTGTAGAATTGGCCTTTAAATACAGAACTTtatgttaaacattttattacttAATCATATAAAAGTTAATACTGACTATGTGG
>NC_035898.1:694292-694518
ACTAATTTTATCCTCCCACTCAGGCTGGGCTCGTTTATGAGCTAAatagctggatcaggtgtgctgATGTGCAGGACTGGAGGTCCTCCAGGGCCAGCAGTGAGAGACACTGATTTAGAGAACAGATCTGCTCATTTTAGAGCACAGTTTcattaaaattagtttattaactcATTTCCAAAGGACACACAGTTATAGACACTTTGTTCTAACTATTTAAagcaat
>NC_035898.1:699631-699854
ataataataatatgcctATAGGCGAGAAAGCGTGTGATCTCAGACATACCGTGTATACAGTTCCAAACTGTTCGAAAGCCTTTCAAAGCTGTAAGCATTCATTTCCTTTATTAAAAATTTCATCACGGACTGCCTCACGCTTAGCAACAGTGCCCAAGAGAGCTGGGCCAGTTGAAGGTTTGCTCTGTTCTTCAGCAGAGAGGGGAAGAAAATGAACAGCATA
>NC_035898.1:700788-701149
CCAGAAAATAACAACCAACCCTCGGATCAGAGTATTTTTCTTGAAAATTTATTAGACAACAGAAACCACATTTCCCATCTTCTCTTAGTTAGCACTTAGAATCACGCTACCCTGTGATTTCCATAGGAAAGTAATTCATTATAAAAATCACACACCGAAAGGTTCACACACTGGGTCCTGATTTTAACACGGCACACTGCAAAGCTGAATCACACAAAAAGACAGTGATCACACTACAACCCCACACAAAATAACACCCTCCTAGAGGGTAATCTTACAGGGGTGATCCAGGCTCAGCTAAGAGAACTAATGGACAAGGATTAAcacactgaaacaaacaaacaaaaggaaaataaacaaa
>NC_035898.1:721325-721583
gaaactgTGACTTAAGTAGAAGTAGTCTGGCGAAAATCAACCCAAATAAAAATCAGGACCAAAAAGTAACTACTCCTGGAGAGCAGAGCTACTTTATAGAATTTCAGTGGAACTTATTAGCAAATCCACCTTCTGGAATTGAACTTTAAACAAAtcgatgtatttatttttgaataatttaaGTCTGAAATAAAAAGAGGCAGCTATAATACACTACAAACCCactatttgtttaaaaacataagTCTTCAgggtgct
>NC_035898.1:749168-749470
aaatgtaagttttaatatcactgacaattggctgtggaatatttagtagtgagtcgtgaaatttcacgactggacttgttgcacatgagcacagtgctggagttcactgagctcctgagagtgatcgattctttcactaatgtatATAGAATCAGTCTGCAtgactagctgctgcttttttttatacacctgtCGTATTGGAAATGATTAAAACCTGAgttcaatgatttggatgggtgagtgaataCTTATGGCACTGTTTGTAACGTTATTTAGTAAACAGCTTTACTATTAATCTGGCT
>NC_035898.1:755102-755533
gctgttgtgtgtgtgtgtgtgtgtgtgtgtgtgtgtgtgtgtgtgtgtcaggtactcttttcagtgttttttgaaAGAAGGCCACTGCAGGATACCTGCATGGTAATGCAGTGAATGTACCGAATGCACTAATATATCGATCTGAACGCTGAAAGCCAAACGGGAAGGTGTTAACCTCTCAAACTGATGAAAGCATCCATTCACTTTTTTTCTCCAGCAGACGGCTAGCATTTAGAACTGATCGCAGTGCTCTGACAGAACTGACTGTTTTCTAGCTGTTTTAGTAAGAACACCAAATTGCACCAAAACGGCGACTAAATTACAGCCACTGTTCTGAGCTAATCCTGTATCCAAAAGTGGGTCATGAAGGAACATGTTAAAGATAACTCCCATTCAGTGCTTAGGCTGCATTCATGTTCAAATGGGCCCCA
>NC_035898.1:784745-785072
TTCTTCAGATTCATCACATCAGAAACATAGCTCTTGTTGTACTGTACGAGGATGTACATCTTGCTGTAGGGTCGGGGTATCTGCACTAGTAAGGATGCTGAAGAGAGCGACACATGCTGAAGTTTAATGCTGGGGCTGAAAGTATTCTCAGAGGAGGACGAGGTTGTGGGCTGATGGTATGGCCCAATACGGTCAAACATGTTAGGATCCATGCCTGAGGAGTCTGGATCTGGTGGTAGAGAAGTCATCCCTGGTATGAAAACCCCATCTCGGCACATGGAGGAGAGGATGTTGCGAGCACTGCGACCGTGTCCCCCTACAGGGCTT
>NC_035898.1:808312-808520
aaaatgttaagtaaactcaacgtatctggtcttacagtataacaaaaataaaaaaagttaaatcaacttcctcttcagttgtaataacttgatgttctaagttatgctaacttaagttttcattacccattactaaacttttttaaaggcaactggtttcctcaaattttttaaaaagtgaattcaacttatctgggcttacagtgta
>NC_035898.1:819103-819364
tgagtgtgtgtgtgtgtgtgtgtgtgttattttctGTATGACTGAACATGGCAGACACTGAAATAGGCTCAGCATGTCAGGTTTATTGGATCAAAACATGAAAGAACGTgagccacacacaaacacacacacaaacacacacacacacatatacagaaaCATACAGTGACATACACTTGCAGACAAACATGACACAAAGCACAGTTTCACACTTAGAGGATCACTCAGTCATAAAACTACTGTTATAAATCAGTTCCGGTT
>NC_035898.1:846829-847400
AGAGCTGGAGGAGAGCTGCTGGTTGCTGCAGCATGATAAAACACACCTCAGAGAGGATAAGCCCTGCTTAATCTCCTCGCCTGCCATTTTTCAATTACAAGAAAGGGGGAGCCAGGGAGGTGAGGAGGAGACGGGGGGCAGGAGGAGGGCGGTGGGATTACAAGGATATTTGGACTCTTAGATTGAAGACGAAAACAAATTGAGGTTCCCAGCACGGAGGGACCCGGTAGGCCAGAGTGACAGGCAGTTAGATTTTGTAAGCCTGTACACACATactgacacacaaacacatacacacacacacatactggcAAATATGGTTTATGAGGACACCTGACTCAGTACCAGCTTAAAGGGACATCTCTTTTTACTTATGCTATCGGTGTGCAAGTAACAAAGAAAAGGGTTTCCTAGCAAATGTTATATGTGACACAGACATAAACACAGATCCACAGACCCTGCACACATGTAGGTTACCAAAGCTGACATCCCAGCTGTCCCCATTAATTAATGCTCAGTTGGCGATAAATCTGGCAGactaaaaaagaaatgttgCAATCTGGCACAGGCA
>NC_035898.1:863389-863601
agtgtcttaaaaaaaaataactatcaGCTTCAGAAGTTACCATTCATTTCCAATCCTTAGTTGAGTtgtatacaatatttttctatataaGAGTACCCTTTTGCCTcctatgagtgccattaaaaGATGTGATTTAGAGCTGCAGTAGTGAGGAGACTTCCCCAGTAGGTAACAAACCAGTTTAGAGTCTGCAGTATGAAACTattttacag
>NC_035898.1:865332-865998
cacagagcttCAGCTAAAGCTAGAgttacactacacaactttcggcctgattttaaactaaatttctAGTTGTGGCAAGTCGGTACTAGTTGAAAAAAAGAAACGTAATTAGTTGAAAATCAAACGTTTGATTTTTCAACCTGATTTTGGGCagaatctgttaaaaaaaaaagtttaaattctTCACCAACAAGTCTGAACCcactccatcagcagccaatgaaaactgaaaactttcttaaaaagaaataaataccacagtaaaataaaaacacacacaaaaaaaatgggtTACATAAGAAGTAATTACAACcaattttataattgtattctaatttacttaatataataacattagcaCTATTGCAGCAGCTAGAGTCGCTTCTGCTGCAACTTCATTTTACCATCTGAATCTCCTAGGTAACGCGAGTCACATGCATGGTGGTGCGTGTGGTTAGGTATCTGTTTGTATAGTGTATCATGCCCAGTGGTTTAGTGTAGTACGTCCAGCCTGTTTATAATCTGTTCTAAAtataagtaatgtaatgtacttaaGCCTTTAGGTTAGCTATACCCTTAACTAGATAGCTTATGAGAACAGTATAGAGATACTAGTGtagagatcttttttttttttctttttaagattCGAGCACTCACATTTAT
>NC_035898.1:866976-867228
CACTAGTAAGAATGCCTACTTAAAGTGAAtgagggtgtcgccatgtttgccttctaatttagcaggtcttgccactgggggcacgcctaagtaaacaaaactgtaattaaaaaaaataataatgttctgTAAAAGTTAAATAAGTGCTTGACATTaatgtacacagatttctctcctgaaaacttttatcgtttatttgggtgagtaaagcacttctgtttatttacagtaagcttagaattccagtatttt
>NC_035898.1:889506-889853
ctccacacTCTTTTTCTGAAATCGTGTTGTTTACCTcgtcctgctctctctctctttctctctctagctctctgtTTTTCACTTAATCTCTGGGTTTGCTTCCTAAAGCCTCTACATCTTAccttctcctgctctctcttcaCTCCCAGCCTACAGTAAATCAGTCTGTTTcatctctctctgctttttctGTGTTCTCCCTCTGACCCGCCTGGCCTCGTCACTCTATCCTTCAGATCTGTTCCATCACACAACACCCTCGCCCAGCCCAGCCGCACACCCTCTCTATCCCTGATCCACTGCTGTCCAGTGAAGACAAGGTGCCCGAGAGCCTCCACACATGTGCC
>NC_035898.1:904466-904678
gtggttttctGAAATCCAAAAGCCCAAAGACATTGTAACTTTTTCTAAACTGACAGATGATCAAtgattttgttttctcatctcatTTTGAATTACTTCAAATTGGaccataatgtgttgctttttgtgatcttttagctgttttatgttgtcagacaagttctatttaagtgatttattgattttacaggtctggcagtaatcaggcctgg
>NC_035898.1:909604-910147
tctctgcatTCGTCTGAAAGGAGGCTGATTGGCGTCACGGTTGGTTCTGCGGCGTTAGCGGCAGTAGCGCATTAATAGCAGTTCAAAGAGTAAAAAAGACTGCGAGCTGGAAATAGCAAGAGACGGTGAAACCAATAATAGCAGCTAATAAAAGCAGCGCTGGTGTTTGAATAGAAACAATTCACCTCAGAGTTCGGTTAGGTTTGTTAGCTTTAGCGCTGCTGTTCGAGCTATTTAGCGCCCATTGAGCTCGGAGTGGACTGCGCTCACTTCCCCGCAGAAACAGCAGCGTGATGGTCTTCTCAAACAAACGCCAATTTTCGATTGCAGATGCTTCTGACAAGCTTTGGATCATGCTTTGCTACTCTTTGCCAATCCCAATTACTGCATATTCAATGTCCATTGTGTTGCCAAGTCTTGAGTCTGAGCCTGAGCTTGGCTAGGATTCATCTGTGCTGTCCACCATGATGCTAAAGCAGCACTCCAACAATTTACAGACACCCTGTAGCAAGCAGATCACTGTTAAATATTAGTGGATCATac
>NC_035898.1:940950-941153
gtagtaatgagtctgttagcaaagtcgAAGGACAGtcaaaccaatcagattcatgattttcactacgggggcggggccatggctgtgtaaccccttctcagcagcGCTGTGGTGAAGGCGTTACACGTTGTTTAGTcataaacggagctcatgctggattagtttattagttagcgaactatcatggaattgcggctgcaaat
>NC_035898.1:946410-946620
CAATGAGTTCTGCATTGTACTGTAATCCATAAAATCTCCAGACTGCTATACTGAAAGTGGGAACCCTGCAGAGGGGGTGATGGAGGGTTattgaataagagagagagagagagagagagagggagagaaagagagagagagagaatagtagtagtattctCACTGCGATTCCTGCTGAGAAAAGACTAGAAAAAGTACTCTTCCATCTGC
>NC_035898.1:981229-981446
ttctctctttctctctctcttttcctttctcacAGACACATTCTCGAACACAAAGTCCGTCTCATGTTCCCTGTCATTCTAACGCATTCGCACACTCCATGTATGTCCACCCGGCCCTATACATCAAATTCTGCCATCGCTAACTGTCAgtccgtctgtctgtccgttCTGCATCACGTCTTTTTTTATTCCGTCACCGGATCATTGGTCAGCGAAT
>NC_035898.1:1032039-1032452
AATCTGATACAATTATTTCTGATAATagttaaatgttctttttcaaAACCAAATTGTATGccttttttaagaattcagaattcTTGATATAATTTTATGAGTGCATAATTGTCCAGTCCTCCACATACACAACAATTTTGatcataataattttttttttgcattgttcaAAAACGTGTTTATAAAGGTCTTATATTCTATTAGCCTGCACTTATCAAAGggtaataattatatttaaagcattttttagttacttgaaactaaaaaaaaaaacattaaaatcaccagGGCAAAAACCAAACAGTGCACGTTTGTAGCCTACCAGATTGTCTTAATCTTTTAATAATgggtttttaaatataaataaaataatctgttatattgaaaaaaataaatgatatttacATTAATGG
>NC_035898.1:1073385-1073615
CCAGTCCAGTACAGCATATTATACACATCCCGCACCACCAATTTAGGAATCTTTACAGTTTATCTGGTTAAATGTTTAAGTTGCCTTTGTCCATTCGAATGCCTTTCAGGATCAAAATCAAGACACACAGCACAGCCATAAGACTTAATACTACTTAAGAGCCCATGTCCTTTTTTAACATAAAGTTTAAGATTAAggaattaatgtttattattcatGTATTAATTCTA
>NC_035898.1:1081934-1082185
ATTTAAGTGAAAATTTTGAAATGCGTCTCCATGTTGTGCCCAGGACgacccttttctctctctctcctccccctctctccgGAGGGAAAAGTTCTTAAATAAACCCTGGGCCTCTCAGTGagtttgtgtgagagtgtatgtgaatgtgtgtgtgtgtgtgtgtgctgtggctCTGGCCAACTGTAAACAAGccattttgtctgtgtgtggggAAGGGCCTTAGACAAAGAGGGCACTTCTTTTACCACAGA
>NC_035898.1:1084963-1085306
GAAAGAGCTAAGAGGGCATAACACCAGTATTACTAGTGTTTATTAGGGCATGTTCACACTTGCACTTTTTAATCCAGTTAAAACTGGACTCTGGATTTCATCATTACCTTTGGTGGTATTTGTTTGGGTAGGTGTAAATACAGTAAGTGCACCCtccccagacagctctgaccaataagaCAAGAGAAGGTTCACAGGTGGTTTCTTATGCCACATTTTGGTGCGCGGAGACTTTCCCTTCTGGTTTGCTTTGCTTCCGCAGTGTTAAAAATCCAAGTTTACAAACTCTAACTGGTTTAATTCATTAACTGATTTAAAATGGAGCTAAGAAACTATAGGTTTG
>NC_035898.1:1103462-1103678
CAGGGCCTGAGTGTGGgtgggtgtgagtgtgagagtgtgtgtgtatgtatatgtgtgtggcaGTGGGGGATGGTATCCAGCGCTTGTGTCCCaggagaatgaaagagagggcCAATGGAGTGTGATTGAGCCTGTCTGTGTGTATGCCCCTGTTtgggcagctgtgtgtgtgtgtgtgtgtgtgtgtgtgtgtgtgtgtgtgtgtgtgtgtggtgt
>NC_035898.1:1143850-1144181
CTCTATTAACACTGAAATGTTGACGGCAAGTCTTTGTCCCCCGTGGTTTCCCAGAGAACTGAGTGTGCCTCATATTCATGTTGGTGGAATTGGAGATTGCTACAGACTACCATTTTTTCTATCACGacccagatagcaaaaatcaCTGGATCCATTTCTGAGATTTCTGCAATTCTGTCCTATATGCTCAGCTCACATCACCACACCCAATACAGCAATCGTCCCAAACCGCATTTGgaaacaccctggttgccaggtataataTGGGGACTGGCTGTCATGGATTTTGCCAACACTGCAAAGTATAAACCACATTTTGCCAAATTTCACA
>NC_035898.1:1153227-1153470
GTTTCAAAGTGAAGGATGGTCCACAGTGTCCAGACTCAGTAACTGTCTGCTGAATGTACATGGAGGGAGGGCAGACAGACTGAACCATCAGGGCTATGGTACTCCAGCAATATATAATACCCACCACGAACACCCCGTGGGGCAGCACTGCTGGAAAGAGCTagaattttcttttatattcttAATGTCCCAAAAATCTGAAGTGCATGCATATGTGGAGCTGCAGGAAATAATAAAGTCCCG
>NC_035898.1:1153700-1154182
AATTGAACACTGGTAAACTTattgtgtaatttatttttatttttttggtttatcaTTGTATAAAAGAAGCCCCATGCTGCCTTTATTGTTGGTATTGATTTATATTATGTGTACAATATTTTTCAAAAGAAGTTAGAAGTATAAATAACTATAAAACTAAGGGTGTTGTTAGTTATCTAGGTGCATCCTAAGTCatgatattttaacatttgataaacatttgattaaatatattatttaccttagatttaacataacattaagcttaaataaattaaaagttaagagAAATAACCTACCTGTTGTTGAACTCTCAAAATCTGGCCCAATATTTGATGCACCAGTCTGAACCAAGTGAAACTCTgaagtgtttctgtttattgtagTAGTCTTGAGTGTCTGAGAATGAGAAAGCTGTGGTACCTGTGAGGTGGAGCGGTTCTCATTTGTGTCGTCTGGGGGTGGACCCTCAGGGCTCCAGC
>NC_035898.1:1156696-1157081
GTCTACAGGTGTAGACAACTATCAAGGCCATGGGTGTCTGGGGCTTTTAAGTGAGTGTATAGCAAAATATCACAAAGGAGAGCAACAGTACAGAGGGTGCTGAAGGCCCATGTTGCATCAcatgtttacactgttataGCATTTAGAAAATGCTGTGATAACATTTAAGTGGTTATTTAAAAGGGACCAGTCACACAGTCAAATGATCAGTTATCAAAGGCATTATCAATTATTCTACAAATCTCTAGAACtgtaataatgtttttctttttctagctTAGCCCACAGCCCACTCGTTCACTAGGACTCCATCTACAACTTGCATGGTGAGGACAACCACATGCCTCATCCAGTACAGTAGAATTCAGCCccaaacaattatttt
>NC_035898.1:1160387-1160661
CAtacacaagacacacacacacacacacacacaccctgttctttcctcacacacacacactcacacacccactTGCACTCACACTCAATATGCACACGTGGACACACAAAGAGCAAATGGTCTTTTCACAAACTGGTTAAAAATTCCTTCATTGTCATCACTATCATTATACATTATGTActactattttactattataCACTTTACATAACAGTTCTCATTTATATTGTTAATGATAGTTATCATTGATTAAAACATACTGTTTTACGTGATA
>NC_035898.1:1175433-1175688
taccgttctggctgtcagactgCATTAGCCGAggtgattttctttccctttttccacaaaagacgagtcagCACTGCGGGCGAGTGTGCCATGGCTGAgcactagcctgtgctaagctaacgccgTTACTCTGCAATgtgtcggcggagtgatacagattttgtatgagaaggccgtgatgttatcacaaatatcatcacgggtagaacacttctcaaccaatcagattgtgaggtcggaactaactgttgtata
>NC_035898.1:1188666-1189258
ATTATGATTCCTTACACACTACTAATGTTTTACGAACCACTGTACTTCATTTAGTGAATACtatataacacaaataaaaaaatcagtaactactatgtattaattttttttactatgtgttaatgttattactgttactactataAAGAATGCATCATCTACTTTAAATGATTAAAGGAACTACTATAAATAATCTCATATCCACCTGaagtgattcagtaactacactGAATTATAACTGAAGCCTCTATCTGTCTTAtctgtcattttttaagtagaaaaatgtaatatgaaatgtaattagaagtaaaaaatatctctaaataaaatagttaactCCTTTACACAGTTGCTGTATTCTCTATAACTGTATTCTCAGTATTttctagaaatatatattttttcacatttcacattaaatcctatatacagtaaattcaaGCAAGGCAGATAGGTCATTTGCCCTGTGTCTTGACTGGAAGGGGTACCTGGTGTAAATTTGACTTTACTGTCAAACTATTGCTTCAATTAAGCGATGgtaacacacacagagtgtttGATTTCAGTGGATTACAGTGATGTAAGCGAAAGC
>NC_035898.1:1191103-1191378
GTTCTACTACCCCTTCTTTCTCTCACAGGCTGCCTGGGGGTTTGGCAGCATGCATACTGAGTGCatggtttttttttgtgcagtccTGTGAAGGCCTGCAGTAAAAGAGTGCATTAAGACCACTCTAACTAGCAGATGCAGTAAAACTGCAGCATCCGAGCACTGAACTTTAAGTGCTTCTGCACAGCCAAACCTCAAATACCTACctgctcctgtgtgtgtgtgtgtgtgtgtgtgtgtgcactttcTTCTTTCCTTAATTCCTTAATCCTCAC
>NC_035898.1:1202894-1203133
ATGGTGGTGGTGGCATCATACTCTTCATACAATCAGGGTTCTGCTAAATAGTTATTCAAAAGCATCTAAATAAGATTTTTTACTTGATGAGGGAGACCCTGTGTTGATTTTAGAAACccaataaatatgtaaaaaaacttAGCAAGTAAAACATTGAAAGCCCAAAAATGCCACAAATGAGTGCATGTTTCAGTTCAATGTTATCACTTTAACTATGAGGGCGAACTGACTCTGACTTG
>NC_035898.1:1220357-1220762
gctaatgctaatgctgctgcacccagccttagtgtgctggagaaacttcactgaaaactcacctttagacaaaatattggaaatctaagcttactgtaaataaacagaagtgctttaatcacccaaaaaacagttttcatgatAGAAATCTGTGTTGATTAACATCTTACACCCCACAAACAGTCTTTTTTCACCCCTTGTGCCTGAGCCGTTAGAATAGTGACAGGgtttacaaatatatctacactgatgggcgtagACACCACTTCCAGATGGAGGACTGAAAATGAGGTATGTTTGGGTAAATTTCtgatgtattgctatcttggtagcAAAAAACACTGAACGCAACTGACTAATTTGaatcctgacaacagtcaccagTCAGATGGTCATTcctagtaa
>NC_035898.1:1238236-1238520
ctccctcgctctctcccaTCTCTCTTCATTTCTATCTCTCATTTGTTGTCTCTATCTGTCTCCCTTTCTCTGTATCTTGCTCaacccccatctctctctctctctctctctctctctctctctctctctgcatgtcTGAGAGCTCTTGTATGTACTGCAGCTTTTGCAGCTTTTTCGCCCATTAAATTTTCATTGGTTTCTTCCTCAGCAGCTGTAAGAATCACTCCGGTTGAACAGCGCCTGATAAATATAGAGCCCCAGTCCACGGGGCCTggtggaaaaat
>NC_035898.1:1262136-1262480
ctttaTAGCATAAACATACAGTAATCTGACAAGAGACAACTGAGTGATGAGCTTTACCAaatgtaacattagctaacctaactaaagctaacctagctataaGCTAGTGCACAAACACCggtagcattagctagctatctttAAATATAACGTCACTCAGGCACACAAAGGAATATTTATTCAGTAATGTTAGTACTACAACAAGCTAATAATGTTATAGACTAAATGACACctgacaatatatttatcaaAATTTTGTCtacaaattgtttatttatgtattaatatacTTAACGTTACTAGCTAAGTAGCTTATATGCTCCTCTCCAATTCTTTCTCCCAGT
>NC_035898.1:1296109-1296439
AAAGGCTTGAAATGGTTCTCTCAGTTCCATTTAAAATGTCTCAAGCAACAAAACCAATTTAATATGGTTCTTCTATCTTCAAAtgtgtgtagtttcaatgtttgcATGTTTCTTCTCTTTTAGCTTTGTTAAGTAATTGTTTGTCTATTAGCCAGGTAGCTAGTTTTGCTGCCTCAGACTGCTAGCTAATGCTTGGTCATTACAATATGCTAGAGCATCATGAACCAGGAGCTGTTAGCTAGTCACTCTTCCCTATTATCTATATGGTACCGTGCACAATTTTGGGTTCCACTATTTTGAGTAGCATGAGCTCAGCTACTGCTAGTCAGA
>NC_035898.1:1300951-1301265
tgttgtaattttttgtggCATCCCTGATACAGTTTATCTATCAAAAACATTAACAGTCAAAAATATTCCAAATACACGAATTACTTGTTAAAATGTACTTTCTCTACATGTAGAATTACTCGTGTGCTTCCATTAATTTACTATCTTACTATGTAACTCTTTGTTAAAGCAACTGTCCTTGTTTAGGACACTGAAGAATCatatctaatctaatttaatctaCTCATTTGCAAgctataatctgaaaaaaaattgaagcaAGTTTATACAATGCTACTGCAGTACATTATTAAGTAAAacaactaaataattta
>NC_035898.1:1302101-1302307
TATATCGTCACCTGGATGATAGTATTTTTCAACCACATTAACTCTCAGAGACcagttttaaccatttaaaatgttacCTGCCAGAACATGCTGGTTTTGAGCTGGGGTTTCATCAGTACTGTTTAAAGTGTGCTGTTTCGGGGGTCTCatggtttttttttccagtctcCTGAATTGTTGACAATGCAGCCAGAACTGGTTCTGGG
>NC_035898.1:1309304-1309567
agagagagagagagagagaagaggaagatgatTATGAGGATGATGATTCATATTTGGAACCAATATATTTGAACATTTGAACATTGTGTGACtattataaaatctaaaatgtagAGCTAAAAATGACCAGGGATATTGGCCCATTCATATACAGAATAAGATCAGTTCTCAGTTCTAATATCAGACTCCTCCCACATACATTCTCCTCCATAGCTACTCTTATGAGGTTGTATAAACATTACAGAACATCATTTATAAATGCA
>NC_035898.1:1322736-1322985
CTGTTAATTTCTTGATTACCAGCTACCTATGCATGAACTCAGATCAGACAAACTAAGGATGCATCAAAATTTtgcttacttatttacttacaattacatttactgtatatcaaTAACACATATACACTTAGATCAATAATAACTTACATATTTGGCTTATATAagtgacaaaaaagaaaaaagcttttGGCGTTTGGCAGAAAAAGTGAAAGGGCCAAATAATTTAGAGAGAACACTGACTCATAATGC
>NC_035898.1:1329201-1329515
TAATACAGTACCTGCTCCAGTACAGAAGGGGGCGCTTCGTGGAGAGGCCGGAGTAATAGCtcaaactacatttcccagagtGCACAGCGGTTCCAGTATGGCGCTGCCCGTGCTGGCGGTGTCCTGTAGATATGTTAAATCGCGCTGAACTGAGTGCAGTAATGTCTGTTTATCGCTCAGTGCGCGTAGGGATGGTGCTGGGGCTCGGGCTGGTGTGGAGGActgtgaggcagtgtgagggCAGAGCTGGGCTCAGGGCAGTGTCGGGCAGTGCTGCAGTACAGGGGCTTAGAGCAGGAGAGCACAGCTGGCTC
>NC_035898.1:1331872-1332078
aaaaataattagatcaataaaataatacaactatttaaaatgaataaaaaataatttatataaaataaaaacaaacaaacaaaaaaaagaataatatcagtttcagtttcagtttcaaatcagtaaaacagctcaccaaaacctcaacctgtccaaatattggacaataattgattaactttacaggccctcactcattttcattt
>NC_035898.1:1355174-1355577
aagccagggcgataatTTCTAGCTGTATAAGaggcaccagattataagagaTGGGTGTGGTTAGTAATGTAcattaaaatatcagaaaaatataGTTACTGAAACATCTCAGATCGCAATACataaatattgaattattgcaGAGCTCTACCTTAAGGAGTGCTCACCAGAGGCAGAGTTGGTGACTCCTGCTATAAAGATGaaactttaacatttactgGAGTAATATGCTACCCCTGGGTATATCTACTTTAACCTAAATACACAGTGTGTGTACTTTGTCCACTGCTACCCCTCACAGCTAGACAGTGTAAAAAAGGATTTGAGCAACCACAAAAATTATTATCAAAAACACACTTTTCAACAAAATACAGAATCACCACTGAAACTGAAAGAAGCTGGA
>NC_035898.1:2053173-2053549
TAAATGTTCTTCAGTAGGTCTGTTAAGCTTTATAACATGCAGTGCGCTGAGCCTGTGCTTTAAGACGCTCATCTTTGTTCACTGGAAGACAATAGCCAGTCCCCCTGCCTCCCCTCTCGCCTCTTGCCCGCCTGTTCATTCAGCGGTCTCTGCTTTTGTTTGGGAAGAAGTGCCGTGGACCCCCCTGGAAAAAAAGAATGGAGGGAACAGCAGCCGTGACCAACATTAGCTctctcacacattcacacacatctacacagcAATGAGGAGTGCTTAAGATAATCCTAGACCTAAGTAGGGTTTAAGTGATCTGATGATATAGTATCGCTATCATGATAAACTGTACCGTATGTTAAGATGTCTGTGATTATCATGT
>NC_035898.1:2068312-2068888
TTTTTCTGAGCAGAGCTGTAGGATGTGCAGTGGGGAGGAAACTGCAGGCAAGGTTGATGCTGATGTGAGAGAAATAAGGGGTGAGTGGGGAAATGTTGACAGCTACAGCTATTTGCAGTGCTTTGCCTAGTCAGATTGACAGTTTTATTCCTAATGCTAACAGCAATACATAAAATTGTTGTGGGAGAGTATTATTACAGACTGAGGCCCCATCCCCATGAATCcgcatattttaaaaaatgagttgTGACCTGCTTTTAACATGAAATGACCGTTTTAGCTcagtaaaaacagatttttttcttccagaaAATGCCTTCCACAGTGGAGTTTTGAAAACTGCAGCCAGCAGAGCTGTGTGGACAGGGTTAACACAGTTTAatgaaaatgctaatgctaattttggCGTTTATGAGCAGTATTGCATTTCTGTATGGGCgaagatattttttaaataataaactaaaacctTTGTTTTCTAAAATATCCGGATTTGTGTGGAAGGGACCTCAATGACATGCAGCTGGTGCATTTAAATATGTAGAGTTAAACCATGTGTGTTAAAAGGTCATTCTT
>NC_035898.1:2079478-2079698
ACCTGTCCCTGCCCGGAGGGGATAAACCATGAAAACTTCTGGCCTCAAGTAACGTGGTCAGCCACACACATGTACAGCTCAACAGTTTCGTGCTGTAGACACCCAGCAAGGACATGGCACCTTTTTTGACCGTCGAGACCCTGCCTGTAGAGCAATCTTGTGTAGGTAGATCTGTCCATGTTTTGTAGTTCATTCCATTTGCAAGTGCGCTCGTCATCCA
>NC_035898.1:2084065-2084301
TCTAGTGGTACAgttgtaaatatacaataggTATTTCCTAAAGTGCTTTGGTTAGAAAgttaaaacttttattattaattcctGCTGAATGATGTGTGTAATTGGTATAACTGATATAAGTGGATATGTTCCACTTTGTATAAAAAGTGTTAATACAGTCTTATAAAACCTTCTTATAGGAGATTTAACGCACCTAATGCAGTAAGTATGATTACATGCATTTGGGTCtgagaaac
>NC_035898.1:2093814-2094036
ataaaatgctaattctttttatttattaaataaataaaaaaatttaagggGCATTTGTATTCATTTCCCTGTACTGtggcattaaatgtggatgtaatTCCTGCTAatttttgtctgtttgcacAGATGCCACTGGTGTACAGTGGGTGATAAAGTCTTCTATAAAGTATTCTTAATAAACACAGGACAATGTGGATCGAGGACTGTTTAAAAATCCGTCTG
>NC_035898.1:2108860-2109188
ATCTGATGCATCGTCCATCCTCGTAATGTACTGGGGCACTCGGCCTACCCATCAGAGGGTCCGCAGGGACCACACAGCTAGGAAAGGGACAGTTAAGCTATATGAAGTCTAGTAATAATGATACTGCTTCAGTTTGTTCAGACATTATATGAATTCTGATAACCGAGTACGACTGACATCTATTTTCCTTTGTTACGCTTCACGTTTTAACATGGCTGTGAGGCATTTGATAGCATTAGGCCACAAGTCATTATCATTATCTAAGATAAGCTACTTATCGGATGTTGGATATTCACTTCTGAATCACAAACACCACTCCAACTCAACC
>NC_035898.1:2115979-2116185
TGGACAAGACTGGGCAGGGGAACTGGGACAAATACATTGACAGGGACAGACACGAGCACTGTGacggggacaggaacagaaaaaccacaggggacaggaacaggaacgaacacagatacagggaccaggacagggagagacagggggaccAAAAACacaggtgggtgcccaggactggcaaaagtctgtggggacagcctgggcac
>NC_035898.1:2119932-2120286
tatcttctgaactgtgtatcagatccagatgtaagtACCTggaattaaaaactgaaattttgatattttgtctcatattcatattttaattaacaaacccaaatgttttcagtctacagcaaaaATAGGGATCAGCCTTACCGTTTTAATACTTTCGGAGGGACTGTATACAATTAGCATTAGATTTGATGCTCCAGCTTTACTTTAAGCAGAAGAAAGGGCTGCATTGTTCAACCCAGGGGAGAGGTGATATACCAGTGCTACCTGAGGCAGGGCTGTGGCTGACAgaactgaaagggttaaatgtcTGGCACACAGTGGGAGgaaggtgtgtgagtgtgtgtgtgtgtgtgt
>NC_035898.1:2134709-2134936
CAACCCAACCACACACGCATGCCACAGACTACCTAAAATTAGAACCATTCCTTTAACTCTGAAAAGAAAAGctggaaaacaataaacaaagctGAGGTGCTTTCAGAGTGAGTAGCACATGAACACTGGAACTACAAAAGCACTCTTCACACATTACTAACAAAGCAGCAGCTTTTTTAAAAGGAGATGAAAATGGAGATAAAAGACTACTTTTACACGTGTCTTgt
>NC_035898.1:2149767-2149982
AGAATATTCTGGATGACAGCTGTTAAAAATGCCTCCTACACCCTCTGGTGGCTGGTTGCCATACAATTTTTAACCACATCTAATTCCATTTAAGTAAACAGAGCAGAAGGGAAACATTAGTTTTTGTgctttatgtttgtgtgtgtgtgtgtgtgcctgctgGTTTACACAGAGAACACACTGAGTGgagcagtaagagagagagaggaggaata
>NC_035898.1:2188668-2188969
AGGCCAAGTATGGAGAAatgcaagaaaagaaaaatatctcggcatgttgattttttttgttattatgttTTTCAAGAATTCAAAGGGACATATTGTACACCCTGGGCAAGGTGCGTcgtgatgctcgttgctatcttacaccctgtcaacagtcttgCGCACACGTTGTTAAAATAGGAATTTAGGAATAtatacactgatgggcatggtggtctggaagtgaggtgtgttcaggtaaatatcttgGAGGTgggaaacacaggagctccactaactgattaaaaccctgacaacagtcaac
>NC_035898.1:2190318-2190698
AGCTAACATTTCTAAAAACACTGGATTTCTGCATGATTGATACTGAGTACCACCTTATTTGGGGGTCACAGCTTGTCAACACTTTTTGTAACTAAATAAGAATCCATCAGTTCAGTTTCAATGTTTTCACTTATTCTGTTTTTCTAATCGAAGAATCCTTGGGGTTAGATTAAGTGATCGGAAATAGGGGTAGATAACGTATTTTATAAAGGATCGGAATCAGGTGGAAAAGATCTGGATTACTGttttatcaaaaatgtaatgttacgTTGTTATTTCAAGAATTTACTATATCTCTATCTTTactatatttttctctctctctctttctttctttctctctctctcacactctctttcatGTGCACGCACACACCGTT
>NC_035898.1:2194819-2195034
tatatattcaaatagACTCTAAATGTAAAGTGTAAATGTACTATGTGTTGTTTTAGATGCTTGATATTGGAGAGCACCTGACCGTGCCGGATGAGTTTTCTGAGCGGGAGCGGAGGGCAGGACTGGTCTGGAGGCAGCTGGTTGCTGGAGCGATGGCTGGAGCTGTATCAAGGACAGGAACAGCCCCACTGGACAGACTTAAGGTTTTTCTTCAG
>NC_035898.1:2197752-2197986
GTAAAATGAGCTTAGATCTGTATAGAAACATTTTGACTGTCAGTTAATAAAAGATGAAGCCAAACTTCATCATAAAGCAAGATATTGACCCAAAACACTCcacctggaaaagcatcacaaaTGAAGACTGCATAAGTTTAGTGATGTCAGTGATGCAGTTATTGTAAGAAATGGACTCTCAACTAAATACTaagtatttttacttaaatctgttttaagttgatctgttccaat
>NC_035898.1:2237942-2238305
ACGTAATCCTGCTCGTAAAAGGTAATGATAAGTTAATTAAGAAgggtttttaaatgttgttaatCCTTGTTTTTCTTacttaaaatatgaataaaagacACTGACACCAGAAATAATGGGACAGAAATAAGTATTGTATTCAGTGAGTTTTACCATTCACCCAAAAGCTAAAGAACTCTGCACTGAACTGTGGGATATGATAGTGGGGTCTCCTGTATTGAATATGTATGTGATTTCTGTCAGTGTTGCATGTTCTGTTTGCAtgatggacaattctagccagagaCCACAATTATTACccaccactgcactgtccactgtgggtggtaatagtAGCCTTCTATAACATATTCCCAGTACATA
>NC_035898.1:2251783-2252047
TATTGCACGTCAGACAATAATGAATCAGGGcaactttctttttctcttctgtcCATTTCCCCTCCTTTTTTCCAAGAATCCGAGAAAAATGGTTGAGGTCATTTTCAAAGCTCATGAGAGAAAGGAAATGTAACTCCGTCCAGGTTCTGCATGGTACGTTCTTTAAGTGTTTCTTAAAGAACGTTCTGAAGACAGTGGTTAATAGTAtgtcacacacttacacacacggGGCGACGCTGGGCGACTCGGTTCACTCAGTCTGTT
>NC_035898.1:2327619-2327903
cttttatgaGTCAGTTCCAGGGTATATAAGTTTCAGCATCCCCCCCTCCACACCCAAAACCCCCTCCCCCTAAACATGTTTACAGAGAGTGTAGAAGCTCTAGGTTCTACGTTCAGAGTCTAGAACCACAGTTTTTGGTGCATGCTGGGCGAGCAGCTTAGAGCACTCTGACTTCCATGCTGAAGTAAATTCTGTCTGAAGTATCGGCTCTTCTCCAGCTCTGTTTATTTCCAGCAGAGCGCTGTGGAGGAGGGGAACCATGCAAACACACGCGATGAAGAGTG
>NC_035898.1:2369288-2369491
aaaaaacgggaggaccagtgagttttttggctttcttggtcacgacatcacattcagtagctcctccatttccactcgctgttgtgtttacgtgtatctctgtggaaacacgcgcccaaagtgtaattacagtgcatgGCAGTGGGCAAATAGTTATTTTGTTGTACGCGAGGTgataaaactcagagatgtgtgtccagaca
>NC_035898.1:2385958-2386218
AAGTCAGGACAGATCTCTGTTATTTTCCAGTGCAGCgtttagaacacatttaatcaaaTGAACACCCAAACATCTTTCCAAGAATGTGTCAGTCAAGTACTGCAACTGTCACATTTGCCATCAAAGAAGCTGCAGGCTTTCAGCGAAGTGTGATGACATTCTGAAAGGGAGATTTGGCAGAGGGGTGGGGGTGTTTAAATATATACGCCCTTCCCTCAGGCACTTTCTGAGCTTTCTGTCGCCAGAAGCAACAGCAGGAA
>NC_035898.1:2422848-2423098
catttccctttataaagctttataaagtCTTCTCTCAAATATGACTTTTTTGTTGACGTTTTTGATGAAGAAGTAGACTTTATACACATATCAACCTgtgcatgtgaggcgtttcagtgACAGATTGCTTCACATTACACCCAGATACCGATACAcctacatttgtgaatgtaaaccgtcaagatagccaaatctgatctgagcaaaaaatcggatttgtgCAAAGtgacttgtaatgtgaacgcagcct
>NC_035898.1:2428921-2429178
agtccagatcttaacctcattgagaatgtttgggatgtgctggatggagaagtgctgctttgtgcagtggtcagactctaccatcatcaatgctgctgcaagatcttggtgaaaaattaatgcagcactggatttaaataaatcttgtgacattgcagaagcttattaaaacaatgccacagcaaaAGCGTGCCGTGGTCAAAGCTAAATAAATCTATGGAACAAGATCTCCCAGTTAaatttgccatcagcagcct
>NC_035898.1:2474853-2475149
tatggtgctcCTCATAGTAAATGCTATCTGCTTCACAGTGATCATTTCCCATTGACAAGTTGCATTTGTTTTAGTACCCAACATATAGAAAGATTGTCTTGGCAATGGTTGGCATGGTGTTGCCACTGGTAATGTATGTTGTGGAGGCAGCCATAGTGTGTGTAACctggggttgtgggttcaatccTTGCTCTGGTCGTTGTTTGCACTGGTTTCCTCCATTGACTCCCGTTTTCTCCACCttccaaaaacacacattgtaGGTGGACTGACCTACAATCTTGCTAAATTGGCCC
>NC_035898.1:2507367-2507571
cactccacacactccacacactccacacactccacacactccacacactccacacactccacacactccacacactccacacactccacacactccacacactccacacactccacacactccacacactccacacactccacacactccacacactccacacactccacacactccacacactccacacactccacacactcc
>NC_035898.1:2515600-2515830
GTGACAGTGATGACTCTGTACTCGTGTACATATTAAGAGCTAATTACAAAAATAGTGCAAGAGAATAACACATGAAACACAACGTCTTAAATGCTTTACTGTTCCTTTATTTGTGTTGAATGTGTTTCAGGCCTGacataaataaatctatatacatttaattacaaatatacTGAAATTGAGCTGACAAACTATGAAATATCTTGTGATTATAATGCTGACCTGCATTT
>NC_035898.1:2551479-2551754
ATTTATCCCCATATACTGTGCAATACCcacaaaataacaaattaatggacaagttttataaaacatttattgtaaAGAAAGAGTTCTTTTACCAGTTTTCATTGTTGATCTGATCTCCAAAGCCTGGCGTGTCTATTACGGTCAACTTCATCCTCACACCTTTCTCTTCAATGTCTGCACAGAGGAGGGACATATTCATTCAagtcacaaaaacacacacaaattcagCTTCTCTACAGTGTTTCATAGTGATGAGATCAGGCGCAGTACTCCAG
>NC_035898.1:2580520-2580778
CATcctaacatttatttttctctggAACCCTTAACACAACAAGTCTCACTTCTTCTGGACTATCATTTTGGTATTAAATagaatcaaacaaacaaaaaacatgcattggaaaacagaattacagcacataatgaataaaatatactatTCCATATCTATGCGGTCTATGTTTTTCCTCAGAAAATGGATAAGGCCGATCTTTgtgtaataagcaaacacactaaacacaggtctgggaaaaaaaaaaaaaaactccag
>NC_035898.1:2596982-2597261
tttaatgcGGTACATAAAGCAGCCATGCTTTAGTATGTTTCACTATACACAAAGCtttgaacttattttacatgtaTGAAAGTAATGGACAAAATTAATTAGGAACATTATTTGTATAGTATAAGTATAAATTATGGGTGATACAAGCATATTTAAAAGGCTGTTTCCTATTTTAAGTTTGATCCATGTTTGATCCTTTATTTTTACCTTTGTGTCTCTTTGTTAAAGATGCCACGAatgcaaattatttttaatctcCCTACAGGCATATCCATCCTC
>NC_035898.1:2598813-2599203
atatttACCTGTCTAACAGTGACTCCAACTGGAGAAAAGCAGAAGTGCACATTTAGAGGGGAGGCCGGAGGGAACAGCTAAAGAGGTGCATTGTAAAATTACAGTGTGTTCTCCAACACACACTGAAACCCAACCCCCTCCCCCAGGCTTATAAAGCACTTCActataaacaacaaacaacaaaggcTGGTATTCTGCATTTATGACTTCCTTTCACACGTACAAGCTGTTCCTCCCCGTTTTCCTCCTTTCAAACTGTATTGACTTTCACTCCCATTCTGAGCCGCACCGAGGAACTGCTGGCAGCTCTGGAGAAGCCAGTCGCCTCATCACATACACTCCTTAAGTGACAGAATCCAATTATTTCCATCTTACTATAAGATCACACAA
>NC_035898.1:2638656-2638883
AGCCGTTTTGATGGCGCCCTTCCACCCGCTTTAAAGACTCAAGTTGTATAACATGAAAGTGCCTAAATGGCTTCGTAATGATGGTGTTTCTTAAAGCAGGAATGAAGAAGCAAACGCTATCACGCTTGTCTGTCTCGTTAGCGGCGTAGCGAGGTCTAGCCTGAAATGACTGTCTTGCGTCTCCCAAATGAAGCCAATTTAGGCTGTCCTGGGTGACCAAGCCTGCG
>NC_035898.1:2648024-2648236
TTGCATAACTGTAATGTTGAGgtggcagtaacttaaaagttaacttagttacttttaaaagcaagtaatccataaagtaactcaGTTAAAAGGGTAATCAGTTATCAgcaatcagattactttttttaagtaactatCCCATGATTGGCCCCTACATATGTCCTGAAACTAGTACCTATATTTCAGTGATCCATACTAGTCTTTCAAATCtt
>NC_035898.1:2677933-2678512
acacacaaactgatttgactgcagtgttttaaaggaACTGGAAGCTGAATGATCAGTAGGTCAGTCAGACTGGATtatacaatgtgtgtgtgtgtgtgtgtgtgtgtgtgtgtgtgtgtgtgtgtgtgtgtgtgtgtgtgtgtgcacatctgtgtgtgtattagtttgtgttaatgtgtgttaagAGCCAAGTGTACTCCCAGAGCAGACGGGCCAGGGAGAAAAGCTGACATTGCAAAAGCTGTGTACTCTTCTCACTGGGAGGAGATGCTTCAGAGATgagccatcacacacacacacacacacacacacacacgctctcacacacacacacacacgctctcacacacacacacacacacacacacacacacaacacacacacacacacacacacactctcacacacacacacaaaagagagCGGAAGCCAGTCTTTCCATGGACAAAAAAATGCCACTGTCATGTGTTAAGCAGACAACCCCcagccccccacacacacatgatCTCACATAATATCTGCACACTATAGACTATTCATTTATAGTGACCAGAGAGCAGAAGCACTaggtgtagtag
>NC_035898.1:2735921-2736264
TTCACACTTCCACCCACCAGGACTGAAGCGGTTGCTTTTGCAACAGCGGATGTTTACGCTAAAAGCTCAGGCATCATTTTTAGTATACGCTTTGGTGGAAATGAGTGTAGAAGTGAAGGCATGTGGTGGCCTTTCTGAGAAAAAGAGATGTTCCTCTCTGGGGTCTCAAAAGACGACCCCTGACTTCTGCAGGAAGTCTGCAGACCGCCTTTAAGACTTACCTCAGTCTCACGTCTCGCTTTCCTTCCCTAGTTTGGTAGAATAACAATGTCCGAAAACAGGAATTGAAAGTCGCACTTAGTCTGTGTGGAGGTAAAATTTCTTTTTGGGGGTTGGCATGGTG
>NC_035898.1:2736494-2736738
TGAGATCAACAGGCTTCTATTTTTAGAATACAGGTtagatgtttttctttcttgtaAGGCCATGCTGCTTCAAAAAGTCCCAGTGTGACCGCTATGCAGAGTGCATGTGTAGAGTGTTCAGAAAGGGCAGTAAAGTATagttaaactgtaaaataataactataatgGAAATGGGGTAAAATTAGCCAGTGAGTAATATGCCTGTCTGGGTATTGAAtaaagtagtattagtagtttttttttt
>NC_035898.1:2738823-2739112
AAACTCCTTCACTCAGAATTCTTTCAGATGTGTGACCTTTAAGGGGCTTCTTGCATGCACAGTCTTTTTCGAATCACCCCCCCAGTATCTCAATAGGATTAAAATCTGGACTTTGATTTAACAATTTCagaatttctttcttttcagccAGTTCTTAGATGATTTTCTTCTCTTAGaagttttgggtcattatcatgTTGCATGCTCATCCTTTGCATGTcatttccacctccatgctgtACTCAGAAGGTACATAGTATGGGTCGTTGTGCTCTAAAGCTGGTTTGTG
>NC_035898.1:2740659-2740960
gatctgaatctgttgctgcacagtttgtgttgggcATCTTCTAAACCTTCATTAATGCTCACCAAACACTGCTCACAGGAACCATTCTCAGTCCTGTGGTAACCACCAACACCatttcagtgtcactgcagtgctgaaaatgacccaccacccaaataatactcGCTTTGTGGTCTAACCTGTCGGGTTCTGACTAGAACAGGTGAAAGGTGGATAGAAAAGCATgcagaataaaaacagaagaacTACAGGCTGTAATTATAGAGCTACAAAGTGCCACTCTATGCTCAGTGGACTTGAT
>NC_035898.1:2769053-2769300
GCTGTGGAATGAGCcgatctccggggctgtttGCCCGGCGGCAGCGCTGTGGAACGAGCcgatctccggggctgtttgcccggcgtcagcgctgtggaacgagccgatctccggggctgtttGCCCGGCGGCAGCGCTGTGGAACGAGCcgatctccggggctgtttgcccggcgtcagcgctgtggaacgagccgatctccggggctgtttGCCCGTCGTCAGTGCTATGGAACGAGCCGATCCCT
>NC_035898.1:2808948-2809169
agtcatatgaaaaagtttgagcacccctattaatcttaatcatttttagttctaaatatttgggtgtttgcaacagccatttcagtttgatatatctaataactgatggacacagtaatatttcaggattgaaatgaacagaaaatgtgcaatatgcattaaaccaaaatttgaccggtgcaaaagtatgggcacccttatcattttattgatttaaatac
>NC_035898.1:2816547-2816747
AAGCAACtggaaagaaatagaaatagaacaAATATGTCCTTTAGTAAAGATACTGAAGACATAAGCCCTGAGGGTCCCATCCAGGTGAcaagttttcttttctttttaaaaaagtggaaACTCAAAGCCAATACCAAGTGAAGTAAATAAGATTTTGATTATCTGGTTAACTTTCAAGCAGGGAGAGATCTACATATTAG
>NC_035898.1:2862380-2862623
ATCTCCCTCGAGGATAAATTAGGGTGTGGCCGAAGAACCAGACCAGGGCAGGGGATAACTGAATCCGGGGATAGGTGCAGGGCGACCAGCCATATTCTACCCTTTCAGGCACAGTtcaatctgatatattagccagaaaatatactgctatgaacaaacactgtctctgctgctccatgctctTTACGCACTAAGAGTgaaaacgaactacaggtgtgaaattgcccttttatactcagcaaa
>NC_035898.1:2972788-2973137
aactctatataacattagaataaacccaaataaacataaagtcagtagtcagtgagagtgtctacctgtaataaactctatataacattagaataaacccaaataaaaataaagtcagtggtcagtgagagtgtctacctgcaattaactctatataacattagaataaacccaaatacacATAAAGTCActagtcagtgagagtgtctacctgtaataaactctatataacattagaataaacccaaataaaaataaagtcagtggtcagtgagagtgtctacctgcaattaactctatataacattagaataaacccaaataaacataaagtcagtagtcagtgaga
>NC_035898.1:3004026-3004361
cacacaaagcaatccagactgttctcatacagagttccccaatggtggaacaaactactttccactaccagatcaggagaatctctcgctatctttaagaaactcctgaagacagagctcttcaaagagcacttactctcttaacacctctaacacactaactacttctaacctcatttcctttttcCCCTACTTCtcttctctatcccattatttccctttgacctcctttaagccctatttaaaatgttttacctttaacttctattatttttatacttgactattgtaagtcgctttggacaaaagcgtctcccaaatgtaatgtaatgtaa
>NC_035898.1:3005053-3005463
agattggccaccaggctggtccaatttagctatgaatcctcccacactaaaataacaggtgtttcagtttcattgtccaacccctgtaatttttatcatgttttactacaccaaaagtccttctttaagactttttttaagaaaggTTATCCCAATCGATATGGTTTGGATACCAAAATGGTTAGAGCAATTCCAAGCACCATATGTATGAGGCATTTTACCATCTCCGATTCCTGACTCCACAAAGATGGTGCAGACGTAGGAACGCCGTTCAGCATTCTATGGGGCGTCTACGTATTCATGTCTATGGTGTATACAATAAGCTATGAAGCAGATTTGAATAGTGTAAATTCActgtgtgtagaagtgtgtttGACCAGGCCTGGCTGGTATGAATCGTGGTGGATGTT
>NC_035898.1:3038620-3038869
CCATGTTTAACACATTGTGGTCCCATCACTGACATTCGTATTTAGGGTCAACATGAAAACCAGCTTAGATGATCTGAAACCATCTACCAGCAAAAGTCTTCAGTTGAATTTTTCAGCAGGGCTGGCTTGTCTCAGAAGTAAGGAGGTAAGGGGGGCAAGTAAGCTGTGAAGTCTGTATATTTCACTTTAACAGTTAAGGTTTTCTTGTTCTGAAACAGAGTAGGGCCACCCTGTTTTCTGGCTTCAACG
>NC_035898.1:3060133-3060373
TAACTGGGTTGAGGAGTACAGTACTGTAGAGCAGTCAGGGTTAACTGGGCTGAGCAGTACAGTACTGTAGAGCAGTCAGGGTTAATTGGGCTGAGCAGTACAGTACTGTAGAGCAGTCAGGGTTAACTGGGCTGAGCAGTACAGTACTGTAGAGCAGTCAGGGTTAATTGGGCTGAGCAGTACAGTACTGTAGAGCAGTCAGGGTTAACTGGGCTGAGCAGTACAGTACTGTAGAGCAGT
>NC_035898.1:3067037-3067314
CATGTTGTGAGTAATAGCATAAGCTAGTCATAAATATTTCCaaatattgctttataaatgcattatttaatgCTTACGAATGTGTCATAAAGACTTTATATAGGTAGCcagtcaaaaaaaaatctgtaatcaAAGAGTCTTATCTACTTTGTTAAAGGTGTTTTTAGTGGCATCAATTAAAGAAGCATTTCTATAGCATCTTTTTCTGGTTTGGTTGTAGAAcattgtgtgtttgttagagACGTGAATGAGAGGGAAGAACCGTTAACCCTcgtat
>NC_035898.1:3078466-3078694
ATAGGAGACACGGAGGACGTAACAGCACAGCTAACAGCAACGGTGTCTGAGCTGGAAGCTAAAGTAAAGCAACTTACTGAAAAGAATGTCGACCTTGAGAATCGCTCACGCCGTTCTAATCTTCGAATCATTGGGCTGGAGGAAAAGGCGGAGGGCGCTGACGCTGAATCCTTTCTGGAGAGCTGGCTCACCGAAGTCCTGGGTCCAGAGAACTTTCCCCACCCGTTG
>NC_035898.1:3080074-3080359
TAATCTAGTTAATGTATATGGGCCTAATAAGGATGATCCTGATTTTTACAAGAATATTTTTCTAACGATTTCAACCTTACGGGGGGAAGTTATAATGGGGGGTGATTTCAACTGTGTTCTGAGACCTAATATAGACCGAGAGGGCGGTCAGGACTCCTCTCATAGCCATACAAGAAAGGTAATTCATCACTTCATGGCAGAGTTGGGGCTGTGTGACGTATTTAGGAAACATAATCCAGATAAGAGAGAGTTCTCGTGCCATTCTACTACATATAATACCTATTC
>NC_035898.1:3080834-3081814
aacaacaattctATGACCAGGGGGAAAAGGCAGGCAAGTTACTTGCCTGGCGTATTAAAACTCTACAGAATGAGAGATCAATACATGAGATAGAACAATCAAATGGAACAATGACCTCAGACCCCAAAGAAATTAatgaaacatttcagaaattttatgaaacactttaCAAATCTGATTTCTCAGCGGATACAACATCTTTAAATGGTTTTCTTGATGCCCTAAACTTCCCAATTCTTTCCCAAGAAGACATGGAAATTCTGGAGAGACCATTTGAGTTAGAGGAACTTCATAGTGCCCTTATGTTTATGCAAAGTGGGAAAGCCGCTGGCCCAGACGGGCTGCCAATTGAACTATATAAGATCTTTAAAGATATGCTGATACCCCACTTATTCAATATGCTTGAAGAAGCCTTCAGAATAGATTCTTTACCACCCTCTTTCTCTACAGCTCTTATCTCGACAATATTGAAACCGGGCAAGCCACCTACTAAGTGTGAATCCTACCGACCCATATCCCTCCTAAACTCGGATATGAAAATAGTTGCTAAAGTCATTGCACGGAGATTGGAGAAACTCCTACCTAGTCTGATTCACGAAGATCAAAATGGATTTGTAGTAGGTAGACAAGCTTTTCACAATCTTAGGAGAGTcttgaatattattaatatagaaGAGGGATGTCCTGATGCGGCCCTACTCTCCCTGGACTGTGAGAAGGCCTTTGATAGGCTGGAATGGCCATATCTATTTGATATACTTCCTAGATTTGGCTTGGGACAGAATATTATCAAATGGGTGAAATTATTATACAATAGACCCACTGCAGCAGTATTGACAAACTCTATAACGTCCAAGCCATTTATACTTACCAGAGGAACACGACAGGGATGTCCGTTGTCGCCCCTTTTGTTTGTAATGTCCATAGAACCATTAGCCCTAACAATTAGATCACACCCTTTGATACGGGGAGTAACAATA
>NC_035898.1:3097969-3098400
CATAAAAATACTCTAAAAGACAATCATCTAAAGTTTCTACAAATGACATGATTCAATGGAAACATGGacttatttcacattttttttctttctttctgatgAAATCTTTAAATTGTGCACAACACTGATGGAATCCCCGGCTACTATCTGCCACTTCTGTCATATCATGGATGAATGAACTGTTCCAAtctcacagacacagacagggCCAACACCACACAGAAGCCTCTAAACTCATACTGAACAGCAGATAGAGTTTCaagcagtgtttgtgtttgtgcttcATGCAGTTTCTTAATCCTAAATTCATGCATCAGAAATGCTGTCCATCTCTGACAGGAGATGAGATCGTTTTTGGGAAAGTGAACTAAAAGCACAGAACCATTTcgctgtgtgtgattgtgtgtgtgagtgagtgagaagtTGAGAGG
>NC_035898.1:3128151-3128388
TAAAACTAACTTAATTGgatgagaaaatgtgaaaacaaaattaaattaaactataatgaaacattaaaaactattataaccttgTAAGTTACAAATTAAACTGTCTAAAAAAGTTGCaccagttagaatgttataatcaggCAGCTCTGGGCGCATGTGAGCTCCTCCGtgtttgacttgcagcgctgtgtgcagctgtttttaaaacatttttattaaataacagtTCTATGgttc
>NC_035898.1:3171295-3171619
CCCAAAAGtagtttaaaaatatgtttctgtGAGGTGAGGGTAACGGAAGCTCTGGCCAGAGGTTTCTGGGACGTGCTGGGAGTCTTTCCAGCTGTTCATACAGTCTCTGAAGCGTGTGATTGTGTGGGGATGGATATGGAGAGCTGGGCTGGAACGGATAGAGTGGTGGTTGGAGTATGGATGGACTCTGAATAGGCTGGAGGAGGATCACGTGGAATAAAGTCAGGCTTCAGCCCcaactgcaaaacaaaacagcaaaactgAGTCTTTACAACAGCATACAgtagcatctaaagcatctattctctggacactttattagaa
>NC_035898.1:3182819-3183029
ttataaaatgttctgcatattACCATTTATCATTAATAAACATGGTTCATTAAGGGGACCCTTACACCTTATTTTCAAAAGTGCTTTTCAAACAATAATCCATCGAAAGTGGTTCTCCTAAAAAAGACGTTAAGCACTTTAAGGGTTAAGACTGTAATAAAGCTTGTCACTCATGACTCAGCATGTGATCCTGTGAagcctcagaaaaaa
>NC_035898.1:3199842-3200140
taatatcagcaacatttttgaatatcatggacgatattataccctgaaataacGTGCCATTTCACTCaccactaattatcacatcagggttctacttttttgttgttttaataaaagaaaaattcacactgttctcatttcctattatatatctactagagacagattatatctgtccattatcatttattttactattattcatatcatgacattctagatcattgacttctgttacaaatcggataaaattcttgtatttttttaatatctcagttaggggtgtgacatatcatat
>NC_035898.1:3285305-3285515
tatttttttacgtagTGCCAGATTTAAATTTTGCACCCTCTGGACACCTTTGTTGCCAAAAATGTACATGCACAAAATCAGCAATAAAATactcatatacatttttttttgctattttttcatAAATCACTTAATCAAATCCAGCCCTgatcaaaatgatcaaatatttaatacattccaggattttaaccctttaattgacagtttaat
>NC_035898.1:3287244-3287538
ACCATGTACCACCTAACTGCCCACTGATTTTATGCTACAGGTGGTTTCCTGCAGACAACTGGTGATGGTCACGGTCTTAGCAAGTGTGCAGACTCCAAGTCTGTGCATTCTGTAACCCAGTTGTTACTgcaccatacacacacttatatggAATTCCCAAGGAAATACAGGATTTACAGGAATTGCAAAGGgaaggagtcaacaaagacgctCTTTGAACTTTTTGCAAAGCTCTATGGGAAACACTTgaagaactggctcgttcttttcTCACGTCATGcgttagtttgtttg
>NC_035898.1:3360122-3360328
agtgtgccttatgtatgaattttaccaggttgtcaggttgtaaggagcagtaaagccactccactgaagtgcagtgttatacaggagtttcagttcagttctccagcaccggacTAGAAACTAGagtaatattagcattagctgctaatcgcactgagtgctagctcttttgccgttcagaggcaagtattatcggcctgtagcct
>NC_035898.1:3367566-3367864
CAACACCTCTCAAATAGGTGGCTTGAGTAATTGGATTGGACTCTTCTTCAGCACTTGAACTCAATGCTGACCACATTTAGGATCAGATCACCCAAGATGCATGTTACTGACAGGTGTGAACAGCGGTGTTTCTTCTTTTACACAGCACTGTAGCTACTTTTTTGAATAAATGGGATTTAAAAGGTAGGGTATAGGTGTCTGATAAAACGGCCTAGCCCGGCGTGGTCTGTGGTCCAGGGTGGATCATTCAGTTCAGCAGTCTGTGTGATTGACCCGCGCTGGTTCTGAAGTGTAGAAC
>NC_035898.1:3369513-3369878
ATGAAGATTCTTAGTCATGAGCTGGAATGGTGGAGCTTCTTTGGGATGAGCCAAAATATTGTCCCTCTGCTAAAGTGACATAGTTCCTTAGGAATGAGCTAGAGTGATGGAGCCCCATCCAGTACCTTCGGGATGAGTTGGGACGATGGATCTTGTTTGGGATTTTCTGgggtgatggagctccatccagtttctttgggatgagctggggtGATGGATCTCCTTTGGGATTTTCTGGGGTGATGGATCTCCTTTGAGATGAGCTTAAGTAAAGGAACTCCATCCAGTACCTTAGAGATAAGCTGGAGTGATGAAGTTCTTTAGGGAAGAGTTGGAGTGGCGTTTGTGATCCAGCAGCTGTGTAA
>NC_035898.1:3371996-3372218
TAGCTTCGCATCAAAGCAAATGCCCAGGGAGCTCTGATCCATGCAACGTCAACAAACACAGGTCGACAAgcgtgtatatgagtgtgtgtgtgtgtgtgtgtgtgtgtgtgtgtgtcaccacGGCACGACTCACGAGGCAGCTTTTCTCTAGGagaaatataataatgaaaaggaaaaagaagatGAAAACGAATCAGAGAACTAAATAACACAGAGTAatga
>NC_035898.1:3373235-3373450
TAAAGAAACTgtatgattagaacattactatTTAGCTACATTAATGATTAaaactgcactgctgaggtatacTTATGATTAGAGTGTCactgagctagctagctagctacctgaGTAattatagcactgctgaggtacatttatgattagagtgtcactgagctagctagctagctacatgaGTAattatagcactgctgaggtaaatgtatttt
>NC_035898.1:3375011-3375756
atagtacagtttctaatcttttaattgagttagattgtaatacaGTATCCATTCATTTACTCTagcacagtttctgctcttttaattgagttagattctGATACAGTACCTGcaattttacagtttacagttacagttcctgctgttttatttgagttagaCTGTGATACAGTATTCAttctttcactatagtacagtgtctgctttttaattgagttagattgtgatacagtatcTATTCCTTTACtctagtacagtttctgctaatttaattgagttagattgtgatacagtacctATTCCTTTACTctagtacagtttctgcacttttaattgagttagattgttaTACAGTTCCTGCAGttttactatagtacagtttctgctgttttaattgagttagactggGATACAGTACCTGCAGTTTTACTATAGTAGAGTTTCTGcacttttatttgagttagaaTGTGATACAGCACATGCAGttttactatagtacagttcctgctgttttaattgagttagactgtgAAACAGTATCCACACttacactatagtacagtttctgcacttttaattgagttagattgtgatacagtacctgCTAATTACTGGATTCctttaaaactgcactgacaaaAGTTGTTAAAAAAACTCTATACATATATTTGACTTGACCTGACAGTAACCATATTATCACTATAGTACAGTGTCCACTCATTCAGTTGAGTTAGAGTGTGCTACA
>NC_035898.1:3380987-3381307
GGGTTTCTGCAGCTCCAGCACTTGTAaatccccatctctctctctccctctctctctctctctctctctctctctctttcattctctctcctcATTCCCGCACTCCCTCACCCTGCAGAGATAATTACCTGCTTTATGAATGGTGGGGACAGTGCAGAGACACAGAGGACCATCCATAACTCATACAAACATCAATGAAGGGATGTGATGTGATGACCCTCCGTTGGTgttggagtgatgaagggacTCTGGTTCTCGCATTAAGAGcatgttctctgtgttttattcacttcagttcagtttaattgaCCGATCCTCAC
>NC_035898.1:3387948-3388222
ggtagtgtattggaccgagACCCTGCCGACACAGATTCGATCCCGCATGAggtgcagtgtgtttttttttttttttccttttttcttgggtttacctgcttcgaGATCAACTGctttgcaattgggttcaacaaccctctgggctggagagctactagtctgtagcactccatcccattacacttcattttccaaaatataatttttttgtggcccgccatgtaatggcttagaaaatatctggcccgctgCAAAACTTAATTGGCGACCCCTG
>NC_035898.1:3473031-3473282
GAAAAGTAAAGAGACACAAACTCTTCACCCAAACTTTTCACTAACCCTTTTCCACtaactgaccactttattacaCAGTACACATTATATAATTGTGCAATTAATTACATAATAGCGTTTCAGCAATAAATATGGGTCAGTTTCCCAAacagggattaaacctagtcATAGCCAGATTttccttttcctctttttaaaatgatgtgtagTCCAAAACTAGGTTTAATAGTCTGGAAAACTTACCCATTTCT
>NC_035898.1:3488026-3488300
ATTGTTAAACTGAGTTTTGAGAAGCTATTTTAAATACATGCAGTGTTGTGTGGtaacaaaatatcaaaaaatcatcaaacaaactttatatTATCAAATTATTCATAATATCCCATCATCAACATTACCAGAGGTCAATTAaggaagtacaaatactttgttagcTTATTTACGTAGAcattttggttatctatactatactggagtattttatttaatttcaagtGACTTTATAGTTCtactatttacatttttccccccaattatctgaact
>NC_035898.1:3640474-3640931
aaaatctgtttttactCTGATATGAAAGAGTTTTTTTATCTACATTTGTCTACAGAAATCCAATTATATTAAACATGATTCCATTTATAACTGCAATAAAAGGCCGAAACATTCCAAGTGGGTTAATACTTTTTAtagacactgtaaaaaaatcttGGCCAGACAGCAAGTCTTGGTTGCAGAACTGCACTGTGCTATACACTTGAAAAGACTGCAGTGTGGAGCAAAAACACCCAGAACAAGAACACTACGTTTATGGTATTTGGCAGACTCTCTTATTTAGAGTTTATTACAATAGTGCTTTAGTAAAAACATTTCCTTATTCTAGTTTACGTATCAAGGCCTCAAGAGTGAAGAGATATCATTAAACTGCATGTTTTTGATGTCTGATACTGATATAAATAGCTGACTATGCCTTATACCACTAATAATACAAATCTAAACCATAGACACAGTA
>NC_035898.1:3653376-3653590
AACCCTAAATCAGACAAAAATGGACAATATGGACAgtgcaaacaaataaaacacttttatttcattgcagacagtaCAATACcaatatatttctgtgcatttcaggcctgcaacacattccaaaaaagttgggatggTAAAGCGTTCCCCACTTAGCAATGTTATCACTCCTTCTCAGAACACTTAAAAGATGGTTTGGCAACAAGAATACCAA
>NC_035898.1:3664931-3665384
GACATGACTTTTATACTGTCAGCGTGAGTCACAGCCGTGAGGAAGACAGATAAAGATATTCATTGGAAATTTACAGGAACAAGGCTGAGGACTGGCAAACAAGGAATTGCCTTCTGAGTGTTAAGGGTTGTGGCATGTCCAGAACCTTCATGGCTGTTTAACAAATTACTGCAGAGGAAAGTTTGGTCAACTTTATATTAAGTTTAAGGTTAGTAGGTTGGAGGAAACTGGGATTAAATAAGAAAGATTACAAATAAGGACTAAATCTGGCAAATAAACAACCTATAGATGGTGCCGTGggttaaataagtaaatgagtaagtaagtaaataagcaAGTTGTTTTTAGCTGTAAGGTTAGCTGGTATACAGGTCTACACATCAGTTCCTCATTTCCAAAGATTATTCATGGtaatcactaaatattctgTAGTAGTTccttaaaaaactttaa
>NC_035898.1:3676344-3676696
TGGGAGCAGACGGAGCGAGGCGAAGGGGAACGGATAGAGTGAGGCGAGGGAGAGCGAACAGAGCGAGGCGAGTGAGGGATGGAGTGAGTCTGGGACTGGTTCAGGGAtggagggtggtggtggttcaGTTTGGGGGGCCGGGGGGAGCGCGGGGGGAGTTCAGGCGGACATAGAGGGTCAATTAGGTCCATTTCGGTCAGTAAAGGAGGAGGTGGGACAAACTCCTCAGGAATTTCGCCATCAATTTGAGCAAGCTCCGCCCTCGACAGGAAATCCACAATACCTGCCCCGAACGAATCGCCCACAACGTTGATGGAGGTACGCATTCTgtcactacacacatacacacaca
>NC_035898.1:3701578-3701854
CCTGAGGTAGTGTAACATACATTGTCTAAATGTATTAATGAATGAGAAAACCCAGTGTTCTAATTTGGTGTTAAATCTGGCGATATGTTTTCTTATCAGAGCTTAATGTCTGTTGGAACTGGTCGCAGCATTTTAGACGTAGGAAAGAAGTGAGACGCGTACATATGCTAAATATCAGTTCTGGCTGTCCTCATTCTGTCTGTGTGCAGGGGAAAGAGATTGATAGACTAATGGTGGATCTGTGCAAAACGTTGTGTGGGGCTGCAGACTGATCAT
>NC_035898.1:3723784-3724047
acttacTACGGTCCCACCCTGACTCgccacagatccctccctcagacgaagtctgctggctaatcctgctgtgtctGTCACACTTTTGTATCttaaactgatctagtgggtggggctctggtggacGTTGATGGTTCAaagggtggtgccagggtggttctatgcacaTCAGAATAAGAAAGCCATCCAAAaagctcatagaagcatatgattcctgagaCCAAAATCTTTTAACTTATTTACAGAAATCATATggatgaatt
>NC_035898.1:3738933-3739411
AGTAGACAATGTTGTGACAACATTGTGTGTTTGTTGGGTAATCGAGTGAGGTGCTGAGGCATCGtttccacaagcttctgcaatgtcacattaatgttgcattattttttccCAAGAACTTGCACTGGTGATTTGGAGCACTGTGCAATAGCACACATTCTCAGTAAGGTTCAGGTCCTGGACTCTGGACTTTGCAGTGGCAAATCcacctacagatttcttttgtttttgcttttttaatcatacttacatttttaagattatcaaacacatttcaataccagacaaagataacatgagtaaattaaataatacttcATATATTAAGGAAAAACAAATATGTCCTAACCAACattgtgtgaaaaagtaaaaaagtatttgcccctaaacTTAATAACTTGGACTGCAATCAAGCATTAATAATAACTgccaatgagtctttcacatctctgtgaagGAATTTTGGTCTACACTCCtt
>NC_035898.1:3754209-3754457
GACCTTAAGGATGAGCTTGCTCACCGCGACTGTCCTGCCTCACTTGATGACCTGATTGAGCTGACCCAGAGGATAGACCATCGCCTCAGGGAAAGGCGCAGAAGGGGGTGTACAGGACATGTTCAAGGTCCTCATGATCGGCCCTCCGCTGGGGGGCCTTCCTTGGCCTCCAAGAACCAACCTGACCATGGGGTCCGACCTGTGCGGTTAGGGCACACCCGCCTGCCAAGGCAGGAACGCGAGGCCCG
>NC_035898.1:3782696-3782996
TAGaaaattttggcttcatttataaaataaagggACGtcttttgtttgttaatttcatATGTAAACAGTGAATCAAACAGTATCAAAATGCACATAAGCAAGTCTATTAGCGATAAAAAAAACGACTCCACACAGTTTGAGGAGACCTGATGATTAGCTCTGCatttagcaccatgctaattggTAAGATATAAGCTTTCGTTGTTTGCTATCTACATTAACCTTATAACGTGAGTGTACAAGATGCAATGTTGTCTCGTGTAACTGACTACATTTTACAGTGAGAAGGGGAAACGTGCA
>NC_035898.1:3790432-3792064
AGCCAACTGATATGCAGCTTGAAGGTCACGCTTCATGTTCTTCACATAACGCTGATAAGACTTGTGTGAAGACCCATCACTGGATACTCCAAAGCTTAGATCTATGGGCATCCTAGCTTCCCGTCCAAACAATAGAAAGTATGGGGAATAACCTGTTGACTCATTCTGTGTACAATTGTATGCATGAACCAGGTAACTGATATGTCTGCTCCACTTTCCCTTCTCCTGTGCACCCAATGTCCCCAGCATGTCAAGCAGCGTTCTGTTGAATCGTTCAGGCTGTGGGTCTCCCTGGGGATGATAGGGGGTGGTCCTAGACTTCTTCACTCCAAGCATGCTGAACAACTCATGAATAAGCTGACTTTCAAAGTCTCTGCCTTGGTCCGAGTGTACTCTCTTGGGCAAACCATAATGGACAAAGAACTTTTCCCACATCACTTTGGCAACTGTAGTTGCTTTTTGATCCCGTGTGGGATACGCCTGAGCATAACGGGTGTAGTGGTCAGTCACAACCAAGATGCTACTAGTGTTTGATGAGTCAGGTTCAACAGATAAGAAGTCAATGCAAATAAGGTCCATGGGGCCCTCGCTAGTCATGTGCAACATTGGAGCAGCTCTCTTAGGAAGGGTTTTTCGCTGAATGCACCTAGCACAGGTTTTGCAATACTTTTCAACATCGCTTTTCATGCGAGGCCAGTAAAAGCGGGCTCTCACTAAGCCATAAGTTTTGTCAAACCCTAAATGGCCAGAATGGTCATGCAACGACATAAGCACAGAGCTTCTAAATCGTTGGGGAAGTAGCAGCTGTTGGCTGGGTGGTTTATTGAGTGATCGGGACATCCTATAGAGAACGGCACCTTTGATCTTCAGTTTCCCCCACTCCTTTAACAACAAGGCAACATCTGCATGTCTACCTTTGTCAGCGTGACCAGGGTCTCTCTGTTTCACTGCTTTCCACACTTCCCCTATGCATGAGTCTTCTTGTTGTGAGCGAAATATCTCTTCCTGACTCAATAGAGGTAAATGTTGCATGTTCACTGAAGTCACATTACAGAAAGCCTGAGGTACAGCTTGCTGGGATGCACCCAAAAAATCAATGGTTCCATGATGTCTAAGAGGTAGACGAGTTGAGACCTGAGAAGAGTGACAGAGGGCCTTAATGTGGCTTGCTGGAATTTCAGTCTGATCAGTCTCAAGAGGGACAGAGGGAGGTCGACGGGACAAAGCATCAGCATCTACATTTTGCTTGCCGGGTCGGTACTTCAAGGTAAAGTCGTATGTCGACAGAGCTGCTAACCACCGATGACCAGCGGCATCTAGTTTGGCGGAAGTCAACACATAGGTCAATGGGTTGTTATCTGTGTGTACTTCAAATTTAGCACCATATAGatagtcatgcagcttgtcgaCCACTGCCCACTTCAGAGCCAAAAACTCAAGCTTGTGAGTGGGATAATTCTTTTCAGCAGGAGAGAGGCTTCGACTAAGAAAAACAACTGGTCTCAGTCCATCACCCTGGTCTTGGTAAAGGACGCCCCCTAACCCTTCTCTGCTAGCATCAACATGCAGCACATATGGCAGATGAGGGTTGGCGAAAGCTAGTACAGGAGCGTCAATTAAACTTCTCTTGAG
>NC_035898.1:3794437-3795334
TGCTGTAGTCACTGCCATGGTTGCTCTGTTCTTGGCAGAGGATCGTTCTGAAAGCagttcctcttcctctctgacTTCTTGAAGCAGCTGCGTGAAGCTGGGAGGTGGCTTAAGCTTGTATGTCATTTTGATGCGTAAAGCAACTAAATCATGGGGCAATGCTCCTCTCACAACTTGATCAATGCGAACACGATCTATGTCGGCTCTTTCAATCCCACCTTTTCTATACATGGAGTGCAGCAGTTTATCTAACCTGAACAGATAAGATGACAGCTTCTCATTATCTTCTTGAAAAGTACTGCGAAATTTTACCAGCAGATCAGAAGCATTTTCAGTAGTTCCAAAGGCAGTCTCGAGTGATTTTAGATAATCAATTGCAGTTGCATTAGGATTGCTCACTCTCAAAAATCGGACAATGTCAGCTGCTGGCCCTTTGAGACTCTCGGAAATTCTCTGCTTTTTCACATTGTCTGAACACTGCCACTCTTCCAACATGTGTGCAGCTTGTTCTGCCCAAGCCTCATACTCTTCTTCCCCAAAGGGAGTAGGCTTTTCACCAGAAAACAGTCTGAGCTTTCGATAATTTGGGTTTTCAGTGGGGGTGATATGACATTTTTCCACTAGGGAGGAGATAGCATTTACAAGCTCAGTATTCAGAGCGAGAGGGGCAGCTGCACTAGGAACATGACTGCCAAAGCCTTCAACATCTGCTAATGTCTTGCCTTCATGTTCAAGAAATGtcattagcttagcatagaaTTCTTCTGCCCCAACTGAAGCTTGCCTGGGGGTAGGCTCTACAAAGCTGACAACCCAGCTACCCCACTCATCTCTGTCCCCAATCTGTTCTGGCACACTAATCATGGAAAGATCAGCTGATGTCTCTATCAGAATAAA
>NC_035898.1:3811264-3811556
CTTCCTGAATGATGTTCAGAAAACCATGACATTCTAaatggttcacatactttttcttgccactTAAGTTAAccatttcaaatattttttacagaaagcTTTTAGTACCACCAGCTTTTGTACTGTAGCAATGCTATTTAAATTAAACCTCAGGCAGTTTTCTTTTTAGGAGGCAGAAATTAAATACATGTCATTCTCAACATTTGTTCTGTAAGGGTTTGGGAAATGATAAGCAGTTGGAAAACAGTTAGATATGGTATAAAAGAATATGATGTGAATATGAATCTCCATT
>NC_035898.1:3825221-3825466
aagaaaggacaggaaagaaaggaaaaaatggtGGCACCTTGTTTGCTAGCAGATCATCCTGGATCTTCTTCATATTGGCCAGTTCCTCAGACAGAGCGTTCTACAGAACAAACAATTTCACCAGTCAGTCAGAGAGAACTCactaaaatactgtactttACATATCAAACAGCTTCTTTGAGCAGTAAGTAAAAAGAGCAGAGAGATCTGATACACACTTACAGCAAATTAATACACACATGATC
>NC_035898.1:3872782-3873123
TCCAGTCCAAAGATTATCTTTTGTAAGAAAATGGAGTGTGTCGTTCCtacgccttaattatctcatacCCACATTCTAGAATTTTGTTTCCATACCGTAATAAAGCGTGGCCATgcataattaaattttttttttgtattttattttatttaattattattattttttgtttacatgtCACCTTAGTGGCTTTGtatatgtctatttgtgtaagtatatatatatataatttatcacaGCTAAAACAAGCTTACTTTGGAAAAGGTGCATAAACCCTGGTTTGAAGGTTTTATGCTTTAGACTGTATCTGTATTTCACTTTTTACTGGTTTGGTGTTCCAC
>NC_035898.1:3886821-3887177
GGCTCATTGTGAATTCTTGGTATGATGTGTTGGCCATCTGTTAACTCCAGACTAAATTAGTAAGGTGAGATTACTAGCAGTTGCCTGAGTTCAGTGCAAGGCCAGAGCTacacatatcttttttttaggtGAAAGGCAAAGAATAAAAGGGTAGCTTTTATACCCTTTCAGATATTACAGATATGCAGTATGACAGTATTTAAggataaatgttaaatgtgcTTATCAGTGGGCTGGCTCCCTCTAGTTGACACAGACTCATCTGTAAAACGTTGTCAATTTGGAGATGGCCTTTCCAGATGTTCTGCCTCCCTGCCAGAATCCAACTCCCTTCAAGTGCATGTGCGTCACGCAGC
>NC_035898.1:3892100-3892355
ACAGATTTTCTGCAAAAGCTTGGTGTagtcctttctttctctttttcattcaGAGACGTTCCTTGAAACCATGTTTGTAGACCACCAAATACACAAAGTCCCACAAAACTCATACTGAAAACTGTGGTTTCGTTCTGCCTCTGAGGCGAATAACTGCCAATGCTGTCGGTTGACTGAATTTTCACTGCgcattttgacaaaaaaacgTTTACCCAAGACAGTTAGCTTTACCTGGGCTTGAAATAATCGAGTCTT
>NC_035898.1:3916726-3916949
CTCAGGAAGATAGTGGAAGAAAGGCATTAAAAAGAGGTCCTCAATACTAAACCTgtagaaactttttttaacctGAATAGTATGGTGCTTCTCCTTTGCATCTGATGCAACTAATAATGATTTTGGAAAGTCTTAGCATTTTAAAGCGCTTGTATCACCAAAATTCGAAAGCAGGTATATACACCAGTCAGCCATAACATTTAACACATGATAATCCCTAAAC
>NC_035898.1:3919071-3919316
CATGCTGGATcactaacaagataacacctcacaacttattcAGGTGTGGACCAAGCTATAACCTGAGGAAATAATATtacatgatcaatttacatactgccaGCGTAAGTCTAATTCTGAATTGTTTTTAGCAGTTACAGGGTCAGATTCCAGAACAGGGATTtagcctagtcctggactaaATAATTTTGGTGGAAATTCTTCAGTTAAATGCTGTATAGTCCAAGACTAAGATTAATCCCTGT
>NC_035898.1:3920007-3920317
GTTGTTTTGCCATGTGCTTCAAACATGTAacagacatatattttgggctagtttaagcttctgaagggcaggttttagactgactttgggctggatatttttgttggacctggcaaccctggtctCAGTCGCTATCTATaaagctaactttcctgttccaccttaaattctgcaaCAGATGgtagaggctgcagcatttaaggtggaatagaaaaataaagctaatttcagctccacatcaaagaggaattaaggaatagataatagataattatttgctgcaccacctgccccatttttgaagacatac
>NC_035898.1:3970620-3971076
AAATACTTTAACTTAGttcatgttcacacagcaggttaaTGTGGTCCAAATCcaattttattacaaaatatgATGTTTAATTTAGCCTGTTTACAcaatctttttaatgtgacccatTGCAGATATCCGTATAAAGAGGTCGCACTGTGTACATGAGGCTTGTGTGCAATAGAGCATTGCTACACattaagtttcagtttcatccatGCTAGAGTCACAGGAGAAATGAAGTTCTAAACCGTTTTTAagcctttaattttcctaaggCAAGCAGCCACATCCTGTGGCCACATTTGACGATAAAAAACGATATTtcgcattatttaaaaatgtgtttgtttaagtCTTACACTgcacaagccttatgttaagCATCTTATATTGcgcttttttaaatgataatggGTTACTCAATATATTAAtagaaacaatatatttaaggtttttttttattta
>NC_035898.1:4009813-4010245
ATCACCCAGAGTTCGCAGGCTGGATTTTGGTACAGTGAGTAAACCAGAGCTCGCTGAACGCAGGCAGCGGGACGGGCAGTATGgtattaaaagttcagaaaggTAAACCGGAGCAGTGTTATGTAGAGCTTTGTATGTGAGTAGTAGTACCTTATATGTGATTCGATATGACACAGGCAGCCAGTGTAGGTTTTTGAGTATGGGTGTGGAACTATAACAGTAAACTCACACATTAAGagaaaaatgttgattcaatgctGTCTGACTTCACTTAGGCTAATAAAAAAGCAGAGACACAAAACCCAAACtgcaaaaaaagcagaaatgctACGCTAGTAGCATTAAATAGCTAAAAACCAGACTACTGCTGCcttttgaactcttaaaccaTCCCCGATATTTTCACCCCAGTTAACAACACAGTTCCCCCTG
>NC_035898.1:4015715-4016093
TGAGCATGGCTATTAACATTCCCACTAAAAACTTGAACCCAGCCAAGATCggttgctgtgtctgttagcattgtagctTTTAACTCAGCTGAGCACCACTGTTAGCACTGCGGCTAAACCGCGCCAACCCAGGCAAAGCCAGTTGCTGGGTTTGTTAGCATATCGGCTTTTAATCCGTCTAAGCTTGGCTGTCAGCATTGACGCTAAAAACTCCAACCCAGACAAGGCCAGTTGCTGTGTCTCTTAGCATATCGGCTTTTATCTCAGCTGAGCCTGGCTGTTTGGCATCGCAGCTAAACTGCTCCATCCCAGGCAAAGCCagttgctgtgtctgttagctttTTGGCTTTTAACCTGTCTAAGCTTGGCTGTTAGCAT
>NC_035898.1:4028331-4028873
TATTCatgtgtgcgagtgtgtatgactgtatatatgtgAGTTAACACATAGCCCTCATTCAGAACTTTTGTCAACAAATGTTTAcccctcttttctctttctgcctctttctGTTCCATTcttttcattacttttcatCCTGATCGTCATCCACTTTtccccttctttctctctttttctgcctaTCTTTCTACTCCTACATTCTTCTGGCCTGCTTCTTGCCCCTCCTGCCCTCGCTCTCTCAGTGCGGGATGATTTCTTTGGTAAGGCTCTGGCCCTCCTGAttcctctgtgtttgtgtgtatatatgtgtgtctttgtgtgtgtatgtggctCCATATCAGTCTCCCATGCTTTCAACTGTGTGATAAGATTTGTGTGATAAGCCCCTCCCCTCCGTTCCCTTTATGCTGTTATGTCCTTTTTTTATGTGTTGCTTTTGTGAAACCTTCCCTTTAGCTAAGGCTGCTTGGTGCTGTGCTTCTGGATGGCCAGCTTTTGCTGTACTTTTAATTTtgcattaattaaatgtataaatagtg
>NC_035898.1:4062640-4062880
tCAGTGCGTCTCTGATaagcagatggttggacgtcagcaggagGCGGTATTATTGATGATCTGATCTGAATAgtgtgatgtgtctgcgtacaAAAGTACAtgaaagcaataaaacaatctttttttaaagattgagaAATGTTTATGaaaaatttaagcaggactggtatgtttcaccTATTAATAGACAATAAGGGTTCATTGGCTTTTTTAACATTCACTTATCAAGTCAATCATTTT
>NC_035898.1:4063857-4064078
ACTTGTTATGGGATCTTTGTAACTCAAGTCAGCTTTATTTGCCTAATTTTTCAACACGCTATTTAGCAGCctaggttaggttagctagtgcTCGGAATACATTAGCGACGGTCGTAGAAAAGAAGGCAGTAAGTTACACCGCATGCACACTTTAAACAGGACACGTTTATTATTATAACCCTGAGTTAAATACGCATAAAGACCAACTCCACAGCACCAGC
>NC_035898.1:4066758-4067010
AGAGAATTGTGAGTAACCAAAGGCCAGGAAGAATACATCAGTTGTGGCCTCGAAATCTTCCTCAACATGAGCTGCATGTCTCAGATGTATATATAGGGCCCTAACTCTGGAGTAGCTTACTTTGATGTAGCAGCCAATAATTGCAGCCCACCTCAGTGGCAGCCTTGGCTTTGGGATAGGGCAAATGTCCTTTTTAGCCAAGGGTGTCAAACCTTAACCACAAAGGGTCAGTTTgactgcaggttttcattc
>NC_035898.1:4071836-4072131
aaaaaaaaaaaaaaaaaaaaaagtaataaaatgctGAATTTTCTCACATGCTGTGAGAGtaattttgagtattttgtctatgaacagtaaaaatacatGTACAATTGTTAAGGAGTTCCAATGGTTTTACAGAACAATATAAAATCTGAGAAATTCCAAAGGCAAAAGACTTTagcaacaaaaacacagaaatgaaagcaaagacggGCAAAATCCACACATTTTGTATataactgcaaagaataaactaaccaagtatatttggaaaatatatatttactataattttcattgc
>NC_035898.1:4078333-4079000
ATATCCGTGCCGTAGACTGGTGAGGTCATTTTGATTTCCCAGAAGTGCTGCCCCTCCGAAAGCTCTTTGGACCCGCGGATGGCCGCCGTGCCACAGCTGTACTCCGAATGGAAGCTCACCTTTCGGTTCTCGCAGCTCAGCAGTGTGGCCGCTGACCGACTGCCCTCGTCCCACACCCAGTCAAACTCTGGCACATGCACACCATCACACAGCACAGCCAACCAGAGATTCATTGGGTTACAGTTAAATCAATTAAAGGACCGCGCTAAGTAGAGGAAATGCAGGTGCAGAAAAGAAGCCAGCCAGTTGGAGCACTCTTACCCTGGTCATCCTCGCCACAGTGGCAGTCCCTTAAGCGTGTGTAACTGCGCAGACGTGGGTTGCAGCTGGGTTCCATTTGCGAATCGCAGCTGCAGTATGACTCTCCGGTTACTGGCACTGCACTTGGCACTGACGGCACGATGGCAGAATACTCGGCTTCTGAGTCTGAGTCACTGTACTGCAGAACACAAACTCTCATTTAGAGATGTGGGTATGGGTGGGTAACATGGAAAATATTTCAATTCAATCATGATTACTTTTATTAGTGTGACAAATGAAAACAGGCAGTGCTTAAAAAACAACACTGATCCATTGTACCATTATTACTGTAGAAAGCTGTATTTTA
>NC_035898.1:4094173-4094483
TAACTGGCCaacctaacgctagctaactagctaagctaacattagctagcgcGGCAACGTAACGCCAGTCTGCCCAGCTGCTGGTTAACGCAGCGCTAGCTAACCTGGCTAACGCTGGCTAAGGCAAAGGCAAAATTCGCACGCAGGCTggctaacctagttagctagcgttagctacgtTTGATCTTACGCTGCGGCGGCTATTTGTGCTTTAGAAAgtacaatacattattttctcatttttttaccAGAAAtcaagataaatatataaaataaataatttacaggcATTACGTCAACAGGGACGTCA
>NC_035898.1:4094688-4094942
ccTGCCCGCATACGAGGCGCCTCTTACCGCTGAAGACCATCGCTGCTGAGGCGCCCATCACCGCAAAGAAGGGGGAGTACTCGGGGCTTTCGGCGGACATTCTCCTGCTCGTTCAGGACACCGTACAGACCAACCACacggatagagagagaggggaggcgAAGGGCTCAAATGTCCTCCTAGTTGCTGATGCTGTGTCTATGTTGTTTAAGGCTGCGACTCGTCCACAGTGCCGCTGGCGTTAAAAGAGTCCA
>NC_035898.1:4124799-4125222
TCCAACCAGTGACCACAGACTGGGCGCAGAGAAAGTTCAGACAATGTTCCCTCTAATTTTCTCACAAAGGGTTCAGCTCAAAAATAGACCATGACATTTATGACCCATACCAACCCAAACACaaagactttaaaataaacattagccTAAGCCTATATGTACTGATTACTAATTGACCAAAACAACAACTGAacatgtggagaaaaaaaatacatataggaACATATAATACTTTCCTGGCAAAATGAATGATGGAATATGAAAAAATTTGCACACATGTTCCTCATAATAACTGAGCCCAAAATATTACAGTACTACTGTTGTTTAAAGGAATGGTTCAGTGATGAAATTTGGAAAATTTGATTTGCACAGTTTCTATTTACCCACATGAGGGACTtccataacattttaagagtatcaaac
>NC_035898.1:4130927-4131294
TTCttcatgtttagggtcatcttGCATACCTCACAGCTAAAGCATCCTTTATGCCAGTACTGattaaaagagacaaaaaaaaaaggaagagacagaaaaaaatgagtaaacAAGCAATTAAAAGAAGGCTGAAGGCTCATCTAAGCTCATCACTGTCTGTTTTTGAGGTTTAACTGCAGTGCATTGTATTGACCCAGTTGCATAACTCTGTTTGCTAGGGTCACTCGCTGTCAGTGCAGTTTCTCTGAAAGAGTGCCATGtatgttttcattggctgacAATGAGCAAACAGCTTTGCTGACGAGTGATTTGCTCAAACTGAAAGCGAAAATGGGATCAGTCATATAGTAAATCACATGAATGATTT
>NC_035898.1:4139431-4139670
gctccctctcgcTTGCACAAGGCCCCTGTACATAATAAAGTTGACCCCACCCTTGCAGAAATCTCAGGCTATTTTCTAGAGAAGGCAGTGACTGTAAAGTGTTATTTTCACCACAACAGAAAACTGCTATGCTGAAGCGCTGTGGAGGGTGGGGTAGGAGTGGAGCAAGACTTCCTTTGACAACTAGGCCAAATGATAAATGTTTTGTAGTAGCCGAGTTTATGGCTAAAGTTGAAGGT
>NC_035898.1:4141305-4141598
ATAAacatgattaatatgatgaCAGTCAACACTAACAGTCAGGACAATTGGacattataaaccatttattagTAAATTCTGGCTTAATGCATATATCCAATATTTCTATCTACGTATCTGCCACAAAAATATTTGGcaaatttataaaatgtttttaaagataTCCACTTAGACTGACTACACAGAGAAATGTGTACATATGCAGTCAAATGAATGAAATCTAGCTAAATATTCTACTATTTCAGAGTACAATAATAATGTCAtcaaaaatcaatgtaaaatatcGGTAAAAT
>NC_035898.1:4148039-4148317
TCCCTTGCTCAGGATCGTTTGTTTAGCAATGTGTATAGGTTACCAATTTATAATTGTGTACTTTTGGCTTATGTTTTCTTTCACAAAGTAAAATCCAcgcattttatttcatttcaataGACATGCTATTCAATGGGGTGTAGCTCAGTGGTAGATCATTTAACTGCAGATTAAGAGGTCCCCGGTTCAATTCCGGGTGCCCCCTATATCAAGTCCCTTGCTCAGGGTGGTTTCGTTTAGCAATGCGTATAGGTTACCAATTTATAAGTGGGTACTTT
>NC_035898.1:4167320-4167530
ttgaaacagaacagaacagaaggtCATAGTGAacaatttaaaaagtttaactCTAGCTTTCTCAACCttgttttcataaaaaaatagctatttcttGCAAAAATCCACCCTGTTGTGCAGCTTGCTCTGGCAGGATTGACTCATAAATATAGTCTGAAATCTTATAAATATGGTAAATAgtcaatagaaataaaaattgtatgttttgag
>NC_035898.1:4173587-4173857
AGGGAAGAAATGGATTTTCCAGCTGACAGGTGATACCTGAGTTAAATATACCACAATATAATCAGATCTGTCAACACTCGGTAATTGTTAGCTCTGTTTCACTTTCAAATGGTTTTCATAATTAGGTTTCCTAGACACCGAAATGTTTCAAGGCCATCTAATTAGGATGAGACTAATTAGGGGCATACTTCTATACCTTTAAATCAGTCTGACTGTATTTACATAATAAAGGTGATATTATATGCAGTCAGGGGTTAAACTGAGGCCATA
>NC_035898.1:4189655-4189878
atattatatattgttggTCTTATGTATGCTTTAACAGACCACACTATTTCCAGCTCTGTAAGTTTATGTTATTGTACTTTATtgtattaaagattttttattgtctttaaagcagcagttttgtacttttttcaAGTCCAGCCCGGCATAGGCCCATCATTACTGGATGTTTTTATATGTCACCATACATAAAGGAATCTAGTAGCAAGATGTTCGAGGgagc
>NC_035898.1:4193995-4194327
atacatttaaacaacacaaaTGTTATAGGTAACATTGCAAAATGACaccaacactacactacagacaAATTCTCTTTACTAAGCGTCTTCTGTCTGTCAATCAGTGCCCTCCCAGCTTACACACATATCAATGTTCAACTGTTCAGTTGAAATCCTCATTGTGCTGTTTTCTCAAAATTGCAGGGGGCCGATCACAAGGATGTAAGGACGCATTGGTTAGATTTAAGTGAATTCTGAGCACCGGTGAAAGACTTTCACATTGGtagcaatacacacacacaacacacacacactcttctgaAGGCCATGTACACAAACGGAAACACTTGGTT
>NC_035898.1:4214647-4214931
TAGTGAATGCTTTCCGGATCTTTCTTACCGTCACGGGCCTGTGGATCCTTTCATGTGTCTCCATGGCACACTTTCCTTGCCACGGCAACCCCGAGTCACACCCTGAAAGTCCCCTGTCTGTTCCAAACGTAAAATGTGTGTGTCAGTCACACAGGAGAGTGTATGCCAGCACGCGTCCAAAAAGTTCGAAGTGTGTGTCAGAGAATGGCAAATTACTCTCCTAACCTCAAGCCCCCAACCCACATTCCTctactgtctttctttctgtctctctctctctttct
>NC_035898.1:4248439-4248734
GTATCtttaaaggcattattttcatgTACAGGTAAGAGGAAGGGAACAGCGAATGCCCGTATGCCAGTGAAGCTATGCTGGATGAGACGGATGCGGATTCTGCGCAGACTGCTTAGACGCTACAGAGAGGGCAAGAAGATAGATAAGCACATGTGAGTTTTTTATGGTACATTCCCACATACACTCTACAAATGTTTGaatgttttcagagatgtaGAACAATCCTAGAGGGCTGgccattcataaaaaaaatgtactgtatgttaaaaattgtattaaactGTATTATGGATAT
>NC_035898.1:4248948-4249159
GGAAACGTGTTTAAGAACAAGCGCATCTTGATTGAACATATTCACAGGCTCAAAGCAGACAAAGCTCGCAAGAAACTGCTGGCGTAAGTGtccaatttacatttattttgtatatttcaaAAGCAAGCACAGAGTCTGCCTCTGTTGAGTGTTTAGAGTGGAATTTAAAAGAATTAATGCCATGCTCAAGTTGCCATTGTAGTGAGGGAAG
>NC_035898.1:4303021-4303312
GTTTCTGATTTTGTGAAATTATACAATGACTTCACTCAACTGTGCAGATCTTGATGCAATGTTACGCAATCTCGCTCCAATACTGTGAATTCATAAGAAACTGCTGATGCTATTTAGTGATTGCTGCTTGGATTTGCTGTGTGTCCACAGCACGAGggcacacacacgcatacacgctcacactcacacacagagttaTCTCATCGGTTGTGCCCTCGCCCTGGGCAGTGGAGAATGGCAGACAGGGCACATGCTCAGCAGAATGTCCTTGTGCCCACATCAGTGccaacc
>NC_035898.1:4319271-4320007
TACCTAACATCTCCCTGGTACTCTGTGGCCGAACAAATGAGCTGCTTAAGTTGAACTCCTCATTTAGATCTGAGGAGAACACACTGCTTTCCCACGATACATCATCTCACATTAGCTTCTGCAAACCACAACATTATACCGTCTTTTATCTATcagtaaaaaacatatattacagCTCTTAAGCTATAAAACATCACAGTTTGGTTTCTTAATTAATTGCCAGTAAGCATAAGTGCCTTTAGTGCTTATGCAACAGTATATATCAGCTCAGCGTATCTGCAGCATATTCAGCACTATAGGCACTTACACTATATCTTcacatgtttgtggacacttctAATAAATCCACTAATGAATCCACTCAGCTACTTTAACagaatttcttttaaaatgtcaggACAGCTGATGTGGACAAATTACAAACCATTAAACTAAGGCAGATTTGGGTTGTGATTTTTAGCTGCAGGGTCAAAggtcatttctgaagtgttttttttttctaagtaagCACTGTGCACTGTGTTGTGCTGAATATTTAACTCACACTTATTAATTAGATGAAATGTGTTAATTAAGGAAATTAAGCTTTCCGTGCTTCCGTGTGACACAGAGGTTGGTTTATGTGTTCTTAAAACATCATTAAATATGCCATAAAATATCCGCTGATCTGGTCAAAACATCAGTGTGTGCAGGGCCAAACCCAAAAGGTGCAGAAAAACTACAGTTCTTACATCAC
>NC_035898.1:4321424-4321642
gggagggaagaaaaGAGGAAGGGAAGGTTGGGGGTTTACTTCAATtattttatccatccatccatccatccattcatccatccattcatccatctgcACGGAACTGGAAGCAGCATCCTCTGTTTCTACCTTCACTCTCTTTTCCGCTAAATCAAGAACACAGAGGAGACTTCTACTGTGTTGTAATGTAAGCAAAACAAAATACGATTAAAAAATCT
>NC_035898.1:4324073-4324413
ccCCAGGACACACAAAATGCCTCAGTTTATCTCtgcctctacctctctctatcaccctctctttctctctttcactaaaTAGGATTACTGTATTGATTGGAGTAATTTGTAAATCTCCTTACAAATTTCTTTGTCTGGTGTCATGCGGCCAAGCCCTGAATGCATGCCTCTTCTTACTGGTTGCACCTACagtatcttttcttttttagacaGTAAGCTGCAGAAATCACACAGCAAATGAGAGCAGCGACCTCACGCTCATTTGTGTCTTTCATTCACTAATTAAACGCTCAATTAACTGATTCTCGATTAATTTTACTACAAGCTAGGCAGCCAAGAA
>NC_035898.1:4380306-4380537
ttttttacatacaacaTTCATTTTGCACATACTATTTACAAATCTACATTATAAATGTGTCAATcagaaaatgtacagttttaaattggtaaaaatgttgcaaaaaaaacgtgagatgtttaaaatttgtttacaggcctgtcacaataattacattataaagttattgtataataaatggacatgaccttaataatttctgggacacaACAGCGTccacacacataaaaa
>NC_035898.1:4397804-4398057
CAGACGAACGCTCTCACTGACGTGAGCTGGAAAAGTTGGGGAATATTTCAGCCCTCTGTTGCTCATTGGCTCTCGGCCCTCCTGCGCAGGACGGCTGGAGTCTCTTAGGTTTTCCAGAGCCGTATTCATGTTTGCATTGCAGATGTGTGCGCTcgcgtgtgtgcgtgcgcatAGTCTCTGAGGTACTGCTCTACTAACTCCCTCATTACTCATCCTGATCAGCACACCTGTGCAGAGGCAAAAATAAACGGCA
>NC_035898.1:4427321-4427562
gttaaaacaagctacgtggtacgaaccgctagctaataacggcctggtttaccggaacactcagggttcctccgttttgtttttttttgctgtcaggcggcatttactagcactaaagttagctgatgctgctgcacccagtcttAGTGGAAATGGAAGTgccttactcacccaaataaacagttttcaggagagaaatctgtgtagattaacatccagcactcgtttgactttaaaagaa
>NC_035898.1:4444474-4444716
TTGCCAATCCAATGAAAAAGTATAGCTAAACGTCTTTAGCTAATAGTTTTGAAACAGTGAACAGTTACATAGTATAATGTGTATCTAAAACATCATTAATTTGGGTATGAGGTCATTCCAAACTCTGATATCcgacttctgaggtaaatggaaTGCAGTATAGGctttaaatacactttatgTACAAATGTTTTAGGACACCCAttcttatgaatgcattcagctatgTTAGATAAGTTGCA
>NC_035898.1:4448532-4448770
TAAGTTAGggacttaagttttttttacattttcctaaGATCAGACAAAGAAAGCAAAGTGTTGactcaaaacacatttatacaaaacacatttataatacaGTAGAGTTCAATGGGCAAAATCTATACTTAGTCAGTGACTATATGCTACAGATCCAACAAACAATAATTATggtataaaacattaaaaaatatgttaaaaacacaactaaatatgcaagctgtaataaaaaaaaaag
>NC_035898.1:4453527-4454071
AATGTTGTCTAAACTCCCTGTAATGGAGAGATCATCGCTTCAAAGCAACATGAATAATTCATCACTCATTACTCACAAAGCAGCCATCAGGAATTTAATCAAGAAGCACACACCTGctgtttgctctctctctctctcacacacacacacacacacacacacactctcactctctcgctcgctcaccTACACAGGCATAAAATCCAGCACGAAATCTGCTAAAGAGCGGATAAACACTGGAGTATTACAACCTGTGTGGTTTGGGTAGAGATGATGGGTTCAGTCTGTTCCTGCACAATAAgcctctgcagatcctgtcagTATAATTGGTATAAAAGTTATTATACTGGAGAACTGTTCTGAAtgcttttctgttctttaaaaGTGTTCTATTCTTTAAAAGTCAGTGTAATGCATTCTCACTTAATATTCAGCGTAATTAAGAATGTGAATTTGTGTCTGTGCAGAAAAGTCATAGAGGACAAAATGTAATGATGCCACAAAGTATAAAGCTTaaagattactgtaaattaaaccATCACCA
>NC_035898.1:4478302-4478600
AAAGGTGTCTTATAATGTCTGTATACAGTATTTCTTTGTTAGTTGTTATTTGAGGTATACATAGTAAGCAGCCCATGAAAGATTGGTTGGTCATGGCTTTACAGGTCAGTGTTGGCTTTATTATGCCAACAAGCTTCTCTGTAAATGTTTAGAAACTGGATTTTTGCCTATATGGCGTCAcgtcaatgtcaaaagtcagggGAGCAAAAATACcagatgaaaaaaattaaccagcgtgttttaacattttgtgtatgtaaattaacttctcctAAAGGCAAATGTGAAGCtcatgggc
>NC_035898.1:4526677-4526895
CACCCACAGACAAACagcccacatacacacacccacacactcactgaGTGTGCACAGGACTGAGAATAGAACTGAAGAATGTGCCAAGTCAGGCTGTGAGGTCAGACTGGACTGACATGAACCAACATGTGgttaaaaaagcattaaagaTGCCACTTTCCTAACAGTGGGTCTAAAGAGCATAGAGCAGTACCTCACGgctatgacttttttttttt
>NC_035898.1:4530382-4530718
tatatataaccCGCGTGTTTAACTCTTAAAAGTCATGTTCCATacgagacagacagatactttcTGGGGATGAAGCCCTGGAGAACATCTGGGGCTCCACTCAGGTACTTTGAGAGGGGTCTGGGTCTGCTAACAGTGGGCTAGAGTCAGTGtaggagtctctctctctctctctttctctctggtcgGAGGTTGGGAGGTTAAAGCTCATGTCGTGACGGACTCTTGAGTAGTCAGAGCTGTTGTTACATAATCTTCCATCACTGGCCGATTGAAGAGATTGAAAGGTCTTGCTGTCACTCAGTGGAGCCGTTTGAGCTTTTTGAATCGTGTTTT
>NC_035898.1:4556572-4556963
tttctttttctcatctATCTCttgttctgctctctctctttctcaggtaGTGTTGGGATACTATGGTACATGTTCTGGATCTTAGTGTCCTATGAGAGTCCTGCTGTCCATCCTACCATCACTCCTGAGGAGAGGAAATACATTGAGGAGGCGATTGGAGAGTCGGCAGGACTGGTCAACCCCCTTCAGGTGCACAGTTTAGCTCTTTATTCACGTCCACTGTTAAAAACAGGCGCtcttgctcacacacacacacaagctgacACACATTGAAACAGCTTGTCCTCTCCCTGCTGCACATTTCTCCTCTCTTTTATTTTGCTGTGCTGTGGGTATGTGTAGgtgtgtgagtaagagagagagagagagagagagagagagagaaagacac
>NC_035898.1:4575403-4575920
CCtagataagttttggaaaaataaaaatacgcagaaagttttggaaaagtcatttaaatttggtctacaaatctttgtgtttcagtttatcgatggagaaaatctattgagagttaacaaatacatcagatcAAAGTTAATGCAGTAATTTAGCTGTACACAACAGAgctcacattttattaaaaaagctgtgtcaacatttttatctgatccattttagacctactatattatatcaattttaattatagctttagttgatttttgtttttattgtccatgtctgcattgatgttttaaaaatcgtatggccaaaattaaatgcataaaaagtcatgaaaaaaatcatggaaatttcttggttaaaacgtgtatgaaccctgaattAATTTGGGCTGttgtaaatacagtaattgcACTTAGATAAGGACCAAAACAATTGCAAACCAGATTAAACAAACTATAGGTGTGAGAACACCCCAAAATATGTGTTAAATATTGTGCAGCAACCCCTATG
>NC_035898.1:4580589-4580844
aactgatttatttagtttggAAGCCTAgtcaaatttttttatttacatgatTATTTTATAGTGTGCATTTTACAACCAATCCAAGGCTCCCAATTCCTTAAAAATGCTGCAAATCACTCAATCACTTATTTTGAGTGCACGCTcgcatgtgtgtatgtatgtacctGCATGTGTGTAGTTGCACCAATATCTGACTACAGATGTTAAATGACTATTTCGTAGCATTGTGATAGAAATGGCACTGAATTGGGCTTA
>NC_035898.1:4606857-4607214
CCCTTGCTATACAGTGCACTCTTTAGGCAGTAGGAAGACGTGTGATGTGGCTTTTCTTTCCAGCCTTAACCTCCATTTAACCCCCATTTGACCTTCATTTCTGCTGTATCTCTTTATTCTCTGTCACATTTACATTGGGTGTCCCAATTGCTTTTGATTaggtttgtttagtttaaattGAGTGTTGTCAGAAATCCATGATGCATAAATGGGTCCACTCAGTTTTTGAGaataaaatggtttaaatggAAACTGTTATTTCCTAATGCAGTGGAAACGAAAAGGGAGGAGGTATAATTTGGGAAAAAATGTTGGGCAGCTACAGTGGCAAGAGaattatgtgtaaatgaaaaGCAT
>NC_035898.1:4607637-4607879
CACCTCTTGCTGTAATCCCAGTTCTTTCTGTGTCCTTCATCCTTTAGATAAGGTTCTAACCATTAACTTATATGAGGTTGAGGCCAGGGTCTGAGAACTTGTGTTTGTGGCCCATTTTAAAATTGTGGGTGCATTTCGTGTGTGAAAAGCTTTGACATATTAGTCAGTTATCattaaaccatctaaaccattaaaaaatgaACACGTTTTGACACTTTCCAGCGTTTTGTTCCGTAACTCAG
>NC_035898.1:4616160-4616443
ATAGCTTGTAGTGCTTTTATTTCTCtccatactttattattctcattTTATCCTGTTCTTCGatgctcaggaccccacaggaaaACCAtggagcagctattatttgggatGTGGCTTAGTTTTAGCGCTGGAgggacactgacatggtggtggtgcaTTGGTGcatgttgtgctggtacaagtatatcagatacagcagtgctgctggagttcttaaaccaTCCAAGGTCACTGGTGggctgagaatagtccaccaaccagaaatatgcAGCCAACAGCACCT
>NC_035898.1:4642946-4643192
TCCATGATAGTCTGGCACAACTACCCACCgagtttcattcctgtcagtTGACTTTTTTGATGCATGTAGATTTAAACAACTTTTCTAGTCAGACTTGGCACTATGATCAAAAATCCATGCCTATATGCCGTCGctacaaatatacatatatattagtaaaatataaacTGAACTACAAGCCTATAAAATATGTGACGGCAGTGTTTTCTGCATAAACATACTTGGGATATACTTGTAGAGATGTtc
>NC_035898.1:4643422-4643701
GCAATGTGCTGATAATACAGGACTGTAGAACAGAACAGCATAATCGTTTCACAGAAAAATGCAGAATGTGCATTCTTCATATTTGAAAAGCATTTTGTCGTTACTAAAATGATAATCAAATGTATCATTTTTTAGCTTGTTAAGCACTGAAGATAAATGTCTAGTAGGAGTTGCACAAATATGAATAGTTTATTAGACAACCAGTCATTCATAAGTCATCATTACTGttataaacaacaaacacaagtGTCCTCAACATCAGTGCAAAGTAATTTGCTG
>NC_035898.1:4648844-4649121
ttgtactgtatttactatTGCAACTATGCAGATTATGTACATTGCAATAATGGGTCACAGACTTAACATTATGCTTTACAACCAAAATACAAATATGTGACATCCAGTCGGCTTAGCTTGTAACAACCTCATACTCATTAGTGCTGCATCTGCCGTCAGGGCTCTGATCTACTCCATGTAGGATGacacagctagcactgctgcccCCGCAGGCTGGGTCGAGATTTCAGCCCACTCATATTACCCGAGGGCAGTTTATGCATGACTGGGCATAAGT
>NC_035898.1:4671077-4671390
cttcaaCCAAAGTAACATGTTTTGTACTTACACATCAAATAACTAATTCACATACTTTAAATGAAGGGAACCATTGAAGCCACAAGCTCATCTATGGCATCTTCTATGGAAGGATTGGTATCTCATCAAGATTACTTGTGTACCTTCATGTAGAAGGCTGTTTTTCTGATCATGGTATGTTGTTTATCTCTTTTGTCATCGTTGTCTTGTGATCCTTTAATAATGACGTGACATAAACCTTATTTTTGACCCATAAAGGAAGTGTATTAGAAATTCCATGCAGACACATATGACAAACAGTGAACACATTTTC
>NC_035898.1:4679212-4679438
TATCTGTGATTCTAGTTGGTGGGTATGTTAGCTTTCTGTCAGTGGTCAGAATTCCTCTAAATTGACCTCACAGGAGAATATGAAACAAGGCCGTGATTGGTGAGCATTGGGCTCAGCGGCAGGAGAGCAGAGCGTCTGTGAATTCCATAAGCTGTGGTGGGGAACGATTACCTCAGCAATTacctcaaaaaagaaaaaaagaaaaaaaaacactgcaaaaataaTA
>NC_035898.1:4686592-4686872
aagtacatttaagtatgtgtttttcaaacatcatttttaatacatttaaactatattgtaaatgtgttactttgcatattgatgcacatatagtaaacaccttaatgctactgggaaAACTAAATTGTACCTAATGCCAAAACATATAGTTTTaatcaacacaatgtttaattgaaagcatattgcttaaaaatacattttatgtatttaatgtgtatttaaaaatatatatattcaattgAAAACGTACTTTTAGtgttctttacctaatttaaacata
>NC_035898.1:4748687-4749312
GCTTgtgctaaatagcaaaacagaAACAAGCTAGTTTAGCTggcatgcttaactgtgatagaagcacaaaactctttTGCTCTCTATTTAAACAGTACTTATTTCCCCCTCATCTGCCGACTTGCCACAGATtcctccttcagacaaagtctgctggctaatcctgctgtgtactgtctgggGTTCTTAAttcaaatgacaaaaatagcATTTCTTTAACTTTTTAGGACCACGTTTTCTGTGGCAGGGGTTGACGGGTGAGAGGAGGTGCTAGGGggggttctatgcaggtttccttattgtgatgttaAAATAAGGAACCcatccaaacggctcatagaagcatatcATTCCTGACACCTTTTAACTCTTAACTGATTGCCCCTATAAACTGAaatgtttataggggcagttgagacccaagtagaaatacaaaagcaagtaagttatttattttgcattatataTCTTCTATAAgtctttttaagacttttaaagaTCTATAGATACCTTACCTTTTTGGTCATAGGTAATATTACAGTGACTGCCCTTTTTGCCATGATTGAAAAACATTTGTCATTCAGTCAAATATCACTAATGTAAATTAGAGTGGTATGTcaatcaa
>NC_035898.1:4780874-4781096
AAATTTGTTTAGAGATTTTATGTAAATGTACTCATGTAAATATACTCTATCCTGTACATTCCCATTCTTGTGCTGTTGCTACAGCCAAATACATTCTGAGTGTCCTTTAGCCTAAACATTTGGAATTActtctttctgtaataactacacaacacaatactttacaatacacagtacttttactttcagtacttgagtagaacatttttaaataaactactt
>NC_035898.1:4788648-4788879
ATTTGGGACTCAGAAGTATGATACTATAAAtgtgtatgtatgcatgcatgGCTATGCTTCCTGTTTTTCACATGCATAAGTGCACGTGTGGGctcatttttttcacaatttattGTAAGCACGACAGACAGAAACATAGTATGCTTCTGATGCTAGCCAGCCACCTAGACACAGTCATAGCAGAAGGGTCAGGGTTTACTTGAATGTTAGTCTCACAGTTAAGCAGTGCTT
>NC_035898.1:4869980-4870530
AGTGGTCACTGATGATTTCACGAGTGGTAGTGTGATAATCTGCCTTCGTTTCACAGCCTGTGCAGCAGCTGCGCAGGCCACAACAGTTTAAAGGAaggtgaaagtgtgtgttatgtgttatTAGACCGTATTTGTGCAGACGTGAGAGTTTTAgaagagctgctgctgcagataTATGTGTATGCGCTGCCATGCTCAGATTTGCGCACATGCTAGGCCTCTATGTGTGTTTGCGGGGGTGGGTAAGCAGACCCATTCGTGTTCAACaggatgtgtttgtgtgtgtgtgtgtgtgtgtgtgtgttgatgggTAGCAGGATTAGACAGAAACCATCAGAGTCTCAGCCTCTGGGTTTTGAGGTTTTCCTCTGAGAGCGGAtgctcctgctgctgtctgATCAGATGCTGTTGAATGGAGCTGTGGTGGTGCTTCAGCGAGGTGTTTCTCTCCAGACTTCGCTGTGTTTCCCCGCAGAGCTTTTAAAGAGAATTTCAACTGTCGGAAGACGGTCTGCAGCTGTGGTCAACCCTTAAGTTCTTTTGGATCGCT
>NC_035898.1:4897121-4897401
ACACTAGGAAATGTGTGGTAGTGGGACAGTGTGTCCATGTGTACAGTCATACAGTACTCACCATATTCTTtctgttggtttgtttgttgtttttgcagCCATTCAGCCATATCTGAAGACCAAGTTTATCTGCGTCACCCCGTAAGTGACTCTTTCTGTTCTCAcactctctgtgtttgtgtgtttgtgtgtgtgtgtgtgtgggtgtgtttgggaAAGGGAAGGGAAATATGTACATGTATGTTTCTATGACACActggtgcatgtgtgtgtgaatcaG
>NC_035898.1:4906131-4906482
TATTAAGCTGTATGTCCACGTTGCTCTTGTGAAATAGGTTTGTTTGATGTCTAAGCTAGAGTTGTATGTGTTATGATGAGAAGTTTGTTGGAGAATAAGTGACGCCATTTGAGCTGTTGTATTATATCTGCacgtttatatatttgtttttctgattctttctttgtctttgtctgttGGTTCTCTTTGTATACTCGTATTTTCAGtggcttttgctgttttttgtgttttctggtGATGAGAGAAAAATTTGAAATGGGCATGAGCAAAGTGTACaccattttttatcatttatatagCATACTGTagcagtcatgcaaaaaatagcCACTTtactctttaataaaataa
>NC_035898.1:4918772-4918980
tttaattggaAGCGAGCATGAGTCATGTTAATTGGGAGTAATTAGAAAAACATACTCCACACGACATGTATGTAATGAAATTTATTGAAACTGCTTACGATGAGCAGCAATTGACaatatgtattaataaataaataaataaaaaaatctaaaaaaaagtaacggcaATCAATCTGTgagtaatgtaattaattgcAATCACTCATGG
>NC_035898.1:4925363-4925612
AGTAGGTCTAATCTATCAAAGATATTAAATTCCTTATGTTTTGATTAACCATGGTCAAATGGACTcagtaaatgttgttttttcctTCCCTgcatacaaagaaaacaagttcatctgCAGGACTTTTAAGAAGCCCATTAAAAGCGTCTTCCTGCAGTTTTTGTCTAAGAGCGTTTAGAAGTAATAACCTGCACCTGTCGAGTGTTGTGTTCAAGCagagaaaatacaaaacacatttGTCTTTAGTGC
>NC_035898.1:4945701-4946020
TACGTAATAATGAAATTTTTGCATCTACTGGTTTATAACACTATAGGTAGGCTATAGGCTGTGCTACATAATGACTTAAGCCGTAAGGTGGAGAAGCCTTAGCCTCCAAGTAATCAAAAGACACAAAACTAAACACCTCCTCCTGCACCTCCATTGGCACGcctggtgctgaaagcgctACTGTCTCTCCTacactcagctctgcctgcgATCTGCAGCCTCcggactacattgcccaggatgcaccacacactgacattacACCCATTCTAGGAACACTTTCAGGAAgtagatcacctgagtactagccacATATAAG
>NC_035898.1:4956376-4956594
aaaaaaggattgtaCCAGTACATTTTCCATAACATCAACAGAAAATGTCTTGCAATCCTTACacagatctttttttattataaaaatcagGTTTATACtgagaaaaatgtgtaaaaaggaACATTTCTGTGGAAATTCAGGTGAAGAATATACCATGAAACACATTGAAcataattcagtttattttgtttttttttgaacGATGAGCTGTTTCCctg
>NC_035898.1:4956866-4957177
TAGGTCAGTATCATTCTCGCTCTGGCTTTAAAATATGACCATGTCAACATCAACATGTCCACCTATTGCGTTCTACTGCCGCCCCCAAGCAAAGCAGTCTAGAACTGGAGCTGCACGGTGGGGATTGTGTATTCAGGGTGATGAACTACATAtagttcaactttggtctcatctgaagAAAGCAcattcttccacatgtttgctgtgtccaCTACATGACTTGCGGCAAACTGCAAACGgtacttcttatgtctttctttcaacaatggttttctttttGCTACTCTTCCATTTGTataatactttttcca
>NC_035898.1:4965007-4965331
GATATAAGACAGTTTTGCCAGGCCATTTAAAATGTAGATCAGGGGTCACCAAGTGGACGTAGACGTTGACCTGGAGCTGTAGCTGACCTGATCTTATAGTCTGTTAAAATCTCTTGAAGACCAGGATAATTTCAGTGAGTTGAGAGATTTCTTTAATAACCACAAACAACTGACCACATTTgaagaacacatttatttatatacatatatgtgtagatttgttttttattagaaagagagagagagggaggaatatGGAATACTGATGAAAACCTAGTtattatgtttgttttgttgaagagtctctctctctctctctctctc
>NC_035898.1:4973820-4974143
catttgtgtgttttttagtgtTCTTTAGGTAAGCTGTGAGTTTGTGTGCTCCGGCGGCAGCCTTGCCAGATGGTCCTGGGAGCGCGAGAGAGACCCACTCTCAGATcagggaaagtgtgtgtgtgtggatgtgtgtgtttgtgtttttgtttgttttcatcaTTTCTGGAGACAAACTTGTCCAGAAAAGCAGTGAAAGTGTTGGTTACATTCAGGACCAACAATATTAGGCAGGGGCCTCCAATTATAATACATGTGTACCATGTAAATACATACActtacaatacatttaaaacataggatttttaaaaatgaatgtgtac
>NC_035898.1:4989877-4990106
aaaaggctgCAAAAAGATTGCAGAAATGATTTCAGTGGAAATATGTGATTTCCAGCTGTTCCATGAGTGCATGAAtattataaagatttttttcagctgaaacagctggaattcatatATATCCTGTGTACTCAGTGCCTAGTTTTAAAGGTCATGGTCCTCAGAATTCTAGCAATAATTTTGGAGCTATTTTGAGcgggttaaatgtgtaaaaatagtgatttctttg
>NC_035898.1:4999360-5000179
tagcattagccactaacctcagtgctagctctttcaccattcagaggtatATGAGTATataggactgtagtctgcgtgtttaccatgttaaagtaagctacgtgggatgaactgctatcttatagcaccctgggttactgtaacacttagggttcctcagtgtagtggcGGCGTTTACTAGCACTAAGTGATGCTAACAGCACCTAGCGCTGCTACTTACTgcgctaaaatactggaaatctaagcttactgtacataaacaaaaGTTCTttcctcacccaaataaacagtttcaggagtgaaatctgtgtagattaacatccagcattcatttgacattaaaatatttttttttacgaattacagttttatttagcgacgagacctgctgaattagaagggaaacgtGGCGACGCCCCTATGCcctactagtgtcacttaaaatgcgcattataatccggtgcgttCATTGATAGCGTAGCTTATAATACGCTGAAccttatagtccataaaatatggtaattaaaaaaaaattatgttgtgACAATAGCAGTATTTCGTCTTGAAAGCAGTAcacacatttttgtatatatttttatgtttgaaatttttatgcatgcactaaatatactgttacattatttatttgattacattGTTAATTGTAAACATTAAATCTTTGATGCATgcaattaatctggaaacttaattaatacattgtttgttttctacTGAATATTTCTACGGCTATACTAAATGACATTGACGTTTACttttaaacagaacaaaaaaacatttaagaactgttttaaattaatt
>NC_035898.1:5005664-5005953
TTTATAGAGCGTACACAATTTGTCTCTCAGACTTAAACACATGCTGTCTATCCGCTCTCGACCTGTCTGACAGAAACGTCGAGATGCAGAAGGGAAGCACTATTTTCCTGAATGCAAGAAAACACGTATTGATCTGTCGGAGGAGAAAACAACTGAGCGTGTATCGATTATCTCCTCcttcactatctctctctccctctctctttctctctctcgcgcgcttcTTCAGCCCTGGGTGAAAGCACAGTGAGACCTCAccgaaacaaaaaaagaaagaggaagtCAGCTC
>NC_035898.1:5078302-5078530
ctcaaacatatacctataaatcaaagaaactgtctcttaattttttccagagctgtatattgctaGTGTCTGCCACTGaatgttatatatttgttatatatgaCGTTTGCTTTGTGTTTCAGGGCCATTCTGGGCTTTGTGAATAAGCAGCAAGCTCAGGACATGCTGATGTCCAAACCTAACGGCACGTTCCTGCTGCGGTTCAGTGATTCAGAGATAGGAGGCATC
>NC_035898.1:5206513-5206779
GTGTTTGGTATTTGTTAGCGATTGTTAGTGTTTGCGGGTTGTTAGTGTTGGGGGTTGTTAGTTTTGTTAGAGTTTGGTGTTTGTTAGGGATTGTAGGTGTTTGGGGTTGTTAGTTTTGTTAGAGTTTGGTGTTTGTTAGGGATTGTAGGTGTTTGGGGTTGTTAGTTTTGTTAGTGTTTGGTATTTGTTAGTGATTGTAGGTGTTTGGGGTTGTTAGTTTTGTTAGTGTTTGGTATTTGGTAGTGATAAGTGTTTGCGGGTTGTTA
>NC_035898.1:5267864-5268091
AGATTCATTGTGAGGTGTTTAAACCTCAAAGCTCCTCAACAAAGAGCCTCATATCAGAgatgcgcacgcacacacacacacacacacacacacacgcacacacacacataaacaaacacgGTCAATACACAAGGGTGAATATTCAGCACGGACGATGAAtatcaaaaaaacacacatgagCCTAAAAGGGCGAAAGATTCTTTTTGATATTGAGAtttttattatgc
>NC_035898.1:5298251-5298555
ATTGCTTGTTTTGACTCCAAATCTTTCTGTCAATACTGTACACAccttggagtgtgtgtgtgtgtttgtgtctgatccacttccTGCAGAGACTTGACTTCCTATTTCCTCTTCCTGGCTTCCTCTAGATGATCCAGACCAGTCGCACTTTGATTGAGTCGGCAGACAGCGTCTACTGTAAACTCACACAAGCACAGCGAGCAGGTAAGAGCACTCTACCAAAAGTGTGTGAAAGtacctactgtatttttcgtactataaggtgcacttaaaatcctttaattttccaaaaaactGTCAGTGC
>NC_035898.1:5312528-5312742
TCTAATATTTGATTTAAAGCTCTGCGGTTCTAAGAAAAGCCTCAGGGCCGGATTTATGCAGAGCTGAAAGGGAAAGCACACAATCTGCTGaatgtgctttgtttttctgCACGCTAGCTAAacaaaggtgaaaaaaaaaccctcgaCAGCAAACCACAAACAGATTTTACTCTGGAAGCCATTAGGGAGCTCGCAGCGCTTTAAAAACACAGGC
>NC_035898.1:5332879-5334050
ATGGGCCCTTTTCACAGAGCTTGATGACGTGTTTCCGGTTTGGTTTAGCAGGGTAAACACAGCGGCGCTAGAATGGAGTTCACTGCTGTCTCTGCACAAACTTCTATTGATTTCTTTCTCCGACATCTCACTGATTATAGATGAGGTATCAGTAGCGAAAATATCGAAGGTTGAAAAGGATTACAAGCTTTTTGTCGAGGAATACATCTTTAATTTTGAGGGTAAGTAGTTATTTTTATACAAGTTAGCGAGGCTTCCAATTCAGTTAGGTTAGCTACCGCTAACTAGCGAGCTTGCTAACTTAGATAGACAACAGTACGTCAAGTAATGCTAAGTAGCTGTTTagttaatgttttcttttctgttttaacaATTACTGTAGCTACTGCCCAGGATCTGATGTGCTTATTTAAGGCTTTGAGTTGGATAGAAGACAGAACTGTTTTACCCTTGTATATACAGTTTCAAACACAGTGCAGGTGGTTTAGGAAAGTTAATCgacagggagaaaaaaaatatattaaaccaCATTTAACCCTAGTTATCTTGTACGTAGGTGAAACAGTTCAGGTAAGCCTAAGATGATTCTATGTGTTGCTAGCTTCCCACTAGGTAGGTTAAGCCAGTGGCCAAAGTTAGTCGTCTGTAGTGAAGCAGATATACCAACCACTTGTAGAATGTGAAGGTCAAGTGTTAATTTGTCCATCATATTAAATTTTTGCTTGGTTTTTAGGAGGTTAACTTATTCAGGTAGATTGTTTAGGGTCAGCCAAGAGGTTAAAGATGTAGTAGTAATTGTGAATGGCTTAAATATAGATATGAACATTTGGTGCTTTTTGTACCGTTTAAAACATGTTTCTCAGAGCTGACAGTATGTCTGTGCTTTGCATTACAGGTGACTTCATACCACCCAGATCCTGTGGAGGTAATAAAGACATCGTGCAAGTGTTGCGGGGAAGGCCTTTTCCAATCATACTATTGCTCTGCTTTATCAGATTGCCCATTAAAGCACCATGGGCTTTAAAACAGTCTCTCTCCCAGCAGCATGTTCTGTtatagtttgttttttgtggaaatatGGAATTTTCTAAATAAACTTGTATTCTTTGCTTGAATTGTCTTTTTATGTAGCGCAGAGCCAGCAACAAGCAAGAAAAACATTTCAGTTCAT
>NC_035898.1:5335517-5335806
CTCATCCGGCCTGAAGTGCTGGCTACACGCATATGTACTGCCGCGCAGAACCGTAAATGTGGCATTTTCCTCTCTCCTAATTGCTCTTATCTATTTACCGCGTAAACGTGTGACATTTGGAAAGTCGTGGAAACTCAGGTTTGGTTGTTTGCGTTTGCTGTTTGAGCAGAAAGGCTCGCTGCAGTAGCATTTCCTATGCTGCTCCATTTCGTCTATACGTTCTACACGCGTTGTTTACCCTGCTATTTTTTACTTCCGCATTCCAAACCCGGAAATGTGAAAAGGGCCC
>NC_035898.1:5344066-5344310
aaatgTCAACAGAAGATGACGTCACCAGAACATTGAAAAACTTGTTctgagaacatccagaaaacttttttgaacagattgaacattctaagaacacTAAATGTAATGTTCTCAGAAAATTGTTGCACTAACCAACATTTGTAACAATAGAAGGTAATTAGATGCTGCTTCAATATCTGCCCTTTAACTtatattagtttgttttttaaagaaacatatacattaaatacagtaaaaatgtttt
>NC_035898.1:5353018-5353358
CTTTTTTCCAAAGCACATATAAAGCTCTTCTTAAGCCTAATTAAGCAGGAGCTGGTAATTGACTGGATGCTATAATGTTACTGCATTATTGATTAAGAACTATGGTAAATTAATATGCATAATGTGCAACCACAATAGTTCACATACACTAGTAACATCTCAGCATCAACATCTTACTGTCCGGGACACAATAAAGCACTAAACAACACTGCAGCAATCACCTTATTACACTGGGTTATCCCTTTACAGCGAGCACTTAGCAacacatcacagcaaccacctggaataccatagcaaccatgtagTGACAGTATTGTAAGAGCTTTGGaagtggaaacaa
>NC_035898.1:5354827-5355090
tttttttttagcaggacCTTAATGAAGATGACACCAGTAATAGCTGATTTGTAGATAATGAGGAACTCGTGACATTGATCTAAATCAGAAGCTGGTTTTGCGGAACCAGCTCCAGGTCTCCAATGCAGGCTGTAATTTAATTCTgctctggataaaaaataaattcagatAAATGCTAAACTGAATGTGTGACAGGATCTATTGTAACCGTGTGATTCTGTACCCGATGTGTCCGAGCTCCAGCGGTTTTGCTCTTTGCAGTG
>NC_035898.1:5366659-5366951
CTGCAGCAGCTCTGTTCTTTTCTTCCCTCGCTGTGGAACGATCGGTTAAACAAAGCCCCTGTGTGTCTCCAGGCTTCCGGACGTGGGCAGGGTTGTGAGTTTGCGCATCGTTCTCTGGAGACAAAGTGATTCATGGGTGATCTATTAATGAGATATAAAAGCTGATGAAGTTCAGCTGATGTACACTTTCATAACGACCTGCACGACACACAGCCTGTTCCTCAGTACTGTGATACTGGCTTTTGCAATTCTGATACAGTATGCAAATCAGCCTGTAATCAATATGCTGTGA
>NC_035898.1:5393276-5393497
AAAATGAGaacttattaaattaaaactttcTCACTGCCACCCACTCAGAGTGGTGTTTTAGCCATCTCCATTCATTTGCTCTGTCTGCACAGTGTACTGAAatatttttgctcattttaaataaaagctttcaatatattttatatgatgtCATTGGGACAGATAAAAATATTTGCTCTGCTATTATACAAGGAATATATAAAGACAGCTGAATTATATAT
>NC_035898.1:5431428-5431994
cttctccaaaaaagtaactgagttactaacggagttactccactataaaagtaattagttatagttactccttacttctccaaaaaagtaactgagttactaacggagttactccactataaaagtaattagttatagttactccttacttctccaaaaaagtaactgagttactaacggagttactccactataaaagtaattagttatagttactccttacttctccaaaaaagtaactgagttactaacggagttactccactataaaagtaattagttatagttactccttacttctccaaaaaagtaactgagttactaacggagttactccactataaaagtaattagttatagttactccttacttctccaaaaaagtaactgagttactaacggagttactccactataaaagtaattagttatagttactccttacttctccaaaaaagtaactgagttactaacggagttactccactataaaagtaattagttatagttactccttacttctccaaaaaagtaactgagttactaacggagttactccactataa
>NC_035898.1:5449447-5449799
TCTTGGTTATTactattgttgttattattgtaattattattatgactacCACTACTCCAGAGCTAATGAATAATGATTTATGATTTCATAGGTTAGcccacccccacccctccaAATAATTTAcgtatatcagactgtatatGCATAACGCATTAACGGACATCCTTAACACCAGTGTCTATTTTTAGCATTAATGAAATGAGAGCGAACATTCCCGAACAGTCAACAAACGTGGCGTTAACGCACGACGAGATTTGCCTCCTCTGACCAAAATCAGTTTGTGTATTGAAAAATGTAACTGTTTGCTGTATTTGTACtctgtattttttcttctttttccattttgtcTGCG
>NC_035898.1:5463071-5463398
gtcatttttattcttGACCTTTTAATTATAAATAGAAAATCACCACTTCACTCAGACGTCCCACTCATACAAACCGTTTTTGTTCTCAGTGCTCTTGTATGTAATTTGTGTggttttttttgtgcatatttTAGACACACCCAGATGCTTGGCCTTTTATGGAACCAGTGAAGAAGTCTGAAGCTCCTGATTACTATGAGATCATCCGGTTTCCGATTGGTCAGTGTGTGCACTCATTCCCttaattacaatgtaaaaatggcCACAAGTATACAAGTACCACTATTACTATTAGCATTACATGATTCATGCCAGTTGTGAATCAGC
>NC_035898.1:5465973-5466393
TTAGCCTTGTTTAAACTGCATAAGTGtttttagcaacattagcattttagctcCAGTGCCTTCACTGAAGAAGCAAACATGTCTTgtctgaggtaaaaaaaaaaataaataaaattaatactaataatactggATACATTGTTCTTCTAACTAGGCTGTTGCTTAAAATCGCTGTAACACAGTATCTTTCCCCTAAACTCGGACCTAAGCTCTGGTGTTAGCCTGCTTATTGCGTAGCATTGAAGTTGGAAGGATGAAATGTGATCTGAGCTGCTCAGAAGCTAAAATGACTGAAAGGTTTTCTCCTTGAGGAAGGACATGAGGCCAGTTTGTTTGGAGTGGATAGTGTGCTGTCAGTCTTGCAGTATTAGTTTCTGGGGTCGTATTCAGGTTTCAGGATGTGAAACATCAGGTTTCAAG
>NC_035898.1:5569025-5569304
aataaaatctttttttaacagCCTAATGTCCAAATACgtttgcacattgctgtttaaGTCGCATCGCAATGCTTATTGCCTTCTTACACACCGCCAacaatctattttcacaccttccgaCTGCACAATCATTGGTGCTTGCAAATATATATCTAGGTCAAAGGGTGTGGTGGTCCCGAAATGTGGTGTCTTCcagtacatttctggcatattgctatctcggcaacagaaaacacaggtgcgccactgattaaatacaacctagacagacgtcaacca
>NC_035898.1:5569529-5570071
TGTACTTTTCCGGTCGttgcgatagcaaagacacattgacatgCCCTAATTTAGGCTGTGCATTGCACAGTTgacggctcgcctatagatcactaaaagtGCGTGGACCCAGTGTGTTTTATGCTGAgagaaaatctaaatattatttttaatccatGCAATTtaactgatctgatctgatgacCCATAGAATGCCTTtctgagtgtgtttatgggtgtGCTGACCTCCCACACATAATCCAGAGTGAAAACATGGTGAGTTAATATAATTCCAGCACAAAATCGAATAAGTTACACAATTGGGATTAAGCAGAATTTGGTCATCCGTTCATAACATACAAACATCCTGTGTGACACGCAAAGCAGCGGTATTCTGTTGCACTGTATTGTGtctgattattatattatgaaagTATTCTAGTTCAGGGGGAGGGAAAGGGGCTAGCCTAAATCTTCTCAAATCCCTACACTTAATGGAATTGggactctctatctctctctctcttgctctcattctctctcacccaccttcactcactcac
>NC_035898.1:5588381-5588613
GTATTAATGCTGTTCacaggtaaaaataaataaattccgtGGGAAGGTGGAGAAGATGCTTAAGgatttatgctttaaaaaaaatttatttcatGCTAAATATTCaacaatattcaaatattcaatcTCACACACCATCCAAACATTCGCCCTGACCAGATTAAGATAAATGTGCGTAAAAATACGATAACACATCATCTAAATACAGAGCTGTGGGAATGTGCTTCTGTGT
>NC_035898.1:5640074-5640448
gtgtgtgtgtgtgtgcagtaggaTATTCATGTGTGTGATGGATATTAATGCCACATGTGCAAATGACTCTATTCACACAGGAAATGATTTCATTTAGACAGGAAATAAACTCCACTAAACTCTTGTCACTCTCTGTGACCGTATAAGTGCTTCTGATTGAGCTGTCATTTCATACctgtgcagctgtgtgtgtgtgtgtgtgtgtgtgtgtgtgtgtgtgtgtgtgtgtgtgtgtgtgtgtgtgtgtgtatgtgtgtgtgtgtgtgttttctcctgCTCAGTTTTAATAGGCTATTTCTCACAATAATTTCATCTGATTTACTTAAATACACTACTTTAGACATTGAGACTAGGTGAAGATATTTGGATGGTGG
>NC_035898.1:5645407-5645655
GTGAAACGCATTCAATAGAGATCAGTGGATCAATAATAAAGCATTGATAAGAGATTGGCACTTTCAATAATTTGATCTATTTGTGTTATTACATGTTTAATCAATAATATTATGGTTTTCCAATAAGAAGATGCTTTATATTGACATAATAAGAAAAATTAAGATCTGGAATTAGCTAGAATTACGTTACTTTCCTTCCCAaagttacagcaagtacagccaagtaaaattataaataataaaagaat
>NC_035898.1:5647193-5647435
GTCAGCCAGACATGACACTTCTTGTACCAGTTTTCTGCAGTTCACAAGAGTCTTTTAAAGgagtaggaaacagtactcactgctctctggcttcatctgtaatttctctaatgAAAAGACTTATacatttaatagttacagagttctctgtgtttctgtgtctttttctagttattattatgatgaaagtgtgaatgtgctgtgtgtaagtgtgtaaatgctgcagtagagagtgcagtaac
>NC_035898.1:5682945-5683485
TTTTGTTAATGAGTAACATGTATTACATCTATGCACTTATTGCTAAAAGTAaataaacctctctctctctttatctcctttAGACTAAGCTGGCTCTACAGAAGCAGTTGACTAAGAATTTGACGACCAGATTTCTGCCCACCCCTATTACTCCGCCCACTCTTTGCACGGTGGCAGCCAATCCGCTTGCTCTCCGACACCCTGCTGGAGCCACCTTCATTCAGACGCCAATCCTAGGCCCTGCCCTCTTTCGACCCGCTCCGGGACCACTCcgggccacacacacacctgttattTTCTCACCTTATTAAATGatacatgcacacaaacatgCGCTCACAGAATCAAACAAAACACTGCTGTCATAAGAAAGCCTTGGATTTCTGATATAGtatacattaaacattttattcagtttaataATCGGccgtttctattggtctatttacTGTAAGTTGCTCACACTGGGCAAAAAGGTGAAATTACAGATCTTTGTTATGACAGCATTGATAAGTATGacttaaagaaaacacatttaat
>NC_035898.1:5684457-5684671
AAACATATATAGACAAGCATAATTTCCTGGTTGTAAATATGCTTTGTTTAAATCATGTCATAAGCTTTCATTTTTTGGAAACCAAATAGTAACCAAGCTAAccatttttggttagtagaacattttctgaacattacatttaacattcttttttttttcttgctgttcCTATTTAGCATGTTTAAACAGCATTTTAGCTGGGAATGTTTTTGgc
>NC_035898.1:5691326-5691677
cataaatgtgttttttttgcaccaCAACGTTAACATTACtgatttacattaacattacgCTTAACATAACTGATCTATGTACAGGCAGTTGTACACATACCTTTAACACTACCTTTGTGGCTAGACATGCACATACATAGACACTACATACATatgcagtactgtgcaaaagtctcAGGCACCTGTGCAAACTGTTTAAGAGCATTTATCTGGCCAATAGGTGTTTAtgctggtaaaaaaataataaaacagtggtTTTTGAATCTTCTTTCTTGATGGCCCCAGCATttagtttaaattattataattcagCAGCAGATTGCATGATTTAAAGCAGCTTGATCCTGGACG
>NC_035898.1:5700713-5701228
GAGGTTTTGCTATGACAGCAACAGTGGATAACTTCACTGTTCAAACTTTTGGAATCATTTTCATTACTTCCTACGaattatttttacactaataggGCCCTATTAGGTCTGCGATGCAGAATGCTGTTCATATATATATGGAACAAAGAATTAAGACAGCTTTTATGTTAtgtcaagggtattaaaaactaaaattggcCCATTTCTTggtgtaactgtctctactgtacagCGAGAGCTTTTTACTAGATTtcggagcattgctgtgatggTTTGCATTCACCTCATCCCTAATTCAATACCAAAAGTGTTGGATAGAGAACTATCATTTCAGAGAATACTGTTTTACAGCTCAACACTGAGGGCTTTATTTCCCTCTAGAACAaatctggcattaggcatggtgccaacaggttcatGTCTATTTGGTCCAAAGAAATCAATTCAACTGCAGCATGACTACTAGATGTAGCAGAATGCATTCTTAGTATGGCTGTCCACAGACATTTGGACAC
>NC_035898.1:5701928-5702147
tttaccatgttttaccatatttttttagttttaacatgtttttgtcgttttaccatgtttttgctgttttaccatatttttgccattttaccatgttttaccatatttttgccattttaccatgttttcaccATGTTTTTGCCGTTTTAAcaagtttttaaatttttttacaatgttttaccatatttttaaagttttaccatgtttttgccgttttac
>NC_035898.1:5904628-5905084
GAAATGAATGATCTGCCTTGGGGAATAATCCGCATGGCGAAATTTAAATGccccaaaagagagagaagctgcTGTTTGGAGCAGTGCTGACGTTCAAGGAATAGAGAGAGGGCATCCTTGATACGGACCAGCTTGTCAAGGGGGAGGGAAGCCTGGAGAGAAACGGAATCCAGGGTAATGCCTAGAAATTCCAGAGATGTAGCAGGGCCGACAGTTTTGTCGGGAGAGAGAGGAATACCCAGACGGTCGAAAGCTGCAGACAGTCGGGTGATGCATCGGGCTGGAGGAGAGGTGGGGGCATCGAGGACGAGAAAATCATCCAGCAGATGGACGACGTACGGGATGCGATAAACGTTGAGGAGGATCCAGGACAGCGATTCGGCTAGGGAGTCGAATATCTTAGGGCTGCTCTTACAGCCGAAGGTGAGGCGGACCGCGAAGTAATATCGCCCGCGC
>NC_035898.1:5905532-5905964
CCAGGAGATGAGAGACGAAAACGGGGTCGGGATGGCCGGAGAGGCACGAAGCCAGCTCGGGCACGTTGACAGTTGTGGACAGAAAGCGGAGCAGTCAGCTTCCGCCGTGCTTGGGTGGGCGCCGGGGACAGCCGGAGCGGGAGTGAGCCAGCCCGCAGTAGGAGCAGGCGTGCAGCAGCTTGCAAGACGAGGCGAAGCAGCCGCCCCCGTTGAAATTGTTGCACAGCATGCGATGGCCCAGGAAACTCAGGCGTCTGCCGCGGGCATCGACGGAGACAACGCGCTGGGGGGAGGGAGCGCGGCCGGCCGGGGCATCCGCGAAGCGTGCATAAGAGCTCGCGGCCACGCGCGGGCCAGATGAGGGGTCCACGAGGGAACAGGCAGAGGCGGGGTGAGAGGGATGCCCGCACAGCCCACAGGAAATGGAAGCAC
>NC_035898.1:5917405-5917664
GAGGGACATTAGAGAAGATCagagaagaggaaaagaaaaggaagaggagaggaggtACATGTGAAAAGGAAAAAGGAGAAGGCTCATTCACAGGAGTATGTAGTTTTAAGGATACTGAAGTCtaaattatagattttttttactgttttaaaaggTGTTTAAAGCTTAATCGATGGGTTAACAGTATAGAGTTTAGTACATTATCAGATTGTATCATCACGTTCAATTAATTAACAGGTAATTTTGAtcagtgttaatt
>NC_035898.1:5924744-5924944
CAATAGATTGGTACACTTACAGAGCAGCAGGCATTGGCTCTCTCCACCTTAGACAGGCCTCGGACCTCAGTGTTGAACACGTTCATCTTCTCAACCAGGCAGCAGAGTGCAGTCTCAGTGGCTTCACCCACCTTCTCATAGATACCCTTAGACTGTTACAAAACAgaaacaacaaaatataaaatgtaagcaATTTAGAA
>NC_035898.1:5935634-5935907
GAGTGTGGGCGTTCTCCATCCTCTCTGCTCAAGGGGAGACTTCACAAAACACACGTACAACAGGAGAGCATGAGCGGTAAAGTAcggaaggaaaaaaataaggtcCCAGCTCAGGAACCCAGagaattccaaaaaaaaaaacaccaccaaaAAACACAGATTACCCACCGACACTTTCTGAAAGAGTGGGATTTGGGACGAAACCACTGGCCCCAACGGTCTTcctctctcccccctctctctcggcTCTCTCTCCTGTCCTTCTCCTCCCTG
>NC_035898.1:5953197-5953502
ATTTACTCAGTCCAGTTTAACAAACTACAGCTAGCAGTTACTTGTGttgtacaaaacaaaaaaagataaaatgatcTAGattcaaaaatacaaatatgcatATATCAAATAATATTTGGGTCAATGACAGATTCATTTTTCACTGTTAAGCACCTGCTTGGCATGTCTTCCAAAGTTTTCTGCAGTCCTATACAAAACTGCAAAGCAATCATTcagtttgaggatgccccacagatgctcaatagggTTTAGGACTGGAGACACACTTGGCCAGTCAATCATCTCTACCTTTAGCTTCCTCTGCA
>NC_035898.1:5958380-5958590
AATAACAGcagattatacagctctggaaaaaatgaagaggctacttcagttcctgaatcagtttctttgatctttgctatttataggtatatgtttagtaaaatgaacattgttttattctataaactacagaaaatgtttctcctaaattccaaataaaaatgttgtcacttagagcatttatttgcagaaaatgagaaatggctgaaa
>NC_035898.1:5990982-5991330
actttcattttattttacagcccaacaacaGACtgggttgtaaaaaaaaaatgcatctcagttttttttgcatttgattGGACAGATTATACTGGAATGTTTATGCATGTTGACTTTGTTTTGAAGGCTAGGCCACACTGGACTATGTACTCCATGTATTATGAGAATTTGGTAATAAAGGAATGACACTTGCCATCATGGTTGAATTGTTGGCAGTAGAACCTGTTATTTCATCCTGGCTGCAGTCCTGGACGCCCACTAATGTTTTCCCTGCACCTGATCAGCAGATAATCCAGTTCTTCATGAGCTGACAAAGGTACTGTATGTCACAACAGTGCAGGTGCAATA
>NC_035898.1:6028522-6028722
GTCAATGGACTTTGTGTAGCCCTgtcagagagatggagagagttaGGTATGCAAACAGAACAGAAGCGCAACTTcagtatatatttacacagagaGACACTCATGAATTAACATGCGGCCACTTCTGTTTACACTGTGGGATTAGCAACAGGCACGTTTGGGTACTGAATTCTTTAAAATAGAGGGGCACCAAACATTTG
>NC_035898.1:6031963-6032164
GTACAGGTCTGTCTCCATCAGGTCCTGGACGATGTAGCTACAGGGAGTCAAGGAACTAACAGACTCACGCCGAGGATAATCCCAGCAGTGGTCAAGGACACAACCCTTCTGTTTACTAAACGAGCATTTTAATGTGTTAGTTTGGCAATAAATCAAATGGACAGCTTTCCTCATATTGCAAACATTCTTAGCCAGGCAATA
>NC_035898.1:6058966-6059263
GCAGAAGTAGTTGTGGACAGGAAAGGCCAAAGCTCCAGAGAGTGCAATACCAACACTGTCCCCTACACTCGCTGCGGCCATGGCGTATTCCCTCTCACGGTCACCCGTCTGTAACGCAAGAACCCAAAAGTCACTTAGTTGATGTTATTAGATTGATGTTAGACTGAAATGATGATGAAGTTTTAAAGGAAGTCCACATACCTCTGTGCTGATTAGGTAGAAAATGTTGACATAGGCAGCTCCTCCCAGAAGACCTTCATACACAACTATAAAAAACACCAGCCACACACTTGGCAA
>NC_035898.1:6076497-6076715
GGACATTTGGGAGATTTTTGTTAGATTTTAAGACTTTGTAGATATGTTCAGATTTTTTACATAAGGATTTAAGGCTTAACgtttttaaatatctgcagataCCCTGGATCTATATCCAACTGACTAGAACTAGTTAACTACTTAGCTAACCTAGGTAAAAACTACAGCATGAGTCAACAGAAAGACGGTGCACAAACAGAGACTgggtaaaaacatgt
>NC_035898.1:6080273-6080583
gctgaaattagctttaattagctttcattgtattttatttttccatttcgccttaaatgcagcagcccCTGcaccgtttaaggtggaacaggaaatttagctagctagtgaggcaaactactagcaatcttttttatgcttgttattaagaatttggccataaaacattaaaactgcaTGTTAATCTATGGTATTATAGTTctaatcgtcacttttaacaaggaaaatatttacatttgtgggtttcttaccagtgattctcatactccttagtttgaagtgtgcctttgaaaaatctctgtttgaaggg
>NC_035898.1:6092334-6092635
TGATGCTGCTGGTGTTGGCCACAGTCAGAACTGCAGCCTGGACCCATGACTGACCAATCTTACACATCAGTGGACCTCCTTTATTAGTCTGAAGGAGAAAAACAATGATTAGGAGCCAGTGGTCTAGAAACAAAATGCAAAGATAGACACAgtgacttttttctttttttttttacattttgtcatcttacaaccacaaacttaaattttaaattttattgagGTTCGaggtgatagaccaacacaaagtggcacataattgtgaagtggaacaaaaatgatacatgcatttcaacatttt
>NC_035898.1:6149269-6149521
CAGATACAGGTCAGACCAGCAGTGAACGACTGATGCCTCATCTGTCCTCTGTATACTCTGTACACtctgtgtacgtgtgtgtgtgtgtgtgtgtgtgtgtgtgtgtgtttgtctttttaaaCAGCATTTTGCCGATGGGCACACGTCAGTGCTGTCAGATAGACAAAAGCACCACAAATGGAAGCATGAGCAGATCAATACTCATtttaggcacacacacacacacacacacacacacacacacacagtagt
>NC_035898.1:6154393-6154701
CCCTGTCTATTGTCCTCTATACACCATTCCTGCTGACTTGCATTCACACTCCCATTGTTCTCCCTCATCTGGTGGAGAATAATATAGCAGCTCATTCAAAATTGTCAATGGTGGGATTAGATGGGATTATTGTAGATTATTATATTTGTGGGGCGAAATTGCCCAACGGTTAAACCGTCAAACAGATGGTTAAGGGTTTGTTTATGAGGTCACTTTAGAGTAACAGACGCttctttatttatgtattgtgtTGTACTGCACACTGTTAGCTTCTAACCACACTTCATTTAAACCCTTACAGCAattta
>NC_035898.1:6165660-6166006
TAACAGATGAAGACAGTCATTGACCCCAAGAGGCGCCACATTTGTAAACATCTGCATGTAGCTGTGATGTCACCTGGACCTGATAaatcccctctctgttctcgttcctcttctcctctctgaGTTCAGCCTTCTCCTTTACTTCCTACTGAGAGGCTCTCTCCCACTCCAGTGCTACACTCACCTCTTTGTTGGCTggaaaaaacaagcaactgttCTGCAGCTGAGAGTCTGGCAGTCTGGTAATGAGAaaaggtgtgtgtgcgtgtgtgtgtgtgtgtgtttgcttttgaTTGCAAGCCAGGGCTTAATTTGTGGTAGAATGACACGGGATGCTATCaaaaac
>NC_035898.1:6167305-6167670
GCCGTGCCTAATTGAAGCCTGATTCAATTACCGCAAAACGGTTGggcagagaggaagaaaaagcgatggagagagagagagagaacgagagtgagaaagagggaaCAGACTCTCTCACTCATTTAGGAATCCGCTCTGATGTGTGAGACTTGGCCATAGAAAGCTGGAAACTATGTGGGGTGTGTTCACAAGCATCACATCTTTTTACAGCCTGTGTGATCAACCTTCACACATCTGCTCTAtttagacaaacaaacaaagaaataatatgCGTCAGCTTGTCACCATAATTATGTTATTGAGTTATCATGCAGTATATAGATATGACCTCATCCTCAATATTGTCtattatgtttttcttagtt
>NC_035898.1:6175554-6175845
TGCGATCCTGGAGGAATTGCTgctgaaaaatattaatatttttaataataaaaaaatatatgaatatatgaaaaATTGTGGATGCCTCAAGTGAAGGACACACTTAATAACTAACATAAAATGTGACTTAACATTAGTTGGTTTAATCCACATTTCTCTCATCCCTCCTCAAGCCATTGCTgatgaaaaatattaatatttttatttataatatttattattattattattattaattctccCATAAAGAACCCTTTGTAGCAGTTTTATGTATGCTGGGGTCTGGTGTGT
>NC_035898.1:6180544-6180842
TGAGCATGTTATCGGCGCGGTAATCGGCGTGGTAAGAGAACGACGTGCCGCGACGTCACTCCACATACTTACTTAAACATTCCAGCCTTAAGCTGTTGAACTTTTCACCTGAGTGCTTTCCACCAGAGACCATCCTGGTGTGAGCTCGTCTTCTGCACTGTAACGAATGGAGAAGGTTAGAGGTTGATTTGAAGTGGTTGTGGTTTGATGCTAAACGTTAGGATTGCTTTTGTTCCGCTGAACTGTTAGCCTGAGTCGCTTCATCTTAATCAAAGACATCATTTGACTTGAATGGATG
>NC_035898.1:6193020-6193253
ATAGATagctgtgttgagttattttgttaGATTCCACCATTATTATtgcataaaaagtaaataacttGTCTTATATTTAGTTTGTATAAATATGGTggtgttttatactataaacgttttatactatatactatattttatactgttttatactatatactGATATTGTAAGCCTTGTATCGTGATATGTATTGTAtcgccaagttcttgccaatacacaaccCTATCATAAA
>NC_035898.1:6199249-6199906
TATACAAAAGTCAACCCTTTAAAGTACCActgtttttaagagtgtataAGAGCCTGTGAGAaaattgctgtgtgtgtgtgtgtgagagagagagagagagagagagagaaagacgctGTACAGCAGCTGTTGTTCAGTAGAGTGAGTGAGCAGCTGCAGTGAGGTGTTAGGCTGGTACAATGTGGCATTTTTCCccgctttttccttttttctctctttctctttttttcctctttttctcgtccccctctttctcttcaGGCCGCTCCTCTGTTTGCTTATTTAGCAGCTCCTCTGCTTCTCGCCTCTTTTCTCTTCGGGCTGAGCAGCGTGCAGGGACATAAGCCTGCGGAAGAATAAAGAGGGAAAGATTGATTTTCTCCAACTATTGTGTTTGTAACTGGGTTTGGTTTCTCAGGGGAGGTTTATAGTGTATGGGTAGCTGCAGCCGTGCCACCCTGACTGttttcacacactctcacacacacacaaacacacacaaacacatagaaACATAGACTAGGGTATACACACTCCTGACAGTAACAGAGCCACCACTACTCAAGTCGTTTTTGGAACAGTCAGTGAATACTGTTGATGTCTTTCAGTCCTTTGGGTCATTTATTCAGTCATATTCAATAGAAAGGTTATCAAAAT
>NC_035898.1:6201779-6202157
agaaaaagaaatgagaaagaaaggcaGGAGAGCAAAGTGGAGCAAAGTAAGGGAGGGTAAGAAAGAGGGAATGAAAAGttgaaacagagaaagaaaggaaggaaacagagagagagaaagtaggtgagggagagaaagaaacgcAGAGGAGAGCAACTTTTGTCATCTGTgaatgaaagagagggagagagagaaatagggcgagagacacagagggagggagggagggagggagggctgGCAGTTAAATTGTCAGGGAGTGTGTGATGCTGTCATTGTTCAGTTAGTCCAGcagtgtgttacagtcagtTAGTGTGTCTCTGGGTGAGCTTTCCCAGCCGGCACTTTTGGATTTACTCTCCTGCCacgtgccacaca
>NC_035898.1:6257853-6258072
ATTAATTGTGCTGCTGGGTGGGTCTTATGTTTTTTAGTCCAACAGGCAACAAGCCGGACTCCTCTCCACGAGTGCCACGCATGAACTTCCTGCTCACCAAGCCTGACAACAGCAGCGCACCCCCACGCTCCCCCAAACACGAGGGCAaaggtcagcaaaaataaaatattttgtatatagcacaagtcaaaagtttagacacttcattattctttattt
>NC_035898.1:6275364-6275565
AAATTATATGTTGCCTTTTTGCATTTagctgctctttaaaaaagtgtttgtcttaagtgtttgatttgagttagtgtaaattaataatttaaggcAATCGGTTTCCTCAAATGAAATAAGTTGATGCTGTTtggtaggattttttttataactacaGCCAATTTAGTTTACTTTAATAGCTGAAAATGAGTTAGCTCAACT
>NC_035898.1:6293715-6293933
TTCacagaacaccattaggaacctctacaactctgtGCTGAATGTCTGGCATTTGGTGTTACCCTTTTATAACACACTACTTACtacacaatacaacaaaaatcaCCATCACGTATCATAATGCCAGGTTTTGTCTCAATGTTCTTTACTAGGGACCCAAGCAATTGTACTGatattttttaagagtgtgtgtaagagtgtgggCCCAGTAGGTGCTT
>NC_035898.1:6378456-6378770
GACAACTTAGGCTATAAGGAGATTGCTGCCACCCTGAAACGATTGAGCTAAAGTTTGGTCCCTGCAAACTGCTGTGCTTCACCATATTGAGTGTAAAAGTGGGGCTTTTGGAAGATCGAATTAAATGCACCAACTGATTCAGATATGATTATATCTTGTGAGAATCCTCATCCACCACAGTGATATTTGGTATCAGTGATAATCAGGCACTTTGTCTGTTTGTCTTGGAAGTTCAAAATGATCCCAAACAGCAGATCTCTGTCTTTTTTGAGATACTTCCATTTCACAAAAAGGATTGACAAATTATGAGCAAT
>NC_035898.1:6395187-6395387
ATTAGATAGCATGATTGTTGCACAGGTGTGCCTTAGACTGGCCACAATAAAAGGACACTCTGGAATGCGCAGTTTCATTGCAGTGGGGGGTTTGGGGCAGTCAGAAAACCAGTCATTATCTGGTGTGACTTCCATTTGCCTCACATAGTACAACCTCTCTCCTTAGTTGATCAGGTTGTTGACTGGCCTTTGGAATGTCG
>NC_035898.1:6410474-6410737
GACCAGAGAAACCTACGGACAAGGTCTACATTTCATGTCACTCAGCAACCTTACTTTATCTAGTTCAGTGCAGTGACATAATTCTCTCATCAAATATGCTATTAATTCGGTATTGCTGCCAAAACACCCCGTCACTGTCGAGGCTGGTGGCTGTATCTGTTAGCATCACAAGTTAAATCTGGCTGAGCCTGGCTGTTAGTTAGCATTAAACCGATAGTTGTATGTAAGTATGCTGAGCTCAATAACTAAGGATTTGCGTAAAC
>NC_035898.1:6440443-6441055
TATCCCACAATACAGTGTGAAACAGAAGAGAGGACCTGCTCACTCTAATGGACCTCGGTGGATTCTAACAGCTCCTGGTATcctgttaacattcacagtccACTCTTAGCGGTCATGGTCTAGTCTTAATGGTTGCAGTCTTCACTTAACGGTCACGGTCGTCTCTGATGGTAGCGGTTAACTCTAATTTTTGTGTTAAACTCTAATGGTCATGGTGGACCCTATCGGACGTGGTGGACTAATGGTCGCTGTTTACTCTAATGGCTGCTGGTGGATTCTTACAGCTCCTGGAGTTTTGGTAATGGTCACAGTCTACTCTTAACAGTCACAGTCTTCTCTGATAGTAGCAGTCAACTCTAAAGGTCGTGGTAAACTCTAATGGTCATGGTGGGCACCATTGGATGCGGTGGACTCTAGCAGATGTGGTGGACTTTAACAGCCGCAATGGACACTTGCAGTCACAATGTACACGACCGGTTGTGGTAGACACGAATTGTCGCCGTTGACTCTAATAGCTGCCGGTAGACTATAAAGGTCACAACCCAGTCTAGTGGCTCACAGAGACTCTAACGGGTGCAATAGATTCTAGCGATCAGGGTGGACTCTAATGGT
>NC_035898.1:6442683-6442973
ttagtctCTAATATCTCTTTGTGTCAATATTGTGTGCAACATTTTCCAccctttatattattaaaataatgaaaatctgAACACTTTATTGGAAGAATGTAAATTAGGGCTTTATTAGGGTTCTttgattgtttattgtttagaaTTACAcaaagaaattatttattatatgttttaatcATTACAACCTTTATTTGTACAATCTGTGATAGACGCTGgtaattgtattaaaatgtatgataatgcacaaaaacacactttaccACATATATCAGATGTTTGTTGTGcgt
>NC_035898.1:6457514-6457986
tttcttgctcgctcactcactcatgaAGGTAACGGTACACGCAGGGTGTTTGGTTGCTGTATGACTTGCAGGGTTCCATCCGTTATCAGACCGTTACCCAGCCTGCTGCCCACCTGCTATTTTATTCATCTCCTGCTGACCCACTTCTgccgagagagagacagttttCCATGAAATGGGTTGGATAAGCCACACATTTAAATAGTATGTAAATTCCACAATCACAAAGCAGGGAGTTCCATATCCAAAACCTGCAACCAGCAGTGGATAACTTGATTAAGTTTGATAACAACGATGCTAAAAGGCACGTTAAAAGTTGCTGATGCGAGGAAACATTTGCATTAGTTTTAGgaagtgcatttatttacaggagcagtaaaaagtttggacacacctcttctatTTCAAGGTCATAGAAAAGCAGTATATAAATGAATTATAGGATGTTACCTGCAGCTACTGTATtctttgt
>NC_035898.1:6460739-6461057
GAGAGCGAGGAAGGACAatacctcctcctcctcctctctgcgGTCCCGTAGACACACCCTCGAGATTGAGCGCTCCTGTGAACCACAGGACACGCCCACTCAGCCACTGGCTGTAGAGCAGCACAACGGGACATCAGCTATAGGAGACAGGTACTCTTTTTCTCTTggcatctctctttttctctctctctctctctctctctctctctctctcctgtctgttGGCAGATCTCATTCTATGGTACATGTGTGGGACAGTGAGTGATAAATGCTGTGTTTTGCAGGCGGTCTGACTCTAAAGAAGAGGAACAGAGCACT
>NC_035898.1:6480251-6480505
ATCTATGGCTTCTACACCTAAATAGTGGGGAGCTGAAGCTGCTGTTTCATGACTTAGTAGTACACTATGTAGGGAGTGGGGATCCAAATGAGATTGGGCCTGTATCGTCATCAGTGGTTCTGTGTAGAACTAACTAAATTTGAAGAACCTCTAGTATATTTAGTACATTTTTCGTCTGCTTGTCTGGGACTAGTGCATCATAACAACATAAGACTATGAAGCTATAGCTTTTGGTGCACTACATAGGGTGTAGG
>NC_035898.1:6514076-6514351
ctgttgttttttataaGGTGTTTCACTGTATGGCACTTTTGTAAGGTATGAACCACTTCATACCAAGAACCCCTCACAAGACCTGTTGTTTTGAAGATTATGTTTTTTGTCCCAGTCTAGCCATCACAATTTGGGTCTTTTCTAAGTGGCCATACTCCATCATTATCAGCTGTCAGTTTGTGACAAAAGAGCCACTCTTGGCATTTACAAAGCATTTTAttaccatgtcagtgtcactgacAGCTGTGTTGAGAATGGCCCATCACCCAAATATT
>NC_035898.1:6515545-6515887
CAACAGACTTAGTCTGACTTACATACAGTAACAGCTGGGATGTTCCCTGAGCTTGCAGTGTTGCTACATCACAGCTTGGATGTTTCCACAGCCCGCCACTTGAGTTACCCTACATTGTGACTTGAATGTTTCCAAGCCTGCTGCTGAAGTTAATCTACTTCAAAACATTGACAGCACCACTCTCTATATTGATGCTGGGATGTTTCCTGACCTTGCAGTGTCTCTACATTGCAGCTTGGATGTTTCCAAGCCTTCTGACGGAATTATTCCCCCCTGCGTCATGGATGATTCCACTGTATATTGAGGCTTCGATGTTTCTTCAATCACCAAAAGACTTACTCT
>NC_035898.1:6558871-6559079
TTTTATCTTAAAGTGCCACACAGAAGGAAATAACGATAGAAAAAATGGCAGAAAATAAAACCAACAGGTTTATGAAAGTAATAAATAAGTGTGTTATTGCATTATCATTTTGCGTACACAATAAAAGAGGAATAACCCAAAACAATTACATTGTAAATCTGAATTATTTGCCTGACAGTTAACAGTTAACAGCTATGATCTCATAATA
>NC_035898.1:6581636-6581901
aagttatccaaaagcagtgtgtaagactggtggaggagaacatgatgccaagatgcatgaaaactgggattaaaaaccagggttattccaccaaatattgatttctaaactcttaaaactttatgaatatgatcttttttgttatttcagccatttctcgtttaaagaaaatgctctaaatgacaatattatatttttgggggaatttgggagaaatgttgtccgtagtttataaaataaaacagcaattttcattttactcaaa
>NC_035898.1:6609778-6610072
CAATTCTCTTTGTGCCACTccgaattacatttttttttacagtggttGGTTTTATTCAATTGCACTAGCCTACTGTGCAGCTCTTCAGTATTCTCAGCAATCCCACCCATGAGGCTCCAGACACAGTTATTGAGCTGATGTTGCTTTAAGCAGCAGCTTGGAATTTGCTGCGGAGGTTCTCCCAAGAAGCTAATATCATATCTCATGAATTTTGCCATGTCCAGTTGAAGCTACCAAGTGCTTCAATTACATACAGGTAATAGATTGATATGATTTCTGACAGTTTTTGTCTGC
>NC_035898.1:6633665-6633897
ACCTTTAACTATAACGCTATGTCTACAGAATTGCATTacattctttacattattttaataataaaaccatCAAAGGACGATCTTAAAAGTGTGCGAGACAGTGAGAGCGGCTGTGCGTGTGGGTGGGTGTCACtgtgagacagagacagatgtGAAAAGGTAGAGTAGGAGTTTTAATTATACCTTCTCTTTGTGCGTGTGGTCTGGAGGAAAATTATGTTATGAAATATGA
>NC_035898.1:6647412-6647693
AATACTAATTTTCAATACATTTGGTGTTTTAGAATACAGAATATATTGATAAATATATGGATAAATGAAAAAAGAGCTACCTTAGACttccaataataataaaacctcctaaattaaattattaaataagttatttaaaatataaatatataaatatatagctcTATTTAGGCAAATTTAACCATATAGGTTCAAATTTGCAGCTCATTAATGTGCtaattcatgaaaaaaaaacacttttttacactaaGCTAGAATACTGGaccatttccctttatttt
>NC_035898.1:6675490-6675732
gagggagaagatgAAAGCCAAAGTGAAGGAGAGAGTGCGGATGGTAAAGTGTGAGGAGCTGTAGAAGAAAAGGAGGGAAGATCGAGGAGGACAGTGTTGGTGTGGAATAACAGATTCTTCAGAGTTCTCCAGCTGGGCTTTTAGAAGGTTTTAGAGCATGATTACCGGCATGATTTAAGGGGTTAATGCAATTAGGTCAAATTATTAAACCATAAATTCATACAAGGCCTGATTCCTTTcta
>NC_035898.1:6680126-6680508
TTCCTCGGGCTGCATCCCTCGCTGTTGTATTTGCTGAAGTTCTATTATTGTGCTATATTAGACAGAACCTCTTATGCTCTGatatgaaaaacattttattccGCTGTTACGTAACCCGCATAATGTGAGTCACATAGTTTGGGTCCAATTGTTCCCGAAGCTCTCAGGGTTATTTTAGTGAAGCTGATCGGGCTGAGGgtctttgaagaaaaaaaactcttggCCTGTTTTAAAAGCCCCAAAGCGGAATAAAAATGCTGCGGAGATTAAAGTGTAGGCTGGGACAGAGATAGATAAAGACGGAGAACGAAAGATCTTACTTGTATAGAATATCCCtcaattttttgcaaatattttattttttttatacctttTCATGGGT
>NC_035898.1:6681012-6681287
ggtgtcgccatgtccaatttagcaggtctcactgctgagGGGgactaagaaaacaaaactgtaataaaaaaagaaagttctTTCAAAgtagttaatctacacagatttctgtcctgaaaacagtttatttgggagagtaaagtccttccgtttatttacagaaagcttaCATTTTCCAATAATTATCAACAGCGcaattagcagcagcactagccgcggttagcagcagttagcgctagtaaatgccgcctgatagcactagactgaggaaccct
>NC_035898.1:6697616-6698017
AGACTTCGTACTCACACTTACAGCTCCTTCAAATATCCCATCCTGAATCCATCAGGCGATGTCCGTGTGCAGTCAGATAGGCTGCTGCCTGACAATCCTACTCCATCTCCATAGACATTttattaaactgtatttataatTGCCAACTGCTAAAGACATCTCAGTGCTTTCATTTCCTTTATCTCAGGCTCTGTGTTGAATAATGGAGAGATCTCATAAAGGAACGGAGCGTCTCTCTCCTAGATGGGACGTTTTTATATTCAGCACAAAAGAGAATTAAAGGCATCCATCAGCACGACTGGGCCCTGAGTGATTACTGAAATGATGATATATTGCAAATGCTGAAATGTTGGGAAGccatcttttgtttatttgcgtGTTCGTGTGGGtgtgtaataaaa
>NC_035898.1:6733752-6734043
CAGGCCATAATTGTGGAGGATAGGTGGTTTTAacgttttaaacacttttattgtaaactaatgattttatttttattcattaaagtcAAAGTCTTGAACCACAAATAGTTTCTTAAATTTAATGTTAAGTGCTTACAGACTTTTATACTTGCACTAAATTTTAGCTCTAAAATGGAAAAGAGCAGCTTTGAGTGTCATTATTAATACTTCTTTTCTAGAAAGTCATCTTCAGACTAGTAAACCCCCAAAGTACCATCAtgattacacatgcatttgtatTGTTACTGTtgt
>NC_035898.1:6745237-6745785
agTATTTAGACACTTGCTCACTCGTTATTTCTCCTAATATCAAGGGtatttgctgtgaggatttgattgatttgatttaagcacaaaagttttatttaggtCGGAATGTAGAACAATTTCCAAACCAACCCCCCTCATCCTCAACTCTCTTGGAGTAGCCAGCttggtaggagtgtctaatagcgAGGATAATAAGTGGCCACAGTGTTCAAGAAcacaagcagcactgctgtgtctgatccactctttCAAGCATAAAGACCCATTCAAAACATTTGATTAATTGCATCTTAAAAAGGTTTATTCATTTCTATAAttccattaaaaaagttaaactcttatagattatagattcaGGGCCCACaatttcaaaaatgtaaaatatttctttgtttactttTACATAATTTGGGCTTCCAGCTTTTAAAACCCAGGAAGACAGggattaaaacaaatttaaaactgtggagaaatcagcccaaacagcttctttttttaatttttttgcaggaaaaaaaagaaagaaaagaaattagGATCACATCAAA
>NC_035898.1:6802356-6802924
CATTCTTTCACCAACACATATATCTTAAAGGATGGTTAAGGGCagtcctaataaaaaaaatactgaaggtGTTTAATGCAACTGGGCACTATTATTGAGTGGATGGGTTAAGTGACCCAAAGATTATATGGTGAACGAAATTAAGATTTTATTATCTGAAGTGTACCATATCAtgtgtcaaacatggtggtggcagtgtTATGGCATGAACCTGTATGGCTACCAACAGAACAGTACAGAAttagaaaatgcattaaaaaacatggATTTAGGGTTCAATAACAttacaacaaaaagaaaaaaaaagcttctaacTTCTaacaatggaagtcagtgttaaaatgtgtaaattcaCATACTTTCTAAGCATTTCTACTGGTCTAATCATTGTGAAAATAACTGCCTGacataaattatgtaaaatacaaaataattcctTAAAACAGTGGTTCGTCTACGCCATTGCTCCAAAGAACACTTTGGTTAGGGTCAAATGGTTGAAAATGGAGACATTATGTCAGTATGTGTGTCTCATCTTCTCTTTTGCTTCTTTTACAGACGGGTTCTT
>NC_035898.1:6805163-6805474
ACTGAGCTCATGAgagcgacccattctttcacttatgtgtgtagaagcagtctgcaggtctaggtgcTTGGTTTCATACACCTGTGGTAACAAGTGATTGGAAACacacttttggcaatatattgtagtttctaatttgatttgattaaatttacattaaatttggTGTTGTTCACTGAGAGAATCCTGTGCTGCACAATACTAAGACTGTTAACTGGTAGACCACTTTTCACAATGTTGACATGCCTTACCTTTGAGTGAAGggcatttttgtaaatattattttgcTAACGGTGAATTTTTATGAGCCT
>NC_035898.1:6857151-6857445
ctTTATATGAATAGGAATAGGGTAATTGGCCTTGGTCTAGCCTAAACCTATCGACTATCGCTTGATGTGTGTCATGTTGAGGCATTACCCTCTCCACCTCGCCCTCTTCCCTCCTCCATCGTCCTTCTCTGTTCCCCTGCCCCATGCCTTGGTCCATGACCCTTACCAATTGCCCCTGCACCCCAAAGCCACTGCCAAGGCTGCTGCCCCGCTATTGGCCGCTCATCACACTACGCCCCGCACGATTGGCTGCTCGCTCACTCACTGGTTTAAGTGTGTGATAGCTGATGTGCG
>NC_035898.1:6893473-6893971
ACCAGGGAGATATACTACTTTTTTCATACTTATTATTTTACTCAACTTTCTCAACTTGCAACAAACCAGATTTGGGCAccaaacttgtttttctttactgaatcaAACCGACCCATTCTAAGGCTTGATTCAGGTTACTGCATGCTTAAAATAGGTCgcttttttataaagttttctttttactgTTTCAAACTAATTCGCTGTTCTACTCGACTCTTCGATTTTAATCTCGATTCAGGTTCACACATTCGAGTCATGGCTCTGCAAGTCCAAGCTGGATTAAAATGGTAATTTTACAATGCTGAATTGGAATTGAAGTGAAGATACAAAACGCCCGCTtccagaaactgtaaaaaaaatgtaaaaaagtgagaaaatatGATAGAAGGTACTTGGAATATGGATTTTCACAGCCCTGAACCTGACGTTCACAGAACGCTCTGGAATTCTCTGTTATCGGAGTACCTAGCACTGAGTTTAATGGCCTTTACATgccta
>NC_035898.1:6922775-6923417
gaaaaaatatatatatatatcatactcAGAAACATCTCAAGGAAACACAAATTGTTCTTCTATGGCGTTCCTCAAAGAACTGTTTTTAGCACCTTATAAAATTTTTTACGAAAGTAAGCTGCAGTTATGGACGTCCAAACAGGCCAAAAGGGCACCTACTGTATATCTATTTATTCGTAGTATGCATGTTTATACTGTACACTTCCAGAAAAAAAGGTAatgtacaggtacaggtacttCATTTCCGTTCGCCAAATGGCCAATGATAGTCTAAGAAACTGACAGCTCATCATCCATAAATTCACCCTTGTTAAATAAACTCGctctgttaaaaacacaaccTGTTGTCTGGTttaattcattacattacatattttacattgctGGAGGACAGTCCcaaattaaaggagaaatccagtgtgaaatggacttgggttgtagagaaacatgataacgagtacaaacttttgtagaATACCCCACCTCTGTTCActcccagcattccaaaatatatcgcttttagctgatgctcccaacaggcttacaatgctaacaataggggcatagcattgcccatgccagaaaaaaaaaaacatttttcacagcattaccaagctcaaagtagctccacacttcattggt
>NC_035898.1:6925870-6926085
GCGTCATTCTTCCTCTAAGTCATGGCCAAGAAGTTCTATATTACCAATGTCAACAGCACGTCACGCCTTTGCGATTCTTTAGAGGGAAGGAGGTGtaaatagtataaatagtaAACATGCCCTCAGAATAAGGCTGAGGACGAGGGGGAAAATGATAATAATGCTAgtcataattaaataaaagcatattAGCATGGAAATTTATCCTGTTACGT
>NC_035898.1:6928670-6928975
ATTTATTAATCAGCACTTGTTCTTCACAGGCCTGCTTTTGCAGTCACTTTAATGAAACGATAAACCAGCCAGCATCTGAATTTAGTACACAAGCCGTctaattaaaatgattcagGTTTAATAACCCGAAACCCTGATGCGGTAATAAGCTTTAGTGGATGCATTTTCAGAATGTATGATCTAGGAAGGGAAAATCTGATGATATAGCATTATTTTTATCGccaataaacaattaaacaaagaGCAGCAGAGAGATACGATCTGAAGCCTGAGAAACCAGCCGGTGGAACAGGGGTGTAATTACT
>NC_035898.1:6958795-6958995
GTTGGTAATTGTCATCTTCAGAATCAAACAGCCTGTAGCTTCTCTCTTCTATATTTACACACTGTCACTGCAGCCCTGTCTTCACATTTATCTTCTCCACACTCACAACAGAACAGAAGAACTGATGTAACCTGTAGGCCCCTGTTGCTTATGGTGtggctaaatggttgctaaggtatccaTGACTATTGCAACCAACT
>NC_035898.1:6979572-6979832
TATAAGCTACTGTATGTAATGCACTTTTGTTCACTCATATAGTTAAAGGTTGCTTTGAGAGACACTATGGCTAATACCCAACAGGAAACTCTGAACACTTAACATGAGATGTTTCCTTCCCCTTTGTTTTGTGCTCTGCGGCACAACTACACCCACATAACCTTCAGAATATAAAGCCCTGAGTGAATGGACTAATACATTATGTATAAGCTTTCCCGAACAAGCTGTTTGACCCTCGAAGTCAAACATATCAGCAgtga
>NC_035898.1:7065997-7066243
CGATTCCCCGCCGCTCGTGCTTGCTTGTGATTTATCAAAGTGAAAGGCTGCAGGCTGAACAGATGCAGAATGGCTCCCCACTGCAATCAGAGGGGTTTTTCACTCAGCCTCTGGAGTTGGGCTGAACTAGCATCTGTTCCCACCATGCTGTCAGTTTTGTTTGTTCCTGACGAGGCTTTCCTCTGATCTTTACAAATCCTCAGCGCTGTGTTTTACGTGCTTCCTGACCCCATATTCCCCTCCTAG
>NC_035898.1:7141514-7141754
TTGAATGCACGTTTTTAAGAACATAAGAAGGAAGAGTTGTGAATTGTTCGCAAGGTACAATACTTTTAAGAtgcttaaaggtctccttccactaaaatccataatttttttcttgttctttgtgaaatactataggtctctctgagttaaatgtatatgatgctgcatataaaactgttcttcaggcttccttgtctgcagtagctaagaaaagaaaatcctcagaaatacgagttgatt
>NC_035898.1:7169251-7169662
gagaaagtgtaaaagagagagagatacaaagagagagatgcTACAGATAAGTGAAAAAGACAGAAGGTGAGAAAGAAGTAAGTGAGCGCAAACAAGGATACGAGGAATTTGCAAGGAGGTAACAGAGATAGGGAGATAATGATGGACGGGTCAGACCATGAAGAGAGACGGACAGATAGAGGAGGGTGAGAGAAACAGATTAAAGTGGACAAAAGGATGCAAAACGtgtgagaaaaggagagaaagagagagagaaagacctaCATTAACAAAGGCAGCATATGACATTaatgcctccctctctctctctctctctctctttctctctctccctgtttctctatctatctctctctctctctttttccagtAGAGGTCATGCTGATGTGATTTGTTGTGACAGAAGCTTCA
>NC_035898.1:7177739-7177953
gtaaaaacatggtaaacatggtaaaaatgtggtaaaacatggtaaaaacatagtaaacatggtaaacatggtaaacatggtaaaaatgtggtaaaatggtaaaaatgtggtaaaacatggtaaaaacatagtaacatggtaaaaatatgataaaatggtaaaaatgtggtaaaatggtaaaaacatggtaaaaacatggtaaacatgataaaaa
>NC_035898.1:7179670-7180153
taaaaacatggtaaaaatgtggtaaaatggtaaaaatgtggtaaaacggtaaaaacatggtaaaacatggtaaaaacatagtaaacatggtaaaaatgtggtaaaacatggtaaacatggtaaacatggtaaaaatatgataaaatggtaaaaacatagtaacatggtaaaaaaatggtaaaaaaatggtaaaaaaatggtaaaaacatggtaaaaacatgataaacatggtaaaacatggtaaaaacatggtaaaacatggtaaaaacatagtaaacatggtaaaaatgtggtaaaacatggtaaacatggtaaaaatgtggtaaaatggtaaaaacatggtaaaaacatggtaaaaacatggtaaaacatggtaaaaacatggtaaaaacatagtaaacatggtaaaaatgtggtaaaacatggtaaaacatggtaaaaacatggtaaaaatgtggtaaaactgtaaaaacatggtaaaaa
>NC_035898.1:7180394-7181130
acggtaaaaacatgataaacatggtaaaaacatggtaaacatggtaaaacatggtaaaaacatagtaACATGGTAAATAATgtggtaaaactgtaaaaacatggtaaaaatgtggtaaaacatggtaaaagcatagtaaacatggtaaacatggtaaaaatgtggtaaaactgttaaaacatggtaaaaacatggtaaacatggtaaaaacatagtaaacatggtaaataatgtggtaaaactgtaaaaacatagtaaacatggtaaaaatgtggtaaaacggtaaaaacatggtaaaaacatagtaaacatggtaaataatgtggtaaaactgtaaaaacatggtaaacatggtaaaaacatggtaaaaacattgtaaacatggtaaacatggtaaaaacattgtaaacatggtaaaaacatagtaaacatggtaaacatggtaaaaatgtggtaaaacatggtaaaaatgtggtaaaactgtaaaaacatagtaaacatggtaaaaatgtggtaaaactgtaaaaacatggtaaacatagtaaaaaatgtggtaaaatggtaaaaatgtggtaaacatggtaaaaatgtggtaaaatggtaaaaacatggtaaacatggtaaaaacatggtaaacatggtaaacatggtaaaaacatggtaaaaacattgtaaacatggtaaaacatggtaaaaatgtggtaaaatggtaaaaacatagtaaacatggtaaaaa
>NC_035898.1:7185491-7186114
GTCAGACCAACACATTCCAGCTTGGTATTGTGCAAAATGGGTTATTTACATTGCCTGAACAGGCAATTTTATGTTACATGATGCTGCTTAGTTAATTGAGAGTTTGCACATGCGCACTAAGGCACAAGAAAGAACGCGGGGTTTTCAAGTGCGGCACTGCAGGGGCTCTCAAGCGCAGCACAGCAGGGGCTGTGAACACTCCTCTCTCAGGCAGCTGCTTCAAGGTAAGCTAAgatatttaagatttattttattactaggTATTTTTGTAGATATGTGTTGTGTTTCTGTGAAATAATGTATTTCGGACATGTATTTTGCTTTAGATATATTGGCAGGCTCACTATCAGCTTAGTTAGAGAGttagctaacgtagctaactaGCAGTAGCTAACTAGCCCAGCTAGCAAACTGCTATCGCCGCATGGTTTTGGCACACAGTCTGAATTGAGTATTAAACATtcaactagctagctaggtatGTTAGCTTATGTTTCTGAAACAGTTGGTTAACATTCCAGTATTTGTTGGTTAGGCTAACCTAGGTATTAACTACCAGATAAATACACTAGATTACactaattagctaacctaggtttGCCTCAGCTAAGAATTCCAGCCTG
>NC_035898.1:7232642-7233112
atctatctatctatctatctatctatctatctatctatccatccatccatccatccatccatccatccatccatccatccatccatccatccatccatccatccagtatGACAATGCTCACCcccacacagcaagggtttccatTGGGCCAGAAATATCTTTGCCACCCTGCAACATTTCCTTGGCCTACCCAATCACCAGATTTATCGCCAATTGTGCATTCATGGGACAAGCTGGGATGCCAGTTAAGGCACTGTAACAGTATTTAGGATCTACagacccagctgcaacatctgtggggaAATGTGTTGCaggatatatatgtatatgtcatATATGTATGCCTTCATACGCAACtttatctcatcttgtatcttGGCGAGAGGTTCCCCAACTGGGTACTAGAGCCTCGTTTCAAttgtttcagtcatttttcatgaaaacaataaagaatGTTGACTAAACAGTTT
>NC_035898.1:7236378-7236673
CGCGCGCACACACCTCATTATCTTCCCGCTTAAGAGCTTACTGCACTGACTTCAAACATCAGAGGGGCGTCCACTGCCTTTCCTCCAAATGGCTCCAAGCTGCAGAACACAGATACTGCTTCTCAAAGCACAGACAGTAGAAAGAAGCCTGCCAGAGAACTGCTAGAGACTGGGGGAACTTCAAACACGAAACATACAGAGAAACCATCACAGTCCACACAGAACAGCGGATAATTAAACTGCCGTGAAACTGAGAACTTGTCAGCAGCCATGAttaaaaggtgaaaaaaaaaac
>NC_035898.1:7270978-7271208
tgaaaaatcgatttgattaatcgagtaatcggatataACATATTTTTGATTGCTTAAAGAGTAATTCAAAATACacaagagagaaaacaagacatttcacctaataatgaatgaccaactgatttccttttttagataagttatatttttaaattcacaacatacatttccaaactgcaaacacaaatacaaataaataaagaataataataattaataattagtacttt
>NC_035898.1:7317557-7317771
TCAACAAGCCAATTTGCTACTCTGTAATTTTGTcccagataaaaaaacaacaacaacatattTTTCCTTTATCTATGGCTCAGCTCAAATAACCTTTATAttatagcttttttatttttatttattttatttttttttacagtttttacgcTGTAATAAAAACTCACTCATTTCCCTTGGTTTTTGTTTACTCAAGtcttaactgtaaaaaaaa
>NC_035898.1:7365240-7365450
ggtaaccctcattttcaatgcagctgagcatttacatCTTAAAGaggctgaagaaaaaaatatatatacaaattgaAATCAAGTTTTTAATCAGGGGAGATAAAATAAgaaactttataaaaaacaaaacaataaaaattcaatagtaaaagtattacaaaaacaagcaaataacataagatttaattaagaatcataaatataattcaa
>NC_035898.1:7394161-7394425
ggcaaaagagctagtgcttagtgtggttagcaggtaatgccgatactgctccagcagtgctagccagggttagcagcaggttacaagccgataatactcacctctgaatggcaaaagagctagcgcttagcgtagttagcagctaatgctaatggtgctccagccccggtgctggagaactaaactgaaactcctgtagaatgctgtacttcagcaaagtggctttactgctccttaatatctgactaGTAAAATTCGTACATA
>NC_035898.1:7453206-7453461
gaaaaaagtttaaagaacTGCTGGGTGGTGTAAACTGGATTATTCGGATGTGGATTTAGTGTGTCTGTGCACTTCTTCACTGCCTGTGTCCCTTCTTCCACTCATCCATTCCAATcgctcccctctctctctccctctctctctgcgttCGTGCTGTAATTTCATGCGGTGTGACTCTGAGCTTGCCGCAGTAATTACTACTTAAAGCGTGGAGTATTGATGGGGAGGTGGCCATgcagacacactcacacctac
>NC_035898.1:7504469-7504784
TTACCGGAGAGAGAACTActgttagtggagagctagctaatattagcgcgagctagctaacattaccggagagagaactaatgttatCGGAATGCTATGTAATATTAGCAGCGATCCAGTTAATGTTCCCGGCGAGAGaaataaggttagcagagagctagccaACATTACTGTGgcgagaactaaggttagcggacaGCTAGCTAAGGttaccagagagctagctaatattatcagtgagctagctaaggttacaggagagctagctaacaatagTAGCAAGCTAGATAttgttaccagggagaaaactAACAT
>NC_035898.1:7518513-7518836
atttatggggtgTCGCTGTTCCACCGGTGAACCCGCTATGAATAACTCTGCTAAATCACATAACAGACATACAGGCTGCTGGATCTGAACACAATACATCATTTTTCATGTCAAGAACTAATGAAAAAATGGGAGAATTAATGGGAGAATCTTTCATTCTCCTTCCATTTTCCTCAATGGACTCATCACACCAAGCATCCTTCATTCCGTATTTCCAGcgtatatcactgtatatctTACTGGACGTTAAAAGCTTAAGGCATTAAAGCTTAAGGCATTACAGAACTGAACAATATCACTATCAAAGACGAATATCAAAGTTG
>NC_035898.1:7520296-7520534
CCAGAGCTCTCCTGGAGGAAGGCCAGTATTTTTTCTAGTTCTCTTCcagctcctgttttttttttttttttttttaatcagcgcttcattaaatgaattaagGTGACCTATCTCTGCGCTTGAACTCCCAGTGAAGCTACAGAGAAATGCCTTGCTATCCATTACAAGACAAATGAGCAAGAGAAGAGATTTGGCTTATGAATGTGCATGTgtggaacagtgtgtgtgtgtgtgtgtg
>NC_035898.1:7618749-7619261
AggtgagctctgcggtacagttaaaaagctccatgcGACAGAAggtgagctctgcggtacagttaaaaagctccatgcgacagtaggtgagctctgcggtacagttaaaaagctccgcacgacagtatgtgagctccgcggtacagttaaaaagctccatgcGACAGAAggtgagctctgcggtacagttaaaaagctccgcacgacagtaggtgacctctgcggtacagttaaaaagctctaagcgacagtatgtgagctccgcggtacagttaaaaagctccatgcGACAGAAGGTGAGCtttgcggtacagttaaaaagctccgcacgacagtatgtgagctccgcgtacagttaaaaagctccatgcGACAGAAggtgagctctgcggtacagttaaaaagctccgcgcgacagtaggtgagctctgcggtacagttaaaaagctccaagcgacagtatgtgagctccgcggtacagttaaaaagctccatgcGACAGAAGGTGAGCt
>NC_035898.1:7711841-7712247
AATTCATGAAACCACTACACTACAAGTAGATATTTGACCACTGAATTTCCTCTGTAAATATAGCTGCAAGTTCTGTAGGATATAGTCCACAGCAAACAGTGGTCTGTAGAGCTCTGGTAGAATAATTTATAGATGTGATGAAGcggagagacacagagagatagCTGGGATGTTTCAGCCTCTGTGTTTCCTCTGTGTTGTGTTAATTGGAGTGTCTCATTTTCCCTCCAATCGCTAGCAGATTGTGTTTGCATAGAAATGATTAAAAAGGATGGCGATGATAAAGGGAGAAGAATGGCAGGAAACACTCGAGAGTTGgcgtgtgtataagagtgtgtgagtgtgtgaggagagGCTGAAAGGGACCAGTTTGAACATGATCGATACTCAGCTCAAGGCAAGTGAA
>NC_035898.1:7767232-7767508
agacacactgacactcctTTAATCCAGCTGTGCGGTTGCACGATTGactggtgcgctatagatcactaaaatagggccctctgTGTCTTCAAGACAAGCTCTTGGGATGCCAGTAATATGTGGATGagtattgtcctgttggaacagtGTACCAGCATGTATGTTCAAGCTTTGTTCCTATCGGTTGATTACTTCAGGGTGCAAAGTCtatgtaaatgtaagaaacactgaattatttatgtgtattttcCATAGTGTCAAAActttttatctgat
>NC_035898.1:7780508-7780872
tttttttcggTCCTCACAACTCTGATGGCTTTTTTGAAAGGTCCTCACAagacaagaaaaacaaaaccaacgtgtgtgtgtgtttgtctgcgtgtaggtgtgtgtatgtgtgtgtgtgtgtgtgtgttgtgtgtgtgttacaagcCATCCCCTCTAAGTGCCAGTGGGTTGCATAAGACCTTGCAAAAGGTGAATATTTTAACACACAAGCTCATAGTGCCAGCCAGGACCTCAGACGTGCCCTTTATATCACCAGTCAAAATCGCACCCACTCTTCTCCTTTCTCTCCAGCACTCTGTCCAAACAAGACAGAGGTACTAAGCTATGGACACACACATCGTCAGACCAATCCCAGattaaaatg
>NC_035898.1:7793209-7793616
CTGATTACGTAACTCTGTTACAAGTGCTTTGTTACTATCCAACCCTGCATCAAGACAACAGTTTCTTGGAGGTAATTTCTTTTCATTGTAACTGGAATGGATTACAGTCATTTTGTAACCTGATTACATAACTCTGTTACATGTTTTCAGTTCCTACCCAACCCTACCCGCATCAATGTCTTGCAGGCTTCAGCCACATGTTCTGAATCAAGAGGAGCTCAGAAGGAGCGTAACTAAAGTGAGGCCCAGGGACCACCGGAGCCGAGCATGCCCCACTTATTGTTGGCTCCGATAGGTTGCCGGTGACATTCTAACGCAACATCTGTCACTGCTGTCCTGATCCTCTTACAACCGTACACTTGTTCCAGGTCTGGTGATGTCTTGTTACCTGGCCACCTCCCCTGATC
>NC_035898.1:7815177-7815383
gacctcacaatctgattggttgagaagtgttctagccgtgctgatatttgtgataacatcacagccttctcacactaaaattgtatcactccgccgacacGTTGCTGAGTAACGtcttatacacacaggacaaccgcagcagcgttagcttagcacaggctagcgctcagtcgcggcacgctcgcccgcagcccgcagtgctggct
>NC_035898.1:7816887-7817128
AGAGACGTGGTCTAGTCATGTTTCAGAGAAGGGTAATGTTAGAAGTCTCACCCCAAAGATTCATAGAGAGAGAGCCTAAAATAACAGtgttaaatacaaatacagataaAGCGCCCACCAAATGTATTTGAAAAATGAGaccaatttatatttaatttttgctgtagactgaaaacattttaatttgacttaaaaaaaaataataagagacaaaagatcaacattccagctgttttttttc
>NC_035898.1:7833823-7834042
ATAGTACAAACAAAACGTAATGGGGCACAAACAAGAACATCTCCACAGTGAAGGAAACTATCAGCATTAGTCAGAATCTCAGTGAACTTGAAAGATGAAAGAAACAGCAAAGTGTTATTGAGTGAGCGctggaggaaggcagagagagcCGAAAGCTTTGAGCACTAATCCCACAAGCCCTACACACAGACCAAATCCTCACAGAGCAGCTCAGGCTTC
>NC_035898.1:7845633-7845900
TCGAtttgataaacaaacaaaaacgatACAATACTGTCCCAACACTAGTATCTGGAATCCAGACCAGTATTTTCACCCACTTGCCActcaaacagcaaacagcactGGTTTCCTTccctacaaaaaaatatatggtaacatttatttttaaattgcttTGATTTGAAAGTTCAAAGTATGTATAAAATTACAACCTAGAGGCTTTTAAATACAAATGTGTCATAGACAGACATTTCACAGACACAagtatgaaaataaactgtttaa
>NC_035898.1:7918010-7918268
TTCTTTTGCTTTTTACTGTCTGTGTTCTCTCATCATCAAGATCTGACGCCTACTTCTCTTTAACCCTCAGTTTTATCTACCAACGGGTTCAGCGTCATGGGGACAGCAATGCTTTGGTGACAAGGAACCAGTTGGGCGGGACAGAGTTGTGTGACCCGAGCCATAAGAGACTTGCGCAGTGTCTTCAGCAGATTGGAGACGAGTTAGACAGCAATGTACAGCTGCAGAGGTGAGGCAGACCACAGTCCTAAGCATTTG
>NC_035898.1:7927165-7927487
AGAGCTTCCAGAATGAATCACATCTGTACAAATCCGACCACCTGCAATTTGGTTTGAATGTGTTTTACAAAAATCATTACGTGTGTTTCTTGTTTTAGATATTCATTATTGATCTGTAATCAATCTAGATACAATCTTTATTTGTCATTTGGATTTgggctggcagtctgaacatagccaTTGTTTTAACAACATCCCTTAATTAATAGAACATTAACTGTCCTGAGACGCATGCCATTTCTCTTATACACAGATTTATGAGTTGCTGAGTTACATTTCTGAACAATCGGCTTCAGCAAAAAAATGAATCACACAGCTGGGA
>NC_035898.1:7927716-7928126
aaatctGTAAACAACATTCAAACCTTATTAGCACACAGTGTAAACTTTCTTATAATACACAACAATTTTATGGAATGTTTGAAAAACTTGAAATATGTGTAAAAAGTCACATTTTTACATGTAAGTGTACAATTTGGTGAATCAACCAGAAACAGGAGAACAGGACAGCATTAAACAGGGACTGGATTCACAAAAACCTCCCTAAGAAAATGCAAATACAATGGCTCTTAAGATAAGATACACACTTCATAGGAATGTATGCAGAAATGcaatttgtaattattttcttAAGATTTTCTTGAGACCCTTTGTATCGTTTTCAGATATAGAAGTTTATAAGGTATAATTGTATTGCTGCATTTTACATCTTATCTTAAATAATGTGCAATAACATTTTGAATGGTTTAATA
>NC_035898.1:7941328-7941735
ATTTAAACCTGTAAGGACTCTACACTGAACATGTTATATTCGTTTTATAGTAAGCACTAGGGGTGAGGAAAACTTTAGATTCTTGGATACATCTCGATTTGGACGTGGATGATTCTTAATCGATTcacaaatgtcaaaaatgtaTACAGACATGTACACATTTGACCTTCTAATACGCATTTAGTTTGATCTCACATTTTCCTCATAACGTCCCAAACTTGTCTGTGTCCCTcactcagtaactcagcacattacaatattctcatttgcaaagcattaaaactgagatactataatacattaaaaagagCTATATTATACACTTTGCTATTAAATACTTCATTCATGCGCAGATCAAACAAaggtcagccataacattaaaaccagctcCATATATACATTACACT
>NC_035898.1:8004353-8004564
GCTGGGAGGAGATACTGGGAATCAGATAATGGGCTGAAGCTGTTTGTAGTCAGCTTGAGGAAATGGATTAGGTCTCCAGGGAAAGCAGGAGTGAGGCAGACGGTCTGAGTGGGAATGCGATTGCAAAGCTTGTGCACACACCCGGCACAGAACTAGTTCATGGCAGCACTCAGTCCAGTCACTGAAGATTTTTagagtcactttttttttt
>NC_035898.1:8012804-8013009
TCTTAAGCCTGGTTCATTTTCTAACttctgccctctctctctttatctctccccCCCTCACTTCACAGGACGCACCGACCCTGTGCCCATCATCCTCAAATATGACGTCATGGGAATGGGACGCATGGAGATGGAGGTGAGGAAGGAATAGTTATTTCTGTTAACCAACATTTAAGCAACACAATTAGCTGCGCCTGCTTTATTT
>NC_035898.1:8017070-8017315
gCTCGCTCGTACAGACGCAGCAGCTACAGCCGCAGTCGCAGCTCTGCTAGTCGCTCATCTAGCTCTCCTAAAGGCTCACCTCACCGCCGCAGCGACAGCCGCCGAGATGACAGCTCAACACACAGACGAGACTTTAATCGATCACGCATCTATCGCTCGCAGTCACCAAGGTCCTCGTCATCCCGCCCACAACCACGAAACAGCAGTTCATCCACACAAAATGCCAAAGGAAGTGGGGGAGGTGG
>NC_035898.1:8027247-8027455
GAAAGCCACTGCTCTCCAAAAAGAACACTGCAGCTCATCTTcagtttgctaaaaaaaaaaaaaaaaatatatatatatatatatatatatatatatatatatatattatatatatatatatattatatatatatatatatatatatatatatatggacaaGCCAGAAGGCTACTGGAAGAATATTTTTTGTGGACGgatgagacaaaa
>NC_035898.1:8061155-8061475
tgaCAGTAATGCTTATgttttttcagcaaataaatgcttactGCCTAGGTTTTCTAAATGCATTATAgtgaaaatatgatattttaatgttattgcaACCATCACAATAAACCCCTTGTTCTAACATTTACAGTGTATGGTTTTGAACTGTCGATTCCTTTGCAGAGCAGAAGCACACATTGAGTTCAGGTCTGGTGCACTTACCCGGATGCCCACGTTGATGTTATGGGCATCGATCTGGGCCCGCAGGTCCTTGCTGACCCGCTTCTGCCCCAGGAACTTTTTGAGGAACTTGGTGCTGTACTTCACGTTGTCCCCGC
>NC_035898.1:8081935-8082187
AAACTCCACAATAAGAGTTCAAAAAggaatgcagcattaatgtTATCTTTGCTGTTAGTGGCATAATAAAAAGCACAGCTAGTCTGGTAGTAGTTCTGAAGTATTTTGTGTGAAATGCAGATAAAATTTTAAGTAAGCATTAAATGATGACTGCACTAAAACCTGAAATGCAATaatttaaatggtctctttctTGGTGTGTGGTTTCATGGTCTCCCAGTTTTTGGTAGTAGATAAATGCTGTGTGAATGG
>NC_035898.1:8090666-8091238
GTTGTGGTTATTAATATTGGGATATTTAATACAGTGTAATATATTAGGATATTTTACGGAGTCGTAGTCTGGCGCTGTGAGAGACGGCTGCCTCTCCAGTAGCTCCGTAGTTTTGTAACTTTTTAACCTCTTTTCCGCactttttttctactttcttGCTCTTCTAAGGAAGacatattgtgttttatacatATCCCACGGATATTTTTAACTCTAAGATGCAACCAGAAGGcagttttctctcttatttgagagaggagctgctggcgctgagAACAATGGGGCGAGCCGGGATACGCCATCTCATCCTggcggagctgaagcggagACCCAGGGGCTCCAAGGCTGGGgttaagctaaaggctaagctaGCGGACAATCGGCGGTGCTGCAAACCATCTGTTCCCTCTGTTATCATGGGGAATGTGAACTCGCTGCCGAACAAGATCGACGAGCTGTCTGCACTGAACAACAAGCGGATTTACCGCGAGAGCAGCTTGTTTATGTTTACAGAGACATGGCTAACCCGGCTAGTACCGGATGCTAACGTCGACCTGCGGGGATTCACTACC
>NC_035898.1:8095067-8095432
GAGACTGCTATGACACCACAGACTGGGATGTGCTGCTTGGCTCACACTGTGAGGACATAGATGGGATGACACACTGTTTGACAGACTATCTTAACTTCTGTACAGATGTGGTCTGTATGGTGTTACCCTAATAACAAGCCATGGGTAACACAGGAAGTTAAAGCTGTCCTGAACAGAAAGAAGGCCGCCTTTCGGAGCAAGAACAGGGAGGAGATGAAAGCAGCACAGCAGGAGGTGAAACGCTGTGTGAGGAAAGCTAAGGACAGCTACAGGAGAAAAGTGGAGCAGAAGCTGAAGGAGAACAACATGAGGGAGGTCTGGGAAGGTGTGAAAACCATCACAGGCCACAACTCAAAGACCAGAGT
>NC_035898.1:8095662-8096077
CAGGAAAGCAGCAGGCCCAGACAAGGTGTCCCCCCGAATCCTGAAGACCTGCGCGGCAGAACTGGGTGAACCGTTACAACGGATTTTCAACCTCAGCCTGCAGCTGGGGAGAGTGCCCACCCTCTGGAAGACATCATGCTTAGTACCAGTTCCGAAAAAGAACCGGCCCAGTGAGCTGAATGACTTCCGACCGGTGGCACTCACTTCACATCTGATGAAGACGTTGGAGCGGCTCTTCCTCTGTCTACTCAGACCGCAAGAGCAGCATGCCCAGGACTGTCTACAGTTTGCATACAGGGCAGGTGTTGGTGTGGAAGACGCCATCCTCTACCTGCTACACCGAGCCCACTCACACCTGGACAAGGGGAAAAGCACAGTGAGGATCCTCTTCTTGGACTTCTCGagtgccttcaac
>NC_035898.1:8107097-8107310
gtgtgagtgtgtgtgtgtgtgtgtgtgtagcatatGTGTGTCTCCAGGGTGTGGTTCTGCAGTTACAACTTTAGATCACATCTGCTTTCTGTTACACATAATATGAAACTGCCTCTCTGCACATGCGGCTCACACTCCCACGCAGCGCACTACAGCAGGCCTCATAATGCAGAACCCCctggcaacacacacacacacccacacacacacaca
>NC_035898.1:8116321-8116539
CCTCTAGTTCTAGTGGTCTTCACTGAGGCTGCTAACTTCTTTGAGGAGTAAGGAGATATGATCTTGTGTGacatctctatttttctctcagttctacacacacacacacacacacacaaacacacacagtacacacactcactaggGTGTCCTTGACCTTTTCAGGTTTTGGCTTGAGTGAACCAAGCCCTGTACTCTCACATTGATTCACATCTCTC
>NC_035898.1:8117172-8117388
ccattcatctgtcCATCAaaccatccatctatttatccaAACAATTATTCATCTATCTGCCCAACCATCAATTGCATGTTCACCATTCAACCGACCATCCTTCCATCTAGATAAATCTGTTcatccattaatccatccatccgtccatctatAGATGAATCTGTTTATCCATtaatctgtccatccatccatcaatccatccatccatccatccat
>NC_035898.1:8139625-8139846
CAAATAAAAGTCTTCTAAAGAGCCGCCTTTTGACTCATCATCGTCTTcattatcttcatcatcaccacgtcagatgaaaagtgtttttttaagcactCTTCACATTTTGATGACACTACTCAAGAGTTAAATggccatttttttcattttggatcatcaGTTATGTGGAAGTTTTTGAAAAGGTCATTCActgattgtcttttttttgtggatCGATGAGA
>NC_035898.1:8143238-8143533
GCGTGAAAGTCACCTTGAGAACACTTCAGTAAACATTCCTAGGCTTAAAATGCTCAAACAACATCTTACACTCAATCTGTCTGGTAACGTGCCTCGACTTTCAATGCTTTTGATTGACTGGTAATCACGCCCGTATTTTGAGTTGATATACTATAGCTAATCATGTAGTCTGTTATTCCTCCTCTTCCTGTCCCCTCTTCTCCTTGTTCTTTCATACCTCCCTCATCTCTCCTTTCATCTAATTTTTTCTCCTCACTCTCCATCACACATATCACTTTTTTACTCTCTTATCTTT
>NC_035898.1:8157311-8157828
gatttacttacagtatttatatatggtttgtgtcttgttggtcactctgttactgtttgtttccactggaaagccaaaatgcagccagatctatgccaggggtatttaattagaattcagtatggtctagttagagaaaatttcgacAGGCCAAGGGCCGGACcgattgttaacttgtgttataattaaGTGCTATATTCTGTAAGGTTGTTCGAACTgaatgatgaaaaaatatataataataataataataattgcctCTCTGGCCAGATTTTGTATACGTACCTCGCCTGTCtttctgtcgcgctcggcgtgactttagttttcacCCGTTCTCgtgctccctatctccttataaaggcgttttttcacggccgcgtcccaattcaacagccggagcagcgggaccgcgaccctgaccaCACGgattcgatcccgcgtgaggagcggtgtgtttatttatttatttttcccttaccgtgtctgcacagatctgattgactgaagagagcgtttg
>NC_035898.1:8214189-8214823
AACTGAGTAggtgaagaaaataaaacagtgtgaatgaaaGATTGAAACTCCGGCAGAAAGAATTTAGCAACCAAGTCCACTTTTTATTCACTGATTTTCCcccaaaataaaaagaaaatgtttatattgaACAGCTGCAGTCACTCAGCAACAGTTACACTACTGTAAGAGTTTGGTTGGGTGTACATATGTGGAGATATACCAGCAAAAAATCCAACAACAATTCCAAAAAGCTAAAACAATGGCTTTTCAGTAATCAGTAAACACTGAGATCTTAGATCCACCTTAAAGCCTCCTTTAACTGTTTGCAGGCATTCGCAGGCTGCTTTTGCTGTCAGGCGGCTGCCCTGCTGCTGAAGGAATTCCTCCCCATAGGCCATGCTTTTCACCCAGCCAGTCTGATGAGCTCTGAGATGGCCCTCATGTCTCAGAGGGAGCATTCTGCGTGAGTCATATTGTGACTATGTacacaactctctctctcttctgaagCTTGTAGAAATGTTTAAAGGGGGCTGGCACAAATTGGTGTGAATGTAAAAAAGGGAGGTGCAAGAGAAAGGGAactaattttcattttttgttttcttttttgtgtgaaaatggACTTTCTCATGATCTTGCCCACAAATGT
>NC_035898.1:8223233-8223694
ggaaaagaagaaaagaaggtgTGGTAGTGGGTCACAACGCAAGGGTCAAAGCCCATCACCACAGTGTTATTATGGCCAGTGGTTTGTGAGGCCTGGGTAGCATGTATTAATAGCACCCCATTATTGCTAAGTACCACCCAACTGTAGATTCAAGCTACGTTTAGgacatttaaaaagtatgcTAATGAATTCAGAGAGGAGAAGTCGTTTACATTAAAGAAAGCGTACAGAATAGTACTAATGCTAAAGAGATGCTAAATCAGGGCTCCATACCTCAAAGGAATTGTGCTGGAACTTATAGAGACCAAAATGACACAATGACGCTAACgaaaatgtgtatttaacaTTGAAGGTAGGTTCTTGCAGAGTGATGACCACAATGTTTGAGGCTGACTACAGCGCCTCTCCAAGATAAGCAGATTGGCAGTGGGACATCTTGAGTGACGAGTCTTGTCTTAGTC
>NC_035898.1:8257369-8257680
TGTCACTGGCAATATAGGACATTAtccagactctctctctctttctctctctctctctctcttttgcaaaGACTCATCTAATTGACTGCCACATCAACATCAGGAGCGTGCCAGAGTATGTGGGAAGAAAGCttcagagaggaaaaaaagagaaggatcCAAAGTCCCGAGGTCgaactgcagaaagaggggtgGAAAAAAGGCAGACACATGCCTTACAGCTGATTTCTATCCAtggagtgagtaagagagtgagagagagagagagagagagagagagagagagagagagagagagagagagagaaaaa
>NC_035898.1:8269979-8270180
gaaattagctagctaatattagttaaaaacagaaattagctagctaatattagttaaaaacagaaattagctagctaacattagtaaaaacagaaattagctagctaacattagtaaaaacacagaaattagctagctaacattagtaaaaacacagaaattagctagctaacattagtaaaaacacagaaattagctagc
>NC_035898.1:8314814-8315102
TTTAGGACTTGAGcatcaagacttgggacttgagcGTCAAGATTTGGGACTTGAGCGTCAAGATTTGGGACTTGAGCGTTGAGATTTGGGACTTGAATCAGGACTTGAGTGTAAAATTTAGGACTTGAGCTTTGGGACTGGAGCGTCAATATTTGGAACTTGAGGGTCAAGATTTGGGACCTGAGCATGAAATTTAGGACTTGAGCGTTGAGATTTGGGACTTGAGCGTCGAGATTTGGGACTTGAGCGTCGAGATTTGGGACTTGAGCGTTGAGATTTGGGACTTGA
>NC_035898.1:8380959-8381218
AGTCACTCATTTACTTCACTCActtaatcacacacacattcgaCCTTTCCTGTTATTATTCAGTGTCAGATAAATAATTTGTTGCAATGATcacagcattttcttttttagcgAAATGTTTCTGACCAAGGCAAGACATAACGTACAGGGCACACACTGTCGTGGTTAGcgaagaagggaaaaaaaattgagcttGAACTACAAAACAATGAGGTAAGgagttctctcttttttgtacATCTGCAATGTGGTGCTTCAC
>NC_035898.1:8399632-8400085
CTTCTGACAGAGCAGATATGCAGTACTGCACCCTCAGGGCGTTTCATAATGTACAGCCAGAGAACTGAGTGGAAGCGTGGAGGTGGAGATCTGCACACAGGCACAAACATACTACATCCACTACACGGAAGAACAGAGGAAATCCTGCTCTCCTCTACAACACCCTAAACCACAGCCAGCCGAATAACTTCACAGCTCCATCCTCTTTCCTGTTCTCCACCAGGCCTGAGAGTAAGGGCTGTTATTCACACACAGATCTCCTCTACTAAAATGTGTCTTTATCAGGaatgtaacaatacattttgcTCATGATTCGATTCGATTCATGATTCTGGATTCACAATCTGATTTTCTCACAACATGTGAACATTTTTGAATGACAAAAAAAGGAagactttttcttcttctttttatttcttaagtgtataaacaataaaaagtgcACCTTgtata
>NC_035898.1:8477808-8478035
TTCCTATGAATGTTTGCTAATTAATAAGCATGTTTTTCTCTTCAGAAACTGCTAGTGTGCCAGGACCAAGTACTATGTGAATTTATTTGCCAGATTTTTAATGTAGTTGAACCATCATACCTTTATTATTTACCTTCTATGTTCTGTAAATAGGGCTAGAATCTCCACAGTCCTCATATGtccactctttctttttctctgctccGTGTCTGCTTTTCCTCTCTTTA
>NC_035898.1:8516971-8517195
GTTTGTTTCTCAAATTTGGTCAAAAGGACTTTGAATGACTAAGTTATGatattattgtttaatataaatataatcattaatattttaaaacacccACTTTCAATTTAACCactacttttactttatttagaaATTGTTGTTTTGTAATTGCCTTTTCTTAGAAAGGCATTTagactatttaatttatgcaatgaTGAAAAAGTAGTCAAATAAATGCAAACCTg
>NC_035898.1:8562090-8562345
gaaagagtgagaaaatgaAAGACAAAATAGGACCCAGAGGAGTGGTAAAAACACAGCGAAATGGCGCCATCCTTTCGCTAAAGTCAACCGACCCCCAGAGAGAGAAGCGCATCAAGTAAGGGAAGCGCTGGACCTTATGGACTTCCATAAGAATCAATATGATCCATATTAGATGAGGACCACTCCATGCATTTATTGGTTCTCTTCATGCGTGTTCACGAGGATTCGATTTCAAACAGGCGAAAGACGGCGCGT
>NC_035898.1:8602032-8602570
GGAATAAGAGGCAGCCTAGACTTCGATTTACCATGCTGTGTCTTCCATGTGACAGGGGAGGTCCTCAAATCCAAATTTATACTGGTATTATTGGGCAACTCAGAGTTGCTACTTCATCTTTTCTTTATTCAAGACCACTGGTTCATTTACTAAAAGATAAACCATAGGCCGTAAACCATTTGTCAAAAATACTATTAAAGTTTGGAGTGTTGTCCAGGCATACTGAGGTAGCATGTCAGCTTTTAGGCCAATATGGGGAAATCATATTTTCAAAAATAGATTCAAACTTTGGGTGAATAAAGGATTAAGCAAAGTGATAGATCTATATGATGAAAAAACATGCTATACAGATTTGAAGAAACTGGTAAAAAGGTTTATATTCATACTAAACATTGTTATAAATATCTACACAAAAAGCTCAGAAAAAAAGCTTGACAATTAGCCTCAGTTGTCTGTACTTAAAACGAATAGTTCTGGAATATTCCTCTGACAGAGGACAGATATcctatttatataatattttaattaaatattgtaa
>NC_035898.1:8608713-8609072
TGCAGGCACATTGGCTGTTTCTAGCTAACTCTTTGCACTTTggtgtctaaaaaaaaattatatctttgTGCTTGCTGGGAACTTCATTTTacctataaaaaaacagttgaaaatctacaaaaaatgaatttagtatttaaaaaaaaaatagttttttgctTCAACAATTGCAATTCTGTGTGAGGCATAATTTTAAGCCGGTAAGACAAATATAACAATAGTTTTGAGTTTCAGTCTTGTTGGCCCACAGGTGCGTATGCAAACCAGTTGTTAAACAACACTGAATAGATATATGAAtagggtgatgttgatgttCTGTTGTGGTAGGTAATGGGAGTGTGATTTGTAAAGCATCCGTG
>NC_035898.1:8614254-8614789
ACTAGAGATTAGACTCTGCCAAATGAGGCATGTCTAAACAAGTCTCAGACTGAGTGCTGTGATGTTTTCCCTCCGCTTTCATTTCagtcctgcagagagagacgtTACTATCTAACGCAGTGTTAGAATTGTGTGTTTTGTCAGTTTAGTGAAGCACTGTGGGTGTTTTGGGGGAAATTTTGTGTGAAATATGAGTTTGAGTCATGAAGCTTGTTTGACTGGCAGGCCATAAACAGTAAGATGACGACGCAGCTGCCGGAGGAGAGCGAGGAGGGTGAGTTTCCTCTCAGGCCATTTTAGTTGCACAACAAAAATCAGAAGTCCGTTTTCAGCTCTGGTCTGGGGcgtatacactgacatgctttttctatgtctctctcgctctctttctcttcctctttctctttctgggGCTCCGTCCGCATGGCGCTCGGAGCAGATGTTCTGGAGGGGTGGCAGTTCCGTCCTCCACCTCGAGGAGTCACTAGCAGTGAGGAGTACACTCTGTGCAAAAGGTACACCTGACCTCTCTGAC
>NC_035898.1:8617916-8618228
GAAAAGTGGATCAACTCCCTCTCTCCAGAGAAAGTGGTATGCTGTGCAGCAAAGACTAGTTATTGCTCATTACAGTTCATTAGATCGTTTATTGTCATGCAAGTCAATTTTTCTTGCAACTATATTATCTTGTGTTTGTGGGgatatattattgcatatttcCTAATTAAATGTGTATTAGTTGAAGTACAGTATGTACTAAATGGCAGCAAGTGTGTAAAATGGCTACAGCAGaacaatttcaaaacaccagaGAGAGTTGTCTGCCCTGCTCCGACCTCCACAGATGCAGAGGTCTtcgttaccaaaaaa
>NC_035898.1:8622542-8622993
ttttttatattaatctacaatgttgaaaatacattaaataaaggtataaataaaggaaaaccttgaatgagaaggtgtctaAACTTGTGGTTTTGGGACATAATGGGATTTTCCAACTCAAATGCATAAAAACCTGTCCATCAGAATAATGGATATAGATTTAGTGCAAAAATTTTAATTCAGTCACAAAGatcacaaataaatcaaatgaaatattttgttttcattagggctgcaacgattggTCGATGTAATTGACAGTGCCAATTATAAATGTTCATTGTCTAcgaattaattaatcaaatcattcattcattcatttgcaGCACTACACAAAGGATTGGGGAGACTtgcagtttacactcaactctgTCTCCAAACttgcccaaacacaacaaattACTTATATCCTCGTTAAATGTCAGCACTTTACACTTTAAAGGACAATGTT
>NC_035898.1:8623264-8623504
GGATCGCCCTGCTCTACGACGCCAACCGGCCACACTTCTCCATCATGGCCGTGTCAGCGGGGGACACGTCCAGCCAGGTGCAGCAGGAGGGGTGTGAGAGCGGTTGTCAGGAGTGGAGCGGAGCGGGTCTCGTGCAGAACGGCATGGATCACTGCCTCTACACCGTGGAAGTGGCCTTCAACACAGAGATCTTCGGGACCTTCCGGCAGACGGTGGTCTTTGACTTTGGTTCAGAACCTG
>NC_035898.1:8639501-8639824
caTCTATCCAAAGGGCTCTTCACGCACATCCTGTTGGACGAGGCTGCCCAGGCCATGGAGTGTGAGACCATCATGCCGCTGGCGCTGGCCAGTAAGAGCACACGCATTGTCCTGGCTGGAGATCACATGCAGGTACAGTGATGGATGGTGTGATGGTCAGAGAATGGATTTATCCCAGAAATGGTCCCTCCATGTTTGGATGTGACCAGTAAAGCAGTTTAGAATCAAGAATCCCTTgtgacatgacatgacaagCACTGCAGCCCATCCTGTCTGTCTGCACCTGTCGTCTGTATTGTGGTGATCAGTGCTGTTTGCATTTT
>NC_035898.1:8656224-8656433
ATCAGCatagtgggtggtaatgattgtgactggcagtttctggcttgaattgtccatgtgaTAGGACTAGATAGGTCAGATTATCATggaaatcacatccatattcaGTGCAGAAGGTCCCACATGCATATCGTGCAGGTCAGTGCAATGTCTTTTAGCTTCATTTGGACatttggcaaaagtcatggtacaCACTACTACTCCCATGG
>NC_035898.1:8673698-8673951
AACGCAGTATGTGCTCCCTGATTGATGTTTGGAGATTGTTAGTGAACCGGGAGGCTGAGTGGgtttatatgtatgtaaacAGTGATTGAAGTCCACCCACTACTCTCTGTTCACTTACTTGTTTTCCTCCGAGCTGCTCCTGCACGTGACTGACTACTCATGAGCTTGTGTGCAGAATCGTCCTCAAGGTTCACTCAGATATGCTAACAAGCTTCTTGACTGAATTGAATTGTGATTAGTGAAAACAGAGGTT
>NC_035898.1:8683615-8683903
ATAGGGAGTTCAAATAGTAGCAATGGGTATTACTCGTATTTTAAATaagtgaatatatataaaatatatacacctGTTAAAGTGAAAacgatgacaaaaaaaatagaataacaatcttaaaaaaatttcaaccaataaaaaaaaagtcttttgaTTTTGTCGGATAGTTAGACCTTTgcgttttattattttttacttactttagtTAGTcggttattttacagtttgacaTCTGTGGTTTTACAAACGAAAATCAGCATATATATCAAGAAATACcaaaatgttaaa
>NC_035898.1:8702256-8702496
TCTTCCTTCAGATCTTCATGTTTCGAAGTCTACCACCCTGCTGTCAGTTCTGTGTAGACGTTTCCATTTCTCTGCTGTTCTCGTTGGCCTtggctttttttcttcttcttctctcaaGTCCTTGCCTTAAGCGGGAGAAGAACTGGCtccttatgtgtgtgtgtgtaaggggggATAAATTTCACCACTTTGATGTGCGGCGCTCATATGGGTTTCTGGCGTGCAGCAAGGCTGAAGTTG
>NC_035898.1:8719389-8719639
TGGCGGTGGGATGAGCTCACTCTTCAAAAGGAACAGATCTAAGCTTCTCCTTATCTTTGGTGTTCaggctttcaaacctcaaagtTGTAAAGTTCCCAGCACCTCTTCCGGTACTTTTATGCGATGGGTCGAGGCGGTTTGTAGAGGCGAAACACTCTCAGCACATCAACCACAGCTTCCTGACTGCAGCTCGCTGTCCACAGATCGCTCTGCTTCGGCTTGGAAAGAAATGGGGCCAGATAACAGTGCC
>NC_035898.1:8723276-8723537
GCGTTGATACAGGCTGATCTactttccaccaatcagtgaggGGGAGAGGCTGTGACTCCTCCAATACCAGGAGGAAACTATCACTACATTCATTCTTCTCTCTGTTAGCCATTATTTGCAGATTAGTCTAGAAGCTGCTTCCTAAAAGATCTGTACAGAATTTCTGCTCCCAGAATGCAAATTTTGCTAATCAGGAAAGAAAGCAGTTTGGAAACAGTTGAACACAAAGTGCACATATCACACAGTGTTTCTTAGTAGTGT
>NC_035898.1:8733022-8733636
TCACATAGTATCTAAAGTAATCCCACCCTGCTGACTGGATGGAGGTAAAACTCAGTTTTCTGCtattttctctgctgtgtgtgtttaagtgtgttcctccactgtgtgtgttttgtgtcacTTGCTGAGATCAGGATTGGCTAAGGTGGAAAGGATGGTTGTATGGATAAACTTTTCTGTTCACTTGCTTGCTTATGTTATCCAACGTCCATGATGTAATAACCGCACATTTTAAGACCATAGTATACCCCGAAACTAGTTACCATTGCAACCCTATTCCATGAGTCTTCACTTTTAAGAGTGCACGAGAATCACTTCAGCAACAGGCAATTGACCAGTAACCACACAGCATTCTATTACCACTCATACAGATAGCAGTGTACAAATAATACatgagaatgagaaaaaaaagagggaagctGTCCCTCTTGGAAGCAGAGAGACCCTGCTATAGtgagaaaataaacagtgaCAGAGCATGTGGCTTGCTGGCGCACTGATTTGACAGGGATTCCAAACATAAGGCTCCCAAAAAGCTAAGACACGGATGGTCTTCTGAACGGCTGGTTTGGCCACACTGATGTGAGACTGACAGTCTTTCATTCTTCTTAGTC
>NC_035898.1:8734609-8734865
GAACCTTGGGTCATAGTGGCAGTGCGTTAGTTCACTCAGGTACAGTTGGATTTGAAGGGGTGTAACAGGTCACACTGCTGAGATCGATCAGGTCAAATTATCACATTATCAAACATTAGTGTGCCCATTTCAAATGGCAACATCAAGAATttattgtttcagtttcataaaGCTAGAGATGACACGCAAGCACACACTTGTAGGCAGAGCATAGATATGTCAATTACACTTGTGGTTTTCCAATCCTGTGGTTTAA
>NC_035898.1:8798560-8799047
GGCTTGGTAAATGTTTTGGAATGCTTTCAGTAGAAATTTAGTTGTGGTGCAGCAAATGTTTCTTATAGGTAAGATATTTAGGGTTTTTTTGCCATATTTGTAGGAGATGCATAAAATAGTTGCTTTAAAATTTGTTCTGTTAGCATTTGAAAAGAGCTCTATTCATTTAACTTAAcaggttattttatttaaccttaataaaaaatattggagTCATTTAATTCTGTTCAACTCTTTAGGATTAAGCTGGCAGcagaataacaaacaaacaaaaaaaattagtcCATGATGCTCTtaataaatgctatttttatttacccTCTGCTCCGATTTTGCCATCGTTGTCATCGTCAGCTGCTGATAGGAAGTTTTTGGTCTCTTTGTCGGTCAGCACACGGGCTCCAGGTGAAAACCTCTGCAGGAAGAATCTATAAACACAGTCAGATTTTACGTTAATACACTTCTTTGTTGTCCAGCATAGAGAAAT
>NC_035898.1:8815896-8816131
CAGTAATATATCCTATATTATTTGCATGGCAGTCTTGCTAAAGGATATGTAATAACCATTGCAATTTTGTTAATGAAGATGCTGATGCTGATAATGATGATGGATGCAAGTACAAGTATGACTATGATTTTAATGATGGTTGTAGTGGATATAAATATATcaggatgataataataatgatgatgatctcCCCATAGACTTTATTATCAACACCCTAGCACTTCATAATGCTCCA
>NC_035898.1:8819412-8819627
TTCAAAATGTTGTATAAACAAGTGCAGCCTCTTATCAAATACTGCCATTGCTTTACTTTTTCCATTGTTTTACAGTTGAATAGGTgtcttattaaatgtattacattttgtttgacttttttgtatttgtacattttaaggGTGTTAAAACAAGTGTAGTATCTTATTGGACATTAGCCTacatttctgtcatttttctcacttttttaaatgta
>NC_035898.1:8819843-8820054
TGTAATGCTAAGCTGCTGTTTTGGTGCTAAGTGTGTGGTAAAAACGCTAGCATGATAAAGCTAACTAGCAAGTTCTCCAtgttaactgtactgtactattgTATAAAgattaaatgaatattaataaaatgtatttattgttaaatCAAGTGTGTCTTTCCCCTTTAgtcttttaacttttaagagtaatctttttttattatttacttta
>NC_035898.1:8832032-8832239
AGACGAAGTTCTGCAGGAAGAATCTGGAGAGGAAAGAATGAAAAGGGAAATAGGTAAGACtgcagtattacagtattacaacaATGTCATAGACACCATCAAAATACTCCAGTATTTTCTATCTAAAACTGTAGGTTCATTTTTATGTAGTTTATTACCTagaaaaatttaaatgattaagACTAGAGCAATGAACTACAAGTGTTT
>NC_035898.1:8847353-8847618
CTAGCTGATTTGTTGTATTGCTGCCAAGTCGTTATATAGTTGAATCAAATCAGTACTCGTGATTCTGCTGGGGAGCTAGTGTCGCCACCACTTACATAAGCAAGTCTAAGGCACAGAACGTCGGGAGTTTACGTGATCTTTTTGTGCAACTGTAGCGGAAGCGTAGTATATCCTTTATTTCTCCCATTCTAATTATCTCATGACTCAAACGGTGTAGTGGCACTTTGATCTTTGCATGCTGTTTAATGATTATGAAAGACTGTAA
>NC_035898.1:8868281-8868530
AGTCTGACcactgctcttttatttttaaattgctgTGACACAGCATATAGTACACTCCATTAAATGGTCTTTTCCTTATTTGGTTCAGTCCCTGGGCGGCAGTAAATGGAGCTGTGCTGAGAGAGATTGCTGCCCCTCAGTGGTTCAGTTTGTGAAAATCACCCTTGGGCTTTTACAGTGAAAACCTACATTATGAGTATATGGCTAATATGGATATTACCACATTATTTGGCTTATACTATACACacg
>NC_035898.1:8878970-8879214
cgTGTGTCTGGAAGGTCCCCAGGCTTTTTTCTGGCTGTAACAACGTTTAGTTACATGAGGGGCTGTGACACAAAATGTTTAGCATACGTGAGCTTTAATGGGATATCTCTTAAATGATCATCTCTCTATACAGGAAACTCCTACGAAAGAACTTGGAGATCATACGCTAGGCTCTAACAGCCAAGTGTCTGAGTTCAGCAGCCCGCCATCCTCCTCCAGCTACCTTAACAGGTTTACAAACTCG
>NC_035898.1:8934890-8935208
GCAAAATTCAGTGTCTCTCTCCAGCCTACATTCATCAACTGTCCTATGGCAACAGGAAAATCTCAACAAGTAATTACAACAAGCTGGATTCCAGTCCATCTCCACACACGGTATGTACAGCTTTCTATTCACACAACGTAAAAGCAAACGTCAGGCTCTCGGCTAAGCGTTAAAGACCCGGGACAAATTATTCAGCTTTTTTAGTCACTAGATTATAGGAGTAGATCTAGCAGATTTCTAGTAGAGGTCTATCTCTGCTCTCGCTCGTAATGTCTGGGACTGAGAggtcttctcctttctttcaGCAGTACAGTCAAA
>NC_035898.1:8941282-8941531
ATTTGAGATAggtaaagtcatccagactagtgctggctAACACAGTCAGTCATGCTACAACATGATACTGTGAACTTCTATCAGTCACAATGGACACGTCAGAAATATACATCAAAAACAGAAAAGTTGACGCTAAATTGACTCAATGTAGCTATGAACATGATTACACATTGCCATTGCAAAAGTCCTTGTTCTGCCCTCATCTGTGTAGGTTCAGTATCCTCAACCTGGCAACCAGTGTGAGCTTTG
>NC_035898.1:8967755-8968341
CTGGCATTGTTGGGAAAAAGCCTGGAGCTCCAAAGCTGCTTCCCTTTTTATCTGCTTCCTGCTTTGAGTGCCAGCGCCCACCAGCCAGGTTGCTTTCAGCGAATGCCCCGTCTCATCCCAGTTCAAACGGAGCACCATCCTCAAACGCACTGGAATGAGGCGTGCTGCATTTCTGGCCGTGGCGGGGGAATTACCTGAGTGTGTGAGCTGACCAGACTCTGAGAGatacactatcacacacacacaccagcacacatgcatgcacactaTCACAGAGACAACATTCTGGCTCGCTGCGATAACACATAATATTCCTGTAATACAACAGGAACGGCCACGCCAGTCCTGTGTTCGGCTAAGATTTGAGAGACGGCGGCTGTGTTTTCACAGGCTTTCTCAAGCCTCACTTCCCTGGAGGGCTGTTCTAAGTGATGATAAGAGCATGGGAGACACAGGCTGTATCTATATAAATCACAGACACAGGCACGGACAGGTTCCGCACAATGAGCCGAACGTTTATCACCGCAAACCTCTGATCAGTGCTGAGGACAACCCTGTTGCTATGGACAACTCAGTTTCATCTGGA
>NC_035898.1:9077692-9078051
TACTATTAGGCGTCCTATCAGTGAATGTCTactttctggtctgttttcatacataaggagcatttttcatacataaaagagcattttaagcgacaaaaATAAGGAACAAagttgtcgccatgtttcccttctaaatgggaagctgggggaagtgcCTAAGTAAGCAAAATAAAGCACACGgtggatttttgggaaaattaaagcattttaagtgtgcctAATAGtcctaaaaatacagtaagacTGGCCTAGTGAACCTAGGCATAATCCAGACTGCTTTATTGCCTCTGTAGTAATAACAGGAACAAAAATCCTGACAGAAACATTAGAGTTCAATGACCTTTAGCTGTCTATACGTA
>NC_035898.1:9080960-9081301
GACTGTGATGGAAAACAGGAGTGATGGAGGAGCTACATCAGTATCTGTCATCATCACTCTGTTGATTATTTCCATTCTCCAGTATATCAATAGACTCGCTGTCTGTACTCTAAATCTCCTCAAGGACACATGGAGAAAAGCAGTTAATAAACCTAGTCTCAATGTATTCAAAGCAATGAAGTAAAAATAGTGCAGTGAGGCAGGAAAGGTGTGTTCAGAGGCAGTGCGGCAGGCAACGGAGGAAGGAAAGGCGCTAAAGATGCTCCTGACAGGCAATCAGATTCAACATGGCAGCacccttctctttttctcactcattTAACCCCCTACATACACACCCA
>NC_035898.1:9115019-9115388
TTTCATATCTGAAGAAACAcgtttatgtttattaaaacaagaACCAAGAATCCTCTACGTGGCAAGGAAATGCACTCCTATGGAGCACATAGAAAAGTGGTCTATTACCTTAACCTCTTGGCCACCTTTTGCTGTTGCTGTGTACAGTTTAAAGTGGAGGGAAATTGCTGCATTGTTCAGCTTTATTTGCTTTTCTGTATTGCCGTgcttctctgttttcttctcttccaCCCTTAGGGGACTTTTAAATGATCCTCTTATTAGGATGAGTCTCGGATTCGCATATGCACAAGAGATTGGCAAACTGTTGCCTGAACAGAGGCATGCAGCTCGCCCTCCCCTGCTCAGCCCAGCCTTTTCTTCCAGCGt
>NC_035898.1:9225247-9225555
TTTCTATATGGATGGGATGCTCTCGGATTCTGAGATGAGGGCGGTCTTCAGGTAATGTCTTCGCCGAACACCAGATGAGTTTCCTGGGCTTCGTAAGCAGGTGCTTCCAGTTCGAGTGCCCTTTGATGAAACACTGTACGGTTAGCCAGGCAGCTACAGCCAGACGCCACCGCCAAACTGATGGGGCCTGCTGGGCCGATGAAAGATGAAGCCCTCCGACAAATCCACTCCCACTCTACTTCCACTTCCACTGAGATAACAAGCTACAGAGCGCGTCGTCGCTGTTGAACTCAGCTTAGCGCATTAAG
>NC_035898.1:9239005-9239207
AAGGTCGCAACCTCTGTGTCTGACCAGGGCTGAACGTGAGCCTCGTTCTGAATTACCTGTGTCcctacaccaacacacacatacacacatatctacacacatatacactaaacaaacacacacacacactctctcatactaAAGATAGATAGGAACACATCCCAACATGTCCTCTAGATCAAAATAATAGGGGTCATTATCA
>NC_035898.1:9266319-9266536
CGCTACTGTCACAATATTTATCAATGACACAACTCATCTCCTGCCAGCTCCGAGCTGAAGATCAAAATACAGCCCCTCCGCTCGCAGCATATTGATCAGATTAGACTGACACAACTCCTGTTCTGATCCAGACttttgttgcaaaaaaaaaaaaaatgagacagcGACTCTAGGAACTTTTAGAATTGACTGAAATTGAATTCTGGGTCTGTGGGGT
>NC_035898.1:9284729-9284980
aaaaaaaatctacgttagcatggttttattgaaccaaacatgttaacattcacagtgcacggtgataaaaaagtatgtgaacccctaaaCTAATGCCTTTTCTTAGAGCTAATTggagttttgagtttgctgttcttaagaagcattgcttgatgtgaatcatgcctcacacaaaagattaagctctcagaagacctgcattcaagaattgttgacttgcatgaagctggaaagggttagaaaagtatctc
>NC_035898.1:9314415-9314655
GCTCGTTGTTTTTGTTCGTGTGTTTTGCACTCCGCACTAATGAGAACGGGGATGAGTGTGCATATCTTAATTGTGAGCGCTCGTAATGAATGCTGAGTGCCATTAACTCTCTTGAGCTGTTCTGTTATTATGAGAATTGAAATATGAGATCACTATTACACCAACAGACCGGACTAACAGCACTCAATCACCATCCTGCAGTGAATTCGGAATTGTGgaatatgcttttttattttttat
>NC_035898.1:9316580-9316816
TTACCTACTCAAACTTTAATTTTGTAGTTTCTTTTCTTAGGTTACTCTATCTGAACATGAATTCAGCACTATTTACAACAGCTGTAAGGAATTTTTGGACCTTCCTGAGTGCAACTCCTTACTACGCCCCAAGACCTTCCACTAAATATAGCTATTTGATGTCAGTTTATTGTTGGTCCTTCATTGCGATTATGTATGACCATGAAGCCCTTTTTGTATTCCACTATATTTTGATG
>NC_035898.1:9322738-9323148
ACATGTGACTAGAGTATAACTGCTacatacatttatgattagaatagcactaaaAATGTCAAGAAATACCAAAAATCATGGAAGTGAATCATGTTCATAAAGTGTTACATATGACATTCCTAGTCATATGTCTGGGGACATATCTGGGGAAAAAGAGCGATTGCTATTAAACGTCTGTATCATGCATAAAGTTTAATAACCCCTTCTTCTCTCCCTCACTGCCTTTTCTCTTTACATTCTTTAGGCACGTTGAAGACAGAGACCCCCTAAACTCCCTGTAATTCCCACCCAGAGAGTAATTTGACGACTGTAATTGCGTCACGCGTGTACCTCTGTTTTAATTACCCTGTAGGTCGGGGGTTGTTTAATGTTGATGTGGTGAGATGAAGCATGTGCTGTCACTCCATTAG
>NC_035898.1:9337652-9338507
tcacattcagtgcaggagaccccacattCCTTTAGCTACCAATATTTAGGAAGTGTTTGTTTTCCACTGTCCACAATGGCTTTTTCAAATGAGGTTTGGACACAGATCTCTATAGAGCTGCTTTGTGACCGCACCTGTTGTGGAAATTGCTGCACAAATCATTTCAAACTGAAGTTATTGAGAAGAAATCTGGGTTATTTtctaacaacaaacaaaaaaagcactgcATATTCTGTTGCTAGTCATGCtgggttttttttcttacttggTCTGAAAGAGCTTAGGCTACCAGGAAAGCTTTAGCAGCAAGAATTCAAGAAATAGCCACTGCTGCTCTAGTTTGTGCAAACAGGTCAATTTAGAAGATGGCAGCATGTAAGCATTTCAGCAGATTGACAGGAATATGTGTGATGAAAAGCAATTTAGAGAGGAATAAAGTGGGGGAAGCAGAGTCGGGTCAGGTTAGTTCATCAGAGACGTTAAGTGGAAGAACTTGTGTGCCCTCTAGAAATCTCGCTTATTAGAAGCAGAGCAAAGTCTTTAAgattttaacaccactaactggatacccctttCAAGAGTACTcagtacatcactcagcccagtacagagAGTATCAAAACACAGCAGTTGTCTCATTTCCCACAATGTGGCttgttttaataaagttatagaaaaaataagaagacaTTTGCCCACATTTGAattcacattcagtgcaggagaccccacattCCTTTAGCTACCAATATTTAGGAAGTGTTTGTTTTCCACTGTCCACAATGGCTTTTTCAAATGAGGTTTGGACACAGATCTCTATAGAGCTGCTTTGTGACCGCACCTGTTGTGGAAATT
>NC_035898.1:9400077-9400463
tattacaactaaatgggaagttgatttaacttttttatttttgttagacTGTAAGACTGGATAAGTTGGGTTTACTTTTTTAAGCTAAGTAATGGTGAATGAAaatttgagttagcataaattaaaacatcaagtttttactaaactaaaagggaagttgatttacttctaaggtagcccagtgtgaatcactacacactgatggtgagtgtctgtcagaaactgttggacacacccagtatgcaaatagattgtgacagaggccaatggaaaagaagctgccaatggcaaaagactaaactcagttattataagttggttcaactcaaagatctcagtttgaatagtacagtatttgtgcccacaaatgttcaactaactcaaaa
>NC_035898.1:9428161-9428769
ttctctgcctttctgatatttttcttggcctgccacttctgggcttaacaagaaatgtccctgtggtcttccatttccttactatgttcctcacagtggaaacggacaggttaaatctctgagacaacgttttgtatccttcccctgaacaactatgttgaacaatctttgtttttagatcatttgagagttgttttgatgagaccatgatgccactctacagaggagattcaaataggagaacaacttgcaattggccaccttaaataccttttctcatgattggatacacctggctatgaagttctaagctcaatgaggttaccaaaccaattttgtgcttcagtaagtcagtaaaaagtagtcaggagtattcaaatcaataaaatgataagggtgcccatacttttgcaccggtcaaactttggtttaatgcatattgcacattttctgttagtacaataaacctcatttcaatcctgaaatattactgtgtccatcagttattagatatatcaaactgaaatggctgttgcaaacacccaaatatttagaactaaaaatgattaagattaataggggtgcacaaactttttcatatgactgta
>NC_035898.1:9441135-9441346
cgccggcagcttgatggcaaagctgcacgagcaggggttcgaacctgcgacctcccgctcatagtggcagcgcttcagaccactggaccactcggcacccctgATCTCTTAATTTAACAGTAAGATAACAGTGTGGACAGATCTGatctcaacagatctgattggATAAACAAATGCAAtctgcctgcagtctgaacacaagCTAAGGCTG
>NC_035898.1:9449572-9449815
tcaaattgaagttggaatataaaaatatcagattcagtaactactgatAATCAACATTATATACGATATAGCTTTACAGCAGTGAAATATCTTAGTGCAATCCATCATCTAtcagtataaaaatagaaataagtatagaaatgtttttaatccatttccaaagctaATTACCAGCTTTAATTGTTTGCTAAAAACAACTTTTAgcaaacaaagttttttttaaacaatatatgatttttttcg
>NC_035898.1:9487318-9487675
atctctcaGCTGGCTCTCGACTTTAGGCCCTCATTAATTGTCTGTAATGAACATAATGGTAACTTTCCCGCTGCAGAGTCCAGTCGCTCTCTTAGTGTCAGAAAATTAGCCGCAATTTGAACCCCCGGACTCAATCAAGTTGTTAAGCCGCTCACATTACCGACTTTAAGTACCTCCAGGGTTCACGGCAGGACTCTCCGGCCctctctggctctctctggctctctgtAGTAGAGATGTGTTTTGATGAAAACTTTGGCGATATGATACATATCACTGTACAGGGCTTACAATACTGTAAGCAAAGAAATATATTGCGATCTTTCCCCTTGGATAAAGGCAGCAGATCTGGGGGTT
>NC_035898.1:9490997-9491238
CCACTAAAAACGATGCAGAGATATTACCGAGGGAACAACAAGGGCTGGGTAACCTCgctgaactctctctctcgctggaATGTTGTTTATCTCAGCCTGATATAAAAAGCCTGCTGGCATGCTTTAAagagtggctttttttttgttttacttaaacGCACAACAAGGGATAATATGGCTTGTGTATTTCTGCTTCTTTGCCTTGATTGAAAAAGCTGGCTTTCTCATTGCTGCATAGGCG
>NC_035898.1:9521328-9521560
tTTTTGGTGTATCCCATTTTATCAGTAAGGAATTTGATCACATAGGCCCAAACTAGACCCACAGGGAGTTCATATACCTCTGAAGCTATAGAGCCTGAGGGATAACAGTCCCTGTTTTAAGGCCAATGAAGTGCTGAGCGGCTGTCAGTCGGCGAGGGCGTGTGCGGTGAGGTGCAGTAGCGGCGCAGTCTGCAGCACTTTAATCAAACGTGTGATACTAAATTACACGTCT
>NC_035898.1:9537881-9538158
TTACTGCTATGGCTGAAACATGCCATTTGATTGGTATCAGTATCAGAGACAATATGATAGTATTGGTATTAATGTGGGAGAAAACATGGCTAATACTGGTATTAGTATGCGTGAAAACTGGCAATTTTTTGATATTAGTATCAGTAAAAACATGGCTAACACTGGAATTGCTAGGAGTgagtaaaattttaatattaggtATTGGTATCAGTAATAACATGACTTATACTGGTATTTGTATGGGTGAAAACAGTGCTTATGTTTGGTATTAGTATCA
>NC_035898.1:9542089-9542340
GGGAACGGCTGGGCTGGGAATTACCGAGTGTGTCTGTCGGCTTAAACCCACTCATAATGTGCAGAAGAGAACATGGACAGTAATGAGTGTACATTATGCCTCTTTTTTGTTTCGCTGGTCTGCATCCTTCCTTGTGGTGTCTAGATTTCATGTACCAGAATTGCAAAGGGGTGTGAGAAAATCTCGATAATTTGAAGCATTGCGATATTTTGCTTCACGATATCATACAGCATCGATTTTCTATGTGTAaa
>NC_035898.1:9563733-9564060
ATTCCTGAAGTCAGCTACTCCTGTTGACTAATTAAATTACGCAGTGACACCATAACTCATCTCAGAGGCCTCCAATATTGATTCATAAATCCACTATTAATCTCATCACCATAATTGATCACACAGTTGATTGCTGACTAAGAttcttaaaaacaatattattcaaTCAATAATAACAAGttcacaagacaagacaaaaaaactGCTACATGACCAAACTGAATCAATGTTGAGTTATTGGTGAAGAAAGTGcgacaaaatgaaaatatgtaggatatattgtatgtatattgATAATATATTACACtgccacagagcagctattat
>NC_035898.1:9609290-9609543
GAGGCACTCAGTGCACCTGTGTGTTCTATTTGAAggctaatttttattatttattgcttaTTAATGTCTAAAGGCCCTTTTGCACGAAGGTACATACATGAtatttacagacagaaaaaagtCATACATGTCAAGTTTTGAAAATGAACTGtatttaatgatattaaataatataaaatacaactAGATAactaaatcaataaaatcaggCTGACCAACAAAAGCTCCTTTGTCAtggttaaagataaaaaaa
>NC_035898.1:9669912-9670118
CCCCTCCTTTGGTGGAGCCTGTACTGTGCTCTATCAGAGGAAAGAAAGACTGTATCTTTAAATACAGATATTTTCTGTTGGTTTTACATGATAGGACTGTGTGTGCTATAAAGAGAAGCTTGTGTTGAATAGAAACTGGAAAAATGGAGTTACAAGGTTCATCGCATGACAGAGATGACGTATTTGGTTGCCATGGTGCATCACAG
>NC_035898.1:9672380-9672603
TGGCCATGCAGTTGCGTAAACAGGTGGCTGCATCATGGACATAGCTACAGTATTTGCATAGTtgctctactgtactgtatgtgtgttactggaggcttccactagagggcaggCCAGACACCAGAGAACACGGACCAGACCAATGACAAGATAATACTGTCACCTGATCTCTTATCAGCTGTTGTGATATTCTgatatttgtatgtatgtattatagACTTTA
>NC_035898.1:9684967-9685216
AGAGCTCGCAGGCAGAGGGGGAGGTTTGTGCATGTATGTttggatgtgtgtgtatttgtgtggcaGGGGGGTGAAGAGAGAAACgagaaaagagtgaaagagagagaaagaaagggaaagagagagagtgggtgtATTTTGTGCTTGTGTGTCCAGCTGTAAGGTTATTATTCTTGGGGCTGATGTGGGCTGTCAGCTGGGCAGTGAGATCAAACAAAGAGAAAGGGAAGGGAAACACacagagaagga
>NC_035898.1:9710115-9710399
GAGTGAAGGAGATTGCGGACAGCcgagaagagaaagaagggcACAACTTAGAACTCGTCTTGGCTTGCGGATGAGGTTCAGAAGACTGCAGCTGTTGCAGGGGACAACTGGTGGAGCAGCTCCCTCTGCTGGCGAGGAGGGCAGTGACTCTGCTCTGCAGAGGTTGCAACAGGACGCTGAAGCTAAGGAGCACTGGGCACATGAAGCCTGTGCTGTCTGGACCAGTGGTGTGATCCTGGTCTCAGGCAAAGTTTATGGACTGAGGGAAGCTGCACAGGACTCCA
>NC_035898.1:9782387-9782780
ACATGAAGTATTATGTTACTGGAAAATTGGCTAAAATGGGCAGGAAGTCTCTCAAAACAGTTGCGGAAACCTTCCCTGGCAGGATTGATGGTGTTATTAATACAAGAGGACATTTAAGACACGAGTTTGGAAAGCCCATCTTAAAATATAAGCAAAGCACCTTCACACTATTTAGATTAGAGTACTTACCTGAATCAGTGCCAGCACTTTGTCCTGCACTATGGTGGGAGGGTTGTTCTTTGGAGAAATGATCTTCACCAGGACGCCATCGATAAAGTCACGGGTGGCTATGAGCACGTGGAAGCGGTGGCCGCAGTTCTTCACACAAGTCTCCAGCACCTGGAGGAAATTGATGGGTCAGCATAAATAAAACGTTACTTTTGTGTCTGCTGT
>NC_035898.1:9784751-9785097
AAGAGGTGTTTATCTGCATGGATTAAAACTACCACCACGGTAATTACACATCATTAATCTTGGATCAGCACTGAATATTAACACTGCAGCCAGTCACTAATTACTAGCACACTTTTATGCTGGTCACGATTGCTGAGGAATATTCATTTtctctttcagaaaaaaaaacatcacagcaATTACAAAGCTACTGAAAAATAAAGGACAGATCAGAGAAATGTTCATGACATCTATATATGCAGGTCACTAGGTTTACTGTGCCACCTTTCCTGTGATGGTGGGATCAAAGCTCCTTCTTGGGCAGGTTCTTTTCTACTTGCTCCAGGTATCCGTGGTTGGAAACAGt
>NC_035898.1:9791270-9791607
ACGTTTATAAGGTCCATGACTTGGCAGTTTTGGTTCTCCCTGGGATAGGAAGCTGACATCAATCAGCTGCTCTGGGCCTCGGTTCAGCTTTGTAGTGCCACTGAGCTGTCTATACCACGCTGGAGGAGGGTCAGGAGCGCAGAGCCGGCTTTTTACAGCTGAACCGCAGAGCTGCAAGCCCTTGCCCATGACTTATTTATGTGCTGGCCTTTCAATTATTATCAAATTGTCAAATCTGAGAAAGGCTGGAGAAGAATGCTGCACATCCCTGCTGTTCCGGCATGCTTGCTCGCctatagcagcagcagcaattaTAAAATTAACACAGTTCTAAGTC
>NC_035898.1:9803329-9803621
gctttaaaacgtaaaaaattTCAATTAACAAATTTGACCTTGTTCCATTTGATTCAGCTGAGCTAAGAGCTTTATACTTCAGTATCCTGTACAATTGCCACTTTTCCCATTTATGTAATAAAACGCTTTCTTATTAGGTATCATCTTTATATATTAGAAACATTGTCCAATATTCCTGTGTTTATTAAAACGGTTGGTGAGACCATGTAAGCAGAGTTTGAACGTCTGTGTAAGGGGCCGTCCACCACCGTGACCTGAAAATGGCAGGTGGGGAACACTGCATGGGGATGTG
>NC_035898.1:9995875-9996177
GACCTTGTTCTTTCTTGTTCTTCCAGTGAACGGACGCCAGTCTATTGGAGTTGCTGTCCAGCAGCTGGAGAAGTCAGACGGGTCGCAGAGGAAATCCAGCATGAACGGCCAGGTACTGTCCTGCTGAGGCTTTAAGAAGATTGCTGTGTAAGTCTATGTTCCGCAGCTACTTTAAGCCTGGCCAACACAGGAGTCCCTTAAGCTCCCACAGGGTAGCCTTATCCTTTATTCAAAAACCAGTAAGGTGATGTCATGTCATGTCCTGTCATAGTATTATACAACATGAAGACGTGACAATTTAA
>NC_035898.1:9998075-9998401
TGACTGCATTTTATTGGGCTACATttggtttttaaataattagtttGGGTTATAGTTTGATTTGACTGGATTTTGTTGGGCTCTGTTTGGATTTGATAGAATTTTGTTGGTCTACATTCGGTTTTAAATAATTAGTTTGGGTTATAGTTTGATTTGACAAGATTTTGTTGGGATCTATTTGGATTTGACTGGATTTTGTTGGTCTCTGTTGTGTTTGAAATAATTAGTTTGCATTATAGTTTGATTTGACAGGATTTGGTTGAGCTCTATTTGGATTTGACAGTATTTTGTTGGGCTATGTTGAATTTGAACAGAATTAGTGTTGG
>NC_035898.1:10027512-10027794
ATGCTGAGGCTTCTTATTCAAGATTCCTCTTTCCGCTTCATTTTCATCcttctttttgtgtttatttctacTCTAAACATGATGCTTTTACTCTAAACAGCCTGTCAGGCTGTTGTGTTGTTAAGAATTCAGCTGTGGAAGCTGAAGCTCCTGCAGTCAGGTGTACGGTGAGGATATGAAGGTGTGTGAGGATGTGAAGGTGTGTGTAGCCGCTATGCTGACAGGACGATGGCGTTTTGGGGTCTGACGAGCGATGCTCCTCTCAAGCCGTGTGTGTGAAGA
>NC_035898.1:10262969-10263543
CTGACAAGAATAGAGCTGTGAGATTGTTTTATGTgggagtgattttgtgcaaagaacatGTTCATGAACATTTTGTATAGCTCATAGACTTATTCTATATAATAAGTCTCCTTTAAGTCTAATGTCTTGTGACAGGCTTATTTCTCATAATGCTGTGGTTTCGGTATCCCACAGATATCCACATGACTTGACATGTTATAGAAACAGGATGTAGCTTCCTCTGTCAGTCTGACCACTCTAGAACAGACTGATAGTGCTGTTTTCCCAGCTGGACGTCCATTACTGAACCTTCATATATCCTCCGTGAGtatgattatgattaaataCCCAGAATATTAGCAATTTTCTTGTAATGTCGCTTTCAAATGTGTGTGTTGGACCTTTTTAGAATCATCGCTGTAGCAtcctgctgcacacacacacacacacacacacacacactctcacacacatttttcCTTGTCTGGAGAGCACGTGCCAAACTGCACGAGTGTTCCGCAGTCCTGACCCTGAGAGCAGCCCCTCTATACACATTCACACGTGCATGCATGGAGAGAATAAGGTAAGGCAAGAT
>NC_035898.1:10276932-10277312
AGGCTTGTTTATGTggtcgattttttttttttttcttcatttgcagaaaatagcaggcgagagagcgagggaaaaagagggagggagggagggagagggacaTGGCGCGATGGAGGGAAAGGAACGGAATGTAAAAACTCCAGCTAAGCTACTCCATTTCCCCCGCTCTATCTGCTTTAGCACTTTTCCGCCCCCTCTTCTTCCCCTGCTTGGATGCTCTCCGCAGCTGGCTGTTCTTTAAGGACTGCTGGCTTCCTCACCCTGTTCCCACTGATCACtaaaggacagtgtgtgtgtgtgtgtgtgtgtatatgctgtATGTAGGAGTATTCTAGGCACTGCACACCAGTGTCCTGTGCTCATGCAAGATTTATGGAAGG
>NC_035898.1:10338218-10338624
aaaatgagccgtggatacagTTGCTTCAGGACGAGCACGTTCTTTTGGTGAAGTTAAACTAACctagagtactgtgcctgaagttgttgctgctgctggtataaaaacacaatagcagcactactatggagactaaattaatctgttcattaattttatccttatcctggaaaggcttcccgccgaatgaaccacccgctgaattgtcaAAACGCCAACGTCAGatgcatgtccttctaaaaccaatcagcgtcaagttaaTGAAAACGCATCGAtgcgtaagtgatgatgaaaggatgtaggagtatcacacaaaggtctttggtgcgctccctaaactgcagtgtgaaaataaaaataagcagaccaaatatatacaatgtagcaacacatgaaccttggttcg
>NC_035898.1:10483284-10483527
TGTccttggtaaaaaaaacaagccagaCCTCTGCACTGGGCCAAGCGTATCCTGGGATACGGGTACAGAGAGCAATAGCAATGTAATTTCGGAGGAAAACTGACTTCGAATCAGAAATTCATCAGTATGCGAGAGCACACACTGCCTCAACTAAAAATGGGATCAATAAGGGAGCGAGCAGCAATCtgaatttcagtttttttattttgctcaatTACCTCCATCTTAGTCATCACCAATTCC
>NC_035898.1:10485374-10486002
caccatagaaataaacaacaataacagAGGTGGTACAGTAAGAAAGCACAGTAAGAAATATAAGATTATAGAAAAAGCTAAGTGAGGCTTGAAAAATTAACTATACCttataagatataaataaaaaaaaatatgctgtaACCTCAGATAAGTAACCTAAGCGCACAGCAGCAGAGTAGGGCGTTGACTTGATGCAGGAGCATAAAACTGTCCTTTAGTCTGTGAGACACTGCTGAAGCCATGCCTCAAAGCCAAGTAAGGAATTAAACAGTGACACGTCTATGTCCATGTCTGCGTTGGACATTATTGTGACAAGTCTTTTCATACACTCTATTAACAGTACTTCATCTTTCTTTGCACATAATTTTAGAAAACTGTCATTCATCCAGAGTTTTGATTTATGCATGAACGATGGCAGAGCCTGGAGTGGAAACTGAGAAGTGAATTCTGTGCTGACTTATTCCAGGATATTGTCGGCTTAGCAAAGGAGCCTGAGATTACAGCTGTGGATACTTTGGCTGGAGGGTAACCTGTAAATAATGAAATGAAGCAGACCAAGAACGGAGCCTTGAGGGACCCCTTAGGTTAGGTAACAGCTACTGTAGATGATCTATGTTTACCAATGAAG
>NC_035898.1:10487406-10487979
TTTTCACTAATGAGGCTTGGCTGTGATATTCCAGTTCTAACACCTGACTTAATAGTAGCTATTCACTTGTATTCACAGTCAGTAACACATGTAGCACTTCCAGTAAGCCTGCTGCTGTAGGTCAACAGGAAAGAGAAACCAGCTATCCTTCCCAACCAGAAGGCCTGGCACAACCAACCAGGCTCCCGAGAGCTGCCAGCAATGCATAGCTGTGGTACTGCCAGAATTAGAAGTTAAGATTTGACCTGCTGGCAGTAAGGCTTTCATGCTAGCTGCACAAACCAGCTTAGAGCCtgaattttaacattattatgaataaaaatgaacgCTTCATACTTCATATTATACAACAGGGGAATACATTCTGGGTATCTTGCTCTCAATAttctaaatattattatttatcccTCAAGCCAGCAGTCTCATGTAATTTCACTgtgtgcaataaaaaaaaaaatacgaacTGCAGAATTAGTTCCATCACAACCCTTCTCATATATTCTGTATGAAAAGGTTTATTTTGGGGAATGTCATTGAGAACAGGGCAGACTCATTAGACTATTGATCACTATT
>NC_035898.1:10515389-10515607
AGCCTCTCAGAGCCTCATTGCGTATCTTTTTTTAGTGTGGAGATGCTATCTCTCTGAAgctgtgggggaaaaaaaacaataaaaaaacaaccaaaaaaacatcagaaaggTGAGAAGCTGATTAACCTGTTCTCCTGCTGCTGGTTAATCTCTGTTAGCAGTGTGAGGAGATTAAAAAGAgcaatatgtattatattgtctataataactcataaaat
>NC_035898.1:10522219-10522443
GCAATGGCATCGCTGGAACAACTTTTCACAAATTCCCCTTCACTGTATGGCTTTTTTAGCATAAGCAATATTTTATTCCAGTTGACGGGAGGCAAGCGAGACAAGTTTTTGACTGTTTTGTTAACTTCTGAAACTGTCTGACTTTAAAATGTTCAGCTAGTGCTTGCGCAATTCAGTACCGTTGGGAAAACTTGTGATTCATGTTGGCGAGTAGTGAGGTGAAT
>NC_035898.1:10527474-10527954
AGAGCCTTATCGGCTGATACTTCACTAAATATCTGGATGGCATTTGAACTAATTAACGTGAGAGCAGCTCAGGATAAGAGTATTTGCTTGCAGACTGGATGTGGCTAAATGTCTCAGCGCTAACAACATAGGCCCTGGTGCTAATCTGCCGCTCCAGCTGCTGCTTCTGTTGCTGGAAGGCAGTTCGAGGCAGGAAAACTGCAGAAAGTCTTCGCTGCGGCTGGGCCTGCAGCCATCCGTACACACCAGCTGTAATAGGCTCAGTTACATCACCCGCAACTCTGAGCACCGCTAACAGGCCACACCTTGGACTTTTATGCAAGAACGGATGAAAAATTATTGCTTACGATTATGTTtgtgcaaatacagaaataccaGCAAATTATGACACCAGTGAGGGTGGCTGTTTAATATTCTGCACCTCCAGCACTTTTCTGCACTTGTTTCAAAGACTGTTAACTCTATGGATTAATACACTGA
>NC_035898.1:10562375-10562657
aaattaattaaccTGATTGCACAgcctctttaaaaaaacataatatctAGTGATTCCCTGATTATTTGGCAACAGAAAATATCAGTTTACTCACTTTACTACACTTTACTTTTTCAGTTAAAAACATATGAGCTGAAAGATATGAGCTGTACATGGCTAGGATTGtaatgttagctgagctaacttagccttagcatttgtttgtttttctctctctattgtcATTTGCTAGTACTTACATGTAgcttgagtagcactgctgaggtacacttATTATAAGAA
>NC_035898.1:10571032-10571251
AAGCAGTTTACCCACATTTAAAATGCAATGAATTGTATAATTAAAATGGCTAACAAATATAAATCATTGGGCTGGAAAGATGGTGGGTAATTAAACAGACACTTTCCCTACTGGAATAAGCTTCAAATGtctccccccccaaaaaaaaagtagagaaaTCCTGCagttcctgcttttttttttttgcggtaGAGTTGGAGTGTTGAAAACATGTCCAAT
>NC_035898.1:10593749-10594094
atCCTCTGGCCTCTCTGTCTCCATCCACAGCTCACATCTTTATTTCATTGCAATTTTCACACAGTCAGATGGAAATTGAGTAGAAGGGCTGGGCTGCTGGATAAGACAGAAGTATCAGGGAAGAGATGAGAATGAAAGTCAATTTCCAGCAAACCTGCTAGACCCTGCTCCAGGAGCGGGGGGCTCCACCATCAGCATCCCAACAAGCACTCCGTGGCTGTGGAGGAATGAGCAGGAGATGTTCCATTGCCTGCAAAACTGAACAACAGTATCCGAGATTTCCCTTTTATGGCCTAAATGTGGAAATTCCATTATTGAATTCAATTGTACTATGGTTATTGCATT
>NC_035898.1:10602342-10602572
TACTATTGTTTGCTATTGTATACTATACGTCAAATTATGTTTGTGACATCATGAGTtggaatattattataatacactGCTATGGTTCAGAATTCCACAATAAGCACGCCAAACATtttgggatagcagtatgtactATAAGTTGATCACCCACACCtaagtataagttgtgaggtgttatattGTTGTGCGTGAGGTTAAATCCAGTACTGACCAGCAGGCTCATGtca
>NC_035898.1:10710328-10710562
AATGCTTTTACTTATGTTAGTGAGAGCAAACCACATGGCTAAAGGTTAAAGCAGTATTATCCAAGAATTGGTATTGTTTGCTGTgaaggacatgctttacacatgcatttctggacaagctgagaaatacagAGCCTTTActaaaagtgaaagaagcatgtagACTGAGGTGGTAGAGTAATTTTATAGAATTTTACACTGATATGTCAGAGTTACACAGTTCTGGAGAGAGAT
>NC_035898.1:10721307-10721540
CACAAgccaagttattctgattcttctgtccaaatttaagccaaagaatttgtgatttttttgctttatataagtatatatgtcttaatttacaggtgcatctcgaaatatttgaatatcattgaaaagttactttatttcagtaatttagatcaacatttttaatacacacaaagtgatctattttaagtgtttatttcttttattgtggaTGATTATGACTGTTGcaacca
>NC_035898.1:10727999-10728306
ACGTACACTAATCCCGGATTTAGAAATATAACCAACAATAATGGTTAGATTTAAGATGTTTGCTTTTTTCCTCGTGTTTCATTGTTGTATTGTTGTCCACAGCGCTGAGCCACTTATCTTTTTGTCTATCCTAGCGTCTGGAATGTTAGCAGCAGTCAAAAATAAATGTCCGCGGTCTTGGTCATAAAAATTAATACCCCGATATccctgtcataataataatcagaaatcCTCTATACTGTTCAGCCGGTGGAGAGAATATGAATATAACAATCAGTAAGCTGTTTAATGGACTGTATTAAAAGCC
>NC_035898.1:10737653-10737933
ACGCTCACTTAAATTAACGATTTCTCGTTCCAGAGCCGCTAAAACAGCCCTTTCTCCACACGGAGTTACGCACTGTTCGCGCTGATCCTCGTGCCTTTGTGCGGAGCAGAAGCGTACGGCTCGGAAATCAAAAGCCATTGTTGCTTGACAGGCGCTACCTTTCCAGTGATTGCCTGTGTTATTAATTTGCAGCATGAGTGTTGCCGTGACGAGCTCAGAACGGTGGGGCCGCATTAAAGACGCGCCATTATGAATGACACTCTAGGCTAATGAAtatgaa
>NC_035898.1:10743366-10743614
GACAGCGTATTAATTCGGATGGTTGTGAATTGACAGCGCATTTATTGATATTAGTCTACGTAAATGGACGTAAATTGTGTTAACTCGCAGGCATAAAGAGTACAGCGTCTGCAATATGTATGGAATAAATGCGTCTGTTCTGTTTTggtctttgtaaaaaaaaatattccgtCTGCTCTGGAAGAAGTAAGAACAAACAACTGGTGCGTGCTCTGCTTATCACCAGCCTTCTTTAGAAGCATTATCAA
>NC_035898.1:10769565-10769798
ttatttttctctttttaaatgtttcttctCTGTGATGGAAATCATGATGTATATAATCATTTTCACTGCTTTACAGAGTCTATTTCTGCTGAGAGTGTGGTTTGGGCTCTCTGGTGTAATCTATCCTGAACGCGATTTTGATCACTTTTAAATCTTTGTGGCTGTTGCTTCAGATAATTGCATTCGGGGCCGTCAGTCATTTTCTAAATCTCGGCGAGAGACCGGCAGCCGCT
>NC_035898.1:10774255-10774650
cACTTTACAATTGACATGTTgttacacacaaccacacaattcatactcagcactcttccacacactggtgaaaagcggcagccaatagcgcacagcgtactctcaaccggaaacaaccgtccacctggagaactgcatcgggcactacggcatttacacacacaaacttatataccacacacttacacatacacaccagtatcaatttttctgggcaatttagagtatccaatttacctgatcttcatgtttttggactgtgggagttGGAACTGGAGTCCCCAGAGGAAACCTAGCggacacggggagaacatggaaactccacccagatagggacttgaacccaagagcccagtgctgggaggcgaacgtgctaaccactaagccattGTGCC
>NC_035898.1:10805700-10805901
CCAGTGCTGATTaccgctggggattctgggattTGGAGTTTTGTGGTCCTGATCCAGCAACTCCTCTCCTGGAATCAATGGGCTTAAATTTTTGAACTTGGAGGAAACTGGTGAACCAGGTGAACATGGGAAGCACACACCAACTGCCTGACATTGACCATGACTTTGGTCAGAgtgggaattgaacccacaaccccaaGC
>NC_035898.1:10825507-10825783
CAAGCAAGTCAAGTTTGAAGTCCATTTGTATGCGACTTAAGTGAGGCTCTAACTGGAGTCGCTGACTTGAGCACCCGTCTCTCTTCTTGAGTGCTGCTTttgttctaaaataaaatgctaaagcTGAAAAATGAGAGGAGTGAGAAACACTAAAAGTGTAGGTGCTGAACAAACAGGAAACTTGAAATGAAGCATGACACAGAAATGAGAAACTAAATGTGAATTTAATAACGGAATAAAAAGCTTCTTTGCTCAAAAATATAGTTGAGTAGGCAG
>NC_035898.1:10828869-10829071
GCGCATATTTAGTCTATTTTTAAAGGTGCGGCTGCTTGCTTTGGCTCTAGAATTCCAGGAAGCGTGTCTGTCTCAGCGCCATCTCAGCTAACCACTGCTTACGGCTCGCTCAAGAGCTTAGCGTAGCGTAGTGGTTGCTAATCTTAGATTGagatattttagtattttcccttttttccctgTTGGTACACACCCACATCAA
>NC_035898.1:10894737-10895024
agatgtgctctctcttgtagctcaagaagaaatgatgattcactagaaaaaacaaccatatatagttggaagtcgacgtccaaaaagtggaagtcgacgtccaaagagtggaagtcgacgtacaaatttggaagtcggcgtccaacttcaatttagacGGAATATGGACGCAGTGCGTCTATATTTTGGACGCAGCGCGTtcactcagtggacgcagtgttttctgataaatttggacgtactttagtggatatttagacgcaatcgcagtgggacagggccttaac
>NC_035898.1:10946979-10947186
gtttattttgagtTAAGGTCAGCTTATTCAACTTTTTGGTTCATTTTGAGTTAAGGTCGACTTATTCAACTTTTTGGTTCATTTTGAGTTGAGGTTGACTTATTCAACTTTTTGGTTCATTTTGAGTTGAGGTCAGCTTATTAAAGTTTTTGGTTCATTTTGAGTTAAGGTCGACTAATTCAACATTTTGGTTCATTTTGAGTTAAG
>NC_035898.1:11016732-11017153
TAGCCTTCACAGTATTACAACAcatgatcacaatcaacttctctaaaatccgATGTCATCGAGTTTAGGACGTTTAGTGATCCTAAATAATCTGACAGCCACCTACTGTGACACATTTAGGTAGCAAAAAAACGCTGACTTAAAAAAACAGGCTTAGGAACCAGTGTGGGCAAGAGCGGCTGTCTGACCTCCTCCTCCTTGCCATAGAAAAGGACATCAAAATTAACAAGCACAAGGTGCTGAAGATTTTTGTTGACATGGCTCCAAATAGGCGCCTCCTTTTTTGAACTTTTAGTGTAAAAGTACACTGCTACACTGTTAAAACTTTACACTgcttacattttcacactgtAATATTTCAATAAAGACAGTGTGCTTACAGTGAAAAACCTTtgaggttgttttttttgtttgtttttgt
>NC_035898.1:11026576-11026927
gtcactaataggcggaccgcggtccgggttcggacccagacgttgtccaatccggacccaaaccataaactactgagaaagattaaattctgacagtgtttatttgaaGCGGTAAAACATTTATTGTCTTCCCGGTTTACATGAtttgcggcgcagtaaactcacagactaATCACGTTTGATGTAAAATCAccaaatgctctcctctgccaatcagatctgtgcagaccgctgccccagctagtgaattgggacgcgaccaggaaaaatataaagagaacgggtggaaactaaagacatgctgagcgcgagagagacaggggaggaatgtaaacaaaatctggccagaga
>NC_035898.1:11027376-11027622
gcttatattgttgaatttttatatccccacagaatccGTTTAaagcgttattcagctctattcaaaaaggtgtggttattgtaaaagggcggGGTTACACcaagccggggtgggaccaatgactgtatgggtgggaccatagattgtgtatagctctgtggaggcagccctcaggggcggggttatttaaatgagtaggctgtctctccacagtctttctccctcctctggtctctactgcgcaga
>NC_035898.1:11053703-11053998
TTTAAGACTCTACGGTTTTAAATATGGCATATGGTTCAGTTTTTATAGATACTGAAATGTATGGCCAAATCCAAAACATATTACCCAAATCCAAACACTGACCTGCACTTTTTAGAAAAAAGACAGCAGATTTATAAACATGACAGCaaaaatagaaacatgccaAAAAAAAGCAACCATGTCAACACAGCAAAAAAGGTAAACAGCCAcaaaaatagaaacacaaacataaatacagctgtaaaaacagaaaaacaacatagacaagacaaaaaaaaaactaaaatacaacagc
>NC_035898.1:11063400-11063793
CTAATAAAGAATGAAAACAACAGGAGGGTcaatacaacaacaacaacaacaacaataataataataataataataatataccttTATTTTATGACTTATGAACTCGCTCGCAAATTAAAGAGTAACCAGCATAGGGTATGTGCTTATTTGTCGACTAAAACACTAATACCAAGATAAATACAAAAACCATATAtcgaaaatagttattttacaTGAGTTTGTTCATTGAAACACCTCCAAAGCGGTCCTCATGTGAGATATTATTTATTGTCATCATATCAGAAGCTTGTTTGATAAATCAGAGCTTAATGATGTTAAATGTTAGTCGGAGGCCGCTTGTCACatgatatgtaaatatatgttcaTATAAACCAATAGTATCGGGATAAGACG
>NC_035898.1:11064022-11064250
TGGACTTACCGTTTTAGGGAACATGCTGCCAGATGAATAGGGctagagaaaaaaagataaacaaaactgtcaatAGCCATATTTTGCatgaatacattaaatacattataagcaTGCCTTAAATAACAAATAGTGATTTTTGCGTGTCTGGGGAATGAGATATTCTTATCCGTGTTTTATCTCCTGCCCTTGCTGCTCTGCACTGGCAGAAGGCGTTGCATCATTTCA
>NC_035898.1:11064650-11065274
GTTTCGTTAGCCTAACTAGCTGGCtaactagctaagttagctagggttACATAATGAACGTATTCTTGAGGGTTGACTGAAACTCATCTTGTTCGTAATTCGCGCaccgtattattattattattattattattattattattattattacgttAACTAACCATAAAATGTAGCGTCCTTTGCTAAACTATCTAATTGACACTCCCCCTGAAAGTATATTTACGAAGATTTGAAATAGCAACTTGCAAGCTAGCAGATATATAAGGTACACACCGATTTAAATTAACACTATTTACATGTAATAAAAGTAACAACAATAccaataatgaaaaatgaatcaaattaaCTATGGAAACTGTAAATATTGTATGTTATACCGTCAAAAAGTGTTGTCAGACCACAAACTAGCGGAGCTGAGGTAAAATAACCGTTACTGTCAGAAACCTCACGAGACCAAAACTGGCTCGTGCGCCCACAGCTGTGCGCCGCGTGCGCTACTAGTCAGTCACCTTCCATTAaactttttacaatatttttttatttataagaatgaaatatatttataaattgcATAAAACCTTTCTTTATATATAGcatagatatttttattgttattattttcca
>NC_035898.1:11074202-11074469
AATGTTGAAATATTGTCGATGAAGGCCACGCATTTTGAAGACGTCCGCAAACGGAGGAGAGGAACGGAGGACGAGTATACGTCAACTTTTTACGCTTGTGTCGTGTGTTTTACCCAATATCAAATATCTCGTATCTAATAGAAGTACGTTCTTGAAGGGAATTTGTTTGATAACGACTTGAACTTGTACGTAACTTTGTGTAATAAACCAAAAAGAGTCTTGtgagtattttatgttttatgttttgttgttgttttattttttttt
>NC_035898.1:11107524-11107812
GTAAGGTGATAACCCCATAAAAGTCTCAGCTTACTCCcgagcacaaacacacaaacaacaggAACATGAAGCAACACAGTCAATTTCCCTATTAAACTCTGAAGAGCAAAAACAAGCATATCCAGGCATGCTCACCCAACAACGACTACCGACTCATCCTGCAttccatttacctcagaactCGGATGTAAGAGCTGGGAGTGACATCACTCTCAAGCTCACAGTGCTCCAGATAATCAGTCCGATAATTGtacactattttaaaacatttcttaaaaCAGTTAAAGC
>NC_035898.1:11145535-11145773
cacacacacacactttcagctGCTCAAAAGAGCAGCAGAATACACAGAGCATTAGAGACACACCTTTGAATAGCACATAAATAGCAGCTGTTTTTAAGTAATGCCAGCAGATTTATACACTGCACCCGATACTGTTTAAACAAGACGTCAGCTAAGCGAAGCTAAGTCACTCTCCAATCGCCGAGCGGTTTATCCAAACGTGCTGTTTACATTTCGTCTTTGAGTTCTGACTGTGACG
>NC_035898.1:11146098-11146344
ccaaattgaaaacctctggaatataatcaagaggaagatggatgatcacaagccatcaaaccaaactgaactgcttgaattttttgcaccaggagtgcaggcataaagttatccaaaagcagtgtgtaagactggtggaggagagcatgccacgatgcatgaaaactctgattaaaaaccagggttattccactaaataatgatttctgaactgatgTGTATAATTACCACAgacaattaaaagta
>NC_035898.1:11197410-11197737
GGGTGGTAATGACCATGACTGGTGGCATTTGGCTAGAATTGAATGTGCATTCAGACCAGAGACTGACAAAAGAAATCataaaatcacatccacattcaatttAGAGGACAACACAGGTCAGCCTTCATGGGACATGGCTTCAAAAAGACATGGGGCACAAAACTAGTTCCCATCCTATGATTTTtgtcatgtcagtgtattataattctattttattatgcATCTAACTGTCCTAACACAGTAGCTTTGCCCTCTGTGCTCATGACCTTGAGGGTTTCCTCTAGAACTGTGGCGGCATGATGGATTAGACAGGACTCTCGTGCCACG
>NC_035898.1:11215310-11215568
AAGTAAGAAAGGCTGAGAATATATGGAGGAGTGAGAGAATAGGCTGGAGTGGCTAATGGAGGTGGGTGAGGACGGCATGAGTCACTTTCACCTGAAGCCCTTTATCACTTCTTGCACTAAATCTGCCTTCTTTCACCTCCTCTGTATTTTTTGTCTACACTTTTTCCACATTATTAATGGCGCTAAAACACTGTTCCAAGCCTTCATCAGCTCTCCTCAGACAAAAGTCTCACACAGTATGGATTGCAGACGGTGTGA
>NC_035898.1:11229562-11229803
ATAGTGTTATCAACTGCAGCTCATGCTCACCAGGTACTGCATGTGAATGAGAGATAGAGAttgatagagtgagagagcgagagagagatggagagagagagagatgtgacaGATGGTTTTTTGAGACCTGGTGATTTTTCATGGCTTCCCGGAATTTCCGCCCGCAGGCCTGCTAACACAGCTCTCTATATTTATCTGTAATGAAGTTCATATTCAGCAtccgtgcgcacacacacacaca
>NC_035898.1:11233704-11233929
GACGTGGAGGAAGTGGGGAGGAGAGTAAGAGTCTGGTTTTCTTGTTGTGGGCCGTTCTGGAGGCCGCGGGGCAAATCGTATACACATATATCCCGTACGCTGTTATTATGCTCCATTCAGCGTCAAAAGGCACAATAAGGCACCACTCTTGCAGGAAGTGGCCTGAGTGGCCTGAAGACCTGCGATCCAATTGGGTCCAGCCTTGGAATTTTGGGCTTTAATTTG
>NC_035898.1:11267061-11267652
CATCGTTCACCTGTTGTAAATAGTGTTTGGCTCTATTGACTGAGTGTGTTTGCTCTCTGTGTGGGTATAGTATGGGGGTAAGAGTGATGGACACGTCCTGGGTCAAGGGAAAAGGCGCCTCCACTCTGGCTCGGAAAGCCTCATCCACCCCACCCAGTGCACAGCCCCCAGGTTCGCCAGCAGACACCCTCCTCTCCGAGCAGTGCGGGGATTTAGCCACCTCCCCCATCCCCACTCCTCCTCCTGTGGACCGGGCCGGGTAAGTGggttcctctttattatattaaacattCTCGCTCTCTTAATCCCCAACATCACcactactgtaacactactgTAGGTCTGTAAACTAGGTGTGCACATTCTGACACACAGGGATATCCAGCTCTGGTTCCATGTCTTACTTCTCACTCATTTCCCCCTGTAATGAtctttataattgttttatacTTAAATAACAGAAGTATTTACGTACAAAAGGGAGTTTGctgataaataaaaatgctagtaGGACCACACGGGCAAGGGATTACTTTCTCAAACCTATGGAAAGCTCTACAATACGGAGTTACACTCACTAAAGgaacatat
>NC_035898.1:11308077-11308463
gacagttGTTCTGTTCTGAATTTAAATGAACCAAGAAGACTCTGTACTCAGGCCAGATGAGGACATTCACCCTGTGCTGGCTGTTGTAAATCAGTAGGGTGGGTTAATTAGGGACATACTTTCTGGCTTGTCAGCGAAAAGTGTATGACGTATCTTTTTTCTCCCTACAGATATCTGACATGGACACAGAGATGATGCCAAAATTCACCTCAAAAGACGAGGAAATCGAATACTGGAAGAATTTGTCCCTCAAGTACAAGAAAAGGTAGGCATATACTTGTTTgcctgtatttgtttttttaatgactaCTGTGAATAATGCATGTACTTGATTAGGTCGATAGTGGCTTAAACTTTGCTACtttatcctttttttaatttagtgt
>NC_035898.1:11322613-11322836
TGtgcctgtcccatgacatttggcataacattgtaatgtatACCTGGTGCatctctctgtttatttatttatttatttatttttcaaacatCAGTGACAGTGTCAGAGTCTTGGATGGATGTTCTTTTTAAAGGCACTTGGCAGTTTTCACCATCAGCAGCTATGTTGATACTGGGCTTTAGACTCTCAGTCTCTTCAGGAGATAAAgacatcttcttcttct
>NC_035898.1:11383758-11384004
GAACCTCCCCACCTCTCTTtggtataatataatacaataggCATACATCAGAAGACCGGCCAATCAATCAAGAGAAAAGAAcccaagaaaaacaaaactaacgCCTGTATCAACCATCACATTCTCAGCCTCTGTGCCCGTGCTGGCATCTGTCTCAGCAGATGTGTCAGCAGTGCGCCTGAGAGGCAGAGATCTGGAACAGTGTTTTCAGAGCTGACACGCTGTTGTTGCTTCTAGCAGAGAAAA
>NC_035898.1:11418940-11419162
tgaaccagtgatctcccagaAAGGGTAAATAGTTTATCATAGTAACATATCTAGTATAGCAGAAAAGCTATGCCATCTTTGTCAAAACCGAAGATAAGAACATTCCTTATCCTTATCCTAATAGTCCATATTACAGTGTTTAGTCACATTATTAACCCATCTGAAAAATGCTGCTGTTCTAAGTAGTTTCTTACTAGCATTGACTGTCTGTTCTGTCAGTGT
>NC_035898.1:11451407-11451698
GGTCATGCAGCCAGATCCAGAGGAGGTGCATCTGCTGGGCATGGAAGAACTGATCCCTGGTTTGCAGCCACTGGTATTTTGGATGGCCAATTCTATTGAGTTGCTGCACTTCATCCAGCATGAGGTGCCCATGCTTCTGCCCTGGACGCAGCAAGATGAATACAATCAGAGCaaaggtttttatttatatgttttttgctCAACTCACTTTTGTTGTTCACATTGTTTGTTGTTTAGTCCGCTGGTAATAACAATGCTGTTCAAATGATCAAAATCTTAAGTGGATTTTGC
>NC_035898.1:11457583-11457859
ACTTAACACCTTCCAGGTGCACACAGAGATCTCCTCGCAGCTCCTGGcctatttgtttttctttaccaATGCCTCACTCTTCAATATTCTCATGGAAAGAGGTGAGaaccacacactcactataaTAGATTGTTAATGATTGCATCTAGAGCTCTTTTAAGGCTTCCTTGATTTGGTTCTTAGGTTCTGGAGGAGGGTTCTACCAGTGGTCGAGAGGAGTGCAGATTCGGGCTAATCTGGATTTGTTGATGGACTGGGCCCAGAGCATTGGACTGG
>NC_035898.1:11494802-11495126
TCAGGtttcaatcacttccatggtcacaggtgtataaaaccaagcagctAGGTATgaagactgcttctacaaacattagtaaaaTAACTGGTCTCTCTCAGGAACTTGGAGAACTCCAGCGTGGTGCTATGacaggatgcagcacctgtgcaacaagtccagtcatgAAATTTTCTCACTAATAAATATTCCagagccaactgtcagtgatattataacactgTGAATATACTGGGAATgacagcgactctgtgctctgtcagtgtaaaataacagagcggggtcagtggatgctgaggagcatcatagtgcacagagttcacc
>NC_035898.1:11499272-11499911
ATTACAGTAACAACAGCACAAGACTCTTGCACGGGTTGCACGGAGACATCGCTGAAGACCACAGACCAGCGCACCTGTagtgaaatattattttaaaaagggtacaataaagattttctttgcaatattttgtacattttgataAACACTGTAAACTCCATTGAcctaaacagtgttttttttttatatttgttttcatgtctacacaaacactgaaaacactcgttagagaacaaaacaaaaaaacttgccAATACCACCTTAAAAGCATAAGATAATCTAATAAGTGTAAAACATTTGTACAGTATCTTTCGCAAACTAAGGCgcaattaaaatccttcaattttctcaaaaatcgtcagtgtgccttatgtacaAATTATActggtcaggttgtaaagagcagtaaagccactccactgtaGTGCAGTGCTATACAGGAGTTCGgattagttctccagcaccgggaaTAGCATTGCCGTTAGCCGTTAGCCGCCAACCGCTATGTCCCCACTCAGAAGTGAGTAtaattggcctgtagcctgctgctaatcccagttagcctgctggagcagtattagcattacctgctaacaaGTAGCCAATAATGCTCCAGCATTAGTGCTGaggaaatttggg
>NC_035898.1:11511632-11512018
atttaataagaaattaaaaaccCAGGAATAGagcataaactgtttttttgcttAAAGATCCATTGTCACAAAAGGCACAAGTTACAAACTGTAAATTTAGAAGTGCTCAATAATGAACATAGATGCAGAATAAATAATGAGTTATAaaacctttattaaaaaaaaaaatcgaacaATACATTTGATCTGATTTTTTGAAATAACAAGACACAGTTTTGGTAacaatttacagtaaaatacagtactgtgatattttaaccttacatacagtacataaagGTTGGTTACAGAGCATGTTAGTAACACACAGCTTTTTGGTACAAAGACAAACACAGTAAGGCATGAAAGCCTTGGCTTGGAATGTAGATGATTATTCATAATATAGA
>NC_035898.1:11512542-11512965
TGAAGTGATACCACTTGTACATCATGTGGTCTCATCCTCCAAAATCCACGTCCTGACAGAGCTTTGATTAAGGCGTGCAGGTGTGGTTTCCTCCACAGAAAGGTGAATTTCATGTTCCACTGCTAACATAAAGTGAACAATAcagttaaaatgacaaaattcatcataatttaaatatcattgtATTCACCTCCATGGGAGACTATACGCTACATTGCATAAAACTTGCTGTGAAGCACAATGTAATGTTATTAAACAGTTAATAAGTAAATGTTGTCACAGAACTGTCTGTTTCATTGTCTGCTTTATGAAAAGTGTAAAGATTTTTTCCAAAACATAAATCATGACTAGTTTGCATTTTTGTGATAAAACTGCTAAACATACCTGGTTCACCTTGGCCACAGTGAATGAATAATCGGAAGA
>NC_035898.1:11513426-11514205
TTGTGTTTAATATTAGATAAATCAGTTTACAgaaatattactttaaattacaTGGTTCTGATTTCTGTTGTcaaaaaactttgaaataaGTTCAATGTCcggattatatttatatataacataaaaagtTACAATTCCAGTAGCTAAATATTTTAGACCAATATTTCAGAGTGCTTTCTGACAACAGTTGATATAATTGTTAGTtaacccaaaccctcctagTATATTTCCATAACAAGATGTTACAAAccagttatttttattgcaatatattgtcattGTTGCAATTCGTTGCTAGCCGAATTCGGCACCCCTACCGCTAGATGCACCCCGTGTCGGCATCTCATACACTTCGCAATGGTCTTTACTTTGGTTATTGTGAGTAAGGGAAAATCatcaattattatattataattataggAATATAATAGTAAATTTTAGAAGTAAACATGATGGTGATATATACGACCACAGAATCCAGCTAATATTTTATAATCATTGGGTATTTTTATGGCAAATTTTATGGCATTCCAAATctgcaaaaaagtattttatataaataatatttagctatacattacattacattatacattaatcACATACATACATGGCAGTgtatgaaaaaatgaataaatacaacagCTATTTCTAGAAATTGGGTACATAACTTTGACACGCATATTGCAATTAAATTACACGCATCCTTGATCATCCTGAACGTTTCGTTTGTATGATGTAGTGTAAAGCACTGAACACACTTATATTTACACATATGT
>NC_035898.1:11514701-11515240
TGCGTGGCCTTGTAACAAACGTCTGGCTTTCTCTCCCTCACAAGTCCAGTTTTGTACCCTTCTACCATCTAACACGTCCGTTCTTTACAAACGTCTCCTCTACTTTCCTATCCAACAAGTCCGGTATTATACCATTCTACCATATCACGTCCGTCCATCAATGACAACCGTCCATAGTCTCTTAATATTACACTTTTCCTACTGAATTTCAGGTGAGACGTGTTTTACACcactaatacaacaaaaaaaaacagtatttaatattttgttataaTCGGTTCGTTTCTCAtggtaaataaacattttgtttaaagaaatatAGTTTCTAAAATTAATCATAAAAAACTCTTCGGCATCTGATCAATAGTATTCTCATCTCAATACTTCGCAGTGtctgagaatattaaaatatcaaaaaaatatcaaaaatttGAAAACAGCTTAGAGtactatgttattattatttttttcattcttacCTCTGTTATGATGCTCCATAAAACCGATTTAATAACacatgtgttaaaaaaaataactgg
>NC_035898.1:11520572-11520776
TGTTAACCAGCAGATAGCGCTCTCACACAGGGGATTAAATGGGTGTATTTTTTTACGTGTTCGGGGAAAATGCAGACCAATTAATATATACTACCATTTAAATATTAGGTAGTCCAAGCAGGTTTATTGAATGGttttgatataatataatttccTCTTTTATAAATGATACACAATGCGTATAATTTGCTTATAATTTGGAAT
>NC_035898.1:11525268-11525588
AAGCAAATGCCTGAAACGCTGGTTTCTGAGCCTCAGCTCTTAAAACACCTGCATTTTAACTACTgggctagctagctagcgttagcttgcacAATTTAATCCATATCCTTTTAACAGTTTGCCCTTTTCTGTAGCTTAcagctcctaaagcagcttgtggtggttatgtttatattcttttcttagagcagcttacagcacagctcctctacattctgctcctaaagcagcttgtggtggttatatttatattctgttcttagagcagcttacagcacagctcctctacattctgctcctaaagcagcttgtggtggttt
>NC_035898.1:11558577-11558908
CATGAATGAGTCAGATTTGCAGCATGGCTCAAGAATGATAACTGGTCGTCTATAACTACGCCAAGGCTAATAAGGCTAAAATtgacctgtttttctgtttaagagttaatgtattataataataaaaaagaaagaagaactatgaaatgttgtgtttttaataaaaccaACCAAACGTTTGAGCACTCTTGgctttttggtgtttttgttgAAGTAATGATTGTCAAGATGGTCATTAAATATACTGTTGTTTGCTGACAGGCAGTTAAGATTTTGTGCTTAAAAGGTTTTCTTTACAAGGTTGATTTTCTAATGCATCTTTCTCATCAGT
>NC_035898.1:11576467-11576686
AGTTAGAAAGTCTGTTTCTTTGAAGAAACCATCTTACAAATGTTTGTAAATAGTTCAGACAGGATCAGTTATGCTTACCCTCATTTTAATATCAATCTGTTATCAGTTAATATCATCAGATAAAGATAACTGTGTGCCTATGAAAATTGCTACAGATTAATTCCAGCTGGGATTAAATACCACATATTTAGCTGAAAATTAAAGACTAGCTTGTTGCTG
>NC_035898.1:11585124-11585364
ACATTAAAGTACACAAAATTACAATGTTTAACAAAACTAATACTTATATGGCACCCCTGCTGCCAGAGAATGACTGTGTTTTACATTAGTtttcttgaaaataaaaataaatatatatgaaaaaaatataaaaaacaattaataaacctaaacatataaaatacatacatttactgtGGAAAGCTTGTAACAAAAATAGATTCCTGTAGTGTTTAGTTCAGTGTTTAAAGATGTGCATCA
>NC_035898.1:11598577-11598929
taggtaagctagctaactaactaggcTACAGATGCCATGCCCTGGTGAAGGGCTGTGGAGGGAAGGAAAACACACCGACAGTTCGCTCGCTAATGCGGGAAAAAGGCAGGTGATTTGTCGCTAAATGAGCTGGTGGTGAATATGGACAGCTGGAGTCCCGTAGCCGCggctgcagcagctgcagcagcttcCGACGACGAGCGCTCCAGCTCCGAGGGCGAGTACACGCCGAAAGACCCGGAGAAGAGGGAGGATGGGGCGCGGGTGGCCATGGGAGCCTCGCCGGCGTTTGGTTTCTCCAGCCTGGACACGCTGGGCGCCCTCAGGCTGCACAGGACCGGGCAGACCGCGG
>NC_035898.1:11642634-11642848
ATATTTCACTTTTTGGACTCTTTGTATCTACTTCCCATTTCTTCCCATAAACAAAAAGCACTGTCTTAAATTTCatgaaaaatacagttaaatccTCTAATTATGCTAACAAGTACTTTACAAATGTTTCTTGATATTGCAGTAATGTTTGCACAGTAGGGGGCATCAAAAGTTAACTTTGCGCTAGAATGTTACCCTGATATTGTACTgccca
>NC_035898.1:11656098-11656382
ttttattctaatgcaTTATAGTCATGTGCATCCACtgtacacatttaaataatgtaaagccCTGTAATGTCAAAGCACTGTGTTATATCCACTGTTGGAATGCTGCCATTTGGATCCATATCAGCTGTCAAATTGCTCTGATTATAATTATTAGTCGTAGAATGCAGAGTGAACCGTATGGTTAACGGTATGGTTAATGTTATGGTTAATGTGCGGCTCGACTGCCACAAGTCTTGATCATCTGCGTTACAGTGAGAGTTATCATCATGTCCATCTGTCCCTGT
>NC_035898.1:11668664-11669042
catatgtacACGTGCGCACATACGCGCTCAAACGCTCACTCTGCACCAACATGCCACACATAAACACCCGGGCACCCGGCATCCAGAGCCGGTGCAGGGAGGCAGGTCCAATGAAAGGAGCATGCAGAGGAAAGAAGGATGAAAGGGAGAAGGGGTGATTTATAATTGAATAGAGCTCAAACGGACGGAAAAATGAAGGGAGGGAGAATTTGCCAGAAAAAGCAGACTCCAAAGGCCCCCAgtatgcatgagtgtgtgtgtgtgtgttcatgtgtgtgtgtgttatgtaagCTGCTCATTAAACATTTTgagtaaaaatgtgtgtataacGCATATGTGTGcacatgtacagtactgtgcaaaagttttaagcACCAA
>NC_035898.1:11690240-11690595
GCTTTCCATCAAATGCAGTCCAGAACAGTAAACACTGGAGCGTACTCACTGCTTGTTTTGGAGGCTGGCCATGTTTTAGTGTATACAGAGATGAGAGGCTTTTCAATAAACTACTGACTTACTTTCTCACTGTCCTGTATGTACTGCCGGAATGGACGCCCCATTGGTTTGGATCTGTCTGGGAAAGACATCACCATGCAACAGGCTGAGACTTAATGCCACATTTCTTCATTCAGACAGCACAGCAGAGGCCCATTCCAGCTGTTATTCATCCATTTAGAGCTCAGTGTGGCTGATACACAAACCTACAGAGTAGAGGTACAGCCAGgcaaaacagaagaagaagatgttGTGA
>NC_035898.1:11736098-11736382
ATAGATGGTGGGCCAAGCATAGAATATTAGCAAGAGCGCATACTGTAGATAGCAAGTGAAGTAAGGGAACTGATTAAACTGACATCATGAACCCATGGTTGGTGGGATGCACAGTGTGGGAACTTTGCTGGTGCTTATTGGTGGAAAAAAGCCTGAAGGCAGGAACACAGAAGGACAAACAGTtcttatattctttaaaaaaaagagttttcttAACTCAAAGGgtattttttactgattttgctGAAAGTCCAGCATAAACCATTACATCATtaagataaaaa
>NC_035898.1:11736903-11737108
ATAAGGGACAGCACAGTGGTTGTTAATTATCAAGACTCCAGCAGATttcacatcaccattcaatgcaggaggcaaAACacatatggcaaaagtcatgggacatgatcttgtgacttttgacatgtcatTGTATGGTGTATATCATcgctgtttaataaaaaaaacatttatctaaatttttgtcgatttttagttttttaaataa
>NC_035898.1:11738033-11738395
ttttccAGTACagttactgttttattggtttataaatgtgtttattggctggttcatggtctattctgatggacaacaactctcaaatagtgttatgtgcaacaatacattaaaaaaaaataaagaaaatacatgttgTTCATTGTATTCATTGGGTGCAGCGTCTTAAAGGGTTAAGAGTGTGTGCTGCTGGAATACTActtatacataaacacacaatataaaTCCCAATCAGTGTTACAAACTCATCTGGACACACTAATCCCAGTAGCCAAACTGACCTTACATAACAACGAAAATAAATTAAGCTAAATCCTTTTATAACTTTTATAGTATTTTTCCCACACCACTGTAGTCTGGGT
>NC_035898.1:11776079-11776365
AGCTAACTTGTAAAAACTCCAGTGTAGCTAACTGAAGCACTGTGAGctcggttagcattagcattacccagcATGCTAATATAAGCTGCTGTTAAACACTCAcgtttctgcagctcctctttCTGCCTGTATTTGTCGTATTTCTCTGCAAACTTCTTGTTGATCTTCAGTTCCGACATGGCTGCCCGGTACAGCTGCTAACAGTGTTAATAATTTAGTTATTAATTTTACAGCAGGAccgctgctaatgctaacacgcTTCCCTGCGCCAGCATGGGCAGAAGGG
>NC_035898.1:11795292-11795526
acagacaggacagaagGACAAAGATGGAGAGAAGAGGGATTAACAAACCCGTTTAAAACGAACAGGCATACAGAAAACACATCAGAGAGTTTAGAGTACACACCAATAGCTTTGCAGGCTTTGGTTGCTGGGTCTATTTGGTAGCcctcctcacactcacacttgtAGCTGCCCACCTGGTTTATACAGATTTGGCTGCAGGTGTCTGGGTTGGCACACTCATCAATGTCTGTG
>NC_035898.1:11811931-11812286
GTTATCAGTACAATTTATCATAGTGTTTCTACACTAAGAATCTAAACATGacctgtaataataaagcgcaTTTCTGAGAAAAGAATGCTTATTACCCATCTCACATAAAATTCGAGGTTACCTTTTATGGAGCGGCTCCTGATTCGCATTCTTCACTCTTATACACTCACATgaacaaaagtcatgggacaggaactagtgtcatatgtgtcccatgacttttgccataccTGTAGGCACTGACCTGTGGTGTATTGGAGTATTGTGGGGGCTTCAGCACTGAATGTAGCTGTGAAAGTTCTTTAATTACCTcctactgtgctgtccactgtgggtggtattcctggtacacatg
>NC_035898.1:11842440-11842733
AACAAAGTATATCATTTATTAGAAAAGAAGGCAAAGTTGATTGTAAATTTTaactaataaacatttaaaacattaaaattccCCTGAATATCTGTGCAAAATGTGTCAAACATAGATTGTGTATCATATAACAATTGCTGGCTTTCATGAGAATTCTACATTTGGTCTCAACACTTGAGCACCTTTTATGCCAAGGCACCAGATGATCCATGAACATATGGATAATGTGTAACCGTTGTATTAATCAGTCATTGTTGTTCATGTGCACAATATACACCATATTTCTGCATAAC
>NC_035898.1:11859067-11859283
GGCATTTCTCAACGTTGTCGTCTTCTCTCTCCACATTCCAGAAGATCTCCAAGGGATTAAATGTGTTACTGGTAAACTCAGGAGGGATTGGCTCTCCTGTAGAACACATGGAGGGTTATACAGCAAAAATGCAgcaaagaaaattaaataaaatgaataaataaatacaaaaaaaactcacgGATGCTGCCTGTGTGGAAGTCTGCAAAGTCTGAA
>NC_035898.1:11883592-11884042
GTGTGAAGTgttgttgttaaggtgttgctatgataacAGTGTTACTCACAAGGTTTTGGCTGCACAAATGTtgtaggttagctagttagctcaattaactaaatattggagtccaaaaacatttggctaaacgGTTAAATGCAAATACATGTAGATAACAGTGCTGTGTCAGCAAGTTTTTGATTAAATGTTTAAGCCcaaaaaagtccaaaaacatttcaCTCCTGTCTAAACAAAACTATGagtttgagtgtgtgagtgcagcTCAGCAGgattggttgttaaattgttgctatgataaaaatgttgtaaatggTGGAGTCGAAAAACGTTTGGCTAAATGgtagaattaaaaaacaattgacTTGAATGGTGAAAGGCAAATAAGCTTTGATAAAAGGCTGTGTCATATACAGTGTCCAGTTTACACTTAATTAGCTTAACATGGTT
>NC_035898.1:11916505-11916822
CactcacagatacacacacaacatgagaaattgtgtgtgttctagtcagtccagcagcagcagagatgcTCTGCCTCTTTTGTATTGCCCTCTTGGCACTGGCACACAGAGCTGTGGCAGGAAAAACGACGACATCAACACTGGAAACACTGGAATCCTGAGGTTTTCTGAAGGACAGCACTGGGCTGAGTGGCCCCACGAGGTTTTGTGTACTTCAGTCAAACTCCTGTGGCCCATTGAGGGACCAAACTGTTACACATGGGAGACTGGCTGGCTGTAGATTggctgcaagtgtgtgtgtataagtgtgcgtgcgt
>NC_035898.1:11941394-11941654
TATGTTCCATTATTTGTTGAATCATTACACTATGTGAAGGgcctttaaatctttaaacGGTTCTTCATACTCTCTAATCTATACTCTAATCTCTTTCATCTCAAACCTGTTTCCTGATTCTGTTTAGGTGTGAAGATGTTTCACAGCGATGGTCTGATTTAAGAGGATCAGTAACCTTTTGCCTCATTTCTTTCTCGTGCATTCTTAAATCTTCCTCATGCTGACAGATGACTAAGGGTGTTTGACCTTTGTGTCACCTC
>NC_035898.1:11999617-11999942
CAGCCTCTTTTTATCATTCAGAGATCGCAATCCAATTTACGTctgcggaaaaaaaaaaaaaacgtccggATCACGTTCTTCCTCTCGCAGGAAATGTACCGGATTTAATCATCCGGAGGAGCAAGTGTCCATagatctgctgctgtgtgttgagAATGGAACCAAAGCGCATTCTCTATCACCAGCCAATCATTGATCGATGATTTAGTTATGCTGCCTGCTGCACAGACACCGGATAAATCAATGATAGTAATCTTTCCTGGGAAGCACGCAGCGAGGGTGTTAACACACTCAGATGCtgcgtgtgtgcatgcgtgGCATTTAT
>NC_035898.1:12053144-12053571
GTGTTCTACTGCTTCTACTGCTACTCCGAagtgtgtgtagttttgttAAACAGCAGAAATATAAGCCATTACTTTTTTCTGCAGGATCATTGGACATACTGAGCCATACACCAAACTGTGCTGTAAAGGATTCTGCATCGACATCCTGAAGAAACTCTCCCGCAACATCAAGTTCTCCTACGACCTCTACCTGGTAACCAATGGGAAACACGGCAAGCTGGTCCGAGGCGTCTGGAACGGCATGATTGGAGAGGTAAGACCACGATTCTgagtatttgtattatatttgtaCGACGTGTGGTCCAGCGATAtgaagcgctgccactatgatcaggagaacgctggtttgaatcctggtcatgcagcttgccatcagctgccggagccctgagagagcgcaattggccttgctctctctgggtgggta
>NC_035898.1:12069541-12069851
ATGCTTTCGGAGGCTACGAGGGTGCTGGACGCTCACGTGACGAGCCACCGCTGCAGCCAATGCACACGTTACCGGCTTCCTCCGGGAACAGGGACCGCAGGCAGGTTTTGGTGGCGCGACGGGTGAATAGTCCCTATGTGCCAAAGCCCTGGGGCAGAGTGTCTAGTCTGGAGTCTGAGGTCTGAGGCTCCTTGTATAGGTGCGTCAACCCTCAGAGACTTGTCTCCCTAAGAACTTACAGGGGGAATTGCCTGGAACAGCCAAACAGCCTTCCAATCTAAAGCAAAAATCTAAGCAGTACTGAACGAAG
>NC_035898.1:12077362-12077801
CTTATCTCCCTCGCCCTACTGTGTGTTAAGACGTGATGTGGTgggctaacatgctaacatccattcctctatctctctctctctctctctctcgctctctctatctatctttctctctctctctctcactgtggtGGGCTCATCCCTTCCTCAGACCCTGCTGGAGGTCTGGACGGGTTCCAGCTCTGCTCCCATAATGCTGCACAGAGTAATGGGCGAAGGATGAGGAAGTCAGCCTGCTGAAGGACAGCTGAACGGCCTGATTAACCTCCACAGGGATGGCCTGTTTAATCACGGCCTCTCAGGATGATGCGCGACAGGGGAGCCAGCCAATCGGCAGCCCCGACCCGCAGTGGCCCTGATCGTTCAGCATTCCAGGATGGACGGAAGGAGCGAAACAACAGTGGGCGTGGGGTCGTCACAAAGTCCAGACTCAGCA
>NC_035898.1:12093209-12093461
ttTATTGTTCTACTCTTCTGCTAAGTTTTTAGTTTGTAGCTTTTGAAATTTGTTAGATTAGATATTATTgggcttagtttagttttttttgcgatttcatatttatttttctgttgttattcaattttgttattaatttttcaattattttaaagagCAGGTCTTATTTGTCTTATGGAGTAATACTTTTATTTCACCAGAagagacttaagacttgactcggactcgtgccCAAAGACTTGTGAGCATCTC
>NC_035898.1:12094013-12094274
AGAAACAGCGAGCAACAACTCCTTGATATTTATTCGGGAGCAGCTGTTCTGCAGCCTGCAAGTTTTTCCCCCTCTGAGCATCTGCCATTGCAAATTGATTACCCAGGGGTAGGCCAGGCTGCGCCACCCGCTCCTCACTAATCGCATCTGTTGCTTTGATTAAGAGACGAACAAGCCCTGTCCCCCCAGTCCCCGGCCACGCTGGGACACGGGCTCCTGCGGACGAGGACAGGAAGGAGGAGGAAAGAGAGGAGGACAAGA
>NC_035898.1:12117754-12117956
GAACGTTGGAACAATGCTGGATAGTAATACAGAATGCAGAACACACTGCAGTGGCTACTTGGCATTAACTTTAAACGTCCACTTGAAAACTGCTGGACAAGAACAAAGACCTTGAAAGGCACTTTAAGGTCTGCTTCAAAATTCATTAGTTCGGACATAAATACGAGGCGGAGTGAGGGAATTTTTCACTCCGGATCACTTG
>NC_035898.1:12118519-12118777
ttggcagtgtgggcagtgtgccaagtcctgctgaaaaaatgaaatccgcatctccataaaagttgtcagcaaaggaaagcatgaagtgctgtaagattttgtggtaaaacaaaactgcactgactttatacttgataaaacacagtggatcaacaccagcagatgacatgtctctccaaaccatcactgattggtggaaacttcacactagacctcaagtttggactgtgtgtctctccactcttcctccagactctg
>NC_035898.1:12154697-12154908
CGGCGCTGACGCAAATGCCCGGACAGCTTAGGTAATCGATTCACGGTGGATCAGAATCTTTCTGAGGTACCGATTGTATGGCTGAAACCTGACGAGAAAAAACACAGCGACAAAATATAGAGACAATGACAAATCAAAAAGAAACACTGACAATAAAGCTGAGaaacatacacaaaaaaaaactacagcacAAAAGGTCAAGGCAGGATTG
>NC_035898.1:12156645-12156868
gaaaaaaaaaaaagaaagtgtgcaCTGATTAACCAGAATAAGGTGCGGTAACATGGACACAAACAGGCCGTCTCAGTAAACAGGCTCGACTACTCGTCTCCAGCCTGGACGATTCCACATTCGCTCAAACTGGATCCATTCAGGAGGCTTTTTAACACCGCCAGCAGTCGTCTGAGAAGCTAAGACTGCGCTCCAGCTCTGAGCGCATGTGTTAGTAACGCCG
>NC_035898.1:12214732-12215091
CCCTGATTTATTTTTGGATACTCAAAAGtttgttattaataattatccctaaaagtgttttaaagaacattttctaCAGAGAAATTTCAAagttttcattctctctcttcacAAATGCAAGAGTTTGCTGCGAAGAATGATCGATGCGAGAGTGCCGCTAGCATTTAAATGCCATCCAGGACTTAGCAGATAACCCAGTGCTTTTGAGAAGCAGAGGAAAGTCTTTGAACTGGACACCAGAATCAATCAACAGTAGATGAAATCTCAGCCCATTGATCTTAAGAGCTTTCGGCGACCGGGATGAATAAAATGGCAGGCGTGCTCCACGGCGCGAAACTGTAGAATTGATCAAAGGACGG
>NC_035898.1:12295713-12295978
TGCTGTTCGGTCTGTATGGGGTTCCTCTGGTGGGGGCGGATATTTGTGGTTTTGAAGGAGACACCAGTGAGGAGCTGTGCGTGCGCTGGACCCAGCTAGGAGCTTTCTACCCGTTCATGAGGAACCACAATGACCGATCCAATGCTGTAAGATAGAGTTTATTAAACTACACACTGTGGGACTCTGAGTAGTCCAGGGATCTAAATGCGCTGccattatgatcaggagatcgctggttcgaatcccagtcatgcagcttgccatc
>NC_035898.1:12399266-12399595
TACTAACTGTAGCTAGTCCTTATTCTGCTGCACCATATCTTCAATCCATCAGCTGCACTGGGACTGTCATGGGACTACCATATGTTATGTGGATGGTAGAACATCCTGGTTTTCTGGTTTCAGCAAGGAAGTGTCATGTCAGTGTGTTTGCtcacgtatgtgtgtgtgggggtatgtgtgtgtgtttatgtgtgtttgtgtgtgctggTAAGAGTGTATCAGGCAGAGGCAGCAGGTTGGGTTATTATAGTGTGTACTGTATACATGTCAGATAATGTTACTgaatgtgttgtttgtgtgtgacggtaagtgtgtatgtgtgtgtgtgt
>NC_035898.1:12431209-12431427
aacacattttaacattttaaatgaatgaaaaaacactgaacttaATGCATGTCCAAAAAGTATCACTtagtatttcagtgtttttttttaattatgcaaTATTAATTTGGTTAGAGGTTCTGAATGTTGGTTTTGATCATTTTTGATTAATTGCTCAGCCCTACCACTGGCTTATGTACGTAACAAAGGTACAAATCtaaatatgcacacacacacac
>NC_035898.1:12435276-12435525
CAGGTgggcaaatattttttcacgCCACCCTATACAGTATTCATTGCATTGGACTGTTGGTTTCCTCTACAGTAGCATTTCTTATAATGCTTGTCTGATCGTAGGTCTGATTAAAACctaggcttttttttattaaagtcataaAAGCAGCTAATCTTTCAGCCATatcaaataaacacagtgctgTGTGTTTTACCAGCATACTGATGGTGCTGATATAATGAAGGATGTTCTTGTTCCCCGGGTTGG
>NC_035898.1:12482796-12483302
GGTTGTAGAGGCTCAGGTGTACCGGCAGTGCAGTGGAGTCTTCGAGAGAGAGCCGGTCGTTTCTGGCCACTGGCACGGCCACATCCGCACCCCCCTGCAGTGCCACGTTAAAGCAGGACCCGGCCAGTTCCTCTTCACCGGAGACGAGCACTTCGGAGAGGCCTTGCTCAGCTGTGCTCCAAGATTCAGAGACTTCATAAAGCTGTATCATTCAGCCTCAGCATCTCAAAACATCCCCTGTGATTTCTCCATACACTGACCCTCACTGAGTCACATTAAAACCTGAAGAAGACTGGTGAACTAAATTAATTCCATTGATTATCTTTTTGCATTGGTGTCTATTGAGAGGAAGGATATGCTCTccatattaggcagcaagtgaactgTCAGTTCTGGTAGTTGTACCTACCAAGTGGTTAAAATACACTCAATTTCCAATTGTTAAGAGGACAGGACCTGTCCaatagaagctaaagaatgctgcactgacttgtgggatatgtggg
>NC_035898.1:12491014-12491258
AATCGCGACAATCAGATGAacttctttacattttatttatcagTTTTGACGTCATAATACGCAGGAATAGTTAGCAACATGACATTATATAACATTTCACGACAAAATAGGTTTATTACAagacatatttaatattgatcagaggggaaaaataaatattgaatcGTGCAGGACAACTGTATACCTTGCGTAATTAATGCAAAATTAAGAACTTTTTTTCTGGTGGTTTAACTGACTATGACTG
>NC_035898.1:12504591-12504849
TCAAACTGCATAAACAGACATTTAATTAAAcaggttaaataaatacagtgatGTGCCAGGTACGAGTGACACAATGTAAATGGAGCctattgtatatttaaatgtatatgtacaGAGTGCACTAAGAGGTATATAGGCTATACAGGTGTGTCAggctttgtgtgtatgtatataatacGGGCGTAACACTAAACAGCAGCGGGTCGGTACATTTTAAAGGGTAAATGATTGGATTCTAAGCTTCTTTTAAAAGCTTGA
>NC_035898.1:12510182-12510384
acattactcaaatagatctattcactgtatacctgtaactctaccaactgtacaactgatgctctaaaacacattaagaggcaagaaattcaagtaattaactcttgatgagttgagcacagctgttaactgaaagcctgaattccaggtgactctacctcataaagctggctgagaaaatccagccaagatgtgcaaagct
>NC_035898.1:12577752-12577977
AGACCCAGCAGCCTTTAGGCCAGCAGCAATCTGCTGAAGATAGCAGGTAAGGACCGCCTCCAAAAACGTAATCAAATCAAACAAGACCCCCCTCCCCCTTCTCCACCGCAATGCTGCAGCTGCCAATCAGCAATCAGGAGCTCATTCTCTCAATGCTCTGCCCCGCCCACCTTCAGCTGTGAGATGATTACACACTGAAACGTTAATGTTAAATCTTTTAGCACA
>NC_035898.1:12692688-12692947
AAtggaaatatattaaagaagcttagttgggacatttttttcaagttctcttgagtctctgccatggatcatcttcatactaggaaTCATGAAACAAAATAGCACCTGAGACATGCCATTATTTGCTATATTCAGTGgcaaaacattttaagtgtTAGCATTACAAAGTGCTACATGCTGTTTTGTTTGCATATTTAATACTGTCCCCATTTTTTCTAATTTGAGCtatagtattaatttacacatTGTGTAGTGGTAA
>NC_035898.1:12702942-12703257
TAATGTAATCAGCATGTTGAGTAGAAAACACAGTTAGAAGAATATTATTTAGAGCTTTACAGATCTTCATTCTAATTCACTTTAATAAAGGTATTAGTACACAATCTATGTGTAGGAAGGGAACTGGGAAAAAGGCTGACCTTCAGGTGAGCACTGACCAGTAGTTAAACCAAATACACAGAAACTCTGCCTTAAtctcatctttttttaataaatcttgtgttgtgtctgtttttttttttatttaggcgaccattcattaaatcattaacatagtaaaatgtttaattaattgtgatattaatttaatgtaat
>NC_035898.1:12718351-12718647
acacacacaaacacacgaatacacacacactgcattaatGTGGTGTGGTTCTTTCTATCAGCCCTGTTAACTAACCGGCTGGCTCTCCGTCTACGCAGCTGATTCTCTCAGCATCTCCAGGCTGCCGGTTTCCATGGCAACAGAGGCAGCAGGCACGGCAGTCGGGGCTCTTTTGGAGCTTCAGCATCACCTCCCAGCCTGGTGCCAGCATGCGGGACGGGGGAAGCCCCTTCCCAGAGACACTGGGACACCCCTCCCcccttctttcttttcctgACTCTCACTGGGGTCAGAAA
>NC_035898.1:12747031-12747239
acaacagctcaatagGTTTCAGATCCGGAGACTGTGCTGGTCACCCCATTATAATCAGATTTTGTTTTCCCTTAATGTGACACATATGCACATATGTTTTATGGGCACACAAAATTTATGTAAATGGTCAGATCAGATGTACTGAGGCCCAAATCATTTTAGAAGAGTCTCAGATCTCAGAGAATAATCTAAACTGATGGTCaaatta
>NC_035898.1:12765191-12765443
ATTCATGGTaaatactgagtaattcatagtggacactGAAAAATTctgagtagatactgaataatccagAGTGCTTCATGTAAAATTCATTGAGGAAGCAaaattatttatagtaaatactgaataattcttagtgtatactgaataatttacagtgcttaatgtaaaaaaaatcattgaggAAACAAAACCATTCATAGTAAATACTAAGTacttcatagtggatactgaataattcagaataGATACTGA
>NC_035898.1:12770934-12771624
CTATACCTGGAAACAATACTACAGTGCTGACGTTTACAGGGCTTCAGGACAGATGGGAGAGGATTTGTGAAATCTGATCTGAGGGAAGTGTGTATGATAGGGTTCTAAAAcctctcagagtgtgtgtgactTTTGTTTTTTAGCCATGAAGTCACATTCGCTCACGTGCCACCTTGTGCTCCCCCTTTTTTCTCAGTGGAATCTCATTGTCAAAGCAACAAGTGTCCCATTACCATTctttctgacacacacacacacacacacacacacacagcccctcCTTCAGCCTGTGGCAATCTGGTGTTGTGTTTAAAGGCCTTGCAGAGGGCTGGGTGAGGTGTGTGTAACAGAcagtggagcagagcaggtcaATGAGCCGTATTGTCTGCCTTTACAAATCAGTGTCAGACACCAGCGCCCAGCCTTCTGCTtcacacacgctctctctctctctctctctctctctctctcctctctctctctctcacacacacacacacacaccacacacacacacacagggacagCGAGGTCATGCTTTGTGATTGTTGTTCTTACAGGTGGCCGCCGCTCTGAGTGAAATACGAGCCGCCATTTCACACTAATGACTCACTAATGCCTTACTCACATCCTCAACTGATTTATCTACTCTCCTTTTTTACAGCTTTTGATTTCTTCCACTTTAAACAC
>NC_035898.1:12813807-12814018
TATATTGTTACATACTGGAATGGGTACCCAGTGGCTTATTCAAGTAAATTTGAataactttcttttaaatagtattattaataattattattattattatcctttagCAGCtatatgagtaaaatgaaaagaaagaaagagaccaTAGAGCAGagatttaaatgtttaagtgCAAGTAAACACTGTGGTATTTGTCGGCAGAGCTGCTTTG
>NC_035898.1:12834239-12834769
CACTGtcaatactgaattatttactgtagatactgaataagtcactgtagatactgaattattcactgtagatactgaataattcactgtagatactgaataattcactgtagatactgaataattcactgtagatactgaataagtcactgtagatactgaataattcactgtcaatactgaattattcactgtagatactgaataattcactgtagatactgaataattcactgtagatactgaataattcactgtcaatactgaattattcactgtagatactgaataattcactgtagatactgaattattcactgtcaatactgaattattcactgtagatactgaataattcactgtAGATAGTGAAATTTATATAGTAGATACTGTATTATTCACTGccgatactaaataattcactgtagatactgaataagtcactgtagatactgaataattcactgtAGATACTGAAATAATTCACTGTCAATACTGAATTATTcactgtagatactgaataattcact
>NC_035898.1:12894078-12894368
tagttttgatgctttttatactagaatattgtaatgtgctgagttactgagtttacctgagAGTTTTAATTGAGAAAACAAacgctagtgtagctccatattccacaccaTTAACAGCATAAAACGAGAAAATAGGACATTAGCTGTGTGTATGTTCGTGTGTGCATGACCaccagtgtgagagagagaaagagaaagaaacagagagagaaagagagagggagagcataAACTTCAGCATAAATGAAAGATAATTACCTTCTGAACTTAACAGTAAGCTTAACTGTGTT
>NC_035898.1:12916670-12916925
acatatacctataaatagcaaaaccggagaaactgattcagaaactgaagtggtctcttatttttttccagagctttataatCACTGATATTGagctttgattatttttttcctgaataaACAGTGATGTTCAGATCAAATCAGTGGCAGTTCAGCTTTTAAATAGGGCGAGAGATGAATGCTCATGTGTTTTAAGGAGAGCTGGTGTTGGAGACGGCTGGGGAAGGCTTTGAAGTGTCTGAGTGAGTGAAGCTA
>NC_035898.1:12937661-12938123
tgtcactgaatgcagtcagatcctcacagcaatgctccaaaatctattGCATATAGTATAAGTGTTATTGATATGTGCCAGATAAAAGGTATGTTAAATGACGTGTGTATTTATTACAACACTCTCCCTGCTTTCTCTGGTTTAGATATACACCTATGAGATGACTATTGTGAAGGTGGTTGATGGAGATGCAGGAGGTTACCGCTGTGAGGTCACGTCCAAAGATAAATGCGACAGCTGCACTTTTGACATCACTGTGGAAGGTAGGCAAGAAAGCCCAAACAATCAGTGAGGCTCAATGTGTTCTCAATAAGAGCTCAGAATGGCTCTTGTTGATTCAAGCTCTTTCTCTTGTCCTGTAAAGTTGTATTTAATTTGCATACATATTATTTGGAGATAAGGGTTAAATCAATACAGTGTTGTAAAAAAAGCATTGCCCCCTAgagattttgtttgtttttg
>NC_035898.1:12951309-12951674
AATCAAGATCAACGTTTATAtgtttaaactaataaatatgtttgtgtaaaaataaaaatactcagtACATTGTGGAACTTGTTGattttttgtggtgtttttctGCATCTTAGCCTTTTTGCGGAAGCTGGAACCTGCATATTCAGTGGAGAAAGGAAAGAGGATCCAACTGTCTGTGGAGCTGGCAGATCCTAATGCTCAGGTGAAATGGCTAAAGAACGGACAAGAGATCAAACCCTCAgctaagtaagtgtgtgtgtgtgtgtgtgtgtgtactgtacaaCCTGTTCTACACCAAATGTCGATATTCTTTTTCAGGAAATTGTAAGAAggtgtatttctatttttacaggtatgtgtttgag
>NC_035898.1:12959795-12960113
GTCCTCTTTTGTAAAGAAACTTCTGTTCTTGAGAGCAGTAATCTTTAAGAGGTTGACTAATTTTAACAATGAGGAAATCAAAGTAAGGACAATTATTggtaagtgaaaaaaaaaatattgttgtaatttaaGGTGCATTTGTCTGTTATACAAGTCCGTGTTTGATCTGATtgtgaacaagataaaaaaaaaaaacttgctaaaacacttttttgaacAATTATTGGACGTATTAATAGTATGACTGCAACAATGTTTTATCGATTATGAATCGGATAAAAAGGCAATGTAGttattaatataattgattCAATATAT
>NC_035898.1:12975860-12976073
GTCATCTGAAAGTAAATCTCCAGGAGGAGAGTGTGGGTAAATTCACATTACAGGGATCAAGTTGCACAAATCccccttttttttccttaacCGTGACATAAGCTGTATTTGAATTGGATTAGTTTTATCAGTGGTGTCTGGAATATTTTTACACATCTCCACAGTGATAAATCTCTTACATCTGGGTGAGGATAAAACTGCTGCAGGGTGAGC
>NC_035898.1:12981596-12981892
cgaTTCTCAACTTTagcaagattcccagtacctgcactgatcacacagccccacagcatgatagAACcgccaccaaattttactgtgcaCAGCAGGAAGTGTTTGTCCTGGAATGCTGTGATCTTTTAccaccatgcataaataactgccctccaaataactcaattttaggttcatcagtccacagcatcTTATTTCAAAACGAAGCTGGCTtttctaaatgtgctttagctttagcatacctcaagcgactctgtttgtggcgtgtgcacaaaaaaaggcttcttctgcattac
>NC_035898.1:13015005-13015209
AAACAGATATTTCACACCCATCCCACCTCTCCCGTGACTTGCGGCATCCTCCTGCATATTTATAGTGGCTTCCTGATGCTCTcaaatcatatataatattgttcCAGAAAGTGGGACATTCTATTTTGTATTACTTATGCACTTTTTTGAAGTGATACAGAGCATTGAATGACAGCTGTAGTGAGACTGTTCTGTAGCTCTATG
>NC_035898.1:13038972-13039209
CACAGATGAACATCTAGACATGACTTCACAGGACAGCATGAACCAAAAAGCGCACcacagaacaaaggagcacatggggtatttatacacaggcacacactagggacacctgtggaggtaataaggggggcggagttacaaatgagacatgaggggttacagatgacaaggcagggctaaggcggagacaggaccaaaacacagtagcacatggctgggaaacatgacaggtaaaca
>NC_035898.1:13107926-13108276
TGAACACATAAttggatttgaaaaaaaataaataaataaaacaaatttgcaCAACTTTGCAAAATTGAGGGTCTTAGGAACAACAGCTTATTAGGCAGGTGGGTGGTATTAATGTTTTGGCTCTTCTCTGAATGTTTTTACGCATTTCTTCCAAGACAACATCGCTACAcactgctgtacacacacacacacacacacacacacacacacacaaagtgcaCACCAAACACTCCTGACATTAAACACATCCAAAATAAGCCCCCGCAGCTGATCGGCATGCTGAGAAAAACAACAGCTTTATTCCACAAATTCAGAGCTGGAatgatctggaaaaaaaaaaaaaaaaaaac
>NC_035898.1:13117341-13117583
CTGCTGGTTTATTCAAATAACCACAAAGATGTGATGACCACTGACCGCTAAGAGCCAGTGTCACACTCGGGTTAGGCTAACAGTCACTTTCGATCTGCTCAGCTCCAAAATAAAACCATTCCAGATTCAGACGTCATTGGAAAATTCATGGAAATGTACAACCCTCTGTATAAGAGACCTGATGAACTCACAGAATCTGCTGCAAGTAGACACTACTGATCATTAATCAAATCATACATGCA
>NC_035898.1:13121014-13121229
TAGATTTACCAATGGAATAAATCTGGTCCTTTATTAAAAGCTCATGATAGActaggagggtttgggttatctaacgtttatattaacttctgccaaaaatctctataaaaccTAAGGTTGCATTCTTTTACGTAAAAGACCACCATCATAAGAAGTACTTTtagtcaaatataaaaaaaaaaacccaaaggaCCCAACACTACtgagttacaaaa
>NC_035898.1:13137682-13138218
gagagtgtgtgagagagaaaaagagagattgagatcATGATCACGGCTCACAGCTTTATGAAGGCCTTAAGAAGCTTCATACAGCCTAATCTGCATACACAGGCTGAGAGCAAAGTGTGTggcaacacaacacacacacaaagacacacactcactcggCTGTCTCACAAACAAGCTGCTGGGAAACATGATTAGTCTCTaacgcttacacacacacacacacacacacacacacacacacacacactgagaagcACACAATCAGATGTGTATGTAAATCAGCAGAGGAGCATATGAATGTATGTAAATGAGGCAGGTTAGAGGCAGTAGTGCGGTGGAGACTGAACGTCGGGGATGTGCATATGGCAGATCAGTGCACTATTAGATATGGGTATCTTTATCGCCGCAGTGTTAGATTCATGAATGTCAATGCCCTGctggagtatgtgtgtgtgtgtgtgtgtgtagcagcatGTGAGTTATGTGATGGACGTCAGTGGTCAGGGATGTAGAATAAACGATGTGCATATTGCcat
>NC_035898.1:13143014-13143234
ttttgtctcatttgttttactgggttctctttatctacttttagtaCTTGAACATCTGATGTTTTCGGTCATTTTTATGCAGAAAGGGTTTACAATCTTTTAAGAACCACTGTTTATGTAATTGACCTGTCGAAAAATACCATTAGTTCATGCAACTGCATCACATGAAGGGTTAACTCGTGTGTGCTTTGCAACCCATCACAAAACCCACAACATATTA
>NC_035898.1:13166748-13167055
taaaggtctcattccatcgtttttaaattaattttaaaaacgtctagttgtggtctctggtatgaataaatgccatgcgagtcgtttttgtgaaaaaaaaaacatgtcaggtgtttctatttagctgCTTTAGATCAAtgaattactggtctctgaagaaagacaggatttcggctcttgctcatgaatattcatacatgcaaacatatcgcctctgattggctaaaagcactgcagcagaaaatGCGAGCTGCcttccccccacagtcaattttacagctctaaaactcaaaggacaaattttttt
>NC_035898.1:13168115-13168394
ATAAGGTTAAATCAGTTCACATTACTGGTGATGCAAATTCaagactagaaaaaaaaaacactcaagtCCACATTCACACCTCATTAACATCACTGTTCTATTCCTAATCCTCAGGTGTCCACCGGTGCAGAATGGCTGCTGCGGGTCATTGTGCTAATCCTCGTGTCTGCGGGAACCTGCAGGCTCCTGGGGCCACGGCGAGGGCGTACAGTGGTGCAGTGCGTTTACTTTGATGGATGGCTAATTCAGCACGGACCCTGAGCCGGAGAGTCCTGATCT
>NC_035898.1:13175249-13175937
aaggaaaaactGATGGGATTTCATTTTGAAGGCAGTCAAAAGAAGAACAGTCAATAAATCTTCTGTAGGTACGGTTCCGAGCTCAGAATACAACAAACCGCAGTGATGTACGGAATGTGCTCCTGATCACCCAGAACTggaataaagtgttttaaatgcaaataaagaaTCAATACAAATCACCCCTGACTATGCACTTAGTTAAGACCCTTACAGTCTCCTGGCTAATGTACACAAGCttgaaaaaaagcaccacacAGCAGCTGCACAGCAGATTCAGGTTGTTCCTCGTGTAATCCCCAGCGCAGCTTATTTCTACCTCTGTTAGAcaacaactatttttttaaagcacagtcCCCTTTTCTGGAATATCATATCCCAATAAAAATCCACAAATGTTACACATACACTTTATTTGTAGTTGTTGCCCTATTTTCCACTCTTTTAATTACCACTATAGCAGGCATTGTACTGTTGGCCGTGTTGCCGGGCTGCTCTAATTGCCACAAAACTTaataacgaataaataaataaagaaacaacacAACCCACAGCATTGTACATCCTCCGTAACATATTCCCATtcattctttttcatttttttataaaaagaaatatttaaatcaGTGCATGAAAAAAGTACATCATTAATTTATAAAAGATAATTAGCACATTTTGATTGGACTAA
>NC_035898.1:13190683-13190998
atttgtttcttgttcagcatcggttttactgctggaacgcgagatttgaagccgagttcgcgcagacgacggtaagtggttgatctggagacgtcagcgccggtctgcttgttccacaagtcggtgagctcgaagtggacttgaaccggttgctgactgcgatctttctcagctgcttgttgtcgcgagcagaagtttttcggacgccagaacagttggtgcgcttgctgcagtttttcttgagagctttgcagacggaagactggctgatgccgagctgctcagcaattttagtttgggtcaagccttgttggc
>NC_035898.1:13204156-13204540
gTATTTcctgccgccaagatagaaacacaccagatatttacctgaacacacctcacatcCAGACAACATTGGGCgtaaatatattcctaaacacTATTATAACAGCAGGgctgcaaggcgtgaaaatagactgtggacagggtgtaagatagcaaaaagcatcacagcacgcCTTATGCAGGGTCTTTttacaaaagagtctaaaagtgctTTATCcactgccctataaaaaggTTCTCAGAGGCTGcttctgggtagtgtacctcttggtgagaggtTGTTGCCTACTAGACATCTCCAtttctgttgatttttagttttctacataGTTTGAACACACTTTGTTACAATttcttaaaggggacatatttagcaaaactcact
>NC_035898.1:13205255-13205543
agcgttacactgagtaatcctgcgtgttctggtaagacagtgagatattagctagcgattcgtcccccgtagcttgttttaacactgtaaacaagcagattacaggctgataaaactcacctctgagagagttagcgcttagcatctagctaatgctagccaggcaaagcagcacagactcaCCTCTGatacggtgaacgcttagcgattagcatctaactctaataatactgctccagcagtattaaaagtgctaaatttagaaaatactgatctctgaacagtgaa
>NC_035898.1:13231240-13231564
gatagatagatagatagatagatagatagatagatagatagatagatagatagatagatagcaaaagttaagaagaaaaataagagcaagagagagagaacatatcAATAGAGAAAAAATGATGAGAGCAAAACTAGAGACGaagagagaacgagaaagaATGGGCAATAAAGAGGGAGGGGGGCTGAGAAACAGAGgcagagtgaaaaagagaatggatggagagagagagagggagataaataaatgagtgggtgagtgaataAAAGCCAGCATGTTCACATGATGGCACTCAGCATAATCATTCTAACCACGGAGCACAGC
>NC_035898.1:13328031-13328267
ATGTGTGTGCTTTTAGCTTCACTTGGAGCCACATAGAGAGGTCAGCTTACCCTTGGCCTCCTTCATTAGCTCTGCTCCGGCAGTGGTTAGCCCGGGTCGCTAACTCAGGCCAGCACCAATGTCAGTGCCACTGCTGAAGCAGATCACATTTCTTTCATtggaaaaaaagtgtgaaatgtgaagtgaaattaaagctagctaacattactgtatttatactgtgtgtgtgtgtgtgt
>NC_035898.1:13343092-13343303
ATAGACTGATTAGTGACCGTTATAGCACCCCCATATGCCTGGTACAATTATTACAACCCTTATATATTGGGTAAATTGTagcatttttatacataaggctcaTCTGCAACACTCTAGGGAACTGGTGTGccaccgctgggtggtggtggctaactaagttaagtaacgctaagctaagtaaacaaaagtgcaattctttaaaaaaaaaaaa
>NC_035898.1:13359946-13360384
taTTATACAACCAATTTCAGTGCTTTCAAAGTGAATGTAAGAAAGCCCACACCCCAGACACTCTTTTAATAATGTCTAGTTCCCGTAGAACTCAGCGTGATCTTCCAATCTGAGCTTTTCATCCAGAAAATCAGAATAACTCTCAAAGTGGGACTTTACTCCCCCTCCTCAACCCCTCAACTGAAAATTCAGACTGAAGTGAACAGCTCCTCTTAGtgaaataaagcattaaaacagggaaaaaacaaacagtgtGGACAAAAATACCCTCTAGTGGACAGCAATGAGAGTGCAGCTTCTTACTAACTCAATACTACATACAAAggcaaacagtaaaaataaactaatcattttttgtactatttttgtaCTACCTTCaaacagtggtgcttgaaagtttgtgaaccctttggaaatgtctatatttttgcataaata
>NC_035898.1:13419386-13419647
AAAGGTAGTCACATTCAGGCGAAAGAAATGTAATTAagctgtttgttgttgttttgtttagattattattatttttttgtttcattcctCTCTTTTAACagcaattattttaaaaaaacgtGTCCCAACATTTTCTTCCTTTCCCAGCCGTGGCCACCGTTTATCACTCCTTTCTGACATACACAGCACATTTAGGAAAAAGGAGAACACACCCGACACAGGAGCACGGAGCAAGCTAACGGCGCTTTCCAGTGATGGACG
>NC_035898.1:13422364-13422645
AATCTGGGGGGAATCGGGATACAGGGAGGCGCCAAAACATGTCATACACAGGACCACGGTGACAGACACAGACGCACAGGCATacgcacaaacaaacaaacatacaaacacgcacacacacacacaaagtaaacaaacgAACCAATGCATATCAGTACAAAAAAGATCAGTACACTCCCACAAACACGTAGGTACACAGAAAAGTAAAAGGAGCACGAAACACGTGTGTCCTTCCGAGGATGATGATGGAGTGGGCATatgtcctctttttttttcttctt
>NC_035898.1:13423164-13423506
atacattaatttaatttatcttAATGAGCTCCTGGAAGAGAAGTGGTAAAAATGCAGTAGGCAGGAAGGACACATCTCAAGGTTGCGCAACATGCTTTGGCCAATGGGTCCGTCctcgtttttattttaattttttttttttcgttttttttcttctctctcctgATCCAAACAACAGAGATAAAGTAGTCCGCCTCTCGAGAGAAAAGAGTGGCAAAGGGGTTTCCACTCGTCCTTTGCCACACACActcgcatgtgtgtgtgtgtgtcccattcAAAAATCTACTGGAGAGTGAGTTTTCTACAACACATAcactcagtctctctcacacatacacacac
>NC_035898.1:13448192-13448839
attgctagtagttcatctcagtagcttgctggctagctagctaactttcccgttccggCTTAAATGATGCAGCAGATAGCAAaggcagcagcatttaaggtggaacagacaaataaaacttaaaaaaagcttatttcagcttcccatcacaggggaattaaggaatgaacaataataatgaattgctgTACCACCTGCCCTCTTTCTGAGAACATATtacgccctaaagttaactagttagacagcagctaggttgctgaactttaaaCGCTACACTGCCATAGCTATATATCTGTGTTGGGTGCTTGAACGGTCGTCTCAGTTCTTTGGGTTGAGGATTTCtccccttccccttggaactctgttttaagggttaaggttaaactcgaaaacaaggggtagagATACAAAAGGGAAATTGAAATTGGGCCCCTAATGTAAATGTTGTGTTAGTTACATAACGAGAACCATTCAGACATGAATCCAACATCTTAGATTTGgatcacattaaaaagaaagaTTAAACATTGAATTTCGTCAGAAAATTGGATTCAGGCCATTTTTACCTTCTGTGTGAATGTCGCTTTGGTGACAACACCTGTCAACAGTCTgatggaccactcagagcctcagaatactgtattctg
>NC_035898.1:13464617-13464954
GGTTGCCAAATTAacacacagtggcaagcgaCGAAGAGTCTTACTCTGTATCTAATCAGCAAATATATGCAATTCAATGTCCAAAATGCTGAAAGTGTCCAAAATTCATATGCTAGTGCTGGTGGTAAtttacccagctatggttagcaaccttactgaagcttagtgattaccagttcagcagaaaaatatccAGCTTACTTGTTTCCATGACTTtcacactgtttgcatgctaTTGTCTATACCTATATACAATAAGTGTGGAAAATGGAACTGGGGGAATGGCGGTGGGCAGATTCAGAAGCTACATCacacacagatttctgtgacACACcaa
>NC_035898.1:13478155-13478653
TACATTAATGAAATTCAGCTATTAGCTGTTGGCTGTTGAGCTGTTAGCATGCACCATATGGAAATGTTTCTTATGACCATCAAGTTCATATGACCTCTGGTAATGTCCCTCACTGCCACAGGTTCAGTACAGTGTCTATTTATAGCACTTTTATAACAGTGATGGATTTCTATAATACTGATCCTAGAACAGAAGCAGCGGGTGACATATCATTAACAAGGTGTCAGAAGGTTTGAGTAGGAGGTTACTACTGGCTTGAATGTGGGGTGTTGAGTTTTTTTACTATTGGATTTAAAATGAACTTTAATACGAGATATACAGGTTTAAGATATCCAAGAAATATATCCCCCGTGATAAGACAGTGATTTAGATAGGTATTGTAGATTATTGCTGTTATTTTGGATGGGGGTTGTAGATTATTGCAGTGATTTAGATAGGGGTTGTAGAATATTACAGTGGTTTAGATGGGGTTATAGATTATTAGAGTAATTTATATAT
>NC_035898.1:13479734-13480095
CTAGACCTTGAAACACACCTTATGTTCGCTTTAATTGTATCACTTATCCTTCACTGGAACAAAAGCGAGAATTTTGTATGGTGTTTCACAACTGTGTTTATAAAgtattgtttaaattaataaaacagtattaaaaaaagacagaccTGGTTGTGGTGGTCGGCTGAGAGTGGGCATTAGCAATCTCTTTGGCAGCAGCAGGGCCTCCGTCTGTTCCTGGAGGAAGTTCAGGAGACGTCTGGCTCAGCTTAAGAGTCCCTAAAGATAAGAAAAACATATCAGTGTATaataagaatatttaaaaatataatacttaattaattaataaacaccCTATTTACTTGATTTTCACTTTGTTGGA
>NC_035898.1:13501040-13501241
TTCAGTTCCCTCAGGGACCCAATCAGAGGAGATGCCTCGTTTATAGATTTCTGAGGAACCAATGGGGGCCAACGGGGAGTTCaggggtctctctctctctctcttgtggtCTTTTGGACCACTTATTTAATTAGAGCTTTTAATGGCTTTTACGTCTAAAGATTTGCGAGCCATATCCGTCCTCCTGGGCGAAGCGATCTG
>NC_035898.1:13512766-13513066
tgatACATTATGTCTATACTCtttaattatgcattatgaattgtgataaAATGCTTAATCATAagctgtgtgtatatacatatatttatatatatatgatgtatgttaataccaagaaactcaggcCCAGCTTGCATTAGGGCATTATGACTAATAAAGGTGCctacttaaaaacacacactgagccATGATATAATTACTTTTAACTACCCATGAATATGTCAGAACCCCTCAGGCTCCACTGCTGCTTTCCAAAAGCACTGCAGAAACTCCAGCAGCTGTAAACTATCAACACACATC
>NC_035898.1:13539705-13540184
GATAGGGAGAAGGAacgagagagcgagaaaaagaaggagagaaagatagaatgAATAGAAAAGAAAGCTGTCTGGCTTGTGGGTGCTGCTCTGAGGCTAGCCCATAGATTCagctcctacacacacacacacacaggaatcCATCCAGTGAAACGGGGGGTGCTCTGCTCGGCAACGTCACACCACCAGCACCGTCACGTCAAGAGGGAATTAGCTAGCTGCTCCTCACTCGCCCCTCACCGACACACATTCACacgctcatacacacactcacaaactgaCACtaagatacacacacatttgcatgcacacacacacacacatacattttttttaacggCTGCTTACGATCATTAGAGCAAATCCTCACAAATTACGTGCATTATTGTAATCCTGATAGCAGCCTGTGTAGGGACACCTCTGAAGGGGAACAGAGGGCGAGAGAGGGGTGGGGTATGAGGATGCACCGTTGAGGAGTT
>NC_035898.1:13540847-13541238
tctctccccctctctctttctctctcgcactctgCTCCCCtctgtttctcctctctctgttttcccCTGCCTTCACAgcctcgttttttttctcctctctctctctctctctctctctctctctcgcactctctctctctctctttgctcgATCTCATTCGCTCTCTTGCTTTGctcccctccctcccttctctctctctctctctctctctctatctctctctcttgctgcctTGTGTGCTGAATACTAAACGAGCCCGGCCGTCcagcactaaacacacactgatgGTCTACAGAAGCTCATCGGAGAGGAAACCGGGGGGAGGGGCATGTGGATAGAAAGGGGAGTGGCAAGGATGGGGGGCAGGAGGAGCAAGTAGAGAAGGGGGAG
>NC_035898.1:13572184-13572495
CAACAGTTTGTTGCATTTGGGTTTCATCTTGTTACCATGACGACAGTCGCCTACACCTCTCTCCCTGTCTTCCCTTCAtctttcctttttgttttttttcttttttttcattttagtttcCTCGCTCTGACTCTCCACCTATTCTTCCCCCTTCACACTAAACCCCTCAcaccctcctctcctctccgcACCCACTCACCCACTCGCCCCACCTGCCAGTCTTCCACTCCTGCGCTCCTCGTTCTCTCTTGCTTTCAGTTTTCCCTCCGTTTTATTCCGCCTCCTTCCCCCTCTTTTATTTCTCCCTGCTT
>NC_035898.1:13574469-13574798
CCTTGAAGCGGCTGCTCCTCAAGAAAGCTTCTTCAAACCCATCCGGCATAACCGAGTGTGACTCGAGCTGACTCGTACTCCGCGCTCCCTGGGAATGGGATTCTGGAGCTGTAGCACAGGCTCATGGGAAAGCTTCCCCGCAAATCAGTAACCAGCAAGTGTCGCATGGAGCTCTCTACAAATTAGACATCAAACACACTGTCCAAATCAGCATCAAACCATGAGCTTCTCCTTGCCGTGGGCGAAGCGTAAAGCTCCGGCATGACAGGGAGATAGCCTCACGACTGCTGCTTGGAAAGACAGAGAAGGTGGCAtgcatgcagtgtgtg
>NC_035898.1:13576593-13576820
tgctttgcgacatcagttgtaaaaagcgctataaaaataaatttaatttgctttaatattGTAGCACGATCAGATGGTGGACGGTATGGTCTTGTGGTTATTAATTATGTTCTGGGAGGGGCATTGATGCGGTTAATTCTGGGTTTTGCTTTTCTGCCGGCAATGACACAGCGATGCTTTGGTGTTCACACTACAATAACGTGGTATTTTCATCTCTGTCCTCCTCT
>NC_035898.1:13668589-13668997
AACGCAATGCAGTCGAACCTTTTGTGCTGGTGCACCtaattaagttaagtaaagctaagctaagttaaataaaaaaaactgtaattcttcaaaaaaaaatgttcttttaaagtcaaacgagcacaggatgttaatttacactggTTGTTtcggtgagtaaagcgcttccgtttatttacagtaagcttagaattcatgggtgcagcagcattagcattagcagataCCCACTAGCACAAGCTGCGGTAAAGCTCTActaaatgctgcctgacagtgctacactgaggaacccagagtgggcaatattagctagcggttcattccatgtagcttgttttaagatGGTAAAAGCACAgattacagtctgatatacttaactctaaacggcaaaagagctagtgcttagcg
>NC_035898.1:13685989-13686266
TGATTAGTGTATGTACAGGGTGTGAGTGTACCATGTGTCTATATCTGCGGGTGAAGTGTGAGGTGTGTCTGGATTGTGGTCCGGAAAATCGATGACCCTGGGCGGGGGTGGTGATATTTCCCTcatttctttccctctttttcttccCTGGTGGATGATGGTGTGGTGTTCCTCTTGGCTTTCATTAATCCAGGAATGGGTCAGCCTTGGCTAGCAGCAGCAGACGCTTGCTTGAGCTTCCTCAAGTGTTCCCCCAAcgttttctcttcctctcttt
>NC_035898.1:13730343-13730547
ATGCATAACTGAATCAAGTTCATCAGTCAAGAACTCGAGGAACTCGATCAACCCTGGAACGAGAGAATCATCAGAATGGTCTAGATGGTGGAAAGGAGACCAATGAGAGAGAGTGACTGGACCCAGACCTGTCCGAGACCGTCCAATCAGAGAGGGTCCACACAGCATAGCTGGACGCTACACATATAGAGTATTCTACACACA
>NC_035898.1:13732021-13732297
aagagggtgaatagaagaggaaaagagaagtgTGTGAGAAGAAAAGGGGCAATGAGGacaaggaagagagagaggaaagagagaaagggagaaatagAGATAGCAAGGTTGAGAGATGGAAAAATAAAGGCTAAAGAAAGAAGAGATAAATGCAGAGATAAATGAAAATACAGAGAATGGTAcagatggaaagaaagagaccaagagagagaggggggagagagtTAGATAAAGGAAGAATAACAAAAAGAGAGTGAAGGGATAGAGGGAAAAGAT
>NC_035898.1:13770074-13770279
ATCCCGTACAAACCCTGGGTAAAGCATGTTGACAACATTTTAATGGGGACTAGATAATTACTTTCTAATAAGTTAAGTTTGTTGCTCTTATCTTCTCCATCATCTCACCGTTTCCTGTGAGCAAACATAATAAAGCTAGAGAGTTtatttgaaaatattggaaatcttaGTATTCACATACATTTTAAGTCAAATAATTGTTTGT
>NC_035898.1:13787758-13787967
AGCGGGGGTCTCATGTCTCCAGTCCAGAGGCTGTGAGAAACAGATGTGTGAGAACAGCTGGAAAGCCACGGGCCCATGACCTTGAGGCGGACCGCACATGCTCACTGGGTGTGCAGTAgggagtgtgtatgagtgtgtgtgtttgcgtgtgttaaaagtgtaaaactctTCCTTTATTCACTTTCTCAATTCGTGCACAGCCAACCCCA
>NC_035898.1:13855282-13855543
TGATGAAACGTTGATCAAACCTGACGGTCTTTGCATCCTAAATAGAACCTGAACATTTCTTTGAATGCATCATCGAGGCTTCACTACCCAAATGTAGCCTCTAAGAGTATTTTTATTGGGCACATATGTCTCTGCCTAATACATGCATGCATAGACTATCTATTTCCCCTTTTCTCACTCATTTCCTCTATTGCTTGTCATTCTCGTTTCCCCCTTTCTAACTCATTTCCTCTGTCTATCTGTTCTTTTTCCTGTTCTCAT
>NC_035898.1:13869825-13870198
taaagccttagtgttttatattatatgtactcctcaCAGTagagtaactcacaaacctatatcaaagcccagtcatgcaaaaaataataatcaaataaaaatatgtaataaaataaaaaataataaaaatacagtgatataccgtgaaaccgtcagaatcttggAAAAAacgtgatatgcatttttggccataaCGCTCAGCACTAATGTGTACTACTATTGAGCACCCATATAAAGAGTATTGACAAGgtgtagtgtctgtgtgtgtgtgtgtgtgtgtgtgtgtgtgtgtgtgtgtgtgtgtgtgtgtgtgcatagcCAAGTACACTAGATATGAGATCTAGGCCATGTCCAAAACTATGTTTTATGAGTG
>NC_035898.1:13942249-13942455
aggagagagtgGCGTAAAAAAGCCCCACCtaaagatttcttttgtttttgcttttttgtcatattgctaTGTTTCCAATTATCAAACACACTtttatatcagacaaagataacctgagtaaatataaaaagcattttttaaatgagaatgttttttattaaaggaaaaaaaaaactatccaaaccattCTAATCCTGtgagaaaaa
>NC_035898.1:13964299-13964561
ATATCTTGATGCTTTCAATGCTTGAGTCCACACACTTCCAGCCACATTTTCGTGTGTgtgtacatctctctctctctctctctctcacacacacacacacattcacacactcgctGCAATACAGCCAAGCTTACTTACTGTCTTGCTGCAGCAGAGAATCGTCTATGTTCACAAATCCCTCCTTTTCGAGAGACAGCACAAGGCgaaggacagaaaaaaaaatccggcagcagcagcaggaaaaaaaaggaagaaaaataaa
>NC_035898.1:14017916-14018137
ATCATAGGTAACTGAGTGTACAACTTGGTCTTTACAAGTTTACCGGCACACTGGGAATCAACTGCAGTCACAATCACATCCTGATCTGCATCATTTTCAAGTGACTCTCGAAATGCCCGTTTCTTTAAAGGGATGCTACTCTGGGAATTGTGGTCCAAACTACCCTTAACAGGAGAGATGGGCTCTGACGAGAGCTGAGTAACGCCCACTCCTCGCTTTTT
>NC_035898.1:14039475-14039676
AGATGGGAACAGAAAAAGGAGGAGGATTCAGTGGAactgggtggggggggggggggaggagcCTATAAAAACTTGACTATTGCCTTTTGAATGCAATGGCCATCAGACAACAATTATGATCCTCAACATGATTAAAGCACCCCCGTCTGAAtttcacacactccacacaaactGTAGCTGCTGAAACTAAACCTGGCCTAT
>NC_035898.1:14047078-14047366
TCGCCCCAGCCCAGCACGTCTTTATCTGGGTCAGCCCACAGCAGGTCGCACAGCAGGCCCTGATCCGGCACGTCTGTGGGCCGCATCACACGCCGCACCTGCTCCATAGACTGCAGGTCTGGAGAAAGACCTaacaaggggaaaaaaagaaaatgcacaaTGGGAATTGGTTAGAGCTGCATCAGGACTGGCTAACCTCTTTAGAGGGCATTGCACCTATTTTTTCCAGAATTAAATGGTGGAGATGTAAACAGAGTCATTCAAAGTGGATTAACATGAAAGTGGTTC
>NC_035898.1:14064349-14064565
ACGGCGATGATCTGAGGCCAGttagtaaacaaacacacactgactagGAAGATCAGCAGGGTGGAAGGTTATGTACTGAGCAAGGTACAGAGATACAACACATACTGTGCTGATCCAGAAAATACTGCAAGAGGATCAATTTTAATCTTTATTGGCAGATTGAGACATTTCACACAAGTGAGGTGTTCATCCTAATCGGAATATTAgctaacaata
>NC_035898.1:14108720-14108927
TAGACTGACTGCTTAAATACAAATCATGCTAACGGTTCTGTTTTCTCTCATTCAGGATGGGTTCTTCAGGAATTCAGATCGTGTGTGTGGGGCTGGGAGTGTTGGGCCTCATCGCCGGCATTGTTACCTGCGTCCTGCCCAACTGGAAGGTGTCATCCTTCACCGGACAGAACATCATCACtgcacaggtacacacacacacacaca
>NC_035898.1:14116406-14116832
tggtgtgaaaaagtgtttgtcctctttcttattttttttgcttgtttgtcactttttaatgtttcagatcatcaaacaaattttaatattagtcaaagacaacacaagtaaacatgtaatgCAGTTTTAAATCAAGGTTTTTATGAttaatggaggaaaaaaaatctaaacttacaTGGCCCCTGTGtgaaacagtgttaaaacaaagtttaactGTGGTTTACAGTTTCTCTAGACACACCAATGGTAATGGAACTATAAATTCCGCTGTCTACCAAAAAATCCTAAAGATATTATTCAACCATCTGTTCGTGACTtcaagctgaaacgaacttgggttctgcagcaggacaatgatccaaaacacaccagcaagtccacccctgcatggctgaagaaaaacaaagtgaagactttggagtggcc
>NC_035898.1:14154488-14154747
CGGAAAAGAGCCTTCAGTCAGAAAAGAACAGCTTATTAGTAGCACAGCTTCTAATACCAGCAATTTTGCAGACAGTCCTTGTggtatatataataacatacaAGAGTTAAAAcagtcaaaaatatataaaaagatacAGTGTGGGTCAAAAAGGTTAAAATCTGAATAatcctgtttattttgtttagttcatttatgtttaatatattaaaaaggctaaaaattcatgcattgcaaaagaaaaaaagaagacacaAGT
>NC_035898.1:14156313-14156516
AGCTTACCCCTAATATTTCATTGTTTAGTTGAACATTACTTTCTGGTTTTACTGTTCTGGTTCGTGAACCTAATTTTAAATCCTTTGCTGCGTTACAAAAGTTGGttctggtgttgtgctgaattcagcacccctgccaggaaaagcaccccctctctggaGCGTATTTCTAAGTAACGTTAAAGCgtttttatcaagaagac
>NC_035898.1:14169128-14169448
aacaatagtaaggaacaaggatgtcgccatgtttctcttTTAGTAAACCTACTTAGTTAGTAAaccgcttctgtttatttatagtaagcttagatttccaacggcgcggttagcagcagcgctagccgtggTTGGCAGTGCGTAGTGCTAGTAAACGCTGCCTGACGGCGctaccctgagtgttctggtaatcagctagcggttcgtcacacataacatgttttaatacagcaaacatgcagactacagtctgatattctcacctctgaacagctaatactaatactgctgtAGCCTCGTTACTGGAAAAAAACTTCACT
>NC_035898.1:14175861-14176402
AACCAGTTATACATCCCTATACACCATTATATACAACCCTTAACCAGTTATACATCCCTATACACCATTATATACAACCCTTAACTAGTTATACATCCCTATACACCATTATATACAATCCATAACCAGTTAAACATCCATATACACCATTATATACAACCCTTAACCAGTTAAACATCCCTATACACCATTATATACAACCCTTAACTAGTTATACATCCCTATACACCATTATATACAATCCATAACCAGTTATACATCCGTATACACCATTATATACAACCCTTAACCAGTTATACATCCCTATACACCATTATATACAACCCTTAACCAGTTAAACATCCCTATACACCATTATATAAAGCCCTTAAGCAGTTATACATCCCTATACACCATTATATACAGCCCTTAACCAGTTATACATCCCTATACACCATTATATAAAGCCCTTAACCAGTTATACATCCCTATACACCATTATATACAGCCCTTAACCAGTTATACATCCTATACACCATTATATACAGCCCTTAACCAGTTA
>NC_035898.1:14178597-14178824
TTATATACAATCCATAACCAGTTATACATCCCTATACACCATTATATACAGCCCTTAACCAGTTATACATCCCTATAAACCATTATATACAGCCCTTAACCAGTTATACATCCCTATACACCATTATATACAGCCCTTAACCAGTTATACATCCCTATACACCATTATATACAATCCATAACTAGTTATACATCCCTATACACCATTATATACAATTATTAACCAGT
>NC_035898.1:14195786-14196126
AATGTTGCAACATTTAACTATACAGTCAATCACGCCCAGTGCAGTAACCTTTGAGCCTGGTATGGTCTTGAGTCTTGTCACCTTGGCATGCAGTGTGAAGGCATCTTCCACACCAGGTGTAGGACTCCAGGGCTCTCTTGCTCAAGTTCCTCAGCAATCTCCAACACTCCAATCTGCTTGTGTGGCTCTCCCAAAAGAGGAGAAGAATAATCAGTCGGTCAGCTTTGACTGCAAGGTGAATTTCTCGCCAGCTTCCGCTTCTCTATGAGTTTGTAGTGGGACTTCATTATGGTGGCAACAAAGTCACCAACACTCATCACtgaatttttaaatgttgaat
>NC_035898.1:14214231-14214556
tctgcgctgcacgtagaaacactgtgtttgaaagtgcagcgtttcagcattcagtgttaaagcacagatatttgcgctggaacacaaaaccttctcgctgtatttacttttttcgtatatttatatttaacatacttccgtgtcagacagctctaaCCAATCAGAAGACACAGGCTGctcacgtggtttattggtgcacattttggtgcgtttaaatttatgtctgtgtgaaaccagaccgaacagagcgagaaaacgctccaagtaaacgaactcattaactgattcggaccagacaAACGAACTACatgtgtgaaaacgccct
>NC_035898.1:14250543-14251031
cacttttgcacgtcacacttttcagatttttatttgattaaaattgtaaaatctATGCATAATTtttattccacttcacaattatgtgctactttgtgctggtctgtcacttaaaatctcaatacaatacattaaataaaatacattacatacCAGTTTGTTgttgtgaaaaatgtgaaaaatgttcaGTAGGATgcataaagaaaagaaacaaaaccaaaaaacatTGAGCATCTTTCTCATTTCACACCTTTGATTCTGTTTCCGTAGAGACCACCCAGGTTGTACTTGCTCTCGTCCTTTCCTCCTGTTAAAGAAGACATTCGCACATAAATTCATACATCCATACTCAGACCCACAGCTTTAATTAACCAGAAAGCTGAGCTGGTTAAAAGAGGAGTCATAAATCTTACCTCCGTAAGGACCCTGACCTCCGGCCCCCATGGCTGCACCAtagcctgcacacacacacacacacacacacacac
>NC_035898.1:14253013-14253240
CTGATTTAgctacattaatatacagtacattaattctatatactgtacatatgatAATAGAGAGTATAATACACAGTAATTGACTCACCATATGCTAATTTGCCTCCATCAGTTCCCATACTGAGCTGCTGAGGTCCGTATCCATATCCATTTTCACCTGGGAATAGACACAGATGAAGTTCATCATCTATAATCATCTATAAAATTACTGTATTCATCTTCTCACG
>NC_035898.1:14422648-14422879
ATTCTGAACTCACTTtaagtgggtattctcctctTTAGAGCTTCTCTGGCATGGTATTGCAAGCTCTAATGTGTTCAGTTCTAACGTGTTCTCTTGACAAAATGTGTTTCTAGCCAACAGCCAGGTGAGTCAAAGATTTCCCACAGTGAAAACATTGTAATAAATGTGCCCCCATGTTGTCGTCTCAACAACTAAAGGACTTGCGATTACAGCAcaatcagtcatgtagtg
>NC_035898.1:14622390-14622701
aaacaaaaacattcttttaaaaacatttaccaTAGTTTACCACAGCaacgatttttttttaaaaccattcatttttgccatttaaataaattagctCCGACCCAGAGTTATTTctgtgcactgaaaaaaaaataacatcttAGAAAATGAAACAATCTTAAATCATAATTCTCATTTCTACACTGTAGTATAAATCACACTAGATGATCATGTTCTTACTTggaaaataatatacatatcaCACATTACTGTTATCATGTATATCACATATTGCAATCCTGACGTACATTTAACACcaatttagtatttat
>NC_035898.1:14626209-14626847
ctaatttgtttaactgggttctcttttAACTATGTTTAGGTCTTGTGTGAAAATCAAATGATGTTTTAGCTCATATTTATGCAAAAATCTAGAAAAttataaagggttcacaaactttcaaacaCGATtgtatatgaaataaatattgatgtaactGGAAATTCTGGACTTCAACTTTTGCCTTTATCAAAAAGCCAcattttgcagcaattacagcctGGCAGACCTTAAGAACTGcagctctcatttttttttttgaggttatCTGATGTGATTTCAGCCAGTGCTTCCTGGACCATCTCCTACTACATGGTTTGGCTTCATGAAGTCTTTCTCCTGCTGCTCCCGCAACAACAGGATTCAGATCCAGAGACTGTGCTGGCTACACCATTACAGTCAGAATTCTGTCtgattcctttttttatatatatggcTGACGCATTTTGCACAAATAAAGCTCTGAATCAAGTTTAGAATCCTAAAGTCACCTCTTCACCTTTGAAACTGGCAGTAATGTTTAAAGGGTTCCATTTAGTGCAGCTGTCAGTTGACAACCCGTGAGGCTTTTATTCAAACTGTACAATATAAGATTTATCTTCTTGCACAGTTGTGCATCAGGGCCTCCCACTCCTTTTTCT
>NC_035898.1:14630326-14630544
tagagatagatagatagagatagatagagatagatagatagagatagatagatagagatagatagagatagatagatagagatagatagagatagatggagatagagatagatagatagagatagagagatagagatagatagagagagatagagatagatagagatagatagagatagagagatagagagatagatagatagatagatagatagata
>NC_035898.1:14663529-14663733
TGGCCTTGTACTGTTGGTCAACAGTGGAACATATTTGTCCAGTTAATCTGTGGTTGAAAGCcagatatttttaatagttGGAACACTGACCGTTGGTGGGACACTGGTCCAAAGGTAGGTAATGATTAAACACAGGAAGCAGGGTGTGATGCAGCCATGTGTGGTATAATCCCTGTTTTGTAGTTTGACATAAAGAACCTTTGG
>NC_035898.1:14729459-14729769
GGCAAACTGATCTACTGTTCATTTTAGAAACCACAGGTCTTTAACACAATCTCATCATCTCCTTCAAGAACTTGCTGTTCACTCCATCAGCAGAAGTTAAATGCCTTCACGTAGTAACGGATGACCAGTTACCATTCTCAAGCCATGTCGCAAATCTGACTCAGTCACGCAGAATTCTCTTTTATAACATCCAGACAATTCGTCTGCTTCTCTCTAAGGAAGCCACTCAAGTGATTGTGCAGTCTCTCAGCATTTCAGAACTTGACTACTGTTTCTGCCTACTGGCTGCTCTTTCTTTGTGAGCCATCAC
>NC_035898.1:14748103-14748606
gaggaggatgaggaacTCTCGGATGAAGAAGAGATGCTCTCATCGTCACTGTCCGCACTGAGGGCTTCATCTGGTTAggcaataaaaatagaaagaacattcacaaattgtaaaaataaataaataaataaatacttgacGACATAAAAATAACggataataaacataaaaaaatctgctCACCCTCTGACTCTTTGTCACtgtcttcttcatcctccttgAATAGAAATAAAGCACATAATCGCACATTACTGACAGTCCTTTACGTTAAAGTATCATCATCATTAAGATCATGTCAAGTCTCTAATAGTCTAACATAACTATCACACAAAGAGCACTGCTGCCACCTAGTGTCCACTTCAAGCAAAACACTTATTcattcatgtctttttttttttttgtacaattcaCAGAAGTAGTTAATTTTCAATGAAAATCAGCATGGGTCTTTGCATTCACAAATTATAAAGCTATTTAAGAAGCCTCTTTGAAACAAATATGCC
>NC_035898.1:14770362-14770626
ctgggcttccaggGCTTTATCCCCGAATAAATTTCCAGCAGCCCCGAATCGTttcactcagctcagctgtattattagtgAGGAGACAGGCCGCTGTCTCTTGACGCgaatcacggagccagttcaaggataaagttacgcctttcaggagaaaaagccaatcagcttgctggttttgcggagcgtgGTGGGCTAGTAGGGAAGCCCCCACCCCAGCAACCCCACCGCCTCGCTGGGGAGGATTTTTGAGGGTTTTTGAGTTCT
>NC_035898.1:14779436-14779737
TTAAAGACTCCGGTGTCATTTGACATATAAACGTTGAAatcattaaaatcatttttgacGTATCATGGGAATAGTCCTACTTTAAAGAGTTGATGATGGCATTTGGTTAAACTGTtagtgtgttgttttgtgctgtGATGTGCTCAGGCAAGTTCATATTGTTATTTTAGGAGAACCATGATGATGACAGATCAGTCACACACTGCCTAACACAACTATGGTGATATTTGAATGCTCATTCTTCATCAAGTGTCTAGATTTTCTTTACAGTTACCATATTTACCAACTCAACACAACTGCG
>NC_035898.1:14795792-14795999
ACTAAGCAACTTTAAtatcctcaataaataaatagctgATGCAGTAAAGCTGACTCACCTGTGGCAACCAATCCAAAGAAGAGCATCTGCATCCCAGAAGGCAACATCTCTGTAGGCGAAAGGACTTATATAGTTAGTACACTGATATGTACTCCGCTCCTGAgcacattatttaaattattaaaatgacttattttgttaataagg
>NC_035898.1:14799750-14800235
AAAGTTGAATCTTCCCTCGATTTCAGATTTGTCTATTGttgtatcttgtaacacaaatctaatgttataatccaacttgcaaaatgcaaaaatggaaatatctgaaaataaagaaaatatttattttttcttatttccaaAAATTTAAATTGTGAGAGGAGagatgaaaaaactaaaattggaaaaatagaTGACaacttatttattgtatattgcactatatatataaaaaaaataatgagttttttcatcaaattttctttttttgcatttagcctaAAACggttataaaatgtaattaataatcgTTACACTGACCCATCAGAtgtaaaaatggacaaatctaaAAATTGAGAGAAGATTcaccttttcatttttcttgaaattctggTTGCgaaaggctgaaatgaaaaactagattattgaaaaattggatgaaaacccatttcttcttcattatactgaatggaaaaaagaataataat
>NC_035898.1:14817713-14817956
TCGTTCAtctctgagaaaaaaataatcaaaagcaGCTTCTCTTGAACATAATTTCCTTTGCTGAACAGGCAGATATGAATCTGTTTAAACTTAGCTGTTGCCTATATCAAAGAGGCAATTCTGTGTTCATTTTAGTTAAAGTTTACCTTATGATCTCGTCCGTCCACCTCATACACAGAGATATTGCCTCTGCGGTAAATTTCCTTTCCAGGGGGCTGCCGCCATTGACACTGGGCCTACAAG
>NC_035898.1:14828438-14828700
tttaatttaatagcTTATATTTTacttcttcacaaaaaaataagcttATCGACACCTTCATAAAACATTAAGTTGGTAAAGTGGTAAAATCtctccacactccacacactgatCAGATCATTTTATTATTCCCCTGTAGCATAATAATGGCCTATGGCAAGAGTTTGACTTAAACTAATTAATTattccaataaaaaataaaatgtggtgATTTATTAACTACCTTACTTAAGtataaatgttggttatctgTACATTACTG
>NC_035898.1:14829345-14829585
gtgacctatcacacctgcacacgccaCGCCCCCACACTCcggcaagaacatagcagacgtatgtagtctagtatgaagcaGAGCCATAGAGAGCCATAGCCATAGCCACTACGGCTCtggtatgaagatgatctgtgcaAAGACTCAAAAGAACTCGCTCCCGAAATGTCCAAACTAagattctttaatatatttacattgtactaaaatgcatttattttcaatAGGCATacatgcagc
>NC_035898.1:14849876-14850212
GATGcaaaaccctttttctctgcagtaaaataacattaaggGCTTTACAGACTCTTACAAGACACTTGAAGAAGCTGCCTGTCCACTCTCTACTTCACTTACAAATTTCAGATCTATAAGTCAGTCAAGTCtaatttttacatttgaaaatagacataaaaactacaCAATCACAACACTTCacagttcaataaaaaaagagtctGAATCAtgtatcaaaatattttattataaaaatatgttgttccattgttttttggggttttttttttcacaaagggaATCGTATCGTGATttcttaaacaaaccaaaaaagtaGGTATAACTTCTACACCA
>NC_035898.1:14907835-14908418
GTTCTGGTACGCAAATGGACGAGAGAGAAATGAGGACAGGATGGAGACGCAACGAGAAGATAGTTACCTATAGAACAAAAGTGGACATTATTAAATGTCCACCTGAAGAAATTAAATATCTACTGTAGATagagactgtgtgtgttgggagacaaaaagagagacagcaattgatatatatatgtcaTTCACATACAATAATTGACCATAGACAACAATTCATAATGTACAAAAAAGACATACATATTAGCtatcatttttctgttttctctgtttgaatgtaaaGCACATCATGGCCCTGGCTTAAAACTTGCATATACAAAAATTCACTAACTAATTTACTCATCTTCAGCAGTTTTTACCTAAAACGCTTTTGGTCCTTTGCATCAATGACACTGTGTGTCTTTGTTTACCAGATTTAATTGAAAAATGCTGAAATATTCTAAAAAGTacattatgtttatgttttttttttatctatttccaTCACAGAttgtttcagtgttaatgttaacatAACCATTTAATTCTCAGAAAATGTATAGACATTATTTTACTGAGTAAAATAATGTACAATTTTGTA
>NC_035898.1:14914384-14914936
AAGCTTGAGTGAATTGAGTGAGACTGTAGTAAAGTTCCTTGATGTGTTAAGACATTGAAACTGAAGCTTTAAATATTAATTCTTACTCAATAACATCTATGATTTATTATGTGgtaattatttatattctgtGGAGTCCCACGAGGTTCTGTTTTAGGCcataaaatgtacaatatttaaTGAGCAAACAGACTAAACTGTAAAAGCTGTAATAGTTTTGATTATGGTCTAGTATTGTGTGATGCAAAGCATTACGTATCAAATAGACTATAAGTTGGTTTGAAGGAAAAAATGTGGAAGATGTAACctgctaaaacaaaacaaacaaataaacaaacaagaaagtTTATCTGAACATTTCTACTGAAGGCCTGTGGATAGAGAGCTAATACTGACCCCAATCCATCATCTCTCTACTTTCAGTGACAAATCTAAGCTTTTCCACCATATCAGAACAAGCTAAGCTTTTCAGCCGTGACTATACAGGAACATTATGTACAGAAGAGCTGGCAGACACCTCTGTGACCCTAAAgacacattttaatgcattac
>NC_035898.1:14929172-14929438
attctaATCTGGTCAAATAAGAAATAAGCATGTGACAATTGTTCATGTCTTTTTCTAATGATTTccttaataaacattaataaaccacAAACACTTACACATTTATGTTTATCCCTTTTATGAGTAAGATAGTTAAACATAATTTGCAAACCGTGTTTGCTCTTTTAAGTAACCCAGTTTACTTATTCATCccagtaaattattttttagaagTCTGTATTAAtgtaatgctgctgcaagataaGGTGTTTAGGGTCCTAGATTGC
>NC_035898.1:14935183-14935628
GTACTGCCAAATCTTGCGTGCGGAAAAATACATGGACTGACCTGGCGATGGCCCAGCGCTGCCTGGGGCCTGGAGTTAACCGGGAGAGTGTGTAACAGTTAGGAGTGAAATGTACTATTTTAGAACTCAGCCAaacttcagcttcagcttcaagACTCAAGAGTGCTTTGAATTACTGAGGCAGCTGGATATTCTTACATGCATCagttttgattcttaaaattgcATGTTGTGAAAGTGAGAGATATACTCTATGGCTTGGTTTCTCAGAgggagattaagcctagtcctggaaTACACAACATTCTGAATGAAGATTCCTTATTTAAAGCCAAATATAATCCATGACTAGACTGAATCTTTGCCTGGAAGCCTGGTCAAACGTCCAAACAAATGTAGACAGCTGCTCTTCtagtgtttttctgaatatatgTGTATTAAAAGG
>NC_035898.1:14993365-14993575
AGGTTTCTAGAGTTctaatatattattgtattgcCATTATATACATCTTATTTAAGGTTTAAACACATACAGTTTAAATCTACGAGTCAAAATCTTACAGTCATTCAAAATGGGTTTGATGTAAAACGAAGACACAATCAAAATTGTACACAGTGGGTGTGAATGAAACAAGATGACTAAAGAGTTTAAAGAAGTCCAACAAGTTTAAAG
>NC_035898.1:15015362-15015596
tgCCAGTTTGAATATGCAGTTTGTGGGTTATGAAGTTTGACATTAATCACAATGAAAATTAACAGGTTCTGATCCAGTATGTAATTATCTTGAATTTGTAGTTTTTAAGTGTATAGATAATCCATActgttaatccagtatgaatctacagtctgacagtaatacaTTTCAATTAACTTAATTATAGTATATCTAGATATCTTatgttaatccagtatgaatctacagtttGAC
>NC_035898.1:15046468-15046722
AAAATGATGATCTTTATTACTGAACTTGTCTTTTTGTACACATTTTGACACTTCATTTAAACATCaaacatagaaaataaaaagatttgCATAGACAATTTTGCAGTTTACTAAGACATAATCTCCTAAAAAACGTCCAGCACTGCCATTTAGTCTTCGAGTCCTGAGCAGATCTAGGCAGGGATCTTGGAAGCTCTGAGCAGCAGCACCTCTGATCCGCGGTTACTGAATATGACAACCCGATCCTGAGCTGG
>NC_035898.1:15085750-15086111
CAATATGATTCCGAGGTCATTGTTCATCcctaaatattttagttaaaactgacattacaattatttaaaatgtttatgcaCTGActgcaaaaagcaaaaaaacttaACAAGGATACCACGTTTTCATCTGACTGATCTGATATTTTAAACCAATATTTAATGAGACATTCATTTAGATAAAAGTTTAGGTAACACTTGACAAGTgcctgaaaaaatattttaattcaaattatATTCCTGCAAGTACTTTATATTCCTAGAGGAATACGTTAagatttttatgtaaagctCATCTAGGTGTGTTTATTCAAAGTTCTCCATTTCACAAATGTTTATATAACAGGACCAGccacaaaaaaga
>NC_035898.1:15093246-15093891
ttaatttaagcCAAAAAGTTcgattttggtctcatctgtccaCAAAGCATTTTCCAATAGCTTTATGGtttgtccatgtgatctttAGCAAATTGCAGATGAgaaataatgttctttttggagaTCAGTGGCTTTCTCTATGCAACCCTGCCATGGACAgcattgttatttagtgttctcttgatggtggactcatgaacattaacattagcaatATGAGAAcggccttcagttgctttgaAGTTACCACTTCTGAGGAGGTTAACAACGCCCTTGAGTTTCCTCCATTTGTACACAATCTGTGTGACTGTGGATTGGATGAGTCCAAACTCTTTAGAAAATCTTTACCAGCCTGATGAACATCTAACTTTGTTCATTTGGGAAGTTTTAATAGATccctgtttttgttgttgttgttgttgttgttgttgttttaaataaaacagtgtgccCAATTACACCTGATTGTCTTAAGTCTTATTTAAATTAACTGCTAATTCTAGAGGTTTACATTCTTTTGTCACTTACAAATACgctatatttaataattttccccaataaataaatgaccaaggGTAATATTTCTGTCTCATTAGTTTAACTGGGTTCTAATTATCTGCTTGTAGGATTTTGTGAAAATCttat
>NC_035898.1:15131270-15131517
GAACCTTTGACTAAAGTTGAGTTAAAgaataatcagtaataaatgcaagctagtgtgtgaaatggctacaggagtCCCAATTCCCAAACACTGGAGACTTCTGCCACACCCTCTCCTTTGCAGACACAAAGCTCaagtgggttgccagattgatacACAATGGCAAGCGACGatgagtcttactctgtagaggttcagtgaatatatactgtaaatacgtTTTATTGTCCAAATTGCCCATCTTTAT
>NC_035898.1:15176411-15176701
CACCACTAGAGCAAGATTAGTTTTACCAGAAGGGATGGTGTAACCTCATTTTGTGGTATTTGActggtaaatatttaaataactgaAGATCTATACTGGACTGTTTCACTAAACTTTTGTTACAgtctgattgtaaaaaaaatactctgtatACACTGTAGATTCAAACTGGGTTAAAGTCACAATATCAAGTCcaatatcattttaaactgtacaaacTACTGCTATTTTGTACATACTGTGGATTCATATTGGATAAACCCCTTAACATGCATTGtcccgtatacagg
>NC_035898.1:15204290-15204505
ttaaaaaattcagGACATTTTCATTCTGAAACAGTCTACCTTCCACTGAACACACTTAGTAGCACACTGGCTAAACATTGTTGTTAATAAACAGTTGAGGGGGGGAAAAATTCGGACTTTCTTTAACTATACTTAACGCACCAAACACATTTGTTGTCCAGTTTGTGAGGGTCGGAAACCACATAAGCAATGTTCAGATGGCCAAGTCTGCTCTA
>NC_035898.1:15242472-15242937
ATCCCAAAAATTCCAAAGAATTtcaaaagtattctcaagtgcagtcacaaagaccatcactattaagatgaaactggctctcatcaggattgtCCCAGGAAAGTTAGACCAAGAGTtacgggttctgtttatacttgtactgTCACTCCATCTTAATCatccccatcactattgcactattgtcttctgtctacatatgtctatttgtgtattgtacatacagtgtctcccattcttttatgtTATACATCTTATTTTcacccccatcactattgcactattgtcttgtctcacgtatgtctGTTTGcatccttgttgtattgtacatatagtgtcttccattttttatattatatatctattttctgtacttgctgtaatttttgggaaggagagtaacgtaatttaaattctctgtatgtcctgtacatatgcagtattgacaattaaactacttgacttgac
>NC_035898.1:15244037-15244241
ATCGCTTATCACTGAACTATATAACCAGACCTGGTTTTATTAGACATAATTTAATCTTTTTAGGCGTGCTACTGATAATAGTTTACTGAACATTTTTACCTAGTTGGTATTTATAAAATTGAGTCAGATTAGTTTAAATTAGTATCTCCCTAAATCTCATCTAAAGTACTGGAATGAGGGAATATGCATTAGGGGGACAAGGCA
>NC_035898.1:15648732-15649300
ACACATCTCTGGACAGGTATGTAAACCCAATTGCTAGGTcctcaggtgtgtgtttagcaGGTAGGCTAGGTATTATCGTACATATCTATTTGAATGGTGAGGTTAGTAATGATTCTAAGGTTTATGTAGTGTTTTAAGTGACGTGTGTAAGTGTACACTCTCTAACTGTATTCTTCTGAAAAGTGTTGTTTTGCATGAACATATTAAAGTACTTGCAGGAGAAAAAAATGCTTGGCCAGCTTAATCTGATCAAGATGGTTCAGCTGGTTGAGCAGCTTAGCTTATCAACAACAGGTATGATTTTATATGAGTTTGATGAAAATTGTCTTGCAGTATATcaattattgtgataatatcttATTGTTGTGAGCCCTATCATTCCCACCCTTGATAATTAACCAAAATGGTTGACCAGTAAGTCTTTAACTGGCATGACTCTTCATGACCATATTGGTTCACCAGCATGACTAAGATAGCTGACTAGtgtaaccagcatgaccatctTGACCAAATTGgttaaccagcatgaccattaTATATATGCTGTTGACCAGCCTGTCCTCATGAC
>NC_035898.1:15748070-15748355
CAACCCTAatctgtttttatgtatttaatataaatatacaatgtagaaaataaattaaatgcaaaaaaaatgattgagaaACTTTTGAGTGGTACTGTATAATCTCATGGAGTTAACACttgagtttaaaaaaagtataaaacgggtgtttttatcattgttttctttatatattgatCATAAAAGGTGTAAGTATGTATTTTATGCATTTACTTTCCTTATAAAATACTAGTATCAGGGTTCTTGACAATGTCAAAAAAGGCAGACACAATGGAGTATAcaaat
>NC_035898.1:15776893-15777107
CTGGGAGCGGATGAGGAAGGAAAGGCAGCAATATTACATCACAGACACCCACATAAAGACACAAGAGAACTCCCCCCACACTGACACAACCAAAGTGAGTAAAGATccgttaaacaaacaaaacaaaagaaaaagtaaaaaagaaaaaaatcaatctcTTCAGGAAGAAGTATAGTAGCTGTGTGGAAAGTCCTTCTGTCCGTTTGTCAGCCGT
>NC_035898.1:15777386-15777651
ATGTGGGGGAGCTATCATCTCCTCAGCTTTAGGaccaaaaaaatgctgtttcattacattacagcaCTATGGCTTAAGCACTCAGTACTCACGAGGGTGAGAGAGGACAAATCACAGCCAGACGACTTGGCTGTCATCACTGCACCACTTGTGGCAGTGCTCAGAATGCAGCCTGTGCTCgagttacattaaaaatacGTCATGACACATTTTTGAGTTTCGTACTTCCCTCAACATATTACATACTacatacactgcaaaaatg
>NC_035898.1:15847992-15848203
cacacacacacacgctctttCATCACTCAACGTCTGCAAAGTCATTTACACTCACCATCAGAATACACACCCCAATCAATACACACTCAAAGGCAGAACGCACACCCCCCcgccagcacacacacatcgGCTCTGCTCCTCCAGCAGGGGGGTAAGGgtacgtgtgtgtgtctgagagagagtttgtgtgtgtgtgcgtgtgtgtgtgtgt
>NC_035898.1:15850990-15851288
accatctCAACCCCTCACTGCACCACTCtcaccactaacacaccaccatctCAACCCCTCACTCCACCACTCtcaccactaacacaccaccatctCAACCCCTCACTGCACCACTCtcaccactaacacaccaccatctCAACCCCTCACTGCACCACTCtcaccactaacacaccaccatctCAACCCCTCACTGCACCACTCtcaccactaacacaccaccatctCAACCCCTCACTGCACCACTCtcaccactaacacaccaccatctCAACCCCTCACTGCACCACTCtcacca
>NC_035898.1:15861837-15862096
CTAAACAATTATACCCGGTTCTGTTCCATGAAACATCAGTATGTGTCCTAATTCATGACTGCATTAAGTTGTCGTAATGCTCCTACatggcgcacacacacacatacacacacacacacacggaaacTTCCCTTCCTGTAGCTCCTTTATTTGCGTACgcatgcacagacacacacacacacacacacggaaggAAAAACACGGCATTGCATTTTTTCTGCTTAGTATTGGATCCTAATTTCTGCAGTGCTCTGTGTAC
>NC_035898.1:15864096-15864388
gcacccagaacaaaacttggtgggtagtcgtgccagactgtcatggagTGAATAAGAATGACAGAGGGTCATCTTTAGTGATGAGTCCCAGTTTTGTGGAGATGACCAACAAATGTGTGTGTAGAGGCACTGTGGTCAGAGCCAAGATCAATGGTTTGTTGTCACATATTACAGGTCCAGAAGGCCATGGTGTATCATACGATGCCAGATCACCCCTGATCTTCTTTACAGGCACTTTTACAGCCCAACGTTACTTTAacgaggtcctgcaaccagtggctttACCTTTTCc
>NC_035898.1:15879328-15879635
GGCTGGGTATCAGGCGCTGGTGGTCACAGCTCATGCTGAGTTAGCATGAAAAAGAATCACTAGCGCTGCTGCAGAGCACAGAGAAAACCCAACGGGCAACTGGATTCGTCCAGTTCTACCGGGCAGAGAGGTCTAAAAACCACAGGCAGACCCACGTTCACTCAAACACCACTTTATCTGCTTCATCTTCTCCCGCTTATTTAAACATATGTATAGAGAAAGCAGGAGAAACGCCTGAACTGCATTCTCTTACCATCTACAGCACACGTCATTGACGTGGATTTCTATCATGCTTGATTCTATCAAC
>NC_035898.1:15891137-15891399
TAACAGAAAGATGTTAGCTGAGAAAGGGGTTTTGCTGAGCTCAGCAAATAAACTATGATGGATTACATCTAAAACCCACCTATAGTATAACTGTGAGCACATATAGTCTTTTCCTTCCGTTTCTCCAAGATCATTACATTTACTTCCTAAGATTTTTCAAGGGGGTTGATTTGATTATCTTTTATTGCTTCAGCTCCTGGGTCAGACtgacagtgttttaaaataaaataatttttcttagatattaggggtgtaacagtat
>NC_035898.1:15891922-15892130
ctgcgctttcctccgagcgagcTGTGATGCTGcatggcaatgctgcatcagcagaagcTTGAAAACAatcggtggctgacttcacatgtatcagaggaagcatgtgttagtcttcaccctggtgtgttggggcatttctagtgatagtgggagtcctagtgagtgggttgggtaattggccgtgtaaattggggagaaaatgggaaaa
>NC_035898.1:15902145-15902572
CCTGTTGTAGACCTCCTGAAGCCCCCCTGACTTCTTCTCCTCCATGCTCGAGTAGTAGCCTGCCCTCAGCCCAGCCTCTGACACCTGAAACATCTCCTTTCTGTTTCCTCAGAATCCACAGCTCTCCTCCTTAATGAGCCACAACGAGCCAATAGCTACACCAGTCTACTACAGACTACTGAAGACCCCCCTGCTTTCATTCAGGTCGTGTTTTTCCTCCTCTCTGAACCGTGCAGCATCCCCATCCAGccagccatccatccacccatccatccatacacccccctctctcttctctgtgtctctgtctctatcttttatctgtttttctcttttcttatcttctctcttctttctctattcctctctctctctcacacacacatacacacacctctctATCTATAAGCCAGCCTCTTGTTTcttt
>NC_035898.1:15972503-15972746
ACCAATCAGAGCCCCGGAGCACTTAAGGGCTACAGTGCGGTGGGACTACCAGCCTGACATTTGCAAAGACTATAAAGAGACTGGCTTCTGTGGATTTGGAGGTGTGTGGGAATGAGAGTGGAAATCGCACAGTGTTGTAAtttcttgttttaaaataaattgcagTGCTCTAAACTTGGTATTATTTTCCCCTCACTACAGACAGCTGTAAGTTTTTGCATGACCGTTCAGACTACAAGCACG
>NC_035898.1:16003126-16003376
atagatagatagatagatagatagatagatagatagatagatagatagatagatagatagatagatagatagatttattgAGATCACATGTTCATATGTTCAAGCATATTAAACAACacttacaaaaatatttttttttatttaatggggtGTCCAAACCCTTACTGTAAGAACCTTTTTAAttgtaacaaacaaaacaacaggtTTACTCACCAAAAAAGACATTGATCCTGAAGAAGACCACACGCAA
>NC_035898.1:16019905-16020133
GAACCCAACAGCTGGGCTGActcaggaggaagaggaggagaatgtGGACTATGATAGTGATGGAAACCCCATTGCTCCCACCACCAAAAAGATCATTCTCCCGCTGCCTCCTATTGACCACTCTGAGGTACTGTTTCTTCTTCCTTGTTGTACAGTGTCTGCTTGGTATAGCCTAGAGTTAATTAAAGTAGATTAACAAGCTAATTATGTTGTTCTGAATGTAGTCGG
>NC_035898.1:16023982-16024254
ACAGAGTATCAGGTCCGATCCATCGCAAGCCACATaagaccagacagacagagtaAGTGAATTTTTATGAAGTGGTGATataatgcatctcaaaaagtttaaacatcattgaaaacttgatttatttccgTAATtcggttcaaaatgtgaaactcatatattatttagctgtattacacacagagtgattcagtttaagcatttatttcttttatcattgacagccaataaaaacagaaatcagtgtttcagaaaaaaagcagagggaagca
>NC_035898.1:16053013-16053230
TACGAGCAGTTCCTGGACGAGCAGTTTGTTCCAGAGTTACTCAGCAATTCCATCTAGCTTTTAGTTCATATTTCAATCTGATGTCAGGTCCAAGCAATGTAGACCTGtcacttttaattgttttagtaaTCACATTTTATAAAGAAACCGAGCCATTAAAATCAGCTTAACTGCATGATTTATTATTCAGAGCGTTTTAAAGATTCCTGAAAAGTTt
>NC_035898.1:16075122-16075471
GTTTATGCCACTGCTTTGGCTGTCATCATCTTCGCTAGGGCTAggtatcattttaaaattttcGAAACCGGTACCCAAACGATACTTTTTTTTTCGATAccttttttctaaattgtaaccaaaaaataaataaattcctaCGCATATTGCTTTATGAAtttcagttttaaaagttcttttgaaaaaaatatcagcattattttgacaaaaatgtaattacattagtgatgtcaatcacttaaaaatgaattataatgaattataaataaattatattcttttttttatgctgcTAGTTGCCTGTATTTTAAGAGGTAGGCAGTATTAATAGAATAGTGTGGTTTAGATC
>NC_035898.1:16105435-16105725
ACCTTTATTAGTGTTGCACTATATAGGGAGGGACTTCATTTACAAATTATGATACAAACACAAATGCATTCTGACTCTCCCTATTTATCAACCTGCGTCAGCACTGCAGGCATAAACAAACACCTGAGTCTAAATTGTGTTTAGATATCGCTGAGATAACGCTCAGATTACAGGAATTCCGTTTCCCAGTTTTGACACGATTTTGTTGGAGCCAGGTCTAAATATAttgtgaaagagaaacaggttGTAACATAATTGAAGAACAGTGATTCTGACTCATCTGACTCCTC
>NC_035898.1:16126519-16126897
CACTATGCTCTGAACATGCCCCTTCCTTTTTCAAAAGCCTGAGTTTGAACTCAAGGACATAGTATCTGTTCTCTACTCAAGTCTAAAGTCTCTTCCTTTTCTCCTGCTGTCTCCCTGCAGGAGGTCAGCACTCTGGAGTGCGAGATTCAGCTGTTGAAGAACCTTCATCACGAGCGTATTGTACAGTATTACGGTTGCCTTAGGGACCACAATGAGAAAACCCTTACCATCTTCATGGAGTACATGCCTGGGGTAAGTCCTGCTTACATTCAGTCATGCAAAACCCCATCAAACCTTTTCATTTCTTTGTGACATGCcgtattttttacaatataggGCGCACTTAAAaagaagcagtaaagtcactccactgatgta
>NC_035898.1:16140182-16140666
aaaatagtaataatagtgtaacaaaataaataatcgttcataaaaataatgtaatgtagccaataaaaaaatctcccactattataaagtgcacaatatttagtgcatgcatataaactgcaaacatgcTACACAAATGTACAGagaattatattaaaaagcgtGCTGAGTTTAGtgactggcagctcttgtcagcagagcttcagacagtattttcttactaGAACTGTCTACTTCATCatgaaaaataataacacacaatAGTTCACACTAgggttgcgtgagcagaacacagctaCAAACTGATACTGGCTCCAGAAGCACAGcaaactatgttcatggtccattgccttcAAATGCCAAGTACTCAGCCTTTTAAAGAAAGGTATGTGACAAAGAACTACAAGAACAGTGAGAAAACCCACCTAACATCCACACCCAGCCAATTCCCTCCCATCCATATTCTAAACACCAACTATACTGC
>NC_035898.1:16171580-16171968
ACACGTAATTTGAGAGAGATTTAGTGAGGTGAATATGCTAGAGGTGCTATGAGGATGGATGCTTGTGCACGTTGTTGACCTTGACCCACTCACTTCCTCATTCTTTTGAATAGAAACGGAATTAAGTTtgttaaatattcatttaaatgtagTCCTGCACTGAATGGAACTAATTATTTGTTGATATGTAAACACTATTTCAATATCCTGtctaaaattacaatttaatgCAGCTGACTGATTCAGTGTATTATATTCATGTATTGCTATGTGCAGAAaccaacgcacacacacacacacacacacacacacgctcactcactcactcacttatagTCAAGGTGTCTGAGTGATTGAGTGAGCACAGAGATGTGAGCTTTAAAGATAg
>NC_035898.1:16172641-16172892
GACGTCAGTTTAAATCTATTAAACCCTGCAATATACCTAACATAAGTGTGACAGAGAGGGTGAATGTAATAGAAAGATGGTGAGTGTAATAGATATAAATTAAGTATAACATAGTTCAAGTGAGAGTTAAGTTGAATGTAACAGAGTTGAAGTCAGTATAACTAATTACAGTAAAGGAGTTAAATATAATAGCGAGTGGGTAGGCGAAATAGAGTAAGTTTAATAGAGATAAAGCGAGCATAAAAACAGTG
>NC_035898.1:16189009-16189258
atgtaaaacaatgcaAATGGCAACCAAagcaaatattgttttttttaaatagtggtCAAATATACAAACCAATAAACTAGAATGAAAAACATaagagagaacacacacatacacactgattGTGAGAGCACATGTCCATGGAGCCTTTCAGTCTTGAAGTTAGAGGTAGGACCTCTGAGCGAATCAGTGATCATTGGGTGCTAATTACACTTTAACTGGTTGACCAGTTAACTGGTTGTCCTTTCTTAG
>NC_035898.1:16209537-16210032
atgtttttctttaaagtttgaatgatgattttagtattaatctacaatacaaaattctttttaaataatgaactgCTGAAGCTCCTCAGGGTGTTTGTCCTGCTCTTCGCACTGTTTGCTCACATTCTTTCCTGCCTTATCTCCTGGATTCCGGTTTTACTGTCACTacattgtctctctctgtctttctcttcgTCTCAGGGACGTGTCGGCCGTGTTTGGTGGACGTCGTTCCAGTGAAGAATGAAGAGGGCGTGGTCATCATGTTCATCCTAAACTTCCAGGAGCTGCTGGATCCTGCGCTGAAAAAGGGCTTCCGTCAGCGCGTCACGCAGAGCTGGATACGcacaggtgagtgtgtgtgtgtaagtgtgtaaatgtgtgtgtgtgtgagtgtattgaGTACATGAGTTTATGTTGTCCATTAATACTGCTTGATTTTGCACAGCTAGGAAAAGAAACAGGTTCAGTTGTTCAGCTGTTTTGTTGCTGATC
>NC_035898.1:16211165-16211379
atgtgtgtgtttgtttgtgtgcatgATTTTCAGCTCAGAAACGTAAGCTGCGATTAAGAATGCCCTCTCTGAGAGTCTCACGTCAACCCTCCTTCTCCAAAGATCAGTTTGAGGGTGTAGTGGTGGACTACCTACaggtacacacatacacacacacacacacatgcacttaaACATGACGGGAGATTtggaccactgcacaaagccttctcca
>NC_035898.1:16218363-16218626
ctcgctttgccaaacaaacattcacacaaagcaatccagactgttctcatacagagttccccaatggtggaacaaactaccttccactaccagatcaggagaatctctcgctatctttaagaaactcctgaagacagagctcttcaaagagcacttactctcctaacacctctaacaaactaactaattctaacctcatctccttcttcctcttctctactcctctatcccattatttccctctgacctccttaaggccctat
>NC_035898.1:16228434-16228827
acCATGTTTCTATCGCAATCATCTCAAAGagtgatttgtatttactgcatTGGGGTTTAAGTTGATTATACTCCACACACATGATTAGCTGAATTCTTTAGTTTCAGAATAACTTCAAAGAATACTCAGAAAAGAGTAGCTGAGAAAACTCTGGTTAATACATGCACTGAGACATACTTAGAAatactgagctaaaatccaCCTCTCTTTAACTCTATGCGGACGGGTATTACGATTAGGTCCTCAGATgggcatctgtgaaaaatatttcacacttctgctCAGTGATAAAACAGGAGGacaagtgagttttttggctttctctgtcacatgacattgcattcagtagctcctccatttccactcggaCACGCACTCCcatagtgtaattac
>NC_035898.1:16234160-16234630
ttCACCAAACTAGATCTCTTTACAGTGATTGTGAATGAAACAAATGACTCAAGAATTTTACTTACTATCCAAAACTAGTTTTAAACCTATACGACTTGACATAGCTGACAAGGCACTTAATACTCAAGCAAAGTTGCCTTTTTAAAAGTCTGGATACAGAAGAACACACTGGTGTGAACAGTGAAATTACACGTGCAGATTTCAGTAGAAAAATCGGATCTTTGGTGTGAGGCATGGTGAGTTAAATAGATGATGTGAGGATATGGGAATTCCCTCACTTCCTTATTCCCTCATCCAAACACCTGCCCTCTGGATGTCTGTGTGGGCATCAGTTGTTTGTTTTGCATTTAAGTATTAATAACACTTTATTCTGGTATATTTTACATCATGTACAGTTTATTTAGACCTTCTAACGTTTTTTTGAGCAACAGATTGTAGTTTTTCTATGGTGTggctcaaagaaccatttg
>NC_035898.1:16259146-16259357
TGTAGATTTAGGGTAAGAaggcaaatgttttttttgtttgtttgtttatctgtttgtaTGACTCTTTATTCAGCCTATATTCAATGTTAAAAATAGATTCCTCTTTTTATATGTCTATTCATGTCTGTATCACATCCCactatctctgtctctttgtgCAGGTACTGAAGGGTTTTCCCGAGTGTCTGCAGGCTGATATCTGTCTGCATTT
>NC_035898.1:16298727-16299093
TCAGTGCAGTTGAATCACTTAAGTTTGATTTGCTTCAGTGCATTGTTGGATTTTAACTCTCCTAGTTAATGTTCAGCTGAAATTCCTCAcctttctcactgtttctctttcaGGAAGCTGCCCAGCGTCGTGAGCAGAAGAAAATGGATAAGAAGCAGATGAAGATGAAGCAGATTAAAGTGAAAGCCAtgtaaaaacatatacaaacacacacactgcttccaCAGCTCCTGGCATCTGAGAATGTATCCACTACTTCCATTGCTCCTGCCTGAACCCGAACCTGCCGTCGGACCCTCTCGGATTTTTATTTGCATGCATGAATCTTTTTGAATTGCTGCTTTGCCCCACTTAAACTCTCTGTCC
>NC_035898.1:16316802-16317107
ACAAATACAGGACCATATTGACCGGGGTTCAAGTTTTGACTGAACAACCCCAGTTATTTGGTTTACCTATGCTGTACAGACAGAGCAAAGGTGCTGCAAACTTGCTTATTTTTGGCAGCAACATCACCCAAGGTGACTCAGTACAGGAAAGCGTCTCTGGGTTTGCTGGTACTATGAACCTGTAAGTGTAATATAAAACTATAGGCATGTAatacaccaccatcaccaccagcaTGCTCAGAAGGGTGGAGAAAGCCTTTCTTTTAGTGGTGttgagtgtttgtttggtgttTCCAGGGCCAGAA
>NC_035898.1:16318249-16318450
CCTAAATCACCCTAACAAAGGAGAAAGAATGACTGCTAAGCTCCAAACTGTAACCTCCCTTGTGAGCTCTTGAACtacattgacaaaaaaaatctgtaaatgaACTTCAAcatagagttttttttgttccctgccttaatttttttgaagctacctagctaactaaccaacGCTAGCTACGCTGCACTGGGAGAGAGAAAC
>NC_035898.1:16322946-16323163
AGCGCCTCCCCGTGGATGTTGGTGGCTCTGCAGGAGTAGGTCCCATTCTGCTCCAGAGAAACGTTCTCCAGGATCAGGGTGCAGGTTCCACCCTCCTCATACTCCACCTGTACacttccctcctcctcctccagcaccTCTCCATCCTTCAGCCACACCACCTCAGGGTCTGGATAGCCTGAGAGATTTAGTGTAAAGTGTAACAATGTGTTGGAGA
>NC_035898.1:16339168-16339408
ACATCTGGGCAGGTCTTGTTTTGACTGCCATTGTGTGCAGTAATATGACAGACTGGTTGGTATAAGCGTGTctataaaaatagctttttccaTGAACTGAATGCAGGAATCAAGAAGGTCTGTATGTAGAAATTACATGCTGAATTAACCTACAAAGAGGAGGTCATACTGGTTACAGTTTAACTGATTTTATGGAGTAAAAGAGTGGCATTACTAGGCAGAAATGTCGCATGACTGGTT
>NC_035898.1:16402075-16402419
TGTAGCCCTACTTTAAGACAAAATCGGATGCTGAGCAAATGAGCCTTAAGGTAAAGACAGAGGGCCGCCATTGTGTGAAGGACTGAGCATGAAATTGACTGCCTTGGGGGCATGCATTAGACTGGAAAtatgagctctctctctctctctgtctctctctctctcacacaacacacacacacaggcctaaAAGCATGCAGGACTATAAGCTGAACAGTTGCCAGAGGAGACAAAGCCAGCAGGGTCAGTGAAACACACACCTGATAAACGTCTGCACTGTAAATAAGGGCCATGTGCTGACAGCCTTCCATCTACAACACTGAAAAGAACCAATGATTCACTTC
>NC_035898.1:16426492-16426702
aaataaaaattttatataagacttttttttggtagtgtgagcagtgtgccaagtcctgctggaaaatgaaggGAAGATGAAGTGCTCCAAGATTTCattggaaaacactgcactgactttagacttgatataacacagtggaccaacaccagcagatgacatgtctctttaaaccatcactgatcatcagtaaattttacatttcattta
>NC_035898.1:16429549-16429773
CTCTCCCTTCTGTGTGcgtttcttctctttttccttgCGCTCCTGTTTAGACAGCTTGTCTTTCTCCCTCTGCATCTTGTCctgctctttctttttatgcGAATCCTCCTTTGCCTGCTCCCGCTGCTGCCGGCGGCGGTTCAGGACGTCCTCCACGTTGGTGTTCTTGAAGAGAGCTGAGGTTCAGAGTGAAGGATAAAGTGCAATGCAGCTAAAACAGATGA
>NC_035898.1:16430958-16431215
taactgtatcgcagagctctttaactgtatcgcagagctctttaactgtaccgcagagctctttaactgtaccgcagagctctttaactgtaccgcagagctctttaactgtaccgcagagctctttaactgtaccgcagagctctttaactgtaccgcagagctctttaactgtaccgcagagctctttaactgtaccgcagagctctttaactgtatcgcagagctctttaactgtatcgcagagctctttaact
>NC_035898.1:16476752-16476976
gatccagaggcggtgTGTCCTGCTGGCGAAGAAGCCGCTTCAGCGGGAGCtgagagtgcggctgccgccAAGATCCGGACAGGAGCCGCAGACTCAGCAGTGGGCGTGGCTGAAAACaccggaccggagcttgcttcCGGAGCCGGAGTCGACGatctggaagtcggccgggctggtgagctggaagccggccgggctagagagctggaagcctgccgagctgg
>NC_035898.1:16509142-16509475
TGGAGAACCAcacttattacttattattatttttacttattacaCTCAAGTCTACATGTTTAGATGTTGATGCTGTAATAAACCTGTTACAATGCATTtttaccagtagttacactgttattacatgattgttaatgtgtaactacactgTTATTAGAGAcacattactttttttgtactttgatgatttaaaaaaatctgtctcaAGATGTTATTGGTAGATTTCTGCAGGAATTGATTCTCAGTCTGCTGCAAAGGACGGTAGCAGTGTTGGCGCTCCATCCAAtatctttgggatgagtttgagtgGCAGAACTAATCATCCACCATCAG
>NC_035898.1:16545573-16545890
atcaCACTATAGATTCATACTGGGTTTACAGATATTAACATTACACAACCTTCCCAAGTAAATCTAATGAACTAGGAACTAAAATaggaataatataatacatagaGCCTGTGAGTCATTAATGTGAGgttggctgtgctggagtttgaGAGAAGATACtgagagagcagcagcagcagcagcagcaggagaaatatttatttattaatatgattAGTATGTCTGAACTAACAGGACGGGACAAATTCTAGATAAAAGCTCCCGTCGTTAGAAATCCACTTCACTAACATTAGTCTGTGAGAGATATGAAGCCCAAA
>NC_035898.1:16547459-16547860
TTCAGAGACAGAACGAGGAGCCATTTAACACCCAGTCAGTGGGACGTGGGCTGAGGATCTCATACGGCTATAGATTACTAATAAACTGCTTCCAGCACCAAGACGAGTATTAGTCTGGAGTGGAAGTGGTGATTTAATGTCACtttcagaagaaaaaagaaaaaaaaaacggcacaGTGACAGCGGGGGGTCTTCACAGTGGTCCTAACAACCTCATGTCACTGTTGATAATTGCTTCCAATGCAGATCCGTGCCAATTAGCAATGGCCCTGAAATCTGGCTTGCGACGCCTCAACAGTGCACCCTGACGACCTCTGCTAGAGTTTCCTTCCAGTTCCTGTGTGTTTTTACGTGGTAATATACagcaaatgttttaaattggCATCCGCTGACTAAAACCA
>NC_035898.1:16600779-16601038
ggttagctagctcatcactaaggttagctagctcgtcgctaaggttagctagcttgtcgctaaggttagctagcttgtcactaataGTAGTTCTCTCcgcagtaacattagtatttaagctagctcgtcactaataGTAGTTCTCTCttcagtaacattagtgttttagctagctcatcgctaaggttagctagctcatcgctaaggttagttagctcattgctaaggttagctagctcatcactaaggttagctagct
>NC_035898.1:16615969-16616252
tagcgggtaatgctaatactgctccagcagtgctagctggggttagaagCAAACTAcatgccaataatactcacctctgaatggccaaatggctagcacttagcgggtaatgctaatactgctccagcagtgctagctggggttagaagCAAACTAcatgccaataatactcacctcagaaCGGCCGAATGGCTAGCGTTTAGAGGGTAAtggtaatactgctccagcagtgctagccggggttagaagcagactacagcctgataaaactcacctctgaaca
>NC_035898.1:16686554-16687039
GTTTGCATggacgcacatacacacacacacacaaacacacactcccacacactcatacacaattTGAACAGATAAACTTCATTCGCCTGCATGCTGTCACCCTGTCGTATCACGTCAGTGTCAGCTCTTCACATTGTTGCAGtagttagtgagtgtgtggagGTGACCACTGAGGGGAAGCCACAGGAAAAGCTTGACCATAGGCTatttgtctgtgtctctctatctctctctctcgttctctctttctctctcttttctctctctctctctctttttcgctCTGGCCCACTGCTTTCTCTCTGCACTGTTGTCAGTGGTCAAGAGAAGGCTAGAGGTGTGGACACACTTCTGTGAAGGCTCAGTGGATCTCCAGCAGCATTGAAACAATaggcaaaattaaaaaaaaaaaaaaaaaaaaaataataataataataataataataataataataataatgagtgAGCTTCTCTAACATGGAAGA
>NC_035898.1:16704034-16704266
GGTAGACTTTTTGCGATATCTCACCTTTCCTGGAAGTTACGGAGGTCTCCTGCAAATTGACAGCAGCTTTCTGATCTTTGCAACTTATATAATTACATGGAATATTCTGGAAATCATTTTTTgtgactgaaaaaaagaaagaaagaaagagagtgaacaCTTAATTAGTGTGTACTTGTGTTCTAGAACACTTAACTAGGGTGTACTTGTGTTTAAGAATGATTAACTATTG
>NC_035898.1:16726700-16726941
gaaagatgaggagagggagcgagggatgaggggagggagagagagggagcgggagagagagggattttGCTGCAGCATACATTTTTCATGAATTGCCCTATTCATCATGTATCGCAGGGCGGAGGAGCTGTTATCATGAAGTggctcttgtttatttccagaGGTGAATGAGGTGTTAAacacagcgtgtgtgtgtgtgtgtgtgtgtgtgtgtgtgtgtgtatgagcgcGTGAAGCACTG
>NC_035898.1:16741369-16741637
tagtattaatgacataagtataaagtgattttactgtagcattttagaGTAATGGAAAgtcaaactaaaccaaaattaACACTAAAATAATGTCAATTTCTGGGGGGCACTTCAAAACATTCATACATAGAGCACTCAAATGTCCACTGCCGGCCTTGCCTACAATATATCTCTAAATGCATCACTTACGGCTGCATGACGTGTGACAacaaaccacttaaaatgactCACTGACATTCCCCAGTACACAATCCAATCCAACAGATCA
>NC_035898.1:16745212-16745455
GCAGAGGAACCCTTGCTAAAGAAAAAGACGACGACCTGAATGCTTTTAGATTCATTCAGGGTGGAAGTGTGCTTGTTCACAGTAATGACAGATATGAGTcacttaggctacgttcacagaGCAGGTGAAAGtgacccaaatctgattttctgaccaaatccgatgtttattttaggctgttcacaCAAGCTTTTTAATGTGACCCACATCTAACATCTGTCTGAACGGTTTACGCTTTGTAAG
>NC_035898.1:16761494-16761743
CACAGGTCAGCCCACATGCTGGTGCCGTCGCCGCCCCTCATCAGTACGTGGTAGATGAAGAAGTACGTGCCCGGCACGCCGCAGATGAACTTCCCAGACACTCCGTCGTAGTTGCTGCCCAGGTTGGTCACCACGTCGTCGAACTTAAGGATCTCGTAGCCCTCGTGCGGATTCTTCAGTCCGGCGTAGAAGGCTACCCTCGGCTGCGTGTTGTAAGTGACCGTGCTGATAGCTCCGTTGCTTCCTGAG
>NC_035898.1:16789237-16789446
aaaaatgtttatacGTCTTCAAGGACATCTGGCTTTTTcaaacagcataaaaaagacaaaagctaCAGTATTCTATTTATGCTCTGAAacatactgacagtataatacagtgtattttattttctctgccATAGAGACTAAAATATTGTGTCCACATCTCAGTGTTTGTAGCCTCTTCACACTCCGGTACAAGTCTTTCAGTCTTTTGA
>NC_035898.1:16791394-16792015
TAAGATGTATGTAGCTCTATTTCTTACTCATTCAGTTGATATTAAGGATTTAGTAAGTTTATATGGtgtccttttttctttatttgaaaGGTTTTCAACCTGATTCTACCTGATTCGTTTTGTTTCTACCTCATTCAACCTTAttgatgttaaaataaaaaaccaaGAAAGGAAGAATCCGAGTTGATCCATGATTGCCCCCCGACAACTTATGCCTTTTTCAAGTTTGGGCTGATTTTAAATATAACACCCCCGGGAAACTTGACAGTTGAAAACCAATGCCGGCTATCAGCAACCATCAGTGTGAGAATACTGTGCAAGTTTAAATACATTCTTATGCCAGTAGATGATGGAGAGGCAGTAGTGCTTCAAGGACAAGCAGATTAAAGGCTTCAGTGTGTCCTGAAAAATATCATACAAAGGCAGCAAGCATTTGAGCATAGAAATATCACAAAACAAGATGGCTGAAGATGCACTAGGCAAATCGGTGGATCagttaaagaaagagagaactgTTGCAAGGAGCTCTTTCACCAAGCAAGCTAATTTCCTTAACAGAAGTGCCGGTGATATGACTGAATTAGAGCTCAAAACAGAATTTGCTAAACTCTCTGCTGATGC
>NC_035898.1:16810656-16810982
TTCATGGTCAGGATCCAAGCCATCGGCATCGGTCAAATCAGCATCAGGCTAATTTAATGTCAGCATAAGCTCACAGAGTGAAATATGCAGAATCCTGTAGGACTGGGTACGCTTCATAATAATCTCACGCCGCTAGCCTCCGCCAACTTCAGGCTGGCGCCATCGCAATGCATTCAGACCACTGACTCCTAGACATGTGTCGTTCCATTTTTCAGAGCATTCTGaaccttctttttcttcttgtgGCCATCTCTTTTCCATTTGCAGCAGACAAAAAGCCCAAATTTCAGCGCACAATGCACAATTGAAAGACTTAACAACAGAGA
>NC_035898.1:16853609-16853925
AGTAGCACTCACTCTGATCattatgaagtgctttgagagagTGGTTCTGGATCACATCCAGTGCAGCATACCGGACACTTTGGACCCCCTGCAGTATGCCTACCGTCCCAACAGATCCACCTCAGATGCTATCGCTGCTGCCCTCCACTACTCTCTCTCCCACCTGGAAAACAAAGACTCCTACATcaggatgctctttgtggactacaGTTCTGCCTTTAACACAGTCATTCCTCACAAACTCACAAACAAACTGTATGTACTCGGCCTGCACCCGACCCTTTGCAGCTGGCTGTTGGATTTCCTGACTGGCAGG
>NC_035898.1:16854502-16854787
GTACACGCCTGCAGAGAGTGGTAAAGACTGCGGAGAGGATCATCAGAACTCCACTGCCCTctctgcagagcatctaccaccaGAGAGTCCTCAGGAGAGCTGCCTCCATCCTCAAAGACTCTACCCACCCCCAGCAAGGACTGTTCACTCTTCTGCCTTCAGGCCAGAGGTACAGAAgtgtgaaatgcaaaaccaccaggctaaagaactcattcttccccactgctaccagactcttgaacctacctcagaaataaccATTCACATTACTCTCTACACGTTTAC
>NC_035898.1:16882465-16882917
agtaaatgttttttttaagctgacttttcacttctttttaaattttgacacaattatctgaaatttctactcattatattttaaaaatagcctcgttacttctatttcatttcagcttgttaaTATTCTGGGTTCTCatcgttcaaaaaaaaaaaaaaccctatccagataaatctctctatCCGGACAGAGTGAAGTTGATTGTGGTTGgagcagaagtataaacatatagcATTCCAACACTCGTTTTGTTAAGTACTGaatgaaaacagtaattgcaACAGTGCACAAATATATGCAGTAAATGCTGGTCTGGAACAGAGGATCTTCCTGTATTCACTTTCTAGCTCCGCCCCAGACAGCTCTCACTAATGAGTTTGTTGTGACGCTTTCTGTTGCATTTGTGTGAaagcaaaccaaaccaagggggGAAAAGTTCaagtaaatgaatt
>NC_035898.1:16909822-16910061
TCTCTCTGTCCCTCAGTctatctcttctttctctctctctctctctctttcctacacacacacacacagacacaggccTCTGTGTAAGGCCACCACTCTAGTATTGAACGGTGGTGTGTTTACTGTCTCATTGGATTTCTGATCAATGGGATTATATTTCTTATGAAGAaaggatgagtgtgtgtgtgtagagtgtggggTGGGGGTTGAGGTGCAAACCATCAGAGTAAACCAGATGA
>NC_035898.1:16918639-16918874
ctgatgcagtgagtagcttcttgtttgttaaacaaccatgtggaaagacACATCCTGAGTTTGTGGAAAAAAAGATGTTAATCTGTTTCAGAAGGGTGAAATTACTGAAGCAGATCAGAGCATCAAGCAGAGGAAACATCTAAGGAAATTTCTGAAACTACTAAAATTACAAAACAGTAGTTTAGCCTTAAGAAAAGCACTTATCAGTGAGACTAAAAGACACCAAAAATGGCTT
>NC_035898.1:16919208-16919415
gctaaatgtacttaagtctactaaaatggaacatttaaacatactatttcatgtatttaaccccatattttaaatatgcttacagtaaaattataatacatttaattgtattatagTTTTACAACCGTatgttaaacatatttacattagagtacaatatgcttcttgttcctgtcttttgtaagtatcACACTTCTAATATACTTT
>NC_035898.1:16924584-16924789
CTTTcctgaacagtagagacagttactccaacaaaagcaggataaaccctttttaaaaccctaattttagaagaaacaatgaatgagtactgtatttttctgactataaggcgcaccggattataaggcttaTTAAGCGACACTACTAAGGACGCCTACATCGAAGagcataattaaaataatgaaaaaaacaaacaaacactga
>NC_035898.1:16931028-16931363
TAATAGTGAAATAAGGGACATTAAAAGCACATAGATAACAGATTTAAAACTAAAGAATAAGAGACGGTTCTCTGTGCTCAAAATCACCTCTCAAACTTTCCCAAAGATACAGAACTCTCAAAAATTGGTGAAATGTGAAAATTCTCTCTAGTCAGGCCTACCTGTTCTTCCACTGTGTACCAATACATCCACCTCCTGACTTTTCACCATTTCTCACAGAACTTACCTTCTTCCCCTTTCAAAAAAAGCCAATGTCATTTTTAGGACATTTTTAGGTCCTCACGATGGAATGcaactacacacctccacagCACAACTGCcaagaacaaaacaaa
>NC_035898.1:16947098-16947324
aaatggaagaccacaggcacagttctattTAGAACAGCCATAGTCAACCCAAAGACCAGCTCCAAAAACCTACAAAATCAtcctgctgcagatggtgtcactgtgcatccaTCAGCTATTcagcacactttgcacaaggagacgCTGTATGGGAAAGTAATTcggaagaagccttttctgagcacacgccacaaacagagtagcttaaggtatgctaaagcacatt
>NC_035898.1:17047908-17048264
taactggtctaccatctaacctagctggtcttccagtcactgaccagctgacctaactggtctaccatctaacctagctggtcttccagcCACTGACCAGCTGACCTAACTGGTCTACCATCTAACCTAGCTGGTCTTTCAGCCATTGACCAGCTGACCTAACTGGTCTACCAGCTCTAACCATCTTGTCCAAGATGGTCAACCAGCTACATACCAGCTTGACCATCTTAGAATCCAAGCTGGTATGAGCTGTTTTTTCCAGCAGggcaataatcagattttagcTTTGCAATCAGCTAAGAAACTTACAGAATAAGTGACATGACATAAACATCTCGTAGAACCCGAACTTAACG
>NC_035898.1:17054249-17054578
tgagaaatctttttttttttttcttatcaggATTGCACTGCCCAAATATAAGGCACACCCTAATGTTCACCCTGTTTCATTCACCACTGCAATCagtttaactcaacaataaaaaatacaccagaaagCTGATTTTACTCAAATGAACTGAGTGTGAACTGAGGCTGTACAGGTTTGACTTTCAGCTTAAGTGACCAGATTTCTAATTAAGTTGTGTAAACTTAATTAATTCAATAAGTAGGGCAAGTTATATTCTACAGTGTATGAAGTTAAATTCAAGTTGGCCAAAGAGAAGAAATGATTGACTATTCATTAGAATCTTGAGGGCA
>NC_035898.1:17060677-17060965
AGGCTAGACCACCCCCATTAGACCCCTCCCCGAGGACTACTTCCACTAATACACTCAAACACAATGTACTCTCTTTCACTGCTTAGCCTCTGTCTTTACAATGTGAACTGAAGGAGAGAAACACAAAAGAAAGCTAAAGTGCTGAGCGATTGTGCGAAATGAGCAGCTGGTGTTCAGCTCGCTTTTTCACTGCAGCTAAAAGCCCAGGCAAAACAGCCAGTGCCATTTTCAGCCGCCTGATTTCTCTTCCAGAGCAAAGCACCGAGCGACACCGCTCCATTGCTTCCC
>NC_035898.1:17142266-17142552
GCACACCAGCTAACACCTCAGCACAGAGCTCCTCTCGAAGAGCATTTCCATTTGATGTGTCTTGGACACCCTCTTCACTCTCTGTGTCTTCTTCACGACAATCTTCTTCAGGTGGCAGTTCATCTCCAGCACCCAGGCATATGTTGTGGAGAATGGCGCAGGAGGCAACCACTGTTGGCACAAAAGAGGGGTGGACTTCTAGGGCCTTCAGGAAAATGGAACGCCACCGAGTCTTCATGATTCCAAAAGCTCTTTCGATCACAGAACGTGCTTTTGAGTGGTACCT
>NC_035898.1:17144483-17144779
TAGCagcacattagcaaccaccacagatgtGATAGAAACCATCTAGCAACCATTTAACAACACTTTAGCaattgcctagcaacaccttagcaatgacCACAGACatgatagcaaccacctagcaatagcTCACCACAAACTTAACAAGCACCTGGAATTCCATAGCAACAACTTATCAACACCTAAACAACCACTTTGCAAGCCATAGCAACAGCACATCACCCACTTAGCAATTACCTGGGTTTCCATGGCAACCATGTACCCAAAGGCTTTTGGATACTGCTTTATCACTCAAA
>NC_035898.1:17151049-17151397
TTAGCAAATTAAGTTTTGTGTACATTGGgctaaaaagttttaaaatgtagagAAAAAAACTGGAGACTCATTGGCTTATTTTATGACAAAggtttttggttagtagaacatttttttttttcctttagacgTTTTCAGTGATTCCCTTTAAATCGTAATGCTGACTTTACACTTTTTTAAGCGATTTCACTGTCGTTGACAAATTTCCAGTGTTGGGATAAAATCATGAGGGTCTTGCTAGAGTCGAGTcagattttctcatttttgtgACTGTTACAGTTAATGTTCTTAAATGATCAATCTGTCAAGTCTTGATGTTCCtagatcattttatttaatgtttctgGA
>NC_035898.1:17159522-17159749
GTCTGATGGAGACATACCTGGTAaactcttgctgtgtgtgggtgaacattatcctgctgaaaaatgctatCAGGTCAAAGTTCTGCCATGAGAGAcagcaggatgttctgcacatatAACTGAGCTGTTAGTGGTCCTCTTATCACTACTAGGAGTCCCTAGATCAtcaatcacaccagcagttggggcaGCATGGTGTCACTCCCACACAAAGGCAGGATTGAAGC
>NC_035898.1:17199198-17199689
CAATTTGTAAtgctataaaaaaagaaaagaaaccacTGGTGCACTAACAACCAGACATCAAACAGTTTGGCCAAGAAAAACAGCTGCAGATGATGACAAATCAGGAGAGCTTTGAAgcaaaaaacacccaaaaacaactaaCAACCTCCACAGGGCAGCAGCAAATGTATTACATGGTGTAACAATCCACCATTCGAAGAAAACACTGAGACCAGAAAAATAGAGCTCATAATGCAATATGCAAATCACTCATCAGCGGGACGAATCAGAAAGTCAGATTTGAATTTGcaaagaaatgcagaaaaaagtcacaaaaggactgaaaaagaaacaaacaagccaccaaaaaattattttactcctttttttcccaatttgaAAGGTGAATCCATATTCGTATGAACTCTCCCAATACTACTAATTCCCTCAACACTAGAAAGGTGAGGAcggaagtcagactccgcctctttttcaactgcagccaatcagtg
>NC_035898.1:17241337-17241639
ctgcattaataacagactgtactgattctgtactgaaatcactgcattaataacagactgtactgattctgtactgaaatcactgcattaataacagactgtactgattctgtactgaaatcactgcattcataacagactgtactgattctgtactgaaatcactgcattaataacagactgtactgattctgtactgaaatcactgcattcataacagactgtactgattctgtactaggaaccactgcattaataacagacttgtactgattctgtactggaaatcactgcattcataa
>NC_035898.1:17269451-17269937
TTACTATAAATTGGGAGTGCTTTGTGGGAGATTATAGTAGCCtcaaaatcacattcacattatTCCACCGTATGATTCAGACATGGCCGACACGCTCGATAGTGCTCTAAAGCGTAAGTATGGATCAGTTTCAGTCACAGCCGTGGTGAATTATTTTGAGAGTTCCTGATCAAATCAAAGCACTGAGGTCAGAGATTTACAACCTGAGCATGTCGCTGTTCTTTAGCATTCAGCAGCTCCACTCACTCAATCCTCACAACTACAGCCTCATTACTACCTGATCAGCCTGCTAATGACGAGCGGCGGCGAGTGCCACTACGGGGGCAGAGTTCCTTCAGGGGGGCACGGTGGATGAGGAGATCAGCGCAGCAGCAGCGTGATTACCTCTGTCTAAGAGGCTTAGGTAAGCGCAGGCTCAGGGTTCATGACGTTGGACGCTGCTCTGCAGAATTGCGGAGCGTTCTGTGAATCGCGTACCGAGATCAG
>NC_035898.1:17280261-17280620
AGTATAAATAGTAGTGGACCAAGCACCGAGCCTTGGGGAACACCTTGGGATAGTGGAGCAGTAGCAGAACTGCAGTTGTTAATATTAACAAACTGTTGGCGGTTTGTGAGGTATGACCTTAGCCAACAGAGGGCAGTACCTGTGATATTGAGTGAAGATTTGAGGCGTGAAAGAAGAACAGAGTGGTTAATGGTGTCGAAAGCTGCAGTAAGATCGAGGAGGATGAGAATACTAATATGTCCTGAGTCAGAGGAAAGAAGAAGGTCATTTGTCACTTTGATAAGGGCTGATTCAGTGCTATGTTTGGGACGGAAACCAGACTGAAACAGTTCAAACAAATTGTTTGAAACTAAATGATT
>NC_035898.1:17306269-17306474
tccccagcacaccacagcataGAAAAGACAGCTGGACACCACAGTCTGATAAAACATCAGCAGGAGCTTCCGACAGATGTTAAAAGACCCCAGCCTCCTCAGGAAGtagagccggctctgtcccttcctgtacaggaTGTCTGTGTTggctgaccagtccagcctatcATCCAGATGCAGTCCGAGATACCTGTAGGTCTTTACC
>NC_035898.1:17331446-17331703
AGAACAGGCCTTACCTGTAGACCAAGGTGTCGTCCGATGTGCTGTTGTACTGAATCTGGTACATCCTGATTCCAGGGAATTGCTGTTGTGAAGGCCACCTGATAAGGGCCGAGTTGGCAGTAAGCTCCGCAAGTACCGCCTTCTTCTCCTGAGTCCTCGTGTCATTGGTAGACGACGAGGTGGACTTGGCAGACGTCAGAATATCAGATGGTCCGGGATCGGGCTCCCGGACTCGGTTGGTGCTGTTAGCCAGGTGA
>NC_035898.1:17337876-17338130
aatcagtacagtctgttattaatgcagtgatttcagtacagaatcagtacagtctgttattaatgcagtgatttccagtacagaatcagtacagtctgttattaatgcagtgatttcagtacagaatcagtacagactgttattaatgcagtgatttcagtacagaatcagtacagtctgttattaatgcagtgatttccagtacagaatcagtacagtctgttattaatgcagtgatttccagtacagaatca
>NC_035898.1:17343548-17343812
tctctctctcagactctggctgctgatggagaaacagcatgacctactgtactctctctcagactctggctgctgatggagaaacagaaagatctactgtactctctctcagactctggctgctgatggagaaacagcataacctactgtactctctctctcagactctggctgctgatggagaaacagtataacctactgtactctctctctcagactctggctgctgatggagaaacagcatgacctactgtactctctctc
>NC_035898.1:17380250-17380536
cacggCAAACCctggaggattttttttaaaggagcaaTTTGTACTAAGTGACAGCAAGCGTGTAAAATGTGAACCCCAGTCCAATTTTAAAGCACTGGAGAGAGTTGTCTGCCCCGCCCACTGCTCCCCAAATGCAATACATACTCGGGTTGCCAGGTTAAGGACACTGAACGTACCCTAACAAGCGCAAGACACATTCAAGAGCTTTTACAGTTGCAATGTTCACATTCATGCTCAGCCAGCACCAGCCTGGATCACCAAACCCATATCAAATACTCGCTGCctt
>NC_035898.1:17420765-17421136
tgcttacagccccacacacacccaacactaCTGTACCTAACACCACACTGCTGCCTAATGACCTCCCCCATTACACCTCATCATTCACAAAATCCCATTATTACACACTGCATACTGCTTACatccacaccccccccccccaacactaCTGTACCTAACACCACACTGCTGCCTAATGACCTCTAATATTATACCTCATCATTCACAAAATCCcattattacacactgcacactgctTACAGCCCCACACACCCCCAACACAACTGTacccaacaccacactgctgccTAATGACCTCCCCCATTACACCTCATCATTCACAAAATCCCATTATTACACACTGCTTACATCTACACACACCCAACACTACT
>NC_035898.1:17431341-17431858
cGCTGTGCCACGCTGATTCTGCTCATGCAGGATAACTAATTGGAGCAGGTTTCATGTAAATGATGTGCTTGTGTCCACCGCAGCAGAATTGCACTCGTTCCACCGCATGTTTTGATGTTGTAAGACAGTTTCATTAATCAGATGCGCAGTAGATGATGCGTCAGTCCAGCCGCACCAGCCCGTGGTTTCTGTGGGGTTTTGATGAACATGGGCTGCTGTATTCAGCTACAGCAATTAATCAGGTGTGCATCTGACTTTACATACATAACTAGGTTCTAACAAATCACTCTGCTCCATCTCTTAACCCTGTAACCCTTTCAAGGCCTGAATGCAGGCATGTACTTTAGTTTCTCACCTATCTATTCCACAgaatacagaatcatttatagtagatacagaattGCTTATATTAGTAACTGAATCATAAAATAacagctactgaatcatttctaccaggtgctgaatcatttagagtACAGACGGAATCACATATAGCAGTTTTGTGAatcatatatat
>NC_035898.1:17490155-17490428
CCCCTGAGGCCATTAGATACATACCATCATAGTATCATATCAGAGCTGCTGTGGGTTAAGTACTTGTGCAGCACTCTGGTTGGGCTTCTGGCTGCAGCTGTTTGCTGGTAATCCCGCTCAGGCCAGAAGGTGCAGGGTTTTAGGGGGCTGAATGCGGCGGGAGATTTTAGAGTGTCCCGGGAAACGTTCCACTAAGAAAAGAGTCATTTGAGTTGCCGGGCATGTGCTTAATCTTGCATTAAATTGTGTATGATTAGTATTAAGTCATCAGAG
>NC_035898.1:17512126-17512448
TGATCCCAGTGGTCCCAGTGATTCCAGTGGTCCTAATCCGTCAAACTGGACTGTGGACAATATCAGGGCGCGCGCGCAAGTAGAGGATCCCGTTTAGATCGACCCCAAAGCAGAAGACCAAGGACAGCGCTCCCCAGAAACAGAGTAGCGCTAAAGTGCTGTTGGTCCGAACTCCTCCGGCCGGAGCGCAGCGGCTGCTCGCGCGTCCCCCCTTCAGCCTGCCGCTCAGCCACGCAGCGCGGAGTTTGAAGCTCGAGCGCGCGGACAAACCGGTGGTAGTTCCAATCAGACTGTCCGATaatcgcaaaaaaaaaagaagaag
>NC_035898.1:17523329-17523563
GTTCACTCTCACACAGCTAAAACTCACGCTCTAAATGAGCCCAGCCGAGCAAAGCACGAGCCACTAGCCAAGCCAGTAGTCATGCTTCAGTGATGTCAGGCTATAATTGGGTCGCATGCACATGCCAAGATACAATACAACACGCAGTCACAGCGAGAGCCAAGAGCCAGCGGCCCTTAAAACGGGAAGCTATAGAAACATGTGCAGCTGACCATGTGACATATTTTACTTCCA
>NC_035898.1:17542047-17542454
AGATTAAGGGCTAGAGCTGTGGCCACCTACTTACCCACCTGCAGCTCCACCttccacacacaaaaatacattacatgACATATATGTCCCTATACTGTacacccagaagttgtttgaaatcaaatgaattaagtgtgtttttaaaattggatatttctaaacaacactcaactattttgagttagctgaacatttgtgggcacatatacattcagaCAGAGATCTTACAGACAGAGTTGAACCAACGTATAATAACTgggtttagtctgttgccattggcagcctcTTTTTTATTGGATGTGTCCCCCATTTTCTGACGctcaccattagtgtgtagtgattcccccagACTATctcatctacagctctggaaaaaataagaggccatttaaaaatgatgattttct
>NC_035898.1:17551487-17551784
CTCAGTGAGtgtatatactcttaactggagtattctaGGATGTCTCAGTGAGTGTATATACTCTTAACTAGAGTAATCTaggatgtctcagtgtgtgtatatactctTAACTAGAGTATTCTAGGATGTCTCAGTGAGTGTATATACTCTTAACTAGAGTATTCTATGATGTCTCAGTGAGTGTATATACTCTTAACTAGAGTATTCTATGATGTCTCAGTGAGTGTATATACTCTTAACTAGAGTATTCTTAAGTGTCTCAGTGAGtgtatatactcttaactggagtattctaGG
>NC_035898.1:17617338-17617563
ACGTTTATTAAACGTGAGTCAGCGTATGATACGATAGCTGGAGTGGAAGCCAACACGAGACGATACAGCCAGTTCATTAAATACCAGTATTTGTATAGTGAATATCTCCCCGGTAGATACAGGTGCATTAAACACGTTTCAGGAATGATCAATGTGCCCAGAAGCCGAGATATTAATCAGGGGAGAATATTAAAGCTAGCGTGACCCGGTCTAATGAAAGCGCTA
>NC_035898.1:17624774-17625208
agagtaTCGTCTCTCAAAtgtaaagccaccacaggtcgggcgccccctgctgttcggtttcagaaagctgtgtaaccccacccatccccataggtttcaatatcaaaacagaaaactttcaatcacgtttttttccaatatactgtaattctacctccattttttaaatgcagcagctagtgtaacctctgcttatattgtaatttttttatatccccacagaattagtttttataaaacgttattcagctctattcaaaaaggtgtggttattgtaaaagggctgggttacacatagccggggtgggaccaatgactgtatgggtgggaccatagactgtgtgagctctgtggaggcagccctcaggggcggggttatttaaatgagtaggctgtctgtccacagtctttctccctcctctggtctccactgt
>NC_035898.1:17646223-17646447
ctagtgctagcggttagccgctaacgctaatgctgtggcacccagccttagtggaaatcgaagcttactgtaaataaatggaagcactttattcacccaaataaatagtcTTCAGGAGACaaatcagtgtagattaatatccagcactcgtttgactttaaaagaaaatgttttttttgttttaagaattacagttttgtttacttagcttagcttagctttac
>NC_035898.1:17674474-17674876
ACAATTCAGACAAATAGCTTTTCTGCAAAGTAttgtataaaacataaaactctcagaatgacaaaatgtaaaacacaacagcagaaCTGAAATAAGAAACACACAGAATTTGCTCAATTCAAATCTCAAAACTGTGTTGATGCAACAGATCATCTTCATGTAGAAATGACAGACAGGCTTGGTTAATTTAAATGTGTCTCTTTCTTTCAGGGTAGAAACTGTAACACAGGAGCTGACACTGATCccgcagcagcagaagcagcaggacAGTGCTACGCCTTTGATCATTTGGATGAGCCATCTCTATTTGGGACCTGATCCACAGTGACTGGCGGAGACAGGGACCCTCACTTCCTGTTTACGTCTCATCAGACAGAGAGGGAGCGCGGCGTCTGAGGAGCA
>NC_035898.1:17730896-17731116
TGATGTGCCTCTCGAGGCAGATATCTTGTCATTGGTGGTAGCACATGTCATGGTGGGCCGGTGCGGGAGGGGTGGGTCTCGTCTGAACGCGAACCGTGTGCCATCTGACTGCTTGTCAGTCACTGGCCCCCGCTGGTTTAATCTTCTTCTCCTGCTCGactctctcgctcacacacGAGCTAATCCACAGTGCCAGAGCCGGCAAACCAGGCTAAGAACA
>NC_035898.1:17756244-17756539
GCTATCTTTAGGAACAGCATAAAAACAGAAAGGTGGAAGTGATGGAATATGAAAGATTAGTAGATGGTAAGATAAGACGTCAGTTCAGATCCTGTTGTTATGTGGAAAGTGAGATTCAGAGGGCAGCCACAGCGGATGTGATATTCAATATCAAAAGCTTAATGAATGGCTGATTTCTGCTGCATTATTTATGGGTCAGTATATGGGCCTGGTTTCAGTGTTCCGCGGTCAGCCCGAGTAACAGAACCTGGAACCAGTCAAGGTGTTTCTACACCTCCATCAAATCTGTCCTCTG
>NC_035898.1:17790751-17791008
tattaataaacatctatttttggtctattttcatacataaggcgcaccgtattataaggcacattttaagagacactagtaaggaacaggggtgtcaccatgttttccttctaattcagcaggtctcgctgctggttaaaaaaacgttttcttttaaagtcaaacaagcgctggatattaatctacacagatttctctcataaaactgtttatttgggtgaataaagtgcttttgtttatttatagtaaacttAGAT
>NC_035898.1:17812261-17812678
tgtttttagctTTTGAGAATGTGCTAAGCATATACTGCTTTCTTTGTGACCAGAACCCTCTTCATAGAAACCtcctcatccctccatctcGCTCTCATTCTCCCCTGCTTTCATCAGTATTTATAGCCGTAACTCCCACAGAACAGATGACCTAAAACCATCTTATTAATGATGGAAAAAAGTGGCGAGCACACAGAACCTTCTGCTTCCTCAACCAACTGCACCAAACATTTGCTCTAGCGTTtcctgtatatacatatatatctctgctataaatacactaaatcaaaacatataaataatgcACTAAGAAGTTGGGAGTTGGAATGTAACACATCTTTatctgtgtgaatgtaatgatgatatattagaggcattacaatattagagtttattaattagtttattgGGTTCATG
>NC_035898.1:17833562-17833914
ACGGAAACTCAGAGCTGCCAAGCCCTAATATATATTTGGCTCAGTATCATGTAATTACGTGAAAAGTTTTATGTTATAACGTGAAATTTACCATGTTATAATGTGATACTTATCACGTTATTTCATAATATggaattatcatgttatttcatTATGTGGTATTTTTCACGTTATAACAAGAAattatcacgttattctgagataagaaattatcacgttattctgagatatgcaactatcacgttattctgagatatgcaactatcacgttattctgagatatgcaactatcacgttattctgagataagaaattatcacgttattctgagatatgcaactatcacgttatt
>NC_035898.1:17868551-17868782
ATTCATAAGAATGtttattaaatctgttttaaaatgtgcacTGGTTCATTGCACAGCCTtactatttaataataaaccacTCTCTGAATGAGCTGAATCCATACAAATGAAAATTCCAAGGTCAAGAGTTTGTACATTACAATCAGCAGCTCTTATAAGACTCAGGTCTGTTTACTAGATGAGATTAAATTAGGATGAAAGCTAGCAGTGTTTTATCTGCTTCCAGCTGAA
>NC_035898.1:17886483-17886875
ttgctgtagtatctgtatgggttgtgtagtatctgtatgggttgctgtggtatctgtatgggttgctgtagtatctgtatgggttgctgtagtatctgtatgggttgctgtggtatctgtatgggttgtgtagtatctgtatgggttgtgtagtatctgtatgggttgtgtagtatctgtatgggttgctgtagtatctgtatgggttgtgtagtatctgtatgggttgctgtagtatctgtatgggttgctgtagtatctgtatgggttgtgtggtatctgtatgggttaggtgtggtatctgtatgggttgctgtagtatctgtatgggttgctgtagtatctgtatgggttgctgtagtatctgtatgggttgtgtggtatctgtatgg
>NC_035898.1:17891860-17892240
ggttgctgtagtatctgtatgggttgtgtagtatctgtatgggttgtgtagtatctgtatgggttgctgtagtatctgtatgggttgctgtagtatctgtatgggttgctgtagtatctgtatgggttgctgtagtatctgtatgggttgctgtggtatctgtatgggttgctgtagtatctgtatgggttagctgtggtatctgtatgggttgtgtagtatctgtatgggttgtgtagtatctgtatgggttgctgtagtatctgtatgggttgctgtagtatctgtatgggttgctgtagtatctgtatgggttgtgtagtatctgtatgggttgctgtagtatctgtatgggttgtgtagtatctgtatgggttgct
>NC_035898.1:17895899-17896141
TGGCAGTGTATAAGAGCCAGATGACTGTATAAAGCACGAACAAAAGTGAAGCCAACACAGGTCTAGCGCCTGTTGACTGTTTGCTGCATGATGATGCGTAGCTCTAACTATGTAATCAATCAATTATGCTATTATTGAAGTTGCTTTAACATTATTAGCATTCTATATGATGTtctttgtgggttttttttttggtaagacCGAGGTTAGCATTAAATAGCCTTTATGatttacagttgcaa
>NC_035898.1:17988397-17988658
ATCGATTGCTGAATAAGATGGCCAGGTCATCTGCATAGCTGTACTTCCGGGATGTTGTTAAGGGGAGGTCATGGATGTAGATGTTAAACAGCATTGGGGCCAGCACTGAACCCTGTGGGACGCCGTTCCTGAGCCTTCTCATCCTACTGCTTTGGCCATTGCTGGTGTGTAGCCGGAAGCTGCGGTTGCTTAGCATCTCCATGATGAAGCTCACCATGTGCTTGTCTGGGATGGTATCCAGAAGCTTCATATGTAGCCCAC
>NC_035898.1:18056917-18057196
tttttgtgcattttttttttatcagagctgCCAATAGCAGTGAACTGAAAGGAAAGCATCCTCAGAGGGACAACTGAAGGTGGAAATGAGGATTCGGAGCAAAGGCCGTCTTGAAGggcaaagagaagaaaagaaacctTTCCTTTCTGGACCACAAATGAAGATAGCACAAAGCTCAGAGCTGCTAGGCGCCGCTCGGAGTCGGGGGCTTGTTTGTTGCTTCTGGCCGTAGATTGCACCGCTTTACCACAGGAGAGGCTGTGAATCGCTGAGCTGTTC
>NC_035898.1:18066292-18066568
cattataaactacaggtataagggtttataaagaaagggcttataatgcctttctttaataatatctgttcataagcacattgtacaatgtagtgttgtaatgcactataacacggatttggtatattttggtataatgcattataatatgcagctatgatttctcaaaactaagcttttatataagtgaaATGAATTTtctatgctttttaaacatgaagtaaattttattatgcctcactataatgttttgacagtaatgactgtatataaggc
>NC_035898.1:18126262-18126702
gcattttgcagagaAAAATTAACTCAAATATTTGATCCTTCTGGCAAACAAGACTTGATACTTGGTGGCAAAACCCTTGTTAGCACACACAGCAGTCAGACATTTTTAATAGTTGAAATTGAGGTCTGTGCACATGTCAGGAGGAGTTTTAGTCCACTCCTCTTTGCAGATCATCTTTAAATCATTACAATTTTGAGGCTGTCACTTGGCAACTCAGAGCTTCAGCTCCTTTAATAAGTTTTCTATTGGATTAAAGGTCTGGAGACCCGCTAGGCCACTCCATGACTTAATGTGCTCTTTTTGAGCCACTCCTTTGTTTccttggctgtatgttttgggtcattgtcatgctggaagacccagccacaaCCTATTTTTAATGACCTGGTGGAGGGAAGGAGGTTGTCACTCAGGATTTTATgatacatggctccatccat
>NC_035898.1:18130060-18130288
GAGAAGTTATATTGGAAATAAGCGAGGGGTGGGCTTAGGGCACAGAAATAGCTGGCGCCATCCATGTTAACCATAATCAGTTCAAGCCTGATATGATTATTGTGTGGATGGTTGTGTGTCATAACACATCTGCACATCAGGCATCTCCCTGTGAATTCTGTGATTAGTTCAGCCTGGGTGGTTCAGCGGGTATCGCTGTGGCGCTCAATGAACTGCTGTGCATTTATA
>NC_035898.1:18286211-18286442
CTTATTCTGGACGTATTTCAGCACCAGTAACTACAACAAAGGATAAATAAGAGAAAtaagaaatctgttttttttttaggagagagaCCATTTTCATGTAGATTCTTCATGACACTAAAGATGGGTTATTTTGATGAAAATACAGATCGAAGATGCAACCAGGGAAACTTGGTAATGCATCATCATGCATGGCTCCTTTATTGACTTTCAagataaaatgtactttattat
>NC_035898.1:18312640-18313006
atttaagctgcatggtgcacagttAACATCTCTCCTATAGAATGCTAAAATAGGATCCTATGTCTTGCAcacattaaaagtaacattcccaaaactaaaaattaaaacaatgacACAGCTGGCATATTTATGCATTATTAGACAGATTGAACTTTCTGGGAACACTAACTGAAACCTTGTGGAATCATCAGCATATGAGGTTgcaatgttttggctgctctttGTATAATGTAAGGCAGCAAAAACAATGACCTAACTATACATTTTGTACAATTTAGCACTTACCCCTATGGAATAGCGAAGAACTCCTTTCATCTGCGGCATTTCCAAGACATATGAGAGATTCCTCGGCTGGATTCCTTTCAT
>NC_035898.1:18341560-18342001
TGCAACCACTAGGGGGAGCCCGCGAGAGAGTCCAAAATTAATGGGGGTGAATagagctaaacggctaaaaagagaaattaaaaataataatattcatttgGCCATGATATTACTTTCAATTTTGGAAAGTAGAATTGTGTGTtttgataaaaatgtaaaacaaacttgtccagatttgtccatttttctACAACAAACGGATTTCAATAAACAGATTCGCTAGCATTTATGCTAATGTGAGCTGATGCTGGTGATGCAGccagtttttttatgtataaaaagtGTATTACTTGTGAGTTTAAAcgctttaaaaaaacttttagttcATTCTTTTCTGTatgaaaattattaaacattaataaactctgattttgctccaATGCTCCATAggaacccattcatttttaaCTCGCACAAACACAAAAGAGTGGGAATTCTCCT
>NC_035898.1:18390599-18391370
atagctaatgtaacagtacagagaattaatgtgagctatagctaatgtaacagtacagagaattaatgtgagctatagctaatgtaacagtacagagaattaatgtgagctatagctaatgtaacagtacagagaattaatgtgagctatagctaatgtaacagtacagagaattaatgtgagctatagctaatgtaacagtacagagaattaatgtgagctatagctaatgtaacagtacagagaattaatgtgagctatagctaatgtaacagtacagagaattaatgtgagctatagctaatgtaacagtacagagaattaatgtgagctatagctaatgtaacagtacagagaattaatgtgagctatagctaatgtaacagtacagagaattaatgtgagctatagctaatgtaacagtacagagaattaatgtgagctatagctaatgtaacagtacagagaattaatgtgagctatagctaatgtaacagtacagagaattaatgtgagctatagctaatgtaacagtacagagaattaatgtgagctatagctaatgtaacagtacagagaattaatgtgagctatagctaatgtaacagtacagagaattaatgtgagctatagctaatgtaacagtacagagaattaatgtgagctatagctaatgtaacagtacagagaattaatgtgagctatagctaatgtaacagtacagagaattaatgtgagctatagctaatgtaacagtacagagaattaatg
>NC_035898.1:18409014-18409458
tttttgttgttgttgttgttgttgttaatgaTGCTCTTTTTGAATGGGTGCCCACCTCACCACAGGCTTTTGAGGAAACTGGTGTTAACTGTCATTCTGCTCTTTCACTGAGTGTAGGGAAATTACTGGTCAGGCTAATTTGACTGTATTCTACAAATACAGACACTGTGTCTATAGAGAACTGTTTAAATTgccagagtattttttttttttttagactaagAAACGCAccctagggctgcaacgattagtcacaCAAAGTGATGGGGATAGAAGTGCAGTGGGAGATGggaattacatatttaatcactaaatatcaatacaattcatgtttaaacaacatctagacatttttaaataccttttaaCCCTCTTATTATGTCATATTTgccaggaacagcaatggtgttccagggTTAATTTGACtgtgtgcatgtttaatta
>NC_035898.1:18419401-18419761
tagagcatttatttgcaaaaaagagagaaatggctaaaataaccaaaaagatgcagagctttaagacctcaaataatgcaaagaaaacaagttcatattcataaagtttaagagttcagaaatcaatatttggtggaataaaccacAGGTGGAATTAATCCCAGTTTTAAACATggatcttggcatcatgttctcctccaccagtcttacacactgcttttggataactttgtctttactcctggtgcaaaaattcaagcagttcagtttggtggtttgatggcttgtgatcatccatcttccttttgattatattccagaggtttttaatttggtaaaatcaaagaaactcatcatttt
>NC_035898.1:18439005-18439416
gatcataaaccagccaatgagaCAGtggtttagccccgcccactgcactggccaaaaaaaaagaatcagcaACTCAGACATTGGGGAATGTCAGCACTATAGAACAAAGGAATGTACACAGTAAATGAACACAGTTTTGAGAaagtatatattaatttaattatatatattgcattttcTGGTTCAACACGTTTATGTTTGACATTTAAAAGCCGTAAGAGTGGGATGCATAAGTTCATTTTTTGACATGACAACAATTCAAAGATGAGAATAGCTGGAGATGATCTGTTCCAACGTTGTAAAACTGTCAAGAAAATCATCTTCTGAAATTCCAAATTTTGTATATTGATGCATGTATGCCCTGtggaggaaaaaatatatagaaaatctCTTTATTAAGCACATTCATAT
>NC_035898.1:18542551-18542827
CTGTTCTGTTTCACTTTCCTTAAAAAACCTACATGCAGCAATACTCCAGAGTCAGATTTGAGTAGTAAACTTGTCCTTTTTTGGGCATCATAATAATAACTGGGTTGTTTTTCTTTATGGGTCGTTCTCTATTTGGAGTGGGAAACCATGTCACAACGGTTTCAGGGCTTAAAAACAGACTTGAATGATTATACACAGCTCTAAGAGTGGGTAAGTGGGTCACTATTAAAATATTGTGCCTTTTGGCCTCCAAAACCTAATAATAAAGACTTCAGA
>NC_035898.1:18552691-18553077
GCTGGCAGTTAGTGAACATCATGACCACGGAGTCACGGAGCTGGTCCCGGAGCCCTGCACCATATGCCGCTCTACACGGCCGTCTTaccaacagaaaaacaaacagtacTGCATGATCAGACTACAGCAGTTTTATTGTACACATTCCTGATTACATGAGCTGATTGTATTTTAGTTTGTGctaaacactgtaaacccacaatcaGCCTGAATTCTACTGGTTAAAAGTTTAGAACAACCTTACTGTTTAGTAGTCCAGTAGCTGTAGCAGTAGCTGTATGACCCAGACAAActgctttattattttcttgctttattatcttattaatgactttattactgcagttcttcacctgtcagactaaTTCTAATtcatctcttctctg
>NC_035898.1:18573578-18573844
ctaaAGTTGGACAAAAATACTAAAGGAATAAAGAGCACAATCAGCTCTCCCTGCTGctcgcctctaaacccatacatcacccagtgcctctcccaaactacccctcccattctTTAGCCTTTTTCAGATTTGGCTTTTCAGAGGCTggagcaaaaatcagggggtttagtgcccctttaaagcAACCTGTGTTGAATACAGCATCATTCTAAAACACAGCTGAGGACTTCAGGCATGTTAGCGTGTGTCACACTGCTTTGCATGGA
>NC_035898.1:18601796-18602078
CAGACAGCATCATATCTGTCCTTACGACATGCTTTACTAACCAGCTGTAGACTGTAACTTTGCAAAATCAACTTACATTGCATAATATTGCATATAGCAATAATATAAAGTACTAgtgaaaaaagtttggacacattcaaTTTTCTTTCTATATTTGTAGCAGGTTCtgatgcatcagctcacagacgccttgtgctgatcgacatcaccctttagacagatgagggaaaagagcaccatctacccacccagagagagcaagaccaattgtgctctctcagg
>NC_035898.1:18635805-18636077
CCTTTTGGGCGTTTTTTTTTAGGGGAATACTGGTGGGAGGAGAGAACATCGCGGAGCTGGATCTCAAAAATAGCCCTTCAGGAAGGTCTGAGAGGAGGCTGAAGTATAAATACCAGCGCGTTTAGgtcgcagagagacagacagaagaaaAGCGGACGGCCTTGGCAGTCTTTATAACGTAGAATTAGCTGAATGAATTTGTGAATGTATGAAGGTTAATGATGAAGGCAGGTGCTGGATAGGTTAATAATAGTTTCTGTCATTGAGTTTAA
>NC_035898.1:18711763-18712284
GCACCGGAAAGTTGCCACTACCAGCAGCactttgacctgcagcactgctACAGTCACTGGCCCGCCCTGAACGATGCAGGAACCGCCTCAGAATACACAGCTTACAGCTCTTCAGACTGTTTTTACCCAACCTTTGGTGAAGATCTCTACAGCAGGAGGGAATCGTCCAGCGCTGAGCTGTGTTACCTATAAGAGCACTTTGTCCAAGTGACTGTTTTTGTACAGTGTCATGAAACGATGTCCAGCTTTTATCATTAGGTTTTTAGGTATTGGTTACGTTCTTCATCTCATcgtagtttttatattttttgaggAAAGCTAAACATACACTTTCCATTACAGACATACTCCAATTACTCCAATTATAACAACAGTACGCCACCTGGTTCATATAGAAATAGAAGCCTTGTTAATATCAGTGACGAACaaaattgtttttgttgttgttttattgtttctttttttacaataaaattcgTAATTCGTAAATTTTTTTTCGTATTGCTTGAAtgtcattatgt
>NC_035898.1:18715409-18715698
atactGTATACAGGACACAATACTGTAGGCACAATACTGTATAGTATAGAAACAGCTAATcccttttttttacacctgcatCTAGTTATTTAgggatttttgtttgtttgtttgaattaTGCATGCTAAACATATTAAAGCATCCCAAAGAAGACGCAAGACTCAAATCCAAGGCAGGCAAATAAGTTGCAGTTTTCTTGAACGCGGTAAAACTGTccgtgttaaattaactcctaCAAGTTAAATTGTATTTAGCTGAACTTCGTCAGAGTTAATTTTTACTCTCATT
>NC_035898.1:18756730-18757006
acggatcatcttcatactagactacatatgtctgctatgttcttgctggagtgtgatgTGGTGAtgaggtgtgatggatcacagtataaaccaatagggagtgggAATGGTATACGTTTATACTTCTCTTATACATCCAAtaacaatcagattcactctatctggatggagagatttatctggatacgggttttattgaacgataagaagccggaatgaaaacgagctgaaatgaaataggagtaacaaggctatttttacaatttaaggAGTAGa
>NC_035898.1:18793054-18793679
CAGTTAGGCTAATTTCCAGCTTtctgtctcttctgtctctGTCCCGCCTCCCTTACTGCAGACTGAAAGACGTCCTTACCTCACACAACTATGCATTTCCTCGCACGCACACTCTCGCTGAGGAGCACAGGTGATTCTATATACAATATCACACAGTGACTGTGctctaatattattttaatgatagtttttttaatgctatttatggaacttatataaaaaaacactgctttttttcttttattttctttttttacagctttaccGCTCTAAAGGGAGACTAGATAATGAGGAGTCCTCTGGAGGAGGCAGACGACGAGAGGATGCCGCAGAGCCGTGAGTGGAGAGATTACCATCATGGTGTTCATCAGTGTGACACTTCACCACTTCCAGCAGCACCAGCCTCAAACACAAACCCACCAAACTCGCCCACCTCAGCACTTACAGGGGTCGGTCTGGAGCTGCATAACCACATTCCAGACATCAAGCAAGCTTCAACCTCTTCAACAGGTGGGTTCAAGATTTAGGACTGTGTTTATTACCAGTAGTTTTTAATGTTGGTATGTGATCATTAGGTATTATCATTGTTTATATAAGAACACTATTGCAGCCTGGATCATTTCTA
>NC_035898.1:18847007-18847265
ATATTAAAcctgtaggagaaaaaaaagtcagtagataaaactttaaatatttatttatttatttatttttcagattttttaagaATGATTTAACAAAGGTTGACTCTTTTTATAACAAGAATtaaaatatctattaataaaaataggtaaattcaataccaaaaaaacactataatctGAGCCTTTTGATTTGATTGGATTTGATTTgactcatattcataaatgcgCCATACAATAatttttgtaaaacatttaaaa
>NC_035898.1:18850729-18850965
AATATGGATTATTGTTATATTAACAGTCTATATAAACTGTCTATATCATTAAGgccttttaaaataataaattacttgTATAACTGTCCAAGAACACAAGCCTGCCTGATTAAACACATCACTATCTAAGTCATTTTCTGAAACACATTGGATTAAACTGTACCAGCATCGCTGGTTTATATGAATAACCCAAAACACTGACTGCCCAGAACTGAGGAGCTCTCTGTTCAGAGTGC
>NC_035898.1:18878552-18878797
tacttatcaTAGTGTCCGCCATGCTCCTGATAATACTGGATACAGAGGGAATAATAGACTCAGGAAAAACTGTTCAACTGAGTGAAAATCAAGAGTGAAATGTCAgcagtttataatgtttttgtaattAACACTGTTACATTCAAGCAGTTTGTTTTCAGTTCTGTATGTCTCTTCCTGTATTTCCCTGGCAATTTGATTCTCTCAATCTGGTACTAGATActttttatacagctctgaaaaaa
>NC_035898.1:18885933-18886300
tttttttttttttttgtaaataaaaataacataaaaaagaaaaactgcgaTTGTGTCTCTGGTGTGCTGTTGTCCTGCTAGCCACGGACTTCCGTGCTCTGTGTGATGAAGCGTGGGGGAAAATATAGTAATATCAAGGCACTGAATGATTTGCATTGTTATATTAACGTCCAGTAGAtagatttttctttcttttccttgttTTTCTGTCCAGTAGTTTGATGCAGGTCGTCCTCCATGCCTTCAGGTGGCAGTGAAGAGTAGATGGCTGCTTCCTTAAGGGGTCCGGTCAAAAGATGTTGTCAGGACTTGGCAGATTTACacttatttagatatttaactttaagagagtgtgtgtgtgtgtgtg
>NC_035898.1:18887747-18887976
CCACAGAatctgtattatatatttttcttttttcacaaaaaaaagaaaagaaaaatctcCAGAATGGCTTTGACGTCATTTGGCAATATCCCACCTGaaatgtgaggaaaaaaaatcataaaaaaaaaaaaaaagttaagaaacgTGATATTATGCATACTTAAAGAACAGAACTGCAGAGGAACGCTACGCTAAACTACAGCAAACAACAAGGCGCTTTCACAGCGGA
>NC_035898.1:18895604-18895860
GTGAATTATGCTAATTGAAGCATTTACTCTTAGTGGTAAGGAACAACACTGCACTTAATATTGattgaataattagtaatggagttagtaatgaaatagtttcggacatcttttggataattaaacatgatcCGGATCAATATGACCTGTGAAATCCATttctgttcctgacaaatgaacataacaggagggttaaaatgcatttaagagTTTTGACAAATATTCTGACGTTCCCCCAGAATTTTCTGATAAATGT
>NC_035898.1:18896337-18896742
CCACAGCATTGCGGCGGATTTCATCAGCATCAGATAGGACGCGGCCGAGCTGCTGGATATTTGTATGCCCCCGGCTAACCCGAGGCTATCGGAAACCGCGGCAGCCTCCGCCAGCTAAGCAGCCGCTAATTACCCGTATCCCCCCACACCGCTAAGCAACCGGCTCTTTGTACTAAATCGCACGCTTTCTTCAAGCTTAGAGTGCAAAGACGCGTAAGAACACACTGGCAGAGGGGCTGGATTTGCATAGCTGAAGCGGCGAGGTGGTGAGGTGGTGCTCCTACCGGCGTAGTAGGAGAAGGTCCTCTTGAGGCGGTCGAAAACGAACCAGCGCTTCTTCCACGACTTGATCTTCCCGCCCATCTTGACCAGATAGCCCTTGCACATCTTCTCGGTGAGGATGAC
>NC_035898.1:18916250-18916484
GACTCTTATTTAGCCAGGCATTTCTTtacataattttataaaagTTGGCAAACGTCAGGAAGAACATGTTTATAGGAGagaaatatttaaagaacaaGAGATAAAAATAGAAGGGAAAAGAGACACAcctcaaaagagagagaaagggaggagcCATGAGGGGAAGGAAGGCAGGAAAAAGTGGGCGGAGTGAAAAGAGGCTGACGTGATTGAGCAGGAGAGGTGGGGGAGGAG
>NC_035898.1:18921794-18922083
GGTAAATGAGAGGGTCAGAATGGGTGAGAGATGGTAAATTAGAAAGCAGGAAGAATGAAAGAggaaatgtaaagttatttcTATTGTACTTCTCTTTGTGTTGATTAATTTTCTCTTAGTCTGTTTTCAGCAGCAGTAATAATCCAGGCCTACCTCCTTTATTGTGCTGGAGCTCTTAGGGAAAGTTCTTCCGCCAGTTAAGCTGAGATATCTCTTCTCCAGACCAGTCAGACGctccttctcctgtaaaaacaccCATTTGTGAGCTTCTGAAACATCGGTTTTAGCG
>NC_035898.1:18950163-18950402
AAACTTcttataaaaactaaaaacatgttattttacctcagaattaaacagcatgttttttccttttaaggTAAGCAGTTGAAATCAGGGTCTGCTCTGACTGGCTGCTGTTTTTCCTCACAGTGACAGCTCACAGCTCACAGCTAACAGCTAAAGCAGTGTAGCATAGCATATCAGAGTTCTGTTTATAGCACTGTAACAAGACAACTGTCTTTACTGTagttacaattatttattta
>NC_035898.1:18972297-18972565
tcagGATTAGTAGCAGAAGCACATTAATGCcatttatgttaatattttccCTCTTCTCACTCAGGAACACTactattttcattttcttttaaaagtataaaatgattaaggactgctgctttaacatTGAGCAAAATTGATCATGTTTAATCTGTTGGCCTTACCCTCCAAAACAGCCCTAGTGTATTAGCTAGCTATTTGGCTCTATTGGGTAAATTAAATGCCCATCTCTGCAGTATAGGGTATGATTTAGCCTGGATGCCAGATT
>NC_035898.1:18981436-18981824
gtgtgtatattaccTGAGTTGACTCTTGTCTTCATGCTGGATGTGTGCTGTCCCTCTGTCCTCATGCTCTTCATTCTGAATGCCTCCTCGGGGTGATTGAAGCGGAAAAAGGACGACTGGCCAAAACACAGCATACAGCCTGAAAAACACAGCCAAACAAGCACTTttagacatttatttaaatagctGATTCAGACAAAAATCTACATGATTTTGCCATTTCCCATCTCCAAACCACATTTGGCATCATTAGCtaaaaggctaatgtagctaacaataAATTATCAGCAAAAATATCCAgttaacattaaataaagtgCATTTAAAGTAGGAAATGACAATatggtcaaaattattttaaactcaTCATATATTCCTTAATTGTGGT
>NC_035898.1:18993989-18994253
AACCTCTGTAACTATAATACTCTAAAAATAGTATGCCACCAAAAACAATCCAAATGTTTAGTGATTTACTAAAGAGAAGTGAAAATGCACACTATTAAAAAAGACACAGTGAACTGTAGTGTATATATTCATAAGCAATCATGGAACAATCAGGTTGGGTTCATTTTTAACAGCTTCCTTAATGACATACAGTGACTCTGTGAAACTGTGCACATTACCAAATGGATGAGCAGAACTTTAAAGGGTTAAGATGATTCCTATGAT
>NC_035898.1:19007497-19007819
taacaAACACAATTGCATTgctaaatattaatagaataattaataatggagttaatggagttagtaattaaatattaacactactttttaggattttttttggtttcagacatcctttggataattaaacatgcaccgggtcaaaaatgacccgggAACAGTATTGCTTTTCCTGAcgaatgaacataacaggagggttaaagacaataaactttccaTTTCTGCTTACACATCTAATTTTGGAACCTGAAAAAAGGTTCCAGCTTGAACCAAAGTTTGTTAAAGTAGGTTCTTCAGTgtgtactgtaataatatacacaca
>NC_035898.1:19014571-19014784
CTAGGGCAGAGACAGGACCAATAACACAACAAAGCCATGTGCTTAAGGAGCACAtaaggaggtaaaaaaaaaacaagagaactGAGGAAAAGAGCAGAAGACAGATATAGGCTACAGGTGTGACAACAGGACATTAACcagtattgtgtttttgaatGGATGTGATTTTTGCCTTTTTAAGAGTTGcaacaattctagccagatgctgccggt
>NC_035898.1:19036730-19036934
aatgttgtgtgcattgcaatatttagagcagaactgtgctcttaccctgctaattgaaccttcacactctgctcttactggtgcaatgtgcaattaatgaagattgaacaccaggctgctccaatttagccataaaacctcccacactaaaatgacaggtgtttcagtttcattgtctaacccctgtatgAAAGTAGACAAGTA
>NC_035898.1:19065030-19065308
tactttCTACCAGTACATTATTATCAgccactttaatttaatttaatttcacagaatgCAGATGACAGATTtgacttttttaattatttttttctagatagtttgtaatttttttaaagaagtgaactgggttttttattatttacatcatgtttaaaaacatgtaacaaaCAACCCAAAGAACAAGGTTTCTTAACATGCCTATACCAGGCGTGAGCAAGTGGGGTATAAAGCCCCAGCATTGAGCTATAGagaagtggaactgtgttctctggaat
>NC_035898.1:19105468-19105778
TAAAGCCTCTGACAGAGCAGCCTCTCAGCGACTGGTTCCTCAAGATGTGCAGCAGCAGTAGCGAATTCTTCACCAAACTTAAACTCTATGCTCAAACTTGTCGACACGACTTGGGtatgatttataataatttcATGCTTAAATTTTacgttatttaaaaatgttagaaCTCTTAAGTACTTATGTTTCCAGTTGTTTGGTTTAGTATAACTggagtgtttttctctctctattttgcCTTAGCTCCATACCTGGCAGGCCAGACTTTAGACAGCTCCCTGCTCTCCCAGCGAAACCCcccctccagctc
>NC_035898.1:19218304-19218514
ctggacaggaataaaatcacagaggaccccctataaaagataaaattaccccagaaccccctgagaaacttatcctgtccagatagggctttataCACAAATGGAAAAATTGCTTAAACCAAGAGTTCCTTATTTGGGCATAATACTGACTGCCAAAATGACTACATGACTCAAGAGGTCTGTACTTGAACTTGTACATAAATAACACAC
>NC_035898.1:19221424-19221769
acaatgtcaggattcatggggctggaattgtgaaagagagattcagggagcatgagatcatcattttcacacatggattgagagagagttcaccacagagtccagatctcaacctcattgagaatctttgggatgtgctggatggagaagagctgctttgtgcagtggtcagactctaccatcatcaatgctgctataacatcttggtgaaaaattaatgcaacactggatttaaataaatcttgtgacactgcagaagcttattgaaacaatgccacagtgaatgtgtgctgcaatcagaGTTAAAGGCgttccaaccaaatattagagtgtgtgacctttttt
>NC_035898.1:19281929-19282175
CCATTAAAGAGTGGAACTGCTTACCTGATTCACTACTGAACACTAATAGCAAAAcaaggttaaaaaaaactaattaaaaaacattatctaaAAGACATGGACGATATATGAATATCTGTCCAAATGTGAACTATAAGGGatagatttaaaataataattatcagtCATACCAgttattttcttaaaaagttTCTTAATCCTACTATCtttattttgtgtatgtattGCCTATGAATTTGTGTACAC
>NC_035898.1:19293010-19293274
CTAATTTTAGCCTTTTAGCTTGTTAACTCGCTATCCTGTTGTTTTTTGGCGTGGTAGCGGCCGACAGTCCCAGCAATAAAGAGATGGCTGTGTTCCTTTACCCTGATTACTACCTTTTAAACATGGTTGTGATGCTCAGGGGAGCTAGTAGCTCCGTGGGCCAGAACGAACTAAACTTTCCCTTCCACCCGTTCTGAGGTAATACCCAAACTTTGGTTCTTTTTCAATGGAAAGGAACCCAGAAACATTTACTAAGCGACGctt
>NC_035898.1:19306179-19306482
TGACTTCTAGGGGTTAACAGGAATTGGGAACATAGCCAGCAGTGCTGTGGAAAACTACACTCTCAAAGAAACACAATTACGACACCTGTCTTTTGCGATTACTGCCAGCACTGTGAGCTGAGCTTTAGCAGCAAGAGGTGACAGTTGAGCATTTGCCTGCTGAACTGAGACTGAGAgggtatttttttcttcaaaccAGTTGAACAGGAATTAGTTTGGTGAGTGAAAAACAGTGGCGTCTAAATTACTATTTCTCAAAGAGAAGTTTGTGTGTAATTTCTTGCCTTGTATCGCCTTgagaaa
>NC_035898.1:19330042-19330253
AGGTTCTTGTGCTCAAATGCTGTGTTTGGTTTATGCCAAACTTGCATTCTGTTACTGTGCCCAAACGATCCAACTTTTGATTCATCATTCCAGCACACGCTGTTCCAGAAGTCCTGGTCATGGTCTAGGGGTTCTCTGGCAAACATTAGTCTTGCTCTGGTGAGGGTTTCCTCATTTTACACCTCCCCTGAAAAACAAACTTGTTTGGCTG
>NC_035898.1:19346956-19347477
GGGTTCGGTCTTCGCTCTGGTGTCTTCCTATGCCCttgtgggtttcctccaggtGCTCTGGTTTATTTCACCTCTCAAAACACATAAATTGGCCAAGCTAAATTGCCCCTCGGTGTGTGGAGCCCTCAAATAAACTGGATGATGAGTATTTTAGCCTTTGTATCCAGCGATTCTGAGGATGACAAATATTTTGACGTGTTGGAAATTCTGTACTGTTGGGTTTTTCTGACTTGTttatgagaatattttattgcAAAACCTTAAACCTGCCAACCTTAAAAGTGTTAATgcatgtaattaatttaaattttaatttggatttttttacacaattaattacgccaccaaatttgaccccaacttctgccgTAGTGTGCCCTGCACTCATTGTTTCATCTGGTGAAGATGAGATAGGATCCCATTTCAGTTAAATTtgagtggaattaaagtgcatTACTGTagtgaaaaaggaaaaaacacagcCGCTCTCGTTTAATATTCTAGGAATTATTGATGGcagt
>NC_035898.1:19378902-19379144
ATCAACGTCTCCAGGGTTCACAGGGTTCTGGAAAGATCTGCTGTCAGTCTGTCAGTATAGTGGGGTGAAAAGTGGTCATGGTTGTAAAAGCCCATGTGAATGAATTCCACTATAATGTagactacactgaaaaaaaatgatgagtaaaatttactttaaaaaagtttcgcaactttttctgcatttgctttttttaaagtaaatttaatttaatataaatttaaggAACTTCAACTCGtttt
>NC_035898.1:19382335-19382605
CAGTGGCACATCATATAAAACCATTGCAATCAGCTACATCTAAAATCATATTTCACATCAGATTTAAAATGTCTTACAGATACGTACAATGCATTTTTACACCATAGTGGATTTACATTCACACTtgtgtatgcacacacacacacacacacacacacacacacacacacacacacacacacagcatattCATTCACTTTAACACACTATTCAAGATGTATGGATCATGCACCCTGAAAAGATCAAGAACAACACGCAACATAACAAGCT
>NC_035898.1:19385349-19385998
ttttccagagctgtgaatgcttatattaagcaaatatATTTTCCAATGGGGTAATCATATTTGTCTTAGTAATGTCCCTTAAAATAAGTCCCCACATGAGTGTAGTAAGATctaaatcaagttttttttcagtaaaatttTCTTAAGCTACTCAGGGCCTGTGCAATAATGTgtagacagctctggaaaaaataagagagcacttaaaaatgatgggtttctttgattataccaaattgaaaacctctggaatataatcaagaagaagatggatgatcacaagccatcaaaccaaactgaactgcttactactgaaccaggagtaaaggcataaagttatccaaaagcagtgtgtaagactggtggaggagaacatgccaagatgcatgaaaagtgaaaactgtgattaaaaactggggttattccaccaaaatttGTCCATACGTCCATCCATAACTATGTTTATGGGTAGACGTTTGCAAATTTATGACTAGTACCGTATACTGATAAATGATTTAGGTCTATTTACCGGCATCAGCATGGCACAGTCGTCAACCCGGCACAGCTTTGTGACACAGTGCAGAAAGACAGTGGACATTTTCTGGTTTTTGTGTTTCACAAAGCGAAAAACCTCAAATGCAAATCGGCC
>NC_035898.1:19391374-19391731
taaacgaggcattaataacttaaaaagtgcacaagaagcttattaaacaccactgtttacatcccataacgctagcttcagctccaaaCGCCTCCATATTTGTactaaaaataacataatttgCCCCGTGTCACCAGTCTGAAGGgcgtttggacaaactgttaaaatttctggatctctgaacgctgtaagagaacggaggtgtgctattcatcaaagggaagtactttttatcatgttttactacaacaaaagtccattttacaccagggTCCCCTTTGAGTTACAGATTGAGATCTCAATAGAAAACTAAAAagatatctgttttaaatgtcatttaaCTACTAAAGAGAACTG
>NC_035898.1:19409192-19410288
TTTTGTATAGATTAAATTTTATAAGAGAGAATGCAACTGATCAgagctgttttttctttttgtgtttcttAATTTAAATGTAGAAACCAGAGAATCAGAAGATGGAAAATCTGAGGAGTATGAACTGGTAAGGcagcaagagagagcaagagattaaagaaatagagaaaactgaatcactgaagaGTGATACAGTGGATTAAGGGTGTGTTAGAGAGTGATGCATTAGATTGAAGGTGTATTAGAGAGTGATACAGTAGATTGGGGGTGTGTTAGAGAGTGATACAGTAGATTGGGGGTGTGTTAGAGAGTGATACAGTAGATTGGGGGTGTGTTAGAGAGTGATACAGTAGATTGGGGGTGTGTTAGAGAGTGATACAGTAGATTGGGGGTGTGTTAGAGAGTGATACAGTAGCGTGTGGTGTGATAGAGAGTGGTCTTAATCCGTGTTGAatgaaaaatagagaaatagaggAGTAAAGAACGCAGAATGTTATTATATGACAGTGATCTGTGTTTTTTAGGGTCAGTCTGGGTGCAGTTATTCATTAGTTAGTGTGCTGTATCACATTGGAACCAGCATACACTGTGGTAAGTGTAAGCTCCTTCACACACAATCAAGCATTGAGCATTGATATTCAGTCCATTCATCAGAATAACGTTAATAAAGGCagatttaagttttgttttactCTCATTATTactattctctcttttttcttttaggaCACTATATGAGCGACTGCTCCAGCAAGTCGGACTCCTGCTGGCTGTCCTACAATGACAAGAGCGTCTCCCTGATGACGGAGGAGCGGGTGTTGGAGATGAGGCGGAGCAGTGCTTATGTTCAGTAAGCACTCTCTGaaataaaaatcttttaaatacaTGATCATTATGAGTACTAGAATTCATTAATAGGAGTTTAAATTAGACTAGAATTCACACActggagtgtgtgaggtgtgtttgtgtgtgtgtgtgtgtgtgtgtgtgtggtgtgtgtgtgtgtgtgtgtggtgtgtgtgtgtgtagcaagGGGAGTGTGTAAggggtgtataataataataataatataataataataataataaccttt
>NC_035898.1:19422901-19423171
TTGGAACTGAATGACATCATGCAactttttaatatgttaaaaatgacCCTCGGATCTGTCTGAAATGCTTGATTATAGTGCAGCCGACGTTACAATCAGCTGTCACTCATCCTTACCTACATTCAGAGACCAAAATGACAATTTCAATTAATGTGTGATTAATTGAGCAGCTCTAATCAATGTGCTTCAGTTTATTGTAAGATAAAATAGTGATTTAATCCAGTACAAGTCTCCAGCATATCATGATGTGATTTTAGGTAGAATCTAAAT
>NC_035898.1:19431168-19431640
CGAGGGGACATCCCAGACCTTTCACAGGTAAGGATATATTTTTATGATGTACATTGACTCTACTGAGATGGCTTAGAATGGTAGAGTTTTGCTTTCCTCCCTGAGAATGTCTACAGTCATATTAACACTCTTTAGTATGCTCCAAATCTTTGCTActatctttctctttcgctGTTAAACGTCTGACAGATTGCTAAATGCATGAGGGTCATGAAGCTGCATGTGACCGGAGATCTTCTCACTTCCCTTTTCTTACTTTTACCGTCTACAGCAAATAAAGGTGTTTAGGGTGCAGCTCTGACTAGGTGATTGGAGAATACCTGTTTGTTTGAGATTTGGTCTTAAAATTACGTAGGGAACTAAACAGTCAGGGTGTAGAGACAGTTCTCAGATCAGCCGCTATCCAGTCATGTTGCAGAAATCCTGCAACTACAAAACATGAGCACATGAAAATTACAGTATACGTACTGTA
>NC_035898.1:19444248-19444457
aaaaatagtttttattttaagtaaaataagtaaaactttCCCTTTTTTTGAATGGTTTTGCTTTCAGATGCAGTTTATGTAACCCCAGATGAAGTCGCTCCCTGAAGTCAAAGCACCACACAGCAAAGCTCTGTTGTCTGTGCTGCCATGCTCTTCAGAGGAACCAACCATGTTTAAAACGTCAACGGAGCAGGAAAATGAAGGTGTGA
>NC_035898.1:19484092-19484506
GACCACGAGCAGCATCCAGCCTGCAGACGACCGAGGCGAGATCAGACTGGCTGTCCGTTTCTTACCGCAGCTCACCCACTGTAAAATCTCATTATATAACAGTACTGCTTTCTGTAGCGCAGTAAAAAGCTAATTATATACTGAGTACATGTTCCTATTGATTATTGTTCTTATTGATTGGTTCTTATTGACTTATACTCTCAGTGTATGATGTCTGTTTCTCCAATACAGCAAAGACAGTCCCCAACTCAGGTGAAGTGCATATCTGGGTTAAAGACTGCAAGAACCTGCCCTTGATCAGAGGAGCGTCTATAGATCCATATGTGAAATGGTAATGCCTACAAACAGCACAAGCACATGCAGTGCTTTCTGGTGCTcttttattatgcagtgatgtaaatattaaatattagg
>NC_035898.1:19533531-19533828
ATGAGGACAAGCAGAAGATCCTGGATAAGTGCAATGAGGTCATCAGCTGGCTGGACAAGAACCAGGTGTGTGTTATTATAtttcactattacacactaaaGCTAAAAGCAGGGGAACAAactgtctttatttattctgcTGTAGGTAGCTCTAGAATGCTCTTTAGAACCTTCAAGAGTAgaaattgttttttacttttacagtgATTTTTCCATGTTTGTATTACTtggtattgtacacaataatatcaacaagatttttgaatatcatgaacaatataatacactgaaatatcag
>NC_035898.1:19543887-19544163
GTGTTTttccatttagcacaagctaacaatAATGTGTGGTAAACGCTaagcatacagctctgaaaaaaaaaaatagagaccacttcatttacTGAATAAgattctctgatgttgctattttataggtttatatttgagtaaaatgaacattgttgttttattctataaactacagacaacatttttcccaaattccaaataagaattTTCAGATCAACTTCCAGATCTTATCTCCATCACCTTTTAAACTGTGAGCACTTTTTTAGGTGACCTTAT
>NC_035898.1:19545691-19546140
cagagaacaaCTTTACAAGAACATTTCCAGAAGTACTGTTCTTCAAACGTTCACCTCCAGTGAAACGGTACACACTCCTCAGATCTTTACCTTGACTCTCTGAAGAAGTAAAGCAGAGGAATGAGTGCCACAGGGAGTCAGACAATTCAGCACAACTACTCTCCAGCTCTGGAGGGCAGATGATTATTACTGTGCTTCCTGTACTGGATGATTTGTGGAGATTGGGAGAGTGTGGGTGCTGCTGGCAGTGCTATCTGGTAGTTTTAGGAATGATGCAACTCTCTGGCTTCTGGGTTTTTGTGGGCATTTTTCTCCAGAGTACAGTTTTAAAGaacaaacagcaaagcaattaGTGAGTCATACCAAACACTGACGTGCCAAAAGTCTTGAAATAGCAGTAGGTAAACTGTTTATGATAAGTTACCACAGGGGatggatggcttgggaat
>NC_035898.1:19584784-19585098
CTCCTCATCAGCTGGATTAATAGTGCTGTAGATGGGACCCTCATTAGATGTTGGACTGTATGCATTACTCTGTTTGAGGAAGTTAGTGATGCCGACAGCTGGGAAACAAATGAAGGGGTTCACAGGATCAGCAGAAGAATTACATttgaaataaaagtttaatgAATGTATATGAATGTTTTATGAATAAAAGACTTCTTACTGTTGTAGTATCTGTCTGTGGAGTCATGTTGACCCGAGCAGCAGGTCATGGAGTCTTTGCTGGTGTGGGTGAAGTTGCTAGTTGGCCACGACTCTGCCAGCCAGGGGTAGTT
>NC_035898.1:19601306-19601617
ataaaaaaaaaagaaaaaaaaagagatgcatTAAATTTACTTGATTCAAATCTGTTTAACTTCGCCACACAAATAGCACAAATCATCACAATTGTCATCATATTTTAGTTTACTTACttttattaagaaatatattgatGCATCCTTGTTTATTCATCTTCAAACTTAAAATTGCATACTGTACATCTGTACAAGTCTGTACAAGTCTTATTGTATTGCATTACTTTTACAGTGCATGCATTTAACATGAGCAGGACAGAAGAAAGTGTGGcagattaaaataattacaggCACAGTTTAAGCATAggcca
>NC_035898.1:19629091-19629407
GGTGAGGTGGATTAAGTTTGGGTACAAAGTCTGCAGAAAGGCAGCCCTCCTGGAGggttaaaaaacactgatgtgtaTTGCTGTATCCTTTTATATATGAACAGTTGGAGAAAACATGGCACAGCCAGTGTCTTTGAACAAGtattacattcaacacacataacagcaacaaaaaaaaagacaaagtttCATTCACATTTTTATTCACATTGTGCATGCCGAGCATCACGCAACATTCACCCCAGGAAAAGGTTTAGGTAGGAAGGTGCAAGGAGAGCCGTATTAACACAGCCTTCAAAGCATCATTACTTCATAA
>NC_035898.1:19638552-19638826
tttgtgGGTTGCATGGACCTGCAACCAAATATAGATTATTACAAGTGGATGTGTAAAATACACAATAAGATACACACCTGTAAGTTACCCCTGATCTATTATGGTCTACAATGAGATGAGCAGAAAGCTTTACAAATCAGGCTCTTCAAGCTTCTGATAAGTGTTCAAATTAGCGATGAAAACACCTGTGAACACTTCTGAATATAGGTCATAAAACACACAGGCATTTTTCCATTTCAGCTAAAAGACCAAAACAGCACAGTCTGGCTGTCCT
>NC_035898.1:19641955-19642193
aaagaaTAGATGTGATTCGGAGCCACACAACAATACATCTGTGAAGTCTATACTTAAAGAGTGGGGTCAGATaacaaatactatttttttagtgtcataagtagtttttattattgtttttaattacgtatcttacttttgcaataaggtcaatgtacaaaacactatgcttaaaagtaaaatgtattttaaagttattttgtgtgcacattcttgcatgtaatttcctggggatgGA
>NC_035898.1:19643337-19643570
agtaaatacaggaagaaggtcttGTGTTCTGGTTTAATGTACATGTTTGTATAGTTCAACATGGAGCAACTACATATACGGCATTTATTCATAATTGTAGTAATTATCTGCCTGGGTAAAGCTTGGTATGGGAGCTGGTTAGCTCAGTTCTAAGGAGTACAGCTGGTAGTTTGGTCAAATTGAGATTAGATCATATTCTTCATACAAACAGATCTCTAGAGTTAGTTTGAGAC
>NC_035898.1:19689531-19689842
cgctgtgatgctactcagcaatgctgcatcagcatcagttggaaaagaggcggagtctgacttcacatgtatcggaggaggcatgtgctaatcttcaccctcctggtgttggggcatcactagtgatagggggagtcctaatgagtgggttgggtaattggccttgtaaattggggagaaaatgggataaaaattagaaataaaattttaaaaagtgtaatttatttattattctattgTATCATCATTAGGTTAGTGgaataaaatggtcttaaattgACAATAAATTGTAATCCAAACAGAAAAATTGA
>NC_035898.1:19693672-19693877
ATATATTCCCTCAGCTCGATGTATAGAGCATGTTTGTAGATTGGGGCTGTGGAACCTTTATATGGAGGCTGTAATGCTAAGGTTTGCAGCTCAGTCCTCGGGGGTCTCCTCCATCCAGCCTGCAATTTCATTCTGTTCCACCTCCCAGCACCTGTGCCTGGTAATCGAGGGCTGGAGAAATTTTCGATTGACTGGTTCTGATTAG
>NC_035898.1:19696069-19696370
ATTAAATGAATTTTTATTCCACTGTCCcccagcagcatcagcagcagcaattACTCTGATGTTCCTCAGGTTGAGAGGCGGTAATGTAAATGATAACATCACCACTGGAGGAAGGAGGAAAGACAGGGGTGCAGTGGCCATCACCTGCAAATGTAATTAAAGGGAATAATCAACCGTGATGGAATTGACCTCAGAGTCAATCTATGTGATTCGAGCCGACTTCCACTAGTTACTCGACAGTTAAAACAGCCCTTAAAAACGTTGCTTGTAATTCAGTTTTACGAGCTGAATTAATTCTACT
>NC_035898.1:19724269-19724567
GTGTTGTTGCTCATGTATTTTGGAAATTCATGGCTTTTTTGTATCAATATACATTCATCATAAAAAAATGGTTGATGACCATCCTTGCTATGCCTAATATATTAACtataaaaactggggtgtcgggtcactttttgtgtgagttcttctggccacgacacacatttttacagacttacgtcacacgtacagcctctaaaagagtaTCTgcctcagttttactgaacgcgagcggctggtggagcaatggagacttcagaagaggaaactcagagctcagtagctcattcactcatag
>NC_035898.1:19746761-19746976
ACCTGGTATTAAAAGTGTAGTCTCCCTTCTAGTTCAGTTCTATTttttccaaatagaaatattggaAACTATGTTTAGAATAGTTCTGTATTTTTTAGCACATTCTGTATCTGCCAGTTTTGTTACCCACTGTTGATTAGCATGGATACTCTGCTGAGTCTGTATTtagaaaataactgaaaacctgTTTACTCAGAACATCTGAAGGAAAAATA
>NC_035898.1:19786426-19786659
caaccagaaaaaaatgaaagagaacTAAAATGACTGAACATACATAAATCCCTTATTTATTCATAACGGCCCACAATCTTTCCATCAATTCCGTTAGAGTGAGCTTCAATACAACCACATACCACGAACAGAGTCAAACAATAACACAGTCCAAAACCTGGACAATATgtccaaaaatgtataaacaatTATCAAGTACAGAAGGTCACTTAAACACAGAGATAGCACTCTGA
>NC_035898.1:19795262-19795485
aggggtgtgccatatcatatcatacacaataatatcaccaaaatgttttaatatcgtgaacgatattataccctgaaatatcgtgccatattaccaacccctaattatcacatcagggtgctacttttttgctgtttttagcaaaagaaaaattcacactgttcttatttcccattatatatctactagagacagattatatctgtccagtatcatttatttt
>NC_035898.1:19810652-19810878
TTAAAGAACTTTGTAGgcatcattttgtttttttttattaatagctatAATATCAAACAGCTACAAACTGCTtatctgttttatgttttctctGTCAGATAAAAGATGCTACACACAAATTATCTATCCGAAAATACTAAGATTTGAGACGTCAGCAGACAAAGATACCAtgtctttctttatctttcttttaagTGACCTTACATTTGTACCATGTTCCTGTCAT
>NC_035898.1:19866160-19866411
ccgCATGCCGCGGTGCATTCTGGGTTGCGTTGCGTTAAGTGCAGCCCCGCCCTGCGGCAAGAAAGTTGAGCAgatctcaactttattcaaatgaatccagCCGCCacgctgcgtccagccaatcagggaacagcaggctgcTACGCCACACACATACGAGCCTCACACGCACAGAGCAGgcacattttaaacacagaagagaggctaaaaatggcagaatatggatttatacagctagagatcacagtgag
>NC_035898.1:19898946-19899147
ATAGCTGTGCTCAAATGTACACACTCCTACACGGATAACTACCTGCATTGTAGAAGTGTTCTCATCATAGCCTGCAGTGAACAGCACGCCTAGAGACACTCCAGTATGGATTTTAACCATTTTCAATAATACTGGTACTGTAGATGTGAGATATCATAcaacagaaatgttttaaataaaattattgtaaagTCAGTGGGC
>NC_035898.1:19902302-19902646
atttaccaatttaccaaaccaggtgttgattaatatgatgagaactagaaattaaactctattaaactctgattaggaggagagattaggagattaggagatgttttaaggaaaacagggctgtaaaagctctgctttttgtaaaattgctgtttgtatttattgtaatgctgtaatgtgttttactgagataataaacacttactgcacagataagaagatttttctttactgaaataactgaaataagaTAGGAActtgtgaaaaaaatgtatccgaacacacctcacttccagaccaccatcagtgtagatttattcataaACTCAGACACTTTTTTACCA
>NC_035898.1:19930884-19931113
CGAGGAGAATGACGACCCCGGGCCCCTTCCCCCAGTCATGGCCACGCTCAGGCCCCAGATATCCCCTGTGTCCTCCAGCCAGGAGTCCTACATGCAGCCCCCAGCCTACAGCCCCCGGTTCCAGAGGCCCATGGAAGGTATGAGCATCTTGGAGGGTAGTCGGCTTCAGGCCGCAGGGCAGAGCCGGGTCTTTCACAGGGTCTTCCCCCCAGGCCCTTTCTACGGCTAT
>NC_035898.1:19973086-19973293
ctaggttgttggtAGGTATagtagttgctaagtggttgctcaGGACTTGTTTTGGTGTTGCAGGGTGCTTGGTAagaggtgatttttttttgctaaattgggtgggtagatggcgctctttcccctcatcactcctagggtgatgtagatcagcacaaggctgcgtctgtgagctgatgtatcagaaccgagtcggtgcgctttcct
>NC_035898.1:20014005-20014420
GATCTGCAGAGGCCGGAGAGATCGCAGAGCGTGAAAAGCCGTCAGCCGCCCGGCCGTGCCAAAATGGCTCCAGAGCGAGACCACAGACCCTTATATCCTGTCCAGAGCAGAGCGAGGACTCGTAGCATGTATGTGCCGTCTCGCACCGACTACATGGATGGATACGTGTCTGTCCAGCCGAAAGTACCTAAGCCCAGTCGAATGGGTACTGCCGTTTTCCCCAACTACGGTTGCATGCCCCTTCACAGTAACAGACTCTACTCTTCAGCTGTGGGCCAAGGAGGATTTCTGCACTCTGAGCTTAGGCCTGAGACAGAGATATATGCAGAATGAACAGCGTTTATGAATTTATCAGACTGTAAAACCTCAGAAgtgtggaaaaaagagaaacaaaaaagaaaaagaaacaaaaaaa
>NC_035898.1:20052028-20052289
aagaaaaataattcacactgttctcatttcccattatatatctaccagagacagattatatctgtccagtatcatttattttactttaatcctgcatatatggagatattaggagtgcattattagtattattagtatcctgacattctggatcattgacaaaattcttgtatttttcatATCTCAGTtagtgccatatcatattgtatgcaataataaaatgtaattttcattttgttgctgtattgtatttatgaaata
>NC_035898.1:20114359-20114700
TTCAGAAAACAGGGTATTCATAAAGCTTTGAAATCACCTGTTGTTTCCTTACAATACCTGTCAACAAGCCACAGCCCAAACTAATTACAGTCTAAGGCCTTGGCAAAAGCTCTGAAAGCTTTAATCTTTTTCCAAACCTTGGAAAcctttgtttttgtaatgttacAGATCAGCGTTAGACCCTCGTGGGAAATTATATAGGGACGGGCTTTAAAAGTAAaggcaaaatcagaaaatcaggTTGCCTATGTACAGGAAAGAGTCAAAACCAGCGAGAAACATGACCAGATAAGATCCAAAACACTAAACATGAGACGAATAGATGTGAAACACGAGTCAAC
>NC_035898.1:20139311-20139706
AATGTCAAGCTTTTTACAGTCGGGCTGATCCCTCCTGTCTTTTTCTCCGCAAAGGTCAGCCCGAATAGTCAGCCGTCGGAATAAATTAATATTCGACAAAGATTACAAAAGGGTAGGTCAACCTTTCCGAGACTTTCCGTGGCCCATAATAACACGCACTGATCACCGTCAATTACGCCGCTATTTAGAGAATAGCTTTCTCAAACCGCGGCGTAACAAGACAAAGCCTGCTTTAATTAAAGTGAATCCCATGGCTCTGTCTAGCTTAATATCCTCTAATAGAAGAAAAGGCTTTTTTCCCTATTTGTCTTTATTTGGCATGAACCCTTTCATTCACTGCAACAATTCAATCTCAGAAACAGCTAGAGGTTAGCTAGTGTTAGTATGACTGCTTA
>NC_035898.1:20179871-20180148
TTATTTTCTTCGCTATTGGGTATTAAAACAGTAGGACATGTCGTGGTAATTTTGATCCAGTGAATCAAAGAGCCTGATAAAAAAATCAGCAAGGAACAGCTTAATTCAAGCATTAAATCAAGCAATCTAATTCTAGTACTAACCTAAAGGTCTCATCATCTCAGTTAAGATTCGCTCTGAATATTAGATTCCTCCTTAAAAGGTGCAGCTGTTACTTTCTCACCCCAGAGTGTGACAGCTGCaccttttaaggtggaaagaaaagtaaaatgaGAAG
>NC_035898.1:20206649-20206866
aagaagaagaagaagaagaagaagaagaagaggaagaagaagaggaagaagaggaagaagaggaagaggaagaagaagaagaagaagaagaagaagaagaagaagaagaagagaggaagaagaagaagaagaagaggaagaagaagaagaagaagaggaagaagaagaagaagaagaagaggaagaagaagaagaagaagaagaagaggaagaagag
>NC_035898.1:20210851-20211093
atatatatagagagagagacagagagagaaagacagcgagCAGGATAACGAGGACATCAGGGTGAAGAGAGCTGCCAGAGATGTCATCTTCTCAGCAGGGGCCAGTGGCACTCAGGACACGGAGCGGTCGCTAAAGCTGCGCTCAATCCTCCTGTGATCTTATCCATCACCCTGCACCACCCGATAAACTCCCCCACCCAGATTAGAGACACGGTGTCAAAATGCACTATTACTAAATGTGC
>NC_035898.1:20260818-20261362
cagttgtagcgcagaaaacgggccaaagagtctaaaagcggcgagaatgcgcagttgtagggCAGAAAACGGAccagagagtctaaaagcggcgagagtacacagttgtagcgcagaaaacgggccaaagagtctaaaagcggcgagagtacacagttgtagcgcagaaaacgggccaaagagtctaaaagcggcgagagtacacagttgtagcgcagaaaacgggccaaagagtctaaaagcggcgagagtacacagttgtagcgcagaaaacgggccaaagagtctaaaagcggcgagagtacacagttgtagcgcagaaaacgggccaaagagtctaaaagcggcgagagtacacagttgtagcgcagaaaacgggccaaagagtctaaaagcggcgagagtacacagttgtagcgcagaaaacgggccaaagagtctaaaagcggcgagagtacacagttgtagcgcagaaaacgggccaaagagtctaaaagcggcgagagtacacagttgtagcgcagaaaacgggccaaagagtcta
>NC_035898.1:20272120-20272515
CATATTGctttagaaatacattttatggaaatacagagaaagtatatttaattatttaatgtgtatttttcatatttagtttattaaattgaaaaatcacttttagtattctttacctaatttaaacatcTTTAAATAAATCAAGTATATTTCCTTTTTACAAGGAAAAAATCAGgcaaaaataccttaaaatatcatgatattattttcgggccatatcgcccacccctagcagGCAGTATGAGGAGAAACCTGGGTTTATAATTGGGTGTTGAGTTCTTGCTAAAGGGCATCTCAGCCAATAATTAAAACGTAAAAACGCCCCTAATATTGCCTAATATAGTTTATTGCCGCCCCCAATATTCCCCAACAGAGTTAACTTCCATATTAACAAA
>NC_035898.1:20339116-20339791
GAAGCTTCATTGtttctaatttaaaatattgtctCAAATTGAGATTCTGAGGGCATGTTTCTGCATCTTGCATCAAGATATGTTCTCTCACTGAATCTCACTACATCTCactacagttttactgctgctctGGCGAGTTTTCATCGCTTCTTTTGAAAGAGAAAGTTCTCAGCAAATATAACACCTAAAAAGAAGAGTTCATTCCACTGTAAGGAAAAGCGGTGAAGACACGTGTGTCCTTGAACATTCAATAATGAAAAaaggtacaaaaataataattcactcCTAAAGCGTAGCCTTGAATGCTTTGTGAAGCACATGTAGGGTCAGGGTGCTGTATATGAAGAAGTAGTCACGTAACAAAGGTGCTGAAGCACAAGAGCAATGAAGAGGATTAGTGATTAAATTTAGTTTACCAAATCCCCGTGAATCTCTATATGAATGTGGACGTGAGTATGGTGAAAAGGCTTTTAATTTCCAGGTGAGGTGACCCTTCCACGTATTCCATATTCCTGCAGCATGTGAAGGACTCGCTCACTCAAACATCTGCATGACATAATAATTGCATCACTAGAAAGAGCCCTCGGGGGAACGGAGAAGGAAAGAGGAGATTTTTTACATCCAAATGAGAAGCAGCTCGCCTTATTTGAAGTGGGATTCCTTACCTCTGCCCTC
>NC_035898.1:20361116-20361330
tccctcgcgctgtctcttgcttacttgcgctgtctctcgtGCTGTTGTGctgtctcttgctttctctctctctcactctctctcactcgcgctgtctctcgctttctctctctccctctctcactcgcgctgtctcatGCTCTGGCGctgtctcttgctttctctcactcagatGCACTGTCTCTTGCtcgctcactcgcgctgtctctcgctt
>NC_035898.1:20395911-20396130
ttttgaaaaaagtatcctcaaatgcgGTCACATGAAAGAGCATGAAAAACAATACgatatgatggaactggcactcatcaggagcgGCGCAAGTcgacagctccccagataagagcacctaaatgcttttgatttttggtttgtttaacacttttaagttactacatgattccttatgtgttccttcatggtctggatgatttcagtattaatttagaA
>NC_035898.1:20396390-20396827
CATGTCAGTTGGATGAGCACTTGAGCTGAAAGTGGTGTTGGTCTGAAGTTGCAGTGCTTTAAAGTGCTGCATTCAGATATTACAGACCTCATACtccaaaaactaaacaaatagcTTCTACTGCATGAGTGGCTAACAAATCGATATCAGCAGCCGGAGGTTTTACTCATGCTtcagtgttgtttttattgGCGTTTCTCTTTCCAAGTGCTTAAACAGAGTAAGTGAAAGTGACGGTTTGTGCATGAAGGATCTGACGTGCATCAGGCCCTGCCTCTGATCTGATGAACTGCTAATGTTAACTCGCGAGCTATTGCTATTGGAACTGTAAGACCTAGCAAGCAACATTATGTGAACTGAAGCAGACTaatgcattctgttttttttttttgtttatttaacttttttttttttcaacagacCACAGCTTGCTCTTG
>NC_035898.1:20410372-20410863
aaataaaataaatttagccAGAGCTAAACACAGGATTTGACTCACAGCAACAGTGAAGCACCTGGCAGCGTTCCTCAGCGCAACACTTTACaggaaaataattaataaacccaCACTGTAGTGCAAGCTCACGTCTCGCAATAAGACAGCGGCAGCATAACGAGCGCGAGTTTACCCATCATCCGAATATTAGCGGGAACATTTATCTCGTAAAACGTGGGAGATAATTGTGTTATCACAGCAGAGGCAGTTGTGACTGCGCAGACAGATGCTGCCGTCGCGTCGCCTCATCTTGCTTTAGGTAATGAGATTAACCACTGAGAGTATTCAATGTCCTGACACTCTTAAGTATTTAGCAGCTCTATTGAATAGCACCTTCCCTCTGAGCCACCATCTGTACCTCGTATTGATTGGtcactctctcttgctcagACAGCTGGAGTCCCACTCTCTGCCTCCATTGATCAATGCATATCCGACCCGCAGTCCAG
>NC_035898.1:20427018-20427285
AACGGCTTATAAGTCAGGGGATAATGCAAATCTAATGAGCTAAAAAATCGTATGGCCTGAAATAGAACGCTGAATTATTGCTGTGAGTGATGTTGATCTAAACAGAACGTGGGCGATCTCATCAGTGCAGAAATCACGCCGGATTATTAGTTGTTATTAATTTCAAAAGTAACAGGTGGGTGATTAAAAAGCTACCCTGATCTTTCAGAAATGTGGGCCTACGCAGTAAATCGAGAGTATTGAGACCAAAGAACGGCGCAGAGTTCT
>NC_035898.1:20435733-20435970
agctagcttgacTAGCATAGTGTATGTATGCTGAATTATGGTTAACATGCTTGGTCATGATTgacatgctggtcaaccaacttggtgaccagcttagtttagttggtttGTTTGGCTTACTAGTCAATGAGCGTGGAAAAAACTGGTTAACCAAAATAAGTATAAGTATGGTAATACTGGCTATCTAGCTTGGCCATGTTAgacaagctggttgaccaacttGGTCTCATTGGTCTT
>NC_035898.1:20461639-20461848
TTACTGAAAACATGCTGGTTTAGAGTGAAATGTTGTGTACTGGTCAGAGCTATGGTTAATTTGGTTCAGACCTTATttatttgcactataaggtgcacttaaaatcctttcaatttcccaaaaatcatcagtgtgccttacgtacaaattctaccagtcaggtaataatgagcaataaagccacttcgctgaagtacagctttatacag
>NC_035898.1:20473559-20473820
gttgagaataccacgttgagttaactcagccttTTAAGTCAGCAGGAGAAATTATGTTGCTGAATTTAAacaacttgaaatgttttacagtgtacatttaaATTGTGAAGCACATAATTAAGTTGGATAAACTGgataatttaagttgatttgccttaaatttaagttgagataatgaaaactgtcaacttgaaagtaatcaaataattacgTTGAGCTAACCTAAAGGAATTGTGTTAATCTaacttgtttacttaattt
>NC_035898.1:20584499-20584761
GTGGCTTAGCTATTAGAGGCCCAAGCCATCAGTAACAAGGTTGTAGGTTCAGTACTTGGGCTTGGGAAGCTGACATTGGGTTGGGCGGGCTTTTGAGCACTTGGTCACTATGTGAGTGGGTTAAAGGCAGATGCTAAATTCCATCTCGTCTCTGTTCAATGTTTAAAAAGATGGCAGGGAGAGTAGTGAAACAATCCAACGCAGCAAAAAGGGGAAGGCAAAAGAGGaaatagtcaaaaatacagaaaaaggtcggcaacta
>NC_035898.1:20615103-20615447
tttttgctTTAGCAGTTGCTTTGTAAAGATGTGAGTGATGCGAAAGTTACTGTAAAATTTGATTTGAGCTTTGAGAACATAGAGAACAAGGTGCATCTGCACAAATCAGATTGTAATTGCATTTCAGATTAGCTAAAATAAGATTTCGTGTGAATATGGATACAAACTAGATTGTCAAAATCAGATTTGTGATGGTAGTCTGAATACGGattgggcgatatggccctaaagtaatatcataatatttcatggtatttaacaatataaaacatatttcaaaaatacactactgcaacaaaatgaaaattgtatgttttattattgcatacgctatgatataatat
>NC_035898.1:20656895-20657205
gtaccactttaaaataagactacctttataaagggtttataaatggttcacaattagtttattaatggttactaattaggttgtaaatgccttaaaaatcattaataatcagttattataACACATACAAAGAAAGGGCaccaatgacctgttgtttgccaaatagtgaactcacagccttctatattgttgccctttttatgtatgtgttataactgattattaatgatttttaaggcatttacaacctaattagtaaccattaataaactaattgtaaaccatttataaaccctttatgaaggtagtc
>NC_035898.1:20672184-20672479
ACTGTAGTTCACAGAATGTGAACACTATTACAGATAATTCATTGTTGTTGCTGAACAAAAGTATTCAGATGCTGCTTGATTTTGACAGCTTGCATTTTTTCCCCTCCGGCTTTTAGAAGTGCCCTCGGTACCAGTCATCACTCAGGTGCAGCCCTACTCCAGCACGGCTCAGCTGCTGTTCGATGAGCCTGAATCTTCAGGAGGAGTTCCTGTGCTTAAGTACCGCGCCGAGTGGAAAGCCATGAACCGGAATAACTGGGTCCAGAGAGTCTACGAAGTCAGAGAAGGTACGTCA
>NC_035898.1:20713238-20713572
GGCTATGTTAAAAAATTCATTGGTAATTTACACTCTCAGGCTTTTTTGCGTCTCTTTTGACCCGCCAGTGTTCGACTGTTCAGTGAATTTCAACTAACAATCCTGAAATGAATTGATTACAGGGGACTGCTGGCGAAAGCACTGCTCGTAGCTTGAGGTCTGTTAACATCTAATTAGGATCTGGGAGAAGGGGCGAACACGGGCCGAGAAGATTTGGGCTATAATTAGCTGCGATGCTAAGATCGTCCAAAAAGACGCAAATAAATTCTTCATTATTGTGAGTTTCTGCCTGTAGTCTTTGACGTGTGCAGTGCTGGAACTCATTAAAGCCGGA
>NC_035898.1:20727721-20727980
cagctGTTTGATTGTAATGGTTGTAAATTATTACAATCGAATCCCATTATGGTCAGTGTCTGAAAAAGACCACTCAGTGCCCTGTGATGACCTCATGTGTCTCCCTCCTCACAGTAAGGACGATTCCAAAGAGCCCATTGTGGAAGTGAGGACTGAGGACGGGCTCACGGCCAATCACGACGCAGGAGGGCACTCTGAGCCCAACGAGACCACACCCCTGACAGAGCCTGAGtaagtgtggtgtggtgtggtgtgatgT
>NC_035898.1:20733354-20733669
aacataaaaataaaaatccatgaGCCATGagacacacacatcacaccagGGAGAAAAACATGAACAGACTCAGAAAcccaataaactctacaggttttactcatttttaccAGAATTACCAActcaaaaatgctttttaataaataaacaaagacgAAAATCAATTACATTCTACCTATAATTTCAGTTAGTTTGAGTTAGTTACcgttttcttcttttaattacagtttttattagttttataagttaacgaaaatgtttttttcactttcagttgtAGTTATTTCGTTCGTTTTTGTTAACGATAATAACCTT
>NC_035898.1:20734113-20734328
aggaaaaagtgatttatttccCCTCTATGTGGTGAGAATGGGTATTTAGAAATGAGCTCTACATAAATATCtccagtgtgagcagtgtgagtaTATTTCCATTACATTCTCACTTATTTCTGAGTTCTGTTTACCTGACACAATGtaatgattttgctatttataggtttatgtttgagtaaaatgaactacagacaacatttctcccaaattcc
>NC_035898.1:20736481-20736838
TCTCAACTTGTTTTCTGAGAATTTGGGCTAAGTATCAAAATCACGGCTtgttttctcaaaataatgacttgagGTTTGGACAAAACATCAAGAAATGAAGACTTGTGATTCTCTAATTGTTGACTTTCTCAGAAAAGGGACTCACAAATTAATAACTCAGGCTACtacattcacatttttatttgtttattttacaaaatagaaTCTAGAAATCTAGAaataatacttatttttttcaaaatgttgacTTTCCTtgaaaatatttagtaaatatttaCCAATACAAGCCTTTCACTGTCACCACTAAACTTTTAGAAGCACCTCACCAACTGTCCTCATATATCCTCCAGGGTGTCC
>NC_035898.1:20772737-20773313
TCCTACGTACGTTTACTTCCTGgatgttgttttctttgtttttgaagctaaatgttattttgttaaCGGTTCTCATAGATCTCATGGAGCTAGATTCTCTTAAAGGTTTGAGGTTTACTGTGAGGTCTTTATAGATGTACGTACCTTCCCCTGCTATTACAGTAGCCTTCGTTGTGGAGAAACATGTGTAGAAACCATATTGATTTCTTGGCGGGAAGCTGTTCAGCAGGTATTTCTCAGCCTCTTTGATCAGCCATCCTTTAGCATTAGGTGAGTTTTGCTTAAGCGAACCTCTGGATTCAGTGCAGGGAGGCTTTTTTAgggtctttttttgtgtgttatttctctctctgactgctGGGCCGGCTCGGCTGTGCTCTCTGCGGTTGAGTGGAGATTGTTTATGGGTGGCAGGGTTCAGTCAGACAAACTGCTTCCGACTCTTGTGTTGTGGCTGCTGGGAGCGATGACACAGCAGATGTTCCTGGACTGCGAAATGCCTCCCCACAAACACAGCTAGCACATGCCAGTTATGAGAAAGACTGACCTGGATCAatcaaaagtctttttttatag
>NC_035898.1:20780686-20781022
GGTTTGATACTAACATAATGTGGGGTTTGAACCTAACTTATTGTGAGGGGTTTGATACCAGCATAATGTGGGGTTTGAACCAATTTTTTGTGAGGGGTTTGATACTAACATAATGTGGGGTTTGAATCTAGCTTATTGTGAGGGGTTTGATACTGACATAGTATGGGGTTTGAACCTAACCTATTGTGAGGTGTCTATGAATAACTAAGTGTGTGGGGTTTGATACTAACATAGTAGGGGGTTTGAACCTAATTTATTGTGAGGGGTTTGATACTGACATAGTATGGGGTTTGAACCTAACCTATTGTGAGGTGTCTATGAATAACTAAGTGTGTG
>NC_035898.1:20781772-20782076
TTTGATGCTAACTGTGAATGGGGGGATTGATGGTAACTGAGTGTGGGGTTTGGAGTTAGATGGCCATTCTCTGAGATCTGTCTCATGGCAAGTGAAGTAGAAGAGCATTCAAACTGGCAGTCAGgaggtgtctgtgtgtgtgagagtgtgtgtgtgtgtgtgtgtgtgtgtgtgtgtggctgcagtTGTCTGATAAAGTCTGTAGCCTATTCTCTAGAGGGGCCGGGTTGCACACCTCACTTGACTTTATTAAGTTAGGGCTGCAGTGAAGCTCTGATGGCTCTTCGCTCCAAATGAACAtaac
>NC_035898.1:20803232-20803439
ATAAAACCCCACTGCTAACGTCTCAGGACCGCTCCACTGGCGGGCACTCTCAAAAAGCAGGCCAGGACATTGCTGcagtcgctctctctctcttttccccctcAGCTTCACCACaaagtgctgctgctgtgtgtaaTGCTTCTCCAACAGggacgaaaaaaaaagaaaagattgaaGGCATCTCCCCTGCCTCCCAAATCTGCATAC
>NC_035898.1:20852697-20853761
TACCATTAGCAACCATGCTAGCTGGCTACTTCAGTAGGGCTAACGTATGATGTGTAGCTGCTTGTTTGTTGAAATGTGGGTAAAAGTTTGCTTAGCTAAGCTTAATTGTGTAAATACAAAGATAGTAAagatcctttttttaaaaaacccaGTGAGCTGCACATAGCTAGAGCTGATGATAAGGGAGCTTGGTCAGACTCCAAAATATTCACTGAATTAAGTCATTTTTGAAGGTAAAATTATCTTAAAATACACTGGAACCAGAAGGCaggaaattatatataattttatgaaGGAGGACACCCAGATGAcatatatagctatatatttCCTTTGTCAATGTAATACAGGAGCTCGGTCAGActctaaaatattcatttttgaaGTTGAAATTATGTGCTTAACAACCTCTTAAAATACACCAGAACCAGAAGGCaggaaattatatataattatatgagGGCAGGACACCCAGGTGAcatatatagctatatattgGCTTTGTCAATGTAATAAAACTATAGACTGTTTAATGGAATCTAGCCGAAATGCAGCAAATCGGTAATTTAGCTAAGCTACCATTAGCAACCATGCTAGCTGGCTAACTTAGTAGGGCTAAAAGTATGATATGTAGCTGCTTGTGtgttgaaatgtggttaaaGGTTTGCTTAGTTAAGTTTAATTGTGTAAATACACAGACAAAGACTCTGAAAAACCCAGTCAGCTGCAAAATGCTAGAACTGCTAATAAGGGAGCTGTGTCAGATTGAATTATGtaatttttgtcatttgtgtAGGTAAAATTAGCTGTTTAACAACCTGTTAAAATACACCAGAATGCAGGAAATTATATCTAATTATATAGAGCTATATATTAGCATTGTTAATGTAATAAAACTGTTGTTGGAAGCTAGTTAGACAAAATGCTGTGATTTGCAACCATGCTAGCTGTCTAACTCAGTAGGGCTAAAGTATGATGTGTAGCTGCTATTGTGTTTCAATATTGTTTAAAGTTTGATTAGATAAGCTAAATTGTATAAATACATGGACAGTGACTCTGGAGAG
>NC_035898.1:20872810-20874842
TTATGCATCATTACATATTATTAATTTCAGAATTAAAATAGGTGCTACACAATTGATTACACATCATGTAGGCTCCACCTCATTACCCGAACTGCgtctttaaaaacaatataaatgctAAGCAATGCTTTGATTGTGTAGATTTTTTATGTTCACTGTAACATAACTTTTTCTgatctttattttttcacctgtaaaggtttttctttctattattCTATCACTTTTTGTTTTAGAAATGCAGAGACTTCAAGTTAATATCAGTTCAAGTGGAAACCTGACAACAGAACCAGTTGTGAAGATGATAGTACTGCAGGTGCTGGTTGGGATTTTTCTTTATGTGAACTGTCTGATGATATTCACCTTTCTGAAAAAGGAGGTGTTCAGGGGAGACACTCGCTACATATTATTTGCACAGACGTTATTTGTTGATTCTGCAGTCTTGTTTTTAACTGATGTGATGTTGCTTATGACTGCTTTCCAGGTTCGGATTCATATGATTTCTTGTATAATCGTGTCTGTAGTTGTGGCTGTTCTGAAGAGTTGTACTCCTATGACTCTTGTGGCGATGTGTCTGGAGCGCTATGTTGCTATATGCATGCCTTTAAGACATGCAGACATCTCTTCCAGCAGCAGGATCAGATTCTTTGGATTTCTTATCATTTGGACTATCAGCTCTATTACTGCACTGTTCACTTTTGTAACATATATCTCTGTGGCCCCCCCAAGTTCACTGTCCTTAAATGTTGTTTGTTCTATAGAGCTAATGTTAGATCAGGAGTGGCAGGCTCAAGCACGTGCTATTATGCTGCTGACATTTTTTCTGCTGATGATTTCTGTCATAATCTTTACCTATATCAAGATAATGATTGCAGCCAGAGCTGCCTCGTCTGAGAAAAAGAAATCAACCAGCAAGTGTCTCAGAACTGTGCTCCTCCATGGCTTTCAGATGTTTTTGTGTATAGTTCAGTTTATAACTCCTTATATAGAAATGCCATTGTGGAAGTTAGATATCATAGTATTTACTAATGTAAGATACTCtaattttatcatgtttattatTGTGCCACGATGTCTCAGTCCACTGATTTATGGTCTTAGGGATGAAAAGTTTTTTGCTGTCTTAAGACATTATGCTGTTTGTGGTTTGACAGGCTTTTTACAAATTCAGCCAGCCAACAAAAAATAAGTCCTAGCTgtatcatagtttttttttatgtgctttttCATCCAGTGtctttaattgtaataaaaagcAATATTGTACTTTAAAGCAACTAAAACCCTGGTTATACATATCAGATCATGTCTACtgtaccttatttttttttaatgtatttgtgcAAAATTATTTCTACAGACTGgaaattattattagaatttttCAAAATAGTCATGATTAAATGTATGAAATTACTCAATTATGCTACATAACTAacattttaactgaatttcatTCCTGTCATATCAGAGTAGTTCCATTCAATTTTCCAACTACTGCCTACTTTTGCCAGAACTGCTAAAGCACTTTGTCCAACATGTCTGTTATTAAGTTTCTATACTTAATGTGTTAAACATGTTGGACAGGTGTTGAGTTATGTCATTTATAAGCACTCATGTTATTTTGTACAAAACTGAAAATTGTGCAAGTGTGATGTCTTTTACAAAACACATGTAACTGCAAATCCATGCCCAATGCCATATCCATATGCAACATACAGTAAAAGTTGTGTCCCCCAGGACACCAAAGCTCATCCTTTTTCCTTAAATATTAGATATACACTGATTCCACTGCATCTAGTAGGTAGAAAATAGTTTTATATGTAGTGACTTAGAACAGCATTTATGGAATTACAATAACATGCAAATAATTAAATGAGTTGCagcttttttataaatgtatttgtgtgaAATTATCCACAGactgttaattattattagaacatttcaaAATATAGACATGATTAAATGTATGAAATTACTCAACATTGCTATTTAAGTGCAACTCTCAAATAATTCCAAAGTCAAaaag
>NC_035898.1:20877427-20877715
CATGATTTGGGGCTTTTACCTACTTCGAATTCATATGACGTattgtgtaattacatgtgtAGTTGTGGCTGTTCTGAAGAGTTGTACTCCTGTGACTCTTGTGGCGATGTGTCTGGAGCGCTATGTTGCTATATGCATGCCTTTAAGACATGCAGGCATCACTTCAAGCACTAGGATCAGATTCTTTGGATTTCTTATCATTTGGAATATTAGCTGTTTATTTACACTGCttacatttatagcatttactgCAGAGACCAGTCCTGAATTCATGTCCTCCTATGTCAT
>NC_035898.1:21013319-21013529
GCATACCTGAAGTATTCTCTGTAGCTCACTGATCTGctgtgttttaatgcattttcccCTGAGGGTACAACATGTAAAACTGCACAACATAGAACCTTTAGTTTTAGCCCTAATTTCACTCACTTGATCCAGATAAGTTGTTTAAGAGTGTGTGAATGTCCTACTGACATGAATTCACATCAAATTAGGGATGCTCAAGAAGTGGGTTCG
>NC_035898.1:21015140-21015420
aaattaaacaaataagtaTTGAGATGTGACGAGGTCTTGAAATAAACTTGCTTATTACTCAACCAGTTTCCACCCCATTGCTTTTGTTACGATCATAAGATGATTATGCATGCTGATGATTATGAAATGTCTGATATATGCGTTGCTATATTTATGAAATGCATCAGTTTCCAAGAACTACCTACGGCCTACCTACTCGAGCCAGCTTGGAACATTGATCTTATGAGTGAAATTTATTTGCTGACTGAAATTACGCTCATTTGTTCCGGTGGTGGATTAG
>NC_035898.1:21051507-21051906
ggaaacccacacagacgcggggagaacatggaaactccacccagatagggacttgaccccaagaccccagtgctgggaggcgaggGTGCTAaacactaagccaccgtgcgtGGGGGTCTTACCTTTCTACTGGAATGAACCTGTGTAAAACAACAGTTTAGAACAGTAGACTATACTGGATGAAGGTTCTGAATGagctctgtcctctctctcctctttataGGTAATAATGTTCTGATAGTGGGTCATGCATCATCTCTGGAGGCCTGCACCCGCCAGCTCCAGGGCCAGACCCTGCGCAACTCCAAAGACTTCGTCCAAGTAGTGCGGAAGGTCCATACgtttcctttctttttaatataataataatattttaattgaatcaTTTCACTAGTTCCC
>NC_035898.1:21052495-21052863
atcttttttcttttagttttcctttttatttgactctgcttttttagtatttttaactcacatgtttcatatttatttttgaatcttttcctttattgctttattttttctgccTTTGCTTGCTTTCTCAATCTGCGATTTTTccttttatcttgtttatcttttccattcttctttactttacactttacatagtacctgtcaaaagtttgggcacactttttcattctttttttttaattatctctttatttgatatatttattataaatttacattgtagattaatattaaagacatgaaaacgattaaggaacacataaggagtTACCTAGTTGAAACAagtgttcagcacctccaggaactcc
>NC_035898.1:21149645-21149941
AGTATGCTATCATTTTATTAGTGCCATTTAATCGTCTTAAAATTGCAACAATTTCGTTTATCCCAATAATTTCTGGGGCAACATACCGTTCGCAAAAAAtgatcatgacaggcctagatGGAGGACAAAAGACACTGaggaaaaaggagaaaatacTGTTATAGACCCGCACTCTGCTCATCAGGCAGCCCTTATTCAGTCCACCATTAAACAAGATGATTATAGACTTTGAATGGGCACCCAGGGTGCTCGCAGGGCCGTGCTACACAAATAGCAAGTGTGAATTAACCATGATG
>NC_035898.1:21156394-21156594
GCTTTTGCTTTAACCAATGTTCTTACTTGTTCTGTTATTTATCAAATTATTAAGATATGCATGTCCCCTCAGTGCCAACTTATCACacaaaatgatctaaaaacttTCAGTAGCTTACAATAATGAAGCAAATTGTGTACCAGTACAAAGAACATTTCTTTAGGATTTCCactaaatttatattaaaagtgAAGTTAAGG
>NC_035898.1:21163949-21164363
gtttctttatttgtgagtgtgagagagaacagGTTCACAATAGATCCACCAGAACACAGCTCATTGTGtgcactagtgtgtgtgtgtgtgtgtgtgtgtggtagtgaatGCTGGTTAGAGAGGTACAAAGGCTCCTTACCTCACGGCATTGGCATTCCCTGAGAGAATGAGTAGGGTAcgaagaacgagagagagagagagagagagagagagagagagagggagagagagagaggggagagagagaggagagagagagagagagagatttgcacAGTGGGGGCATTCATGGACCCTGTCCCCACGGGAAGGAACCAGGGTCGAGTATTAGCCCCTATTAATAAACAAAGCCAGCCCAGCAGGGGCCTGGCGCactgcacagagagagagagagagagagagagagagagagag
>NC_035898.1:21166691-21166990
TTAACATGTGATCATGTAATCGTATCACCTTTCTGAAACCGTGCTTTTAGCTACTATTAAAAGCCTGTTAAAGCAGTGGAGTCACTACAGTAACCTTAGCTCTAAtcttaaacttaatttaaaggAGCAGTGTGTATTATTTTCTGTACTGATTAATAAAATGTTCTGGATATGTCCTCAGATATTAGGATATCAGATATGCTTAGCTGAAGTTAAGTACTGACATCTCTTGACTGCAGAGCTTCATTCAGTAGTCAGGTTTGTACAgccatgaaaaacctggaaaagtcatggaattt
>NC_035898.1:21222501-21223052
ctctctgcagtgctCTGCTTTGGCATCTGAGCTACAGCCTCTATTGCTTCTATTGTCTCCTCTCACGTTGCACTCACTCCTTTGGCCTCCCAGAGGTTGGGCTACTTTTAAGGTAGATGTGTAAAGAGACAGGAAGCTGCTGCTTctattttttatccttttttaaggtggactggcCAGTTTTAGCTGGGCCAGGCAGTCAGAACAAAGGCTGCCGCAGTGAGCAGCGAGCGGTGAGCCTGTGCAGGTGAACGAACGGAGAGAGAGAtcgaacgagagagagagagactgagagaaagaaaaagagagagagagagagatccacaCTGGGTGACGCCCATGGTTGGGGAGCGCCGAGCTGtctccaccacacacatacatatacacacacacacacggacacaaacgctctcacacacactgctgaccaGAGCTATTCAGTCAGGTACCTGAATCAGTCCTTCAGGGCTCACCTCACACCTCATCTGCTCGTTTCACACACTCTCTGGTTGCTTAGTTTTACTTTTTCGATCACCAAACCCTTCTTATGC
>NC_035898.1:21232551-21232761
GAAATACCGAGTCTGGCTCTCGAGCCGTGCCTCTTCCTCAGACGTGGTCTCGGTGGGTTTGCTTTTGCCTGATTAATTTGTCATTAATATGCAGCCTGTCAGTGCTGGCTGTggccgttctctctctctctctctctgaagtgGTAGACTCTGTAGCTATAGTGATGCTGTAGTCTCCAGCACAAGTCTCAGAGATTTGCATGACAGTAG
>NC_035898.1:21292331-21292577
aaaaaaaaaaatgctgctcaTTTGAAGTTTGtaaaaaagagcacctggatgttccactaTTGCACTACTGgcaaaatatactgtggacagatcaaaccaaaattgagttgtttggaaggaaaacacacacCGCTatatgtggagaaaaaaggcacagcacaccatcatcaaaacctcatcccaactgtgaaacatggtggagggggcatcatggtttggggcttcTTTGCTTTGCTGTCTCACGTC
>NC_035898.1:21318260-21318571
AGAACGAGGTAAGATGGGGaaagggagggatggagggagggagagaaagagatagatagatagagagatagatggagTAGAGGGTGATCTTCAGGAACTGAGAGCCTCACTACGCTATCACCATGGGAACATCGTCTGAAAAGCCACTGATCATTGGTGCATCCTCGTCGTCATCACCTttagaaaagggaaaaaataaaaaacattaggaCTGAATTCTATGTGCAAATACATTGGCTTGTGAAAGTATTCatagattttaagtgatagaccaacacaaagcagcacattattgtGGAATGAAAATATGA
>NC_035898.1:21324601-21324907
AGTACGTTAGCATTTTCTTGTTAAATCCCTGCTGTTTAATACTTATGTTGTTGgacattaacattgttgttttattctataaactacagacaacatttctcccaaattctaaataaaaatagtcatttagagcatttgtttatttacagaaaatgagaaatggctgaaataacaaaaaaagatgcagagctttcagacctcaaataatgcaaagaaaacaagttcatattcataaagttttaagagttcagaaataatcaatatttggtggaataaccctgttttttaatcacagtttttttcatg
>NC_035898.1:21337546-21337778
AGACTTTTTACTCGCAGACTTTTTactcagactttttactcacagactttttagtctACTTTTTAGTCTCATATTTTTTACTCACAGGCTTTTTTTACTCAAAGACTTTTcttgctttggataaaagtgtttgctaaatgtaatgtaatgtaacataataaaaaaaatggtcttGTTCAGATATACAAAACCAATATAAAATGACTGCAAGCTGATGCTATACTGGATCCAT
>NC_035898.1:21366305-21366836
gaacagaaaaagaaaaaagaaacagatttagaagcagaaaaacaaacagaaacaacaGGAAGCTTCagggaaaaatattaaaatagattaTAATAATGAAATTTAATATCCAGACTTCTCATGCTTAAACTATATTAAGACTCTAGTGAAATATTATAAAAGTATtacataaaagtattaaaaaactgtttttttttttacatattaaaccattttattgatttatcttgaatatataacaataaaaatttatatattaaacatgcattaaagagcttcatattttttttacccaagAAGGGTTTGTTATACATTCATATATACTATActttatatttcttaaatattatttattatttattgttgtattttaaGTGACTTAACAATATATATGTTTCTAGAAAGCTATTACCTAAACTCTGCAAATAGTTTTGTGCACAAAAAGTAATGACTGAATTGCATAtaaaatttgtaattaaattTACTGACTAAATTCTTGTCtaaaaatatactataaaagCAGTCAAAGGT
>NC_035898.1:21403776-21404283
GCAAAATACAATGCCACTTCTTCTGATTTACAACCAAAAACTTACCCTGGTGGTCGTGGCGAACATGTATTTGTCTCGGAGTTGAAAACTGTCCACCCTCTCCAGGATGATGCGGCGATTCTGCTCGCTCTGGAAAAAGTCGGTGCTGCTGAGGATGCTGGAGATGCCTTGAGGTTCGTGTCTCTGGACGAGCACTGTGGTGGGGCTGTCGTACGGCTCCACTCCCCtgagagagaacacacacacacacagacacacagacacaggcttTAACATTAATGACACACTCAACACCATATCCACACACACGacccataaaacacacacacactttagatCTATATACAGCAAACACAGCCTATAGAGATCCTCCAGAGACCCGGAAGCTGCTCGCCACTACCCTTCCTGACCAGCGCCGGTTCTACACTTCTCTCCATGCCACCACGAGTTTCAGCAACCAAAATGGAGTTTACATGAAGCTCCTTCTTTATGAATGATTTAGGGAAG
>NC_035898.1:21438234-21438650
TTTCAATAAACATGGCAAATTCCTTTACTTCATCCTCAAGTAGCGCACAGTCCAAATCCCTCATTTCGTTGTTCTCAGAAGCGCTTTCACCCATTAGTATTCATGAGCCTGAAGGAGCTGCTTGCTTTGAACCGATCCCATATCCAAAATCAATAGCCACTCCGAATCTAATGAAAACAGCTTTGAGAGAAACTGATGGAAATTATGACTGGAGCCGTTTCAGAAATCTTAATAAACGTGAAGTTCTTCCAGGGCTAAAGAGGATAGATGGAGCAAAATGAGAAAAACGGAAAGTAATTACGAAATGGGATTAGACACTGACTTGATTGTGGCAGAAGATTTATGAAATACGTCTGAGCTGAGGAAGGCCAGCTGaattaaaatgcctttttttcagtgcagacaCTTCCTAGCCT
>NC_035898.1:21460375-21460601
ACCTgcttgttcattttattcaagaTATGAGGAATTAAATGAAATCTATGAAATATTCTGTACTGGGTTTTAACCAGCCTATTACGGGTAAAGGCTGTTTTAATAGATCCAACTGCTTCCTGCCAATTATCTTCaatatattcattattaaagTCCTTTTCCCACTGAGGAGATATTGTCATtgttaatgaaataaagaaatttgTTCAACGTCACAatttataca
>NC_035898.1:21463440-21463661
GCTTTTCAAAGCGGGAGAGGAAGCGCTGGAAGAAGTTCTTGCATGGGTCTGGCATGGCAAGTGTGCCAAATTCAGACACCACGATACGGTCACTCTCAGCATTCATCTTGTAGCAGTCGCTGTTCAAGAAGCGGCTCATGTAGGTCACTGTTCCTCCTTCAATTCTGAACTGGTGCAGAAGAGCCATTCCATCAAACCAGTGGTTGAATCTGAGGGACAGA
>NC_035898.1:21473462-21473967
TTCACTTTGCATGCTTATGcatgtttaaatgggttttgatggctatttaaataaaatacattagtttggtttgtattcATTAAAAGTGGGTCGTGACATTCACATTAGAAGCCACGTAAAGTAAAAATTCAgatgaattcagatttgacctttcacattcatgttgcatgtccatggatcagacACATATCCggtttaggaccacatataaaagtgactcaaatctgatctgaaaaaatctgatttggcacgttcacacagctatgaaaaaaaaaggtctgagatctgagccacattgagcaaaaaatcagattttagtcatttcagcctggtaatgtgaacatagacttaatgaccatgagaaaatATGGGTTCTGGGCTGAGACTTGTAGGAAACCTCTGTTCTAGAAGAACCATGTTTGTTTTCCTAAAAAACGATGtctgtaaatgtgtttaaaggTCTAAAGAACCTttactttataaaataatagttCTTACCATTTTT
>NC_035898.1:21488686-21488958
TTACTATTAACTGCCAATTTAATGCATCTGATTGTGCAGAGAAATACCGTATGTTTGCACTATGAAGCagacttaaaatcctttcatttacCGTGTAAAAACAGGCTATGTGGtttgaaccgctagctaatattgtcctggcttaccggaacactagggtttctcagtgtagcgctttTGGCTGCCATTTACTAGCGGTAACCGtggctagcagttagccgctaatgctaatgctgctgcacccagccttagtggaaatctggaaatttaag
>NC_035898.1:21591408-21591669
AGCCAAAGAGAATGTAGGTCAGCGCAGCGGCCTGCCCCGGCTCCTCTGCTTCGGCAGCTTTGATGATCCACCGTGTCTCCATCACttccatttcacacactctgtCTCAGAGCGCTGGGTGCGCGCTTCTGCTTTTCATGCTCCTGGGCTGGATGAGGAAATGGGATTTGACTTTGGTGGATATGCTCTTCGTTCCTTGCGGTGCTCCCAGTGATTTCCACTTAAATTATTTCTCCTAAATTTGCATATGACTCACCAAAT
>NC_035898.1:21614931-21615188
AATATACCAACTTACtaataactaatttatttaaccctttcagaccctgcatcaattacaatggacattttttaaatgttttgttgcacacaaCACTAATTaagacctgttgtccatcagaatagatcataaaccagccaataaaacagcagcctagccccgcccactgcactggacaaaaaagtaaaacgagctcatttttactaattctttgtgatttagaacactttttaaattatgtttaggaataaagaatt
>NC_035898.1:21616799-21617079
TATGAAGCCCTGTGTTTAGTGAATAACTGTTGGAGCAGAGAGCACCAGTCACCAGTATGAGGCCTGTTACTCCAACAATAGCTGCATTCATGGTGCTCCCGAGCCGGACAGTAAACAACTGACAATTGGCTGCTTCTTCCTCGGGTATTACATAAGGCGCGGTGTCTGTGTATCAGCAGGGTGGTGGATGGGGTGAGATCGGCTAGGGCAGAGCCAGGTACCCAATCTCCTTCAACACTGACCTCAGGCCAGCTGACGGAGGATACATGGgattagagct
>NC_035898.1:21622015-21622339
agcactgctggagcagcattagcattagtcttataccatgctagctcttttactgttaAGAGACGAGTATATCAGACTAGTCTGAAAACAATATACGTGGGATGAAGCGCTagttaatatcgccctggcttagcggagcactcagggttcctcagtgtagcgctatcgggcggttagctgctaatgctaatgctccagccttagtgatggagaaattcaggaatcaaagcttactgtaaataaatggaagtgctttactcaagcaaataaaaggttttcaggagagaaatctgtgtagattaacatccagtgctcgtttgactt
>NC_035898.1:21664550-21664962
gctatttataggtttatatttgagtaaaatgaacattgttgttttattctataaactacagacaacatttctcccaaattcaaaataaaaatattctcatttagagcatttatttgcagaaaatgagaaatgactgaaataaagaaaaaagatgcagagctttcagacctcaaataattcaaagaaaaaaagttcatattcataaagttttaagagttcagaaataatcaatatttggtggaataaccctggttggtttttaatcacagttctcatgcatcttggcatcatgttctcctccaccagtcttacacactgcttttgaataacgttatgctgctttactcctggtgcaaaaattcaagtagttcattttggtttgatggcttgtgatcatccatcttccttttga
>NC_035898.1:21699760-21700072
AGTCGAACGTCCAACGATTCAGCGACTCGTTGATTCACTCACACGAGCCGATTCGAAATGATTATGGCCACTGAATTATTataccctttcagacctgaattatctctattgttttttttaagtaaagaaaaatataataagctgatttttttatgatctttggtACGTTTTTAGTagttttcttaatttaattttttagttaaattgtttttaattttggtttgttttagccttttttttttcaaatttcttttattgtttctttctttcctttcattgaatttgtatgtatttgtatgtattgtatggttt
>NC_035898.1:21724726-21725023
ttatttcaaccattttttACGGAaaggttgtctgtagtttatagaataaaacaacaatgttgattttactcaaacataaacctataaatagcaaaatcagagaaactgattcagaaactgaagtgatctcttcattttttccagagctatataggCCCTCTAATGCAATGTGcttcactgaatcattttatacaTAATCTCACTATTGTCCACCAGAGGACAGCATTTGTCTTTACAGATATTTTCATTTCCTAGTTGCTCCCATTCCTGACACGCAGCTTGTGACCAGATCAAAGC
>NC_035898.1:21728919-21729168
accaatcagaggagacgatgtgcttgcgtggtttattggtgtgtatttttgtgtgttcagttttttatgcctgtgtgaaaccaaaccaagcagagggagaaacactccaaataaatgaactcatcaactgatctgaaCCAAATGATCTACAGCTTTGTTCATTATTCTGGACTCATTTTACAGTAGTTCTCAGTAGTTGCAAAAACACCTGTTGCATATGAACAAAAGCGTGCATTCCAAATCTTTGAA
>NC_035898.1:21737645-21738146
ACCTGTCCTCAGGCAGGTCCTCGGATTGGGTGTCGTTTTCACTTTCTATGTCATTCAGTTACGTGGTGATTCTTAGTGTCAGAAAATGAACAAATGCAGCAACAGCCTGCctataaaaatcagatttaaactagagcttagattctctgcctgaacccgatataaagctatggcatgataatcacaacatatcaaattaaaaaatcatttttatataaGTTGCACAAGTTAAAATGTTGTAGTCGCATGTTATGAACACAGCTCTGTGGCTCACAAATTCTTAAATGATAGGTCtaagcttcttcagtgttgttatgtcattctgaacagattttgctgaTTCAAACGTCCccaaattgtttttaaaaagctcagttttaacgctctacttactaaaaaaatatatcaggtttaaatcagacttaggctcataatgacagtttatggggcgggttgGGTCGGGTAAGATTCTTTTGAGCcagatctaagctctaatttgAA
>NC_035898.1:21817546-21817785
tttcagatctgtaGCTATAAAGCGACATTCtgcttattgtgtgtgtgtgtgtgtgtgtgtgtttaggtgatGAGGAAGAGTGGGAGCAGCAGAGTCAGTGCCAAACTGAACTGACGACTGTGTTGAACAGAGTTACTGTGCTGATGGTAAAGCAGCAGTGGGAGCAGGACCAACCAACACTGAGAGCTGAGCAGGCGGTCAGTTCTGGTGCATGCATACACTAGggggggtgggcgata
>NC_035898.1:21835910-21836313
ttcaaggataaagttccgcctttcaggagaatcagccaatcagcttgctggttttgcggagcgccgttagtatgtttgcatacagctcaaaaagtatgtagttgcacccctgcataattatatacagtctatgtctGGGACAGGCTGATACAAGTATTGTATGTAAaagtctgtattttttttttgggggggtgagATACAGGACGTGTCCAGGATGCTGCAGAAGCACAGAGAAGCTTCAGTGTTCCGGCGAGTGGAGAGCCTCCTGAGAGATAAGGACCCGGAGGTCAGTCCGAGCGACAGCCAGCTGCCAATCAAACCCGGCGCAGACAGCCAGGACCCGGCGCCGGAGTGAAATGACGGATCGCTGCTGAAATATCAGCGCTTCTACCTTTCGCTAAAT
>NC_035898.1:21853323-21853689
tttattcagagAACTTCATGAAAGCTTTAGAAGAAGATGCAGATGAGAGACGAAAGAGAAGACAGGTGAAAGAGGAGCTTGCGAAAGGTCTGTGAGTGTTTTTGAGTATATTGTTGATCTTGAGATCTCTCCGTTGTCATCCTGCGGAATTTACAGTCGcagctctgtctctttctctgtattcaCCACGCAGCCCTGAAAGAGAAAGGAAATAAAGCTTTCGCTCAGGGTGAATATGAAGTAGCTGTCAAGTTTTACACTGAAGGTCTAGAGCAGCTTCGTGACATGCAGGCCCTCTACACAAACAGAGCCCAGGTACGCAATGTCGTCTcttcagttttaatttttttattattattattttat
>NC_035898.1:21871478-21871770
gggttcaacaaccctctgggctggagagctactagtctgtagcagcactccatcccacTACACTGCATGTAACAAAACAGAtttataaatttttattttttttatttgtggccacgtaatggcttggaaaacatCTGACctgcggccaaacttaatttcCGACCCCTGGCCtaaagcaaaacacaaaaaaactaattaaaccgaaatagacaaagaacattaaatagactttctctgtatttccattaaatgtattttttagcaatatgctttaaattatgtgTTGTGttga
>NC_035898.1:21911414-21911614
GCACCCAGCTGTACGTAAAACTGACGCACGAGGACCAGCGAGAATACCCTGAGCACGCCGAAGCACGCCCCCACGATTCTAATTCAaaagctgattggttgattaaACTGTCAATCCATAATAACAGCTTTCTTAATGTAAAAGGCAAGGGTATGCGACAGATTAACAGAAGGTCCTAGGGGGAGGTCCTGGCTGTTCTT
>NC_035898.1:21920200-21921035
CCTGGCAACAGTCTTCTCGGAGCCCATCAGGACATTTCATCCACTGACAGCCGTTCTTTCCGAATGTCTGAACACTGCTGTAAAGTTTCTATTGAAAATAGAACTTCACATCCTGAGGGGAATGAAAACAATGACAGTATAGCCCTGACAGATAACAGAACTGGACATTTTCACACATTAATCGATGAATTGATGCCAGCTGCCTCCAGCACAACTCAATTTCCCGTTGCTCAGAGGGTTATGACTATATCTGCCCAAagtaaaaatgattcagaattaGATTTAGCCGAACAGACTGAAAGGGTCGTAAGCAAATTGACCCAAAGCAAGCCTCTGATTTCTGCCTCCGACAGTATGCATCACTTGGCCACATCAGACCATCCTGATCAATCGCAGAAAATACCCACGACTCCCTCCCAGATCCCTCCAAGGGAGATACAGAACTTATCGCCAATCTTTGAAGGTCACGCTGTCACTTACAGTCCTGTCAGGCAGCGGCTAATTTCATCCCTGACGGGAAGAGCAAAGCCTTTGACTTTCCTATCAAGTCTGACCACCGGCCACACGCCATTTCATCATCCCGGCCGTGTGCTCAAAGGACATCCATCGATTGTGCCGTTAGGACATTCTGCATCTCCACCTGAATTGGTGACTTTTCAGGATTTAGAAAATACACAAGACTCGACAAGTTTCCAGACGGcgaacataaaaataaaaaatacagagccCACCGTGTTTCAGAAACTGCTAACTCCGCACTCTGAGAGGCTAATCAGGACCACAAACACCTGGCCAGTGACAGGAAGAAGCTCTGTAAATTCCTTTTCTGCACAGT
>NC_035898.1:21953132-21953368
ttgacaacaacaacaaaaatgtaaatagaataaaataagtatacaaaaaaaataacagcatttTGATAAGGTATataagataattatttaaaaaaatgttaaggtacaaaaaaacaaataaggtaaaaataataatttaagagtaGGAATCACAAAATCATAGGTTAAAAAAGGtaatagaactaataaaaatgtaactacagatgaataaataaaactaaacacataaaagagtt
>NC_035898.1:21960395-21960695
TCACTTTCCTCCTCAGGAACTATTGTGtctttaataaaacatgaattCTGCATTTGCTGCTGGACTGCGGGGCCGAGTGGAGGAGGTTAAACACAAAAGGTACCACGTGCCTCCTCCACCTCAGTTCCACATTTCACTCCATTCACAGCATCGAGCATTTCAGCTCACTTGAAAGGCTCTGTCAGATGTTCTGTCAGATGGGATTTCGCTCAAAGTAGAAAAAAAGACTTTGCTTCAGATTATTGCTGTACGCCCCATAAAGCTTCATAACTGCTCTGAGTttacggagagagagagaga
>NC_035898.1:21979006-21979216
cCCCACTGCTGGCTTTTTATGAGCACAAAGTACTCCTGTGAGGTTTTGAGGATCAATGCTGTTGGCTGGCTGTATAATGTtgaagtgtgtggtgttttatttatggcagatagtgtagtgtagtgtgaggGGATTGATGATTACCGtacttttcgcactataaggtgcatttaaaatactttaatttatctaaaaatcatcttatgtatg
>NC_035898.1:22009673-22009961
CGTTTCCGCCGCTTGCGCAGCACCACGTAGATCTGCACGTACACGAGCAGCGTGATGATGAAGGGCACGTAGAAGGACACGATGGAGGAGTAGACCACGAAGGCGGGGTTGGCGATTACACACAGAGCATCATCACGAGACTCTGCGAATACAGAACAAAATCAGGAATCATTAAAAACCGTCATTGCAAACCAATAAAATTCAGCATACTGTATTGTTCGCACTATAAAGCGttaacacttaaaatcctttcattttcccaaaaaccgtcagtgtgtcttataatcc
>NC_035898.1:22019978-22020848
acgggccaaagagtctaaaagcggagagagtgttcagttgtagcgcagaaaaacgggccaaagagtctaaaagcggagagagtgttcagttgtagcgcagaaaaacgggccaaagagtctaaaagcggagagagtgttcagttgtagcgcagaaaacgggccaaagagtctaaaagcggagagagtgctcagtcgtagcgcagaaaaacgggccaaagagtctaaaagcggagagagtgttcagtcgtagcgcagaaaaacgggccaaagagtctaaaaacggagagagtgttcagttgtagcgcagaaaacgggccaaagagtctaaaagcggagagagtgttcagttgtagcgcagaaaaacgggccaaagagtctaaaagtggcaagAGTGCTCAGTCGTAGCACAGAaaagcgggccaaagagtctaaaagcgaagagagtgttcagttgtagcgcagaaaacgggccaaagagtctaaaagcggagagagtgctcagtcgtagcgcagaaaacgggccaaagagtctaaaagcggagagagtgctcagtcgtagcgcagaaaacgggccaaagagtctaaaagcggagagggtgtgcagttgtagcgcagaaaaacgggccaaagagtctaaaagcggagagagtgttcagttgtagcgcagaaaacgggccaaagagtctaaaagcggagagagtgttcagttgtagcgcagaaaacgggccaaagagtctaaaagcggagagagtgttcagttgtagcgcagaaaacgggccaaagagtctaaaagcggagagagtgttcagttgtagcgcagaaaacgggccaaagagtctaaaagcggagagagtgctcagttttagcgca
>NC_035898.1:22058511-22059014
ccagtgGTTGAAGCTCTCCGTGCACAGCTGGAACAGCGGGATCAGCTGGAGCACGCGCTACTCGCTTCTGGACGCACTCCGTACCGGTGCACGAGCGTCCAGGCAGCACGCCAGCGAAAACGAGTCCCTCCAAACCGGGCAGCTCATTCTGATCCACAGAAAACCCGCGCGCAAACCTGCTCCCCTCCGCACGAGCCGCGAGCTCGCATCGCTTCCGGCCGCTGAAGCGCTCGTGCTCGCTCCGGAGCGAAGCCCGTACATCTGCGCAGCGCGCGCAGGAAGTATCAGTAGCCGTGTCCCGCGCCGGAGCCGCTGCGCGCGCGTTTACGCACCGTGTAACCTTCAGAAGATACCCGGGAGACTGGAGAGGTGGAGGAGTGGGAGGGGGCGGGGACAAGGCGGGGCTACTGAATAAacatgagagagaaagtgggagaaaattctctttaaaaatacagctctggaaaaaaataaaggaccacttaaaagtgatgagtttcttt
>NC_035898.1:22072554-22072803
CACTGTGCTCTGTAACACATTGTGCAGTCAGAAGgaatgaaatataataatagttgtGGATTCTATGAATTCCTGATGGCCAGCATAGATGTTACTCCTTTGCGATTTGTGAGAAAGTTCATTTGAGGACATTTTCCCACTTGGGGATTGTATCTGTGCCTCTGTCCTGTTATAAGATAAGATCTCAAGATGTATAGTGGCAGACAAGGACTCTCCACTGTCTCCAAGAGCCCAAAACCATAATAATAT
>NC_035898.1:22089650-22090312
tattagCTGAAACTGAATAAAACCCCTGATGCTGAAGAAGTAGTTGAGCTCAGAAATGCAtaccatttaaataaaatgaaaatgatgagCACAGAGAATTAGAAACTGCGAGGTCATTGGTTGGGATAAAAGCTCACCAGTTGAAGAGGTTTGTTTTTCGCCTGATGGTGAGAaatgctgtttgctgtttgctGATCCAGCTCTACAGCTCCAGCGCTGCCACTGGCACATTTACTGAATTTACTGAAAGGGGATAGattatttaatgcattattatataaTGAGCTTATCTGCTTATTGGGTAATGCATTTGAGACCCATAcaaatgtttttgtaaataCATTAGAAGCCATTAGAGATATATTATGATTGCATTTATATTGCTGTGTTGATGGACTGTAGTGATGATCTTCATTGGTTTAAAAAGCTCATGATGTTTCATTTCTTTTGAGTCCAGAAATGAGTCATATGTTTCCTGCAACATAACTTTTGTTTCAGCAGGGGGGAAAACCGTGAAGCATCAGCAATAATTACAGGTAATGGAAGTTAGTTGGACCTTAATGATGACCGGTGTATTCTGAAACTCTGAAAGATGGTTGAAGGGTGTAATCAGTTCATTATGGGCACTTAGCTCTGTGTGGGGTCTGCTAATAGTTAGCCAA
>NC_035898.1:22092323-22092736
cacaaagcctccactaccagactctgcaacagcttcttctaccaggcagtcagactcctcaacacacagagcctccactaccagactctgcaacagcttcttctaccaggcagtcagactcctcaacacacagagcctccactaccagaccctgcaacagcttcttctaccaggcagtcagactcctcaacacacaaagcctccactaccagactctgcaacagcttcttctaccaggcagtcagactcctcaacactcagacagagcctccactaccagactctgcaacagcttcttctaccaggcagtcagactcctcaacacacagagagagcctccactaccagactctgcaacagcttcttctaccaggcagtcagactcctcaacacacagagcctccactaccaga
>NC_035898.1:22120280-22120560
TTTCAGCGCTCGCTGTTTCTGACAGTCGTCAGGTTGCTGTTAAAGTCAGATAAGGGCAGATTTTCACTCACCCTCGCATGTTATGACAATAAAAGAAGCCACGCTCATATTTCACACCTCTTATCAGCCGCGAACATCACACACCACTTCACTCGTGCTGTTCTTCACCAGATGGAACTGATTGTGCATACACTCAGAATAATGAAACTACAAAACGCATGACTGTGAATCTGTAGGAGCAACAGAGCAATTCCATTCTCTCATCACTGAGAATATTAAT
>NC_035898.1:22141627-22141852
AACAATATTTCATgctaaagtttatagttagagagtggggaaaggtaacaaatgctattttttcagtattctaagtagtttttatgaatgtatttaattacatatcttacttttgcaattatgTCAATTaggtacaagacactatgcttataaataaaattaaaatatattttatagttattttgtttgcacatttatacatatacatttatacatttcccAGGC
>NC_035898.1:22167248-22167811
ttttttatcctccaCAATTccctgagatggtgatttgaggtgatttaattgggatgagctggagcttctttcacagcatgaaggaaaagcagcaactattgtttagcacctccagaaactccttccttcaagacatgtgcagatctgtcctcaaagataaattagctttttatttaatagaatcTACAGTATAATTCTAGCATATTTTGGttcgtttaacactttttgttaatAGAATAATTGTTCACGTATGTTTttatgtatagctttaatatactcttcaataatacatttacaatgtaaaagaacattaaaaaagaaagaaaacacattgaatgagaagaagaaGTGTGTCCcaacttgtaaataaaaatggatTAGAACATAACTCCCAGTCCCAAGTACTTTCGTGAAGGAAAAgtagcaactattgttcagcacctccaggaactccttccttcaagacgctgagaaaactattccaggtgactctccctcatgaagacactgagattaaaataccaagagtctgcagatctgtactcaaacataaatgtgccact
>NC_035898.1:22230716-22230968
aagatggatgatcacaaaccatcaaaccaccaaactgaactgcttaaatttttgcaccaggagtaaagcagcataaagttatccaaaagcagtgtgtaagactggtggaggagaacatgatgccaagatgcatgaaaaaaactgtgattaaaaatcagggttattccaccaaatattgatttctgaactcctaaaactttatgaatatgaacttgttttctttgcattattatgaggtctgaaagctctgca
>NC_035898.1:22262372-22262654
AGCCTGAGAGTCTCATCcaggaaaaaatgaaatattgacTTGTACAAGTATGCTGGGGAAATACAGTAGTAATTTATGTTAATCAAGGATTCATATATGTTATTATCcctgtttaaaaagtgcttagaCACTAATCCTCTTGAGTAATTAGCTCCGTTGGCACTCGCATTGTGGAATTATTCAAATCCAATAAATTCCTCCCAAGGAAGTAATCCCTTCTGAGAGGAATGTAAATgttgataataataatcactCTGTAATTAAATGCGATGTGAAGAAGAG
>NC_035898.1:22265191-22265397
gcacatcatcacatcatttGAGGATTTTAGCTATTATATGTCCTCGAAAAAGTGTCTTTATATATCAGGAAGCAAGACACCCATATGAGAAAGGCCATCACTCCACCAGAAAGGATTTTTATGGGTATATTTGCAGTGaattttgggaaaacaggttgTTACGATAAGAAATCGGCTCGCAAGACtccagctcacactgtgagaca
>NC_035898.1:22300364-22300595
atataacagtgaacagtattttagccagtaaTGCTAAATTACCAATGCTttacagtgtggactgcagtaggtaaagaaaaaataaatatatattttccaaactatgattatttaaaatgctaTTGTATTTAAATTAGTATAATTGCCTTGTTATGCTACACTATAATCATTTTGTCATTGGAAttcaaatagttttaaaatgataataatattgtttatcgcaataatttc
>NC_035898.1:22361114-22361500
tagctttaatttataagttataactagctaaactagctttaatttataagttatgactagctaaccttagctttaatttataagttattaaataactagctaacctagctttaatttataagttataactagctaacctagctttaatttataagttataaataactagctaacctagctttaatttataagttataaataactagctaacctagctttaatttataagttataaataactagctaacctagctttaatttataagttttaaatagctaacctagctttaatttgtaAGGTATAAATAACTAGcctaacctagctttatttataagttataaatactagctaacctagctttatttataagttataaataactagc
>NC_035898.1:22361907-22362626
aagttataactagctaacctagctttaatttataagttaataaataactagctaactagctttaattataagttataaataactagctaacctagctttaatttataagttttaAATAGCtaaacctagctttaatttgtaaggtataaataactagctaatctagcttttatttataagttataaatactagctaacctagctttaatttataagttataaataactagctaacctagctttaatttataagttttaaatagctaacctagctttaatttgtaaggtataaataactagctaacctagctttaatttataagttttaaatagctaacctagctttaatttataagttataactagctaaactagctttaatttataagttatgactagctaacctagctttaatttataagttttaaatagctaacctagctttatttataagttataactagctaacctagctttaatttataagttataactagctaacctagctttaatttataagttataaataactagctaacctagctttaatttataagttataaataactagctaacctagctttaatttataagttataaataactagctaacctagctttaatttataagttataaataactagctaacctagctttaatttataagttttaaatagctaacctagctttaatttgtaaggtataaataactagctaa
>NC_035898.1:22366938-22367182
tttttcatatgtgtgtttgtcatatgtataaaattcagacattgcacacatcatttttttctttgctttaattCCTTATAGCATATGTGTACCCCCCAATGTCAAACCCACTCctactcctttttttttaccacagcagtctggggggtgggtgggtggcTAGATAtgttggtgggtgggtggatagaTATGTTAGTGGGTGGGAGGATAtgttggtgggtgggtggatagaTAGGTGGGTGGT
>NC_035898.1:22375868-22376134
atgaatgcagaaataaataaatcgggaaataaatgaatgcagaaataaataatttaggaaataaatgaatgcagaaataaataatttgggaaataaatgaatgcagaaataaataaatcgggaaataaatgaatgcagaaataaataaatcgggaaataaatgaatgcagaaataaataatttgggaaataaatgaatgcagaaataaataaatcgggaaataaatgaatgcagaaataaataaatcgggaaataaatgaatacag
>NC_035898.1:22378797-22379054
taaatgaatgcagaaataaatagtcatgtaaataaataaacaaataaatcaaaagaaaaattaaataatgttaataaagaaatcCATAACTAACAATTTATTAAgacatttcttttaaagtatatgtatttatttttacattaattaattatttttacagtttttatcctccatattacttttattgagtgatttactagtttttatttatttatttatttatttatttttaattttggcagttttggtcctccata
>NC_035898.1:22380402-22380615
atccacccaactcaagtttattttttatcagtttttatatttaattcactattttacattttcttataatttaaaatgattcactTTAATCCAAAGATTAAGATATTTTATAGCTTTTTTATTGATCTTTTCTAAAagacagttacacacacactcataagcACACAGACTGAAGGCTTGATCTCGTGGTTTTTATCTCTTGTAGTCCTCATC
>NC_035898.1:22407383-22407699
taatAGCATTTTTTGCATATGTTTTATATAGCATTAAACAAACCCCATGTATTGTCATGTATTTTTGAATAACACAGCAGACAGATAAATGGATGATACTGTAAAACTCTACTATAGCAATACAGTATTGTTCCAAAAACTCCAGAAAGGTTCAATCCTGGATTACAATTATTAATCTAACATATTACTCCATTCTATTTTCTTAATATTATCTCTTTTAATCTGCAGTGATTCCCTCTGTGGTTTCTTGGATCAGATCTTGAGGAAAGCGTCTTCCTCCACAGTTGGACAGCATGGGCTCAGGTTCCTCATCATA
>NC_035898.1:22430898-22431136
TCTCgttcttaataaagcgccaTAAACATACTCATTGTTTGGATGAGAATGAGATTAGTCATGTCAGCTGTTAAATTAATATGTTGTGTGAAAATATTTATcgggttttgtattttttggttgcaatgtagaaaaaggtattgaaaaaagtattgtttgagTATCGGTACCGGATTCAGAGTATCATATCAGTACCAGTATagaaacttttaaaatggtaccGGCCATAGTTAGCTCA
>NC_035898.1:22457083-22457563
tttttgcttttatgcattagcattagcattagcgctatgtgcttctcttctctcgtacccacactgcatctcttggtgcagctatagctgcaaaaaaaaaaaacagcaaaagcaaaccacctgtccttttttttcacctcctggacctgagcatgaacttcagagcagctgtttactctccactccagcaaaagatgctccacatatgagctgctaactcatccatttccctttataaagctacgagtctctcctctctctaatatgagggtttttgttgttggtgaaggaggtgtttatacaggtatcaatgtgcagcatgtgagacagtgtttcaggaacagattcgttcacattacacacagatacagttaCATCACTTATATTTTTGAATGTGAACCGACAAGAtagacaaatctgatctgagcaaaaaatttgGATTTGAGAAACGTGGCTtaatgtaatgtgaacgtagccgaA
>NC_035898.1:22557395-22557604
ttCTAGCCTTAATAACGGTGGAGAAcatgatttatctgcaggggctaAGTATGCCCCGTCTCACTCATTCTAAAAGCCTGTTTGGAAAAAGTGCACAAATTACTGGatttcagaaagctgcaggagagcggaggagagctatttaacaaaggtaagtacttttaatctcgttttaatacacccaaagtccatttaaCACCGGAGTTCTC
>NC_035898.1:22587262-22587574
ctctccatatattgtattaaaataagTTTGTTCTTAATAAGTTTGTGATGTAAGAAAAACTGACTTCTCATcagacattttttacagttcGTTTAAAGGACAACCCTAACCTATAAAGAATTTAAAggaattaaccctttcagactcatgtaatttcttcattttgaaatgttggcaaataacttaacttatttGAAAGTTTTTGTCCATCAGAACAGACcgtgaaccagccaatgaacaaaaCCACTGAAAAACAGTAATACTATAGggagccattgaggcaaagtaacagctgttttttagtaaattata
>NC_035898.1:22643415-22643640
cacacacagcctatTCTAGAAATGCAAGGGAAATATGTGTTGCATCAGTTAACAATCTAACCcattattgagttattgagtaATTAATATCTCCAATAATTGACCATAAtcaatatactagtgcatctaaaaaaacatttaaaaatatcactgaaaagttcatttatttcagtaattcagtttaaaatgtgaaacttgcatattatatagatgtattacacacag
>NC_035898.1:22656811-22657109
AGAACCAAAACATCAAAGGAAACAGGAGGCAGATGCACATGTACACAGctctctttatctgtttcttcttcttcttctgcccTTTGGAAAAACCTTCTCATATCTTGATGTGAAATTGGTTTTCCTGTGGAATTTAGGCGTGGTATTAACGCTATCGATTTTTAAGACTTTATGAACTGTATCTGTATCCGCTCAGACaatgttaaaatatgaaaaaggaaaagttaatataatattttccaGAAAATTATTGAATAATGTTTGCAAAGGGGGGAAACACAGCCGAGAGGCTGGTCCT
>NC_035898.1:22657872-22658168
gtatacttaagagcattaaaagtgctcttcaaattaggtaaagaatactaaaagtacattttcaatttaatatacctTCAATTTAGTTTAGAAagcacatatataaatatatttaagtttaaatatagcttaattacaattaaaatatatttaagttgccataagttgttccaaaatagcatatttagtatgtatttaaccctttcagacctgaattatgtttcaGCGATGAAAGAAAATGctatttctgtctgtaatgcactcaCAAACAAGATGCAgtagataaatgaataaaa
>NC_035898.1:22660026-22660455
TCATCTTGCTAGTGGGGGATGAAGGGCCTGGTCCCTGGCCATTTGCTCCCAGCATGCCAGTCCTAGCGTGAGCCGTCTGCCACTCGCGGCTACGCTAACTCTCTTCCTGCCCCTTATTGTAACACGCAGCACCTACACAGACCCGCAGAAACGCTAATACCTGCAGGATACCTGAAGCAGCAAAGAAGTGGCATCCAAAGATTTCTAATTGGCTGCTCATGCGTGACATACGGAAGCTGTCGGTGTGATTGACGGGGCCTGTGGAGAGGAGAAGATCCCTTGTGGAAAACTGGAATCTCCTACTTCCTTATTAATCAGGCCTTCCGGCATCATTGATCAAAGATTCCACAATTAAGGTTCAGAGAGGACGTGGTTGTGCCGGGGCCGTGAGATTACTCCCCGTGTCGGAGGAAGCGATGGAATCGGTAT
>NC_035898.1:22711505-22711750
ACCATAAagaatctttatttttagaaatttcttaaaaaaaaacaaacataccaTTTATAGAACCATGCTTTTTTTGATTGATCTTTCCATATCCATTGTTCTTCCtataatggcaaaaaaaaatcgtTGGAATAGCATGGATcagtattcttttattttaaagtctatttctaatttctatcccattttctccccattttACAAGGCcacttacccaacccactcattaggactcccccatcact
>NC_035898.1:22763703-22763999
TTTGATCTTTTCTCCACAATCAGTATTTCCTCCTCCACTTCCTCTCAGCGCCGCCGCTCGCTCTGTTCTGCAATCAGACAGGTTTTAGGTGTCCTTTGGGAACCTGGAAGAAAGGCCAAACAAGAAGGTGTGTAAATAGGATAAAGGGGGATTACGGTCATTTTTGAGGAGTGTGCTTTGTTTGCCTTGGTGGAGCTGCTattcctgtgtgtgttttaagtcaGAGATGAAGACAGGGGAGGAGGAGGGCACAGtgtggacagagagagagagagagagagagagagagagagacg
>NC_035898.1:22788713-22789063
GACCTTGGGTCCTGCGTTCAGCCCGTCACATGGTAATCTGAGGTGGCTTGGCTATATGTAGCTTTAGAGAGCGTGGGGATGGCGCTCGGAGGTGGGGAGGAATCATTAATATTGAGTGGCGTCTGCCACAAAACAACAATCAGCTTCTCCCTCACTTAGCAGGTGAAGGAGTCCAAGGTCAAAATGAGATCTGAAGCCATTTCTGTGCGCTATAAAGAGATAAACACGTCAGAAATAGAAAACATCAAGTCTTATGACTCTGAGCCGTAAATATGCACAATATGGGAAAATAATAACAGTTAGATATGAAACGCcttgtttttttaagactttctctgttgtttttgaga
>NC_035898.1:22802141-22802374
ACGTGTTTTAGCAGACGTGTTTTAGCAGACGTGTTTTAGCAGACGTGTTTTAGCAGACGTGTTTTAGCAGACGTGTTTTAGCAGACGTGTTTTAGCAGACGTGTTTTAGTAGACGTGTTTTAGCAGACGTGTTTTAGCAGACGTGTTTTAGCAGACGTGTTTTAGCAGACGTGTTTTAGTAGACGTGTTTTAGCAGACGTGTTTTAGTAGACGTGTTTTAGCAGACGTGTTTT
>NC_035898.1:22888220-22888501
ttgattcttgacacaagaagtagatacacagcgctgtctctgtgtctgtgtgagtgacaggctgctgctgcctgagaagctcgagggggagggggagcgtGAGAGGGGCGGGCAGgggtaaacacgaggtaaccgcatgtcCTCcatcatccacatggttgggcacgtgcttgtaaatgtgAGCACGTGtgaaagctgtgctcctcagtctagcacagtttagcagcgcagatatttccagttacagctgaattcacacttttaatcccagaaaaacaaac
>NC_035898.1:22939501-22939712
TTTGTAGCACAGTTTAAAGATAAATGAGCCGGTAGCATCCGCTATCAGCTACAGAATCTTTGGCAGCCGTCTCTCCGAGAGCCGATTTGCACTCAGGCTGGATGCTGCAAATGAGAACAGATCGGATAAACACTAAAAAGACCACAAAGCTCGTAGAGAAGAAAGAGGATCACTGAGAAAAGAGCTTactgaagaggaggaagaggaaaca
>NC_035898.1:22951104-22951655
CCATATTTAGATATTCATTGAGTGATTTGCATATATCTTTTATGGTAAATGTGGGCGGTATGGAGGCGGAACACAAGGCTGGGTCACCTGCACACATTTTATAAGCAGGTTGTGATTTTTATAAAGGTGTGCATATTCATGCTTTTAtaaatcttttttatataattttttgtgcGTACaccatttcctgtttttttgtgcatgCGCAcacttttactccagaagctacgtagagttttataaatgagGTCCAGAACCTGCTTCCAgttataaaatagaaatattccCTCCAGTTGGAAATAAAACAGGAGGAGAGAAGCAGAATGGAAATCATAGCATGGTAGCATAGTCTGGATCCAGCATGCCATGCACATTTTCTTCCACAACAGTTTGGACAAATAGAAAGCTGCCCGTGAGGCAGAGACACCCTGTGCTCTGTAATGAAAGATTTAAACTGCTGCCTCCTGTTTACTGTGGAATTCTTGTTATGAATCCACCGCCAGAAAAATGTATGTTCATAATTTACACAGTGATGCTCTCTGCAAACAACA
>NC_035898.1:22968283-22968574
agcgttcagagatccagaaattttaacagtttgtccaaaaacatccttcagactgggtgatacggggcataatttaccctgaagataaatcactttttacaccgttatccagctcaaagtagctccacacctccttactagaatccggagagctctgatatttaaaacgaggcattaataacttaaaaagtgcagaagaagcttattaaaaacacagtttacatcctataatactactagcttcagctccgagtgccgccatcactgtactgaaaatgatacagacatata
>NC_035898.1:22997330-22997649
AGCCGGCTGGCAGATGTAGAGGAGCTGCAACAGAGCAGCGCTGCACAATTAATcacgttaaaaacacacagtCCTGATTCCTGATTCGTTTCTCAGCGCAGTTTTCAATCAGGAGCAAAACCGATTCTGCAGCATTAAGCACCTGCATAGCATCGAGCGAAAACCCCGCTCCACAGATCGATGATCACAGACGCCGCGCCATGTGACCTCCAGCATGCTGAGGAATGTGTGCATTTGTTTCAGGCGAATTTCATTtctggagtatttttattttatttttatcattttctctCTGACTTTGCTTCCTAATACAGCGGTG
>NC_035898.1:23022059-23022335
TGATAGTGTAGCTACAGGTTTATGAAAGCTCGCGCTGTAATGAGCGGCGGCACGGCCTCGTCAGGCGGCCTGACGCTTGACACGTATTGTTTTGCACACTTCACACGAGCAGGACCAGATACGGTTCACTGAACACCAGAGCGTGAATGAGGAGCTGCTGGCGGTTTTAAATGAAATGCATTGCTTCAGTAGAAAGTTTCTCTCTGTTAAACTGAATGAGACAAaatctctgtctcactctttacCAGCTACTCtttataaaagctttaaaagttt
>NC_035898.1:23049187-23049418
TCAGTGTGCTGGGTAGGGTTCACCTCCTGAGACTGCAGTGCCTGAAAATGCCAGCATGAATAAATCCAGAGTATAGAGCTTTTTGTTCAGTGGAGAGCAAAGTGGAAAAATCTTCTTCTTCCAGGTCTTTCTCTCTTCTGAGATCTggatttcttttaaaatgtttattttatttatactttattgatttttttcaagGATTTTCATACAAAATAATTTACTCCGTTATTC
>NC_035898.1:23051486-23052043
ttcttctttctttctttctttctttctttcttttctgacagttctttctttcttttctgacagttctttctttctttcttttctgacagttctttctttcttttctgacagttctttctttctttctttctttctttctttctttcttttctgacagttctttctttcttttctgacagttctttctttctttctttctttcttttctgacagttctttctttctttcttttctgacagttctttctttcttttctgacagttctttctttctttctttctttcttcatctctctcactctctttcttctttctttctttcttttctgacagttctttctttcttttctgacagttctttctttcttttctgacagttctttctttcttttctgacagttctttctttctttctttctttctttctttcttttctgacagttctttctttctttctttctttcttcatctctctcactctctttcttctttctttctttcttttctgacagttctttctttctttctttctttctttctttctttctttctttcttt
>NC_035898.1:23060438-23060680
acctaAAACAATCTGTACAAATTGAAAATCTAGTGTGTGAATTTCTTCTTTAAAGCAGCCGAGCAGAGGTGTGAAGAAGAtcatagagagaaaaaaaagaagttaatACATGGATGATCATTCATCATAATGGATATTCTTCCATCCAAAGATAAGCAGAGAGAGTCCGCCAGAAGGAATTCAATCACTGCGAGTGTCACAGACGTCTGCCTTCCTCATCTCAGAAAATGATGACCTCATTT
>NC_035898.1:23137410-23137759
aaacactaatggctagggcagggctagggaGAAGACAGGACAATACCAAAACAAAGCCATGTGCTTTAGAAGCACATGGGGGAGTAAACAAAACATACAGAGAACAGAGGATAGAAACGGAAGACACAAACAGATAcaggctaaggctaatgctaaggctaaggtgtgacactaTGGTGGGGAAAGTTCTTACCGATGGCGAACTCTTTAATAAACAGGGCACTTCTCCAGATATGACAGATATTACCTTAAAGGATAAAGCCTCTTTTAAGATGTGCCTTTAATTATCCTCTTCGGGATTAAGTTCATGCTGCAGACAGAAATCTATGTTTCCTCCTCCTAAGTGCAT
>NC_035898.1:23139967-23140297
ATAGAGTTATTGTTACAGTTGTTAAAACCATGTTAATGTACTCAAAAAGGTttggcgatatggctctaatattatattacgatatttcatagtattttcaTGATAATGATACTATTGGCGATATGAAAATATgccaaaacactgaattaaaaaaatatatattttaagaatacactactgcaacaaaattaaatttgCATGTTAtgattgcatatgatatgatatggcacacccctaactgagatattaataaataatatgatcattttttaaatcagatttgtaacagaatgtcacgatactgataataataataatacactccaaata
>NC_035898.1:23165820-23166495
ttttggaccttTTACCTTCTCCCTTGTTTTGTTGGATTTACCATATATGACTATACTtcttggtatgttgtttatatatttgctGCCATTCTGTTactgaccttgcctgtccctcACTATTCTTATAATCCTAGTCCATTTTGTAATAAATTCTGTAATTTTTATATACAAGTGTCTATCCATGGTCTGACCTGTGGTCAAGCCTGTCTGgcttttttctatttctgttttaaacTTTCTTAAACATCTTCTATcactttatttctatttctctctctctctcatattttctaaatcatttgtgtctgtttctcttgtctgtgtctgtttctctttttctatgtTTCTACCttcttatgtttatttttcttttactatttttctttttccttgtgtttttctatttttctcccactttctctctcactcccttttTCAATTTCTCTTTTGTTTCCCTTTCTACTCCTTCCATCACTCTTTTTTCACATTCTTTCTTTGTCTCCATATATTTTCTCCAGcccgctctctctcactctctcacactcattctctctctaccCTTCTGTATGAGTTTAATTAGAAAGGGGGATTATCAGCCCACCTGAAATGACATTCAGTTCCAGTGCTGGGAACTTTAGgatacacttttttcacaaaccAGTTACCAcaaatgtg
>NC_035898.1:23253813-23254082
ggttTTATTCCAAATTCCTGTGTGGCTCTGCTGCGGCTCGGCCAAAAAAACTCCAGGgttgatttttactttctggacctggactactcaCCTGTGTGTATgaataggtttaaataggatctccggtggattttgtgttttacagagactctaagactaggtcagtggctgaactgcacttagcagggcattattacacatgttgtaaagtaacatatgacattgcaaagacttttattagtgtaaaaatgtctttattttaaaatgtt
>NC_035898.1:23277153-23277630
CTTCTAtgattgctttttaaaacattacacataataatagataaataataacAGTGGCTAATTAAAATCTGacagtttttcagtgttttttaaagtagcagtagacttttttgccctttttatattttaaagcagaATAACATTAGTTGGAAGAAATGTTTACTGCTTAAGTGTCACACTTTCCTGCATGTAAAACATGTCCAAACATAgtgaaataataatagcaaaataataataaaccactTACTCGACGATGACTTACTCCACTGCAATTTCTGCTCCTATATAATAAAGACGAGCCTTATGTCACTGTGTCCTGCAGGAAGTGAAAGACTCCTTTATTAGAGAATCACTCAGGGTCTTATTAAATTCTCCTAAAAAGTGAAAACATGAATTCGACCTCACACTGTGTAGAACAGGCTTGAGTAGGACAGGACATCTCAGTCCcattaaaaaagaacacaagGAACCTTCCTA
>NC_035898.1:23279824-23280047
gtgtgtgtgtgtgtgtgtgtttgtatgtatgtttgtgtgtgtgtgtgtgtgtgtgtgttgtgtgtgtttgaatgtatgtttgtgtgtgtgtttgtgtgtgtgtatgtgtgtgtgtgattttccattgaaaggatTGCATGGTCTATGTCTAGGCTTAGTCCCTGTCTGAGAAACAACCCTCATGAGTTTCATAAGCTCAAACCTTGAGAAGAACCAGAACCAG
>NC_035898.1:23313995-23314280
acttagcagggcattattacacatgttgtaaagtaatataTGAACATTGCGAAGACtattactgttattagtgtaaaatgtctttattttaatacttttctaACTATTGTCCGTCTCGCTGCCTTCTgatgtcgcagtgctgttagccaatcagaggtgatatgtttgcatgtatgaatattcatgagcaagattTGAAATCCTATCATTTTTCCCCGGTCCACTCCTCCACctgactaaagcagcgttatactggatcaccagagcacttttttttttttcaca
>NC_035898.1:23325445-23325703
tttttactgttttttaacaaaagaaaaattcacactgttctcatttcccattttacTGAATATCTATTAAagactagagattatatctgtccagtatcatttattttactttaatcctggatatatggagatatttggagtgcattattagtattagtagtatcatgatattctggatcattgacttctgttagaaatctgataaaattctcatattttttaatatcttagttaggggtgttctatatcatatcatat
>NC_035898.1:23326789-23327019
AGCGATTAGGATAATCACTCTGACGCCACAATTGAATTTCAACATTGCTGCAGCTTGACTGAGCTAAAATGTATATATGGCTGctttatttctaaataaataaaaatgaagcatTTAATTGATGCCGtgtcactgcaaaaaaaatcaatatacagAGTTGTTTGACTTCAATTCAACAGAAAATTCAATTTTCCTGTCTCAAAATGTATGTGCATTGCTAGTAGGCGTGG
>NC_035898.1:23327625-23327853
aataGTAGGGGAGGTGCAGTAAGAAAGCACAgtaagaaatataaaactatagaaGATGCTAATTAAGTCTGGAAAAATTAACTATACCTTGTaacatatgaataaaaaaaaaaaaatgctaaagatAAGTATCTCACCTACTACAGTGGTCAAAGaatatatacaagaatatataaatacatacaataaaaaaactataaaaagtaTGAAAGTAACCTAACCATAGAT
>NC_035898.1:23366949-23367327
ccacattatgaagctttttttgtgaagattactttattatcacttttataaaccgagtttatgcgaagtgaccacgccaatacatttcatcgtagcctactttatatatttgcatgaataattgatgaaattactgtagaaatgatagcgatgatagaaggtaagtagcacgatagacacttttcacAATATCGTCCTCACGATATTTGtcatcatatcgcacagcactataatctggtgtgctttatagtgcaaaaaatacggtatgtcaacaaacacacttaaacactcacacacaaaccacattcCCAGCATTCTGTTCCACCTTTAACCTTTGGCCTCTTTGTTTTTGCTGAAGCGCTCTGACGCCTCCGTCTG
>NC_035898.1:23368991-23369513
CAGCTGTACAGCCGCCATAAAGAATGACCTTAATTATCACCATTCTCATACCGTGACTTCCCCCGTTTACGAGTAACTGGTgtgatttacagtgtttaacTCATTGCACTGTTATTGCAGGGGTCAAAGCTGAATGCTCAAACACCAGAGGTACCGTATTCTCCAGGGATAATAGTACATCCCACTACTGGGACTATACTGGAAAAGATGTTCATATGATTCACagaatctacagctctggagaaaataagagagcacttaaaaatgatgagtttctttgattttaccaaattgaaaacctctggaatataatcaagaggaagatggatgatcacaaaccatcaaaccaccaaactgaactgcttgaatttttgcaccagcagtaaagcagcataaagttatccaaaagcagtgtgtaagactggtggaggagaacatgatgccaagatgcatgaacaataaatctgtgattaaaaaccaaccagggttattccaccgaatattgatttctgaactcttaaa
>NC_035898.1:23370300-23370504
Actgagatccacgttaaaaacacaacagcgagtggaaatggaggagctactgaacgctgtgatgatgtcatgtgaccaggtaaaaaggctaaaaactcactggtcctcctgttttttcaattgcagtccggatgcaggaattttatcactaaagagtagaagtgtaaaatatttttaacacagacgtccccctgagaaacgaat
>NC_035898.1:23407786-23408312
[truncated: 25,061,193 more chars]
